# Supplementary material for: Comparative Proteome and Phosphoproteome Analyses Reveal Different Molecular Mechanism Between Stone Planting Under the Forest and Greenhouse Planting of Dendrobium huoshanense
Source: Front Plant Sci. 2022 Jul 7;13:937392. doi: 10.3389/fpls.2022.937392 (PMC9301318; doi:10.3389/fpls.2022.937392)
Supplement: Supplementary Figure 1 — Cluster analysis of the DEPs from proteome. [file Data_Sheet_1.ZIP]

Archive with 24 entries (23 files):
- Supple Tab/
- Supple Tab/Figure S1.jpg
- Supple Tab/Table S1.xls
- Supple Tab/Table S10.xlsx
- Supple Tab/Table S11.xlsx
- Supple Tab/Table S12.xlsx
- Supple Tab/Table S13.xlsx
- Supple Tab/Table S14.xlsx
- Supple Tab/Table S15.xlsx
- Supple Tab/Table S16.xlsx
- Supple Tab/Table S17.xlsx
- Supple Tab/Table S18.xlsx
- Supple Tab/Table S19.xlsx
- Supple Tab/Table S2.xlsx
- Supple Tab/Table S20.xlsx
- Supple Tab/Table S21.xlsx
- Supple Tab/Table S22.xlsx
- Supple Tab/Table S3.xlsx
- Supple Tab/Table S4.xlsx
- Supple Tab/Table S5.xlsx
- Supple Tab/Table S6.xlsx
- Supple Tab/Table S7.xlsx
- Supple Tab/Table S8.xlsx
- Supple Tab/Table S9.xlsx
