# Supplementary material for: Comparative Proteome and Phosphoproteome Analyses Reveal Different Molecular Mechanism Between Stone Planting Under the Forest and Greenhouse Planting of Dendrobium huoshanense
Source: Front Plant Sci. 2022 Jul 7;13:937392. doi: 10.3389/fpls.2022.937392 (PMC9301318; doi:10.3389/fpls.2022.937392)
Supplement: Supplementary Figure 1 — Cluster analysis of the DEPs from proteome. [file Data_Sheet_1.ZIP › Supple Tab/Table S1.xls]

## Sheet: qRT-PCR primers
qRT-PCR Primers
Forward（5'-3'）	Reverse（5'-3'）
GTAAGATAAGGAAGGCGAGGCATCAG	TTCTGAACGATAGTCTCAACGAGCATC	Reference gene	18S rRNA
GAAGGTGGTTTCAGTGTGGCTTTTG	CGGCAACTTGGTCTCTTCCTGTC	glpX-SEBP	TRINITY_DN96669_c1_g1_m.30885
CGGACGGACCTGATGACGATTAC	TTGACGGCGGAACAAACAAACTTG	FBP	TRINITY_DN103789_c5_g2_m.7630
CGTCTCCCTCGTCCTTCCTCAG	TCCCTTCTTCGCCACATTCACAAC	GAPA	TRINITY_DN99526_c1_g1_m.35368
TGACAGGTAGGAGGGACAAGATGC	CTGCTGAGATGCTGGTGGAACTATG	DXS	TRINITY_DN88819_c0_g1_m.22752
TCAGGGTGGTGGCAGATCATCAG	ATCACACCGTCAGGAAGCACAAC	CS	TRINITY_DN85377_c0_g1_m.21083
CCTCGGAACTCGCTACTGCTTTC	TGACTCGGTGAAGAAACGGAGAAAC	SCS	TRINITY_DN96100_c2_g1_m.30030
CCAGTGAGGCAGACTTCGCTTG	GCAGCAACACGCAAATCAAGACC	GCK	TRINITY_DN105784_c0_g1_m.12019
GCAAGGCAAGGCTCAGGAAGTG	AGTTGAACGGCTTTGCTGTCTCTC	MVD	TRINITY_DN105109_c2_g1_m.10558
