# Supplementary material for: Comparative Proteome and Phosphoproteome Analyses Reveal Different Molecular Mechanism Between Stone Planting Under the Forest and Greenhouse Planting of Dendrobium huoshanense
Source: Front Plant Sci. 2022 Jul 7;13:937392. doi: 10.3389/fpls.2022.937392 (PMC9301318; doi:10.3389/fpls.2022.937392)
Supplement: Supplementary Figure 1 — Cluster analysis of the DEPs from proteome. [file Data_Sheet_1.ZIP › Supple Tab/Table S10.xlsx]

## Sheet: Up Classification
GO Terms Level 1	GO Terms Level 2	No. of Protein	Protein IDs
Biological Process	metabolic process	119	TRINITY_DN105346_c1_g1_m.11086 TRINITY_DN77153_c0_g1_m.19086 TRINITY_DN96114_c0_g1_m.30054 TRINITY_DN92120_c0_g1_m.25332 TRINITY_DN99207_c1_g2_m.34837 TRINITY_DN90397_c0_g1_m.23857 TRINITY_DN96100_c2_g1_m.30030 TRINITY_DN97628_c1_g1_m.32306 TRINITY_DN105434_c18_g5_m.11292 TRINITY_DN104372_c2_g4_m.8865 TRINITY_DN91670_c0_g1_m.24934 TRINITY_DN102553_c0_g4_m.4950 TRINITY_DN92956_c0_g1_m.26146 TRINIT…
	cellular process	74	TRINITY_DN99387_c1_g1_m.35162 TRINITY_DN77153_c0_g1_m.19086 TRINITY_DN91631_c0_g1_m.24899 TRINITY_DN88191_c0_g1_m.22399 TRINITY_DN96114_c0_g1_m.30054 TRINITY_DN88182_c0_g1_m.22390 TRINITY_DN99207_c1_g2_m.34837 TRINITY_DN86883_c0_g1_m.21788 TRINITY_DN90397_c0_g1_m.23857 TRINITY_DN85606_c0_g1_m.21175 TRINITY_DN105434_c18_g5_m.11292 TRINITY_DN101811_c1_g8_m.3422 TRINITY_DN78834_c0_g3_m.19326 TRINITY…
	single-organism process	72	TRINITY_DN95626_c1_g1_m.29406 TRINITY_DN77153_c0_g1_m.19086 TRINITY_DN88191_c0_g1_m.22399 TRINITY_DN88182_c0_g1_m.22390 TRINITY_DN92120_c0_g1_m.25332 TRINITY_DN96100_c2_g1_m.30030 TRINITY_DN105434_c18_g5_m.11292 TRINITY_DN91670_c0_g1_m.24934 TRINITY_DN92956_c0_g1_m.26146 TRINITY_DN96142_c2_g1_m.30101 TRINITY_DN92256_c0_g1_m.25468 TRINITY_DN101811_c1_g8_m.3422 TRINITY_DN99932_c1_g1_m.36066 TRINITY…
	localization	13	TRINITY_DN90750_c0_g1_m.24128 TRINITY_DN99944_c0_g1_m.36089 TRINITY_DN102676_c5_g1_m.5188 TRINITY_DN103625_c0_g1_m.7267 TRINITY_DN95626_c1_g1_m.29406 TRINITY_DN96353_c0_g1_m.30429 TRINITY_DN100993_c1_g1_m.1798 TRINITY_DN102535_c0_g2_m.4915 TRINITY_DN87489_c0_g1_m.22054 TRINITY_DN98444_c2_g1_m.33629 TRINITY_DN103539_c1_g2_m.7074 TRINITY_DN103539_c1_g2_m.7073 TRINITY_DN99804_c0_g1_m.35841
	response to stimulus	12	TRINITY_DN92162_c0_g1_m.25376 TRINITY_DN99276_c0_g10_m.34966 TRINITY_DN94270_c0_g1_m.27619 TRINITY_DN98211_c0_g6_m.33200 TRINITY_DN89436_c0_g1_m.23135 TRINITY_DN83544_c0_g1_m.20500 TRINITY_DN105308_c3_g4_m.11016 TRINITY_DN87878_c0_g1_m.22249 TRINITY_DN95558_c0_g1_m.29299 TRINITY_DN99012_c0_g1_m.34527 TRINITY_DN80640_c0_g1_m.19745 TRINITY_DN97723_c1_g1_m.32442
	cellular component organization or biogenesis	12	TRINITY_DN101173_c0_g3_m.2157 TRINITY_DN95450_c0_g1_m.29160 TRINITY_DN99387_c1_g1_m.35162 TRINITY_DN96353_c0_g1_m.30429 TRINITY_DN98882_c5_g8_m.34301 TRINITY_DN78834_c0_g3_m.19326 TRINITY_DN90306_c0_g1_m.23781 TRINITY_DN105344_c7_g1_m.11078 TRINITY_DN102093_c0_g1_m.3957 TRINITY_DN98636_c0_g1_m.33899 TRINITY_DN85606_c0_g1_m.21175 TRINITY_DN104461_c2_g1_m.9051
	biological regulation	9	TRINITY_DN91809_c0_g1_m.25046 TRINITY_DN105308_c3_g4_m.11016 TRINITY_DN88191_c0_g1_m.22399 TRINITY_DN88182_c0_g1_m.22390 TRINITY_DN99932_c1_g1_m.36066 TRINITY_DN103764_c9_g1_m.7580 TRINITY_DN93855_c0_g1_m.27155 TRINITY_DN95980_c0_g1_m.29875 TRINITY_DN84161_c0_g1_m.20721
	other	3	TRINITY_DN100956_c0_g4_m.1731 TRINITY_DN81898_c0_g1_m.20063 TRINITY_DN105308_c3_g4_m.11016
Cellular Component	cell	27	TRINITY_DN92162_c0_g1_m.25376 TRINITY_DN103625_c0_g1_m.7267 TRINITY_DN99387_c1_g1_m.35162 TRINITY_DN103461_c0_g1_m.6880 TRINITY_DN98882_c5_g8_m.34301 TRINITY_DN96114_c0_g1_m.30054 TRINITY_DN92120_c0_g1_m.25332 TRINITY_DN94338_c0_g1_m.27710 TRINITY_DN92006_c0_g1_m.25220 TRINITY_DN89071_c0_g1_m.22902 TRINITY_DN90397_c0_g1_m.23857 TRINITY_DN93181_c0_g1_m.26348 TRINITY_DN101113_c0_g1_m.2042 TRINITY_D…
	membrane	18	TRINITY_DN102676_c5_g1_m.5188 TRINITY_DN103625_c0_g1_m.7267 TRINITY_DN96353_c0_g1_m.30429 TRINITY_DN94338_c0_g1_m.27710 TRINITY_DN102258_c3_g1_m.4274 TRINITY_DN105434_c18_g5_m.11292 TRINITY_DN103539_c1_g2_m.7073 TRINITY_DN99804_c0_g1_m.35841 TRINITY_DN99944_c0_g1_m.36089 TRINITY_DN102535_c0_g2_m.4915 TRINITY_DN98839_c0_g1_m.34241 TRINITY_DN98444_c2_g1_m.33629 TRINITY_DN91092_c0_g1_m.24414 TRINITY…
	organelle	14	TRINITY_DN101113_c0_g1_m.2042 TRINITY_DN88351_c0_g1_m.22489 TRINITY_DN103625_c0_g1_m.7267 TRINITY_DN99387_c1_g1_m.35162 TRINITY_DN98921_c1_g1_m.34363 TRINITY_DN96114_c0_g1_m.30054 TRINITY_DN92777_c0_g1_m.25964 TRINITY_DN98912_c0_g1_m.34347 TRINITY_DN92006_c0_g1_m.25220 TRINITY_DN104040_c0_g1_m.8137 TRINITY_DN89071_c0_g1_m.22902 TRINITY_DN76713_c0_g2_m.18989 TRINITY_DN90397_c0_g1_m.23857 TRINITY_D…
	macromolecular complex	13	TRINITY_DN88351_c0_g1_m.22489 TRINITY_DN103625_c0_g1_m.7267 TRINITY_DN98839_c0_g1_m.34241 TRINITY_DN98921_c1_g1_m.34363 TRINITY_DN96114_c0_g1_m.30054 TRINITY_DN92777_c0_g1_m.25964 TRINITY_DN92006_c0_g1_m.25220 TRINITY_DN89071_c0_g1_m.22902 TRINITY_DN76713_c0_g2_m.18989 TRINITY_DN90397_c0_g1_m.23857 TRINITY_DN88722_c0_g1_m.22699 TRINITY_DN84558_c0_g1_m.20826 TRINITY_DN93181_c0_g1_m.26348
	extracellular region	3	TRINITY_DN100956_c0_g4_m.1731 TRINITY_DN103948_c3_g1_m.7952 TRINITY_DN104461_c2_g1_m.9051
Molecular Function	catalytic activity	124	TRINITY_DN90750_c0_g1_m.24128 TRINITY_DN105346_c1_g1_m.11086 TRINITY_DN77153_c0_g1_m.19086 TRINITY_DN88191_c0_g1_m.22399 TRINITY_DN88182_c0_g1_m.22390 TRINITY_DN92120_c0_g1_m.25332 TRINITY_DN99207_c1_g2_m.34837 TRINITY_DN96100_c2_g1_m.30030 TRINITY_DN97628_c1_g1_m.32306 TRINITY_DN100232_c0_g1_m.388 TRINITY_DN105434_c18_g5_m.11292 TRINITY_DN104372_c2_g4_m.8865 TRINITY_DN91670_c0_g1_m.24934 TRINITY…
	binding	106	TRINITY_DN90750_c0_g1_m.24128 TRINITY_DN104619_c0_g1_m.9397 TRINITY_DN95626_c1_g1_m.29406 TRINITY_DN99387_c1_g1_m.35162 TRINITY_DN91631_c0_g1_m.24899 TRINITY_DN92120_c0_g1_m.25332 TRINITY_DN99207_c1_g2_m.34837 TRINITY_DN86883_c0_g1_m.21788 TRINITY_DN96100_c2_g1_m.30030 TRINITY_DN85606_c0_g1_m.21175 TRINITY_DN85209_c0_g1_m.21024 TRINITY_DN93015_c0_g1_m.26197 TRINITY_DN91670_c0_g1_m.24934 TRINITY_D…
	structural molecule activity	9	TRINITY_DN88351_c0_g1_m.22489 TRINITY_DN98921_c1_g1_m.34363 TRINITY_DN96114_c0_g1_m.30054 TRINITY_DN92777_c0_g1_m.25964 TRINITY_DN92006_c0_g1_m.25220 TRINITY_DN89071_c0_g1_m.22902 TRINITY_DN76713_c0_g2_m.18989 TRINITY_DN90397_c0_g1_m.23857 TRINITY_DN93181_c0_g1_m.26348
	transporter activity	7	TRINITY_DN99944_c0_g1_m.36089 TRINITY_DN102676_c5_g1_m.5188 TRINITY_DN103625_c0_g1_m.7267 TRINITY_DN103539_c1_g2_m.7074 TRINITY_DN98444_c2_g1_m.33629 TRINITY_DN103539_c1_g2_m.7073 TRINITY_DN99804_c0_g1_m.35841
	electron carrier activity	6	TRINITY_DN102258_c3_g1_m.4273 TRINITY_DN88182_c0_g1_m.22390 TRINITY_DN99932_c1_g1_m.36066 TRINITY_DN95980_c0_g1_m.29875 TRINITY_DN94338_c0_g1_m.27710 TRINITY_DN102258_c3_g1_m.4274
	antioxidant activity	5	TRINITY_DN98211_c0_g6_m.33200 TRINITY_DN103764_c9_g1_m.7580 TRINITY_DN87878_c0_g1_m.22249 TRINITY_DN99012_c0_g1_m.34527 TRINITY_DN97723_c1_g1_m.32442
	other	2	TRINITY_DN84036_c0_g1_m.20684 TRINITY_DN91436_c0_g1_m.24722

## Sheet: Down Classification
GO Terms Level 1	GO Terms Level 2	No. of Protein	Protein IDs
Biological Process	metabolic process	118	TRINITY_DN87155_c0_g2_m.21913 TRINITY_DN103612_c1_g1_m.7236 TRINITY_DN96975_c3_g1_m.31308 TRINITY_DN102201_c0_g1_m.4155 TRINITY_DN62517_c0_g1_m.17413 TRINITY_DN100030_c0_g2_m.60 TRINITY_DN103010_c1_g1_m.5891 TRINITY_DN103174_c0_g1_m.6233 TRINITY_DN95272_c0_g1_m.28883 TRINITY_DN95421_c0_g1_m.29112 TRINITY_DN90690_c0_g1_m.24083 TRINITY_DN97371_c0_g1_m.31923 TRINITY_DN99867_c2_g1_m.35947 TRINITY_DN9…
	cellular process	77	TRINITY_DN87155_c0_g2_m.21913 TRINITY_DN103612_c1_g1_m.7236 TRINITY_DN96975_c3_g1_m.31308 TRINITY_DN62517_c0_g1_m.17413 TRINITY_DN100030_c0_g2_m.60 TRINITY_DN103174_c0_g1_m.6233 TRINITY_DN90690_c0_g1_m.24083 TRINITY_DN97371_c0_g1_m.31923 TRINITY_DN99867_c2_g1_m.35947 TRINITY_DN98523_c1_g3_m.33732 TRINITY_DN105098_c2_g8_m.10531 TRINITY_DN102523_c1_g1_m.4888 TRINITY_DN105109_c2_g1_m.10558 TRINITY_D…
	single-organism process	65	TRINITY_DN96975_c3_g1_m.31308 TRINITY_DN100030_c0_g2_m.60 TRINITY_DN103010_c1_g1_m.5891 TRINITY_DN95421_c0_g1_m.29112 TRINITY_DN90690_c0_g1_m.24083 TRINITY_DN99867_c2_g1_m.35947 TRINITY_DN102523_c1_g1_m.4888 TRINITY_DN105109_c2_g1_m.10558 TRINITY_DN86269_c0_g1_m.21504 TRINITY_DN103239_c0_g1_m.6403 TRINITY_DN104387_c0_g1_m.8902 TRINITY_DN102291_c0_g2_m.4349 TRINITY_DN89647_c0_g1_m.23254 TRINITY_DN…
	localization	23	TRINITY_DN96975_c3_g1_m.31308 TRINITY_DN98867_c0_g1_m.34280 TRINITY_DN96160_c1_g1_m.30136 TRINITY_DN104724_c2_g6_m.9620 TRINITY_DN88597_c0_g1_m.22626 TRINITY_DN99865_c4_g1_m.35943 TRINITY_DN91975_c0_g1_m.25203 TRINITY_DN101257_c0_g1_m.2336 TRINITY_DN101541_c3_g1_m.2909 TRINITY_DN98576_c1_g1_m.33819 TRINITY_DN90271_c0_g1_m.23760 TRINITY_DN104037_c3_g1_m.8129 TRINITY_DN113628_c0_g1_m.13257 TRINITY_…
	response to stimulus	17	TRINITY_DN98428_c0_g1_m.33604 TRINITY_DN98314_c0_g4_m.33422 TRINITY_DN96293_c0_g1_m.30347 TRINITY_DN90416_c1_g1_m.23871 TRINITY_DN90690_c0_g1_m.24083 TRINITY_DN111943_c0_g1_m.13093 TRINITY_DN90465_c0_g1_m.23912 TRINITY_DN99516_c1_g1_m.35350 TRINITY_DN100838_c7_g2_m.1523 TRINITY_DN98314_c0_g2_m.33420 TRINITY_DN103443_c0_g2_m.6843 TRINITY_DN94101_c0_g1_m.27429 TRINITY_DN56510_c0_g1_m.16971 TRINITY_…
	biological regulation	9	TRINITY_DN98428_c0_g1_m.33604 TRINITY_DN99489_c0_g1_m.35314 TRINITY_DN103106_c0_g5_m.6094 TRINITY_DN64209_c0_g1_m.17563 TRINITY_DN64209_c0_g2_m.17565 TRINITY_DN89560_c0_g1_m.23201 TRINITY_DN105784_c0_g1_m.12019 TRINITY_DN93485_c0_g1_m.26695 TRINITY_DN103443_c0_g2_m.6843
	cellular component organization or biogenesis	4	TRINITY_DN95399_c0_g1_m.29072 TRINITY_DN101773_c0_g1_m.3352 TRINITY_DN90459_c0_g1_m.23908 TRINITY_DN90066_c0_g1_m.23565
	other	2	TRINITY_DN98428_c0_g1_m.33604 TRINITY_DN103443_c0_g2_m.6843
Cellular Component	cell	42	TRINITY_DN87155_c0_g2_m.21913 TRINITY_DN103612_c1_g1_m.7236 TRINITY_DN96975_c3_g1_m.31308 TRINITY_DN102201_c0_g1_m.4155 TRINITY_DN94774_c1_g1_m.28226 TRINITY_DN62517_c0_g1_m.17413 TRINITY_DN90459_c0_g1_m.23908 TRINITY_DN87913_c0_g1_m.22278 TRINITY_DN95421_c0_g1_m.29112 TRINITY_DN98523_c1_g3_m.33732 TRINITY_DN105098_c2_g8_m.10531 TRINITY_DN102202_c0_g1_m.4156 TRINITY_DN95754_c1_g3_m.29565 TRINITY_…
	macromolecular complex	30	TRINITY_DN87155_c0_g2_m.21913 TRINITY_DN103612_c1_g1_m.7236 TRINITY_DN96975_c3_g1_m.31308 TRINITY_DN94774_c1_g1_m.28226 TRINITY_DN62517_c0_g1_m.17413 TRINITY_DN99865_c4_g1_m.35943 TRINITY_DN98523_c1_g3_m.33732 TRINITY_DN105098_c2_g8_m.10531 TRINITY_DN70769_c0_g1_m.18181 TRINITY_DN95754_c1_g3_m.29565 TRINITY_DN97006_c0_g1_m.31350 TRINITY_DN104037_c3_g1_m.8129 TRINITY_DN88766_c0_g1_m.22721 TRINITY_…
	organelle	27	TRINITY_DN87155_c0_g2_m.21913 TRINITY_DN103612_c1_g1_m.7236 TRINITY_DN94774_c1_g1_m.28226 TRINITY_DN62517_c0_g1_m.17413 TRINITY_DN90459_c0_g1_m.23908 TRINITY_DN87913_c0_g1_m.22278 TRINITY_DN98523_c1_g3_m.33732 TRINITY_DN105098_c2_g8_m.10531 TRINITY_DN81340_c0_g1_m.19918 TRINITY_DN102202_c0_g1_m.4156 TRINITY_DN70769_c0_g1_m.18181 TRINITY_DN95754_c1_g3_m.29565 TRINITY_DN97006_c0_g1_m.31350 TRINITY_…
	membrane	23	TRINITY_DN96975_c3_g1_m.31308 TRINITY_DN102201_c0_g1_m.4155 TRINITY_DN96160_c1_g1_m.30136 TRINITY_DN104724_c2_g6_m.9620 TRINITY_DN88597_c0_g1_m.22626 TRINITY_DN99865_c4_g1_m.35943 TRINITY_DN95421_c0_g1_m.29112 TRINITY_DN91975_c0_g1_m.25203 TRINITY_DN101257_c0_g1_m.2336 TRINITY_DN101541_c3_g1_m.2909 TRINITY_DN99867_c2_g1_m.35947 TRINITY_DN98576_c1_g1_m.33819 TRINITY_DN90271_c0_g1_m.23760 TRINITY_D…
	supramolecular complex	3	TRINITY_DN97433_c4_g4_m.32011 TRINITY_DN81340_c0_g1_m.19918 TRINITY_DN87913_c0_g1_m.22278
Molecular Function	binding	132	TRINITY_DN104943_c0_g1_m.10199 TRINITY_DN87616_c0_g2_m.22103 TRINITY_DN96975_c3_g1_m.31308 TRINITY_DN103010_c1_g1_m.5891 TRINITY_DN103174_c0_g1_m.6233 TRINITY_DN104123_c1_g1_m.8333 TRINITY_DN99867_c2_g1_m.35947 TRINITY_DN93334_c0_g1_m.26525 TRINITY_DN102202_c0_g1_m.4156 TRINITY_DN105109_c2_g1_m.10558 TRINITY_DN103239_c0_g1_m.6403 TRINITY_DN100617_c0_g1_m.1121 TRINITY_DN95426_c0_g1_m.29127 TRINITY…
	catalytic activity	121	TRINITY_DN104943_c0_g1_m.10199 TRINITY_DN96975_c3_g1_m.31308 TRINITY_DN102201_c0_g1_m.4155 TRINITY_DN103010_c1_g1_m.5891 TRINITY_DN103174_c0_g1_m.6233 TRINITY_DN95272_c0_g1_m.28883 TRINITY_DN95421_c0_g1_m.29112 TRINITY_DN90690_c0_g1_m.24083 TRINITY_DN97156_c0_g1_m.31584 TRINITY_DN97371_c0_g1_m.31923 TRINITY_DN99867_c2_g1_m.35947 TRINITY_DN98400_c0_g1_m.33566 TRINITY_DN93334_c0_g1_m.26525 TRINITY_…
	structural molecule activity	21	TRINITY_DN87155_c0_g2_m.21913 TRINITY_DN103612_c1_g1_m.7236 TRINITY_DN94774_c1_g1_m.28226 TRINITY_DN62517_c0_g1_m.17413 TRINITY_DN87913_c0_g1_m.22278 TRINITY_DN99865_c4_g1_m.35943 TRINITY_DN98523_c1_g3_m.33732 TRINITY_DN105098_c2_g8_m.10531 TRINITY_DN81340_c0_g1_m.19918 TRINITY_DN70769_c0_g1_m.18181 TRINITY_DN95754_c1_g3_m.29565 TRINITY_DN97006_c0_g1_m.31350 TRINITY_DN104037_c3_g1_m.8129 TRINITY_…
	transporter activity	10	TRINITY_DN96975_c3_g1_m.31308 TRINITY_DN101419_c5_g2_m.2657 TRINITY_DN96160_c1_g1_m.30136 TRINITY_DN104724_c2_g6_m.9620 TRINITY_DN88597_c0_g1_m.22626 TRINITY_DN96599_c0_g1_m.30792 TRINITY_DN91975_c0_g1_m.25203 TRINITY_DN101541_c3_g1_m.2909 TRINITY_DN98576_c1_g1_m.33819 TRINITY_DN90271_c0_g1_m.23760
	antioxidant activity	4	TRINITY_DN94101_c0_g1_m.27429 TRINITY_DN96293_c0_g1_m.30347 TRINITY_DN96615_c1_g1_m.30811 TRINITY_DN90690_c0_g1_m.24083
	other	5	TRINITY_DN89560_c0_g1_m.23201 TRINITY_DN104036_c0_g1_m.8120 TRINITY_DN101773_c0_g1_m.3352 TRINITY_DN103443_c0_g2_m.6843 TRINITY_DN60322_c0_g2_m.17214

## Sheet: All DEPs Classification
GO Terms Level 1	GO Terms Level 2	No. of Protein	Protein IDs
Biological Process	metabolic process	237	TRINITY_DN105346_c1_g1_m.11086 TRINITY_DN96975_c3_g1_m.31308 TRINITY_DN77153_c0_g1_m.19086 TRINITY_DN102201_c0_g1_m.4155 TRINITY_DN62517_c0_g1_m.17413 TRINITY_DN100030_c0_g2_m.60 TRINITY_DN103010_c1_g1_m.5891 TRINITY_DN96114_c0_g1_m.30054 TRINITY_DN103174_c0_g1_m.6233 TRINITY_DN99207_c1_g2_m.34837 TRINITY_DN95421_c0_g1_m.29112 TRINITY_DN97371_c0_g1_m.31923 TRINITY_DN96100_c2_g1_m.30030 TRINITY_DN…
	cellular process	151	TRINITY_DN96975_c3_g1_m.31308 TRINITY_DN99387_c1_g1_m.35162 TRINITY_DN77153_c0_g1_m.19086 TRINITY_DN62517_c0_g1_m.17413 TRINITY_DN91631_c0_g1_m.24899 TRINITY_DN100030_c0_g2_m.60 TRINITY_DN96114_c0_g1_m.30054 TRINITY_DN103174_c0_g1_m.6233 TRINITY_DN99207_c1_g2_m.34837 TRINITY_DN97371_c0_g1_m.31923 TRINITY_DN99867_c2_g1_m.35947 TRINITY_DN105098_c2_g8_m.10531 TRINITY_DN85606_c0_g1_m.21175 TRINITY_DN…
	single-organism process	137	TRINITY_DN96975_c3_g1_m.31308 TRINITY_DN95626_c1_g1_m.29406 TRINITY_DN77153_c0_g1_m.19086 TRINITY_DN100030_c0_g2_m.60 TRINITY_DN103010_c1_g1_m.5891 TRINITY_DN95421_c0_g1_m.29112 TRINITY_DN96100_c2_g1_m.30030 TRINITY_DN99867_c2_g1_m.35947 TRINITY_DN105434_c18_g5_m.11292 TRINITY_DN105109_c2_g1_m.10558 TRINITY_DN103239_c0_g1_m.6403 TRINITY_DN92956_c0_g1_m.26146 TRINITY_DN96142_c2_g1_m.30101 TRINITY_…
	localization	36	TRINITY_DN90750_c0_g1_m.24128 TRINITY_DN96975_c3_g1_m.31308 TRINITY_DN95626_c1_g1_m.29406 TRINITY_DN88597_c0_g1_m.22626 TRINITY_DN91975_c0_g1_m.25203 TRINITY_DN104037_c3_g1_m.8129 TRINITY_DN99944_c0_g1_m.36089 TRINITY_DN101419_c5_g2_m.2657 TRINITY_DN95426_c0_g1_m.29127 TRINITY_DN100993_c1_g1_m.1798 TRINITY_DN87489_c0_g1_m.22054 TRINITY_DN99710_c0_g1_m.35681 TRINITY_DN96599_c0_g1_m.30792 TRINITY_D…
	response to stimulus	29	TRINITY_DN98428_c0_g1_m.33604 TRINITY_DN92162_c0_g1_m.25376 TRINITY_DN99276_c0_g10_m.34966 TRINITY_DN98314_c0_g4_m.33422 TRINITY_DN96293_c0_g1_m.30347 TRINITY_DN90416_c1_g1_m.23871 TRINITY_DN90690_c0_g1_m.24083 TRINITY_DN111943_c0_g1_m.13093 TRINITY_DN90465_c0_g1_m.23912 TRINITY_DN99516_c1_g1_m.35350 TRINITY_DN99012_c0_g1_m.34527 TRINITY_DN100838_c7_g2_m.1523 TRINITY_DN98314_c0_g2_m.33420 TRINITY…
	biological regulation	18	TRINITY_DN98428_c0_g1_m.33604 TRINITY_DN99489_c0_g1_m.35314 TRINITY_DN88191_c0_g1_m.22399 TRINITY_DN88182_c0_g1_m.22390 TRINITY_DN103764_c9_g1_m.7580 TRINITY_DN84161_c0_g1_m.20721 TRINITY_DN103443_c0_g2_m.6843 TRINITY_DN103106_c0_g5_m.6094 TRINITY_DN105308_c3_g4_m.11016 TRINITY_DN91809_c0_g1_m.25046 TRINITY_DN99932_c1_g1_m.36066 TRINITY_DN64209_c0_g2_m.17565 TRINITY_DN64209_c0_g1_m.17563 TRINITY_…
	cellular component organization or biogenesis	16	TRINITY_DN101173_c0_g3_m.2157 TRINITY_DN95450_c0_g1_m.29160 TRINITY_DN99387_c1_g1_m.35162 TRINITY_DN96353_c0_g1_m.30429 TRINITY_DN98882_c5_g8_m.34301 TRINITY_DN95399_c0_g1_m.29072 TRINITY_DN78834_c0_g3_m.19326 TRINITY_DN101773_c0_g1_m.3352 TRINITY_DN90459_c0_g1_m.23908 TRINITY_DN90066_c0_g1_m.23565 TRINITY_DN90306_c0_g1_m.23781 TRINITY_DN105344_c7_g1_m.11078 TRINITY_DN102093_c0_g1_m.3957 TRINITY_…
	other	5	TRINITY_DN98428_c0_g1_m.33604 TRINITY_DN100956_c0_g4_m.1731 TRINITY_DN81898_c0_g1_m.20063 TRINITY_DN105308_c3_g4_m.11016 TRINITY_DN103443_c0_g2_m.6843
Cellular Component	cell	69	TRINITY_DN87155_c0_g2_m.21913 TRINITY_DN103612_c1_g1_m.7236 TRINITY_DN96975_c3_g1_m.31308 TRINITY_DN99387_c1_g1_m.35162 TRINITY_DN102201_c0_g1_m.4155 TRINITY_DN62517_c0_g1_m.17413 TRINITY_DN96114_c0_g1_m.30054 TRINITY_DN92120_c0_g1_m.25332 TRINITY_DN95421_c0_g1_m.29112 TRINITY_DN90397_c0_g1_m.23857 TRINITY_DN98523_c1_g3_m.33732 TRINITY_DN105098_c2_g8_m.10531 TRINITY_DN102202_c0_g1_m.4156 TRINITY_…
	macromolecular complex	43	TRINITY_DN87155_c0_g2_m.21913 TRINITY_DN103612_c1_g1_m.7236 TRINITY_DN96975_c3_g1_m.31308 TRINITY_DN94774_c1_g1_m.28226 TRINITY_DN62517_c0_g1_m.17413 TRINITY_DN96114_c0_g1_m.30054 TRINITY_DN92006_c0_g1_m.25220 TRINITY_DN90397_c0_g1_m.23857 TRINITY_DN98523_c1_g3_m.33732 TRINITY_DN105098_c2_g8_m.10531 TRINITY_DN95754_c1_g3_m.29565 TRINITY_DN93181_c0_g1_m.26348 TRINITY_DN97006_c0_g1_m.31350 TRINITY_…
	membrane	41	TRINITY_DN96975_c3_g1_m.31308 TRINITY_DN102201_c0_g1_m.4155 TRINITY_DN88597_c0_g1_m.22626 TRINITY_DN95421_c0_g1_m.29112 TRINITY_DN91975_c0_g1_m.25203 TRINITY_DN99867_c2_g1_m.35947 TRINITY_DN105434_c18_g5_m.11292 TRINITY_DN104037_c3_g1_m.8129 TRINITY_DN99944_c0_g1_m.36089 TRINITY_DN102291_c0_g2_m.4349 TRINITY_DN101419_c5_g2_m.2657 TRINITY_DN95426_c0_g1_m.29127 TRINITY_DN87489_c0_g1_m.22054 TRINITY…
	organelle	41	TRINITY_DN87155_c0_g2_m.21913 TRINITY_DN103612_c1_g1_m.7236 TRINITY_DN99387_c1_g1_m.35162 TRINITY_DN94774_c1_g1_m.28226 TRINITY_DN62517_c0_g1_m.17413 TRINITY_DN96114_c0_g1_m.30054 TRINITY_DN90459_c0_g1_m.23908 TRINITY_DN87913_c0_g1_m.22278 TRINITY_DN92006_c0_g1_m.25220 TRINITY_DN90397_c0_g1_m.23857 TRINITY_DN98523_c1_g3_m.33732 TRINITY_DN105098_c2_g8_m.10531 TRINITY_DN102202_c0_g1_m.4156 TRINITY_…
	supramolecular complex	3	TRINITY_DN97433_c4_g4_m.32011 TRINITY_DN81340_c0_g1_m.19918 TRINITY_DN87913_c0_g1_m.22278
	extracellular region	3	TRINITY_DN100956_c0_g4_m.1731 TRINITY_DN103948_c3_g1_m.7952 TRINITY_DN104461_c2_g1_m.9051
Molecular Function	catalytic activity	245	TRINITY_DN90750_c0_g1_m.24128 TRINITY_DN104943_c0_g1_m.10199 TRINITY_DN105346_c1_g1_m.11086 TRINITY_DN96975_c3_g1_m.31308 TRINITY_DN77153_c0_g1_m.19086 TRINITY_DN102201_c0_g1_m.4155 TRINITY_DN103010_c1_g1_m.5891 TRINITY_DN103174_c0_g1_m.6233 TRINITY_DN99207_c1_g2_m.34837 TRINITY_DN95421_c0_g1_m.29112 TRINITY_DN97156_c0_g1_m.31584 TRINITY_DN97371_c0_g1_m.31923 TRINITY_DN96100_c2_g1_m.30030 TRINITY…
	binding	238	TRINITY_DN90750_c0_g1_m.24128 TRINITY_DN104943_c0_g1_m.10199 TRINITY_DN87616_c0_g2_m.22103 TRINITY_DN96975_c3_g1_m.31308 TRINITY_DN95626_c1_g1_m.29406 TRINITY_DN99387_c1_g1_m.35162 TRINITY_DN91631_c0_g1_m.24899 TRINITY_DN103010_c1_g1_m.5891 TRINITY_DN103174_c0_g1_m.6233 TRINITY_DN99207_c1_g2_m.34837 TRINITY_DN96100_c2_g1_m.30030 TRINITY_DN104123_c1_g1_m.8333 TRINITY_DN99867_c2_g1_m.35947 TRINITY_…
	structural molecule activity	30	TRINITY_DN87155_c0_g2_m.21913 TRINITY_DN103612_c1_g1_m.7236 TRINITY_DN94774_c1_g1_m.28226 TRINITY_DN62517_c0_g1_m.17413 TRINITY_DN96114_c0_g1_m.30054 TRINITY_DN87913_c0_g1_m.22278 TRINITY_DN92006_c0_g1_m.25220 TRINITY_DN89071_c0_g1_m.22902 TRINITY_DN99865_c4_g1_m.35943 TRINITY_DN90397_c0_g1_m.23857 TRINITY_DN98523_c1_g3_m.33732 TRINITY_DN105098_c2_g8_m.10531 TRINITY_DN81340_c0_g1_m.19918 TRINITY_…
	transporter activity	17	TRINITY_DN102676_c5_g1_m.5188 TRINITY_DN103625_c0_g1_m.7267 TRINITY_DN96975_c3_g1_m.31308 TRINITY_DN96160_c1_g1_m.30136 TRINITY_DN104724_c2_g6_m.9620 TRINITY_DN88597_c0_g1_m.22626 TRINITY_DN91975_c0_g1_m.25203 TRINITY_DN101541_c3_g1_m.2909 TRINITY_DN98576_c1_g1_m.33819 TRINITY_DN90271_c0_g1_m.23760 TRINITY_DN103539_c1_g2_m.7073 TRINITY_DN99804_c0_g1_m.35841 TRINITY_DN99944_c0_g1_m.36089 TRINITY_D…
	antioxidant activity	9	TRINITY_DN98211_c0_g6_m.33200 TRINITY_DN94101_c0_g1_m.27429 TRINITY_DN96293_c0_g1_m.30347 TRINITY_DN87878_c0_g1_m.22249 TRINITY_DN96615_c1_g1_m.30811 TRINITY_DN90690_c0_g1_m.24083 TRINITY_DN103764_c9_g1_m.7580 TRINITY_DN97723_c1_g1_m.32442 TRINITY_DN99012_c0_g1_m.34527
	electron carrier activity	6	TRINITY_DN102258_c3_g1_m.4273 TRINITY_DN88182_c0_g1_m.22390 TRINITY_DN99932_c1_g1_m.36066 TRINITY_DN95980_c0_g1_m.29875 TRINITY_DN94338_c0_g1_m.27710 TRINITY_DN102258_c3_g1_m.4274
	other	7	TRINITY_DN89560_c0_g1_m.23201 TRINITY_DN84036_c0_g1_m.20684 TRINITY_DN104036_c0_g1_m.8120 TRINITY_DN101773_c0_g1_m.3352 TRINITY_DN91436_c0_g1_m.24722 TRINITY_DN103443_c0_g2_m.6843 TRINITY_DN60322_c0_g2_m.17214

## Sheet: GO Analysis of All DEPs
GO analysis of DEPs in D. huoshanese of GP vs SPUF
Biological Process	GO Terms Level 2	Up-regulated	Down-regulated	All DEPs	Percent (%)	All identified
	Metabolic process	119	118	237	37.6	1664
	Cellular process	74	77	151	23.9	1197
	Single-organism process	72	65	137	21.7	951
	localization	13	23	36	5.7	252
	Response to stimulus	12	17	29	4.6	132
	Biological regulation	9	9	18	2.9	165
	Cellular component organization or biogenesis	12	4	16	2.5	86
	Others	/	/	7	1.1	61
Cellular Component	Cell	27	42	69	34.5	618
	Macromolecular complex	13	30	43	21.5	343
	Membrane	18	23	41	20.5	302
	Organelle	14	27	41	20.5	336
	Extracellular region	3	0	3	1.5	4
	Supramolecular complex	0	3	3	1.5	10
	Membrane-enclosed lumen	0	0	0	0	16
Molecular Function	Catalytic activity	124	121	245	44.3	1739
	Binding	106	132	238	43	1744
	Structural molecular activity	9	21	30	5.4	146
	Transporter activity	7	10	17	3.1	115
	Antioxidant activity	5	4	9	1.6	34
	Others	/	/	14	2.6	68
