# Supplementary material for: Comparative Proteome and Phosphoproteome Analyses Reveal Different Molecular Mechanism Between Stone Planting Under the Forest and Greenhouse Planting of Dendrobium huoshanense
Source: Front Plant Sci. 2022 Jul 7;13:937392. doi: 10.3389/fpls.2022.937392 (PMC9301318; doi:10.3389/fpls.2022.937392)
Supplement: Supplementary Figure 1 — Cluster analysis of the DEPs from proteome. [file Data_Sheet_1.ZIP › Supple Tab/Table S11.xlsx]

## Sheet: Up
GO Terms Level 1	GO Terms Description	GO Terms Level	GO Terms ID	Mapping	Background	All Mapping	All Background	Fold Enrichment	Fisher' exact test P value	-log10(pvlue)	Related Protein
Molecular Function	oxidoreductase activity	3	GO:0016491	44	422	197	2907	1.54	0.00148528	2.83	TRINITY_DN77153_c0_g1_m.19086 TRINITY_DN88191_c0_g1_m.22399 TRINITY_DN100046_c0_g1_m.79 TRINITY_DN88182_c0_g1_m.22390 TRINITY_DN104704_c7_g8_m.9588 TRINITY_DN96100_c2_g1_m.30030 TRINITY_DN99012_c0_g1_m.34527 TRINITY_DN91670_c0_g1_m.24934 TRINITY_DN92956_c0_g1_m.26146 TRINITY_DN103194_c1_g1_m.6280 TRINITY_DN96142_c2_g1_m.30101 TRINITY_DN92256_c0_g1_m.25468 TRINITY_DN99932_c1_g1_m.36066 TRINITY_DN1…
	heat shock protein binding	4	GO:0031072	4	10	197	2907	5.9	0.00310634	2.51	TRINITY_DN94270_c0_g1_m.27619 TRINITY_DN86883_c0_g1_m.21788 TRINITY_DN85209_c0_g1_m.21024 TRINITY_DN95558_c0_g1_m.29299
	manganese ion binding	7	GO:0030145	4	12	197	2907	4.92	0.00657422	2.18	TRINITY_DN84036_c0_g1_m.20684 TRINITY_DN101823_c2_g12_m.3441 TRINITY_DN91436_c0_g1_m.24722 TRINITY_DN92120_c0_g1_m.25332
	metal cluster binding	3	GO:0051540	6	28	197	2907	3.16	0.00960198	2.02	TRINITY_DN95450_c0_g1_m.29160 TRINITY_DN101811_c1_g8_m.3422 TRINITY_DN84556_c0_g1_m.20825 TRINITY_DN104704_c7_g8_m.9588 TRINITY_DN94338_c0_g1_m.27710 TRINITY_DN91670_c0_g1_m.24934
	iron-sulfur cluster binding	4	GO:0051536	6	28	197	2907	3.16	0.00960198	2.02	TRINITY_DN95450_c0_g1_m.29160 TRINITY_DN101811_c1_g8_m.3422 TRINITY_DN84556_c0_g1_m.20825 TRINITY_DN104704_c7_g8_m.9588 TRINITY_DN94338_c0_g1_m.27710 TRINITY_DN91670_c0_g1_m.24934
	glutathione peroxidase activity	6	GO:0004602	2	3	197	2907	9.84	0.0130984	1.88	TRINITY_DN98211_c0_g6_m.33200 TRINITY_DN87878_c0_g1_m.22249
	fructose 1,6-bisphosphate 1-phosphatase activity	9	GO:0042132	2	3	197	2907	9.84	0.0130984	1.88	TRINITY_DN102553_c0_g4_m.4950 TRINITY_DN103789_c5_g2_m.7630
	transferase activity, transferring hexosyl groups	5	GO:0016758	10	70	197	2907	2.11	0.0179607	1.75	TRINITY_DN105346_c1_g1_m.11086 TRINITY_DN102424_c0_g1_m.4646 TRINITY_DN85948_c0_g1_m.21335 TRINITY_DN104372_c2_g2_m.8863 TRINITY_DN103133_c1_g1_m.6156 TRINITY_DN104827_c0_g1_m.9902 TRINITY_DN102231_c3_g4_m.4226 TRINITY_DN105434_c18_g5_m.11292 TRINITY_DN104461_c2_g1_m.9051 TRINITY_DN104372_c2_g4_m.8865
Cellular Component	extracellular region	2	GO:0005576	3	4	41	805	14.73	0.000474774	3.32	TRINITY_DN100956_c0_g4_m.1731 TRINITY_DN103948_c3_g1_m.7952 TRINITY_DN104461_c2_g1_m.9051
	thylakoid membrane	9	GO:0042651	4	13	41	805	6.04	0.00297337	2.53	TRINITY_DN102258_c3_g1_m.4273 TRINITY_DN84558_c0_g1_m.20826 TRINITY_DN98839_c0_g1_m.34241 TRINITY_DN94338_c0_g1_m.27710
	photosynthetic membrane	8	GO:0034357	5	26	41	805	3.78	0.00794886	2.1	TRINITY_DN88722_c0_g1_m.22699 TRINITY_DN102258_c3_g1_m.4273 TRINITY_DN84558_c0_g1_m.20826 TRINITY_DN98839_c0_g1_m.34241 TRINITY_DN94338_c0_g1_m.27710
	thylakoid	6	GO:0009579	5	26	41	805	3.78	0.00794886	2.1	TRINITY_DN88722_c0_g1_m.22699 TRINITY_DN102258_c3_g1_m.4273 TRINITY_DN84558_c0_g1_m.20826 TRINITY_DN98839_c0_g1_m.34241 TRINITY_DN94338_c0_g1_m.27710
	thylakoid part	7	GO:0044436	5	26	41	805	3.78	0.00794886	2.1	TRINITY_DN88722_c0_g1_m.22699 TRINITY_DN102258_c3_g1_m.4273 TRINITY_DN84558_c0_g1_m.20826 TRINITY_DN98839_c0_g1_m.34241 TRINITY_DN94338_c0_g1_m.27710
Biological Process	response to abiotic stimulus	3	GO:0009628	7	13	154	2139	7.48	1.0423e-05	4.98	TRINITY_DN92162_c0_g1_m.25376 TRINITY_DN99276_c0_g10_m.34966 TRINITY_DN94270_c0_g1_m.27619 TRINITY_DN89436_c0_g1_m.23135 TRINITY_DN83544_c0_g1_m.20500 TRINITY_DN80640_c0_g1_m.19745 TRINITY_DN95558_c0_g1_m.29299
	response to acid chemical	4	GO:0001101	4	5	154	2139	11.11	0.000122252	3.91	TRINITY_DN99276_c0_g10_m.34966 TRINITY_DN89436_c0_g1_m.23135 TRINITY_DN83544_c0_g1_m.20500 TRINITY_DN80640_c0_g1_m.19745
	response to water	5	GO:0009415	4	5	154	2139	11.11	0.000122252	3.91	TRINITY_DN99276_c0_g10_m.34966 TRINITY_DN89436_c0_g1_m.23135 TRINITY_DN83544_c0_g1_m.20500 TRINITY_DN80640_c0_g1_m.19745
	cofactor biosynthetic process	5	GO:0051188	11	56	154	2139	2.73	0.00164501	2.78	TRINITY_DN95450_c0_g1_m.29160 TRINITY_DN101811_c1_g8_m.3422 TRINITY_DN96963_c0_g1_m.31284 TRINITY_DN90889_c0_g1_m.24252 TRINITY_DN95522_c0_g2_m.29249 TRINITY_DN92804_c2_g1_m.25983 TRINITY_DN90306_c0_g1_m.23781 TRINITY_DN92861_c0_g2_m.26039 TRINITY_DN102093_c0_g1_m.3957 TRINITY_DN98636_c0_g1_m.33899 TRINITY_DN103546_c0_g1_m.7087
	response to inorganic substance	4	GO:0010035	4	9	154	2139	6.17	0.00244746	2.61	TRINITY_DN99276_c0_g10_m.34966 TRINITY_DN89436_c0_g1_m.23135 TRINITY_DN83544_c0_g1_m.20500 TRINITY_DN80640_c0_g1_m.19745
	response to oxygen-containing compound	4	GO:1901700	4	9	154	2139	6.17	0.00244746	2.61	TRINITY_DN99276_c0_g10_m.34966 TRINITY_DN89436_c0_g1_m.23135 TRINITY_DN83544_c0_g1_m.20500 TRINITY_DN80640_c0_g1_m.19745
	metallo-sulfur cluster assembly	5	GO:0031163	4	10	154	2139	5.56	0.00385232	2.41	TRINITY_DN95450_c0_g1_m.29160 TRINITY_DN102093_c0_g1_m.3957 TRINITY_DN98636_c0_g1_m.33899 TRINITY_DN90306_c0_g1_m.23781
	iron-sulfur cluster assembly	6	GO:0016226	4	10	154	2139	5.56	0.00385232	2.41	TRINITY_DN95450_c0_g1_m.29160 TRINITY_DN102093_c0_g1_m.3957 TRINITY_DN98636_c0_g1_m.33899 TRINITY_DN90306_c0_g1_m.23781
	pyridine-containing compound biosynthetic process	6	GO:0072525	4	11	154	2139	5.05	0.00571786	2.24	TRINITY_DN92861_c0_g2_m.26039 TRINITY_DN101811_c1_g8_m.3422 TRINITY_DN96963_c0_g1_m.31284 TRINITY_DN103546_c0_g1_m.7087
	response to heat	5	GO:0009408	3	6	154	2139	6.94	0.00622777	2.21	TRINITY_DN92162_c0_g1_m.25376 TRINITY_DN94270_c0_g1_m.27619 TRINITY_DN95558_c0_g1_m.29299
	response to temperature stimulus	4	GO:0009266	3	6	154	2139	6.94	0.00622777	2.21	TRINITY_DN92162_c0_g1_m.25376 TRINITY_DN94270_c0_g1_m.27619 TRINITY_DN95558_c0_g1_m.29299
	coenzyme biosynthetic process	6	GO:0009108	7	33	154	2139	2.95	0.00758345	2.12	TRINITY_DN92861_c0_g2_m.26039 TRINITY_DN101811_c1_g8_m.3422 TRINITY_DN96963_c0_g1_m.31284 TRINITY_DN90889_c0_g1_m.24252 TRINITY_DN95522_c0_g2_m.29249 TRINITY_DN92804_c2_g1_m.25983 TRINITY_DN103546_c0_g1_m.7087
	cellular component biogenesis	3	GO:0044085	9	50	154	2139	2.5	0.00795852	2.1	TRINITY_DN101173_c0_g3_m.2157 TRINITY_DN95450_c0_g1_m.29160 TRINITY_DN99387_c1_g1_m.35162 TRINITY_DN78834_c0_g3_m.19326 TRINITY_DN90306_c0_g1_m.23781 TRINITY_DN105344_c7_g1_m.11078 TRINITY_DN102093_c0_g1_m.3957 TRINITY_DN98636_c0_g1_m.33899 TRINITY_DN104461_c2_g1_m.9051
	photosynthesis	4	GO:0015979	7	34	154	2139	2.86	0.00898521	2.05	TRINITY_DN88722_c0_g1_m.22699 TRINITY_DN102258_c3_g1_m.4273 TRINITY_DN84558_c0_g1_m.20826 TRINITY_DN98839_c0_g1_m.34241 TRINITY_DN78834_c0_g3_m.19326 TRINITY_DN87790_c1_g1_m.22199 TRINITY_DN94338_c0_g1_m.27710

## Sheet: Up GO2Protein
GO Terms Level 1	GO Terms ID	GO Terms Level	GO Terms Description	Fisher's exact test P value	Protein accession	Protein description	GP/SPUF Ratio	Regulated Type	GP/SPUF P value	MW [kDa]	Score	Coverage [%]	Peptides	PSMs	Unique peptides
Molecular Function	GO:0051537	5	2 iron, 2 sulfur cluster binding	0.0257859	TRINITY_DN84556_c0_g1_m.20825	rieske domain containing protein [Zea mays]	1.538	Up	1.54e-05	31.093	86.089	17.5	3	8	3
	GO:0051537	5	2 iron, 2 sulfur cluster binding	0.0257859	TRINITY_DN94338_c0_g1_m.27710	"PREDICTED: cytochrome b6-f complex iron-sulfur subunit, chloroplastic [Theobroma cacao]"	1.503	Up	0.00021508	24.396	156.56	33.8	6	17	6
	GO:0051537	5	2 iron, 2 sulfur cluster binding	0.0257859	TRINITY_DN91670_c0_g1_m.24934	"protein TIC 55, chloroplastic [Asparagus officinalis]"	1.716	Up	0.00045702	61.131	57.32	15.6	8	10	8
	GO:0008171	6	O-methyltransferase activity	0.244452	TRINITY_DN91087_c0_g1_m.24405	PREDICTED: protein-L-isoaspartate O-methyltransferase [Elaeis guineensis]	2.092	Up	4.49e-05	34.108	24.318	7.2	2	4	2
	GO:0008171	6	O-methyltransferase activity	0.244452	TRINITY_DN104664_c0_g26_m.9514	PREDICTED: caffeoyl-CoA O-methyltransferase-like isoform X1 [Elaeis guineensis]	2.321	Up	0.00043894	11.488	7.8603	63	6	12	1
	GO:0051540	3	metal cluster binding	0.00960198	TRINITY_DN95450_c0_g1_m.29160	PREDICTED: iron-sulfur cluster assembly protein 1-like [Nelumbo nucifera]	1.636	Up	0.00047784	18.947	62.898	39.4	6	10	6
	GO:0051540	3	metal cluster binding	0.00960198	TRINITY_DN101811_c1_g8_m.3422	"PREDICTED: LOW QUALITY PROTEIN: quinolinate synthase, chloroplastic [Phoenix dactylifera]"	2.179	Up	2.35e-05	81.276	22.576	4	3	4	3
	GO:0051540	3	metal cluster binding	0.00960198	TRINITY_DN84556_c0_g1_m.20825	rieske domain containing protein [Zea mays]	1.538	Up	1.54e-05	31.093	86.089	17.5	3	8	3
	GO:0051540	3	metal cluster binding	0.00960198	TRINITY_DN104704_c7_g8_m.9588	"PREDICTED: ferredoxin--nitrite reductase, chloroplastic [Musa acuminata subsp. malaccensis]"	2.213	Up	0.020041	67.695	30.01	7.6	5	5	5
	GO:0051540	3	metal cluster binding	0.00960198	TRINITY_DN94338_c0_g1_m.27710	"PREDICTED: cytochrome b6-f complex iron-sulfur subunit, chloroplastic [Theobroma cacao]"	1.503	Up	0.00021508	24.396	156.56	33.8	6	17	6
	GO:0051540	3	metal cluster binding	0.00960198	TRINITY_DN91670_c0_g1_m.24934	"protein TIC 55, chloroplastic [Asparagus officinalis]"	1.716	Up	0.00045702	61.131	57.32	15.6	8	10	8
	GO:0016209	2	antioxidant activity	0.0760035	TRINITY_DN98211_c0_g6_m.33200	PREDICTED: probable phospholipid hydroperoxide glutathione peroxidase [Phoenix dactylifera]	1.663	Up	0.00075751	25.187	31.162	14.7	4	10	4
	GO:0016209	2	antioxidant activity	0.0760035	TRINITY_DN103764_c9_g1_m.7580	"PREDICTED: peroxiredoxin Q, chloroplastic [Elaeis guineensis]"	1.537	Up	0.000135531	23.889	196.54	52.5	12	37	12
	GO:0016209	2	antioxidant activity	0.0760035	TRINITY_DN87878_c0_g1_m.22249	probable phospholipid hydroperoxide glutathione peroxidase [Ananas comosus]	1.515	Up	0.000175331	28.322	109.57	36.8	9	25	5
	GO:0016209	2	antioxidant activity	0.0760035	TRINITY_DN99012_c0_g1_m.34527	PREDICTED: peroxidase 17 [Elaeis guineensis]	1.778	Up	5.86e-05	42.901	85.242	26.7	9	16	9
	GO:0016209	2	antioxidant activity	0.0760035	TRINITY_DN97723_c1_g1_m.32442	PREDICTED: catalase isozyme 3-like [Nicotiana tabacum]	1.645	Up	0.00033692	11.435	32.743	37.6	2	3	2
	GO:0030145	7	manganese ion binding	0.00657422	TRINITY_DN84036_c0_g1_m.20684	PREDICTED: germin-like protein 8-14 [Phoenix dactylifera]	2.293	Up	1.57e-05	21.97	61.078	16.7	2	15	2
	GO:0030145	7	manganese ion binding	0.00657422	TRINITY_DN101823_c2_g12_m.3441	PREDICTED: xaa-Pro dipeptidase isoform X1 [Musa acuminata subsp. malaccensis]	1.521	Up	0.0141767	59.651	28.27	9.3	4	4	4
	GO:0030145	7	manganese ion binding	0.00657422	TRINITY_DN91436_c0_g1_m.24722	PREDICTED: germin-like protein 8-14 [Phoenix dactylifera]	2.053	Up	5.96e-05	21.907	67.175	17.1	3	5	3
	GO:0030145	7	manganese ion binding	0.00657422	TRINITY_DN92120_c0_g1_m.25332	"PREDICTED: 2,3-bisphosphoglycerate-independent phosphoglycerate mutase [Elaeis guineensis]"	1.515	Up	1.74e-06	61.066	323.31	50.3	26	79	26
	GO:0008135	6	translation factor activity, RNA binding	0.17414	TRINITY_DN93218_c0_g1_m.26392	"PREDICTED: translation initiation factor IF-3, chloroplastic-like [Fragaria vesca subsp. vesca]"	1.67	Up	0.002457	30.226	26.373	10.7	3	5	3
	GO:0008135	6	translation factor activity, RNA binding	0.17414	TRINITY_DN98882_c5_g8_m.34301	"PREDICTED: peptide chain release factor APG3, chloroplastic isoform X2 [Elaeis guineensis]"	1.875	Up	0.00039586	46.575	44.066	16.3	5	6	5
	GO:0008135	6	translation factor activity, RNA binding	0.17414	TRINITY_DN103997_c0_g2_m.8041	PREDICTED: titin-like isoform X1 [Gossypium hirsutum]	1.691	Up	3.81e-06	131.4	234.77	24.7	26	42	26
	GO:0008135	6	translation factor activity, RNA binding	0.17414	TRINITY_DN100722_c2_g1_m.1328	PREDICTED: eukaryotic translation initiation factor 4B2-like [Nelumbo nucifera]	1.786	Up	5.51e-05	59.167	82.961	18.7	10	13	9
	GO:0008135	6	translation factor activity, RNA binding	0.17414	TRINITY_DN98912_c0_g1_m.34347	"PREDICTED: elongation factor G-2, chloroplastic [Elaeis guineensis]"	1.789	Up	1.18e-06	85.414	241.15	28.7	18	35	18
	GO:0050308	8	sugar-phosphatase activity	0.0250311	TRINITY_DN102553_c0_g4_m.4950	"PREDICTED: fructose-1,6-bisphosphatase, chloroplastic-like [Nelumbo nucifera]"	1.553	Up	4.23e-05	45.319	126.83	24.9	8	20	8
	GO:0050308	8	sugar-phosphatase activity	0.0250311	TRINITY_DN103789_c5_g2_m.7630	"PREDICTED: fructose-1,6-bisphosphatase, cytosolic [Ziziphus jujuba]"	1.586	Up	0.000157018	44.972	186.39	33.5	12	30	12
	GO:0004540	6	ribonuclease activity	0.193179	TRINITY_DN93855_c0_g1_m.27155	"probable polyribonucleotide nucleotidyltransferase 1, chloroplastic isoform X1 [Ananas comosus]"	1.601	Up	0.0035196	103.83	18.277	2.6	3	3	3
	GO:0004540	6	ribonuclease activity	0.193179	TRINITY_DN102700_c0_g4_m.5227	PREDICTED: ribonucleases P/MRP protein subunit POP1 [Phoenix dactylifera]	1.884	Up	0.0039836	67.527	5.8331	1.2	1	1	1
	GO:0050661	6	NADP binding	0.372564	TRINITY_DN99526_c1_g1_m.35368	"glyceraldehyde-3-phosphate dehydrogenase B, chloroplastic isoform X2 [Asparagus officinalis]"	1.616	Up	0.00032459	47.007	188.38	37.2	15	66	11
	GO:0050661	6	NADP binding	0.372564	TRINITY_DN102478_c0_g1_m.4778	"PREDICTED: glucose-6-phosphate 1-dehydrogenase, chloroplastic-like isoform X2 [Phoenix dactylifera]"	2.597	Up	2.3e-05	66.84	30.194	14.6	9	17	4
	GO:0045735	2	nutrient reservoir activity	0.120098	TRINITY_DN84036_c0_g1_m.20684	PREDICTED: germin-like protein 8-14 [Phoenix dactylifera]	2.293	Up	1.57e-05	21.97	61.078	16.7	2	15	2
	GO:0045735	2	nutrient reservoir activity	0.120098	TRINITY_DN91436_c0_g1_m.24722	PREDICTED: germin-like protein 8-14 [Phoenix dactylifera]	2.053	Up	5.96e-05	21.907	67.175	17.1	3	5	3
	GO:0004518	5	nuclease activity	0.270332	TRINITY_DN93855_c0_g1_m.27155	"probable polyribonucleotide nucleotidyltransferase 1, chloroplastic isoform X1 [Ananas comosus]"	1.601	Up	0.0035196	103.83	18.277	2.6	3	3	3
	GO:0004518	5	nuclease activity	0.270332	TRINITY_DN102700_c0_g4_m.5227	PREDICTED: ribonucleases P/MRP protein subunit POP1 [Phoenix dactylifera]	1.884	Up	0.0039836	67.527	5.8331	1.2	1	1	1
	GO:0016671	5	oxidoreductase activity, acting on a sulfur group of donors, disulfide as acceptor	0.057178	TRINITY_DN29739_c0_g7_m.15740	"PREDICTED: peptide methionine sulfoxide reductase B1, chloroplastic isoform X2 [Phoenix dactylifera]"	1.626	Up	0.02148	15.004	48.696	55.3	6	6	6
	GO:0016671	5	oxidoreductase activity, acting on a sulfur group of donors, disulfide as acceptor	0.057178	TRINITY_DN90053_c0_g1_m.23539	PREDICTED: peptide methionine sulfoxide reductase A1-like [Elaeis guineensis]	1.824	Up	3.96e-05	25.234	110.74	48	11	23	9
	GO:0016757	4	transferase activity, transferring glycosyl groups	0.0587537	TRINITY_DN105346_c1_g1_m.11086	scopoletin glucosyltransferase-like [Asparagus officinalis]	2.353	Up	0.0034372	54.813	13.103	4.7	3	4	2
	GO:0016757	4	transferase activity, transferring glycosyl groups	0.0587537	TRINITY_DN102424_c0_g1_m.4646	PREDICTED: UDP-glycosyltransferase 73E1 [Elaeis guineensis]	1.584	Up	0.000183391	54.813	20.12	5.2	3	4	3
	GO:0016757	4	transferase activity, transferring glycosyl groups	0.0587537	TRINITY_DN85948_c0_g1_m.21335	PREDICTED: UDP-glycosyltransferase 73E1 [Elaeis guineensis]	1.978	Up	4.03e-05	55.06	112.08	20	9	13	9
	GO:0016757	4	transferase activity, transferring glycosyl groups	0.0587537	TRINITY_DN104372_c2_g2_m.8863	scopoletin glucosyltransferase-like [Asparagus officinalis]	1.597	Up	0.0041591	54.029	59.677	14.2	7	9	7
	GO:0016757	4	transferase activity, transferring glycosyl groups	0.0587537	TRINITY_DN103133_c1_g1_m.6156	PREDICTED: UDP-glycosyltransferase 89B2-like [Elaeis guineensis]	2.446	Up	0.00173582	51.615	18.449	5.7	3	3	3
	GO:0016757	4	transferase activity, transferring glycosyl groups	0.0587537	TRINITY_DN104827_c0_g1_m.9902	PREDICTED: UDP-glycosyltransferase 73C3-like [Phoenix dactylifera]	2.064	Up	3.54e-05	30.792	49.477	21.3	6	7	6
	GO:0016757	4	transferase activity, transferring glycosyl groups	0.0587537	TRINITY_DN102231_c3_g4_m.4226	UDP-glycosyltransferase 91C1-like [Asparagus officinalis]	1.508	Up	0.00171508	49.683	31.227	10	4	5	4
	GO:0016757	4	transferase activity, transferring glycosyl groups	0.0587537	TRINITY_DN105434_c18_g5_m.11292	PREDICTED: cellulose synthase-like protein H1 [Elaeis guineensis]	1.619	Up	0.000178467	53.454	42.935	15.2	6	6	6
	GO:0016757	4	transferase activity, transferring glycosyl groups	0.0587537	TRINITY_DN104461_c2_g1_m.9051	probable xyloglucan endotransglucosylase/hydrolase protein 33 [Asparagus officinalis]	1.996	Up	8.19e-05	34.925	26.186	13	4	4	4
	GO:0016757	4	transferase activity, transferring glycosyl groups	0.0587537	TRINITY_DN104372_c2_g4_m.8865	scopoletin glucosyltransferase-like [Asparagus officinalis]	3.075	Up	6.28e-05	53.242	7.1468	2.1	1	2	1
	GO:0051082	4	unfolded protein binding	0.0400949	TRINITY_DN94270_c0_g1_m.27619	"PREDICTED: chaperone protein dnaJ A6, chloroplastic [Elaeis guineensis]"	1.58	Up	0.0030764	47.893	160.26	29.7	12	19	12
	GO:0051082	4	unfolded protein binding	0.0400949	TRINITY_DN86883_c0_g1_m.21788	PREDICTED: dnaJ protein homolog 2 isoform X2 [Solanum pennellii]	1.702	Up	0.003295	31.855	6.0652	15.9	6	14	1
	GO:0051082	4	unfolded protein binding	0.0400949	TRINITY_DN92499_c0_g1_m.25713	"PREDICTED: stromal 70 kDa heat shock-related protein, chloroplastic-like [Musa acuminata subsp. malaccensis]"	1.587	Up	6.29e-05	74.766	323.31	47.2	33	99	13
	GO:0051082	4	unfolded protein binding	0.0400949	TRINITY_DN91631_c0_g1_m.24899	"PREDICTED: stromal 70 kDa heat shock-related protein, chloroplastic-like [Musa acuminata subsp. malaccensis]"	1.932	Up	9.3e-07	75.005	91.201	39.2	30	85	10
	GO:0051082	4	unfolded protein binding	0.0400949	TRINITY_DN85209_c0_g1_m.21024	"PREDICTED: protein EMBRYO SAC DEVELOPMENT ARREST 3, chloroplastic [Elaeis guineensis]"	1.767	Up	0.0137793	11.199	6.2	8.6	1	1	1
	GO:0051082	4	unfolded protein binding	0.0400949	TRINITY_DN95558_c0_g1_m.29299	PREDICTED: dnaJ protein homolog 2-like [Nelumbo nucifera]	1.678	Up	0.000122415	46.597	39.03	23.1	11	18	6
	GO:0003746	7	translation elongation factor activity	0.3474	TRINITY_DN103997_c0_g2_m.8041	PREDICTED: titin-like isoform X1 [Gossypium hirsutum]	1.691	Up	3.81e-06	131.4	234.77	24.7	26	42	26
	GO:0003746	7	translation elongation factor activity	0.3474	TRINITY_DN98912_c0_g1_m.34347	"PREDICTED: elongation factor G-2, chloroplastic [Elaeis guineensis]"	1.789	Up	1.18e-06	85.414	241.15	28.7	18	35	18
	GO:0015035	6	protein disulfide oxidoreductase activity	0.0427702	TRINITY_DN88182_c0_g1_m.22390	PREDICTED: monothiol glutaredoxin-S10 [Phoenix dactylifera]	1.773	Up	0.00025708	26.362	15.674	9	2	3	2
	GO:0015035	6	protein disulfide oxidoreductase activity	0.0427702	TRINITY_DN99932_c1_g1_m.36066	"monothiol glutaredoxin-S15, mitochondrial isoform X2 [Asparagus officinalis]"	1.601	Up	0.000163873	18.733	7.1234	5.3	1	2	1
	GO:0015035	6	protein disulfide oxidoreductase activity	0.0427702	TRINITY_DN95980_c0_g1_m.29875	"PREDICTED: monothiol glutaredoxin-S12, chloroplastic [Elaeis guineensis]"	1.53	Up	0.00058106	35.432	74.577	18.4	7	13	7
	GO:0004177	7	aminopeptidase activity	0.0529014	TRINITY_DN101823_c2_g12_m.3441	PREDICTED: xaa-Pro dipeptidase isoform X1 [Musa acuminata subsp. malaccensis]	1.521	Up	0.0141767	59.651	28.27	9.3	4	4	4
	GO:0004177	7	aminopeptidase activity	0.0529014	TRINITY_DN101707_c0_g3_m.3236	"PREDICTED: methionine aminopeptidase 1D, chloroplastic/mitochondrial isoform X1 [Phoenix dactylifera]"	1.63	Up	0.040878	38.352	8.8901	3.4	1	2	1
	GO:0004177	7	aminopeptidase activity	0.0529014	TRINITY_DN94045_c0_g1_m.27369	PREDICTED: probable Xaa-Pro aminopeptidase P isoform X2 [Elaeis guineensis]	1.721	Up	0.00062164	58.026	61.321	12.4	5	6	5
	GO:0016838	5	carbon-oxygen lyase activity, acting on phosphates	0.120098	TRINITY_DN85377_c0_g1_m.21083	"PREDICTED: chorismate synthase, chloroplastic-like [Phoenix dactylifera]"	1.757	Up	4.38e-05	48.012	91.634	16.1	5	9	5
	GO:0016838	5	carbon-oxygen lyase activity, acting on phosphates	0.120098	TRINITY_DN98031_c0_g1_m.32941	PREDICTED: alpha-humulene synthase-like isoform X2 [Elaeis guineensis]	2.219	Up	8.35e-05	65.68	35.282	8	4	5	4
	GO:0019203	7	carbohydrate phosphatase activity	0.0250311	TRINITY_DN102553_c0_g4_m.4950	"PREDICTED: fructose-1,6-bisphosphatase, chloroplastic-like [Nelumbo nucifera]"	1.553	Up	4.23e-05	45.319	126.83	24.9	8	20	8
	GO:0019203	7	carbohydrate phosphatase activity	0.0250311	TRINITY_DN103789_c5_g2_m.7630	"PREDICTED: fructose-1,6-bisphosphatase, cytosolic [Ziziphus jujuba]"	1.586	Up	0.000157018	44.972	186.39	33.5	12	30	12
	GO:0016758	5	transferase activity, transferring hexosyl groups	0.0179607	TRINITY_DN105346_c1_g1_m.11086	scopoletin glucosyltransferase-like [Asparagus officinalis]	2.353	Up	0.0034372	54.813	13.103	4.7	3	4	2
	GO:0016758	5	transferase activity, transferring hexosyl groups	0.0179607	TRINITY_DN102424_c0_g1_m.4646	PREDICTED: UDP-glycosyltransferase 73E1 [Elaeis guineensis]	1.584	Up	0.000183391	54.813	20.12	5.2	3	4	3
	GO:0016758	5	transferase activity, transferring hexosyl groups	0.0179607	TRINITY_DN85948_c0_g1_m.21335	PREDICTED: UDP-glycosyltransferase 73E1 [Elaeis guineensis]	1.978	Up	4.03e-05	55.06	112.08	20	9	13	9
	GO:0016758	5	transferase activity, transferring hexosyl groups	0.0179607	TRINITY_DN104372_c2_g2_m.8863	scopoletin glucosyltransferase-like [Asparagus officinalis]	1.597	Up	0.0041591	54.029	59.677	14.2	7	9	7
	GO:0016758	5	transferase activity, transferring hexosyl groups	0.0179607	TRINITY_DN103133_c1_g1_m.6156	PREDICTED: UDP-glycosyltransferase 89B2-like [Elaeis guineensis]	2.446	Up	0.00173582	51.615	18.449	5.7	3	3	3
	GO:0016758	5	transferase activity, transferring hexosyl groups	0.0179607	TRINITY_DN104827_c0_g1_m.9902	PREDICTED: UDP-glycosyltransferase 73C3-like [Phoenix dactylifera]	2.064	Up	3.54e-05	30.792	49.477	21.3	6	7	6
	GO:0016758	5	transferase activity, transferring hexosyl groups	0.0179607	TRINITY_DN102231_c3_g4_m.4226	UDP-glycosyltransferase 91C1-like [Asparagus officinalis]	1.508	Up	0.00171508	49.683	31.227	10	4	5	4
	GO:0016758	5	transferase activity, transferring hexosyl groups	0.0179607	TRINITY_DN105434_c18_g5_m.11292	PREDICTED: cellulose synthase-like protein H1 [Elaeis guineensis]	1.619	Up	0.000178467	53.454	42.935	15.2	6	6	6
	GO:0016758	5	transferase activity, transferring hexosyl groups	0.0179607	TRINITY_DN104461_c2_g1_m.9051	probable xyloglucan endotransglucosylase/hydrolase protein 33 [Asparagus officinalis]	1.996	Up	8.19e-05	34.925	26.186	13	4	4	4
	GO:0016758	5	transferase activity, transferring hexosyl groups	0.0179607	TRINITY_DN104372_c2_g4_m.8865	scopoletin glucosyltransferase-like [Asparagus officinalis]	3.075	Up	6.28e-05	53.242	7.1468	2.1	1	2	1
	GO:0008235	7	metalloexopeptidase activity	0.0976278	TRINITY_DN101707_c0_g3_m.3236	"PREDICTED: methionine aminopeptidase 1D, chloroplastic/mitochondrial isoform X1 [Phoenix dactylifera]"	1.63	Up	0.040878	38.352	8.8901	3.4	1	2	1
	GO:0008235	7	metalloexopeptidase activity	0.0976278	TRINITY_DN94045_c0_g1_m.27369	PREDICTED: probable Xaa-Pro aminopeptidase P isoform X2 [Elaeis guineensis]	1.721	Up	0.00062164	58.026	61.321	12.4	5	6	5
	GO:0016638	4	oxidoreductase activity, acting on the CH-NH2 group of donors	0.0976278	TRINITY_DN103194_c1_g1_m.6280	PREDICTED: primary amine oxidase-like [Phoenix dactylifera]	2.004	Up	2.23e-05	79.285	264.91	28.2	16	34	16
	GO:0016638	4	oxidoreductase activity, acting on the CH-NH2 group of donors	0.0976278	TRINITY_DN100046_c0_g1_m.79	"PREDICTED: glycine dehydrogenase (decarboxylating), mitochondrial [Elaeis guineensis]"	1.692	Up	1.75e-05	111.41	323.31	27.1	23	53	23
	GO:0030170	5	pyridoxal phosphate binding	0.0840238	TRINITY_DN99730_c1_g1_m.35718	PREDICTED: sphingosine-1-phosphate lyase-like [Phoenix dactylifera]	1.799	Up	0.00077732	58.764	31.975	9.1	4	4	4
	GO:0030170	5	pyridoxal phosphate binding	0.0840238	TRINITY_DN102093_c0_g1_m.3957	"PREDICTED: cysteine desulfurase, mitochondrial-like [Phoenix dactylifera]"	1.61	Up	5.91e-05	58.021	124.01	21.7	10	13	10
	GO:0030170	5	pyridoxal phosphate binding	0.0840238	TRINITY_DN93605_c0_g1_m.26848	"PREDICTED: aspartate aminotransferase, chloroplastic-like [Phoenix dactylifera]"	1.625	Up	0.000135311	50.4	267.86	36	14	34	14
	GO:0030170	5	pyridoxal phosphate binding	0.0840238	TRINITY_DN95962_c0_g1_m.29847	PREDICTED: glutamate--glyoxylate aminotransferase 2 [Elaeis guineensis]	1.584	Up	4.11e-05	53.385	323.31	54.9	19	45	19
	GO:0030170	5	pyridoxal phosphate binding	0.0840238	TRINITY_DN94636_c0_g1_m.28074	"serine hydroxymethyltransferase, mitochondrial-like [Ananas comosus]"	1.935	Up	9.66e-05	57.479	253.16	41.7	17	39	17
	GO:0010181	7	FMN binding	0.372564	TRINITY_DN96142_c2_g1_m.30101	peroxisomal (S)-2-hydroxy-acid oxidase GLO1 isoform X1 [Asparagus officinalis]	2.101	Up	1.67e-05	40.233	173.04	44.7	13	41	12
	GO:0010181	7	FMN binding	0.372564	TRINITY_DN102337_c5_g3_m.4456	peroxisomal (S)-2-hydroxy-acid oxidase GLO1 [Ananas comosus]	1.509	Up	0.0051163	20.81	40.8	23.1	4	11	3
	GO:0016684	4	oxidoreductase activity, acting on peroxide as acceptor	0.0420391	TRINITY_DN98211_c0_g6_m.33200	PREDICTED: probable phospholipid hydroperoxide glutathione peroxidase [Phoenix dactylifera]	1.663	Up	0.00075751	25.187	31.162	14.7	4	10	4
	GO:0016684	4	oxidoreductase activity, acting on peroxide as acceptor	0.0420391	TRINITY_DN87878_c0_g1_m.22249	probable phospholipid hydroperoxide glutathione peroxidase [Ananas comosus]	1.515	Up	0.000175331	28.322	109.57	36.8	9	25	5
	GO:0016684	4	oxidoreductase activity, acting on peroxide as acceptor	0.0420391	TRINITY_DN99012_c0_g1_m.34527	PREDICTED: peroxidase 17 [Elaeis guineensis]	1.778	Up	5.86e-05	42.901	85.242	26.7	9	16	9
	GO:0016684	4	oxidoreductase activity, acting on peroxide as acceptor	0.0420391	TRINITY_DN97723_c1_g1_m.32442	PREDICTED: catalase isozyme 3-like [Nicotiana tabacum]	1.645	Up	0.00033692	11.435	32.743	37.6	2	3	2
	GO:0031072	4	heat shock protein binding	0.00310634	TRINITY_DN94270_c0_g1_m.27619	"PREDICTED: chaperone protein dnaJ A6, chloroplastic [Elaeis guineensis]"	1.58	Up	0.0030764	47.893	160.26	29.7	12	19	12
	GO:0031072	4	heat shock protein binding	0.00310634	TRINITY_DN86883_c0_g1_m.21788	PREDICTED: dnaJ protein homolog 2 isoform X2 [Solanum pennellii]	1.702	Up	0.003295	31.855	6.0652	15.9	6	14	1
	GO:0031072	4	heat shock protein binding	0.00310634	TRINITY_DN85209_c0_g1_m.21024	"PREDICTED: protein EMBRYO SAC DEVELOPMENT ARREST 3, chloroplastic [Elaeis guineensis]"	1.767	Up	0.0137793	11.199	6.2	8.6	1	1	1
	GO:0031072	4	heat shock protein binding	0.00310634	TRINITY_DN95558_c0_g1_m.29299	PREDICTED: dnaJ protein homolog 2-like [Nelumbo nucifera]	1.678	Up	0.000122415	46.597	39.03	23.1	11	18	6
	GO:0016868	5	intramolecular transferase activity, phosphotransferases	0.0976278	TRINITY_DN104283_c2_g1_m.8656	PREDICTED: phosphomannomutase/phosphoglucomutase [Theobroma cacao]	3.998	Up	0.0069235	67.199	46.621	12.3	7	7	7
	GO:0016868	5	intramolecular transferase activity, phosphotransferases	0.0976278	TRINITY_DN92120_c0_g1_m.25332	"PREDICTED: 2,3-bisphosphoglycerate-independent phosphoglycerate mutase [Elaeis guineensis]"	1.515	Up	1.74e-06	61.066	323.31	50.3	26	79	26
	GO:0042132	9	fructose 1,6-bisphosphate 1-phosphatase activity	0.0130984	TRINITY_DN102553_c0_g4_m.4950	"PREDICTED: fructose-1,6-bisphosphatase, chloroplastic-like [Nelumbo nucifera]"	1.553	Up	4.23e-05	45.319	126.83	24.9	8	20	8
	GO:0042132	9	fructose 1,6-bisphosphate 1-phosphatase activity	0.0130984	TRINITY_DN103789_c5_g2_m.7630	"PREDICTED: fructose-1,6-bisphosphatase, cytosolic [Ziziphus jujuba]"	1.586	Up	0.000157018	44.972	186.39	33.5	12	30	12
	GO:0015036	5	disulfide oxidoreductase activity	0.0893181	TRINITY_DN88182_c0_g1_m.22390	PREDICTED: monothiol glutaredoxin-S10 [Phoenix dactylifera]	1.773	Up	0.00025708	26.362	15.674	9	2	3	2
	GO:0015036	5	disulfide oxidoreductase activity	0.0893181	TRINITY_DN99932_c1_g1_m.36066	"monothiol glutaredoxin-S15, mitochondrial isoform X2 [Asparagus officinalis]"	1.601	Up	0.000163873	18.733	7.1234	5.3	1	2	1
	GO:0015036	5	disulfide oxidoreductase activity	0.0893181	TRINITY_DN95980_c0_g1_m.29875	"PREDICTED: monothiol glutaredoxin-S12, chloroplastic [Elaeis guineensis]"	1.53	Up	0.00058106	35.432	74.577	18.4	7	13	7
	GO:0051536	4	iron-sulfur cluster binding	0.00960198	TRINITY_DN95450_c0_g1_m.29160	PREDICTED: iron-sulfur cluster assembly protein 1-like [Nelumbo nucifera]	1.636	Up	0.00047784	18.947	62.898	39.4	6	10	6
	GO:0051536	4	iron-sulfur cluster binding	0.00960198	TRINITY_DN101811_c1_g8_m.3422	"PREDICTED: LOW QUALITY PROTEIN: quinolinate synthase, chloroplastic [Phoenix dactylifera]"	2.179	Up	2.35e-05	81.276	22.576	4	3	4	3
	GO:0051536	4	iron-sulfur cluster binding	0.00960198	TRINITY_DN84556_c0_g1_m.20825	rieske domain containing protein [Zea mays]	1.538	Up	1.54e-05	31.093	86.089	17.5	3	8	3
	GO:0051536	4	iron-sulfur cluster binding	0.00960198	TRINITY_DN104704_c7_g8_m.9588	"PREDICTED: ferredoxin--nitrite reductase, chloroplastic [Musa acuminata subsp. malaccensis]"	2.213	Up	0.020041	67.695	30.01	7.6	5	5	5
	GO:0051536	4	iron-sulfur cluster binding	0.00960198	TRINITY_DN94338_c0_g1_m.27710	"PREDICTED: cytochrome b6-f complex iron-sulfur subunit, chloroplastic [Theobroma cacao]"	1.503	Up	0.00021508	24.396	156.56	33.8	6	17	6
	GO:0051536	4	iron-sulfur cluster binding	0.00960198	TRINITY_DN91670_c0_g1_m.24934	"protein TIC 55, chloroplastic [Asparagus officinalis]"	1.716	Up	0.00045702	61.131	57.32	15.6	8	10	8
	GO:0016667	4	oxidoreductase activity, acting on a sulfur group of donors	0.0277541	TRINITY_DN29739_c0_g7_m.15740	"PREDICTED: peptide methionine sulfoxide reductase B1, chloroplastic isoform X2 [Phoenix dactylifera]"	1.626	Up	0.02148	15.004	48.696	55.3	6	6	6
	GO:0016667	4	oxidoreductase activity, acting on a sulfur group of donors	0.0277541	TRINITY_DN90053_c0_g1_m.23539	PREDICTED: peptide methionine sulfoxide reductase A1-like [Elaeis guineensis]	1.824	Up	3.96e-05	25.234	110.74	48	11	23	9
	GO:0016667	4	oxidoreductase activity, acting on a sulfur group of donors	0.0277541	TRINITY_DN88182_c0_g1_m.22390	PREDICTED: monothiol glutaredoxin-S10 [Phoenix dactylifera]	1.773	Up	0.00025708	26.362	15.674	9	2	3	2
	GO:0016667	4	oxidoreductase activity, acting on a sulfur group of donors	0.0277541	TRINITY_DN99932_c1_g1_m.36066	"monothiol glutaredoxin-S15, mitochondrial isoform X2 [Asparagus officinalis]"	1.601	Up	0.000163873	18.733	7.1234	5.3	1	2	1
	GO:0016667	4	oxidoreductase activity, acting on a sulfur group of donors	0.0277541	TRINITY_DN95980_c0_g1_m.29875	"PREDICTED: monothiol glutaredoxin-S12, chloroplastic [Elaeis guineensis]"	1.53	Up	0.00058106	35.432	74.577	18.4	7	13	7
	GO:0004602	6	glutathione peroxidase activity	0.0130984	TRINITY_DN98211_c0_g6_m.33200	PREDICTED: probable phospholipid hydroperoxide glutathione peroxidase [Phoenix dactylifera]	1.663	Up	0.00075751	25.187	31.162	14.7	4	10	4
	GO:0004602	6	glutathione peroxidase activity	0.0130984	TRINITY_DN87878_c0_g1_m.22249	probable phospholipid hydroperoxide glutathione peroxidase [Ananas comosus]	1.515	Up	0.000175331	28.322	109.57	36.8	9	25	5
	GO:0016791	6	phosphatase activity	0.120302	TRINITY_DN95599_c0_g1_m.29366	"PREDICTED: phosphoglycolate phosphatase 1B, chloroplastic-like [Phoenix dactylifera]"	1.731	Up	0.000144959	40.7	132.52	33.1	12	25	12
	GO:0016791	6	phosphatase activity	0.120302	TRINITY_DN96669_c1_g1_m.30885	"sedoheptulose-1,7-bisphosphatase, chloroplastic [Ananas comosus]"	1.563	Up	0.000116982	42.762	288.23	41.2	14	46	14
	GO:0016791	6	phosphatase activity	0.120302	TRINITY_DN95781_c0_g1_m.29598	purple acid phosphatase 18-like [Asparagus officinalis]	1.681	Up	0.0057428	50.666	6.2634	1.8	1	2	1
	GO:0016791	6	phosphatase activity	0.120302	TRINITY_DN102553_c0_g4_m.4950	"PREDICTED: fructose-1,6-bisphosphatase, chloroplastic-like [Nelumbo nucifera]"	1.553	Up	4.23e-05	45.319	126.83	24.9	8	20	8
	GO:0016791	6	phosphatase activity	0.120302	TRINITY_DN103789_c5_g2_m.7630	"PREDICTED: fructose-1,6-bisphosphatase, cytosolic [Ziziphus jujuba]"	1.586	Up	0.000157018	44.972	186.39	33.5	12	30	12
	GO:0009055	2	electron carrier activity	0.0552591	TRINITY_DN102258_c3_g1_m.4273	cytochrome b6/f complex subunit IV (chloroplast) [Goodyera schlechtendaliana]	1.836	Up	0.00195925	19.067	12.003	9.8	2	2	2
	GO:0009055	2	electron carrier activity	0.0552591	TRINITY_DN88182_c0_g1_m.22390	PREDICTED: monothiol glutaredoxin-S10 [Phoenix dactylifera]	1.773	Up	0.00025708	26.362	15.674	9	2	3	2
	GO:0009055	2	electron carrier activity	0.0552591	TRINITY_DN99932_c1_g1_m.36066	"monothiol glutaredoxin-S15, mitochondrial isoform X2 [Asparagus officinalis]"	1.601	Up	0.000163873	18.733	7.1234	5.3	1	2	1
	GO:0009055	2	electron carrier activity	0.0552591	TRINITY_DN95980_c0_g1_m.29875	"PREDICTED: monothiol glutaredoxin-S12, chloroplastic [Elaeis guineensis]"	1.53	Up	0.00058106	35.432	74.577	18.4	7	13	7
	GO:0009055	2	electron carrier activity	0.0552591	TRINITY_DN94338_c0_g1_m.27710	"PREDICTED: cytochrome b6-f complex iron-sulfur subunit, chloroplastic [Theobroma cacao]"	1.503	Up	0.00021508	24.396	156.56	33.8	6	17	6
	GO:0009055	2	electron carrier activity	0.0552591	TRINITY_DN102258_c3_g1_m.4274	cytochrome b6 (chloroplast) [Anoectochilus emeiensis]	1.867	Up	0.0032402	18.213	7.3346	7.4	1	3	1
	GO:0004222	7	metalloendopeptidase activity	0.372564	TRINITY_DN91092_c0_g1_m.24414	"PREDICTED: ATP-dependent zinc metalloprotease FTSH 8, mitochondrial-like [Phoenix dactylifera]"	1.514	Up	0.0002434	90.455	69.899	13.7	9	10	9
	GO:0004222	7	metalloendopeptidase activity	0.372564	TRINITY_DN99691_c0_g1_m.35654	"PREDICTED: probable mitochondrial-processing peptidase subunit beta, mitochondrial isoform X1 [Elaeis guineensis]"	1.813	Up	0.0147962	55.187	13.678	4.8	2	2	2
	GO:0008237	6	metallopeptidase activity	0.0612786	TRINITY_DN91092_c0_g1_m.24414	"PREDICTED: ATP-dependent zinc metalloprotease FTSH 8, mitochondrial-like [Phoenix dactylifera]"	1.514	Up	0.0002434	90.455	69.899	13.7	9	10	9
	GO:0008237	6	metallopeptidase activity	0.0612786	TRINITY_DN101707_c0_g3_m.3236	"PREDICTED: methionine aminopeptidase 1D, chloroplastic/mitochondrial isoform X1 [Phoenix dactylifera]"	1.63	Up	0.040878	38.352	8.8901	3.4	1	2	1
	GO:0008237	6	metallopeptidase activity	0.0612786	TRINITY_DN98907_c1_g2_m.34338	puromycin-sensitive aminopeptidase isoform X1 [Asparagus officinalis]	1.786	Up	2.33e-05	110.26	323.31	39.6	31	56	31
	GO:0008237	6	metallopeptidase activity	0.0612786	TRINITY_DN94045_c0_g1_m.27369	PREDICTED: probable Xaa-Pro aminopeptidase P isoform X2 [Elaeis guineensis]	1.721	Up	0.00062164	58.026	61.321	12.4	5	6	5
	GO:0008237	6	metallopeptidase activity	0.0612786	TRINITY_DN99691_c0_g1_m.35654	"PREDICTED: probable mitochondrial-processing peptidase subunit beta, mitochondrial isoform X1 [Elaeis guineensis]"	1.813	Up	0.0147962	55.187	13.678	4.8	2	2	2
	GO:0016491	3	oxidoreductase activity	0.00148528	TRINITY_DN77153_c0_g1_m.19086	"PREDICTED: malate dehydrogenase [NADP] 1, chloroplastic isoform X1 [Phoenix dactylifera]"	1.726	Up	8.33e-05	48.434	158.68	33.4	16	39	16
	GO:0016491	3	oxidoreductase activity	0.00148528	TRINITY_DN88191_c0_g1_m.22399	"PREDICTED: peroxiredoxin-2E, chloroplastic [Glycine max]"	1.563	Up	9.6e-05	23.968	125.01	34.8	7	17	7
	GO:0016491	3	oxidoreductase activity	0.00148528	TRINITY_DN100046_c0_g1_m.79	"PREDICTED: glycine dehydrogenase (decarboxylating), mitochondrial [Elaeis guineensis]"	1.692	Up	1.75e-05	111.41	323.31	27.1	23	53	23
	GO:0016491	3	oxidoreductase activity	0.00148528	TRINITY_DN88182_c0_g1_m.22390	PREDICTED: monothiol glutaredoxin-S10 [Phoenix dactylifera]	1.773	Up	0.00025708	26.362	15.674	9	2	3	2
	GO:0016491	3	oxidoreductase activity	0.00148528	TRINITY_DN104704_c7_g8_m.9588	"PREDICTED: ferredoxin--nitrite reductase, chloroplastic [Musa acuminata subsp. malaccensis]"	2.213	Up	0.020041	67.695	30.01	7.6	5	5	5
	GO:0016491	3	oxidoreductase activity	0.00148528	TRINITY_DN96100_c2_g1_m.30030	PREDICTED: LOW QUALITY PROTEIN: cytochrome P450 CYP72A219-like [Phoenix dactylifera]	1.74	Up	0.00085621	60.902	25.897	6.8	4	7	3
	GO:0016491	3	oxidoreductase activity	0.00148528	TRINITY_DN99012_c0_g1_m.34527	PREDICTED: peroxidase 17 [Elaeis guineensis]	1.778	Up	5.86e-05	42.901	85.242	26.7	9	16	9
	GO:0016491	3	oxidoreductase activity	0.00148528	TRINITY_DN91670_c0_g1_m.24934	"protein TIC 55, chloroplastic [Asparagus officinalis]"	1.716	Up	0.00045702	61.131	57.32	15.6	8	10	8
	GO:0016491	3	oxidoreductase activity	0.00148528	TRINITY_DN92956_c0_g1_m.26146	"PREDICTED: ferredoxin-thioredoxin reductase catalytic chain, chloroplastic [Lupinus angustifolius]"	1.532	Up	0.00036224	20.926	92.157	42.6	9	14	9
	GO:0016491	3	oxidoreductase activity	0.00148528	TRINITY_DN103194_c1_g1_m.6280	PREDICTED: primary amine oxidase-like [Phoenix dactylifera]	2.004	Up	2.23e-05	79.285	264.91	28.2	16	34	16
	GO:0016491	3	oxidoreductase activity	0.00148528	TRINITY_DN96142_c2_g1_m.30101	peroxisomal (S)-2-hydroxy-acid oxidase GLO1 isoform X1 [Asparagus officinalis]	2.101	Up	1.67e-05	40.233	173.04	44.7	13	41	12
	GO:0016491	3	oxidoreductase activity	0.00148528	TRINITY_DN92256_c0_g1_m.25468	"ferredoxin--NADP reductase, leaf isozyme, chloroplastic-like [Asparagus officinalis]"	1.51	Up	1.79e-05	40.77	323.31	53.2	17	66	17
	GO:0016491	3	oxidoreductase activity	0.00148528	TRINITY_DN99932_c1_g1_m.36066	"monothiol glutaredoxin-S15, mitochondrial isoform X2 [Asparagus officinalis]"	1.601	Up	0.000163873	18.733	7.1234	5.3	1	2	1
	GO:0016491	3	oxidoreductase activity	0.00148528	TRINITY_DN105019_c2_g12_m.10353	PREDICTED: aldo-keto reductase family 4 member C9 [Elaeis guineensis]	1.661	Up	0.0006991	10.862	73.492	54	5	9	3
	GO:0016491	3	oxidoreductase activity	0.00148528	TRINITY_DN90889_c0_g1_m.24252	"PREDICTED: bifunctional protein FolD 4, chloroplastic isoform X1 [Phoenix dactylifera]"	1.778	Up	0.00181983	22.437	45.271	32.4	6	12	3
	GO:0016491	3	oxidoreductase activity	0.00148528	TRINITY_DN102258_c3_g1_m.4273	cytochrome b6/f complex subunit IV (chloroplast) [Goodyera schlechtendaliana]	1.836	Up	0.00195925	19.067	12.003	9.8	2	2	2
	GO:0016491	3	oxidoreductase activity	0.00148528	TRINITY_DN105019_c2_g1_m.10352	PREDICTED: aldo-keto reductase family 4 member C9-like [Musa acuminata subsp. malaccensis]	1.704	Up	0.00067737	12.086	32.947	55.2	6	11	1
	GO:0016491	3	oxidoreductase activity	0.00148528	TRINITY_DN94706_c0_g1_m.28154	"PREDICTED: 15-cis-phytoene desaturase, chloroplastic/chromoplastic [Musa acuminata subsp. malaccensis]"	1.688	Up	0.00117913	46.9	20.898	10.4	3	4	3
	GO:0016491	3	oxidoreductase activity	0.00148528	TRINITY_DN105019_c2_g5_m.10359	PREDICTED: aldo-keto reductase family 4 member C9-like [Vitis vinifera]	1.91	Up	1.67e-05	12.384	6.7252	33.3	5	10	1
	GO:0016491	3	oxidoreductase activity	0.00148528	TRINITY_DN84556_c0_g1_m.20825	rieske domain containing protein [Zea mays]	1.538	Up	1.54e-05	31.093	86.089	17.5	3	8	3
	GO:0016491	3	oxidoreductase activity	0.00148528	TRINITY_DN99526_c1_g1_m.35368	"glyceraldehyde-3-phosphate dehydrogenase B, chloroplastic isoform X2 [Asparagus officinalis]"	1.616	Up	0.00032459	47.007	188.38	37.2	15	66	11
	GO:0016491	3	oxidoreductase activity	0.00148528	TRINITY_DN94338_c0_g1_m.27710	"PREDICTED: cytochrome b6-f complex iron-sulfur subunit, chloroplastic [Theobroma cacao]"	1.503	Up	0.00021508	24.396	156.56	33.8	6	17	6
	GO:0016491	3	oxidoreductase activity	0.00148528	TRINITY_DN102258_c3_g1_m.4274	cytochrome b6 (chloroplast) [Anoectochilus emeiensis]	1.867	Up	0.0032402	18.213	7.3346	7.4	1	3	1
	GO:0016491	3	oxidoreductase activity	0.00148528	TRINITY_DN103728_c4_g1_m.7477	polyamine oxidase [Ananas comosus]	2.18	Up	1.78e-06	54.151	323.31	42.7	17	53	17
	GO:0016491	3	oxidoreductase activity	0.00148528	TRINITY_DN103113_c0_g1_m.6108	nuclear protein [Arabidopsis thaliana]	1.513	Up	0.00060131	33.045	111.05	40.2	9	19	9
	GO:0016491	3	oxidoreductase activity	0.00148528	TRINITY_DN103764_c9_g1_m.7580	"PREDICTED: peroxiredoxin Q, chloroplastic [Elaeis guineensis]"	1.537	Up	0.000135531	23.889	196.54	52.5	12	37	12
	GO:0016491	3	oxidoreductase activity	0.00148528	TRINITY_DN93879_c0_g1_m.27181	PREDICTED: tropinone reductase homolog At5g06060-like [Elaeis guineensis]	1.548	Up	0.00025942	28.238	41.75	19.6	5	12	4
	GO:0016491	3	oxidoreductase activity	0.00148528	TRINITY_DN102337_c5_g3_m.4456	peroxisomal (S)-2-hydroxy-acid oxidase GLO1 [Ananas comosus]	1.509	Up	0.0051163	20.81	40.8	23.1	4	11	3
	GO:0016491	3	oxidoreductase activity	0.00148528	TRINITY_DN29739_c0_g7_m.15740	"PREDICTED: peptide methionine sulfoxide reductase B1, chloroplastic isoform X2 [Phoenix dactylifera]"	1.626	Up	0.02148	15.004	48.696	55.3	6	6	6
	GO:0016491	3	oxidoreductase activity	0.00148528	TRINITY_DN90053_c0_g1_m.23539	PREDICTED: peptide methionine sulfoxide reductase A1-like [Elaeis guineensis]	1.824	Up	3.96e-05	25.234	110.74	48	11	23	9
	GO:0016491	3	oxidoreductase activity	0.00148528	TRINITY_DN105019_c2_g17_m.10358	PREDICTED: aldo-keto reductase family 4 member C9-like [Elaeis guineensis]	2.316	Up	0.00050262	11.671	7.4575	36.5	3	6	1
	GO:0016491	3	oxidoreductase activity	0.00148528	TRINITY_DN98211_c0_g6_m.33200	PREDICTED: probable phospholipid hydroperoxide glutathione peroxidase [Phoenix dactylifera]	1.663	Up	0.00075751	25.187	31.162	14.7	4	10	4
	GO:0016491	3	oxidoreductase activity	0.00148528	TRINITY_DN96603_c0_g1_m.30797	PREDICTED: aldehyde dehydrogenase family 3 member F1 [Phoenix dactylifera]	2.556	Up	3.54e-05	61.174	12.528	3.8	2	3	2
	GO:0016491	3	oxidoreductase activity	0.00148528	TRINITY_DN94368_c1_g1_m.27746	PREDICTED: fruit protein pKIWI502 isoform X1 [Phoenix dactylifera]	1.513	Up	0.00151584	31.919	117.26	36	8	11	8
	GO:0016491	3	oxidoreductase activity	0.00148528	TRINITY_DN87878_c0_g1_m.22249	probable phospholipid hydroperoxide glutathione peroxidase [Ananas comosus]	1.515	Up	0.000175331	28.322	109.57	36.8	9	25	5
	GO:0016491	3	oxidoreductase activity	0.00148528	TRINITY_DN101022_c0_g1_m.1859	protein SRG1-like isoform X1 [Ananas comosus]	2.07	Up	0.000178402	39.378	53.37	23.1	7	9	7
	GO:0016491	3	oxidoreductase activity	0.00148528	TRINITY_DN92910_c0_g1_m.26101	PREDICTED: probable sarcosine oxidase [Musa acuminata subsp. malaccensis]	1.555	Up	1.64e-05	36.808	6.9693	3	1	1	1
	GO:0016491	3	oxidoreductase activity	0.00148528	TRINITY_DN102423_c1_g7_m.4643	lycopene beta/epsilon cyclase [Medicago truncatula]	1.788	Up	0.0070781	42.534	16.173	3.2	1	2	1
	GO:0016491	3	oxidoreductase activity	0.00148528	TRINITY_DN89424_c1_g1_m.23130	"uncharacterized oxidoreductase At1g06690, chloroplastic [Ananas comosus]"	2.122	Up	0.0021224	39.807	65.254	22.2	8	11	8
	GO:0016491	3	oxidoreductase activity	0.00148528	TRINITY_DN95842_c0_g1_m.29676	saccharopine dehydrogenase [Medicago truncatula]	1.89	Up	0.00074061	43.995	25.901	10	4	5	4
	GO:0016491	3	oxidoreductase activity	0.00148528	TRINITY_DN103885_c1_g4_m.7830	"naringenin,2-oxoglutarate 3-dioxygenase [Ananas comosus]"	1.627	Up	0.00106264	28.294	65.795	25.6	5	5	5
	GO:0016491	3	oxidoreductase activity	0.00148528	TRINITY_DN102478_c0_g1_m.4778	"PREDICTED: glucose-6-phosphate 1-dehydrogenase, chloroplastic-like isoform X2 [Phoenix dactylifera]"	2.597	Up	2.3e-05	66.84	30.194	14.6	9	17	4
	GO:0016491	3	oxidoreductase activity	0.00148528	TRINITY_DN95980_c0_g1_m.29875	"PREDICTED: monothiol glutaredoxin-S12, chloroplastic [Elaeis guineensis]"	1.53	Up	0.00058106	35.432	74.577	18.4	7	13	7
	GO:0016491	3	oxidoreductase activity	0.00148528	TRINITY_DN97723_c1_g1_m.32442	PREDICTED: catalase isozyme 3-like [Nicotiana tabacum]	1.645	Up	0.00033692	11.435	32.743	37.6	2	3	2
	GO:0042578	5	phosphoric ester hydrolase activity	0.23545	TRINITY_DN95599_c0_g1_m.29366	"PREDICTED: phosphoglycolate phosphatase 1B, chloroplastic-like [Phoenix dactylifera]"	1.731	Up	0.000144959	40.7	132.52	33.1	12	25	12
	GO:0042578	5	phosphoric ester hydrolase activity	0.23545	TRINITY_DN96669_c1_g1_m.30885	"sedoheptulose-1,7-bisphosphatase, chloroplastic [Ananas comosus]"	1.563	Up	0.000116982	42.762	288.23	41.2	14	46	14
	GO:0042578	5	phosphoric ester hydrolase activity	0.23545	TRINITY_DN95781_c0_g1_m.29598	purple acid phosphatase 18-like [Asparagus officinalis]	1.681	Up	0.0057428	50.666	6.2634	1.8	1	2	1
	GO:0042578	5	phosphoric ester hydrolase activity	0.23545	TRINITY_DN102553_c0_g4_m.4950	"PREDICTED: fructose-1,6-bisphosphatase, chloroplastic-like [Nelumbo nucifera]"	1.553	Up	4.23e-05	45.319	126.83	24.9	8	20	8
	GO:0042578	5	phosphoric ester hydrolase activity	0.23545	TRINITY_DN103789_c5_g2_m.7630	"PREDICTED: fructose-1,6-bisphosphatase, cytosolic [Ziziphus jujuba]"	1.586	Up	0.000157018	44.972	186.39	33.5	12	30	12
	GO:0004601	5	peroxidase activity	0.0295084	TRINITY_DN98211_c0_g6_m.33200	PREDICTED: probable phospholipid hydroperoxide glutathione peroxidase [Phoenix dactylifera]	1.663	Up	0.00075751	25.187	31.162	14.7	4	10	4
	GO:0004601	5	peroxidase activity	0.0295084	TRINITY_DN87878_c0_g1_m.22249	probable phospholipid hydroperoxide glutathione peroxidase [Ananas comosus]	1.515	Up	0.000175331	28.322	109.57	36.8	9	25	5
	GO:0004601	5	peroxidase activity	0.0295084	TRINITY_DN99012_c0_g1_m.34527	PREDICTED: peroxidase 17 [Elaeis guineensis]	1.778	Up	5.86e-05	42.901	85.242	26.7	9	16	9
	GO:0004601	5	peroxidase activity	0.0295084	TRINITY_DN97723_c1_g1_m.32442	PREDICTED: catalase isozyme 3-like [Nicotiana tabacum]	1.645	Up	0.00033692	11.435	32.743	37.6	2	3	2
	GO:0016835	4	carbon-oxygen lyase activity	0.16766	TRINITY_DN104035_c3_g2_m.8116	"PREDICTED: bifunctional L-3-cyanoalanine synthase/cysteine synthase 1, mitochondrial [Elaeis guineensis]"	1.689	Up	1.91e-05	41.278	56.805	21.4	7	15	6
	GO:0016835	4	carbon-oxygen lyase activity	0.16766	TRINITY_DN85377_c0_g1_m.21083	"PREDICTED: chorismate synthase, chloroplastic-like [Phoenix dactylifera]"	1.757	Up	4.38e-05	48.012	91.634	16.1	5	9	5
	GO:0016835	4	carbon-oxygen lyase activity	0.16766	TRINITY_DN92804_c2_g1_m.25983	PREDICTED: putative pterin-4-alpha-carbinolamine dehydratase isoform X2 [Phoenix dactylifera]	2.21	Up	0.0032434	12.246	12.493	14.8	2	5	2
	GO:0016835	4	carbon-oxygen lyase activity	0.16766	TRINITY_DN98031_c0_g1_m.32941	PREDICTED: alpha-humulene synthase-like isoform X2 [Elaeis guineensis]	2.219	Up	8.35e-05	65.68	35.282	8	4	5	4
	GO:0016866	4	intramolecular transferase activity	0.296192	TRINITY_DN104283_c2_g1_m.8656	PREDICTED: phosphomannomutase/phosphoglucomutase [Theobroma cacao]	3.998	Up	0.0069235	67.199	46.621	12.3	7	7	7
	GO:0016866	4	intramolecular transferase activity	0.296192	TRINITY_DN92120_c0_g1_m.25332	"PREDICTED: 2,3-bisphosphoglycerate-independent phosphoglycerate mutase [Elaeis guineensis]"	1.515	Up	1.74e-06	61.066	323.31	50.3	26	79	26
Cellular Component	GO:0019898	4	extrinsic component of membrane	0.0879045	TRINITY_DN84558_c0_g1_m.20826	"PREDICTED: psbP domain-containing protein 6, chloroplastic [Phoenix dactylifera]"	1.542	Up	0.00085731	30.391	62.993	30	7	9	7
	GO:0019898	4	extrinsic component of membrane	0.0879045	TRINITY_DN98839_c0_g1_m.34241	"PREDICTED: psbP domain-containing protein 1, chloroplastic isoform X2 [Phoenix dactylifera]"	1.611	Up	0.0169448	29.799	12.37	7.5	2	3	2
	GO:0009654	11	photosystem II oxygen evolving complex	0.104055	TRINITY_DN84558_c0_g1_m.20826	"PREDICTED: psbP domain-containing protein 6, chloroplastic [Phoenix dactylifera]"	1.542	Up	0.00085731	30.391	62.993	30	7	9	7
	GO:0009654	11	photosystem II oxygen evolving complex	0.104055	TRINITY_DN98839_c0_g1_m.34241	"PREDICTED: psbP domain-containing protein 1, chloroplastic isoform X2 [Phoenix dactylifera]"	1.611	Up	0.0169448	29.799	12.37	7.5	2	3	2
	GO:0042651	9	thylakoid membrane	0.00297337	TRINITY_DN102258_c3_g1_m.4273	cytochrome b6/f complex subunit IV (chloroplast) [Goodyera schlechtendaliana]	1.836	Up	0.00195925	19.067	12.003	9.8	2	2	2
	GO:0042651	9	thylakoid membrane	0.00297337	TRINITY_DN84558_c0_g1_m.20826	"PREDICTED: psbP domain-containing protein 6, chloroplastic [Phoenix dactylifera]"	1.542	Up	0.00085731	30.391	62.993	30	7	9	7
	GO:0042651	9	thylakoid membrane	0.00297337	TRINITY_DN98839_c0_g1_m.34241	"PREDICTED: psbP domain-containing protein 1, chloroplastic isoform X2 [Phoenix dactylifera]"	1.611	Up	0.0169448	29.799	12.37	7.5	2	3	2
	GO:0042651	9	thylakoid membrane	0.00297337	TRINITY_DN94338_c0_g1_m.27710	"PREDICTED: cytochrome b6-f complex iron-sulfur subunit, chloroplastic [Theobroma cacao]"	1.503	Up	0.00021508	24.396	156.56	33.8	6	17	6
	GO:0009536	8	plastid	0.0726191	TRINITY_DN92777_c0_g1_m.25964	"PREDICTED: 50S ribosomal protein 6, chloroplastic [Lupinus angustifolius]"	1.682	Up	0.00056485	12.399	5.8048	6.8	1	2	1
	GO:0009536	8	plastid	0.0726191	TRINITY_DN98912_c0_g1_m.34347	"PREDICTED: elongation factor G-2, chloroplastic [Elaeis guineensis]"	1.789	Up	1.18e-06	85.414	241.15	28.7	18	35	18
	GO:0009523	10	photosystem II	0.156519	TRINITY_DN84558_c0_g1_m.20826	"PREDICTED: psbP domain-containing protein 6, chloroplastic [Phoenix dactylifera]"	1.542	Up	0.00085731	30.391	62.993	30	7	9	7
	GO:0009523	10	photosystem II	0.156519	TRINITY_DN98839_c0_g1_m.34241	"PREDICTED: psbP domain-containing protein 1, chloroplastic isoform X2 [Phoenix dactylifera]"	1.611	Up	0.0169448	29.799	12.37	7.5	2	3	2
	GO:0005576	2	extracellular region	0.000474774	TRINITY_DN100956_c0_g4_m.1731	PREDICTED: expansin-like B1 [Phoenix dactylifera]	2.047	Up	0.000118571	28.143	21.54	15.4	3	6	3
	GO:0005576	2	extracellular region	0.000474774	TRINITY_DN103948_c3_g1_m.7952	PREDICTED: expansin-like A2 [Musa acuminata subsp. malaccensis]	1.651	Up	0.00107892	14.437	14.874	12.5	2	4	2
	GO:0005576	2	extracellular region	0.000474774	TRINITY_DN104461_c2_g1_m.9051	probable xyloglucan endotransglucosylase/hydrolase protein 33 [Asparagus officinalis]	1.996	Up	8.19e-05	34.925	26.186	13	4	4	4
	GO:0034357	8	photosynthetic membrane	0.00794886	TRINITY_DN88722_c0_g1_m.22699	Ycf4 (chloroplast) [Dendrobium nobile]	1.818	Up	1.54e-05	21.461	24.236	18.5	4	5	4
	GO:0034357	8	photosynthetic membrane	0.00794886	TRINITY_DN102258_c3_g1_m.4273	cytochrome b6/f complex subunit IV (chloroplast) [Goodyera schlechtendaliana]	1.836	Up	0.00195925	19.067	12.003	9.8	2	2	2
	GO:0034357	8	photosynthetic membrane	0.00794886	TRINITY_DN84558_c0_g1_m.20826	"PREDICTED: psbP domain-containing protein 6, chloroplastic [Phoenix dactylifera]"	1.542	Up	0.00085731	30.391	62.993	30	7	9	7
	GO:0034357	8	photosynthetic membrane	0.00794886	TRINITY_DN98839_c0_g1_m.34241	"PREDICTED: psbP domain-containing protein 1, chloroplastic isoform X2 [Phoenix dactylifera]"	1.611	Up	0.0169448	29.799	12.37	7.5	2	3	2
	GO:0034357	8	photosynthetic membrane	0.00794886	TRINITY_DN94338_c0_g1_m.27710	"PREDICTED: cytochrome b6-f complex iron-sulfur subunit, chloroplastic [Theobroma cacao]"	1.503	Up	0.00021508	24.396	156.56	33.8	6	17	6
	GO:0009507	9	chloroplast	0.0726191	TRINITY_DN92777_c0_g1_m.25964	"PREDICTED: 50S ribosomal protein 6, chloroplastic [Lupinus angustifolius]"	1.682	Up	0.00056485	12.399	5.8048	6.8	1	2	1
	GO:0009507	9	chloroplast	0.0726191	TRINITY_DN98912_c0_g1_m.34347	"PREDICTED: elongation factor G-2, chloroplastic [Elaeis guineensis]"	1.789	Up	1.18e-06	85.414	241.15	28.7	18	35	18
	GO:0009521	9	photosystem	0.118019	TRINITY_DN88722_c0_g1_m.22699	Ycf4 (chloroplast) [Dendrobium nobile]	1.818	Up	1.54e-05	21.461	24.236	18.5	4	5	4
	GO:0009521	9	photosystem	0.118019	TRINITY_DN84558_c0_g1_m.20826	"PREDICTED: psbP domain-containing protein 6, chloroplastic [Phoenix dactylifera]"	1.542	Up	0.00085731	30.391	62.993	30	7	9	7
	GO:0009521	9	photosystem	0.118019	TRINITY_DN98839_c0_g1_m.34241	"PREDICTED: psbP domain-containing protein 1, chloroplastic isoform X2 [Phoenix dactylifera]"	1.611	Up	0.0169448	29.799	12.37	7.5	2	3	2
	GO:1990204	4	oxidoreductase complex	0.271023	TRINITY_DN84558_c0_g1_m.20826	"PREDICTED: psbP domain-containing protein 6, chloroplastic [Phoenix dactylifera]"	1.542	Up	0.00085731	30.391	62.993	30	7	9	7
	GO:1990204	4	oxidoreductase complex	0.271023	TRINITY_DN98839_c0_g1_m.34241	"PREDICTED: psbP domain-containing protein 1, chloroplastic isoform X2 [Phoenix dactylifera]"	1.611	Up	0.0169448	29.799	12.37	7.5	2	3	2
	GO:0009579	6	thylakoid	0.00794886	TRINITY_DN88722_c0_g1_m.22699	Ycf4 (chloroplast) [Dendrobium nobile]	1.818	Up	1.54e-05	21.461	24.236	18.5	4	5	4
	GO:0009579	6	thylakoid	0.00794886	TRINITY_DN102258_c3_g1_m.4273	cytochrome b6/f complex subunit IV (chloroplast) [Goodyera schlechtendaliana]	1.836	Up	0.00195925	19.067	12.003	9.8	2	2	2
	GO:0009579	6	thylakoid	0.00794886	TRINITY_DN84558_c0_g1_m.20826	"PREDICTED: psbP domain-containing protein 6, chloroplastic [Phoenix dactylifera]"	1.542	Up	0.00085731	30.391	62.993	30	7	9	7
	GO:0009579	6	thylakoid	0.00794886	TRINITY_DN98839_c0_g1_m.34241	"PREDICTED: psbP domain-containing protein 1, chloroplastic isoform X2 [Phoenix dactylifera]"	1.611	Up	0.0169448	29.799	12.37	7.5	2	3	2
	GO:0009579	6	thylakoid	0.00794886	TRINITY_DN94338_c0_g1_m.27710	"PREDICTED: cytochrome b6-f complex iron-sulfur subunit, chloroplastic [Theobroma cacao]"	1.503	Up	0.00021508	24.396	156.56	33.8	6	17	6
	GO:0044436	7	thylakoid part	0.00794886	TRINITY_DN88722_c0_g1_m.22699	Ycf4 (chloroplast) [Dendrobium nobile]	1.818	Up	1.54e-05	21.461	24.236	18.5	4	5	4
	GO:0044436	7	thylakoid part	0.00794886	TRINITY_DN102258_c3_g1_m.4273	cytochrome b6/f complex subunit IV (chloroplast) [Goodyera schlechtendaliana]	1.836	Up	0.00195925	19.067	12.003	9.8	2	2	2
	GO:0044436	7	thylakoid part	0.00794886	TRINITY_DN84558_c0_g1_m.20826	"PREDICTED: psbP domain-containing protein 6, chloroplastic [Phoenix dactylifera]"	1.542	Up	0.00085731	30.391	62.993	30	7	9	7
	GO:0044436	7	thylakoid part	0.00794886	TRINITY_DN98839_c0_g1_m.34241	"PREDICTED: psbP domain-containing protein 1, chloroplastic isoform X2 [Phoenix dactylifera]"	1.611	Up	0.0169448	29.799	12.37	7.5	2	3	2
	GO:0044436	7	thylakoid part	0.00794886	TRINITY_DN94338_c0_g1_m.27710	"PREDICTED: cytochrome b6-f complex iron-sulfur subunit, chloroplastic [Theobroma cacao]"	1.503	Up	0.00021508	24.396	156.56	33.8	6	17	6
Biological Process	GO:0044085	3	cellular component biogenesis	0.00795852	TRINITY_DN101173_c0_g3_m.2157	PREDICTED: co-chaperone protein HscB homolog [Phoenix dactylifera]	1.805	Up	0.0036242	36.474	5.9877	2.9	1	1	1
	GO:0044085	3	cellular component biogenesis	0.00795852	TRINITY_DN95450_c0_g1_m.29160	PREDICTED: iron-sulfur cluster assembly protein 1-like [Nelumbo nucifera]	1.636	Up	0.00047784	18.947	62.898	39.4	6	10	6
	GO:0044085	3	cellular component biogenesis	0.00795852	TRINITY_DN99387_c1_g1_m.35162	PREDICTED: 60S ribosome subunit biogenesis protein NIP7 homolog [Phoenix dactylifera]	1.734	Up	0.029215	20.762	17.35	12.8	2	3	2
	GO:0044085	3	cellular component biogenesis	0.00795852	TRINITY_DN78834_c0_g3_m.19326	"PREDICTED: protein THYLAKOID FORMATION1, chloroplastic [Musa acuminata subsp. malaccensis]"	1.647	Up	0.000299	33.031	69.553	21.5	7	12	7
	GO:0044085	3	cellular component biogenesis	0.00795852	TRINITY_DN90306_c0_g1_m.23781	"PREDICTED: protein ABCI7, chloroplastic-like [Elaeis guineensis]"	2.178	Up	0.00097678	52.573	23.984	8.1	4	6	4
	GO:0044085	3	cellular component biogenesis	0.00795852	TRINITY_DN105344_c7_g1_m.11078	"PREDICTED: 50S ribosomal protein L10, chloroplastic [Elaeis guineensis]"	1.968	Up	0.0104977	28.188	35.852	20.9	5	7	5
	GO:0044085	3	cellular component biogenesis	0.00795852	TRINITY_DN102093_c0_g1_m.3957	"PREDICTED: cysteine desulfurase, mitochondrial-like [Phoenix dactylifera]"	1.61	Up	5.91e-05	58.021	124.01	21.7	10	13	10
	GO:0044085	3	cellular component biogenesis	0.00795852	TRINITY_DN98636_c0_g1_m.33899	PREDICTED: UPF0051 protein in atpA 3'region-like [Elaeis guineensis]	1.924	Up	0.0003616	63.672	49.049	16.1	7	10	7
	GO:0044085	3	cellular component biogenesis	0.00795852	TRINITY_DN104461_c2_g1_m.9051	probable xyloglucan endotransglucosylase/hydrolase protein 33 [Asparagus officinalis]	1.996	Up	8.19e-05	34.925	26.186	13	4	4	4
	GO:0042559	6	pteridine-containing compound biosynthetic process	0.108268	TRINITY_DN90889_c0_g1_m.24252	"PREDICTED: bifunctional protein FolD 4, chloroplastic isoform X1 [Phoenix dactylifera]"	1.778	Up	0.00181983	22.437	45.271	32.4	6	12	3
	GO:0042559	6	pteridine-containing compound biosynthetic process	0.108268	TRINITY_DN92804_c2_g1_m.25983	PREDICTED: putative pterin-4-alpha-carbinolamine dehydratase isoform X2 [Phoenix dactylifera]	2.21	Up	0.0032434	12.246	12.493	14.8	2	5	2
	GO:0042822	6	pyridoxal phosphate metabolic process	0.0280593	TRINITY_DN92861_c0_g2_m.26039	probable pyridoxal 5'-phosphate synthase subunit PDX1.1 [Ananas comosus]	1.533	Up	0.00083872	36.765	31.131	21.3	6	13	4
	GO:0042822	6	pyridoxal phosphate metabolic process	0.0280593	TRINITY_DN96963_c0_g1_m.31284	probable pyridoxal 5'-phosphate synthase subunit PDX1.1 [Ananas comosus]	2.305	Up	9.88e-05	33.184	111.08	25	7	21	5
	GO:0044264	6	cellular polysaccharide metabolic process	0.349159	TRINITY_DN105434_c18_g5_m.11292	PREDICTED: cellulose synthase-like protein H1 [Elaeis guineensis]	1.619	Up	0.000178467	53.454	42.935	15.2	6	6	6
	GO:0044264	6	cellular polysaccharide metabolic process	0.349159	TRINITY_DN104461_c2_g1_m.9051	probable xyloglucan endotransglucosylase/hydrolase protein 33 [Asparagus officinalis]	1.996	Up	8.19e-05	34.925	26.186	13	4	4	4
	GO:0006006	8	glucose metabolic process	0.0497249	TRINITY_DN99526_c1_g1_m.35368	"glyceraldehyde-3-phosphate dehydrogenase B, chloroplastic isoform X2 [Asparagus officinalis]"	1.616	Up	0.00032459	47.007	188.38	37.2	15	66	11
	GO:0006006	8	glucose metabolic process	0.0497249	TRINITY_DN92120_c0_g1_m.25332	"PREDICTED: 2,3-bisphosphoglycerate-independent phosphoglycerate mutase [Elaeis guineensis]"	1.515	Up	1.74e-06	61.066	323.31	50.3	26	79	26
	GO:0006006	8	glucose metabolic process	0.0497249	TRINITY_DN102478_c0_g1_m.4778	"PREDICTED: glucose-6-phosphate 1-dehydrogenase, chloroplastic-like isoform X2 [Phoenix dactylifera]"	2.597	Up	2.3e-05	66.84	30.194	14.6	9	17	4
	GO:0072525	6	pyridine-containing compound biosynthetic process	0.00571786	TRINITY_DN92861_c0_g2_m.26039	probable pyridoxal 5'-phosphate synthase subunit PDX1.1 [Ananas comosus]	1.533	Up	0.00083872	36.765	31.131	21.3	6	13	4
	GO:0072525	6	pyridine-containing compound biosynthetic process	0.00571786	TRINITY_DN101811_c1_g8_m.3422	"PREDICTED: LOW QUALITY PROTEIN: quinolinate synthase, chloroplastic [Phoenix dactylifera]"	2.179	Up	2.35e-05	81.276	22.576	4	3	4	3
	GO:0072525	6	pyridine-containing compound biosynthetic process	0.00571786	TRINITY_DN96963_c0_g1_m.31284	probable pyridoxal 5'-phosphate synthase subunit PDX1.1 [Ananas comosus]	2.305	Up	9.88e-05	33.184	111.08	25	7	21	5
	GO:0072525	6	pyridine-containing compound biosynthetic process	0.00571786	TRINITY_DN103546_c0_g1_m.7087	PREDICTED: glutamine-dependent NAD(+) synthetase [Phoenix dactylifera]	1.565	Up	0.0072773	85.85	5.9657	1.2	1	1	1
	GO:0009108	6	coenzyme biosynthetic process	0.00758345	TRINITY_DN92861_c0_g2_m.26039	probable pyridoxal 5'-phosphate synthase subunit PDX1.1 [Ananas comosus]	1.533	Up	0.00083872	36.765	31.131	21.3	6	13	4
	GO:0009108	6	coenzyme biosynthetic process	0.00758345	TRINITY_DN101811_c1_g8_m.3422	"PREDICTED: LOW QUALITY PROTEIN: quinolinate synthase, chloroplastic [Phoenix dactylifera]"	2.179	Up	2.35e-05	81.276	22.576	4	3	4	3
	GO:0009108	6	coenzyme biosynthetic process	0.00758345	TRINITY_DN96963_c0_g1_m.31284	probable pyridoxal 5'-phosphate synthase subunit PDX1.1 [Ananas comosus]	2.305	Up	9.88e-05	33.184	111.08	25	7	21	5
	GO:0009108	6	coenzyme biosynthetic process	0.00758345	TRINITY_DN90889_c0_g1_m.24252	"PREDICTED: bifunctional protein FolD 4, chloroplastic isoform X1 [Phoenix dactylifera]"	1.778	Up	0.00181983	22.437	45.271	32.4	6	12	3
	GO:0009108	6	coenzyme biosynthetic process	0.00758345	TRINITY_DN95522_c0_g2_m.29249	PREDICTED: thiamine pyrophosphokinase 1 isoform X2 [Phoenix dactylifera]	1.675	Up	8.35e-05	31.436	6.5259	2.8	1	1	1
	GO:0009108	6	coenzyme biosynthetic process	0.00758345	TRINITY_DN92804_c2_g1_m.25983	PREDICTED: putative pterin-4-alpha-carbinolamine dehydratase isoform X2 [Phoenix dactylifera]	2.21	Up	0.0032434	12.246	12.493	14.8	2	5	2
	GO:0009108	6	coenzyme biosynthetic process	0.00758345	TRINITY_DN103546_c0_g1_m.7087	PREDICTED: glutamine-dependent NAD(+) synthetase [Phoenix dactylifera]	1.565	Up	0.0072773	85.85	5.9657	1.2	1	1	1
	GO:0034637	7	cellular carbohydrate biosynthetic process	0.349159	TRINITY_DN91494_c1_g1_m.24777	inositol-3-phosphate synthase [Sesamum indicum]	1.763	Up	0.00043768	56.297	48.508	13.5	7	7	7
	GO:0034637	7	cellular carbohydrate biosynthetic process	0.349159	TRINITY_DN105434_c18_g5_m.11292	PREDICTED: cellulose synthase-like protein H1 [Elaeis guineensis]	1.619	Up	0.000178467	53.454	42.935	15.2	6	6	6
	GO:0019684	5	photosynthesis, light reaction	0.108268	TRINITY_DN102258_c3_g1_m.4273	cytochrome b6/f complex subunit IV (chloroplast) [Goodyera schlechtendaliana]	1.836	Up	0.00195925	19.067	12.003	9.8	2	2	2
	GO:0019684	5	photosynthesis, light reaction	0.108268	TRINITY_DN78834_c0_g3_m.19326	"PREDICTED: protein THYLAKOID FORMATION1, chloroplastic [Musa acuminata subsp. malaccensis]"	1.647	Up	0.000299	33.031	69.553	21.5	7	12	7
	GO:0019359	11	nicotinamide nucleotide biosynthetic process	0.0637473	TRINITY_DN101811_c1_g8_m.3422	"PREDICTED: LOW QUALITY PROTEIN: quinolinate synthase, chloroplastic [Phoenix dactylifera]"	2.179	Up	2.35e-05	81.276	22.576	4	3	4	3
	GO:0019359	11	nicotinamide nucleotide biosynthetic process	0.0637473	TRINITY_DN103546_c0_g1_m.7087	PREDICTED: glutamine-dependent NAD(+) synthetase [Phoenix dactylifera]	1.565	Up	0.0072773	85.85	5.9657	1.2	1	1	1
	GO:0019674	11	NAD metabolic process	0.0637473	TRINITY_DN101811_c1_g8_m.3422	"PREDICTED: LOW QUALITY PROTEIN: quinolinate synthase, chloroplastic [Phoenix dactylifera]"	2.179	Up	2.35e-05	81.276	22.576	4	3	4	3
	GO:0019674	11	NAD metabolic process	0.0637473	TRINITY_DN103546_c0_g1_m.7087	PREDICTED: glutamine-dependent NAD(+) synthetase [Phoenix dactylifera]	1.565	Up	0.0072773	85.85	5.9657	1.2	1	1	1
	GO:0009063	9	cellular amino acid catabolic process	0.074061	TRINITY_DN92093_c0_g1_m.25311	D-aminoacyl-tRNA deacylase-like [Aegilops tauschii subsp. tauschii]	1.583	Up	0.000197831	37.354	27.126	9.6	3	4	3
	GO:0009063	9	cellular amino acid catabolic process	0.074061	TRINITY_DN100046_c0_g1_m.79	"PREDICTED: glycine dehydrogenase (decarboxylating), mitochondrial [Elaeis guineensis]"	1.692	Up	1.75e-05	111.41	323.31	27.1	23	53	23
	GO:0009063	9	cellular amino acid catabolic process	0.074061	TRINITY_DN102126_c0_g1_m.4011	"PREDICTED: aminomethyltransferase, mitochondrial [Cucumis sativus]"	1.97	Up	5.95e-07	44.218	207.74	49	19	41	19
	GO:0030001	7	metal ion transport	0.349159	TRINITY_DN102676_c5_g1_m.5188	PREDICTED: zinc transporter 2 [Elaeis guineensis]	1.855	Up	0.0020177	36.552	7.0749	2.6	1	1	1
	GO:0030001	7	metal ion transport	0.349159	TRINITY_DN99804_c0_g1_m.35841	"PREDICTED: dicarboxylate transporter 1, chloroplastic [Phoenix dactylifera]"	1.851	Up	0.000144015	58.136	36.646	4.4	2	6	2
	GO:0044042	6	glucan metabolic process	0.349159	TRINITY_DN105434_c18_g5_m.11292	PREDICTED: cellulose synthase-like protein H1 [Elaeis guineensis]	1.619	Up	0.000178467	53.454	42.935	15.2	6	6	6
	GO:0044042	6	glucan metabolic process	0.349159	TRINITY_DN104461_c2_g1_m.9051	probable xyloglucan endotransglucosylase/hydrolase protein 33 [Asparagus officinalis]	1.996	Up	8.19e-05	34.925	26.186	13	4	4	4
	GO:1901700	4	response to oxygen-containing compound	0.00244746	TRINITY_DN99276_c0_g10_m.34966	dehydrin DHN1 [Aegilops tauschii subsp. tauschii]	2.854	Up	0.004617	21.189	53.774	15.8	2	10	2
	GO:1901700	4	response to oxygen-containing compound	0.00244746	TRINITY_DN89436_c0_g1_m.23135	PREDICTED: dehydrin COR410-like [Brachypodium distachyon]	1.771	Up	0.0052967	27.611	121.98	41.2	10	41	10
	GO:1901700	4	response to oxygen-containing compound	0.00244746	TRINITY_DN83544_c0_g1_m.20500	desiccation protectant protein Lea14 homolog [Ananas comosus]	1.619	Up	3.78e-05	17.659	88.014	32.7	4	12	4
	GO:1901700	4	response to oxygen-containing compound	0.00244746	TRINITY_DN80640_c0_g1_m.19745		2.029	Up	2.43e-05	11.458	92.45	52	6	32	6
	GO:0016226	6	iron-sulfur cluster assembly	0.00385232	TRINITY_DN95450_c0_g1_m.29160	PREDICTED: iron-sulfur cluster assembly protein 1-like [Nelumbo nucifera]	1.636	Up	0.00047784	18.947	62.898	39.4	6	10	6
	GO:0016226	6	iron-sulfur cluster assembly	0.00385232	TRINITY_DN102093_c0_g1_m.3957	"PREDICTED: cysteine desulfurase, mitochondrial-like [Phoenix dactylifera]"	1.61	Up	5.91e-05	58.021	124.01	21.7	10	13	10
	GO:0016226	6	iron-sulfur cluster assembly	0.00385232	TRINITY_DN98636_c0_g1_m.33899	PREDICTED: UPF0051 protein in atpA 3'region-like [Elaeis guineensis]	1.924	Up	0.0003616	63.672	49.049	16.1	7	10	7
	GO:0016226	6	iron-sulfur cluster assembly	0.00385232	TRINITY_DN90306_c0_g1_m.23781	"PREDICTED: protein ABCI7, chloroplastic-like [Elaeis guineensis]"	2.178	Up	0.00097678	52.573	23.984	8.1	4	6	4
	GO:0046184	5	aldehyde biosynthetic process	0.0280593	TRINITY_DN92861_c0_g2_m.26039	probable pyridoxal 5'-phosphate synthase subunit PDX1.1 [Ananas comosus]	1.533	Up	0.00083872	36.765	31.131	21.3	6	13	4
	GO:0046184	5	aldehyde biosynthetic process	0.0280593	TRINITY_DN96963_c0_g1_m.31284	probable pyridoxal 5'-phosphate synthase subunit PDX1.1 [Ananas comosus]	2.305	Up	9.88e-05	33.184	111.08	25	7	21	5
	GO:0006767	6	water-soluble vitamin metabolic process	0.0497249	TRINITY_DN92861_c0_g2_m.26039	probable pyridoxal 5'-phosphate synthase subunit PDX1.1 [Ananas comosus]	1.533	Up	0.00083872	36.765	31.131	21.3	6	13	4
	GO:0006767	6	water-soluble vitamin metabolic process	0.0497249	TRINITY_DN96963_c0_g1_m.31284	probable pyridoxal 5'-phosphate synthase subunit PDX1.1 [Ananas comosus]	2.305	Up	9.88e-05	33.184	111.08	25	7	21	5
	GO:0006767	6	water-soluble vitamin metabolic process	0.0497249	TRINITY_DN95522_c0_g2_m.29249	PREDICTED: thiamine pyrophosphokinase 1 isoform X2 [Phoenix dactylifera]	1.675	Up	8.35e-05	31.436	6.5259	2.8	1	1	1
	GO:0006950	3	response to stress	0.0163735	TRINITY_DN92162_c0_g1_m.25376	"PREDICTED: chaperone protein ClpB3, chloroplastic isoform X2 [Elaeis guineensis]"	1.928	Up	2.19e-05	110.32	323.31	43.6	39	87	35
	GO:0006950	3	response to stress	0.0163735	TRINITY_DN99276_c0_g10_m.34966	dehydrin DHN1 [Aegilops tauschii subsp. tauschii]	2.854	Up	0.004617	21.189	53.774	15.8	2	10	2
	GO:0006950	3	response to stress	0.0163735	TRINITY_DN94270_c0_g1_m.27619	"PREDICTED: chaperone protein dnaJ A6, chloroplastic [Elaeis guineensis]"	1.58	Up	0.0030764	47.893	160.26	29.7	12	19	12
	GO:0006950	3	response to stress	0.0163735	TRINITY_DN98211_c0_g6_m.33200	PREDICTED: probable phospholipid hydroperoxide glutathione peroxidase [Phoenix dactylifera]	1.663	Up	0.00075751	25.187	31.162	14.7	4	10	4
	GO:0006950	3	response to stress	0.0163735	TRINITY_DN89436_c0_g1_m.23135	PREDICTED: dehydrin COR410-like [Brachypodium distachyon]	1.771	Up	0.0052967	27.611	121.98	41.2	10	41	10
	GO:0006950	3	response to stress	0.0163735	TRINITY_DN83544_c0_g1_m.20500	desiccation protectant protein Lea14 homolog [Ananas comosus]	1.619	Up	3.78e-05	17.659	88.014	32.7	4	12	4
	GO:0006950	3	response to stress	0.0163735	TRINITY_DN87878_c0_g1_m.22249	probable phospholipid hydroperoxide glutathione peroxidase [Ananas comosus]	1.515	Up	0.000175331	28.322	109.57	36.8	9	25	5
	GO:0006950	3	response to stress	0.0163735	TRINITY_DN95558_c0_g1_m.29299	PREDICTED: dnaJ protein homolog 2-like [Nelumbo nucifera]	1.678	Up	0.000122415	46.597	39.03	23.1	11	18	6
	GO:0006950	3	response to stress	0.0163735	TRINITY_DN99012_c0_g1_m.34527	PREDICTED: peroxidase 17 [Elaeis guineensis]	1.778	Up	5.86e-05	42.901	85.242	26.7	9	16	9
	GO:0006950	3	response to stress	0.0163735	TRINITY_DN97723_c1_g1_m.32442	PREDICTED: catalase isozyme 3-like [Nicotiana tabacum]	1.645	Up	0.00033692	11.435	32.743	37.6	2	3	2
	GO:0006950	3	response to stress	0.0163735	TRINITY_DN80640_c0_g1_m.19745		2.029	Up	2.43e-05	11.458	92.45	52	6	32	6
	GO:0009435	12	NAD biosynthetic process	0.0280593	TRINITY_DN101811_c1_g8_m.3422	"PREDICTED: LOW QUALITY PROTEIN: quinolinate synthase, chloroplastic [Phoenix dactylifera]"	2.179	Up	2.35e-05	81.276	22.576	4	3	4	3
	GO:0009435	12	NAD biosynthetic process	0.0280593	TRINITY_DN103546_c0_g1_m.7087	PREDICTED: glutamine-dependent NAD(+) synthetase [Phoenix dactylifera]	1.565	Up	0.0072773	85.85	5.9657	1.2	1	1	1
	GO:0019318	7	hexose metabolic process	0.0683093	TRINITY_DN99950_c4_g1_m.36100	"6-phosphofructo-2-kinase/fructose-2,6-bisphosphatase isoform X3 [Ananas comosus]"	1.695	Up	0.00134158	76.397	26.201	7.3	4	4	4
	GO:0019318	7	hexose metabolic process	0.0683093	TRINITY_DN99526_c1_g1_m.35368	"glyceraldehyde-3-phosphate dehydrogenase B, chloroplastic isoform X2 [Asparagus officinalis]"	1.616	Up	0.00032459	47.007	188.38	37.2	15	66	11
	GO:0019318	7	hexose metabolic process	0.0683093	TRINITY_DN92120_c0_g1_m.25332	"PREDICTED: 2,3-bisphosphoglycerate-independent phosphoglycerate mutase [Elaeis guineensis]"	1.515	Up	1.74e-06	61.066	323.31	50.3	26	79	26
	GO:0019318	7	hexose metabolic process	0.0683093	TRINITY_DN102478_c0_g1_m.4778	"PREDICTED: glucose-6-phosphate 1-dehydrogenase, chloroplastic-like isoform X2 [Phoenix dactylifera]"	2.597	Up	2.3e-05	66.84	30.194	14.6	9	17	4
	GO:0051188	5	cofactor biosynthetic process	0.00164501	TRINITY_DN95450_c0_g1_m.29160	PREDICTED: iron-sulfur cluster assembly protein 1-like [Nelumbo nucifera]	1.636	Up	0.00047784	18.947	62.898	39.4	6	10	6
	GO:0051188	5	cofactor biosynthetic process	0.00164501	TRINITY_DN101811_c1_g8_m.3422	"PREDICTED: LOW QUALITY PROTEIN: quinolinate synthase, chloroplastic [Phoenix dactylifera]"	2.179	Up	2.35e-05	81.276	22.576	4	3	4	3
	GO:0051188	5	cofactor biosynthetic process	0.00164501	TRINITY_DN96963_c0_g1_m.31284	probable pyridoxal 5'-phosphate synthase subunit PDX1.1 [Ananas comosus]	2.305	Up	9.88e-05	33.184	111.08	25	7	21	5
	GO:0051188	5	cofactor biosynthetic process	0.00164501	TRINITY_DN90889_c0_g1_m.24252	"PREDICTED: bifunctional protein FolD 4, chloroplastic isoform X1 [Phoenix dactylifera]"	1.778	Up	0.00181983	22.437	45.271	32.4	6	12	3
	GO:0051188	5	cofactor biosynthetic process	0.00164501	TRINITY_DN95522_c0_g2_m.29249	PREDICTED: thiamine pyrophosphokinase 1 isoform X2 [Phoenix dactylifera]	1.675	Up	8.35e-05	31.436	6.5259	2.8	1	1	1
	GO:0051188	5	cofactor biosynthetic process	0.00164501	TRINITY_DN92804_c2_g1_m.25983	PREDICTED: putative pterin-4-alpha-carbinolamine dehydratase isoform X2 [Phoenix dactylifera]	2.21	Up	0.0032434	12.246	12.493	14.8	2	5	2
	GO:0051188	5	cofactor biosynthetic process	0.00164501	TRINITY_DN90306_c0_g1_m.23781	"PREDICTED: protein ABCI7, chloroplastic-like [Elaeis guineensis]"	2.178	Up	0.00097678	52.573	23.984	8.1	4	6	4
	GO:0051188	5	cofactor biosynthetic process	0.00164501	TRINITY_DN92861_c0_g2_m.26039	probable pyridoxal 5'-phosphate synthase subunit PDX1.1 [Ananas comosus]	1.533	Up	0.00083872	36.765	31.131	21.3	6	13	4
	GO:0051188	5	cofactor biosynthetic process	0.00164501	TRINITY_DN102093_c0_g1_m.3957	"PREDICTED: cysteine desulfurase, mitochondrial-like [Phoenix dactylifera]"	1.61	Up	5.91e-05	58.021	124.01	21.7	10	13	10
	GO:0051188	5	cofactor biosynthetic process	0.00164501	TRINITY_DN98636_c0_g1_m.33899	PREDICTED: UPF0051 protein in atpA 3'region-like [Elaeis guineensis]	1.924	Up	0.0003616	63.672	49.049	16.1	7	10	7
	GO:0051188	5	cofactor biosynthetic process	0.00164501	TRINITY_DN103546_c0_g1_m.7087	PREDICTED: glutamine-dependent NAD(+) synthetase [Phoenix dactylifera]	1.565	Up	0.0072773	85.85	5.9657	1.2	1	1	1
	GO:0042364	7	water-soluble vitamin biosynthetic process	0.184999	TRINITY_DN92861_c0_g2_m.26039	probable pyridoxal 5'-phosphate synthase subunit PDX1.1 [Ananas comosus]	1.533	Up	0.00083872	36.765	31.131	21.3	6	13	4
	GO:0042364	7	water-soluble vitamin biosynthetic process	0.184999	TRINITY_DN96963_c0_g1_m.31284	probable pyridoxal 5'-phosphate synthase subunit PDX1.1 [Ananas comosus]	2.305	Up	9.88e-05	33.184	111.08	25	7	21	5
	GO:0006563	11	L-serine metabolic process	0.158512	TRINITY_DN104035_c3_g2_m.8116	"PREDICTED: bifunctional L-3-cyanoalanine synthase/cysteine synthase 1, mitochondrial [Elaeis guineensis]"	1.689	Up	1.91e-05	41.278	56.805	21.4	7	15	6
	GO:0006563	11	L-serine metabolic process	0.158512	TRINITY_DN94636_c0_g1_m.28074	"serine hydroxymethyltransferase, mitochondrial-like [Ananas comosus]"	1.935	Up	9.66e-05	57.479	253.16	41.7	17	39	17
	GO:0070271	4	protein complex biogenesis	0.212053	TRINITY_DN101173_c0_g3_m.2157	PREDICTED: co-chaperone protein HscB homolog [Phoenix dactylifera]	1.805	Up	0.0036242	36.474	5.9877	2.9	1	1	1
	GO:0070271	4	protein complex biogenesis	0.212053	TRINITY_DN78834_c0_g3_m.19326	"PREDICTED: protein THYLAKOID FORMATION1, chloroplastic [Musa acuminata subsp. malaccensis]"	1.647	Up	0.000299	33.031	69.553	21.5	7	12	7
	GO:0016043	3	cellular component organization	0.0363536	TRINITY_DN101173_c0_g3_m.2157	PREDICTED: co-chaperone protein HscB homolog [Phoenix dactylifera]	1.805	Up	0.0036242	36.474	5.9877	2.9	1	1	1
	GO:0016043	3	cellular component organization	0.0363536	TRINITY_DN95450_c0_g1_m.29160	PREDICTED: iron-sulfur cluster assembly protein 1-like [Nelumbo nucifera]	1.636	Up	0.00047784	18.947	62.898	39.4	6	10	6
	GO:0016043	3	cellular component organization	0.0363536	TRINITY_DN98882_c5_g8_m.34301	"PREDICTED: peptide chain release factor APG3, chloroplastic isoform X2 [Elaeis guineensis]"	1.875	Up	0.00039586	46.575	44.066	16.3	5	6	5
	GO:0016043	3	cellular component organization	0.0363536	TRINITY_DN99387_c1_g1_m.35162	PREDICTED: 60S ribosome subunit biogenesis protein NIP7 homolog [Phoenix dactylifera]	1.734	Up	0.029215	20.762	17.35	12.8	2	3	2
	GO:0016043	3	cellular component organization	0.0363536	TRINITY_DN96353_c0_g1_m.30429	"inner membrane protein PPF-1, chloroplastic-like isoform X2 [Ananas comosus]"	1.665	Up	0.00040486	48.565	13.047	5.1	2	3	2
	GO:0016043	3	cellular component organization	0.0363536	TRINITY_DN78834_c0_g3_m.19326	"PREDICTED: protein THYLAKOID FORMATION1, chloroplastic [Musa acuminata subsp. malaccensis]"	1.647	Up	0.000299	33.031	69.553	21.5	7	12	7
	GO:0016043	3	cellular component organization	0.0363536	TRINITY_DN90306_c0_g1_m.23781	"PREDICTED: protein ABCI7, chloroplastic-like [Elaeis guineensis]"	2.178	Up	0.00097678	52.573	23.984	8.1	4	6	4
	GO:0016043	3	cellular component organization	0.0363536	TRINITY_DN102093_c0_g1_m.3957	"PREDICTED: cysteine desulfurase, mitochondrial-like [Phoenix dactylifera]"	1.61	Up	5.91e-05	58.021	124.01	21.7	10	13	10
	GO:0016043	3	cellular component organization	0.0363536	TRINITY_DN98636_c0_g1_m.33899	PREDICTED: UPF0051 protein in atpA 3'region-like [Elaeis guineensis]	1.924	Up	0.0003616	63.672	49.049	16.1	7	10	7
	GO:0016043	3	cellular component organization	0.0363536	TRINITY_DN85606_c0_g1_m.21175	PREDICTED: mitochondrial fission 1 protein A [Elaeis guineensis]	1.526	Up	0.0122183	17.998	12.48	18.3	2	2	2
	GO:0042592	4	homeostatic process	0.0888211	TRINITY_DN103764_c9_g1_m.7580	"PREDICTED: peroxiredoxin Q, chloroplastic [Elaeis guineensis]"	1.537	Up	0.000135531	23.889	196.54	52.5	12	37	12
	GO:0042592	4	homeostatic process	0.0888211	TRINITY_DN91809_c0_g1_m.25046	"PREDICTED: thioredoxin-like protein CDSP32, chloroplastic [Nelumbo nucifera]"	1.574	Up	2.5e-06	32.646	48.822	14.5	4	15	4
	GO:0042592	4	homeostatic process	0.0888211	TRINITY_DN88191_c0_g1_m.22399	"PREDICTED: peroxiredoxin-2E, chloroplastic [Glycine max]"	1.563	Up	9.6e-05	23.968	125.01	34.8	7	17	7
	GO:0042592	4	homeostatic process	0.0888211	TRINITY_DN88182_c0_g1_m.22390	PREDICTED: monothiol glutaredoxin-S10 [Phoenix dactylifera]	1.773	Up	0.00025708	26.362	15.674	9	2	3	2
	GO:0042592	4	homeostatic process	0.0888211	TRINITY_DN99932_c1_g1_m.36066	"monothiol glutaredoxin-S15, mitochondrial isoform X2 [Asparagus officinalis]"	1.601	Up	0.000163873	18.733	7.1234	5.3	1	2	1
	GO:0042592	4	homeostatic process	0.0888211	TRINITY_DN84161_c0_g1_m.20721	"PREDICTED: thioredoxin F-type, chloroplastic-like [Nelumbo nucifera]"	2.288	Up	1.65e-05	19.453	35.032	21.9	4	11	4
	GO:0042592	4	homeostatic process	0.0888211	TRINITY_DN95980_c0_g1_m.29875	"PREDICTED: monothiol glutaredoxin-S12, chloroplastic [Elaeis guineensis]"	1.53	Up	0.00058106	35.432	74.577	18.4	7	13	7
	GO:0006546	12	glycine catabolic process	0.0445741	TRINITY_DN100046_c0_g1_m.79	"PREDICTED: glycine dehydrogenase (decarboxylating), mitochondrial [Elaeis guineensis]"	1.692	Up	1.75e-05	111.41	323.31	27.1	23	53	23
	GO:0006546	12	glycine catabolic process	0.0445741	TRINITY_DN102126_c0_g1_m.4011	"PREDICTED: aminomethyltransferase, mitochondrial [Cucumis sativus]"	1.97	Up	5.95e-07	44.218	207.74	49	19	41	19
	GO:0005996	6	monosaccharide metabolic process	0.137589	TRINITY_DN99950_c4_g1_m.36100	"6-phosphofructo-2-kinase/fructose-2,6-bisphosphatase isoform X3 [Ananas comosus]"	1.695	Up	0.00134158	76.397	26.201	7.3	4	4	4
	GO:0005996	6	monosaccharide metabolic process	0.137589	TRINITY_DN99526_c1_g1_m.35368	"glyceraldehyde-3-phosphate dehydrogenase B, chloroplastic isoform X2 [Asparagus officinalis]"	1.616	Up	0.00032459	47.007	188.38	37.2	15	66	11
	GO:0005996	6	monosaccharide metabolic process	0.137589	TRINITY_DN92120_c0_g1_m.25332	"PREDICTED: 2,3-bisphosphoglycerate-independent phosphoglycerate mutase [Elaeis guineensis]"	1.515	Up	1.74e-06	61.066	323.31	50.3	26	79	26
	GO:0005996	6	monosaccharide metabolic process	0.137589	TRINITY_DN102478_c0_g1_m.4778	"PREDICTED: glucose-6-phosphate 1-dehydrogenase, chloroplastic-like isoform X2 [Phoenix dactylifera]"	2.597	Up	2.3e-05	66.84	30.194	14.6	9	17	4
	GO:0009073	10	aromatic amino acid family biosynthetic process	0.267025	TRINITY_DN85199_c0_g1_m.21021	"PREDICTED: phospho-2-dehydro-3-deoxyheptonate aldolase 2, chloroplastic [Elaeis guineensis]"	1.652	Up	0.00026141	57.47	27.309	16	7	10	4
	GO:0009073	10	aromatic amino acid family biosynthetic process	0.267025	TRINITY_DN85377_c0_g1_m.21083	"PREDICTED: chorismate synthase, chloroplastic-like [Phoenix dactylifera]"	1.757	Up	4.38e-05	48.012	91.634	16.1	5	9	5
	GO:0042558	5	pteridine-containing compound metabolic process	0.108268	TRINITY_DN90889_c0_g1_m.24252	"PREDICTED: bifunctional protein FolD 4, chloroplastic isoform X1 [Phoenix dactylifera]"	1.778	Up	0.00181983	22.437	45.271	32.4	6	12	3
	GO:0042558	5	pteridine-containing compound metabolic process	0.108268	TRINITY_DN92804_c2_g1_m.25983	PREDICTED: putative pterin-4-alpha-carbinolamine dehydratase isoform X2 [Phoenix dactylifera]	2.21	Up	0.0032434	12.246	12.493	14.8	2	5	2
	GO:0043933	4	macromolecular complex subunit organization	0.22569	TRINITY_DN101173_c0_g3_m.2157	PREDICTED: co-chaperone protein HscB homolog [Phoenix dactylifera]	1.805	Up	0.0036242	36.474	5.9877	2.9	1	1	1
	GO:0043933	4	macromolecular complex subunit organization	0.22569	TRINITY_DN98882_c5_g8_m.34301	"PREDICTED: peptide chain release factor APG3, chloroplastic isoform X2 [Elaeis guineensis]"	1.875	Up	0.00039586	46.575	44.066	16.3	5	6	5
	GO:0043933	4	macromolecular complex subunit organization	0.22569	TRINITY_DN99387_c1_g1_m.35162	PREDICTED: 60S ribosome subunit biogenesis protein NIP7 homolog [Phoenix dactylifera]	1.734	Up	0.029215	20.762	17.35	12.8	2	3	2
	GO:0043933	4	macromolecular complex subunit organization	0.22569	TRINITY_DN78834_c0_g3_m.19326	"PREDICTED: protein THYLAKOID FORMATION1, chloroplastic [Musa acuminata subsp. malaccensis]"	1.647	Up	0.000299	33.031	69.553	21.5	7	12	7
	GO:1901565	5	organonitrogen compound catabolic process	0.188605	TRINITY_DN92093_c0_g1_m.25311	D-aminoacyl-tRNA deacylase-like [Aegilops tauschii subsp. tauschii]	1.583	Up	0.000197831	37.354	27.126	9.6	3	4	3
	GO:1901565	5	organonitrogen compound catabolic process	0.188605	TRINITY_DN100046_c0_g1_m.79	"PREDICTED: glycine dehydrogenase (decarboxylating), mitochondrial [Elaeis guineensis]"	1.692	Up	1.75e-05	111.41	323.31	27.1	23	53	23
	GO:1901565	5	organonitrogen compound catabolic process	0.188605	TRINITY_DN102126_c0_g1_m.4011	"PREDICTED: aminomethyltransferase, mitochondrial [Cucumis sativus]"	1.97	Up	5.95e-07	44.218	207.74	49	19	41	19
	GO:0071840	2	cellular component organization or biogenesis	0.018026	TRINITY_DN101173_c0_g3_m.2157	PREDICTED: co-chaperone protein HscB homolog [Phoenix dactylifera]	1.805	Up	0.0036242	36.474	5.9877	2.9	1	1	1
	GO:0071840	2	cellular component organization or biogenesis	0.018026	TRINITY_DN95450_c0_g1_m.29160	PREDICTED: iron-sulfur cluster assembly protein 1-like [Nelumbo nucifera]	1.636	Up	0.00047784	18.947	62.898	39.4	6	10	6
	GO:0071840	2	cellular component organization or biogenesis	0.018026	TRINITY_DN98882_c5_g8_m.34301	"PREDICTED: peptide chain release factor APG3, chloroplastic isoform X2 [Elaeis guineensis]"	1.875	Up	0.00039586	46.575	44.066	16.3	5	6	5
	GO:0071840	2	cellular component organization or biogenesis	0.018026	TRINITY_DN99387_c1_g1_m.35162	PREDICTED: 60S ribosome subunit biogenesis protein NIP7 homolog [Phoenix dactylifera]	1.734	Up	0.029215	20.762	17.35	12.8	2	3	2
	GO:0071840	2	cellular component organization or biogenesis	0.018026	TRINITY_DN96353_c0_g1_m.30429	"inner membrane protein PPF-1, chloroplastic-like isoform X2 [Ananas comosus]"	1.665	Up	0.00040486	48.565	13.047	5.1	2	3	2
	GO:0071840	2	cellular component organization or biogenesis	0.018026	TRINITY_DN78834_c0_g3_m.19326	"PREDICTED: protein THYLAKOID FORMATION1, chloroplastic [Musa acuminata subsp. malaccensis]"	1.647	Up	0.000299	33.031	69.553	21.5	7	12	7
	GO:0071840	2	cellular component organization or biogenesis	0.018026	TRINITY_DN90306_c0_g1_m.23781	"PREDICTED: protein ABCI7, chloroplastic-like [Elaeis guineensis]"	2.178	Up	0.00097678	52.573	23.984	8.1	4	6	4
	GO:0071840	2	cellular component organization or biogenesis	0.018026	TRINITY_DN105344_c7_g1_m.11078	"PREDICTED: 50S ribosomal protein L10, chloroplastic [Elaeis guineensis]"	1.968	Up	0.0104977	28.188	35.852	20.9	5	7	5
	GO:0071840	2	cellular component organization or biogenesis	0.018026	TRINITY_DN102093_c0_g1_m.3957	"PREDICTED: cysteine desulfurase, mitochondrial-like [Phoenix dactylifera]"	1.61	Up	5.91e-05	58.021	124.01	21.7	10	13	10
	GO:0071840	2	cellular component organization or biogenesis	0.018026	TRINITY_DN98636_c0_g1_m.33899	PREDICTED: UPF0051 protein in atpA 3'region-like [Elaeis guineensis]	1.924	Up	0.0003616	63.672	49.049	16.1	7	10	7
	GO:0071840	2	cellular component organization or biogenesis	0.018026	TRINITY_DN85606_c0_g1_m.21175	PREDICTED: mitochondrial fission 1 protein A [Elaeis guineensis]	1.526	Up	0.0122183	17.998	12.48	18.3	2	2	2
	GO:0071840	2	cellular component organization or biogenesis	0.018026	TRINITY_DN104461_c2_g1_m.9051	probable xyloglucan endotransglucosylase/hydrolase protein 33 [Asparagus officinalis]	1.996	Up	8.19e-05	34.925	26.186	13	4	4	4
	GO:0065008	3	regulation of biological quality	0.103316	TRINITY_DN103764_c9_g1_m.7580	"PREDICTED: peroxiredoxin Q, chloroplastic [Elaeis guineensis]"	1.537	Up	0.000135531	23.889	196.54	52.5	12	37	12
	GO:0065008	3	regulation of biological quality	0.103316	TRINITY_DN91809_c0_g1_m.25046	"PREDICTED: thioredoxin-like protein CDSP32, chloroplastic [Nelumbo nucifera]"	1.574	Up	2.5e-06	32.646	48.822	14.5	4	15	4
	GO:0065008	3	regulation of biological quality	0.103316	TRINITY_DN88191_c0_g1_m.22399	"PREDICTED: peroxiredoxin-2E, chloroplastic [Glycine max]"	1.563	Up	9.6e-05	23.968	125.01	34.8	7	17	7
	GO:0065008	3	regulation of biological quality	0.103316	TRINITY_DN88182_c0_g1_m.22390	PREDICTED: monothiol glutaredoxin-S10 [Phoenix dactylifera]	1.773	Up	0.00025708	26.362	15.674	9	2	3	2
	GO:0065008	3	regulation of biological quality	0.103316	TRINITY_DN99932_c1_g1_m.36066	"monothiol glutaredoxin-S15, mitochondrial isoform X2 [Asparagus officinalis]"	1.601	Up	0.000163873	18.733	7.1234	5.3	1	2	1
	GO:0065008	3	regulation of biological quality	0.103316	TRINITY_DN84161_c0_g1_m.20721	"PREDICTED: thioredoxin F-type, chloroplastic-like [Nelumbo nucifera]"	2.288	Up	1.65e-05	19.453	35.032	21.9	4	11	4
	GO:0065008	3	regulation of biological quality	0.103316	TRINITY_DN95980_c0_g1_m.29875	"PREDICTED: monothiol glutaredoxin-S12, chloroplastic [Elaeis guineensis]"	1.53	Up	0.00058106	35.432	74.577	18.4	7	13	7
	GO:0009408	5	response to heat	0.00622777	TRINITY_DN92162_c0_g1_m.25376	"PREDICTED: chaperone protein ClpB3, chloroplastic isoform X2 [Elaeis guineensis]"	1.928	Up	2.19e-05	110.32	323.31	43.6	39	87	35
	GO:0009408	5	response to heat	0.00622777	TRINITY_DN94270_c0_g1_m.27619	"PREDICTED: chaperone protein dnaJ A6, chloroplastic [Elaeis guineensis]"	1.58	Up	0.0030764	47.893	160.26	29.7	12	19	12
	GO:0009408	5	response to heat	0.00622777	TRINITY_DN95558_c0_g1_m.29299	PREDICTED: dnaJ protein homolog 2-like [Nelumbo nucifera]	1.678	Up	0.000122415	46.597	39.03	23.1	11	18	6
	GO:0006790	4	sulfur compound metabolic process	0.126605	TRINITY_DN95450_c0_g1_m.29160	PREDICTED: iron-sulfur cluster assembly protein 1-like [Nelumbo nucifera]	1.636	Up	0.00047784	18.947	62.898	39.4	6	10	6
	GO:0006790	4	sulfur compound metabolic process	0.126605	TRINITY_DN104035_c3_g2_m.8116	"PREDICTED: bifunctional L-3-cyanoalanine synthase/cysteine synthase 1, mitochondrial [Elaeis guineensis]"	1.689	Up	1.91e-05	41.278	56.805	21.4	7	15	6
	GO:0006790	4	sulfur compound metabolic process	0.126605	TRINITY_DN102093_c0_g1_m.3957	"PREDICTED: cysteine desulfurase, mitochondrial-like [Phoenix dactylifera]"	1.61	Up	5.91e-05	58.021	124.01	21.7	10	13	10
	GO:0006790	4	sulfur compound metabolic process	0.126605	TRINITY_DN98636_c0_g1_m.33899	PREDICTED: UPF0051 protein in atpA 3'region-like [Elaeis guineensis]	1.924	Up	0.0003616	63.672	49.049	16.1	7	10	7
	GO:0006790	4	sulfur compound metabolic process	0.126605	TRINITY_DN95522_c0_g2_m.29249	PREDICTED: thiamine pyrophosphokinase 1 isoform X2 [Phoenix dactylifera]	1.675	Up	8.35e-05	31.436	6.5259	2.8	1	1	1
	GO:0006790	4	sulfur compound metabolic process	0.126605	TRINITY_DN90306_c0_g1_m.23781	"PREDICTED: protein ABCI7, chloroplastic-like [Elaeis guineensis]"	2.178	Up	0.00097678	52.573	23.984	8.1	4	6	4
	GO:0042254	5	ribosome biogenesis	0.267025	TRINITY_DN105344_c7_g1_m.11078	"PREDICTED: 50S ribosomal protein L10, chloroplastic [Elaeis guineensis]"	1.968	Up	0.0104977	28.188	35.852	20.9	5	7	5
	GO:0042254	5	ribosome biogenesis	0.267025	TRINITY_DN99387_c1_g1_m.35162	PREDICTED: 60S ribosome subunit biogenesis protein NIP7 homolog [Phoenix dactylifera]	1.734	Up	0.029215	20.762	17.35	12.8	2	3	2
	GO:0006081	4	cellular aldehyde metabolic process	0.246737	TRINITY_DN92861_c0_g2_m.26039	probable pyridoxal 5'-phosphate synthase subunit PDX1.1 [Ananas comosus]	1.533	Up	0.00083872	36.765	31.131	21.3	6	13	4
	GO:0006081	4	cellular aldehyde metabolic process	0.246737	TRINITY_DN96603_c0_g1_m.30797	PREDICTED: aldehyde dehydrogenase family 3 member F1 [Phoenix dactylifera]	2.556	Up	3.54e-05	61.174	12.528	3.8	2	3	2
	GO:0006081	4	cellular aldehyde metabolic process	0.246737	TRINITY_DN96963_c0_g1_m.31284	probable pyridoxal 5'-phosphate synthase subunit PDX1.1 [Ananas comosus]	2.305	Up	9.88e-05	33.184	111.08	25	7	21	5
	GO:1901617	5	organic hydroxy compound biosynthetic process	0.0222643	TRINITY_DN92861_c0_g2_m.26039	probable pyridoxal 5'-phosphate synthase subunit PDX1.1 [Ananas comosus]	1.533	Up	0.00083872	36.765	31.131	21.3	6	13	4
	GO:1901617	5	organic hydroxy compound biosynthetic process	0.0222643	TRINITY_DN91494_c1_g1_m.24777	inositol-3-phosphate synthase [Sesamum indicum]	1.763	Up	0.00043768	56.297	48.508	13.5	7	7	7
	GO:1901617	5	organic hydroxy compound biosynthetic process	0.0222643	TRINITY_DN96963_c0_g1_m.31284	probable pyridoxal 5'-phosphate synthase subunit PDX1.1 [Ananas comosus]	2.305	Up	9.88e-05	33.184	111.08	25	7	21	5
	GO:0046395	8	carboxylic acid catabolic process	0.118362	TRINITY_DN92093_c0_g1_m.25311	D-aminoacyl-tRNA deacylase-like [Aegilops tauschii subsp. tauschii]	1.583	Up	0.000197831	37.354	27.126	9.6	3	4	3
	GO:0046395	8	carboxylic acid catabolic process	0.118362	TRINITY_DN100046_c0_g1_m.79	"PREDICTED: glycine dehydrogenase (decarboxylating), mitochondrial [Elaeis guineensis]"	1.692	Up	1.75e-05	111.41	323.31	27.1	23	53	23
	GO:0046395	8	carboxylic acid catabolic process	0.118362	TRINITY_DN102126_c0_g1_m.4011	"PREDICTED: aminomethyltransferase, mitochondrial [Cucumis sativus]"	1.97	Up	5.95e-07	44.218	207.74	49	19	41	19
	GO:0022900	5	electron transport chain	0.294588	TRINITY_DN102258_c3_g1_m.4273	cytochrome b6/f complex subunit IV (chloroplast) [Goodyera schlechtendaliana]	1.836	Up	0.00195925	19.067	12.003	9.8	2	2	2
	GO:0022900	5	electron transport chain	0.294588	TRINITY_DN102258_c3_g1_m.4274	cytochrome b6 (chloroplast) [Anoectochilus emeiensis]	1.867	Up	0.0032402	18.213	7.3346	7.4	1	3	1
	GO:1901615	4	organic hydroxy compound metabolic process	0.134894	TRINITY_DN92861_c0_g2_m.26039	probable pyridoxal 5'-phosphate synthase subunit PDX1.1 [Ananas comosus]	1.533	Up	0.00083872	36.765	31.131	21.3	6	13	4
	GO:1901615	4	organic hydroxy compound metabolic process	0.134894	TRINITY_DN91494_c1_g1_m.24777	inositol-3-phosphate synthase [Sesamum indicum]	1.763	Up	0.00043768	56.297	48.508	13.5	7	7	7
	GO:1901615	4	organic hydroxy compound metabolic process	0.134894	TRINITY_DN96963_c0_g1_m.31284	probable pyridoxal 5'-phosphate synthase subunit PDX1.1 [Ananas comosus]	2.305	Up	9.88e-05	33.184	111.08	25	7	21	5
	GO:0009628	3	response to abiotic stimulus	1.0423e-05	TRINITY_DN92162_c0_g1_m.25376	"PREDICTED: chaperone protein ClpB3, chloroplastic isoform X2 [Elaeis guineensis]"	1.928	Up	2.19e-05	110.32	323.31	43.6	39	87	35
	GO:0009628	3	response to abiotic stimulus	1.0423e-05	TRINITY_DN99276_c0_g10_m.34966	dehydrin DHN1 [Aegilops tauschii subsp. tauschii]	2.854	Up	0.004617	21.189	53.774	15.8	2	10	2
	GO:0009628	3	response to abiotic stimulus	1.0423e-05	TRINITY_DN94270_c0_g1_m.27619	"PREDICTED: chaperone protein dnaJ A6, chloroplastic [Elaeis guineensis]"	1.58	Up	0.0030764	47.893	160.26	29.7	12	19	12
	GO:0009628	3	response to abiotic stimulus	1.0423e-05	TRINITY_DN89436_c0_g1_m.23135	PREDICTED: dehydrin COR410-like [Brachypodium distachyon]	1.771	Up	0.0052967	27.611	121.98	41.2	10	41	10
	GO:0009628	3	response to abiotic stimulus	1.0423e-05	TRINITY_DN83544_c0_g1_m.20500	desiccation protectant protein Lea14 homolog [Ananas comosus]	1.619	Up	3.78e-05	17.659	88.014	32.7	4	12	4
	GO:0009628	3	response to abiotic stimulus	1.0423e-05	TRINITY_DN80640_c0_g1_m.19745		2.029	Up	2.43e-05	11.458	92.45	52	6	32	6
	GO:0009628	3	response to abiotic stimulus	1.0423e-05	TRINITY_DN95558_c0_g1_m.29299	PREDICTED: dnaJ protein homolog 2-like [Nelumbo nucifera]	1.678	Up	0.000122415	46.597	39.03	23.1	11	18	6
	GO:0045454	6	cell redox homeostasis	0.0478864	TRINITY_DN103764_c9_g1_m.7580	"PREDICTED: peroxiredoxin Q, chloroplastic [Elaeis guineensis]"	1.537	Up	0.000135531	23.889	196.54	52.5	12	37	12
	GO:0045454	6	cell redox homeostasis	0.0478864	TRINITY_DN91809_c0_g1_m.25046	"PREDICTED: thioredoxin-like protein CDSP32, chloroplastic [Nelumbo nucifera]"	1.574	Up	2.5e-06	32.646	48.822	14.5	4	15	4
	GO:0045454	6	cell redox homeostasis	0.0478864	TRINITY_DN88191_c0_g1_m.22399	"PREDICTED: peroxiredoxin-2E, chloroplastic [Glycine max]"	1.563	Up	9.6e-05	23.968	125.01	34.8	7	17	7
	GO:0045454	6	cell redox homeostasis	0.0478864	TRINITY_DN88182_c0_g1_m.22390	PREDICTED: monothiol glutaredoxin-S10 [Phoenix dactylifera]	1.773	Up	0.00025708	26.362	15.674	9	2	3	2
	GO:0045454	6	cell redox homeostasis	0.0478864	TRINITY_DN99932_c1_g1_m.36066	"monothiol glutaredoxin-S15, mitochondrial isoform X2 [Asparagus officinalis]"	1.601	Up	0.000163873	18.733	7.1234	5.3	1	2	1
	GO:0045454	6	cell redox homeostasis	0.0478864	TRINITY_DN84161_c0_g1_m.20721	"PREDICTED: thioredoxin F-type, chloroplastic-like [Nelumbo nucifera]"	2.288	Up	1.65e-05	19.453	35.032	21.9	4	11	4
	GO:0045454	6	cell redox homeostasis	0.0478864	TRINITY_DN95980_c0_g1_m.29875	"PREDICTED: monothiol glutaredoxin-S12, chloroplastic [Elaeis guineensis]"	1.53	Up	0.00058106	35.432	74.577	18.4	7	13	7
	GO:0031163	5	metallo-sulfur cluster assembly	0.00385232	TRINITY_DN95450_c0_g1_m.29160	PREDICTED: iron-sulfur cluster assembly protein 1-like [Nelumbo nucifera]	1.636	Up	0.00047784	18.947	62.898	39.4	6	10	6
	GO:0031163	5	metallo-sulfur cluster assembly	0.00385232	TRINITY_DN102093_c0_g1_m.3957	"PREDICTED: cysteine desulfurase, mitochondrial-like [Phoenix dactylifera]"	1.61	Up	5.91e-05	58.021	124.01	21.7	10	13	10
	GO:0031163	5	metallo-sulfur cluster assembly	0.00385232	TRINITY_DN98636_c0_g1_m.33899	PREDICTED: UPF0051 protein in atpA 3'region-like [Elaeis guineensis]	1.924	Up	0.0003616	63.672	49.049	16.1	7	10	7
	GO:0031163	5	metallo-sulfur cluster assembly	0.00385232	TRINITY_DN90306_c0_g1_m.23781	"PREDICTED: protein ABCI7, chloroplastic-like [Elaeis guineensis]"	2.178	Up	0.00097678	52.573	23.984	8.1	4	6	4
	GO:0006461	6	protein complex assembly	0.212053	TRINITY_DN101173_c0_g3_m.2157	PREDICTED: co-chaperone protein HscB homolog [Phoenix dactylifera]	1.805	Up	0.0036242	36.474	5.9877	2.9	1	1	1
	GO:0006461	6	protein complex assembly	0.212053	TRINITY_DN78834_c0_g3_m.19326	"PREDICTED: protein THYLAKOID FORMATION1, chloroplastic [Musa acuminata subsp. malaccensis]"	1.647	Up	0.000299	33.031	69.553	21.5	7	12	7
	GO:0042816	7	vitamin B6 metabolic process	0.0280593	TRINITY_DN92861_c0_g2_m.26039	probable pyridoxal 5'-phosphate synthase subunit PDX1.1 [Ananas comosus]	1.533	Up	0.00083872	36.765	31.131	21.3	6	13	4
	GO:0042816	7	vitamin B6 metabolic process	0.0280593	TRINITY_DN96963_c0_g1_m.31284	probable pyridoxal 5'-phosphate synthase subunit PDX1.1 [Ananas comosus]	2.305	Up	9.88e-05	33.184	111.08	25	7	21	5
	GO:0016054	6	organic acid catabolic process	0.118362	TRINITY_DN92093_c0_g1_m.25311	D-aminoacyl-tRNA deacylase-like [Aegilops tauschii subsp. tauschii]	1.583	Up	0.000197831	37.354	27.126	9.6	3	4	3
	GO:0016054	6	organic acid catabolic process	0.118362	TRINITY_DN100046_c0_g1_m.79	"PREDICTED: glycine dehydrogenase (decarboxylating), mitochondrial [Elaeis guineensis]"	1.692	Up	1.75e-05	111.41	323.31	27.1	23	53	23
	GO:0016054	6	organic acid catabolic process	0.118362	TRINITY_DN102126_c0_g1_m.4011	"PREDICTED: aminomethyltransferase, mitochondrial [Cucumis sativus]"	1.97	Up	5.95e-07	44.218	207.74	49	19	41	19
	GO:1901606	10	alpha-amino acid catabolic process	0.0497249	TRINITY_DN92093_c0_g1_m.25311	D-aminoacyl-tRNA deacylase-like [Aegilops tauschii subsp. tauschii]	1.583	Up	0.000197831	37.354	27.126	9.6	3	4	3
	GO:1901606	10	alpha-amino acid catabolic process	0.0497249	TRINITY_DN100046_c0_g1_m.79	"PREDICTED: glycine dehydrogenase (decarboxylating), mitochondrial [Elaeis guineensis]"	1.692	Up	1.75e-05	111.41	323.31	27.1	23	53	23
	GO:1901606	10	alpha-amino acid catabolic process	0.0497249	TRINITY_DN102126_c0_g1_m.4011	"PREDICTED: aminomethyltransferase, mitochondrial [Cucumis sativus]"	1.97	Up	5.95e-07	44.218	207.74	49	19	41	19
	GO:0009110	6	vitamin biosynthetic process	0.212053	TRINITY_DN92861_c0_g2_m.26039	probable pyridoxal 5'-phosphate synthase subunit PDX1.1 [Ananas comosus]	1.533	Up	0.00083872	36.765	31.131	21.3	6	13	4
	GO:0009110	6	vitamin biosynthetic process	0.212053	TRINITY_DN96963_c0_g1_m.31284	probable pyridoxal 5'-phosphate synthase subunit PDX1.1 [Ananas comosus]	2.305	Up	9.88e-05	33.184	111.08	25	7	21	5
	GO:0001101	4	response to acid chemical	0.000122252	TRINITY_DN99276_c0_g10_m.34966	dehydrin DHN1 [Aegilops tauschii subsp. tauschii]	2.854	Up	0.004617	21.189	53.774	15.8	2	10	2
	GO:0001101	4	response to acid chemical	0.000122252	TRINITY_DN89436_c0_g1_m.23135	PREDICTED: dehydrin COR410-like [Brachypodium distachyon]	1.771	Up	0.0052967	27.611	121.98	41.2	10	41	10
	GO:0001101	4	response to acid chemical	0.000122252	TRINITY_DN83544_c0_g1_m.20500	desiccation protectant protein Lea14 homolog [Ananas comosus]	1.619	Up	3.78e-05	17.659	88.014	32.7	4	12	4
	GO:0001101	4	response to acid chemical	0.000122252	TRINITY_DN80640_c0_g1_m.19745		2.029	Up	2.43e-05	11.458	92.45	52	6	32	6
	GO:0019363	10	pyridine nucleotide biosynthetic process	0.0637473	TRINITY_DN101811_c1_g8_m.3422	"PREDICTED: LOW QUALITY PROTEIN: quinolinate synthase, chloroplastic [Phoenix dactylifera]"	2.179	Up	2.35e-05	81.276	22.576	4	3	4	3
	GO:0019363	10	pyridine nucleotide biosynthetic process	0.0637473	TRINITY_DN103546_c0_g1_m.7087	PREDICTED: glutamine-dependent NAD(+) synthetase [Phoenix dactylifera]	1.565	Up	0.0072773	85.85	5.9657	1.2	1	1	1
	GO:0006544	11	glycine metabolic process	0.0222643	TRINITY_DN100046_c0_g1_m.79	"PREDICTED: glycine dehydrogenase (decarboxylating), mitochondrial [Elaeis guineensis]"	1.692	Up	1.75e-05	111.41	323.31	27.1	23	53	23
	GO:0006544	11	glycine metabolic process	0.0222643	TRINITY_DN102126_c0_g1_m.4011	"PREDICTED: aminomethyltransferase, mitochondrial [Cucumis sativus]"	1.97	Up	5.95e-07	44.218	207.74	49	19	41	19
	GO:0006544	11	glycine metabolic process	0.0222643	TRINITY_DN94636_c0_g1_m.28074	"serine hydroxymethyltransferase, mitochondrial-like [Ananas comosus]"	1.935	Up	9.66e-05	57.479	253.16	41.7	17	39	17
	GO:0009415	5	response to water	0.000122252	TRINITY_DN99276_c0_g10_m.34966	dehydrin DHN1 [Aegilops tauschii subsp. tauschii]	2.854	Up	0.004617	21.189	53.774	15.8	2	10	2
	GO:0009415	5	response to water	0.000122252	TRINITY_DN89436_c0_g1_m.23135	PREDICTED: dehydrin COR410-like [Brachypodium distachyon]	1.771	Up	0.0052967	27.611	121.98	41.2	10	41	10
	GO:0009415	5	response to water	0.000122252	TRINITY_DN83544_c0_g1_m.20500	desiccation protectant protein Lea14 homolog [Ananas comosus]	1.619	Up	3.78e-05	17.659	88.014	32.7	4	12	4
	GO:0009415	5	response to water	0.000122252	TRINITY_DN80640_c0_g1_m.19745		2.029	Up	2.43e-05	11.458	92.45	52	6	32	6
	GO:0022607	4	cellular component assembly	0.0165316	TRINITY_DN101173_c0_g3_m.2157	PREDICTED: co-chaperone protein HscB homolog [Phoenix dactylifera]	1.805	Up	0.0036242	36.474	5.9877	2.9	1	1	1
	GO:0022607	4	cellular component assembly	0.0165316	TRINITY_DN95450_c0_g1_m.29160	PREDICTED: iron-sulfur cluster assembly protein 1-like [Nelumbo nucifera]	1.636	Up	0.00047784	18.947	62.898	39.4	6	10	6
	GO:0022607	4	cellular component assembly	0.0165316	TRINITY_DN102093_c0_g1_m.3957	"PREDICTED: cysteine desulfurase, mitochondrial-like [Phoenix dactylifera]"	1.61	Up	5.91e-05	58.021	124.01	21.7	10	13	10
	GO:0022607	4	cellular component assembly	0.0165316	TRINITY_DN98636_c0_g1_m.33899	PREDICTED: UPF0051 protein in atpA 3'region-like [Elaeis guineensis]	1.924	Up	0.0003616	63.672	49.049	16.1	7	10	7
	GO:0022607	4	cellular component assembly	0.0165316	TRINITY_DN99387_c1_g1_m.35162	PREDICTED: 60S ribosome subunit biogenesis protein NIP7 homolog [Phoenix dactylifera]	1.734	Up	0.029215	20.762	17.35	12.8	2	3	2
	GO:0022607	4	cellular component assembly	0.0165316	TRINITY_DN78834_c0_g3_m.19326	"PREDICTED: protein THYLAKOID FORMATION1, chloroplastic [Musa acuminata subsp. malaccensis]"	1.647	Up	0.000299	33.031	69.553	21.5	7	12	7
	GO:0022607	4	cellular component assembly	0.0165316	TRINITY_DN90306_c0_g1_m.23781	"PREDICTED: protein ABCI7, chloroplastic-like [Elaeis guineensis]"	2.178	Up	0.00097678	52.573	23.984	8.1	4	6	4
	GO:0006979	4	response to oxidative stress	0.0505559	TRINITY_DN98211_c0_g6_m.33200	PREDICTED: probable phospholipid hydroperoxide glutathione peroxidase [Phoenix dactylifera]	1.663	Up	0.00075751	25.187	31.162	14.7	4	10	4
	GO:0006979	4	response to oxidative stress	0.0505559	TRINITY_DN87878_c0_g1_m.22249	probable phospholipid hydroperoxide glutathione peroxidase [Ananas comosus]	1.515	Up	0.000175331	28.322	109.57	36.8	9	25	5
	GO:0006979	4	response to oxidative stress	0.0505559	TRINITY_DN99012_c0_g1_m.34527	PREDICTED: peroxidase 17 [Elaeis guineensis]	1.778	Up	5.86e-05	42.901	85.242	26.7	9	16	9
	GO:0006979	4	response to oxidative stress	0.0505559	TRINITY_DN97723_c1_g1_m.32442	PREDICTED: catalase isozyme 3-like [Nicotiana tabacum]	1.645	Up	0.00033692	11.435	32.743	37.6	2	3	2
	GO:0042823	7	pyridoxal phosphate biosynthetic process	0.0280593	TRINITY_DN92861_c0_g2_m.26039	probable pyridoxal 5'-phosphate synthase subunit PDX1.1 [Ananas comosus]	1.533	Up	0.00083872	36.765	31.131	21.3	6	13	4
	GO:0042823	7	pyridoxal phosphate biosynthetic process	0.0280593	TRINITY_DN96963_c0_g1_m.31284	probable pyridoxal 5'-phosphate synthase subunit PDX1.1 [Ananas comosus]	2.305	Up	9.88e-05	33.184	111.08	25	7	21	5
	GO:0010035	4	response to inorganic substance	0.00244746	TRINITY_DN99276_c0_g10_m.34966	dehydrin DHN1 [Aegilops tauschii subsp. tauschii]	2.854	Up	0.004617	21.189	53.774	15.8	2	10	2
	GO:0010035	4	response to inorganic substance	0.00244746	TRINITY_DN89436_c0_g1_m.23135	PREDICTED: dehydrin COR410-like [Brachypodium distachyon]	1.771	Up	0.0052967	27.611	121.98	41.2	10	41	10
	GO:0010035	4	response to inorganic substance	0.00244746	TRINITY_DN83544_c0_g1_m.20500	desiccation protectant protein Lea14 homolog [Ananas comosus]	1.619	Up	3.78e-05	17.659	88.014	32.7	4	12	4
	GO:0010035	4	response to inorganic substance	0.00244746	TRINITY_DN80640_c0_g1_m.19745		2.029	Up	2.43e-05	11.458	92.45	52	6	32	6
	GO:0015979	4	photosynthesis	0.00898521	TRINITY_DN88722_c0_g1_m.22699	Ycf4 (chloroplast) [Dendrobium nobile]	1.818	Up	1.54e-05	21.461	24.236	18.5	4	5	4
	GO:0015979	4	photosynthesis	0.00898521	TRINITY_DN102258_c3_g1_m.4273	cytochrome b6/f complex subunit IV (chloroplast) [Goodyera schlechtendaliana]	1.836	Up	0.00195925	19.067	12.003	9.8	2	2	2
	GO:0015979	4	photosynthesis	0.00898521	TRINITY_DN84558_c0_g1_m.20826	"PREDICTED: psbP domain-containing protein 6, chloroplastic [Phoenix dactylifera]"	1.542	Up	0.00085731	30.391	62.993	30	7	9	7
	GO:0015979	4	photosynthesis	0.00898521	TRINITY_DN98839_c0_g1_m.34241	"PREDICTED: psbP domain-containing protein 1, chloroplastic isoform X2 [Phoenix dactylifera]"	1.611	Up	0.0169448	29.799	12.37	7.5	2	3	2
	GO:0015979	4	photosynthesis	0.00898521	TRINITY_DN78834_c0_g3_m.19326	"PREDICTED: protein THYLAKOID FORMATION1, chloroplastic [Musa acuminata subsp. malaccensis]"	1.647	Up	0.000299	33.031	69.553	21.5	7	12	7
	GO:0015979	4	photosynthesis	0.00898521	TRINITY_DN87790_c1_g1_m.22199	"PREDICTED: ferredoxin-thioredoxin reductase, variable chain-like [Phoenix dactylifera]"	1.859	Up	1.7e-05	16.925	21.689	13.4	2	2	2
	GO:0015979	4	photosynthesis	0.00898521	TRINITY_DN94338_c0_g1_m.27710	"PREDICTED: cytochrome b6-f complex iron-sulfur subunit, chloroplastic [Theobroma cacao]"	1.503	Up	0.00021508	24.396	156.56	33.8	6	17	6
	GO:0071822	5	protein complex subunit organization	0.118362	TRINITY_DN101173_c0_g3_m.2157	PREDICTED: co-chaperone protein HscB homolog [Phoenix dactylifera]	1.805	Up	0.0036242	36.474	5.9877	2.9	1	1	1
	GO:0071822	5	protein complex subunit organization	0.118362	TRINITY_DN98882_c5_g8_m.34301	"PREDICTED: peptide chain release factor APG3, chloroplastic isoform X2 [Elaeis guineensis]"	1.875	Up	0.00039586	46.575	44.066	16.3	5	6	5
	GO:0071822	5	protein complex subunit organization	0.118362	TRINITY_DN78834_c0_g3_m.19326	"PREDICTED: protein THYLAKOID FORMATION1, chloroplastic [Musa acuminata subsp. malaccensis]"	1.647	Up	0.000299	33.031	69.553	21.5	7	12	7
	GO:0006073	7	cellular glucan metabolic process	0.349159	TRINITY_DN105434_c18_g5_m.11292	PREDICTED: cellulose synthase-like protein H1 [Elaeis guineensis]	1.619	Up	0.000178467	53.454	42.935	15.2	6	6	6
	GO:0006073	7	cellular glucan metabolic process	0.349159	TRINITY_DN104461_c2_g1_m.9051	probable xyloglucan endotransglucosylase/hydrolase protein 33 [Asparagus officinalis]	1.996	Up	8.19e-05	34.925	26.186	13	4	4	4
	GO:0019725	5	cellular homeostasis	0.0755653	TRINITY_DN103764_c9_g1_m.7580	"PREDICTED: peroxiredoxin Q, chloroplastic [Elaeis guineensis]"	1.537	Up	0.000135531	23.889	196.54	52.5	12	37	12
	GO:0019725	5	cellular homeostasis	0.0755653	TRINITY_DN91809_c0_g1_m.25046	"PREDICTED: thioredoxin-like protein CDSP32, chloroplastic [Nelumbo nucifera]"	1.574	Up	2.5e-06	32.646	48.822	14.5	4	15	4
	GO:0019725	5	cellular homeostasis	0.0755653	TRINITY_DN88191_c0_g1_m.22399	"PREDICTED: peroxiredoxin-2E, chloroplastic [Glycine max]"	1.563	Up	9.6e-05	23.968	125.01	34.8	7	17	7
	GO:0019725	5	cellular homeostasis	0.0755653	TRINITY_DN88182_c0_g1_m.22390	PREDICTED: monothiol glutaredoxin-S10 [Phoenix dactylifera]	1.773	Up	0.00025708	26.362	15.674	9	2	3	2
	GO:0019725	5	cellular homeostasis	0.0755653	TRINITY_DN99932_c1_g1_m.36066	"monothiol glutaredoxin-S15, mitochondrial isoform X2 [Asparagus officinalis]"	1.601	Up	0.000163873	18.733	7.1234	5.3	1	2	1
	GO:0019725	5	cellular homeostasis	0.0755653	TRINITY_DN84161_c0_g1_m.20721	"PREDICTED: thioredoxin F-type, chloroplastic-like [Nelumbo nucifera]"	2.288	Up	1.65e-05	19.453	35.032	21.9	4	11	4
	GO:0019725	5	cellular homeostasis	0.0755653	TRINITY_DN95980_c0_g1_m.29875	"PREDICTED: monothiol glutaredoxin-S12, chloroplastic [Elaeis guineensis]"	1.53	Up	0.00058106	35.432	74.577	18.4	7	13	7
	GO:0051186	4	cofactor metabolic process	0.0700034	TRINITY_DN95450_c0_g1_m.29160	PREDICTED: iron-sulfur cluster assembly protein 1-like [Nelumbo nucifera]	1.636	Up	0.00047784	18.947	62.898	39.4	6	10	6
	GO:0051186	4	cofactor metabolic process	0.0700034	TRINITY_DN101811_c1_g8_m.3422	"PREDICTED: LOW QUALITY PROTEIN: quinolinate synthase, chloroplastic [Phoenix dactylifera]"	2.179	Up	2.35e-05	81.276	22.576	4	3	4	3
	GO:0051186	4	cofactor metabolic process	0.0700034	TRINITY_DN96963_c0_g1_m.31284	probable pyridoxal 5'-phosphate synthase subunit PDX1.1 [Ananas comosus]	2.305	Up	9.88e-05	33.184	111.08	25	7	21	5
	GO:0051186	4	cofactor metabolic process	0.0700034	TRINITY_DN95753_c0_g1_m.29562	"PREDICTED: pyruvate kinase isozyme G, chloroplastic [Elaeis guineensis]"	1.733	Up	0.00079667	62.428	8.2336	7.3	3	8	1
	GO:0051186	4	cofactor metabolic process	0.0700034	TRINITY_DN90889_c0_g1_m.24252	"PREDICTED: bifunctional protein FolD 4, chloroplastic isoform X1 [Phoenix dactylifera]"	1.778	Up	0.00181983	22.437	45.271	32.4	6	12	3
	GO:0051186	4	cofactor metabolic process	0.0700034	TRINITY_DN95522_c0_g2_m.29249	PREDICTED: thiamine pyrophosphokinase 1 isoform X2 [Phoenix dactylifera]	1.675	Up	8.35e-05	31.436	6.5259	2.8	1	1	1
	GO:0051186	4	cofactor metabolic process	0.0700034	TRINITY_DN92804_c2_g1_m.25983	PREDICTED: putative pterin-4-alpha-carbinolamine dehydratase isoform X2 [Phoenix dactylifera]	2.21	Up	0.0032434	12.246	12.493	14.8	2	5	2
	GO:0051186	4	cofactor metabolic process	0.0700034	TRINITY_DN90306_c0_g1_m.23781	"PREDICTED: protein ABCI7, chloroplastic-like [Elaeis guineensis]"	2.178	Up	0.00097678	52.573	23.984	8.1	4	6	4
	GO:0051186	4	cofactor metabolic process	0.0700034	TRINITY_DN92861_c0_g2_m.26039	probable pyridoxal 5'-phosphate synthase subunit PDX1.1 [Ananas comosus]	1.533	Up	0.00083872	36.765	31.131	21.3	6	13	4
	GO:0051186	4	cofactor metabolic process	0.0700034	TRINITY_DN102093_c0_g1_m.3957	"PREDICTED: cysteine desulfurase, mitochondrial-like [Phoenix dactylifera]"	1.61	Up	5.91e-05	58.021	124.01	21.7	10	13	10
	GO:0051186	4	cofactor metabolic process	0.0700034	TRINITY_DN98636_c0_g1_m.33899	PREDICTED: UPF0051 protein in atpA 3'region-like [Elaeis guineensis]	1.924	Up	0.0003616	63.672	49.049	16.1	7	10	7
	GO:0051186	4	cofactor metabolic process	0.0700034	TRINITY_DN103546_c0_g1_m.7087	PREDICTED: glutamine-dependent NAD(+) synthetase [Phoenix dactylifera]	1.565	Up	0.0072773	85.85	5.9657	1.2	1	1	1
	GO:0042221	3	response to chemical	0.0188507	TRINITY_DN99276_c0_g10_m.34966	dehydrin DHN1 [Aegilops tauschii subsp. tauschii]	2.854	Up	0.004617	21.189	53.774	15.8	2	10	2
	GO:0042221	3	response to chemical	0.0188507	TRINITY_DN89436_c0_g1_m.23135	PREDICTED: dehydrin COR410-like [Brachypodium distachyon]	1.771	Up	0.0052967	27.611	121.98	41.2	10	41	10
	GO:0042221	3	response to chemical	0.0188507	TRINITY_DN83544_c0_g1_m.20500	desiccation protectant protein Lea14 homolog [Ananas comosus]	1.619	Up	3.78e-05	17.659	88.014	32.7	4	12	4
	GO:0042221	3	response to chemical	0.0188507	TRINITY_DN80640_c0_g1_m.19745		2.029	Up	2.43e-05	11.458	92.45	52	6	32	6
	GO:0009071	11	serine family amino acid catabolic process	0.0445741	TRINITY_DN100046_c0_g1_m.79	"PREDICTED: glycine dehydrogenase (decarboxylating), mitochondrial [Elaeis guineensis]"	1.692	Up	1.75e-05	111.41	323.31	27.1	23	53	23
	GO:0009071	11	serine family amino acid catabolic process	0.0445741	TRINITY_DN102126_c0_g1_m.4011	"PREDICTED: aminomethyltransferase, mitochondrial [Cucumis sativus]"	1.97	Up	5.95e-07	44.218	207.74	49	19	41	19
	GO:0009069	10	serine family amino acid metabolic process	0.0293688	TRINITY_DN104035_c3_g2_m.8116	"PREDICTED: bifunctional L-3-cyanoalanine synthase/cysteine synthase 1, mitochondrial [Elaeis guineensis]"	1.689	Up	1.91e-05	41.278	56.805	21.4	7	15	6
	GO:0009069	10	serine family amino acid metabolic process	0.0293688	TRINITY_DN100046_c0_g1_m.79	"PREDICTED: glycine dehydrogenase (decarboxylating), mitochondrial [Elaeis guineensis]"	1.692	Up	1.75e-05	111.41	323.31	27.1	23	53	23
	GO:0009069	10	serine family amino acid metabolic process	0.0293688	TRINITY_DN102126_c0_g1_m.4011	"PREDICTED: aminomethyltransferase, mitochondrial [Cucumis sativus]"	1.97	Up	5.95e-07	44.218	207.74	49	19	41	19
	GO:0009069	10	serine family amino acid metabolic process	0.0293688	TRINITY_DN94636_c0_g1_m.28074	"serine hydroxymethyltransferase, mitochondrial-like [Ananas comosus]"	1.935	Up	9.66e-05	57.479	253.16	41.7	17	39	17
	GO:0006766	5	vitamin metabolic process	0.0613252	TRINITY_DN92861_c0_g2_m.26039	probable pyridoxal 5'-phosphate synthase subunit PDX1.1 [Ananas comosus]	1.533	Up	0.00083872	36.765	31.131	21.3	6	13	4
	GO:0006766	5	vitamin metabolic process	0.0613252	TRINITY_DN96963_c0_g1_m.31284	probable pyridoxal 5'-phosphate synthase subunit PDX1.1 [Ananas comosus]	2.305	Up	9.88e-05	33.184	111.08	25	7	21	5
	GO:0006766	5	vitamin metabolic process	0.0613252	TRINITY_DN95522_c0_g2_m.29249	PREDICTED: thiamine pyrophosphokinase 1 isoform X2 [Phoenix dactylifera]	1.675	Up	8.35e-05	31.436	6.5259	2.8	1	1	1
	GO:0009266	4	response to temperature stimulus	0.00622777	TRINITY_DN92162_c0_g1_m.25376	"PREDICTED: chaperone protein ClpB3, chloroplastic isoform X2 [Elaeis guineensis]"	1.928	Up	2.19e-05	110.32	323.31	43.6	39	87	35
	GO:0009266	4	response to temperature stimulus	0.00622777	TRINITY_DN94270_c0_g1_m.27619	"PREDICTED: chaperone protein dnaJ A6, chloroplastic [Elaeis guineensis]"	1.58	Up	0.0030764	47.893	160.26	29.7	12	19	12
	GO:0009266	4	response to temperature stimulus	0.00622777	TRINITY_DN95558_c0_g1_m.29299	PREDICTED: dnaJ protein homolog 2-like [Nelumbo nucifera]	1.678	Up	0.000122415	46.597	39.03	23.1	11	18	6
	GO:0042819	8	vitamin B6 biosynthetic process	0.0280593	TRINITY_DN92861_c0_g2_m.26039	probable pyridoxal 5'-phosphate synthase subunit PDX1.1 [Ananas comosus]	1.533	Up	0.00083872	36.765	31.131	21.3	6	13	4
	GO:0042819	8	vitamin B6 biosynthetic process	0.0280593	TRINITY_DN96963_c0_g1_m.31284	probable pyridoxal 5'-phosphate synthase subunit PDX1.1 [Ananas comosus]	2.305	Up	9.88e-05	33.184	111.08	25	7	21	5
	GO:0044282	5	small molecule catabolic process	0.100132	TRINITY_DN92093_c0_g1_m.25311	D-aminoacyl-tRNA deacylase-like [Aegilops tauschii subsp. tauschii]	1.583	Up	0.000197831	37.354	27.126	9.6	3	4	3
	GO:0044282	5	small molecule catabolic process	0.100132	TRINITY_DN100046_c0_g1_m.79	"PREDICTED: glycine dehydrogenase (decarboxylating), mitochondrial [Elaeis guineensis]"	1.692	Up	1.75e-05	111.41	323.31	27.1	23	53	23
	GO:0044282	5	small molecule catabolic process	0.100132	TRINITY_DN102126_c0_g1_m.4011	"PREDICTED: aminomethyltransferase, mitochondrial [Cucumis sativus]"	1.97	Up	5.95e-07	44.218	207.74	49	19	41	19
	GO:0044282	5	small molecule catabolic process	0.100132	TRINITY_DN92120_c0_g1_m.25332	"PREDICTED: 2,3-bisphosphoglycerate-independent phosphoglycerate mutase [Elaeis guineensis]"	1.515	Up	1.74e-06	61.066	323.31	50.3	26	79	26

## Sheet: Down
GO Terms Level 1	GO Terms Description	GO Terms Level	GO Terms ID	Mapping	Background	All Mapping	All Background	Fold Enrichment	Fisher' exact test P value	-log10(p value)	Related Protein
Molecular Function	heme binding	5	GO:0020037	16	70	210	2907	3.16	2.32265e-05	4.63	TRINITY_DN96293_c0_g1_m.30347 TRINITY_DN90690_c0_g1_m.24083 TRINITY_DN100304_c1_g2_m.505 TRINITY_DN119008_c0_g1_m.13685 TRINITY_DN104730_c3_g5_m.9631 TRINITY_DN95800_c0_g1_m.29620 TRINITY_DN104387_c0_g1_m.8902 TRINITY_DN94101_c0_g1_m.27429 TRINITY_DN105164_c2_g10_m.10708 TRINITY_DN96615_c1_g1_m.30811 TRINITY_DN104929_c0_g1_m.10154 TRINITY_DN105430_c5_g1_m.11282 TRINITY_DN105164_c2_g5_m.10710 TRIN…
	iron ion binding	7	GO:0005506	14	58	210	2907	3.34	4.00485e-05	4.4	TRINITY_DN104387_c0_g1_m.8902 TRINITY_DN105164_c2_g10_m.10708 TRINITY_DN64209_c0_g1_m.17563 TRINITY_DN64209_c0_g2_m.17565 TRINITY_DN104929_c0_g1_m.10154 TRINITY_DN100304_c1_g2_m.505 TRINITY_DN105430_c5_g1_m.11282 TRINITY_DN105164_c2_g5_m.10710 TRINITY_DN105164_c2_g5_m.10711 TRINITY_DN119008_c0_g1_m.13685 TRINITY_DN104730_c3_g5_m.9631 TRINITY_DN105184_c1_g1_m.10738 TRINITY_DN95800_c0_g1_m.29620 TR…
	tetrapyrrole binding	4	GO:0046906	16	73	210	2907	3.03	4.05804e-05	4.39	TRINITY_DN96293_c0_g1_m.30347 TRINITY_DN90690_c0_g1_m.24083 TRINITY_DN100304_c1_g2_m.505 TRINITY_DN119008_c0_g1_m.13685 TRINITY_DN104730_c3_g5_m.9631 TRINITY_DN95800_c0_g1_m.29620 TRINITY_DN104387_c0_g1_m.8902 TRINITY_DN94101_c0_g1_m.27429 TRINITY_DN105164_c2_g10_m.10708 TRINITY_DN96615_c1_g1_m.30811 TRINITY_DN104929_c0_g1_m.10154 TRINITY_DN105430_c5_g1_m.11282 TRINITY_DN105164_c2_g5_m.10710 TRIN…
	oxidoreductase activity, acting on paired donors, with incorporation or reduction of molecular oxygen	4	GO:0016705	12	57	210	2907	2.91	0.000569386	3.24	TRINITY_DN104387_c0_g1_m.8902 TRINITY_DN105164_c2_g10_m.10708 TRINITY_DN104929_c0_g1_m.10154 TRINITY_DN100304_c1_g2_m.505 TRINITY_DN105430_c5_g1_m.11282 TRINITY_DN105164_c2_g5_m.10710 TRINITY_DN105164_c2_g5_m.10711 TRINITY_DN119008_c0_g1_m.13685 TRINITY_DN104730_c3_g5_m.9631 TRINITY_DN105184_c1_g1_m.10738 TRINITY_DN50441_c0_g2_m.16560 TRINITY_DN95800_c0_g1_m.29620
	structural molecule activity	2	GO:0005198	21	146	210	2907	1.99	0.00146648	2.83	TRINITY_DN87155_c0_g2_m.21913 TRINITY_DN103612_c1_g1_m.7236 TRINITY_DN62517_c0_g1_m.17413 TRINITY_DN94774_c1_g1_m.28226 TRINITY_DN87913_c0_g1_m.22278 TRINITY_DN99865_c4_g1_m.35943 TRINITY_DN98523_c1_g3_m.33732 TRINITY_DN105098_c2_g8_m.10531 TRINITY_DN81340_c0_g1_m.19918 TRINITY_DN70769_c0_g1_m.18181 TRINITY_DN95754_c1_g3_m.29565 TRINITY_DN97006_c0_g1_m.31350 TRINITY_DN104037_c3_g1_m.8129 TRINITY_…
	endonuclease activity	6	GO:0004519	4	10	210	2907	5.54	0.00392948	2.41	TRINITY_DN104943_c0_g1_m.10199 TRINITY_DN93534_c0_g1_m.26745 TRINITY_DN91996_c0_g1_m.25215 TRINITY_DN91248_c2_g2_m.24540
	protein heterodimerization activity	5	GO:0046982	4	12	210	2907	4.61	0.00825555	2.08	TRINITY_DN91119_c0_g1_m.24437 TRINITY_DN91467_c1_g1_m.24747 TRINITY_DN69118_c0_g1_m.17968 TRINITY_DN90066_c0_g1_m.23565
	ferric iron binding	8	GO:0008199	2	3	210	2907	9.23	0.0148424	1.83	TRINITY_DN64209_c0_g1_m.17563 TRINITY_DN64209_c0_g2_m.17565
Cellular Component	non-membrane-bounded organelle	3	GO:0043228	22	158	56	805	2	0.000326806	3.49	TRINITY_DN87155_c0_g2_m.21913 TRINITY_DN103612_c1_g1_m.7236 TRINITY_DN62517_c0_g1_m.17413 TRINITY_DN94774_c1_g1_m.28226 TRINITY_DN87913_c0_g1_m.22278 TRINITY_DN98523_c1_g3_m.33732 TRINITY_DN105098_c2_g8_m.10531 TRINITY_DN81340_c0_g1_m.19918 TRINITY_DN70769_c0_g1_m.18181 TRINITY_DN95754_c1_g3_m.29565 TRINITY_DN97006_c0_g1_m.31350 TRINITY_DN88766_c0_g1_m.22721 TRINITY_DN100025_c1_g4_m.48 TRINITY_DN…
	intracellular non-membrane-bounded organelle	7	GO:0043232	22	158	56	805	2	0.000326806	3.49	TRINITY_DN87155_c0_g2_m.21913 TRINITY_DN103612_c1_g1_m.7236 TRINITY_DN62517_c0_g1_m.17413 TRINITY_DN94774_c1_g1_m.28226 TRINITY_DN87913_c0_g1_m.22278 TRINITY_DN98523_c1_g3_m.33732 TRINITY_DN105098_c2_g8_m.10531 TRINITY_DN81340_c0_g1_m.19918 TRINITY_DN70769_c0_g1_m.18181 TRINITY_DN95754_c1_g3_m.29565 TRINITY_DN97006_c0_g1_m.31350 TRINITY_DN88766_c0_g1_m.22721 TRINITY_DN100025_c1_g4_m.48 TRINITY_DN…
	DNA packaging complex	3	GO:0044815	4	13	56	805	4.42	0.00938159	2.03	TRINITY_DN91119_c0_g1_m.24437 TRINITY_DN91467_c1_g1_m.24747 TRINITY_DN69118_c0_g1_m.17968 TRINITY_DN90066_c0_g1_m.23565
	nucleosome	11	GO:0000786	4	13	56	805	4.42	0.00938159	2.03	TRINITY_DN91119_c0_g1_m.24437 TRINITY_DN91467_c1_g1_m.24747 TRINITY_DN69118_c0_g1_m.17968 TRINITY_DN90066_c0_g1_m.23565
	chromatin	10	GO:0000785	4	13	56	805	4.42	0.00938159	2.03	TRINITY_DN91119_c0_g1_m.24437 TRINITY_DN91467_c1_g1_m.24747 TRINITY_DN69118_c0_g1_m.17968 TRINITY_DN90066_c0_g1_m.23565
	chromosomal part	9	GO:0044427	4	13	56	805	4.42	0.00938159	2.03	TRINITY_DN91119_c0_g1_m.24437 TRINITY_DN91467_c1_g1_m.24747 TRINITY_DN69118_c0_g1_m.17968 TRINITY_DN90066_c0_g1_m.23565
	protein-DNA complex	3	GO:0032993	4	13	56	805	4.42	0.00938159	2.03	TRINITY_DN91119_c0_g1_m.24437 TRINITY_DN91467_c1_g1_m.24747 TRINITY_DN69118_c0_g1_m.17968 TRINITY_DN90066_c0_g1_m.23565
	chromosome	8	GO:0005694	4	15	56	805	3.83	0.016122	1.79	TRINITY_DN91119_c0_g1_m.24437 TRINITY_DN91467_c1_g1_m.24747 TRINITY_DN69118_c0_g1_m.17968 TRINITY_DN90066_c0_g1_m.23565
Biological Process	response to biotic stimulus	3	GO:0009607	6	8	165	2139	9.72	4.74895e-06	5.32	TRINITY_DN111943_c0_g1_m.13093 TRINITY_DN98314_c0_g4_m.33422 TRINITY_DN56510_c0_g1_m.16971 TRINITY_DN849_c0_g1_m.20945 TRINITY_DN98314_c0_g2_m.33420 TRINITY_DN90416_c1_g1_m.23871
	defense response	4	GO:0006952	6	9	165	2139	8.64	1.33384e-05	4.87	TRINITY_DN111943_c0_g1_m.13093 TRINITY_DN98314_c0_g4_m.33422 TRINITY_DN56510_c0_g1_m.16971 TRINITY_DN849_c0_g1_m.20945 TRINITY_DN98314_c0_g2_m.33420 TRINITY_DN90416_c1_g1_m.23871
	response to stress	3	GO:0006950	15	75	165	2139	2.59	0.000409945	3.39	TRINITY_DN94101_c0_g1_m.27429 TRINITY_DN96293_c0_g1_m.30347 TRINITY_DN98314_c0_g4_m.33422 TRINITY_DN56510_c0_g1_m.16971 TRINITY_DN99516_c0_g1_m.35349 TRINITY_DN849_c0_g1_m.20945 TRINITY_DN98473_c0_g2_m.33674 TRINITY_DN96615_c1_g1_m.30811 TRINITY_DN90416_c1_g1_m.23871 TRINITY_DN90690_c0_g1_m.24083 TRINITY_DN111943_c0_g1_m.13093 TRINITY_DN90465_c0_g1_m.23912 TRINITY_DN99516_c1_g1_m.35350 TRINITY_DN…
	hydrogen peroxide metabolic process	5	GO:0042743	4	7	165	2139	7.41	0.00099448	3	TRINITY_DN94101_c0_g1_m.27429 TRINITY_DN96293_c0_g1_m.30347 TRINITY_DN96615_c1_g1_m.30811 TRINITY_DN90690_c0_g1_m.24083
	hydrogen peroxide catabolic process	6	GO:0042744	4	7	165	2139	7.41	0.00099448	3	TRINITY_DN94101_c0_g1_m.27429 TRINITY_DN96293_c0_g1_m.30347 TRINITY_DN96615_c1_g1_m.30811 TRINITY_DN90690_c0_g1_m.24083
	cellular chemical homeostasis	6	GO:0055082	3	5	165	2139	7.78	0.00401532	2.4	TRINITY_DN105784_c0_g1_m.12019 TRINITY_DN64209_c0_g1_m.17563 TRINITY_DN64209_c0_g2_m.17565
	chemical homeostasis	5	GO:0048878	3	5	165	2139	7.78	0.00401532	2.4	TRINITY_DN105784_c0_g1_m.12019 TRINITY_DN64209_c0_g1_m.17563 TRINITY_DN64209_c0_g2_m.17565
	DNA catabolic process	8	GO:0006308	2	2	165	2139	12.96	0.00591711	2.23	TRINITY_DN93534_c0_g1_m.26745 TRINITY_DN91996_c0_g1_m.25215
	cellular transition metal ion homeostasis	10	GO:0046916	2	2	165	2139	12.96	0.00591711	2.23	TRINITY_DN64209_c0_g1_m.17563 TRINITY_DN64209_c0_g2_m.17565
	cellular iron ion homeostasis	11	GO:0006879	2	2	165	2139	12.96	0.00591711	2.23	TRINITY_DN64209_c0_g1_m.17563 TRINITY_DN64209_c0_g2_m.17565
	transition metal ion homeostasis	9	GO:0055076	2	2	165	2139	12.96	0.00591711	2.23	TRINITY_DN64209_c0_g1_m.17563 TRINITY_DN64209_c0_g2_m.17565
	iron ion homeostasis	10	GO:0055072	2	2	165	2139	12.96	0.00591711	2.23	TRINITY_DN64209_c0_g1_m.17563 TRINITY_DN64209_c0_g2_m.17565
	carbohydrate derivative catabolic process	5	GO:1901136	3	7	165	2139	5.56	0.0125142	1.9	TRINITY_DN100616_c1_g1_m.1117 TRINITY_DN89647_c0_g1_m.23254 TRINITY_DN103179_c0_g1_m.6246
	S-adenosylhomocysteine metabolic process	10	GO:0046498	2	3	165	2139	8.64	0.0168487	1.77	TRINITY_DN100616_c1_g1_m.1117 TRINITY_DN89647_c0_g1_m.23254

## Sheet: Down GO2Protein
GO Terms Level 1	GO Terms ID	GO Terms Level	GO Terms Description	Fisher's exact test P value	Protein accession	Protein description	GP/SPUF Ratio	Regulated Type	GP/SPUF P value	MW [kDa]	Score	Coverage [%]	Peptides	PSMs	Unique peptides
Molecular Function	GO:0004521	7	endoribonuclease activity	0.0856957	TRINITY_DN104943_c0_g1_m.10199	PREDICTED: ribonuclease 3-like [Elaeis guineensis]	0.398	Down	6.2e-05	15.616	16.808	10.1	1	5	1
	GO:0004521	7	endoribonuclease activity	0.0856957	TRINITY_DN91248_c2_g2_m.24540	RNase H domain-containing family protein [Populus trichocarpa]	0.539	Down	2.99e-06	13.99	56.837	48.5	6	7	6
	GO:0008194	5	UDP-glycosyltransferase activity	0.171512	TRINITY_DN104290_c0_g1_m.8676	PREDICTED: callose synthase 9 [Elaeis guineensis]	0.593	Down	0.00028456	218.48	26.963	2.1	4	4	3
	GO:0008194	5	UDP-glycosyltransferase activity	0.171512	TRINITY_DN102585_c2_g1_m.5022	PREDICTED: sucrose synthase 1 [Elaeis guineensis]	0.458	Down	0.00072396	92.933	306.55	33.3	22	51	14
	GO:0008194	5	UDP-glycosyltransferase activity	0.171512	TRINITY_DN95223_c0_g1_m.28801	PREDICTED: sucrose synthase 2 [Phoenix dactylifera]	0.331	Down	0.000101499	86.34	123.47	31.4	20	38	11
	GO:0008171	6	O-methyltransferase activity	0.26835	TRINITY_DN89762_c0_g2_m.23357	"flavonoid 3',5'-methyltransferase-like isoform X1 [Asparagus officinalis]"	0.536	Down	0.00124145	18.041	7.5563	7.5	1	1	1
	GO:0008171	6	O-methyltransferase activity	0.26835	TRINITY_DN102422_c0_g2_m.4642	"LOW QUALITY PROTEIN: tricetin 3',4',5'-O-trimethyltransferase-like [Asparagus officinalis]"	0.501	Down	0.000104909	16.962	10.609	8.4	1	1	1
	GO:0003735	3	structural constituent of ribosome	0.0292211	TRINITY_DN87155_c0_g2_m.21913	"60S ribosomal protein L19, partial [Arabidopsis lyrata subsp. lyrata]"	0.591	Down	0.0062953	24.453	6.4951	3.8	1	1	1
	GO:0003735	3	structural constituent of ribosome	0.0292211	TRINITY_DN103612_c1_g1_m.7236	PREDICTED: 60S ribosomal protein L4 [Ziziphus jujuba]	0.51	Down	5.56e-05	45.408	90.499	26.2	11	21	8
	GO:0003735	3	structural constituent of ribosome	0.0292211	TRINITY_DN62517_c0_g1_m.17413	PREDICTED: 60S ribosomal protein L34 [Phoenix dactylifera]	0.518	Down	0.00021613	15.215	6.4686	6.1	1	2	1
	GO:0003735	3	structural constituent of ribosome	0.0292211	TRINITY_DN94774_c1_g1_m.28226	40S ribosomal protein S3a-like [Ananas comosus]	0.636	Down	1.79e-05	29.952	58.279	31.8	9	18	3
	GO:0003735	3	structural constituent of ribosome	0.0292211	TRINITY_DN88766_c0_g1_m.22721	PREDICTED: 40S ribosomal protein S3-3-like [Nelumbo nucifera]	0.637	Down	6.26e-05	26.726	69.779	40.2	9	26	7
	GO:0003735	3	structural constituent of ribosome	0.0292211	TRINITY_DN100025_c1_g4_m.48	PREDICTED: 60S ribosomal protein L8-like [Elaeis guineensis]	0.603	Down	0.0028004	26.816	46.361	19.4	4	7	4
	GO:0003735	3	structural constituent of ribosome	0.0292211	TRINITY_DN94449_c2_g1_m.27862	60S ribosomal protein L3 [Morus notabilis]	0.469	Down	2.42e-06	44.594	47.057	15.7	6	12	6
	GO:0003735	3	structural constituent of ribosome	0.0292211	TRINITY_DN98713_c0_g2_m.34024	LOW QUALITY PROTEIN: 60S ribosomal protein L6-2-like [Asparagus officinalis]	0.658	Down	0.0012629	26.337	54.255	24.6	7	10	7
	GO:0003735	3	structural constituent of ribosome	0.0292211	TRINITY_DN97288_c0_g1_m.31794	60S ribosomal protein L5 isoform X2 [Cajanus cajan]	0.655	Down	8.3e-07	34.648	29.046	14.6	4	8	4
	GO:0003735	3	structural constituent of ribosome	0.0292211	TRINITY_DN98523_c1_g3_m.33732	PREDICTED: 60S ribosomal protein L17-like [Setaria italica]	0.656	Down	1.89e-05	17.047	13.83	12.1	2	4	2
	GO:0003735	3	structural constituent of ribosome	0.0292211	TRINITY_DN105098_c2_g8_m.10531	PREDICTED: 60S ribosomal protein L13-1 [Elaeis guineensis]	0.614	Down	0.0079809	24.057	59.836	30.6	5	9	5
	GO:0003735	3	structural constituent of ribosome	0.0292211	TRINITY_DN70769_c0_g1_m.18181	PREDICTED: 60S ribosomal protein L4 [Vigna radiata var. radiata]	0.579	Down	0.003757	26.547	19.435	21.9	4	7	1
	GO:0003735	3	structural constituent of ribosome	0.0292211	TRINITY_DN83753_c0_g2_m.20574	60S acidic ribosomal protein family [Arabidopsis thaliana]	0.618	Down	0.00045883	9.7658	7.1566	14.1	1	1	1
	GO:0003735	3	structural constituent of ribosome	0.0292211	TRINITY_DN95754_c1_g3_m.29565	40S ribosomal protein S24-1 [Ananas comosus]	0.607	Down	0.0051366	15.033	24.115	23.7	3	4	3
	GO:0003735	3	structural constituent of ribosome	0.0292211	TRINITY_DN97006_c0_g1_m.31350	PREDICTED: 40S ribosomal protein S4-3 [Elaeis guineensis]	0.657	Down	2.43e-05	29.871	58.494	32.8	9	17	9
	GO:0019829	13	cation-transporting ATPase activity	0.228673	TRINITY_DN96599_c0_g1_m.30792	"ATP synthase subunit alpha, mitochondrial precursor [Bathycoccus prasinos]"	0.22	Down	0.00022203	60.188	16.388	10.3	5	9	2
	GO:0019829	13	cation-transporting ATPase activity	0.228673	TRINITY_DN96975_c3_g1_m.31308	"PREDICTED: ATP synthase subunit beta, mitochondrial isoform X3 [Prunus mume]"	0.53	Down	0.00062006	57.641	20.625	8.9	4	12	2
	GO:0019829	13	cation-transporting ATPase activity	0.228673	TRINITY_DN101419_c5_g2_m.2657	"probable calcium-transporting ATPase 5, plasma membrane-type [Asparagus officinalis]"	0.647	Down	0.00106165	113.62	14.221	3.3	3	3	2
	GO:0008199	8	ferric iron binding	0.0148424	TRINITY_DN64209_c0_g1_m.17563	"PREDICTED: ferritin-3, chloroplastic-like [Phoenix dactylifera]"	0.436	Down	0.00021839	33.049	59.685	28.9	7	14	3
	GO:0008199	8	ferric iron binding	0.0148424	TRINITY_DN64209_c0_g2_m.17565	ferritin 2 precursor family protein [Populus trichocarpa]	0.483	Down	2.09e-05	29.301	218.86	47.5	10	30	6
	GO:0003924	8	GTPase activity	0.0491512	TRINITY_DN91652_c4_g1_m.24926	elongation factor 2 [Chlamydomonas reinhardtii]	0.391	Down	0.00052484	31.653	8.5387	8.4	2	7	1
	GO:0003924	8	GTPase activity	0.0491512	TRINITY_DN104376_c0_g2_m.8874	LOW QUALITY PROTEIN: guanylate-binding protein 3 [Asparagus officinalis]	0.609	Down	0.0073755	120.44	26.271	7.7	7	8	4
	GO:0003924	8	GTPase activity	0.0491512	TRINITY_DN99087_c5_g1_m.34634	LOW QUALITY PROTEIN: guanylate-binding protein 3 [Asparagus officinalis]	0.642	Down	0.0083965	120.51	61.762	7.3	7	9	4
	GO:0003924	8	GTPase activity	0.0491512	TRINITY_DN81340_c0_g1_m.19918	"PREDICTED: tubulin alpha chain, partial [Vitis vinifera]"	0.168	Down	2.69e-06	40.256	32.161	23.6	7	15	1
	GO:0003924	8	GTPase activity	0.0491512	TRINITY_DN97433_c4_g4_m.32011	tubulin alpha-3 chain [Asparagus officinalis]	0.575	Down	0.0025039	49.733	136.88	33.3	13	25	3
	GO:0003924	8	GTPase activity	0.0491512	TRINITY_DN93334_c0_g1_m.26525	PREDICTED: dynamin-related protein 1E [Elaeis guineensis]	0.659	Down	0.0141175	72.622	55.808	14.6	7	8	4
	GO:0003924	8	GTPase activity	0.0491512	TRINITY_DN87913_c0_g1_m.22278	PREDICTED: tubulin beta-2 chain-like [Elaeis guineensis]	0.37	Down	0.00092305	55.582	46.983	14.8	6	11	2
	GO:0016831	5	carboxy-lyase activity	0.24848	TRINITY_DN96247_c2_g1_m.30268	PREDICTED: phosphoenolpyruvate carboxylase 2 [Elaeis guineensis]	0.576	Down	0.0003048	18.98	15.932	18.6	3	5	2
	GO:0016831	5	carboxy-lyase activity	0.24848	TRINITY_DN105109_c2_g1_m.10558	PREDICTED: diphosphomevalonate decarboxylase MVD2 [Musa acuminata subsp. malaccensis]	0.628	Down	0.024019	56.27	26.786	9.6	4	4	4
	GO:0016831	5	carboxy-lyase activity	0.24848	TRINITY_DN86269_c0_g1_m.21504	PREDICTED: phosphoenolpyruvate carboxylase 2 [Elaeis guineensis]	0.507	Down	4.5e-05	110.14	214.3	28.4	28	44	16
	GO:0008536	8	Ran GTPase binding	0.0225405	TRINITY_DN102144_c0_g1_m.4048	PREDICTED: importin subunit beta-1-like [Elaeis guineensis]	0.654	Down	0.0025046	96.893	55.079	9.3	6	6	6
	GO:0008536	8	Ran GTPase binding	0.0225405	TRINITY_DN103466_c0_g1_m.6888	PREDICTED: importin-5-like [Juglans regia]	0.576	Down	0.00083508	122.96	60.749	4.7	5	5	4
	GO:0008536	8	Ran GTPase binding	0.0225405	TRINITY_DN100380_c1_g1_m.653	PREDICTED: importin subunit beta-1-like [Phoenix dactylifera]	0.511	Down	1.73e-05	52.603	90.581	26.2	8	11	5
	GO:0031420	6	alkali metal ion binding	0.186054	TRINITY_DN92915_c0_g1_m.26109	Pyruvate kinase isozyme A [Morus notabilis]	0.634	Down	0.0022606	34.597	22.104	12.2	3	3	2
	GO:0031420	6	alkali metal ion binding	0.186054	TRINITY_DN80226_c0_g1_m.19644	"PREDICTED: pyruvate kinase isozyme A, chloroplastic-like [Elaeis guineensis]"	0.526	Down	6.28e-05	14.549	9.526	18.6	2	2	1
	GO:0051020	5	GTPase binding	0.0225405	TRINITY_DN102144_c0_g1_m.4048	PREDICTED: importin subunit beta-1-like [Elaeis guineensis]	0.654	Down	0.0025046	96.893	55.079	9.3	6	6	6
	GO:0051020	5	GTPase binding	0.0225405	TRINITY_DN103466_c0_g1_m.6888	PREDICTED: importin-5-like [Juglans regia]	0.576	Down	0.00083508	122.96	60.749	4.7	5	5	4
	GO:0051020	5	GTPase binding	0.0225405	TRINITY_DN100380_c1_g1_m.653	PREDICTED: importin subunit beta-1-like [Phoenix dactylifera]	0.511	Down	1.73e-05	52.603	90.581	26.2	8	11	5
	GO:0004743	6	pyruvate kinase activity	0.186054	TRINITY_DN92915_c0_g1_m.26109	Pyruvate kinase isozyme A [Morus notabilis]	0.634	Down	0.0022606	34.597	22.104	12.2	3	3	2
	GO:0004743	6	pyruvate kinase activity	0.186054	TRINITY_DN80226_c0_g1_m.19644	"PREDICTED: pyruvate kinase isozyme A, chloroplastic-like [Elaeis guineensis]"	0.526	Down	6.28e-05	14.549	9.526	18.6	2	2	1
	GO:0005506	7	iron ion binding	4.00485e-05	TRINITY_DN104387_c0_g1_m.8902	PREDICTED: cytochrome P450 71A1-like isoform X2 [Phoenix dactylifera]	0.522	Down	8.06e-05	57.136	55.64	12.7	5	6	5
	GO:0005506	7	iron ion binding	4.00485e-05	TRINITY_DN105164_c2_g10_m.10708	PREDICTED: premnaspirodiene oxygenase-like [Vitis vinifera]	0.399	Down	0.00076221	57.771	48.676	14	6	9	4
	GO:0005506	7	iron ion binding	4.00485e-05	TRINITY_DN64209_c0_g1_m.17563	"PREDICTED: ferritin-3, chloroplastic-like [Phoenix dactylifera]"	0.436	Down	0.00021839	33.049	59.685	28.9	7	14	3
	GO:0005506	7	iron ion binding	4.00485e-05	TRINITY_DN64209_c0_g2_m.17565	ferritin 2 precursor family protein [Populus trichocarpa]	0.483	Down	2.09e-05	29.301	218.86	47.5	10	30	6
	GO:0005506	7	iron ion binding	4.00485e-05	TRINITY_DN104929_c0_g1_m.10154	PREDICTED: allene oxide synthase 2-like [Phoenix dactylifera]	0.398	Down	4.59e-06	48.931	291.33	47.2	21	83	20
	GO:0005506	7	iron ion binding	4.00485e-05	TRINITY_DN100304_c1_g2_m.505	PREDICTED: cytochrome P450 71A1-like [Elaeis guineensis]	0.573	Down	0.00036252	56.79	28.509	7.9	4	4	4
	GO:0005506	7	iron ion binding	4.00485e-05	TRINITY_DN105430_c5_g1_m.11282	PREDICTED: probable inactive linolenate hydroperoxide lyase [Phoenix dactylifera]	0.636	Down	0.00096471	56.896	147.69	20.7	8	15	8
	GO:0005506	7	iron ion binding	4.00485e-05	TRINITY_DN105164_c2_g5_m.10710	PREDICTED: premnaspirodiene oxygenase-like [Phoenix dactylifera]	0.526	Down	0.00034226	24.458	18.098	11.9	2	3	2
	GO:0005506	7	iron ion binding	4.00485e-05	TRINITY_DN105164_c2_g5_m.10711	PREDICTED: ent-isokaurene C2-hydroxylase-like [Oryza sativa Japonica Group]	0.479	Down	4.74e-06	23.857	29.968	30.1	6	8	5
	GO:0005506	7	iron ion binding	4.00485e-05	TRINITY_DN119008_c0_g1_m.13685	PREDICTED: flavonoid 3'-monooxygenase-like [Nelumbo nucifera]	0.371	Down	0.0040026	13.801	8.1324	18.7	2	4	1
	GO:0005506	7	iron ion binding	4.00485e-05	TRINITY_DN104730_c3_g5_m.9631	geraniol 8-hydroxylase-like [Ananas comosus]	0.336	Down	2.76e-07	63.748	133.19	21.7	10	25	9
	GO:0005506	7	iron ion binding	4.00485e-05	TRINITY_DN105184_c1_g1_m.10738	PREDICTED: flavonoid 3'-monooxygenase [Musa acuminata subsp. malaccensis]	0.617	Down	0.000198693	58.405	34.17	10.6	5	5	5
	GO:0005506	7	iron ion binding	4.00485e-05	TRINITY_DN95800_c0_g1_m.29620	PREDICTED: premnaspirodiene oxygenase-like [Phoenix dactylifera]	0.436	Down	0.00060231	58.736	6.0788	1.9	1	1	1
	GO:0005506	7	iron ion binding	4.00485e-05	TRINITY_DN50441_c0_g2_m.16560	PREDICTED: isoflavone 3'-hydroxylase-like isoform X2 [Gossypium hirsutum]	0.519	Down	0.00031743	17.143	7.3503	7.3	1	1	1
	GO:0022853	6	active ion transmembrane transporter activity	0.228673	TRINITY_DN96599_c0_g1_m.30792	"ATP synthase subunit alpha, mitochondrial precursor [Bathycoccus prasinos]"	0.22	Down	0.00022203	60.188	16.388	10.3	5	9	2
	GO:0022853	6	active ion transmembrane transporter activity	0.228673	TRINITY_DN96975_c3_g1_m.31308	"PREDICTED: ATP synthase subunit beta, mitochondrial isoform X3 [Prunus mume]"	0.53	Down	0.00062006	57.641	20.625	8.9	4	12	2
	GO:0022853	6	active ion transmembrane transporter activity	0.228673	TRINITY_DN101419_c5_g2_m.2657	"probable calcium-transporting ATPase 5, plasma membrane-type [Asparagus officinalis]"	0.647	Down	0.00106165	113.62	14.221	3.3	3	3	2
	GO:0016209	2	antioxidant activity	0.227782	TRINITY_DN94101_c0_g1_m.27429	PREDICTED: peroxidase 5-like [Elaeis guineensis]	0.48	Down	4.37e-05	37.323	46.822	12.4	4	13	4
	GO:0016209	2	antioxidant activity	0.227782	TRINITY_DN96293_c0_g1_m.30347	peroxidase 12-like [Ananas comosus]	0.469	Down	1.46e-06	37.598	134.78	29.4	9	34	9
	GO:0016209	2	antioxidant activity	0.227782	TRINITY_DN96615_c1_g1_m.30811	PREDICTED: cationic peroxidase 1-like [Phoenix dactylifera]	0.591	Down	1.59e-05	35.343	117.83	29.3	8	16	8
	GO:0016209	2	antioxidant activity	0.227782	TRINITY_DN90690_c0_g1_m.24083	peroxidase 12-like [Ananas comosus]	0.616	Down	0.0052435	39.684	63.707	20.7	5	6	5
	GO:0016705	4	oxidoreductase activity, acting on paired donors, with incorporation or reduction of molecular oxygen	0.000569386	TRINITY_DN104387_c0_g1_m.8902	PREDICTED: cytochrome P450 71A1-like isoform X2 [Phoenix dactylifera]	0.522	Down	8.06e-05	57.136	55.64	12.7	5	6	5
	GO:0016705	4	oxidoreductase activity, acting on paired donors, with incorporation or reduction of molecular oxygen	0.000569386	TRINITY_DN105164_c2_g10_m.10708	PREDICTED: premnaspirodiene oxygenase-like [Vitis vinifera]	0.399	Down	0.00076221	57.771	48.676	14	6	9	4
	GO:0016705	4	oxidoreductase activity, acting on paired donors, with incorporation or reduction of molecular oxygen	0.000569386	TRINITY_DN104929_c0_g1_m.10154	PREDICTED: allene oxide synthase 2-like [Phoenix dactylifera]	0.398	Down	4.59e-06	48.931	291.33	47.2	21	83	20
	GO:0016705	4	oxidoreductase activity, acting on paired donors, with incorporation or reduction of molecular oxygen	0.000569386	TRINITY_DN100304_c1_g2_m.505	PREDICTED: cytochrome P450 71A1-like [Elaeis guineensis]	0.573	Down	0.00036252	56.79	28.509	7.9	4	4	4
	GO:0016705	4	oxidoreductase activity, acting on paired donors, with incorporation or reduction of molecular oxygen	0.000569386	TRINITY_DN105430_c5_g1_m.11282	PREDICTED: probable inactive linolenate hydroperoxide lyase [Phoenix dactylifera]	0.636	Down	0.00096471	56.896	147.69	20.7	8	15	8
	GO:0016705	4	oxidoreductase activity, acting on paired donors, with incorporation or reduction of molecular oxygen	0.000569386	TRINITY_DN105164_c2_g5_m.10710	PREDICTED: premnaspirodiene oxygenase-like [Phoenix dactylifera]	0.526	Down	0.00034226	24.458	18.098	11.9	2	3	2
	GO:0016705	4	oxidoreductase activity, acting on paired donors, with incorporation or reduction of molecular oxygen	0.000569386	TRINITY_DN105164_c2_g5_m.10711	PREDICTED: ent-isokaurene C2-hydroxylase-like [Oryza sativa Japonica Group]	0.479	Down	4.74e-06	23.857	29.968	30.1	6	8	5
	GO:0016705	4	oxidoreductase activity, acting on paired donors, with incorporation or reduction of molecular oxygen	0.000569386	TRINITY_DN119008_c0_g1_m.13685	PREDICTED: flavonoid 3'-monooxygenase-like [Nelumbo nucifera]	0.371	Down	0.0040026	13.801	8.1324	18.7	2	4	1
	GO:0016705	4	oxidoreductase activity, acting on paired donors, with incorporation or reduction of molecular oxygen	0.000569386	TRINITY_DN104730_c3_g5_m.9631	geraniol 8-hydroxylase-like [Ananas comosus]	0.336	Down	2.76e-07	63.748	133.19	21.7	10	25	9
	GO:0016705	4	oxidoreductase activity, acting on paired donors, with incorporation or reduction of molecular oxygen	0.000569386	TRINITY_DN105184_c1_g1_m.10738	PREDICTED: flavonoid 3'-monooxygenase [Musa acuminata subsp. malaccensis]	0.617	Down	0.000198693	58.405	34.17	10.6	5	5	5
	GO:0016705	4	oxidoreductase activity, acting on paired donors, with incorporation or reduction of molecular oxygen	0.000569386	TRINITY_DN50441_c0_g2_m.16560	PREDICTED: isoflavone 3'-hydroxylase-like isoform X2 [Gossypium hirsutum]	0.519	Down	0.00031743	17.143	7.3503	7.3	1	1	1
	GO:0016705	4	oxidoreductase activity, acting on paired donors, with incorporation or reduction of molecular oxygen	0.000569386	TRINITY_DN95800_c0_g1_m.29620	PREDICTED: premnaspirodiene oxygenase-like [Phoenix dactylifera]	0.436	Down	0.00060231	58.736	6.0788	1.9	1	1	1
	GO:0004553	5	hydrolase activity, hydrolyzing O-glycosyl compounds	0.051576	TRINITY_DN97747_c0_g2_m.32487	PREDICTED: probable beta-D-xylosidase 7 [Phoenix dactylifera]	0.377	Down	0.0049981	85.173	26.534	4.3	3	3	3
	GO:0004553	5	hydrolase activity, hydrolyzing O-glycosyl compounds	0.051576	TRINITY_DN76758_c0_g1_m.18997	PREDICTED: probable alkaline/neutral invertase D [Elaeis guineensis]	0.628	Down	0.0053383	62.879	69.112	15.9	8	14	5
	GO:0004553	5	hydrolase activity, hydrolyzing O-glycosyl compounds	0.051576	TRINITY_DN87042_c0_g1_m.21871	beta-glucosidase 6-like [Ananas comosus]	0.463	Down	0.00131727	23.547	13.768	11.4	2	3	2
	GO:0004553	5	hydrolase activity, hydrolyzing O-glycosyl compounds	0.051576	TRINITY_DN101608_c1_g1_m.3046	"PREDICTED: probable endo-1,3(4)-beta-glucanase ARB_01444 [Ziziphus jujuba]"	0.662	Down	0.000198612	80.631	105.74	15.3	8	9	8
	GO:0004553	5	hydrolase activity, hydrolyzing O-glycosyl compounds	0.051576	TRINITY_DN88659_c0_g2_m.22652		0.566	Down	0.00187536	22.275	6.9635	5.7	1	1	1
	GO:0004553	5	hydrolase activity, hydrolyzing O-glycosyl compounds	0.051576	TRINITY_DN95272_c0_g1_m.28883	"mannan endo-1,4-beta-mannosidase 6-like [Asparagus officinalis]"	0.395	Down	2.24e-06	48.312	37.498	16.1	5	7	5
	GO:0004553	5	hydrolase activity, hydrolyzing O-glycosyl compounds	0.051576	TRINITY_DN98201_c2_g1_m.33182	PREDICTED: putative alpha-L-fucosidase 1 [Elaeis guineensis]	0.654	Down	0.0036399	58.323	19.607	5.5	3	3	3
	GO:0004553	5	hydrolase activity, hydrolyzing O-glycosyl compounds	0.051576	TRINITY_DN92576_c0_g2_m.25781	PREDICTED: probable polygalacturonase [Phoenix dactylifera]	0.651	Down	1.63e-05	53.528	18.165	5.7	3	4	3
	GO:0004553	5	hydrolase activity, hydrolyzing O-glycosyl compounds	0.051576	TRINITY_DN97032_c0_g1_m.31382	PREDICTED: furostanol glycoside 26-O-beta-glucosidase-like isoform X2 [Phoenix dactylifera]	0.6	Down	0.00025559	55.193	58.995	17.4	7	8	7
	GO:0004553	5	hydrolase activity, hydrolyzing O-glycosyl compounds	0.051576	TRINITY_DN103179_c0_g1_m.6246	PREDICTED: endochitinase PR4-like [Arachis ipaensis]	0.643	Down	0.029283	28.761	6.8497	3.7	1	2	1
	GO:0016747	5	transferase activity, transferring acyl groups other than amino-acyl groups	0.146554	TRINITY_DN98908_c0_g1_m.34340	PREDICTED: omega-hydroxypalmitate O-feruloyl transferase-like [Musa acuminata subsp. malaccensis]	0.534	Down	1.63e-05	52.979	48.485	14.9	7	11	7
	GO:0016747	5	transferase activity, transferring acyl groups other than amino-acyl groups	0.146554	TRINITY_DN102291_c0_g2_m.4349	PREDICTED: 3-ketoacyl-CoA synthase 10 [Elaeis guineensis]	0.412	Down	2.16e-05	63.97	27.647	7	3	3	3
	GO:0016747	5	transferase activity, transferring acyl groups other than amino-acyl groups	0.146554	TRINITY_DN97371_c0_g1_m.31923	PREDICTED: glycylpeptide N-tetradecanoyltransferase 1 [Nelumbo nucifera]	0.534	Down	0.0031823	50.085	30.13	6.8	2	3	2
	GO:0016747	5	transferase activity, transferring acyl groups other than amino-acyl groups	0.146554	TRINITY_DN101440_c1_g2_m.2696	PREDICTED: BAHD acyltransferase DCR [Musa acuminata subsp. malaccensis]	0.176	Down	5.04e-08	51.099	32.414	11.5	4	6	4
	GO:0016747	5	transferase activity, transferring acyl groups other than amino-acyl groups	0.146554	TRINITY_DN98412_c0_g1_m.33585	"PREDICTED: 3-ketoacyl-CoA thiolase 2, peroxisomal [Elaeis guineensis]"	0.611	Down	0.00141566	48.658	27.953	10.5	3	6	2
	GO:0030145	7	manganese ion binding	0.213209	TRINITY_DN104036_c0_g1_m.8120	PREDICTED: germin-like protein 5-1 [Elaeis guineensis]	0.473	Down	0.0098408	10.961	8.2203	17.6	2	4	1
	GO:0030145	7	manganese ion binding	0.213209	TRINITY_DN60322_c0_g2_m.17214	PREDICTED: germin-like protein 5-1 [Elaeis guineensis]	0.648	Down	0.031317	13.267	21.292	21.9	2	5	2
	GO:0008081	6	phosphoric diester hydrolase activity	0.0856957	TRINITY_DN97342_c0_g1_m.31873	PREDICTED: PI-PLC X-box domain-containing protein DDB_G0293730 [Phoenix dactylifera]	0.459	Down	0.00156396	35.891	34.585	17.6	4	7	4
	GO:0008081	6	phosphoric diester hydrolase activity	0.0856957	TRINITY_DN89551_c1_g1_m.23197	PREDICTED: PI-PLC X domain-containing protein At5g67130 isoform X1 [Elaeis guineensis]	0.647	Down	0.00107678	47.916	20.011	6.4	3	4	3
	GO:0005509	6	calcium ion binding	0.17584	TRINITY_DN100617_c0_g1_m.1121	PREDICTED: calreticulin-like [Phoenix dactylifera]	0.558	Down	9.72e-05	48.885	69.936	23.6	9	16	9
	GO:0005509	6	calcium ion binding	0.17584	TRINITY_DN87658_c0_g1_m.22136	PREDICTED: probable calcium-binding protein CML7 [Phoenix dactylifera]	0.625	Down	0.00027812	16.661	115.77	76.2	10	21	10
	GO:0005509	6	calcium ion binding	0.17584	TRINITY_DN88077_c0_g1_m.22337	PREDICTED: calcium-binding protein CML42 [Elaeis guineensis]	0.642	Down	0.00027992	22.564	43.878	24.2	6	10	6
	GO:0005509	6	calcium ion binding	0.17584	TRINITY_DN104724_c2_g6_m.9620	PREDICTED: two pore calcium channel protein 1 isoform X1 [Elaeis guineensis]	0.565	Down	0.0062827	82.461	12.276	2.4	1	1	1
	GO:0005509	6	calcium ion binding	0.17584	TRINITY_DN100605_c0_g2_m.1092	"PREDICTED: psbP domain-containing protein 2, chloroplastic [Elaeis guineensis]"	0.436	Down	0.001579	12.678	11.374	14.9	2	3	2
	GO:0005509	6	calcium ion binding	0.17584	TRINITY_DN99827_c2_g1_m.35885	PREDICTED: probable serine/threonine-protein phosphatase 2A regulatory subunit B'' subunit TON2 [Phoenix dactylifera]	0.651	Down	0.021603	61.252	12.828	2.8	2	2	2
	GO:0005509	6	calcium ion binding	0.17584	TRINITY_DN92886_c0_g1_m.26068	calcium-dependent protein kinase 19-like [Asparagus officinalis]	0.652	Down	0.0020399	59.719	82.137	17	8	8	8
	GO:0046983	4	protein dimerization activity	0.040959	TRINITY_DN91119_c0_g1_m.24437	PREDICTED: probable histone H2A variant 3 [Nelumbo nucifera]	0.583	Down	0.0044448	14.249	18.547	17.9	2	4	2
	GO:0046983	4	protein dimerization activity	0.040959	TRINITY_DN91467_c1_g1_m.24747	PREDICTED: probable histone H2A.2 [Elaeis guineensis]	0.659	Down	0.0072049	13.931	7.1106	9.7	1	1	1
	GO:0046983	4	protein dimerization activity	0.040959	TRINITY_DN69118_c0_g1_m.17968	Histone H3.1 [Auxenochlorella protothecoides]	0.61	Down	0.000102308	12.502	13.694	14.3	2	4	2
	GO:0046983	4	protein dimerization activity	0.040959	TRINITY_DN90066_c0_g1_m.23565	PREDICTED: histone H4-like [Zea mays]	0.576	Down	2.49e-06	11.409	93.437	57.3	7	30	4
	GO:0046983	4	protein dimerization activity	0.040959	TRINITY_DN72465_c0_g1_m.18385	caffeic acid 3-O-methyltransferase-like [Asparagus officinalis]	0.427	Down	0.000182699	13.9	26.937	14.8	1	1	1
	GO:0016157	8	sucrose synthase activity	0.0642008	TRINITY_DN102585_c2_g1_m.5022	PREDICTED: sucrose synthase 1 [Elaeis guineensis]	0.458	Down	0.00072396	92.933	306.55	33.3	22	51	14
	GO:0016157	8	sucrose synthase activity	0.0642008	TRINITY_DN95223_c0_g1_m.28801	PREDICTED: sucrose synthase 2 [Phoenix dactylifera]	0.331	Down	0.000101499	86.34	123.47	31.4	20	38	11
	GO:0051213	4	dioxygenase activity	0.0225405	TRINITY_DN98020_c0_g1_m.32928	PREDICTED: probable linoleate 9S-lipoxygenase 4 [Phoenix dactylifera]	0.597	Down	0.0035596	101.72	75.816	11.7	9	12	9
	GO:0051213	4	dioxygenase activity	0.0225405	TRINITY_DN103010_c1_g1_m.5891	linoleate 9S-lipoxygenase 6 isoform X1 [Ananas comosus]	0.195	Down	1.23e-06	97.452	323.31	43.7	33	126	33
	GO:0051213	4	dioxygenase activity	0.0225405	TRINITY_DN103239_c0_g1_m.6403	"PREDICTED: linoleate 13S-lipoxygenase 2-1, chloroplastic [Musa acuminata subsp. malaccensis]"	0.244	Down	3.47e-07	102.39	323.31	35.4	29	76	29
	GO:0016802	5	trialkylsulfonium hydrolase activity	0.0148424	TRINITY_DN100616_c1_g1_m.1117	PREDICTED: adenosylhomocysteinase-like [Phoenix dactylifera]	0.662	Down	3.59e-06	56.622	144.94	40	18	56	8
	GO:0016802	5	trialkylsulfonium hydrolase activity	0.0148424	TRINITY_DN89647_c0_g1_m.23254	PREDICTED: adenosylhomocysteinase 1-like [Gossypium hirsutum]	0.457	Down	0.046999	53.464	6.2556	3.5	2	4	1
	GO:0004540	6	ribonuclease activity	0.213209	TRINITY_DN104943_c0_g1_m.10199	PREDICTED: ribonuclease 3-like [Elaeis guineensis]	0.398	Down	6.2e-05	15.616	16.808	10.1	1	5	1
	GO:0004540	6	ribonuclease activity	0.213209	TRINITY_DN91248_c2_g2_m.24540	RNase H domain-containing family protein [Populus trichocarpa]	0.539	Down	2.99e-06	13.99	56.837	48.5	6	7	6
	GO:0016684	4	oxidoreductase activity, acting on peroxide as acceptor	0.05131	TRINITY_DN94101_c0_g1_m.27429	PREDICTED: peroxidase 5-like [Elaeis guineensis]	0.48	Down	4.37e-05	37.323	46.822	12.4	4	13	4
	GO:0016684	4	oxidoreductase activity, acting on peroxide as acceptor	0.05131	TRINITY_DN96293_c0_g1_m.30347	peroxidase 12-like [Ananas comosus]	0.469	Down	1.46e-06	37.598	134.78	29.4	9	34	9
	GO:0016684	4	oxidoreductase activity, acting on peroxide as acceptor	0.05131	TRINITY_DN96615_c1_g1_m.30811	PREDICTED: cationic peroxidase 1-like [Phoenix dactylifera]	0.591	Down	1.59e-05	35.343	117.83	29.3	8	16	8
	GO:0016684	4	oxidoreductase activity, acting on peroxide as acceptor	0.05131	TRINITY_DN90690_c0_g1_m.24083	peroxidase 12-like [Ananas comosus]	0.616	Down	0.0052435	39.684	63.707	20.7	5	6	5
	GO:0046982	5	protein heterodimerization activity	0.00825555	TRINITY_DN91119_c0_g1_m.24437	PREDICTED: probable histone H2A variant 3 [Nelumbo nucifera]	0.583	Down	0.0044448	14.249	18.547	17.9	2	4	2
	GO:0046982	5	protein heterodimerization activity	0.00825555	TRINITY_DN91467_c1_g1_m.24747	PREDICTED: probable histone H2A.2 [Elaeis guineensis]	0.659	Down	0.0072049	13.931	7.1106	9.7	1	1	1
	GO:0046982	5	protein heterodimerization activity	0.00825555	TRINITY_DN69118_c0_g1_m.17968	Histone H3.1 [Auxenochlorella protothecoides]	0.61	Down	0.000102308	12.502	13.694	14.3	2	4	2
	GO:0046982	5	protein heterodimerization activity	0.00825555	TRINITY_DN90066_c0_g1_m.23565	PREDICTED: histone H4-like [Zea mays]	0.576	Down	2.49e-06	11.409	93.437	57.3	7	30	4
	GO:0004013	6	adenosylhomocysteinase activity	0.0148424	TRINITY_DN100616_c1_g1_m.1117	PREDICTED: adenosylhomocysteinase-like [Phoenix dactylifera]	0.662	Down	3.59e-06	56.622	144.94	40	18	56	8
	GO:0004013	6	adenosylhomocysteinase activity	0.0148424	TRINITY_DN89647_c0_g1_m.23254	PREDICTED: adenosylhomocysteinase 1-like [Gossypium hirsutum]	0.457	Down	0.046999	53.464	6.2556	3.5	2	4	1
	GO:0046914	6	transition metal ion binding	0.0242466	TRINITY_DN104036_c0_g1_m.8120	PREDICTED: germin-like protein 5-1 [Elaeis guineensis]	0.473	Down	0.0098408	10.961	8.2203	17.6	2	4	1
	GO:0046914	6	transition metal ion binding	0.0242466	TRINITY_DN103174_c0_g1_m.6233	PREDICTED: E3 ubiquitin-protein ligase KEG [Musa acuminata subsp. malaccensis]	0.629	Down	0.0123762	182.86	17.26	1.8	2	2	2
	GO:0046914	6	transition metal ion binding	0.0242466	TRINITY_DN85479_c0_g1_m.21113	PREDICTED: TATA-binding protein-associated factor 2N-like [Musa acuminata subsp. malaccensis]	0.427	Down	5.62e-05	13.504	8.4703	10.8	1	2	1
	GO:0046914	6	transition metal ion binding	0.0242466	TRINITY_DN100304_c1_g2_m.505	PREDICTED: cytochrome P450 71A1-like [Elaeis guineensis]	0.573	Down	0.00036252	56.79	28.509	7.9	4	4	4
	GO:0046914	6	transition metal ion binding	0.0242466	TRINITY_DN96115_c0_g1_m.30055	PREDICTED: probable mannitol dehydrogenase [Arachis ipaensis]	0.243	Down	5.71e-07	37.311	26.2	9.7	4	7	4
	GO:0046914	6	transition metal ion binding	0.0242466	TRINITY_DN119008_c0_g1_m.13685	PREDICTED: flavonoid 3'-monooxygenase-like [Nelumbo nucifera]	0.371	Down	0.0040026	13.801	8.1324	18.7	2	4	1
	GO:0046914	6	transition metal ion binding	0.0242466	TRINITY_DN104730_c3_g5_m.9631	geraniol 8-hydroxylase-like [Ananas comosus]	0.336	Down	2.76e-07	63.748	133.19	21.7	10	25	9
	GO:0046914	6	transition metal ion binding	0.0242466	TRINITY_DN95800_c0_g1_m.29620	PREDICTED: premnaspirodiene oxygenase-like [Phoenix dactylifera]	0.436	Down	0.00060231	58.736	6.0788	1.9	1	1	1
	GO:0046914	6	transition metal ion binding	0.0242466	TRINITY_DN104387_c0_g1_m.8902	PREDICTED: cytochrome P450 71A1-like isoform X2 [Phoenix dactylifera]	0.522	Down	8.06e-05	57.136	55.64	12.7	5	6	5
	GO:0046914	6	transition metal ion binding	0.0242466	TRINITY_DN96416_c0_g1_m.30516	PREDICTED: pentatricopeptide repeat-containing protein At2g15690 [Elaeis guineensis]	0.522	Down	0.0033378	57.767	37.512	9.5	6	6	6
	GO:0046914	6	transition metal ion binding	0.0242466	TRINITY_DN105164_c2_g10_m.10708	PREDICTED: premnaspirodiene oxygenase-like [Vitis vinifera]	0.399	Down	0.00076221	57.771	48.676	14	6	9	4
	GO:0046914	6	transition metal ion binding	0.0242466	TRINITY_DN64209_c0_g2_m.17565	ferritin 2 precursor family protein [Populus trichocarpa]	0.483	Down	2.09e-05	29.301	218.86	47.5	10	30	6
	GO:0046914	6	transition metal ion binding	0.0242466	TRINITY_DN64209_c0_g1_m.17563	"PREDICTED: ferritin-3, chloroplastic-like [Phoenix dactylifera]"	0.436	Down	0.00021839	33.049	59.685	28.9	7	14	3
	GO:0046914	6	transition metal ion binding	0.0242466	TRINITY_DN104929_c0_g1_m.10154	PREDICTED: allene oxide synthase 2-like [Phoenix dactylifera]	0.398	Down	4.59e-06	48.931	291.33	47.2	21	83	20
	GO:0046914	6	transition metal ion binding	0.0242466	TRINITY_DN105061_c1_g1_m.10448	PREDICTED: auxin transport protein BIG [Elaeis guineensis]	0.437	Down	1.86e-05	572.52	37.853	0.9	4	4	4
	GO:0046914	6	transition metal ion binding	0.0242466	TRINITY_DN105430_c5_g1_m.11282	PREDICTED: probable inactive linolenate hydroperoxide lyase [Phoenix dactylifera]	0.636	Down	0.00096471	56.896	147.69	20.7	8	15	8
	GO:0046914	6	transition metal ion binding	0.0242466	TRINITY_DN105164_c2_g5_m.10710	PREDICTED: premnaspirodiene oxygenase-like [Phoenix dactylifera]	0.526	Down	0.00034226	24.458	18.098	11.9	2	3	2
	GO:0046914	6	transition metal ion binding	0.0242466	TRINITY_DN105164_c2_g5_m.10711	PREDICTED: ent-isokaurene C2-hydroxylase-like [Oryza sativa Japonica Group]	0.479	Down	4.74e-06	23.857	29.968	30.1	6	8	5
	GO:0046914	6	transition metal ion binding	0.0242466	TRINITY_DN105184_c1_g1_m.10738	PREDICTED: flavonoid 3'-monooxygenase [Musa acuminata subsp. malaccensis]	0.617	Down	0.000198693	58.405	34.17	10.6	5	5	5
	GO:0046914	6	transition metal ion binding	0.0242466	TRINITY_DN50441_c0_g2_m.16560	PREDICTED: isoflavone 3'-hydroxylase-like isoform X2 [Gossypium hirsutum]	0.519	Down	0.00031743	17.143	7.3503	7.3	1	1	1
	GO:0046914	6	transition metal ion binding	0.0242466	TRINITY_DN60322_c0_g2_m.17214	PREDICTED: germin-like protein 5-1 [Elaeis guineensis]	0.648	Down	0.031317	13.267	21.292	21.9	2	5	2
	GO:0016798	4	hydrolase activity, acting on glycosyl bonds	0.0554731	TRINITY_DN97747_c0_g2_m.32487	PREDICTED: probable beta-D-xylosidase 7 [Phoenix dactylifera]	0.377	Down	0.0049981	85.173	26.534	4.3	3	3	3
	GO:0016798	4	hydrolase activity, acting on glycosyl bonds	0.0554731	TRINITY_DN76758_c0_g1_m.18997	PREDICTED: probable alkaline/neutral invertase D [Elaeis guineensis]	0.628	Down	0.0053383	62.879	69.112	15.9	8	14	5
	GO:0016798	4	hydrolase activity, acting on glycosyl bonds	0.0554731	TRINITY_DN87042_c0_g1_m.21871	beta-glucosidase 6-like [Ananas comosus]	0.463	Down	0.00131727	23.547	13.768	11.4	2	3	2
	GO:0016798	4	hydrolase activity, acting on glycosyl bonds	0.0554731	TRINITY_DN101608_c1_g1_m.3046	"PREDICTED: probable endo-1,3(4)-beta-glucanase ARB_01444 [Ziziphus jujuba]"	0.662	Down	0.000198612	80.631	105.74	15.3	8	9	8
	GO:0016798	4	hydrolase activity, acting on glycosyl bonds	0.0554731	TRINITY_DN88659_c0_g2_m.22652		0.566	Down	0.00187536	22.275	6.9635	5.7	1	1	1
	GO:0016798	4	hydrolase activity, acting on glycosyl bonds	0.0554731	TRINITY_DN95272_c0_g1_m.28883	"mannan endo-1,4-beta-mannosidase 6-like [Asparagus officinalis]"	0.395	Down	2.24e-06	48.312	37.498	16.1	5	7	5
	GO:0016798	4	hydrolase activity, acting on glycosyl bonds	0.0554731	TRINITY_DN98201_c2_g1_m.33182	PREDICTED: putative alpha-L-fucosidase 1 [Elaeis guineensis]	0.654	Down	0.0036399	58.323	19.607	5.5	3	3	3
	GO:0016798	4	hydrolase activity, acting on glycosyl bonds	0.0554731	TRINITY_DN92576_c0_g2_m.25781	PREDICTED: probable polygalacturonase [Phoenix dactylifera]	0.651	Down	1.63e-05	53.528	18.165	5.7	3	4	3
	GO:0016798	4	hydrolase activity, acting on glycosyl bonds	0.0554731	TRINITY_DN97032_c0_g1_m.31382	PREDICTED: furostanol glycoside 26-O-beta-glucosidase-like isoform X2 [Phoenix dactylifera]	0.6	Down	0.00025559	55.193	58.995	17.4	7	8	7
	GO:0016798	4	hydrolase activity, acting on glycosyl bonds	0.0554731	TRINITY_DN103179_c0_g1_m.6246	PREDICTED: endochitinase PR4-like [Arachis ipaensis]	0.643	Down	0.029283	28.761	6.8497	3.7	1	2	1
	GO:0016788	4	hydrolase activity, acting on ester bonds	0.041988	TRINITY_DN104943_c0_g1_m.10199	PREDICTED: ribonuclease 3-like [Elaeis guineensis]	0.398	Down	6.2e-05	15.616	16.808	10.1	1	5	1
	GO:0016788	4	hydrolase activity, acting on ester bonds	0.041988	TRINITY_DN101379_c2_g1_m.2567	PREDICTED: uncharacterized metal-dependent hydrolase YabD isoform X1 [Phoenix dactylifera]	0.661	Down	0.0017016	34.237	8.6044	5.8	1	1	1
	GO:0016788	4	hydrolase activity, acting on ester bonds	0.041988	TRINITY_DN93534_c0_g1_m.26745	PREDICTED: endonuclease 2-like isoform X2 [Phoenix dactylifera]	0.448	Down	0.00051532	37.093	20.873	9.8	3	5	2
	GO:0016788	4	hydrolase activity, acting on ester bonds	0.041988	TRINITY_DN101773_c0_g1_m.3352	PREDICTED: pectinesterase-like [Elaeis guineensis]	0.486	Down	3.79e-05	58.509	169.97	29	14	32	13
	GO:0016788	4	hydrolase activity, acting on ester bonds	0.041988	TRINITY_DN89551_c1_g1_m.23197	PREDICTED: PI-PLC X domain-containing protein At5g67130 isoform X1 [Elaeis guineensis]	0.647	Down	0.00107678	47.916	20.011	6.4	3	4	3
	GO:0016788	4	hydrolase activity, acting on ester bonds	0.041988	TRINITY_DN91996_c0_g1_m.25215	endonuclease 4-like [Ananas comosus]	0.663	Down	8.23e-05	35.655	79.478	22.4	5	10	4
	GO:0016788	4	hydrolase activity, acting on ester bonds	0.041988	TRINITY_DN97156_c0_g1_m.31584	PREDICTED: purple acid phosphatase 3 [Musa acuminata subsp. malaccensis]	0.528	Down	9.95e-05	37.213	22.296	9.2	2	2	2
	GO:0016788	4	hydrolase activity, acting on ester bonds	0.041988	TRINITY_DN97342_c0_g1_m.31873	PREDICTED: PI-PLC X-box domain-containing protein DDB_G0293730 [Phoenix dactylifera]	0.459	Down	0.00156396	35.891	34.585	17.6	4	7	4
	GO:0016788	4	hydrolase activity, acting on ester bonds	0.041988	TRINITY_DN88931_c0_g1_m.22835	PREDICTED: acid phosphatase 1-like [Phoenix dactylifera]	0.554	Down	0.0010243	36.944	13.305	7.4	3	5	2
	GO:0016788	4	hydrolase activity, acting on ester bonds	0.041988	TRINITY_DN98400_c0_g1_m.33566	PREDICTED: phosphoinositide phosphatase SAC6 isoform X1 [Elaeis guineensis]	0.654	Down	0.030056	76.232	27.677	5.7	4	4	4
	GO:0016788	4	hydrolase activity, acting on ester bonds	0.041988	TRINITY_DN102523_c1_g1_m.4888	"PREDICTED: valine--tRNA ligase, mitochondrial 1 isoform X1 [Phoenix dactylifera]"	0.523	Down	0.00031905	119.81	119.7	13.8	13	15	13
	GO:0016788	4	hydrolase activity, acting on ester bonds	0.041988	TRINITY_DN103884_c1_g3_m.7829	"PREDICTED: non-specific phospholipase C1, partial [Oryza brachyantha]"	0.593	Down	0.00072029	24.429	19.865	13.6	3	3	1
	GO:0016788	4	hydrolase activity, acting on ester bonds	0.041988	TRINITY_DN91248_c2_g2_m.24540	RNase H domain-containing family protein [Populus trichocarpa]	0.539	Down	2.99e-06	13.99	56.837	48.5	6	7	6
	GO:0042625	12	ATPase coupled ion transmembrane transporter activity	0.228673	TRINITY_DN96599_c0_g1_m.30792	"ATP synthase subunit alpha, mitochondrial precursor [Bathycoccus prasinos]"	0.22	Down	0.00022203	60.188	16.388	10.3	5	9	2
	GO:0042625	12	ATPase coupled ion transmembrane transporter activity	0.228673	TRINITY_DN96975_c3_g1_m.31308	"PREDICTED: ATP synthase subunit beta, mitochondrial isoform X3 [Prunus mume]"	0.53	Down	0.00062006	57.641	20.625	8.9	4	12	2
	GO:0042625	12	ATPase coupled ion transmembrane transporter activity	0.228673	TRINITY_DN101419_c5_g2_m.2657	"probable calcium-transporting ATPase 5, plasma membrane-type [Asparagus officinalis]"	0.647	Down	0.00106165	113.62	14.221	3.3	3	3	2
	GO:0044769	13	ATPase activity, coupled to transmembrane movement of ions, rotational mechanism	0.350656	TRINITY_DN96599_c0_g1_m.30792	"ATP synthase subunit alpha, mitochondrial precursor [Bathycoccus prasinos]"	0.22	Down	0.00022203	60.188	16.388	10.3	5	9	2
	GO:0044769	13	ATPase activity, coupled to transmembrane movement of ions, rotational mechanism	0.350656	TRINITY_DN96975_c3_g1_m.31308	"PREDICTED: ATP synthase subunit beta, mitochondrial isoform X3 [Prunus mume]"	0.53	Down	0.00062006	57.641	20.625	8.9	4	12	2
	GO:0045735	2	nutrient reservoir activity	0.13367	TRINITY_DN104036_c0_g1_m.8120	PREDICTED: germin-like protein 5-1 [Elaeis guineensis]	0.473	Down	0.0098408	10.961	8.2203	17.6	2	4	1
	GO:0045735	2	nutrient reservoir activity	0.13367	TRINITY_DN60322_c0_g2_m.17214	PREDICTED: germin-like protein 5-1 [Elaeis guineensis]	0.648	Down	0.031317	13.267	21.292	21.9	2	5	2
	GO:0046933	14	proton-transporting ATP synthase activity, rotational mechanism	0.240704	TRINITY_DN96599_c0_g1_m.30792	"ATP synthase subunit alpha, mitochondrial precursor [Bathycoccus prasinos]"	0.22	Down	0.00022203	60.188	16.388	10.3	5	9	2
	GO:0046933	14	proton-transporting ATP synthase activity, rotational mechanism	0.240704	TRINITY_DN96975_c3_g1_m.31308	"PREDICTED: ATP synthase subunit beta, mitochondrial isoform X3 [Prunus mume]"	0.53	Down	0.00062006	57.641	20.625	8.9	4	12	2
	GO:0016702	5	oxidoreductase activity, acting on single donors with incorporation of molecular oxygen, incorporation of two atoms of oxygen	0.0225405	TRINITY_DN98020_c0_g1_m.32928	PREDICTED: probable linoleate 9S-lipoxygenase 4 [Phoenix dactylifera]	0.597	Down	0.0035596	101.72	75.816	11.7	9	12	9
	GO:0016702	5	oxidoreductase activity, acting on single donors with incorporation of molecular oxygen, incorporation of two atoms of oxygen	0.0225405	TRINITY_DN103010_c1_g1_m.5891	linoleate 9S-lipoxygenase 6 isoform X1 [Ananas comosus]	0.195	Down	1.23e-06	97.452	323.31	43.7	33	126	33
	GO:0016702	5	oxidoreductase activity, acting on single donors with incorporation of molecular oxygen, incorporation of two atoms of oxygen	0.0225405	TRINITY_DN103239_c0_g1_m.6403	"PREDICTED: linoleate 13S-lipoxygenase 2-1, chloroplastic [Musa acuminata subsp. malaccensis]"	0.244	Down	3.47e-07	102.39	323.31	35.4	29	76	29
	GO:0016746	4	transferase activity, transferring acyl groups	0.0590515	TRINITY_DN98908_c0_g1_m.34340	PREDICTED: omega-hydroxypalmitate O-feruloyl transferase-like [Musa acuminata subsp. malaccensis]	0.534	Down	1.63e-05	52.979	48.485	14.9	7	11	7
	GO:0016746	4	transferase activity, transferring acyl groups	0.0590515	TRINITY_DN91915_c0_g1_m.25142	"PREDICTED: malate synthase, glyoxysomal [Phoenix dactylifera]"	0.608	Down	0.0079977	62.806	20.067	3.9	3	4	3
	GO:0016746	4	transferase activity, transferring acyl groups	0.0590515	TRINITY_DN102291_c0_g2_m.4349	PREDICTED: 3-ketoacyl-CoA synthase 10 [Elaeis guineensis]	0.412	Down	2.16e-05	63.97	27.647	7	3	3	3
	GO:0016746	4	transferase activity, transferring acyl groups	0.0590515	TRINITY_DN101440_c1_g2_m.2696	PREDICTED: BAHD acyltransferase DCR [Musa acuminata subsp. malaccensis]	0.176	Down	5.04e-08	51.099	32.414	11.5	4	6	4
	GO:0016746	4	transferase activity, transferring acyl groups	0.0590515	TRINITY_DN97371_c0_g1_m.31923	PREDICTED: glycylpeptide N-tetradecanoyltransferase 1 [Nelumbo nucifera]	0.534	Down	0.0031823	50.085	30.13	6.8	2	3	2
	GO:0016746	4	transferase activity, transferring acyl groups	0.0590515	TRINITY_DN88243_c0_g1_m.22423	PREDICTED: glycerol-3-phosphate acyltransferase 5 [Elaeis guineensis]	0.252	Down	1.5e-05	29.229	8.61	4.2	1	1	1
	GO:0016746	4	transferase activity, transferring acyl groups	0.0590515	TRINITY_DN105169_c1_g3_m.10715	PREDICTED: gamma-glutamyltranspeptidase 1-like [Phoenix dactylifera]	0.574	Down	0.00126048	34.305	6.2169	2.2	1	1	1
	GO:0016746	4	transferase activity, transferring acyl groups	0.0590515	TRINITY_DN98412_c0_g1_m.33585	"PREDICTED: 3-ketoacyl-CoA thiolase 2, peroxisomal [Elaeis guineensis]"	0.611	Down	0.00141566	48.658	27.953	10.5	3	6	2
	GO:0017016	7	Ras GTPase binding	0.0225405	TRINITY_DN102144_c0_g1_m.4048	PREDICTED: importin subunit beta-1-like [Elaeis guineensis]	0.654	Down	0.0025046	96.893	55.079	9.3	6	6	6
	GO:0017016	7	Ras GTPase binding	0.0225405	TRINITY_DN103466_c0_g1_m.6888	PREDICTED: importin-5-like [Juglans regia]	0.576	Down	0.00083508	122.96	60.749	4.7	5	5	4
	GO:0017016	7	Ras GTPase binding	0.0225405	TRINITY_DN100380_c1_g1_m.653	PREDICTED: importin subunit beta-1-like [Phoenix dactylifera]	0.511	Down	1.73e-05	52.603	90.581	26.2	8	11	5
	GO:0046906	4	tetrapyrrole binding	4.05804e-05	TRINITY_DN96293_c0_g1_m.30347	peroxidase 12-like [Ananas comosus]	0.469	Down	1.46e-06	37.598	134.78	29.4	9	34	9
	GO:0046906	4	tetrapyrrole binding	4.05804e-05	TRINITY_DN90690_c0_g1_m.24083	peroxidase 12-like [Ananas comosus]	0.616	Down	0.0052435	39.684	63.707	20.7	5	6	5
	GO:0046906	4	tetrapyrrole binding	4.05804e-05	TRINITY_DN100304_c1_g2_m.505	PREDICTED: cytochrome P450 71A1-like [Elaeis guineensis]	0.573	Down	0.00036252	56.79	28.509	7.9	4	4	4
	GO:0046906	4	tetrapyrrole binding	4.05804e-05	TRINITY_DN119008_c0_g1_m.13685	PREDICTED: flavonoid 3'-monooxygenase-like [Nelumbo nucifera]	0.371	Down	0.0040026	13.801	8.1324	18.7	2	4	1
	GO:0046906	4	tetrapyrrole binding	4.05804e-05	TRINITY_DN104730_c3_g5_m.9631	geraniol 8-hydroxylase-like [Ananas comosus]	0.336	Down	2.76e-07	63.748	133.19	21.7	10	25	9
	GO:0046906	4	tetrapyrrole binding	4.05804e-05	TRINITY_DN95800_c0_g1_m.29620	PREDICTED: premnaspirodiene oxygenase-like [Phoenix dactylifera]	0.436	Down	0.00060231	58.736	6.0788	1.9	1	1	1
	GO:0046906	4	tetrapyrrole binding	4.05804e-05	TRINITY_DN104387_c0_g1_m.8902	PREDICTED: cytochrome P450 71A1-like isoform X2 [Phoenix dactylifera]	0.522	Down	8.06e-05	57.136	55.64	12.7	5	6	5
	GO:0046906	4	tetrapyrrole binding	4.05804e-05	TRINITY_DN94101_c0_g1_m.27429	PREDICTED: peroxidase 5-like [Elaeis guineensis]	0.48	Down	4.37e-05	37.323	46.822	12.4	4	13	4
	GO:0046906	4	tetrapyrrole binding	4.05804e-05	TRINITY_DN105164_c2_g10_m.10708	PREDICTED: premnaspirodiene oxygenase-like [Vitis vinifera]	0.399	Down	0.00076221	57.771	48.676	14	6	9	4
	GO:0046906	4	tetrapyrrole binding	4.05804e-05	TRINITY_DN96615_c1_g1_m.30811	PREDICTED: cationic peroxidase 1-like [Phoenix dactylifera]	0.591	Down	1.59e-05	35.343	117.83	29.3	8	16	8
	GO:0046906	4	tetrapyrrole binding	4.05804e-05	TRINITY_DN104929_c0_g1_m.10154	PREDICTED: allene oxide synthase 2-like [Phoenix dactylifera]	0.398	Down	4.59e-06	48.931	291.33	47.2	21	83	20
	GO:0046906	4	tetrapyrrole binding	4.05804e-05	TRINITY_DN105430_c5_g1_m.11282	PREDICTED: probable inactive linolenate hydroperoxide lyase [Phoenix dactylifera]	0.636	Down	0.00096471	56.896	147.69	20.7	8	15	8
	GO:0046906	4	tetrapyrrole binding	4.05804e-05	TRINITY_DN105164_c2_g5_m.10710	PREDICTED: premnaspirodiene oxygenase-like [Phoenix dactylifera]	0.526	Down	0.00034226	24.458	18.098	11.9	2	3	2
	GO:0046906	4	tetrapyrrole binding	4.05804e-05	TRINITY_DN105164_c2_g5_m.10711	PREDICTED: ent-isokaurene C2-hydroxylase-like [Oryza sativa Japonica Group]	0.479	Down	4.74e-06	23.857	29.968	30.1	6	8	5
	GO:0046906	4	tetrapyrrole binding	4.05804e-05	TRINITY_DN105184_c1_g1_m.10738	PREDICTED: flavonoid 3'-monooxygenase [Musa acuminata subsp. malaccensis]	0.617	Down	0.000198693	58.405	34.17	10.6	5	5	5
	GO:0046906	4	tetrapyrrole binding	4.05804e-05	TRINITY_DN50441_c0_g2_m.16560	PREDICTED: isoflavone 3'-hydroxylase-like isoform X2 [Gossypium hirsutum]	0.519	Down	0.00031743	17.143	7.3503	7.3	1	1	1
	GO:0016801	4	hydrolase activity, acting on ether bonds	0.0148424	TRINITY_DN100616_c1_g1_m.1117	PREDICTED: adenosylhomocysteinase-like [Phoenix dactylifera]	0.662	Down	3.59e-06	56.622	144.94	40	18	56	8
	GO:0016801	4	hydrolase activity, acting on ether bonds	0.0148424	TRINITY_DN89647_c0_g1_m.23254	PREDICTED: adenosylhomocysteinase 1-like [Gossypium hirsutum]	0.457	Down	0.046999	53.464	6.2556	3.5	2	4	1
	GO:0046527	6	glucosyltransferase activity	0.153482	TRINITY_DN104290_c0_g1_m.8676	PREDICTED: callose synthase 9 [Elaeis guineensis]	0.593	Down	0.00028456	218.48	26.963	2.1	4	4	3
	GO:0046527	6	glucosyltransferase activity	0.153482	TRINITY_DN102585_c2_g1_m.5022	PREDICTED: sucrose synthase 1 [Elaeis guineensis]	0.458	Down	0.00072396	92.933	306.55	33.3	22	51	14
	GO:0046527	6	glucosyltransferase activity	0.153482	TRINITY_DN95223_c0_g1_m.28801	PREDICTED: sucrose synthase 2 [Phoenix dactylifera]	0.331	Down	0.000101499	86.34	123.47	31.4	20	38	11
	GO:0004518	5	nuclease activity	0.0191778	TRINITY_DN104943_c0_g1_m.10199	PREDICTED: ribonuclease 3-like [Elaeis guineensis]	0.398	Down	6.2e-05	15.616	16.808	10.1	1	5	1
	GO:0004518	5	nuclease activity	0.0191778	TRINITY_DN93534_c0_g1_m.26745	PREDICTED: endonuclease 2-like isoform X2 [Phoenix dactylifera]	0.448	Down	0.00051532	37.093	20.873	9.8	3	5	2
	GO:0004518	5	nuclease activity	0.0191778	TRINITY_DN91996_c0_g1_m.25215	endonuclease 4-like [Ananas comosus]	0.663	Down	8.23e-05	35.655	79.478	22.4	5	10	4
	GO:0004518	5	nuclease activity	0.0191778	TRINITY_DN91248_c2_g2_m.24540	RNase H domain-containing family protein [Populus trichocarpa]	0.539	Down	2.99e-06	13.99	56.837	48.5	6	7	6
	GO:0004601	5	peroxidase activity	0.0362679	TRINITY_DN94101_c0_g1_m.27429	PREDICTED: peroxidase 5-like [Elaeis guineensis]	0.48	Down	4.37e-05	37.323	46.822	12.4	4	13	4
	GO:0004601	5	peroxidase activity	0.0362679	TRINITY_DN96293_c0_g1_m.30347	peroxidase 12-like [Ananas comosus]	0.469	Down	1.46e-06	37.598	134.78	29.4	9	34	9
	GO:0004601	5	peroxidase activity	0.0362679	TRINITY_DN96615_c1_g1_m.30811	PREDICTED: cationic peroxidase 1-like [Phoenix dactylifera]	0.591	Down	1.59e-05	35.343	117.83	29.3	8	16	8
	GO:0004601	5	peroxidase activity	0.0362679	TRINITY_DN90690_c0_g1_m.24083	peroxidase 12-like [Ananas comosus]	0.616	Down	0.0052435	39.684	63.707	20.7	5	6	5
	GO:0051082	4	unfolded protein binding	0.0521952	TRINITY_DN100617_c0_g1_m.1121	PREDICTED: calreticulin-like [Phoenix dactylifera]	0.558	Down	9.72e-05	48.885	69.936	23.6	9	16	9
	GO:0051082	4	unfolded protein binding	0.0521952	TRINITY_DN99516_c0_g1_m.35349	PREDICTED: heat shock protein 81-1-like [Musa acuminata subsp. malaccensis]	0.488	Down	0.00067945	29.61	47.114	47.2	10	22	3
	GO:0051082	4	unfolded protein binding	0.0521952	TRINITY_DN99516_c1_g1_m.35350	PREDICTED: heat shock cognate protein 80 [Ziziphus jujuba]	0.577	Down	4.63e-06	80.281	306.99	38.9	30	59	20
	GO:0051082	4	unfolded protein binding	0.0521952	TRINITY_DN91487_c0_g1_m.24772	PREDICTED: T-complex protein 1 subunit alpha [Elaeis guineensis]	0.571	Down	2.2e-05	59.039	142.16	28.1	14	25	14
	GO:0051082	4	unfolded protein binding	0.0521952	TRINITY_DN100838_c7_g2_m.1523	endoplasmin homolog [Ananas comosus]	0.503	Down	0.00054006	93.908	203.09	25.4	18	26	17
	GO:0051082	4	unfolded protein binding	0.0521952	TRINITY_DN98473_c0_g2_m.33674	PREDICTED: heat shock protein 83-like [Elaeis guineensis]	0.54	Down	0.000182222	80.75	68.818	15.2	12	20	6
	GO:0005198	2	structural molecule activity	0.00146648	TRINITY_DN87155_c0_g2_m.21913	"60S ribosomal protein L19, partial [Arabidopsis lyrata subsp. lyrata]"	0.591	Down	0.0062953	24.453	6.4951	3.8	1	1	1
	GO:0005198	2	structural molecule activity	0.00146648	TRINITY_DN103612_c1_g1_m.7236	PREDICTED: 60S ribosomal protein L4 [Ziziphus jujuba]	0.51	Down	5.56e-05	45.408	90.499	26.2	11	21	8
	GO:0005198	2	structural molecule activity	0.00146648	TRINITY_DN62517_c0_g1_m.17413	PREDICTED: 60S ribosomal protein L34 [Phoenix dactylifera]	0.518	Down	0.00021613	15.215	6.4686	6.1	1	2	1
	GO:0005198	2	structural molecule activity	0.00146648	TRINITY_DN94774_c1_g1_m.28226	40S ribosomal protein S3a-like [Ananas comosus]	0.636	Down	1.79e-05	29.952	58.279	31.8	9	18	3
	GO:0005198	2	structural molecule activity	0.00146648	TRINITY_DN87913_c0_g1_m.22278	PREDICTED: tubulin beta-2 chain-like [Elaeis guineensis]	0.37	Down	0.00092305	55.582	46.983	14.8	6	11	2
	GO:0005198	2	structural molecule activity	0.00146648	TRINITY_DN99865_c4_g1_m.35943	PREDICTED: coatomer subunit beta'-1-like isoform X1 [Elaeis guineensis]	0.655	Down	0.00141642	102.24	70.751	11.8	10	13	6
	GO:0005198	2	structural molecule activity	0.00146648	TRINITY_DN98523_c1_g3_m.33732	PREDICTED: 60S ribosomal protein L17-like [Setaria italica]	0.656	Down	1.89e-05	17.047	13.83	12.1	2	4	2
	GO:0005198	2	structural molecule activity	0.00146648	TRINITY_DN105098_c2_g8_m.10531	PREDICTED: 60S ribosomal protein L13-1 [Elaeis guineensis]	0.614	Down	0.0079809	24.057	59.836	30.6	5	9	5
	GO:0005198	2	structural molecule activity	0.00146648	TRINITY_DN81340_c0_g1_m.19918	"PREDICTED: tubulin alpha chain, partial [Vitis vinifera]"	0.168	Down	2.69e-06	40.256	32.161	23.6	7	15	1
	GO:0005198	2	structural molecule activity	0.00146648	TRINITY_DN70769_c0_g1_m.18181	PREDICTED: 60S ribosomal protein L4 [Vigna radiata var. radiata]	0.579	Down	0.003757	26.547	19.435	21.9	4	7	1
	GO:0005198	2	structural molecule activity	0.00146648	TRINITY_DN95754_c1_g3_m.29565	40S ribosomal protein S24-1 [Ananas comosus]	0.607	Down	0.0051366	15.033	24.115	23.7	3	4	3
	GO:0005198	2	structural molecule activity	0.00146648	TRINITY_DN97006_c0_g1_m.31350	PREDICTED: 40S ribosomal protein S4-3 [Elaeis guineensis]	0.657	Down	2.43e-05	29.871	58.494	32.8	9	17	9
	GO:0005198	2	structural molecule activity	0.00146648	TRINITY_DN104037_c3_g1_m.8129	PREDICTED: clathrin heavy chain 1-like [Elaeis guineensis]	0.539	Down	1.18e-06	193.24	323.31	27.4	41	76	37
	GO:0005198	2	structural molecule activity	0.00146648	TRINITY_DN88766_c0_g1_m.22721	PREDICTED: 40S ribosomal protein S3-3-like [Nelumbo nucifera]	0.637	Down	6.26e-05	26.726	69.779	40.2	9	26	7
	GO:0005198	2	structural molecule activity	0.00146648	TRINITY_DN100025_c1_g4_m.48	PREDICTED: 60S ribosomal protein L8-like [Elaeis guineensis]	0.603	Down	0.0028004	26.816	46.361	19.4	4	7	4
	GO:0005198	2	structural molecule activity	0.00146648	TRINITY_DN94449_c2_g1_m.27862	60S ribosomal protein L3 [Morus notabilis]	0.469	Down	2.42e-06	44.594	47.057	15.7	6	12	6
	GO:0005198	2	structural molecule activity	0.00146648	TRINITY_DN99710_c0_g1_m.35681	PREDICTED: coatomer subunit gamma-2 [Phoenix dactylifera]	0.525	Down	6.04e-05	98.176	128.84	17.3	11	15	11
	GO:0005198	2	structural molecule activity	0.00146648	TRINITY_DN98713_c0_g2_m.34024	LOW QUALITY PROTEIN: 60S ribosomal protein L6-2-like [Asparagus officinalis]	0.658	Down	0.0012629	26.337	54.255	24.6	7	10	7
	GO:0005198	2	structural molecule activity	0.00146648	TRINITY_DN97288_c0_g1_m.31794	60S ribosomal protein L5 isoform X2 [Cajanus cajan]	0.655	Down	8.3e-07	34.648	29.046	14.6	4	8	4
	GO:0005198	2	structural molecule activity	0.00146648	TRINITY_DN97433_c4_g4_m.32011	tubulin alpha-3 chain [Asparagus officinalis]	0.575	Down	0.0025039	49.733	136.88	33.3	13	25	3
	GO:0005198	2	structural molecule activity	0.00146648	TRINITY_DN83753_c0_g2_m.20574	60S acidic ribosomal protein family [Arabidopsis thaliana]	0.618	Down	0.00045883	9.7658	7.1566	14.1	1	1	1
	GO:0004611	6	phosphoenolpyruvate carboxykinase activity	0.0856957	TRINITY_DN96247_c2_g1_m.30268	PREDICTED: phosphoenolpyruvate carboxylase 2 [Elaeis guineensis]	0.576	Down	0.0003048	18.98	15.932	18.6	3	5	2
	GO:0004611	6	phosphoenolpyruvate carboxykinase activity	0.0856957	TRINITY_DN86269_c0_g1_m.21504	PREDICTED: phosphoenolpyruvate carboxylase 2 [Elaeis guineensis]	0.507	Down	4.5e-05	110.14	214.3	28.4	28	44	16
	GO:0030955	7	potassium ion binding	0.186054	TRINITY_DN92915_c0_g1_m.26109	Pyruvate kinase isozyme A [Morus notabilis]	0.634	Down	0.0022606	34.597	22.104	12.2	3	3	2
	GO:0030955	7	potassium ion binding	0.186054	TRINITY_DN80226_c0_g1_m.19644	"PREDICTED: pyruvate kinase isozyme A, chloroplastic-like [Elaeis guineensis]"	0.526	Down	6.28e-05	14.549	9.526	18.6	2	2	1
	GO:0020037	5	heme binding	2.32265e-05	TRINITY_DN96293_c0_g1_m.30347	peroxidase 12-like [Ananas comosus]	0.469	Down	1.46e-06	37.598	134.78	29.4	9	34	9
	GO:0020037	5	heme binding	2.32265e-05	TRINITY_DN90690_c0_g1_m.24083	peroxidase 12-like [Ananas comosus]	0.616	Down	0.0052435	39.684	63.707	20.7	5	6	5
	GO:0020037	5	heme binding	2.32265e-05	TRINITY_DN100304_c1_g2_m.505	PREDICTED: cytochrome P450 71A1-like [Elaeis guineensis]	0.573	Down	0.00036252	56.79	28.509	7.9	4	4	4
	GO:0020037	5	heme binding	2.32265e-05	TRINITY_DN119008_c0_g1_m.13685	PREDICTED: flavonoid 3'-monooxygenase-like [Nelumbo nucifera]	0.371	Down	0.0040026	13.801	8.1324	18.7	2	4	1
	GO:0020037	5	heme binding	2.32265e-05	TRINITY_DN104730_c3_g5_m.9631	geraniol 8-hydroxylase-like [Ananas comosus]	0.336	Down	2.76e-07	63.748	133.19	21.7	10	25	9
	GO:0020037	5	heme binding	2.32265e-05	TRINITY_DN95800_c0_g1_m.29620	PREDICTED: premnaspirodiene oxygenase-like [Phoenix dactylifera]	0.436	Down	0.00060231	58.736	6.0788	1.9	1	1	1
	GO:0020037	5	heme binding	2.32265e-05	TRINITY_DN104387_c0_g1_m.8902	PREDICTED: cytochrome P450 71A1-like isoform X2 [Phoenix dactylifera]	0.522	Down	8.06e-05	57.136	55.64	12.7	5	6	5
	GO:0020037	5	heme binding	2.32265e-05	TRINITY_DN94101_c0_g1_m.27429	PREDICTED: peroxidase 5-like [Elaeis guineensis]	0.48	Down	4.37e-05	37.323	46.822	12.4	4	13	4
	GO:0020037	5	heme binding	2.32265e-05	TRINITY_DN105164_c2_g10_m.10708	PREDICTED: premnaspirodiene oxygenase-like [Vitis vinifera]	0.399	Down	0.00076221	57.771	48.676	14	6	9	4
	GO:0020037	5	heme binding	2.32265e-05	TRINITY_DN96615_c1_g1_m.30811	PREDICTED: cationic peroxidase 1-like [Phoenix dactylifera]	0.591	Down	1.59e-05	35.343	117.83	29.3	8	16	8
	GO:0020037	5	heme binding	2.32265e-05	TRINITY_DN104929_c0_g1_m.10154	PREDICTED: allene oxide synthase 2-like [Phoenix dactylifera]	0.398	Down	4.59e-06	48.931	291.33	47.2	21	83	20
	GO:0020037	5	heme binding	2.32265e-05	TRINITY_DN105430_c5_g1_m.11282	PREDICTED: probable inactive linolenate hydroperoxide lyase [Phoenix dactylifera]	0.636	Down	0.00096471	56.896	147.69	20.7	8	15	8
	GO:0020037	5	heme binding	2.32265e-05	TRINITY_DN105164_c2_g5_m.10710	PREDICTED: premnaspirodiene oxygenase-like [Phoenix dactylifera]	0.526	Down	0.00034226	24.458	18.098	11.9	2	3	2
	GO:0020037	5	heme binding	2.32265e-05	TRINITY_DN105164_c2_g5_m.10711	PREDICTED: ent-isokaurene C2-hydroxylase-like [Oryza sativa Japonica Group]	0.479	Down	4.74e-06	23.857	29.968	30.1	6	8	5
	GO:0020037	5	heme binding	2.32265e-05	TRINITY_DN105184_c1_g1_m.10738	PREDICTED: flavonoid 3'-monooxygenase [Musa acuminata subsp. malaccensis]	0.617	Down	0.000198693	58.405	34.17	10.6	5	5	5
	GO:0020037	5	heme binding	2.32265e-05	TRINITY_DN50441_c0_g2_m.16560	PREDICTED: isoflavone 3'-hydroxylase-like isoform X2 [Gossypium hirsutum]	0.519	Down	0.00031743	17.143	7.3503	7.3	1	1	1
	GO:0008964	7	phosphoenolpyruvate carboxylase activity	0.0449049	TRINITY_DN96247_c2_g1_m.30268	PREDICTED: phosphoenolpyruvate carboxylase 2 [Elaeis guineensis]	0.576	Down	0.0003048	18.98	15.932	18.6	3	5	2
	GO:0008964	7	phosphoenolpyruvate carboxylase activity	0.0449049	TRINITY_DN86269_c0_g1_m.21504	PREDICTED: phosphoenolpyruvate carboxylase 2 [Elaeis guineensis]	0.507	Down	4.5e-05	110.14	214.3	28.4	28	44	16
	GO:0035251	7	UDP-glucosyltransferase activity	0.153482	TRINITY_DN104290_c0_g1_m.8676	PREDICTED: callose synthase 9 [Elaeis guineensis]	0.593	Down	0.00028456	218.48	26.963	2.1	4	4	3
	GO:0035251	7	UDP-glucosyltransferase activity	0.153482	TRINITY_DN102585_c2_g1_m.5022	PREDICTED: sucrose synthase 1 [Elaeis guineensis]	0.458	Down	0.00072396	92.933	306.55	33.3	22	51	14
	GO:0035251	7	UDP-glucosyltransferase activity	0.153482	TRINITY_DN95223_c0_g1_m.28801	PREDICTED: sucrose synthase 2 [Phoenix dactylifera]	0.331	Down	0.000101499	86.34	123.47	31.4	20	38	11
	GO:0004519	6	endonuclease activity	0.00392948	TRINITY_DN104943_c0_g1_m.10199	PREDICTED: ribonuclease 3-like [Elaeis guineensis]	0.398	Down	6.2e-05	15.616	16.808	10.1	1	5	1
	GO:0004519	6	endonuclease activity	0.00392948	TRINITY_DN93534_c0_g1_m.26745	PREDICTED: endonuclease 2-like isoform X2 [Phoenix dactylifera]	0.448	Down	0.00051532	37.093	20.873	9.8	3	5	2
	GO:0004519	6	endonuclease activity	0.00392948	TRINITY_DN91996_c0_g1_m.25215	endonuclease 4-like [Ananas comosus]	0.663	Down	8.23e-05	35.655	79.478	22.4	5	10	4
	GO:0004519	6	endonuclease activity	0.00392948	TRINITY_DN91248_c2_g2_m.24540	RNase H domain-containing family protein [Populus trichocarpa]	0.539	Down	2.99e-06	13.99	56.837	48.5	6	7	6
	GO:0031267	6	small GTPase binding	0.0225405	TRINITY_DN102144_c0_g1_m.4048	PREDICTED: importin subunit beta-1-like [Elaeis guineensis]	0.654	Down	0.0025046	96.893	55.079	9.3	6	6	6
	GO:0031267	6	small GTPase binding	0.0225405	TRINITY_DN103466_c0_g1_m.6888	PREDICTED: importin-5-like [Juglans regia]	0.576	Down	0.00083508	122.96	60.749	4.7	5	5	4
	GO:0031267	6	small GTPase binding	0.0225405	TRINITY_DN100380_c1_g1_m.653	PREDICTED: importin subunit beta-1-like [Phoenix dactylifera]	0.511	Down	1.73e-05	52.603	90.581	26.2	8	11	5
	GO:0003993	7	acid phosphatase activity	0.240704	TRINITY_DN97156_c0_g1_m.31584	PREDICTED: purple acid phosphatase 3 [Musa acuminata subsp. malaccensis]	0.528	Down	9.95e-05	37.213	22.296	9.2	2	2	2
	GO:0003993	7	acid phosphatase activity	0.240704	TRINITY_DN88931_c0_g1_m.22835	PREDICTED: acid phosphatase 1-like [Phoenix dactylifera]	0.554	Down	0.0010243	36.944	13.305	7.4	3	5	2
	GO:0016701	4	oxidoreductase activity, acting on single donors with incorporation of molecular oxygen	0.0619868	TRINITY_DN98020_c0_g1_m.32928	PREDICTED: probable linoleate 9S-lipoxygenase 4 [Phoenix dactylifera]	0.597	Down	0.0035596	101.72	75.816	11.7	9	12	9
	GO:0016701	4	oxidoreductase activity, acting on single donors with incorporation of molecular oxygen	0.0619868	TRINITY_DN103010_c1_g1_m.5891	linoleate 9S-lipoxygenase 6 isoform X1 [Ananas comosus]	0.195	Down	1.23e-06	97.452	323.31	43.7	33	126	33
	GO:0016701	4	oxidoreductase activity, acting on single donors with incorporation of molecular oxygen	0.0619868	TRINITY_DN103239_c0_g1_m.6403	"PREDICTED: linoleate 13S-lipoxygenase 2-1, chloroplastic [Musa acuminata subsp. malaccensis]"	0.244	Down	3.47e-07	102.39	323.31	35.4	29	76	29
	GO:0005200	3	structural constituent of cytoskeleton	0.0225405	TRINITY_DN81340_c0_g1_m.19918	"PREDICTED: tubulin alpha chain, partial [Vitis vinifera]"	0.168	Down	2.69e-06	40.256	32.161	23.6	7	15	1
	GO:0005200	3	structural constituent of cytoskeleton	0.0225405	TRINITY_DN97433_c4_g4_m.32011	tubulin alpha-3 chain [Asparagus officinalis]	0.575	Down	0.0025039	49.733	136.88	33.3	13	25	3
	GO:0005200	3	structural constituent of cytoskeleton	0.0225405	TRINITY_DN87913_c0_g1_m.22278	PREDICTED: tubulin beta-2 chain-like [Elaeis guineensis]	0.37	Down	0.00092305	55.582	46.983	14.8	6	11	2
	GO:0019904	4	protein domain specific binding	0.0397744	TRINITY_DN87616_c0_g2_m.22103	PREDICTED: 14-3-3-like protein [Phoenix dactylifera]	0.609	Down	0.0055979	24.09	75.1	49.5	9	25	4
	GO:0019904	4	protein domain specific binding	0.0397744	TRINITY_DN88475_c0_g1_m.22566	PREDICTED: 14-3-3-like protein D [Elaeis guineensis]	0.446	Down	0.000118887	35.658	78.606	23.3	10	25	5
	GO:0019904	4	protein domain specific binding	0.0397744	TRINITY_DN100885_c2_g3_m.1615	PREDICTED: 14-3-3-like protein D [Elaeis guineensis]	0.581	Down	0.000181543	29.636	136.12	42.1	14	32	9
	GO:0019899	4	enzyme binding	0.0619868	TRINITY_DN102144_c0_g1_m.4048	PREDICTED: importin subunit beta-1-like [Elaeis guineensis]	0.654	Down	0.0025046	96.893	55.079	9.3	6	6	6
	GO:0019899	4	enzyme binding	0.0619868	TRINITY_DN103466_c0_g1_m.6888	PREDICTED: importin-5-like [Juglans regia]	0.576	Down	0.00083508	122.96	60.749	4.7	5	5	4
	GO:0019899	4	enzyme binding	0.0619868	TRINITY_DN100380_c1_g1_m.653	PREDICTED: importin subunit beta-1-like [Phoenix dactylifera]	0.511	Down	1.73e-05	52.603	90.581	26.2	8	11	5
Cellular Component	GO:0030312	5	external encapsulating structure	0.17472	TRINITY_DN102201_c0_g1_m.4155	PREDICTED: subtilisin-like protease SBT2.5 [Elaeis guineensis]	0.651	Down	0.00011609	87.183	17.527	2	1	2	1
	GO:0030312	5	external encapsulating structure	0.17472	TRINITY_DN101773_c0_g1_m.3352	PREDICTED: pectinesterase-like [Elaeis guineensis]	0.486	Down	3.79e-05	58.509	169.97	29	14	32	13
	GO:0044433	9	cytoplasmic vesicle part	0.2538	TRINITY_DN99710_c0_g1_m.35681	PREDICTED: coatomer subunit gamma-2 [Phoenix dactylifera]	0.525	Down	6.04e-05	98.176	128.84	17.3	11	15	11
	GO:0044433	9	cytoplasmic vesicle part	0.2538	TRINITY_DN104037_c3_g1_m.8129	PREDICTED: clathrin heavy chain 1-like [Elaeis guineensis]	0.539	Down	1.18e-06	193.24	323.31	27.4	41	76	37
	GO:0099080	2	supramolecular complex	0.0269805	TRINITY_DN81340_c0_g1_m.19918	"PREDICTED: tubulin alpha chain, partial [Vitis vinifera]"	0.168	Down	2.69e-06	40.256	32.161	23.6	7	15	1
	GO:0099080	2	supramolecular complex	0.0269805	TRINITY_DN97433_c4_g4_m.32011	tubulin alpha-3 chain [Asparagus officinalis]	0.575	Down	0.0025039	49.733	136.88	33.3	13	25	3
	GO:0099080	2	supramolecular complex	0.0269805	TRINITY_DN87913_c0_g1_m.22278	PREDICTED: tubulin beta-2 chain-like [Elaeis guineensis]	0.37	Down	0.00092305	55.582	46.983	14.8	6	11	2
	GO:0043228	3	non-membrane-bounded organelle	0.000326806	TRINITY_DN87155_c0_g2_m.21913	"60S ribosomal protein L19, partial [Arabidopsis lyrata subsp. lyrata]"	0.591	Down	0.0062953	24.453	6.4951	3.8	1	1	1
	GO:0043228	3	non-membrane-bounded organelle	0.000326806	TRINITY_DN103612_c1_g1_m.7236	PREDICTED: 60S ribosomal protein L4 [Ziziphus jujuba]	0.51	Down	5.56e-05	45.408	90.499	26.2	11	21	8
	GO:0043228	3	non-membrane-bounded organelle	0.000326806	TRINITY_DN62517_c0_g1_m.17413	PREDICTED: 60S ribosomal protein L34 [Phoenix dactylifera]	0.518	Down	0.00021613	15.215	6.4686	6.1	1	2	1
	GO:0043228	3	non-membrane-bounded organelle	0.000326806	TRINITY_DN94774_c1_g1_m.28226	40S ribosomal protein S3a-like [Ananas comosus]	0.636	Down	1.79e-05	29.952	58.279	31.8	9	18	3
	GO:0043228	3	non-membrane-bounded organelle	0.000326806	TRINITY_DN87913_c0_g1_m.22278	PREDICTED: tubulin beta-2 chain-like [Elaeis guineensis]	0.37	Down	0.00092305	55.582	46.983	14.8	6	11	2
	GO:0043228	3	non-membrane-bounded organelle	0.000326806	TRINITY_DN98523_c1_g3_m.33732	PREDICTED: 60S ribosomal protein L17-like [Setaria italica]	0.656	Down	1.89e-05	17.047	13.83	12.1	2	4	2
	GO:0043228	3	non-membrane-bounded organelle	0.000326806	TRINITY_DN105098_c2_g8_m.10531	PREDICTED: 60S ribosomal protein L13-1 [Elaeis guineensis]	0.614	Down	0.0079809	24.057	59.836	30.6	5	9	5
	GO:0043228	3	non-membrane-bounded organelle	0.000326806	TRINITY_DN81340_c0_g1_m.19918	"PREDICTED: tubulin alpha chain, partial [Vitis vinifera]"	0.168	Down	2.69e-06	40.256	32.161	23.6	7	15	1
	GO:0043228	3	non-membrane-bounded organelle	0.000326806	TRINITY_DN70769_c0_g1_m.18181	PREDICTED: 60S ribosomal protein L4 [Vigna radiata var. radiata]	0.579	Down	0.003757	26.547	19.435	21.9	4	7	1
	GO:0043228	3	non-membrane-bounded organelle	0.000326806	TRINITY_DN95754_c1_g3_m.29565	40S ribosomal protein S24-1 [Ananas comosus]	0.607	Down	0.0051366	15.033	24.115	23.7	3	4	3
	GO:0043228	3	non-membrane-bounded organelle	0.000326806	TRINITY_DN97006_c0_g1_m.31350	PREDICTED: 40S ribosomal protein S4-3 [Elaeis guineensis]	0.657	Down	2.43e-05	29.871	58.494	32.8	9	17	9
	GO:0043228	3	non-membrane-bounded organelle	0.000326806	TRINITY_DN88766_c0_g1_m.22721	PREDICTED: 40S ribosomal protein S3-3-like [Nelumbo nucifera]	0.637	Down	6.26e-05	26.726	69.779	40.2	9	26	7
	GO:0043228	3	non-membrane-bounded organelle	0.000326806	TRINITY_DN100025_c1_g4_m.48	PREDICTED: 60S ribosomal protein L8-like [Elaeis guineensis]	0.603	Down	0.0028004	26.816	46.361	19.4	4	7	4
	GO:0043228	3	non-membrane-bounded organelle	0.000326806	TRINITY_DN94449_c2_g1_m.27862	60S ribosomal protein L3 [Morus notabilis]	0.469	Down	2.42e-06	44.594	47.057	15.7	6	12	6
	GO:0043228	3	non-membrane-bounded organelle	0.000326806	TRINITY_DN90066_c0_g1_m.23565	PREDICTED: histone H4-like [Zea mays]	0.576	Down	2.49e-06	11.409	93.437	57.3	7	30	4
	GO:0043228	3	non-membrane-bounded organelle	0.000326806	TRINITY_DN98713_c0_g2_m.34024	LOW QUALITY PROTEIN: 60S ribosomal protein L6-2-like [Asparagus officinalis]	0.658	Down	0.0012629	26.337	54.255	24.6	7	10	7
	GO:0043228	3	non-membrane-bounded organelle	0.000326806	TRINITY_DN91119_c0_g1_m.24437	PREDICTED: probable histone H2A variant 3 [Nelumbo nucifera]	0.583	Down	0.0044448	14.249	18.547	17.9	2	4	2
	GO:0043228	3	non-membrane-bounded organelle	0.000326806	TRINITY_DN97288_c0_g1_m.31794	60S ribosomal protein L5 isoform X2 [Cajanus cajan]	0.655	Down	8.3e-07	34.648	29.046	14.6	4	8	4
	GO:0043228	3	non-membrane-bounded organelle	0.000326806	TRINITY_DN91467_c1_g1_m.24747	PREDICTED: probable histone H2A.2 [Elaeis guineensis]	0.659	Down	0.0072049	13.931	7.1106	9.7	1	1	1
	GO:0043228	3	non-membrane-bounded organelle	0.000326806	TRINITY_DN97433_c4_g4_m.32011	tubulin alpha-3 chain [Asparagus officinalis]	0.575	Down	0.0025039	49.733	136.88	33.3	13	25	3
	GO:0043228	3	non-membrane-bounded organelle	0.000326806	TRINITY_DN83753_c0_g2_m.20574	60S acidic ribosomal protein family [Arabidopsis thaliana]	0.618	Down	0.00045883	9.7658	7.1566	14.1	1	1	1
	GO:0043228	3	non-membrane-bounded organelle	0.000326806	TRINITY_DN69118_c0_g1_m.17968	Histone H3.1 [Auxenochlorella protothecoides]	0.61	Down	0.000102308	12.502	13.694	14.3	2	4	2
	GO:0044815	3	DNA packaging complex	0.00938159	TRINITY_DN91119_c0_g1_m.24437	PREDICTED: probable histone H2A variant 3 [Nelumbo nucifera]	0.583	Down	0.0044448	14.249	18.547	17.9	2	4	2
	GO:0044815	3	DNA packaging complex	0.00938159	TRINITY_DN91467_c1_g1_m.24747	PREDICTED: probable histone H2A.2 [Elaeis guineensis]	0.659	Down	0.0072049	13.931	7.1106	9.7	1	1	1
	GO:0044815	3	DNA packaging complex	0.00938159	TRINITY_DN69118_c0_g1_m.17968	Histone H3.1 [Auxenochlorella protothecoides]	0.61	Down	0.000102308	12.502	13.694	14.3	2	4	2
	GO:0044815	3	DNA packaging complex	0.00938159	TRINITY_DN90066_c0_g1_m.23565	PREDICTED: histone H4-like [Zea mays]	0.576	Down	2.49e-06	11.409	93.437	57.3	7	30	4
	GO:0005840	8	ribosome	0.0174811	TRINITY_DN87155_c0_g2_m.21913	"60S ribosomal protein L19, partial [Arabidopsis lyrata subsp. lyrata]"	0.591	Down	0.0062953	24.453	6.4951	3.8	1	1	1
	GO:0005840	8	ribosome	0.0174811	TRINITY_DN103612_c1_g1_m.7236	PREDICTED: 60S ribosomal protein L4 [Ziziphus jujuba]	0.51	Down	5.56e-05	45.408	90.499	26.2	11	21	8
	GO:0005840	8	ribosome	0.0174811	TRINITY_DN62517_c0_g1_m.17413	PREDICTED: 60S ribosomal protein L34 [Phoenix dactylifera]	0.518	Down	0.00021613	15.215	6.4686	6.1	1	2	1
	GO:0005840	8	ribosome	0.0174811	TRINITY_DN94774_c1_g1_m.28226	40S ribosomal protein S3a-like [Ananas comosus]	0.636	Down	1.79e-05	29.952	58.279	31.8	9	18	3
	GO:0005840	8	ribosome	0.0174811	TRINITY_DN88766_c0_g1_m.22721	PREDICTED: 40S ribosomal protein S3-3-like [Nelumbo nucifera]	0.637	Down	6.26e-05	26.726	69.779	40.2	9	26	7
	GO:0005840	8	ribosome	0.0174811	TRINITY_DN100025_c1_g4_m.48	PREDICTED: 60S ribosomal protein L8-like [Elaeis guineensis]	0.603	Down	0.0028004	26.816	46.361	19.4	4	7	4
	GO:0005840	8	ribosome	0.0174811	TRINITY_DN94449_c2_g1_m.27862	60S ribosomal protein L3 [Morus notabilis]	0.469	Down	2.42e-06	44.594	47.057	15.7	6	12	6
	GO:0005840	8	ribosome	0.0174811	TRINITY_DN98713_c0_g2_m.34024	LOW QUALITY PROTEIN: 60S ribosomal protein L6-2-like [Asparagus officinalis]	0.658	Down	0.0012629	26.337	54.255	24.6	7	10	7
	GO:0005840	8	ribosome	0.0174811	TRINITY_DN97288_c0_g1_m.31794	60S ribosomal protein L5 isoform X2 [Cajanus cajan]	0.655	Down	8.3e-07	34.648	29.046	14.6	4	8	4
	GO:0005840	8	ribosome	0.0174811	TRINITY_DN98523_c1_g3_m.33732	PREDICTED: 60S ribosomal protein L17-like [Setaria italica]	0.656	Down	1.89e-05	17.047	13.83	12.1	2	4	2
	GO:0005840	8	ribosome	0.0174811	TRINITY_DN105098_c2_g8_m.10531	PREDICTED: 60S ribosomal protein L13-1 [Elaeis guineensis]	0.614	Down	0.0079809	24.057	59.836	30.6	5	9	5
	GO:0005840	8	ribosome	0.0174811	TRINITY_DN70769_c0_g1_m.18181	PREDICTED: 60S ribosomal protein L4 [Vigna radiata var. radiata]	0.579	Down	0.003757	26.547	19.435	21.9	4	7	1
	GO:0005840	8	ribosome	0.0174811	TRINITY_DN83753_c0_g2_m.20574	60S acidic ribosomal protein family [Arabidopsis thaliana]	0.618	Down	0.00045883	9.7658	7.1566	14.1	1	1	1
	GO:0005840	8	ribosome	0.0174811	TRINITY_DN95754_c1_g3_m.29565	40S ribosomal protein S24-1 [Ananas comosus]	0.607	Down	0.0051366	15.033	24.115	23.7	3	4	3
	GO:0005840	8	ribosome	0.0174811	TRINITY_DN97006_c0_g1_m.31350	PREDICTED: 40S ribosomal protein S4-3 [Elaeis guineensis]	0.657	Down	2.43e-05	29.871	58.494	32.8	9	17	9
	GO:0099513	10	polymeric cytoskeletal fiber	0.0269805	TRINITY_DN81340_c0_g1_m.19918	"PREDICTED: tubulin alpha chain, partial [Vitis vinifera]"	0.168	Down	2.69e-06	40.256	32.161	23.6	7	15	1
	GO:0099513	10	polymeric cytoskeletal fiber	0.0269805	TRINITY_DN97433_c4_g4_m.32011	tubulin alpha-3 chain [Asparagus officinalis]	0.575	Down	0.0025039	49.733	136.88	33.3	13	25	3
	GO:0099513	10	polymeric cytoskeletal fiber	0.0269805	TRINITY_DN87913_c0_g1_m.22278	PREDICTED: tubulin beta-2 chain-like [Elaeis guineensis]	0.37	Down	0.00092305	55.582	46.983	14.8	6	11	2
	GO:0044430	9	cytoskeletal part	0.0447761	TRINITY_DN81340_c0_g1_m.19918	"PREDICTED: tubulin alpha chain, partial [Vitis vinifera]"	0.168	Down	2.69e-06	40.256	32.161	23.6	7	15	1
	GO:0044430	9	cytoskeletal part	0.0447761	TRINITY_DN97433_c4_g4_m.32011	tubulin alpha-3 chain [Asparagus officinalis]	0.575	Down	0.0025039	49.733	136.88	33.3	13	25	3
	GO:0044430	9	cytoskeletal part	0.0447761	TRINITY_DN87913_c0_g1_m.22278	PREDICTED: tubulin beta-2 chain-like [Elaeis guineensis]	0.37	Down	0.00092305	55.582	46.983	14.8	6	11	2
	GO:0048475	3	coated membrane	0.26848	TRINITY_DN99865_c4_g1_m.35943	PREDICTED: coatomer subunit beta'-1-like isoform X1 [Elaeis guineensis]	0.655	Down	0.00141642	102.24	70.751	11.8	10	13	6
	GO:0048475	3	coated membrane	0.26848	TRINITY_DN99710_c0_g1_m.35681	PREDICTED: coatomer subunit gamma-2 [Phoenix dactylifera]	0.525	Down	6.04e-05	98.176	128.84	17.3	11	15	11
	GO:0048475	3	coated membrane	0.26848	TRINITY_DN104037_c3_g1_m.8129	PREDICTED: clathrin heavy chain 1-like [Elaeis guineensis]	0.539	Down	1.18e-06	193.24	323.31	27.4	41	76	37
	GO:0012506	5	vesicle membrane	0.2538	TRINITY_DN99710_c0_g1_m.35681	PREDICTED: coatomer subunit gamma-2 [Phoenix dactylifera]	0.525	Down	6.04e-05	98.176	128.84	17.3	11	15	11
	GO:0012506	5	vesicle membrane	0.2538	TRINITY_DN104037_c3_g1_m.8129	PREDICTED: clathrin heavy chain 1-like [Elaeis guineensis]	0.539	Down	1.18e-06	193.24	323.31	27.4	41	76	37
	GO:0005798	10	Golgi-associated vesicle	0.10155	TRINITY_DN99710_c0_g1_m.35681	PREDICTED: coatomer subunit gamma-2 [Phoenix dactylifera]	0.525	Down	6.04e-05	98.176	128.84	17.3	11	15	11
	GO:0005798	10	Golgi-associated vesicle	0.10155	TRINITY_DN104037_c3_g1_m.8129	PREDICTED: clathrin heavy chain 1-like [Elaeis guineensis]	0.539	Down	1.18e-06	193.24	323.31	27.4	41	76	37
	GO:0030135	9	coated vesicle	0.307275	TRINITY_DN99710_c0_g1_m.35681	PREDICTED: coatomer subunit gamma-2 [Phoenix dactylifera]	0.525	Down	6.04e-05	98.176	128.84	17.3	11	15	11
	GO:0030135	9	coated vesicle	0.307275	TRINITY_DN104037_c3_g1_m.8129	PREDICTED: clathrin heavy chain 1-like [Elaeis guineensis]	0.539	Down	1.18e-06	193.24	323.31	27.4	41	76	37
	GO:0045259	6	proton-transporting ATP synthase complex	0.280562	TRINITY_DN96599_c0_g1_m.30792	"ATP synthase subunit alpha, mitochondrial precursor [Bathycoccus prasinos]"	0.22	Down	0.00022203	60.188	16.388	10.3	5	9	2
	GO:0045259	6	proton-transporting ATP synthase complex	0.280562	TRINITY_DN96975_c3_g1_m.31308	"PREDICTED: ATP synthase subunit beta, mitochondrial isoform X3 [Prunus mume]"	0.53	Down	0.00062006	57.641	20.625	8.9	4	12	2
	GO:0099081	3	supramolecular polymer	0.0269805	TRINITY_DN81340_c0_g1_m.19918	"PREDICTED: tubulin alpha chain, partial [Vitis vinifera]"	0.168	Down	2.69e-06	40.256	32.161	23.6	7	15	1
	GO:0099081	3	supramolecular polymer	0.0269805	TRINITY_DN97433_c4_g4_m.32011	tubulin alpha-3 chain [Asparagus officinalis]	0.575	Down	0.0025039	49.733	136.88	33.3	13	25	3
	GO:0099081	3	supramolecular polymer	0.0269805	TRINITY_DN87913_c0_g1_m.22278	PREDICTED: tubulin beta-2 chain-like [Elaeis guineensis]	0.37	Down	0.00092305	55.582	46.983	14.8	6	11	2
	GO:0005886	5	plasma membrane	0.14937	TRINITY_DN104290_c0_g1_m.8676	PREDICTED: callose synthase 9 [Elaeis guineensis]	0.593	Down	0.00028456	218.48	26.963	2.1	4	4	3
	GO:0005886	5	plasma membrane	0.14937	TRINITY_DN104037_c3_g1_m.8129	PREDICTED: clathrin heavy chain 1-like [Elaeis guineensis]	0.539	Down	1.18e-06	193.24	323.31	27.4	41	76	37
	GO:0000786	11	nucleosome	0.00938159	TRINITY_DN91119_c0_g1_m.24437	PREDICTED: probable histone H2A variant 3 [Nelumbo nucifera]	0.583	Down	0.0044448	14.249	18.547	17.9	2	4	2
	GO:0000786	11	nucleosome	0.00938159	TRINITY_DN91467_c1_g1_m.24747	PREDICTED: probable histone H2A.2 [Elaeis guineensis]	0.659	Down	0.0072049	13.931	7.1106	9.7	1	1	1
	GO:0000786	11	nucleosome	0.00938159	TRINITY_DN69118_c0_g1_m.17968	Histone H3.1 [Auxenochlorella protothecoides]	0.61	Down	0.000102308	12.502	13.694	14.3	2	4	2
	GO:0000786	11	nucleosome	0.00938159	TRINITY_DN90066_c0_g1_m.23565	PREDICTED: histone H4-like [Zea mays]	0.576	Down	2.49e-06	11.409	93.437	57.3	7	30	4
	GO:0015934	10	large ribosomal subunit	0.14937	TRINITY_DN87155_c0_g2_m.21913	"60S ribosomal protein L19, partial [Arabidopsis lyrata subsp. lyrata]"	0.591	Down	0.0062953	24.453	6.4951	3.8	1	1	1
	GO:0015934	10	large ribosomal subunit	0.14937	TRINITY_DN98523_c1_g3_m.33732	PREDICTED: 60S ribosomal protein L17-like [Setaria italica]	0.656	Down	1.89e-05	17.047	13.83	12.1	2	4	2
	GO:0000785	10	chromatin	0.00938159	TRINITY_DN91119_c0_g1_m.24437	PREDICTED: probable histone H2A variant 3 [Nelumbo nucifera]	0.583	Down	0.0044448	14.249	18.547	17.9	2	4	2
	GO:0000785	10	chromatin	0.00938159	TRINITY_DN91467_c1_g1_m.24747	PREDICTED: probable histone H2A.2 [Elaeis guineensis]	0.659	Down	0.0072049	13.931	7.1106	9.7	1	1	1
	GO:0000785	10	chromatin	0.00938159	TRINITY_DN69118_c0_g1_m.17968	Histone H3.1 [Auxenochlorella protothecoides]	0.61	Down	0.000102308	12.502	13.694	14.3	2	4	2
	GO:0000785	10	chromatin	0.00938159	TRINITY_DN90066_c0_g1_m.23565	PREDICTED: histone H4-like [Zea mays]	0.576	Down	2.49e-06	11.409	93.437	57.3	7	30	4
	GO:0030117	8	membrane coat	0.26848	TRINITY_DN99865_c4_g1_m.35943	PREDICTED: coatomer subunit beta'-1-like isoform X1 [Elaeis guineensis]	0.655	Down	0.00141642	102.24	70.751	11.8	10	13	6
	GO:0030117	8	membrane coat	0.26848	TRINITY_DN99710_c0_g1_m.35681	PREDICTED: coatomer subunit gamma-2 [Phoenix dactylifera]	0.525	Down	6.04e-05	98.176	128.84	17.3	11	15	11
	GO:0030117	8	membrane coat	0.26848	TRINITY_DN104037_c3_g1_m.8129	PREDICTED: clathrin heavy chain 1-like [Elaeis guineensis]	0.539	Down	1.18e-06	193.24	323.31	27.4	41	76	37
	GO:0005618	6	cell wall	0.17472	TRINITY_DN102201_c0_g1_m.4155	PREDICTED: subtilisin-like protease SBT2.5 [Elaeis guineensis]	0.651	Down	0.00011609	87.183	17.527	2	1	2	1
	GO:0005618	6	cell wall	0.17472	TRINITY_DN101773_c0_g1_m.3352	PREDICTED: pectinesterase-like [Elaeis guineensis]	0.486	Down	3.79e-05	58.509	169.97	29	14	32	13
	GO:1990904	3	ribonucleoprotein complex	0.0300983	TRINITY_DN87155_c0_g2_m.21913	"60S ribosomal protein L19, partial [Arabidopsis lyrata subsp. lyrata]"	0.591	Down	0.0062953	24.453	6.4951	3.8	1	1	1
	GO:1990904	3	ribonucleoprotein complex	0.0300983	TRINITY_DN103612_c1_g1_m.7236	PREDICTED: 60S ribosomal protein L4 [Ziziphus jujuba]	0.51	Down	5.56e-05	45.408	90.499	26.2	11	21	8
	GO:1990904	3	ribonucleoprotein complex	0.0300983	TRINITY_DN62517_c0_g1_m.17413	PREDICTED: 60S ribosomal protein L34 [Phoenix dactylifera]	0.518	Down	0.00021613	15.215	6.4686	6.1	1	2	1
	GO:1990904	3	ribonucleoprotein complex	0.0300983	TRINITY_DN94774_c1_g1_m.28226	40S ribosomal protein S3a-like [Ananas comosus]	0.636	Down	1.79e-05	29.952	58.279	31.8	9	18	3
	GO:1990904	3	ribonucleoprotein complex	0.0300983	TRINITY_DN98523_c1_g3_m.33732	PREDICTED: 60S ribosomal protein L17-like [Setaria italica]	0.656	Down	1.89e-05	17.047	13.83	12.1	2	4	2
	GO:1990904	3	ribonucleoprotein complex	0.0300983	TRINITY_DN105098_c2_g8_m.10531	PREDICTED: 60S ribosomal protein L13-1 [Elaeis guineensis]	0.614	Down	0.0079809	24.057	59.836	30.6	5	9	5
	GO:1990904	3	ribonucleoprotein complex	0.0300983	TRINITY_DN70769_c0_g1_m.18181	PREDICTED: 60S ribosomal protein L4 [Vigna radiata var. radiata]	0.579	Down	0.003757	26.547	19.435	21.9	4	7	1
	GO:1990904	3	ribonucleoprotein complex	0.0300983	TRINITY_DN95754_c1_g3_m.29565	40S ribosomal protein S24-1 [Ananas comosus]	0.607	Down	0.0051366	15.033	24.115	23.7	3	4	3
	GO:1990904	3	ribonucleoprotein complex	0.0300983	TRINITY_DN97006_c0_g1_m.31350	PREDICTED: 40S ribosomal protein S4-3 [Elaeis guineensis]	0.657	Down	2.43e-05	29.871	58.494	32.8	9	17	9
	GO:1990904	3	ribonucleoprotein complex	0.0300983	TRINITY_DN88766_c0_g1_m.22721	PREDICTED: 40S ribosomal protein S3-3-like [Nelumbo nucifera]	0.637	Down	6.26e-05	26.726	69.779	40.2	9	26	7
	GO:1990904	3	ribonucleoprotein complex	0.0300983	TRINITY_DN94449_c2_g1_m.27862	60S ribosomal protein L3 [Morus notabilis]	0.469	Down	2.42e-06	44.594	47.057	15.7	6	12	6
	GO:1990904	3	ribonucleoprotein complex	0.0300983	TRINITY_DN95399_c0_g1_m.29072	60S ribosomal protein L7a [Zea mays]	0.511	Down	0.00031579	29.333	13.247	7.4	2	3	2
	GO:1990904	3	ribonucleoprotein complex	0.0300983	TRINITY_DN100025_c1_g4_m.48	PREDICTED: 60S ribosomal protein L8-like [Elaeis guineensis]	0.603	Down	0.0028004	26.816	46.361	19.4	4	7	4
	GO:1990904	3	ribonucleoprotein complex	0.0300983	TRINITY_DN98713_c0_g2_m.34024	LOW QUALITY PROTEIN: 60S ribosomal protein L6-2-like [Asparagus officinalis]	0.658	Down	0.0012629	26.337	54.255	24.6	7	10	7
	GO:1990904	3	ribonucleoprotein complex	0.0300983	TRINITY_DN97288_c0_g1_m.31794	60S ribosomal protein L5 isoform X2 [Cajanus cajan]	0.655	Down	8.3e-07	34.648	29.046	14.6	4	8	4
	GO:1990904	3	ribonucleoprotein complex	0.0300983	TRINITY_DN83753_c0_g2_m.20574	60S acidic ribosomal protein family [Arabidopsis thaliana]	0.618	Down	0.00045883	9.7658	7.1566	14.1	1	1	1
	GO:0030529	6	intracellular ribonucleoprotein complex	0.0300983	TRINITY_DN87155_c0_g2_m.21913	"60S ribosomal protein L19, partial [Arabidopsis lyrata subsp. lyrata]"	0.591	Down	0.0062953	24.453	6.4951	3.8	1	1	1
	GO:0030529	6	intracellular ribonucleoprotein complex	0.0300983	TRINITY_DN103612_c1_g1_m.7236	PREDICTED: 60S ribosomal protein L4 [Ziziphus jujuba]	0.51	Down	5.56e-05	45.408	90.499	26.2	11	21	8
	GO:0030529	6	intracellular ribonucleoprotein complex	0.0300983	TRINITY_DN62517_c0_g1_m.17413	PREDICTED: 60S ribosomal protein L34 [Phoenix dactylifera]	0.518	Down	0.00021613	15.215	6.4686	6.1	1	2	1
	GO:0030529	6	intracellular ribonucleoprotein complex	0.0300983	TRINITY_DN94774_c1_g1_m.28226	40S ribosomal protein S3a-like [Ananas comosus]	0.636	Down	1.79e-05	29.952	58.279	31.8	9	18	3
	GO:0030529	6	intracellular ribonucleoprotein complex	0.0300983	TRINITY_DN98523_c1_g3_m.33732	PREDICTED: 60S ribosomal protein L17-like [Setaria italica]	0.656	Down	1.89e-05	17.047	13.83	12.1	2	4	2
	GO:0030529	6	intracellular ribonucleoprotein complex	0.0300983	TRINITY_DN105098_c2_g8_m.10531	PREDICTED: 60S ribosomal protein L13-1 [Elaeis guineensis]	0.614	Down	0.0079809	24.057	59.836	30.6	5	9	5
	GO:0030529	6	intracellular ribonucleoprotein complex	0.0300983	TRINITY_DN70769_c0_g1_m.18181	PREDICTED: 60S ribosomal protein L4 [Vigna radiata var. radiata]	0.579	Down	0.003757	26.547	19.435	21.9	4	7	1
	GO:0030529	6	intracellular ribonucleoprotein complex	0.0300983	TRINITY_DN95754_c1_g3_m.29565	40S ribosomal protein S24-1 [Ananas comosus]	0.607	Down	0.0051366	15.033	24.115	23.7	3	4	3
	GO:0030529	6	intracellular ribonucleoprotein complex	0.0300983	TRINITY_DN97006_c0_g1_m.31350	PREDICTED: 40S ribosomal protein S4-3 [Elaeis guineensis]	0.657	Down	2.43e-05	29.871	58.494	32.8	9	17	9
	GO:0030529	6	intracellular ribonucleoprotein complex	0.0300983	TRINITY_DN88766_c0_g1_m.22721	PREDICTED: 40S ribosomal protein S3-3-like [Nelumbo nucifera]	0.637	Down	6.26e-05	26.726	69.779	40.2	9	26	7
	GO:0030529	6	intracellular ribonucleoprotein complex	0.0300983	TRINITY_DN94449_c2_g1_m.27862	60S ribosomal protein L3 [Morus notabilis]	0.469	Down	2.42e-06	44.594	47.057	15.7	6	12	6
	GO:0030529	6	intracellular ribonucleoprotein complex	0.0300983	TRINITY_DN95399_c0_g1_m.29072	60S ribosomal protein L7a [Zea mays]	0.511	Down	0.00031579	29.333	13.247	7.4	2	3	2
	GO:0030529	6	intracellular ribonucleoprotein complex	0.0300983	TRINITY_DN100025_c1_g4_m.48	PREDICTED: 60S ribosomal protein L8-like [Elaeis guineensis]	0.603	Down	0.0028004	26.816	46.361	19.4	4	7	4
	GO:0030529	6	intracellular ribonucleoprotein complex	0.0300983	TRINITY_DN98713_c0_g2_m.34024	LOW QUALITY PROTEIN: 60S ribosomal protein L6-2-like [Asparagus officinalis]	0.658	Down	0.0012629	26.337	54.255	24.6	7	10	7
	GO:0030529	6	intracellular ribonucleoprotein complex	0.0300983	TRINITY_DN97288_c0_g1_m.31794	60S ribosomal protein L5 isoform X2 [Cajanus cajan]	0.655	Down	8.3e-07	34.648	29.046	14.6	4	8	4
	GO:0030529	6	intracellular ribonucleoprotein complex	0.0300983	TRINITY_DN83753_c0_g2_m.20574	60S acidic ribosomal protein family [Arabidopsis thaliana]	0.618	Down	0.00045883	9.7658	7.1566	14.1	1	1	1
	GO:0005852	8	eukaryotic translation initiation factor 3 complex	0.227129	TRINITY_DN105095_c0_g1_m.10527	PREDICTED: eukaryotic translation initiation factor 3 subunit D-like [Elaeis guineensis]	0.647	Down	0.0040221	53.458	54.003	14.9	6	8	6
	GO:0005852	8	eukaryotic translation initiation factor 3 complex	0.227129	TRINITY_DN99117_c0_g1_m.34685	PREDICTED: eukaryotic translation initiation factor 3 subunit A [Elaeis guineensis]	0.501	Down	9.73e-05	112.4	68.042	9.9	8	9	8
	GO:0005874	11	microtubule	0.0269805	TRINITY_DN81340_c0_g1_m.19918	"PREDICTED: tubulin alpha chain, partial [Vitis vinifera]"	0.168	Down	2.69e-06	40.256	32.161	23.6	7	15	1
	GO:0005874	11	microtubule	0.0269805	TRINITY_DN97433_c4_g4_m.32011	tubulin alpha-3 chain [Asparagus officinalis]	0.575	Down	0.0025039	49.733	136.88	33.3	13	25	3
	GO:0005874	11	microtubule	0.0269805	TRINITY_DN87913_c0_g1_m.22278	PREDICTED: tubulin beta-2 chain-like [Elaeis guineensis]	0.37	Down	0.00092305	55.582	46.983	14.8	6	11	2
	GO:0031410	8	cytoplasmic vesicle	0.307275	TRINITY_DN99710_c0_g1_m.35681	PREDICTED: coatomer subunit gamma-2 [Phoenix dactylifera]	0.525	Down	6.04e-05	98.176	128.84	17.3	11	15	11
	GO:0031410	8	cytoplasmic vesicle	0.307275	TRINITY_DN104037_c3_g1_m.8129	PREDICTED: clathrin heavy chain 1-like [Elaeis guineensis]	0.539	Down	1.18e-06	193.24	323.31	27.4	41	76	37
	GO:0071944	4	cell periphery	0.0888094	TRINITY_DN104290_c0_g1_m.8676	PREDICTED: callose synthase 9 [Elaeis guineensis]	0.593	Down	0.00028456	218.48	26.963	2.1	4	4	3
	GO:0071944	4	cell periphery	0.0888094	TRINITY_DN102201_c0_g1_m.4155	PREDICTED: subtilisin-like protease SBT2.5 [Elaeis guineensis]	0.651	Down	0.00011609	87.183	17.527	2	1	2	1
	GO:0071944	4	cell periphery	0.0888094	TRINITY_DN101773_c0_g1_m.3352	PREDICTED: pectinesterase-like [Elaeis guineensis]	0.486	Down	3.79e-05	58.509	169.97	29	14	32	13
	GO:0071944	4	cell periphery	0.0888094	TRINITY_DN104037_c3_g1_m.8129	PREDICTED: clathrin heavy chain 1-like [Elaeis guineensis]	0.539	Down	1.18e-06	193.24	323.31	27.4	41	76	37
	GO:0031982	4	vesicle	0.307275	TRINITY_DN99710_c0_g1_m.35681	PREDICTED: coatomer subunit gamma-2 [Phoenix dactylifera]	0.525	Down	6.04e-05	98.176	128.84	17.3	11	15	11
	GO:0031982	4	vesicle	0.307275	TRINITY_DN104037_c3_g1_m.8129	PREDICTED: clathrin heavy chain 1-like [Elaeis guineensis]	0.539	Down	1.18e-06	193.24	323.31	27.4	41	76	37
	GO:0030660	11	Golgi-associated vesicle membrane	0.10155	TRINITY_DN99710_c0_g1_m.35681	PREDICTED: coatomer subunit gamma-2 [Phoenix dactylifera]	0.525	Down	6.04e-05	98.176	128.84	17.3	11	15	11
	GO:0030660	11	Golgi-associated vesicle membrane	0.10155	TRINITY_DN104037_c3_g1_m.8129	PREDICTED: clathrin heavy chain 1-like [Elaeis guineensis]	0.539	Down	1.18e-06	193.24	323.31	27.4	41	76	37
	GO:0099512	4	supramolecular fiber	0.0269805	TRINITY_DN81340_c0_g1_m.19918	"PREDICTED: tubulin alpha chain, partial [Vitis vinifera]"	0.168	Down	2.69e-06	40.256	32.161	23.6	7	15	1
	GO:0099512	4	supramolecular fiber	0.0269805	TRINITY_DN97433_c4_g4_m.32011	tubulin alpha-3 chain [Asparagus officinalis]	0.575	Down	0.0025039	49.733	136.88	33.3	13	25	3
	GO:0099512	4	supramolecular fiber	0.0269805	TRINITY_DN87913_c0_g1_m.22278	PREDICTED: tubulin beta-2 chain-like [Elaeis guineensis]	0.37	Down	0.00092305	55.582	46.983	14.8	6	11	2
	GO:0030120	12	vesicle coat	0.2538	TRINITY_DN99710_c0_g1_m.35681	PREDICTED: coatomer subunit gamma-2 [Phoenix dactylifera]	0.525	Down	6.04e-05	98.176	128.84	17.3	11	15	11
	GO:0030120	12	vesicle coat	0.2538	TRINITY_DN104037_c3_g1_m.8129	PREDICTED: clathrin heavy chain 1-like [Elaeis guineensis]	0.539	Down	1.18e-06	193.24	323.31	27.4	41	76	37
	GO:0030662	11	coated vesicle membrane	0.2538	TRINITY_DN99710_c0_g1_m.35681	PREDICTED: coatomer subunit gamma-2 [Phoenix dactylifera]	0.525	Down	6.04e-05	98.176	128.84	17.3	11	15	11
	GO:0030662	11	coated vesicle membrane	0.2538	TRINITY_DN104037_c3_g1_m.8129	PREDICTED: clathrin heavy chain 1-like [Elaeis guineensis]	0.539	Down	1.18e-06	193.24	323.31	27.4	41	76	37
	GO:0044427	9	chromosomal part	0.00938159	TRINITY_DN91119_c0_g1_m.24437	PREDICTED: probable histone H2A variant 3 [Nelumbo nucifera]	0.583	Down	0.0044448	14.249	18.547	17.9	2	4	2
	GO:0044427	9	chromosomal part	0.00938159	TRINITY_DN91467_c1_g1_m.24747	PREDICTED: probable histone H2A.2 [Elaeis guineensis]	0.659	Down	0.0072049	13.931	7.1106	9.7	1	1	1
	GO:0044427	9	chromosomal part	0.00938159	TRINITY_DN69118_c0_g1_m.17968	Histone H3.1 [Auxenochlorella protothecoides]	0.61	Down	0.000102308	12.502	13.694	14.3	2	4	2
	GO:0044427	9	chromosomal part	0.00938159	TRINITY_DN90066_c0_g1_m.23565	PREDICTED: histone H4-like [Zea mays]	0.576	Down	2.49e-06	11.409	93.437	57.3	7	30	4
	GO:0045261	7	proton-transporting ATP synthase complex, catalytic core F(1)	0.17472	TRINITY_DN96599_c0_g1_m.30792	"ATP synthase subunit alpha, mitochondrial precursor [Bathycoccus prasinos]"	0.22	Down	0.00022203	60.188	16.388	10.3	5	9	2
	GO:0045261	7	proton-transporting ATP synthase complex, catalytic core F(1)	0.17472	TRINITY_DN96975_c3_g1_m.31308	"PREDICTED: ATP synthase subunit beta, mitochondrial isoform X3 [Prunus mume]"	0.53	Down	0.00062006	57.641	20.625	8.9	4	12	2
	GO:0005856	8	cytoskeleton	0.0671036	TRINITY_DN81340_c0_g1_m.19918	"PREDICTED: tubulin alpha chain, partial [Vitis vinifera]"	0.168	Down	2.69e-06	40.256	32.161	23.6	7	15	1
	GO:0005856	8	cytoskeleton	0.0671036	TRINITY_DN97433_c4_g4_m.32011	tubulin alpha-3 chain [Asparagus officinalis]	0.575	Down	0.0025039	49.733	136.88	33.3	13	25	3
	GO:0005856	8	cytoskeleton	0.0671036	TRINITY_DN87913_c0_g1_m.22278	PREDICTED: tubulin beta-2 chain-like [Elaeis guineensis]	0.37	Down	0.00092305	55.582	46.983	14.8	6	11	2
	GO:0015630	9	microtubule cytoskeleton	0.0352937	TRINITY_DN81340_c0_g1_m.19918	"PREDICTED: tubulin alpha chain, partial [Vitis vinifera]"	0.168	Down	2.69e-06	40.256	32.161	23.6	7	15	1
	GO:0015630	9	microtubule cytoskeleton	0.0352937	TRINITY_DN97433_c4_g4_m.32011	tubulin alpha-3 chain [Asparagus officinalis]	0.575	Down	0.0025039	49.733	136.88	33.3	13	25	3
	GO:0015630	9	microtubule cytoskeleton	0.0352937	TRINITY_DN87913_c0_g1_m.22278	PREDICTED: tubulin beta-2 chain-like [Elaeis guineensis]	0.37	Down	0.00092305	55.582	46.983	14.8	6	11	2
	GO:0044391	9	ribosomal subunit	0.288143	TRINITY_DN87155_c0_g2_m.21913	"60S ribosomal protein L19, partial [Arabidopsis lyrata subsp. lyrata]"	0.591	Down	0.0062953	24.453	6.4951	3.8	1	1	1
	GO:0044391	9	ribosomal subunit	0.288143	TRINITY_DN98523_c1_g3_m.33732	PREDICTED: 60S ribosomal protein L17-like [Setaria italica]	0.656	Down	1.89e-05	17.047	13.83	12.1	2	4	2
	GO:0044391	9	ribosomal subunit	0.288143	TRINITY_DN88766_c0_g1_m.22721	PREDICTED: 40S ribosomal protein S3-3-like [Nelumbo nucifera]	0.637	Down	6.26e-05	26.726	69.779	40.2	9	26	7
	GO:0005694	8	chromosome	0.016122	TRINITY_DN91119_c0_g1_m.24437	PREDICTED: probable histone H2A variant 3 [Nelumbo nucifera]	0.583	Down	0.0044448	14.249	18.547	17.9	2	4	2
	GO:0005694	8	chromosome	0.016122	TRINITY_DN91467_c1_g1_m.24747	PREDICTED: probable histone H2A.2 [Elaeis guineensis]	0.659	Down	0.0072049	13.931	7.1106	9.7	1	1	1
	GO:0005694	8	chromosome	0.016122	TRINITY_DN69118_c0_g1_m.17968	Histone H3.1 [Auxenochlorella protothecoides]	0.61	Down	0.000102308	12.502	13.694	14.3	2	4	2
	GO:0005694	8	chromosome	0.016122	TRINITY_DN90066_c0_g1_m.23565	PREDICTED: histone H4-like [Zea mays]	0.576	Down	2.49e-06	11.409	93.437	57.3	7	30	4
	GO:0044431	9	Golgi apparatus part	0.17472	TRINITY_DN99710_c0_g1_m.35681	PREDICTED: coatomer subunit gamma-2 [Phoenix dactylifera]	0.525	Down	6.04e-05	98.176	128.84	17.3	11	15	11
	GO:0044431	9	Golgi apparatus part	0.17472	TRINITY_DN104037_c3_g1_m.8129	PREDICTED: clathrin heavy chain 1-like [Elaeis guineensis]	0.539	Down	1.18e-06	193.24	323.31	27.4	41	76	37
	GO:0032993	3	protein-DNA complex	0.00938159	TRINITY_DN91119_c0_g1_m.24437	PREDICTED: probable histone H2A variant 3 [Nelumbo nucifera]	0.583	Down	0.0044448	14.249	18.547	17.9	2	4	2
	GO:0032993	3	protein-DNA complex	0.00938159	TRINITY_DN91467_c1_g1_m.24747	PREDICTED: probable histone H2A.2 [Elaeis guineensis]	0.659	Down	0.0072049	13.931	7.1106	9.7	1	1	1
	GO:0032993	3	protein-DNA complex	0.00938159	TRINITY_DN69118_c0_g1_m.17968	Histone H3.1 [Auxenochlorella protothecoides]	0.61	Down	0.000102308	12.502	13.694	14.3	2	4	2
	GO:0032993	3	protein-DNA complex	0.00938159	TRINITY_DN90066_c0_g1_m.23565	PREDICTED: histone H4-like [Zea mays]	0.576	Down	2.49e-06	11.409	93.437	57.3	7	30	4
	GO:0097708	7	intracellular vesicle	0.307275	TRINITY_DN99710_c0_g1_m.35681	PREDICTED: coatomer subunit gamma-2 [Phoenix dactylifera]	0.525	Down	6.04e-05	98.176	128.84	17.3	11	15	11
	GO:0097708	7	intracellular vesicle	0.307275	TRINITY_DN104037_c3_g1_m.8129	PREDICTED: clathrin heavy chain 1-like [Elaeis guineensis]	0.539	Down	1.18e-06	193.24	323.31	27.4	41	76	37
	GO:0043232	7	intracellular non-membrane-bounded organelle	0.000326806	TRINITY_DN87155_c0_g2_m.21913	"60S ribosomal protein L19, partial [Arabidopsis lyrata subsp. lyrata]"	0.591	Down	0.0062953	24.453	6.4951	3.8	1	1	1
	GO:0043232	7	intracellular non-membrane-bounded organelle	0.000326806	TRINITY_DN103612_c1_g1_m.7236	PREDICTED: 60S ribosomal protein L4 [Ziziphus jujuba]	0.51	Down	5.56e-05	45.408	90.499	26.2	11	21	8
	GO:0043232	7	intracellular non-membrane-bounded organelle	0.000326806	TRINITY_DN62517_c0_g1_m.17413	PREDICTED: 60S ribosomal protein L34 [Phoenix dactylifera]	0.518	Down	0.00021613	15.215	6.4686	6.1	1	2	1
	GO:0043232	7	intracellular non-membrane-bounded organelle	0.000326806	TRINITY_DN94774_c1_g1_m.28226	40S ribosomal protein S3a-like [Ananas comosus]	0.636	Down	1.79e-05	29.952	58.279	31.8	9	18	3
	GO:0043232	7	intracellular non-membrane-bounded organelle	0.000326806	TRINITY_DN87913_c0_g1_m.22278	PREDICTED: tubulin beta-2 chain-like [Elaeis guineensis]	0.37	Down	0.00092305	55.582	46.983	14.8	6	11	2
	GO:0043232	7	intracellular non-membrane-bounded organelle	0.000326806	TRINITY_DN98523_c1_g3_m.33732	PREDICTED: 60S ribosomal protein L17-like [Setaria italica]	0.656	Down	1.89e-05	17.047	13.83	12.1	2	4	2
	GO:0043232	7	intracellular non-membrane-bounded organelle	0.000326806	TRINITY_DN105098_c2_g8_m.10531	PREDICTED: 60S ribosomal protein L13-1 [Elaeis guineensis]	0.614	Down	0.0079809	24.057	59.836	30.6	5	9	5
	GO:0043232	7	intracellular non-membrane-bounded organelle	0.000326806	TRINITY_DN81340_c0_g1_m.19918	"PREDICTED: tubulin alpha chain, partial [Vitis vinifera]"	0.168	Down	2.69e-06	40.256	32.161	23.6	7	15	1
	GO:0043232	7	intracellular non-membrane-bounded organelle	0.000326806	TRINITY_DN70769_c0_g1_m.18181	PREDICTED: 60S ribosomal protein L4 [Vigna radiata var. radiata]	0.579	Down	0.003757	26.547	19.435	21.9	4	7	1
	GO:0043232	7	intracellular non-membrane-bounded organelle	0.000326806	TRINITY_DN95754_c1_g3_m.29565	40S ribosomal protein S24-1 [Ananas comosus]	0.607	Down	0.0051366	15.033	24.115	23.7	3	4	3
	GO:0043232	7	intracellular non-membrane-bounded organelle	0.000326806	TRINITY_DN97006_c0_g1_m.31350	PREDICTED: 40S ribosomal protein S4-3 [Elaeis guineensis]	0.657	Down	2.43e-05	29.871	58.494	32.8	9	17	9
	GO:0043232	7	intracellular non-membrane-bounded organelle	0.000326806	TRINITY_DN88766_c0_g1_m.22721	PREDICTED: 40S ribosomal protein S3-3-like [Nelumbo nucifera]	0.637	Down	6.26e-05	26.726	69.779	40.2	9	26	7
	GO:0043232	7	intracellular non-membrane-bounded organelle	0.000326806	TRINITY_DN100025_c1_g4_m.48	PREDICTED: 60S ribosomal protein L8-like [Elaeis guineensis]	0.603	Down	0.0028004	26.816	46.361	19.4	4	7	4
	GO:0043232	7	intracellular non-membrane-bounded organelle	0.000326806	TRINITY_DN94449_c2_g1_m.27862	60S ribosomal protein L3 [Morus notabilis]	0.469	Down	2.42e-06	44.594	47.057	15.7	6	12	6
	GO:0043232	7	intracellular non-membrane-bounded organelle	0.000326806	TRINITY_DN90066_c0_g1_m.23565	PREDICTED: histone H4-like [Zea mays]	0.576	Down	2.49e-06	11.409	93.437	57.3	7	30	4
	GO:0043232	7	intracellular non-membrane-bounded organelle	0.000326806	TRINITY_DN98713_c0_g2_m.34024	LOW QUALITY PROTEIN: 60S ribosomal protein L6-2-like [Asparagus officinalis]	0.658	Down	0.0012629	26.337	54.255	24.6	7	10	7
	GO:0043232	7	intracellular non-membrane-bounded organelle	0.000326806	TRINITY_DN91119_c0_g1_m.24437	PREDICTED: probable histone H2A variant 3 [Nelumbo nucifera]	0.583	Down	0.0044448	14.249	18.547	17.9	2	4	2
	GO:0043232	7	intracellular non-membrane-bounded organelle	0.000326806	TRINITY_DN97288_c0_g1_m.31794	60S ribosomal protein L5 isoform X2 [Cajanus cajan]	0.655	Down	8.3e-07	34.648	29.046	14.6	4	8	4
	GO:0043232	7	intracellular non-membrane-bounded organelle	0.000326806	TRINITY_DN91467_c1_g1_m.24747	PREDICTED: probable histone H2A.2 [Elaeis guineensis]	0.659	Down	0.0072049	13.931	7.1106	9.7	1	1	1
	GO:0043232	7	intracellular non-membrane-bounded organelle	0.000326806	TRINITY_DN97433_c4_g4_m.32011	tubulin alpha-3 chain [Asparagus officinalis]	0.575	Down	0.0025039	49.733	136.88	33.3	13	25	3
	GO:0043232	7	intracellular non-membrane-bounded organelle	0.000326806	TRINITY_DN83753_c0_g2_m.20574	60S acidic ribosomal protein family [Arabidopsis thaliana]	0.618	Down	0.00045883	9.7658	7.1566	14.1	1	1	1
	GO:0043232	7	intracellular non-membrane-bounded organelle	0.000326806	TRINITY_DN69118_c0_g1_m.17968	Histone H3.1 [Auxenochlorella protothecoides]	0.61	Down	0.000102308	12.502	13.694	14.3	2	4	2
	GO:0005829	8	cytosol	0.0595006	TRINITY_DN87155_c0_g2_m.21913	"60S ribosomal protein L19, partial [Arabidopsis lyrata subsp. lyrata]"	0.591	Down	0.0062953	24.453	6.4951	3.8	1	1	1
	GO:0005829	8	cytosol	0.0595006	TRINITY_DN105109_c2_g1_m.10558	PREDICTED: diphosphomevalonate decarboxylase MVD2 [Musa acuminata subsp. malaccensis]	0.628	Down	0.024019	56.27	26.786	9.6	4	4	4
	GO:0030659	10	cytoplasmic vesicle membrane	0.2538	TRINITY_DN99710_c0_g1_m.35681	PREDICTED: coatomer subunit gamma-2 [Phoenix dactylifera]	0.525	Down	6.04e-05	98.176	128.84	17.3	11	15	11
	GO:0030659	10	cytoplasmic vesicle membrane	0.2538	TRINITY_DN104037_c3_g1_m.8129	PREDICTED: clathrin heavy chain 1-like [Elaeis guineensis]	0.539	Down	1.18e-06	193.24	323.31	27.4	41	76	37
	GO:0044459	6	plasma membrane part	0.124892	TRINITY_DN104290_c0_g1_m.8676	PREDICTED: callose synthase 9 [Elaeis guineensis]	0.593	Down	0.00028456	218.48	26.963	2.1	4	4	3
	GO:0044459	6	plasma membrane part	0.124892	TRINITY_DN104037_c3_g1_m.8129	PREDICTED: clathrin heavy chain 1-like [Elaeis guineensis]	0.539	Down	1.18e-06	193.24	323.31	27.4	41	76	37
	GO:0033178	6	proton-transporting two-sector ATPase complex, catalytic domain	0.333819	TRINITY_DN96599_c0_g1_m.30792	"ATP synthase subunit alpha, mitochondrial precursor [Bathycoccus prasinos]"	0.22	Down	0.00022203	60.188	16.388	10.3	5	9	2
	GO:0033178	6	proton-transporting two-sector ATPase complex, catalytic domain	0.333819	TRINITY_DN96975_c3_g1_m.31308	"PREDICTED: ATP synthase subunit beta, mitochondrial isoform X3 [Prunus mume]"	0.53	Down	0.00062006	57.641	20.625	8.9	4	12	2
	GO:0005794	8	Golgi apparatus	0.2538	TRINITY_DN99710_c0_g1_m.35681	PREDICTED: coatomer subunit gamma-2 [Phoenix dactylifera]	0.525	Down	6.04e-05	98.176	128.84	17.3	11	15	11
	GO:0005794	8	Golgi apparatus	0.2538	TRINITY_DN104037_c3_g1_m.8129	PREDICTED: clathrin heavy chain 1-like [Elaeis guineensis]	0.539	Down	1.18e-06	193.24	323.31	27.4	41	76	37
Biological Process	GO:0009607	3	response to biotic stimulus	4.74895e-06	TRINITY_DN111943_c0_g1_m.13093	major allergen Pru ar 1-like [Ananas comosus]	0.49	Down	0.000100182	15.988	51.876	44.8	7	11	7
	GO:0009607	3	response to biotic stimulus	4.74895e-06	TRINITY_DN98314_c0_g4_m.33422	PREDICTED: pathogenesis-related protein 1 [Elaeis guineensis]	0.603	Down	0.0152759	11.182	18.111	77.9	8	14	2
	GO:0009607	3	response to biotic stimulus	4.74895e-06	TRINITY_DN56510_c0_g1_m.16971	PREDICTED: pathogenesis-related protein 1-like [Elaeis guineensis]	0.529	Down	6.36e-05	21.336	198.02	47.9	14	64	14
	GO:0009607	3	response to biotic stimulus	4.74895e-06	TRINITY_DN849_c0_g1_m.20945	PREDICTED: MLP-like protein 423 [Phoenix dactylifera]	0.208	Down	0.00112417	18.678	109.96	59.4	9	22	9
	GO:0009607	3	response to biotic stimulus	4.74895e-06	TRINITY_DN98314_c0_g2_m.33420	PREDICTED: pathogenesis-related protein 1 [Elaeis guineensis]	0.471	Down	0.00075664	16.646	65.045	63.7	11	29	4
	GO:0009607	3	response to biotic stimulus	4.74895e-06	TRINITY_DN90416_c1_g1_m.23871	PREDICTED: pathogenesis-related protein 1 [Elaeis guineensis]	0.615	Down	1.85e-05	20.894	107.75	48.7	12	70	10
	GO:0055065	8	metal ion homeostasis	0.0168487	TRINITY_DN64209_c0_g1_m.17563	"PREDICTED: ferritin-3, chloroplastic-like [Phoenix dactylifera]"	0.436	Down	0.00021839	33.049	59.685	28.9	7	14	3
	GO:0055065	8	metal ion homeostasis	0.0168487	TRINITY_DN64209_c0_g2_m.17565	ferritin 2 precursor family protein [Populus trichocarpa]	0.483	Down	2.09e-05	29.301	218.86	47.5	10	30	6
	GO:0009206	11	purine ribonucleoside triphosphate biosynthetic process	0.216981	TRINITY_DN96599_c0_g1_m.30792	"ATP synthase subunit alpha, mitochondrial precursor [Bathycoccus prasinos]"	0.22	Down	0.00022203	60.188	16.388	10.3	5	9	2
	GO:0009206	11	purine ribonucleoside triphosphate biosynthetic process	0.216981	TRINITY_DN96975_c3_g1_m.31308	"PREDICTED: ATP synthase subunit beta, mitochondrial isoform X3 [Prunus mume]"	0.53	Down	0.00062006	57.641	20.625	8.9	4	12	2
	GO:0009206	11	purine ribonucleoside triphosphate biosynthetic process	0.216981	TRINITY_DN99867_c2_g1_m.35947	PREDICTED: plasma membrane ATPase [Musa acuminata subsp. malaccensis]	0.581	Down	0.00020408	104.8	110.34	27.2	24	37	11
	GO:0006754	12	ATP biosynthetic process	0.176284	TRINITY_DN96599_c0_g1_m.30792	"ATP synthase subunit alpha, mitochondrial precursor [Bathycoccus prasinos]"	0.22	Down	0.00022203	60.188	16.388	10.3	5	9	2
	GO:0006754	12	ATP biosynthetic process	0.176284	TRINITY_DN96975_c3_g1_m.31308	"PREDICTED: ATP synthase subunit beta, mitochondrial isoform X3 [Prunus mume]"	0.53	Down	0.00062006	57.641	20.625	8.9	4	12	2
	GO:0006754	12	ATP biosynthetic process	0.176284	TRINITY_DN99867_c2_g1_m.35947	PREDICTED: plasma membrane ATPase [Musa acuminata subsp. malaccensis]	0.581	Down	0.00020408	104.8	110.34	27.2	24	37	11
	GO:0019439	5	aromatic compound catabolic process	0.0727026	TRINITY_DN100616_c1_g1_m.1117	PREDICTED: adenosylhomocysteinase-like [Phoenix dactylifera]	0.662	Down	3.59e-06	56.622	144.94	40	18	56	8
	GO:0019439	5	aromatic compound catabolic process	0.0727026	TRINITY_DN93534_c0_g1_m.26745	PREDICTED: endonuclease 2-like isoform X2 [Phoenix dactylifera]	0.448	Down	0.00051532	37.093	20.873	9.8	3	5	2
	GO:0019439	5	aromatic compound catabolic process	0.0727026	TRINITY_DN89647_c0_g1_m.23254	PREDICTED: adenosylhomocysteinase 1-like [Gossypium hirsutum]	0.457	Down	0.046999	53.464	6.2556	3.5	2	4	1
	GO:0019439	5	aromatic compound catabolic process	0.0727026	TRINITY_DN91996_c0_g1_m.25215	endonuclease 4-like [Ananas comosus]	0.663	Down	8.23e-05	35.655	79.478	22.4	5	10	4
	GO:0015986	13	ATP synthesis coupled proton transport	0.38189	TRINITY_DN96599_c0_g1_m.30792	"ATP synthase subunit alpha, mitochondrial precursor [Bathycoccus prasinos]"	0.22	Down	0.00022203	60.188	16.388	10.3	5	9	2
	GO:0015986	13	ATP synthesis coupled proton transport	0.38189	TRINITY_DN96975_c3_g1_m.31308	"PREDICTED: ATP synthase subunit beta, mitochondrial isoform X3 [Prunus mume]"	0.53	Down	0.00062006	57.641	20.625	8.9	4	12	2
	GO:0009063	9	cellular amino acid catabolic process	0.294642	TRINITY_DN100616_c1_g1_m.1117	PREDICTED: adenosylhomocysteinase-like [Phoenix dactylifera]	0.662	Down	3.59e-06	56.622	144.94	40	18	56	8
	GO:0009063	9	cellular amino acid catabolic process	0.294642	TRINITY_DN89647_c0_g1_m.23254	PREDICTED: adenosylhomocysteinase 1-like [Gossypium hirsutum]	0.457	Down	0.046999	53.464	6.2556	3.5	2	4	1
	GO:0034728	7	nucleosome organization	0.0960502	TRINITY_DN90459_c0_g1_m.23908	PREDICTED: nucleosome assembly protein 1;4 [Vitis vinifera]	0.666	Down	0.00083615	41.519	28.475	6.4	2	3	2
	GO:0034728	7	nucleosome organization	0.0960502	TRINITY_DN90066_c0_g1_m.23565	PREDICTED: histone H4-like [Zea mays]	0.576	Down	2.49e-06	11.409	93.437	57.3	7	30	4
	GO:0044270	5	cellular nitrogen compound catabolic process	0.0727026	TRINITY_DN100616_c1_g1_m.1117	PREDICTED: adenosylhomocysteinase-like [Phoenix dactylifera]	0.662	Down	3.59e-06	56.622	144.94	40	18	56	8
	GO:0044270	5	cellular nitrogen compound catabolic process	0.0727026	TRINITY_DN93534_c0_g1_m.26745	PREDICTED: endonuclease 2-like isoform X2 [Phoenix dactylifera]	0.448	Down	0.00051532	37.093	20.873	9.8	3	5	2
	GO:0044270	5	cellular nitrogen compound catabolic process	0.0727026	TRINITY_DN89647_c0_g1_m.23254	PREDICTED: adenosylhomocysteinase 1-like [Gossypium hirsutum]	0.457	Down	0.046999	53.464	6.2556	3.5	2	4	1
	GO:0044270	5	cellular nitrogen compound catabolic process	0.0727026	TRINITY_DN91996_c0_g1_m.25215	endonuclease 4-like [Ananas comosus]	0.663	Down	8.23e-05	35.655	79.478	22.4	5	10	4
	GO:0042743	5	hydrogen peroxide metabolic process	0.00099448	TRINITY_DN94101_c0_g1_m.27429	PREDICTED: peroxidase 5-like [Elaeis guineensis]	0.48	Down	4.37e-05	37.323	46.822	12.4	4	13	4
	GO:0042743	5	hydrogen peroxide metabolic process	0.00099448	TRINITY_DN96293_c0_g1_m.30347	peroxidase 12-like [Ananas comosus]	0.469	Down	1.46e-06	37.598	134.78	29.4	9	34	9
	GO:0042743	5	hydrogen peroxide metabolic process	0.00099448	TRINITY_DN96615_c1_g1_m.30811	PREDICTED: cationic peroxidase 1-like [Phoenix dactylifera]	0.591	Down	1.59e-05	35.343	117.83	29.3	8	16	8
	GO:0042743	5	hydrogen peroxide metabolic process	0.00099448	TRINITY_DN90690_c0_g1_m.24083	peroxidase 12-like [Ananas comosus]	0.616	Down	0.0052435	39.684	63.707	20.7	5	6	5
	GO:0034655	6	nucleobase-containing compound catabolic process	0.0367273	TRINITY_DN100616_c1_g1_m.1117	PREDICTED: adenosylhomocysteinase-like [Phoenix dactylifera]	0.662	Down	3.59e-06	56.622	144.94	40	18	56	8
	GO:0034655	6	nucleobase-containing compound catabolic process	0.0367273	TRINITY_DN93534_c0_g1_m.26745	PREDICTED: endonuclease 2-like isoform X2 [Phoenix dactylifera]	0.448	Down	0.00051532	37.093	20.873	9.8	3	5	2
	GO:0034655	6	nucleobase-containing compound catabolic process	0.0367273	TRINITY_DN89647_c0_g1_m.23254	PREDICTED: adenosylhomocysteinase 1-like [Gossypium hirsutum]	0.457	Down	0.046999	53.464	6.2556	3.5	2	4	1
	GO:0034655	6	nucleobase-containing compound catabolic process	0.0367273	TRINITY_DN91996_c0_g1_m.25215	endonuclease 4-like [Ananas comosus]	0.663	Down	8.23e-05	35.655	79.478	22.4	5	10	4
	GO:0042744	6	hydrogen peroxide catabolic process	0.00099448	TRINITY_DN94101_c0_g1_m.27429	PREDICTED: peroxidase 5-like [Elaeis guineensis]	0.48	Down	4.37e-05	37.323	46.822	12.4	4	13	4
	GO:0042744	6	hydrogen peroxide catabolic process	0.00099448	TRINITY_DN96293_c0_g1_m.30347	peroxidase 12-like [Ananas comosus]	0.469	Down	1.46e-06	37.598	134.78	29.4	9	34	9
	GO:0042744	6	hydrogen peroxide catabolic process	0.00099448	TRINITY_DN96615_c1_g1_m.30811	PREDICTED: cationic peroxidase 1-like [Phoenix dactylifera]	0.591	Down	1.59e-05	35.343	117.83	29.3	8	16	8
	GO:0042744	6	hydrogen peroxide catabolic process	0.00099448	TRINITY_DN90690_c0_g1_m.24083	peroxidase 12-like [Ananas comosus]	0.616	Down	0.0052435	39.684	63.707	20.7	5	6	5
	GO:0048878	5	chemical homeostasis	0.00401532	TRINITY_DN105784_c0_g1_m.12019	PREDICTED: hexokinase-1-like [Nelumbo nucifera]	0.645	Down	6.19e-05	54.099	129.23	23.7	10	20	10
	GO:0048878	5	chemical homeostasis	0.00401532	TRINITY_DN64209_c0_g1_m.17563	"PREDICTED: ferritin-3, chloroplastic-like [Phoenix dactylifera]"	0.436	Down	0.00021839	33.049	59.685	28.9	7	14	3
	GO:0048878	5	chemical homeostasis	0.00401532	TRINITY_DN64209_c0_g2_m.17565	ferritin 2 precursor family protein [Populus trichocarpa]	0.483	Down	2.09e-05	29.301	218.86	47.5	10	30	6
	GO:0006950	3	response to stress	0.000409945	TRINITY_DN94101_c0_g1_m.27429	PREDICTED: peroxidase 5-like [Elaeis guineensis]	0.48	Down	4.37e-05	37.323	46.822	12.4	4	13	4
	GO:0006950	3	response to stress	0.000409945	TRINITY_DN96293_c0_g1_m.30347	peroxidase 12-like [Ananas comosus]	0.469	Down	1.46e-06	37.598	134.78	29.4	9	34	9
	GO:0006950	3	response to stress	0.000409945	TRINITY_DN98314_c0_g4_m.33422	PREDICTED: pathogenesis-related protein 1 [Elaeis guineensis]	0.603	Down	0.0152759	11.182	18.111	77.9	8	14	2
	GO:0006950	3	response to stress	0.000409945	TRINITY_DN56510_c0_g1_m.16971	PREDICTED: pathogenesis-related protein 1-like [Elaeis guineensis]	0.529	Down	6.36e-05	21.336	198.02	47.9	14	64	14
	GO:0006950	3	response to stress	0.000409945	TRINITY_DN99516_c0_g1_m.35349	PREDICTED: heat shock protein 81-1-like [Musa acuminata subsp. malaccensis]	0.488	Down	0.00067945	29.61	47.114	47.2	10	22	3
	GO:0006950	3	response to stress	0.000409945	TRINITY_DN849_c0_g1_m.20945	PREDICTED: MLP-like protein 423 [Phoenix dactylifera]	0.208	Down	0.00112417	18.678	109.96	59.4	9	22	9
	GO:0006950	3	response to stress	0.000409945	TRINITY_DN98473_c0_g2_m.33674	PREDICTED: heat shock protein 83-like [Elaeis guineensis]	0.54	Down	0.000182222	80.75	68.818	15.2	12	20	6
	GO:0006950	3	response to stress	0.000409945	TRINITY_DN96615_c1_g1_m.30811	PREDICTED: cationic peroxidase 1-like [Phoenix dactylifera]	0.591	Down	1.59e-05	35.343	117.83	29.3	8	16	8
	GO:0006950	3	response to stress	0.000409945	TRINITY_DN90416_c1_g1_m.23871	PREDICTED: pathogenesis-related protein 1 [Elaeis guineensis]	0.615	Down	1.85e-05	20.894	107.75	48.7	12	70	10
	GO:0006950	3	response to stress	0.000409945	TRINITY_DN90690_c0_g1_m.24083	peroxidase 12-like [Ananas comosus]	0.616	Down	0.0052435	39.684	63.707	20.7	5	6	5
	GO:0006950	3	response to stress	0.000409945	TRINITY_DN111943_c0_g1_m.13093	major allergen Pru ar 1-like [Ananas comosus]	0.49	Down	0.000100182	15.988	51.876	44.8	7	11	7
	GO:0006950	3	response to stress	0.000409945	TRINITY_DN90465_c0_g1_m.23912	PREDICTED: desiccation-related protein At2g46140-like [Musa acuminata subsp. malaccensis]	0.409	Down	4.17e-05	34.917	117.89	31.9	10	22	10
	GO:0006950	3	response to stress	0.000409945	TRINITY_DN99516_c1_g1_m.35350	PREDICTED: heat shock cognate protein 80 [Ziziphus jujuba]	0.577	Down	4.63e-06	80.281	306.99	38.9	30	59	20
	GO:0006950	3	response to stress	0.000409945	TRINITY_DN100838_c7_g2_m.1523	endoplasmin homolog [Ananas comosus]	0.503	Down	0.00054006	93.908	203.09	25.4	18	26	17
	GO:0006950	3	response to stress	0.000409945	TRINITY_DN98314_c0_g2_m.33420	PREDICTED: pathogenesis-related protein 1 [Elaeis guineensis]	0.471	Down	0.00075664	16.646	65.045	63.7	11	29	4
	GO:0006099	10	tricarboxylic acid cycle	0.324084	TRINITY_DN96247_c2_g1_m.30268	PREDICTED: phosphoenolpyruvate carboxylase 2 [Elaeis guineensis]	0.576	Down	0.0003048	18.98	15.932	18.6	3	5	2
	GO:0006099	10	tricarboxylic acid cycle	0.324084	TRINITY_DN86269_c0_g1_m.21504	PREDICTED: phosphoenolpyruvate carboxylase 2 [Elaeis guineensis]	0.507	Down	4.5e-05	110.14	214.3	28.4	28	44	16
	GO:0009164	8	nucleoside catabolic process	0.0319947	TRINITY_DN100616_c1_g1_m.1117	PREDICTED: adenosylhomocysteinase-like [Phoenix dactylifera]	0.662	Down	3.59e-06	56.622	144.94	40	18	56	8
	GO:0009164	8	nucleoside catabolic process	0.0319947	TRINITY_DN89647_c0_g1_m.23254	PREDICTED: adenosylhomocysteinase 1-like [Gossypium hirsutum]	0.457	Down	0.046999	53.464	6.2556	3.5	2	4	1
	GO:0046498	10	S-adenosylhomocysteine metabolic process	0.0168487	TRINITY_DN100616_c1_g1_m.1117	PREDICTED: adenosylhomocysteinase-like [Phoenix dactylifera]	0.662	Down	3.59e-06	56.622	144.94	40	18	56	8
	GO:0046498	10	S-adenosylhomocysteine metabolic process	0.0168487	TRINITY_DN89647_c0_g1_m.23254	PREDICTED: adenosylhomocysteinase 1-like [Gossypium hirsutum]	0.457	Down	0.046999	53.464	6.2556	3.5	2	4	1
	GO:0005984	7	disaccharide metabolic process	0.177107	TRINITY_DN102585_c2_g1_m.5022	PREDICTED: sucrose synthase 1 [Elaeis guineensis]	0.458	Down	0.00072396	92.933	306.55	33.3	22	51	14
	GO:0005984	7	disaccharide metabolic process	0.177107	TRINITY_DN95223_c0_g1_m.28801	PREDICTED: sucrose synthase 2 [Phoenix dactylifera]	0.331	Down	0.000101499	86.34	123.47	31.4	20	38	11
	GO:0071554	3	cell wall organization or biogenesis	0.20604	TRINITY_DN101773_c0_g1_m.3352	PREDICTED: pectinesterase-like [Elaeis guineensis]	0.486	Down	3.79e-05	58.509	169.97	29	14	32	13
	GO:0071554	3	cell wall organization or biogenesis	0.20604	TRINITY_DN103179_c0_g1_m.6246	PREDICTED: endochitinase PR4-like [Arachis ipaensis]	0.643	Down	0.029283	28.761	6.8497	3.7	1	2	1
	GO:0015977	4	carbon fixation	0.121767	TRINITY_DN96247_c2_g1_m.30268	PREDICTED: phosphoenolpyruvate carboxylase 2 [Elaeis guineensis]	0.576	Down	0.0003048	18.98	15.932	18.6	3	5	2
	GO:0015977	4	carbon fixation	0.121767	TRINITY_DN86269_c0_g1_m.21504	PREDICTED: phosphoenolpyruvate carboxylase 2 [Elaeis guineensis]	0.507	Down	4.5e-05	110.14	214.3	28.4	28	44	16
	GO:0071824	5	protein-DNA complex subunit organization	0.0960502	TRINITY_DN90459_c0_g1_m.23908	PREDICTED: nucleosome assembly protein 1;4 [Vitis vinifera]	0.666	Down	0.00083615	41.519	28.475	6.4	2	3	2
	GO:0071824	5	protein-DNA complex subunit organization	0.0960502	TRINITY_DN90066_c0_g1_m.23565	PREDICTED: histone H4-like [Zea mays]	0.576	Down	2.49e-06	11.409	93.437	57.3	7	30	4
	GO:0006561	12	proline biosynthetic process	0.0319947	TRINITY_DN100030_c0_g2_m.60	PREDICTED: delta-1-pyrroline-5-carboxylate synthase isoform X1 [Nelumbo nucifera]	0.599	Down	1.6e-05	19.043	8.2262	8.1	1	2	1
	GO:0006561	12	proline biosynthetic process	0.0319947	TRINITY_DN100030_c0_g2_m.59	delta-1-pyrroline-5-carboxylate synthase-like isoform X2 [Ananas comosus]	0.587	Down	0.00025739	62.019	21.695	5.6	3	4	3
	GO:0098771	7	inorganic ion homeostasis	0.0168487	TRINITY_DN64209_c0_g1_m.17563	"PREDICTED: ferritin-3, chloroplastic-like [Phoenix dactylifera]"	0.436	Down	0.00021839	33.049	59.685	28.9	7	14	3
	GO:0098771	7	inorganic ion homeostasis	0.0168487	TRINITY_DN64209_c0_g2_m.17565	ferritin 2 precursor family protein [Populus trichocarpa]	0.483	Down	2.09e-05	29.301	218.86	47.5	10	30	6
	GO:0015985	10	energy coupled proton transport, down electrochemical gradient	0.38189	TRINITY_DN96599_c0_g1_m.30792	"ATP synthase subunit alpha, mitochondrial precursor [Bathycoccus prasinos]"	0.22	Down	0.00022203	60.188	16.388	10.3	5	9	2
	GO:0015985	10	energy coupled proton transport, down electrochemical gradient	0.38189	TRINITY_DN96975_c3_g1_m.31308	"PREDICTED: ATP synthase subunit beta, mitochondrial isoform X3 [Prunus mume]"	0.53	Down	0.00062006	57.641	20.625	8.9	4	12	2
	GO:0006101	9	citrate metabolic process	0.324084	TRINITY_DN96247_c2_g1_m.30268	PREDICTED: phosphoenolpyruvate carboxylase 2 [Elaeis guineensis]	0.576	Down	0.0003048	18.98	15.932	18.6	3	5	2
	GO:0006101	9	citrate metabolic process	0.324084	TRINITY_DN86269_c0_g1_m.21504	PREDICTED: phosphoenolpyruvate carboxylase 2 [Elaeis guineensis]	0.507	Down	4.5e-05	110.14	214.3	28.4	28	44	16
	GO:0006325	6	chromatin organization	0.235428	TRINITY_DN90459_c0_g1_m.23908	PREDICTED: nucleosome assembly protein 1;4 [Vitis vinifera]	0.666	Down	0.00083615	41.519	28.475	6.4	2	3	2
	GO:0006325	6	chromatin organization	0.235428	TRINITY_DN90066_c0_g1_m.23565	PREDICTED: histone H4-like [Zea mays]	0.576	Down	2.49e-06	11.409	93.437	57.3	7	30	4
	GO:0006952	4	defense response	1.33384e-05	TRINITY_DN111943_c0_g1_m.13093	major allergen Pru ar 1-like [Ananas comosus]	0.49	Down	0.000100182	15.988	51.876	44.8	7	11	7
	GO:0006952	4	defense response	1.33384e-05	TRINITY_DN98314_c0_g4_m.33422	PREDICTED: pathogenesis-related protein 1 [Elaeis guineensis]	0.603	Down	0.0152759	11.182	18.111	77.9	8	14	2
	GO:0006952	4	defense response	1.33384e-05	TRINITY_DN56510_c0_g1_m.16971	PREDICTED: pathogenesis-related protein 1-like [Elaeis guineensis]	0.529	Down	6.36e-05	21.336	198.02	47.9	14	64	14
	GO:0006952	4	defense response	1.33384e-05	TRINITY_DN849_c0_g1_m.20945	PREDICTED: MLP-like protein 423 [Phoenix dactylifera]	0.208	Down	0.00112417	18.678	109.96	59.4	9	22	9
	GO:0006952	4	defense response	1.33384e-05	TRINITY_DN98314_c0_g2_m.33420	PREDICTED: pathogenesis-related protein 1 [Elaeis guineensis]	0.471	Down	0.00075664	16.646	65.045	63.7	11	29	4
	GO:0006952	4	defense response	1.33384e-05	TRINITY_DN90416_c1_g1_m.23871	PREDICTED: pathogenesis-related protein 1 [Elaeis guineensis]	0.615	Down	1.85e-05	20.894	107.75	48.7	12	70	10
	GO:0009142	9	nucleoside triphosphate biosynthetic process	0.23802	TRINITY_DN96599_c0_g1_m.30792	"ATP synthase subunit alpha, mitochondrial precursor [Bathycoccus prasinos]"	0.22	Down	0.00022203	60.188	16.388	10.3	5	9	2
	GO:0009142	9	nucleoside triphosphate biosynthetic process	0.23802	TRINITY_DN96975_c3_g1_m.31308	"PREDICTED: ATP synthase subunit beta, mitochondrial isoform X3 [Prunus mume]"	0.53	Down	0.00062006	57.641	20.625	8.9	4	12	2
	GO:0009142	9	nucleoside triphosphate biosynthetic process	0.23802	TRINITY_DN99867_c2_g1_m.35947	PREDICTED: plasma membrane ATPase [Musa acuminata subsp. malaccensis]	0.581	Down	0.00020408	104.8	110.34	27.2	24	37	11
	GO:0055080	7	cation homeostasis	0.0168487	TRINITY_DN64209_c0_g1_m.17563	"PREDICTED: ferritin-3, chloroplastic-like [Phoenix dactylifera]"	0.436	Down	0.00021839	33.049	59.685	28.9	7	14	3
	GO:0055080	7	cation homeostasis	0.0168487	TRINITY_DN64209_c0_g2_m.17565	ferritin 2 precursor family protein [Populus trichocarpa]	0.483	Down	2.09e-05	29.301	218.86	47.5	10	30	6
	GO:0072593	4	reactive oxygen species metabolic process	0.0444664	TRINITY_DN94101_c0_g1_m.27429	PREDICTED: peroxidase 5-like [Elaeis guineensis]	0.48	Down	4.37e-05	37.323	46.822	12.4	4	13	4
	GO:0072593	4	reactive oxygen species metabolic process	0.0444664	TRINITY_DN96293_c0_g1_m.30347	peroxidase 12-like [Ananas comosus]	0.469	Down	1.46e-06	37.598	134.78	29.4	9	34	9
	GO:0072593	4	reactive oxygen species metabolic process	0.0444664	TRINITY_DN96615_c1_g1_m.30811	PREDICTED: cationic peroxidase 1-like [Phoenix dactylifera]	0.591	Down	1.59e-05	35.343	117.83	29.3	8	16	8
	GO:0072593	4	reactive oxygen species metabolic process	0.0444664	TRINITY_DN90690_c0_g1_m.24083	peroxidase 12-like [Ananas comosus]	0.616	Down	0.0052435	39.684	63.707	20.7	5	6	5
	GO:0006886	7	intracellular protein transport	0.134129	TRINITY_DN113628_c0_g1_m.13257	PREDICTED: clathrin heavy chain 1-like [Zea mays]	0.558	Down	0.00157512	17.724	9.8824	21.7	3	7	1
	GO:0006886	7	intracellular protein transport	0.134129	TRINITY_DN95426_c0_g1_m.29127	PREDICTED: syntaxin-132-like [Phoenix dactylifera]	0.557	Down	0.0059182	34.506	48.227	27.2	7	7	7
	GO:0006886	7	intracellular protein transport	0.134129	TRINITY_DN99865_c4_g1_m.35943	PREDICTED: coatomer subunit beta'-1-like isoform X1 [Elaeis guineensis]	0.655	Down	0.00141642	102.24	70.751	11.8	10	13	6
	GO:0006886	7	intracellular protein transport	0.134129	TRINITY_DN99710_c0_g1_m.35681	PREDICTED: coatomer subunit gamma-2 [Phoenix dactylifera]	0.525	Down	6.04e-05	98.176	128.84	17.3	11	15	11
	GO:0006886	7	intracellular protein transport	0.134129	TRINITY_DN102144_c0_g1_m.4048	PREDICTED: importin subunit beta-1-like [Elaeis guineensis]	0.654	Down	0.0025046	96.893	55.079	9.3	6	6	6
	GO:0006886	7	intracellular protein transport	0.134129	TRINITY_DN103466_c0_g1_m.6888	PREDICTED: importin-5-like [Juglans regia]	0.576	Down	0.00083508	122.96	60.749	4.7	5	5	4
	GO:0006886	7	intracellular protein transport	0.134129	TRINITY_DN99869_c0_g2_m.35954	PREDICTED: target of Myb protein 1-like [Phoenix dactylifera]	0.588	Down	0.000184773	58.769	32.793	8	4	4	4
	GO:0006886	7	intracellular protein transport	0.134129	TRINITY_DN104037_c3_g1_m.8129	PREDICTED: clathrin heavy chain 1-like [Elaeis guineensis]	0.539	Down	1.18e-06	193.24	323.31	27.4	41	76	37
	GO:0006886	7	intracellular protein transport	0.134129	TRINITY_DN100380_c1_g1_m.653	PREDICTED: importin subunit beta-1-like [Phoenix dactylifera]	0.511	Down	1.73e-05	52.603	90.581	26.2	8	11	5
	GO:0009311	6	oligosaccharide metabolic process	0.177107	TRINITY_DN102585_c2_g1_m.5022	PREDICTED: sucrose synthase 1 [Elaeis guineensis]	0.458	Down	0.00072396	92.933	306.55	33.3	22	51	14
	GO:0009311	6	oligosaccharide metabolic process	0.177107	TRINITY_DN95223_c0_g1_m.28801	PREDICTED: sucrose synthase 2 [Phoenix dactylifera]	0.331	Down	0.000101499	86.34	123.47	31.4	20	38	11
	GO:0009064	10	glutamine family amino acid metabolic process	0.324084	TRINITY_DN100030_c0_g2_m.60	PREDICTED: delta-1-pyrroline-5-carboxylate synthase isoform X1 [Nelumbo nucifera]	0.599	Down	1.6e-05	19.043	8.2262	8.1	1	2	1
	GO:0009064	10	glutamine family amino acid metabolic process	0.324084	TRINITY_DN100030_c0_g2_m.59	delta-1-pyrroline-5-carboxylate synthase-like isoform X2 [Ananas comosus]	0.587	Down	0.00025739	62.019	21.695	5.6	3	4	3
	GO:0019510	11	S-adenosylhomocysteine catabolic process	0.0168487	TRINITY_DN100616_c1_g1_m.1117	PREDICTED: adenosylhomocysteinase-like [Phoenix dactylifera]	0.662	Down	3.59e-06	56.622	144.94	40	18	56	8
	GO:0019510	11	S-adenosylhomocysteine catabolic process	0.0168487	TRINITY_DN89647_c0_g1_m.23254	PREDICTED: adenosylhomocysteinase 1-like [Gossypium hirsutum]	0.457	Down	0.046999	53.464	6.2556	3.5	2	4	1
	GO:1901565	5	organonitrogen compound catabolic process	0.216981	TRINITY_DN100616_c1_g1_m.1117	PREDICTED: adenosylhomocysteinase-like [Phoenix dactylifera]	0.662	Down	3.59e-06	56.622	144.94	40	18	56	8
	GO:1901565	5	organonitrogen compound catabolic process	0.216981	TRINITY_DN89647_c0_g1_m.23254	PREDICTED: adenosylhomocysteinase 1-like [Gossypium hirsutum]	0.457	Down	0.046999	53.464	6.2556	3.5	2	4	1
	GO:1901565	5	organonitrogen compound catabolic process	0.216981	TRINITY_DN103179_c0_g1_m.6246	PREDICTED: endochitinase PR4-like [Arachis ipaensis]	0.643	Down	0.029283	28.761	6.8497	3.7	1	2	1
	GO:0009060	7	aerobic respiration	0.324084	TRINITY_DN96247_c2_g1_m.30268	PREDICTED: phosphoenolpyruvate carboxylase 2 [Elaeis guineensis]	0.576	Down	0.0003048	18.98	15.932	18.6	3	5	2
	GO:0009060	7	aerobic respiration	0.324084	TRINITY_DN86269_c0_g1_m.21504	PREDICTED: phosphoenolpyruvate carboxylase 2 [Elaeis guineensis]	0.507	Down	4.5e-05	110.14	214.3	28.4	28	44	16
	GO:0009084	11	glutamine family amino acid biosynthetic process	0.235428	TRINITY_DN100030_c0_g2_m.60	PREDICTED: delta-1-pyrroline-5-carboxylate synthase isoform X1 [Nelumbo nucifera]	0.599	Down	1.6e-05	19.043	8.2262	8.1	1	2	1
	GO:0009084	11	glutamine family amino acid biosynthetic process	0.235428	TRINITY_DN100030_c0_g2_m.59	delta-1-pyrroline-5-carboxylate synthase-like isoform X2 [Ananas comosus]	0.587	Down	0.00025739	62.019	21.695	5.6	3	4	3
	GO:0006334	9	nucleosome assembly	0.0960502	TRINITY_DN90459_c0_g1_m.23908	PREDICTED: nucleosome assembly protein 1;4 [Vitis vinifera]	0.666	Down	0.00083615	41.519	28.475	6.4	2	3	2
	GO:0006334	9	nucleosome assembly	0.0960502	TRINITY_DN90066_c0_g1_m.23565	PREDICTED: histone H4-like [Zea mays]	0.576	Down	2.49e-06	11.409	93.437	57.3	7	30	4
	GO:0005985	8	sucrose metabolic process	0.0960502	TRINITY_DN102585_c2_g1_m.5022	PREDICTED: sucrose synthase 1 [Elaeis guineensis]	0.458	Down	0.00072396	92.933	306.55	33.3	22	51	14
	GO:0005985	8	sucrose metabolic process	0.0960502	TRINITY_DN95223_c0_g1_m.28801	PREDICTED: sucrose synthase 2 [Phoenix dactylifera]	0.331	Down	0.000101499	86.34	123.47	31.4	20	38	11
	GO:0044262	5	cellular carbohydrate metabolic process	0.127421	TRINITY_DN104290_c0_g1_m.8676	PREDICTED: callose synthase 9 [Elaeis guineensis]	0.593	Down	0.00028456	218.48	26.963	2.1	4	4	3
	GO:0044262	5	cellular carbohydrate metabolic process	0.127421	TRINITY_DN91915_c0_g1_m.25142	"PREDICTED: malate synthase, glyoxysomal [Phoenix dactylifera]"	0.608	Down	0.0079977	62.806	20.067	3.9	3	4	3
	GO:0044262	5	cellular carbohydrate metabolic process	0.127421	TRINITY_DN105784_c0_g1_m.12019	PREDICTED: hexokinase-1-like [Nelumbo nucifera]	0.645	Down	6.19e-05	54.099	129.23	23.7	10	20	10
	GO:0044262	5	cellular carbohydrate metabolic process	0.127421	TRINITY_DN102585_c2_g1_m.5022	PREDICTED: sucrose synthase 1 [Elaeis guineensis]	0.458	Down	0.00072396	92.933	306.55	33.3	22	51	14
	GO:0044262	5	cellular carbohydrate metabolic process	0.127421	TRINITY_DN95223_c0_g1_m.28801	PREDICTED: sucrose synthase 2 [Phoenix dactylifera]	0.331	Down	0.000101499	86.34	123.47	31.4	20	38	11
	GO:0046130	10	purine ribonucleoside catabolic process	0.0168487	TRINITY_DN100616_c1_g1_m.1117	PREDICTED: adenosylhomocysteinase-like [Phoenix dactylifera]	0.662	Down	3.59e-06	56.622	144.94	40	18	56	8
	GO:0046130	10	purine ribonucleoside catabolic process	0.0168487	TRINITY_DN89647_c0_g1_m.23254	PREDICTED: adenosylhomocysteinase 1-like [Gossypium hirsutum]	0.457	Down	0.046999	53.464	6.2556	3.5	2	4	1
	GO:0006560	11	proline metabolic process	0.0319947	TRINITY_DN100030_c0_g2_m.60	PREDICTED: delta-1-pyrroline-5-carboxylate synthase isoform X1 [Nelumbo nucifera]	0.599	Down	1.6e-05	19.043	8.2262	8.1	1	2	1
	GO:0006560	11	proline metabolic process	0.0319947	TRINITY_DN100030_c0_g2_m.59	delta-1-pyrroline-5-carboxylate synthase-like isoform X2 [Ananas comosus]	0.587	Down	0.00025739	62.019	21.695	5.6	3	4	3
	GO:0009145	10	purine nucleoside triphosphate biosynthetic process	0.216981	TRINITY_DN96599_c0_g1_m.30792	"ATP synthase subunit alpha, mitochondrial precursor [Bathycoccus prasinos]"	0.22	Down	0.00022203	60.188	16.388	10.3	5	9	2
	GO:0009145	10	purine nucleoside triphosphate biosynthetic process	0.216981	TRINITY_DN96975_c3_g1_m.31308	"PREDICTED: ATP synthase subunit beta, mitochondrial isoform X3 [Prunus mume]"	0.53	Down	0.00062006	57.641	20.625	8.9	4	12	2
	GO:0009145	10	purine nucleoside triphosphate biosynthetic process	0.216981	TRINITY_DN99867_c2_g1_m.35947	PREDICTED: plasma membrane ATPase [Musa acuminata subsp. malaccensis]	0.581	Down	0.00020408	104.8	110.34	27.2	24	37	11
	GO:0046916	10	cellular transition metal ion homeostasis	0.00591711	TRINITY_DN64209_c0_g1_m.17563	"PREDICTED: ferritin-3, chloroplastic-like [Phoenix dactylifera]"	0.436	Down	0.00021839	33.049	59.685	28.9	7	14	3
	GO:0046916	10	cellular transition metal ion homeostasis	0.00591711	TRINITY_DN64209_c0_g2_m.17565	ferritin 2 precursor family protein [Populus trichocarpa]	0.483	Down	2.09e-05	29.301	218.86	47.5	10	30	6
	GO:0065004	7	protein-DNA complex assembly	0.0960502	TRINITY_DN90459_c0_g1_m.23908	PREDICTED: nucleosome assembly protein 1;4 [Vitis vinifera]	0.666	Down	0.00083615	41.519	28.475	6.4	2	3	2
	GO:0065004	7	protein-DNA complex assembly	0.0960502	TRINITY_DN90066_c0_g1_m.23565	PREDICTED: histone H4-like [Zea mays]	0.576	Down	2.49e-06	11.409	93.437	57.3	7	30	4
	GO:0046395	8	carboxylic acid catabolic process	0.38189	TRINITY_DN100616_c1_g1_m.1117	PREDICTED: adenosylhomocysteinase-like [Phoenix dactylifera]	0.662	Down	3.59e-06	56.622	144.94	40	18	56	8
	GO:0046395	8	carboxylic acid catabolic process	0.38189	TRINITY_DN89647_c0_g1_m.23254	PREDICTED: adenosylhomocysteinase 1-like [Gossypium hirsutum]	0.457	Down	0.046999	53.464	6.2556	3.5	2	4	1
	GO:0006152	9	purine nucleoside catabolic process	0.0168487	TRINITY_DN100616_c1_g1_m.1117	PREDICTED: adenosylhomocysteinase-like [Phoenix dactylifera]	0.662	Down	3.59e-06	56.622	144.94	40	18	56	8
	GO:0006152	9	purine nucleoside catabolic process	0.0168487	TRINITY_DN89647_c0_g1_m.23254	PREDICTED: adenosylhomocysteinase 1-like [Gossypium hirsutum]	0.457	Down	0.046999	53.464	6.2556	3.5	2	4	1
	GO:0009201	10	ribonucleoside triphosphate biosynthetic process	0.23802	TRINITY_DN96599_c0_g1_m.30792	"ATP synthase subunit alpha, mitochondrial precursor [Bathycoccus prasinos]"	0.22	Down	0.00022203	60.188	16.388	10.3	5	9	2
	GO:0009201	10	ribonucleoside triphosphate biosynthetic process	0.23802	TRINITY_DN96975_c3_g1_m.31308	"PREDICTED: ATP synthase subunit beta, mitochondrial isoform X3 [Prunus mume]"	0.53	Down	0.00062006	57.641	20.625	8.9	4	12	2
	GO:0009201	10	ribonucleoside triphosphate biosynthetic process	0.23802	TRINITY_DN99867_c2_g1_m.35947	PREDICTED: plasma membrane ATPase [Musa acuminata subsp. malaccensis]	0.581	Down	0.00020408	104.8	110.34	27.2	24	37	11
	GO:0046907	5	intracellular transport	0.0953035	TRINITY_DN113628_c0_g1_m.13257	PREDICTED: clathrin heavy chain 1-like [Zea mays]	0.558	Down	0.00157512	17.724	9.8824	21.7	3	7	1
	GO:0046907	5	intracellular transport	0.0953035	TRINITY_DN95426_c0_g1_m.29127	PREDICTED: syntaxin-132-like [Phoenix dactylifera]	0.557	Down	0.0059182	34.506	48.227	27.2	7	7	7
	GO:0046907	5	intracellular transport	0.0953035	TRINITY_DN99865_c4_g1_m.35943	PREDICTED: coatomer subunit beta'-1-like isoform X1 [Elaeis guineensis]	0.655	Down	0.00141642	102.24	70.751	11.8	10	13	6
	GO:0046907	5	intracellular transport	0.0953035	TRINITY_DN99710_c0_g1_m.35681	PREDICTED: coatomer subunit gamma-2 [Phoenix dactylifera]	0.525	Down	6.04e-05	98.176	128.84	17.3	11	15	11
	GO:0046907	5	intracellular transport	0.0953035	TRINITY_DN102144_c0_g1_m.4048	PREDICTED: importin subunit beta-1-like [Elaeis guineensis]	0.654	Down	0.0025046	96.893	55.079	9.3	6	6	6
	GO:0046907	5	intracellular transport	0.0953035	TRINITY_DN103466_c0_g1_m.6888	PREDICTED: importin-5-like [Juglans regia]	0.576	Down	0.00083508	122.96	60.749	4.7	5	5	4
	GO:0046907	5	intracellular transport	0.0953035	TRINITY_DN99869_c0_g2_m.35954	PREDICTED: target of Myb protein 1-like [Phoenix dactylifera]	0.588	Down	0.000184773	58.769	32.793	8	4	4	4
	GO:0046907	5	intracellular transport	0.0953035	TRINITY_DN92746_c0_g1_m.25927	PREDICTED: ran-binding protein 1 homolog b-like [Phoenix dactylifera]	0.666	Down	7.61e-05	23.641	44.481	26.6	6	8	6
	GO:0046907	5	intracellular transport	0.0953035	TRINITY_DN104037_c3_g1_m.8129	PREDICTED: clathrin heavy chain 1-like [Elaeis guineensis]	0.539	Down	1.18e-06	193.24	323.31	27.4	41	76	37
	GO:0046907	5	intracellular transport	0.0953035	TRINITY_DN100380_c1_g1_m.653	PREDICTED: importin subunit beta-1-like [Phoenix dactylifera]	0.511	Down	1.73e-05	52.603	90.581	26.2	8	11	5
	GO:0055076	9	transition metal ion homeostasis	0.00591711	TRINITY_DN64209_c0_g1_m.17563	"PREDICTED: ferritin-3, chloroplastic-like [Phoenix dactylifera]"	0.436	Down	0.00021839	33.049	59.685	28.9	7	14	3
	GO:0055076	9	transition metal ion homeostasis	0.00591711	TRINITY_DN64209_c0_g2_m.17565	ferritin 2 precursor family protein [Populus trichocarpa]	0.483	Down	2.09e-05	29.301	218.86	47.5	10	30	6
	GO:0055072	10	iron ion homeostasis	0.00591711	TRINITY_DN64209_c0_g1_m.17563	"PREDICTED: ferritin-3, chloroplastic-like [Phoenix dactylifera]"	0.436	Down	0.00021839	33.049	59.685	28.9	7	14	3
	GO:0055072	10	iron ion homeostasis	0.00591711	TRINITY_DN64209_c0_g2_m.17565	ferritin 2 precursor family protein [Populus trichocarpa]	0.483	Down	2.09e-05	29.301	218.86	47.5	10	30	6
	GO:0072523	6	purine-containing compound catabolic process	0.0168487	TRINITY_DN100616_c1_g1_m.1117	PREDICTED: adenosylhomocysteinase-like [Phoenix dactylifera]	0.662	Down	3.59e-06	56.622	144.94	40	18	56	8
	GO:0072523	6	purine-containing compound catabolic process	0.0168487	TRINITY_DN89647_c0_g1_m.23254	PREDICTED: adenosylhomocysteinase 1-like [Gossypium hirsutum]	0.457	Down	0.046999	53.464	6.2556	3.5	2	4	1
	GO:0006323	7	DNA packaging	0.0960502	TRINITY_DN90459_c0_g1_m.23908	PREDICTED: nucleosome assembly protein 1;4 [Vitis vinifera]	0.666	Down	0.00083615	41.519	28.475	6.4	2	3	2
	GO:0006323	7	DNA packaging	0.0960502	TRINITY_DN90066_c0_g1_m.23565	PREDICTED: histone H4-like [Zea mays]	0.576	Down	2.49e-06	11.409	93.437	57.3	7	30	4
	GO:1901658	6	glycosyl compound catabolic process	0.0319947	TRINITY_DN100616_c1_g1_m.1117	PREDICTED: adenosylhomocysteinase-like [Phoenix dactylifera]	0.662	Down	3.59e-06	56.622	144.94	40	18	56	8
	GO:1901658	6	glycosyl compound catabolic process	0.0319947	TRINITY_DN89647_c0_g1_m.23254	PREDICTED: adenosylhomocysteinase 1-like [Gossypium hirsutum]	0.457	Down	0.046999	53.464	6.2556	3.5	2	4	1
	GO:1901136	5	carbohydrate derivative catabolic process	0.0125142	TRINITY_DN100616_c1_g1_m.1117	PREDICTED: adenosylhomocysteinase-like [Phoenix dactylifera]	0.662	Down	3.59e-06	56.622	144.94	40	18	56	8
	GO:1901136	5	carbohydrate derivative catabolic process	0.0125142	TRINITY_DN89647_c0_g1_m.23254	PREDICTED: adenosylhomocysteinase 1-like [Gossypium hirsutum]	0.457	Down	0.046999	53.464	6.2556	3.5	2	4	1
	GO:1901136	5	carbohydrate derivative catabolic process	0.0125142	TRINITY_DN103179_c0_g1_m.6246	PREDICTED: endochitinase PR4-like [Arachis ipaensis]	0.643	Down	0.029283	28.761	6.8497	3.7	1	2	1
	GO:0007017	3	microtubule-based process	0.0590994	TRINITY_DN81340_c0_g1_m.19918	"PREDICTED: tubulin alpha chain, partial [Vitis vinifera]"	0.168	Down	2.69e-06	40.256	32.161	23.6	7	15	1
	GO:0007017	3	microtubule-based process	0.0590994	TRINITY_DN97433_c4_g4_m.32011	tubulin alpha-3 chain [Asparagus officinalis]	0.575	Down	0.0025039	49.733	136.88	33.3	13	25	3
	GO:0007017	3	microtubule-based process	0.0590994	TRINITY_DN87913_c0_g1_m.22278	PREDICTED: tubulin beta-2 chain-like [Elaeis guineensis]	0.37	Down	0.00092305	55.582	46.983	14.8	6	11	2
	GO:0051276	5	chromosome organization	0.353209	TRINITY_DN90459_c0_g1_m.23908	PREDICTED: nucleosome assembly protein 1;4 [Vitis vinifera]	0.666	Down	0.00083615	41.519	28.475	6.4	2	3	2
	GO:0051276	5	chromosome organization	0.353209	TRINITY_DN90066_c0_g1_m.23565	PREDICTED: histone H4-like [Zea mays]	0.576	Down	2.49e-06	11.409	93.437	57.3	7	30	4
	GO:0006873	7	cellular ion homeostasis	0.0168487	TRINITY_DN64209_c0_g1_m.17563	"PREDICTED: ferritin-3, chloroplastic-like [Phoenix dactylifera]"	0.436	Down	0.00021839	33.049	59.685	28.9	7	14	3
	GO:0006873	7	cellular ion homeostasis	0.0168487	TRINITY_DN64209_c0_g2_m.17565	ferritin 2 precursor family protein [Populus trichocarpa]	0.483	Down	2.09e-05	29.301	218.86	47.5	10	30	6
	GO:0016054	6	organic acid catabolic process	0.38189	TRINITY_DN100616_c1_g1_m.1117	PREDICTED: adenosylhomocysteinase-like [Phoenix dactylifera]	0.662	Down	3.59e-06	56.622	144.94	40	18	56	8
	GO:0016054	6	organic acid catabolic process	0.38189	TRINITY_DN89647_c0_g1_m.23254	PREDICTED: adenosylhomocysteinase 1-like [Gossypium hirsutum]	0.457	Down	0.046999	53.464	6.2556	3.5	2	4	1
	GO:1901606	10	alpha-amino acid catabolic process	0.235428	TRINITY_DN100616_c1_g1_m.1117	PREDICTED: adenosylhomocysteinase-like [Phoenix dactylifera]	0.662	Down	3.59e-06	56.622	144.94	40	18	56	8
	GO:1901606	10	alpha-amino acid catabolic process	0.235428	TRINITY_DN89647_c0_g1_m.23254	PREDICTED: adenosylhomocysteinase 1-like [Gossypium hirsutum]	0.457	Down	0.046999	53.464	6.2556	3.5	2	4	1
	GO:0006308	8	DNA catabolic process	0.00591711	TRINITY_DN93534_c0_g1_m.26745	PREDICTED: endonuclease 2-like isoform X2 [Phoenix dactylifera]	0.448	Down	0.00051532	37.093	20.873	9.8	3	5	2
	GO:0006308	8	DNA catabolic process	0.00591711	TRINITY_DN91996_c0_g1_m.25215	endonuclease 4-like [Ananas comosus]	0.663	Down	8.23e-05	35.655	79.478	22.4	5	10	4
	GO:0051649	4	establishment of localization in cell	0.0953035	TRINITY_DN113628_c0_g1_m.13257	PREDICTED: clathrin heavy chain 1-like [Zea mays]	0.558	Down	0.00157512	17.724	9.8824	21.7	3	7	1
	GO:0051649	4	establishment of localization in cell	0.0953035	TRINITY_DN95426_c0_g1_m.29127	PREDICTED: syntaxin-132-like [Phoenix dactylifera]	0.557	Down	0.0059182	34.506	48.227	27.2	7	7	7
	GO:0051649	4	establishment of localization in cell	0.0953035	TRINITY_DN99865_c4_g1_m.35943	PREDICTED: coatomer subunit beta'-1-like isoform X1 [Elaeis guineensis]	0.655	Down	0.00141642	102.24	70.751	11.8	10	13	6
	GO:0051649	4	establishment of localization in cell	0.0953035	TRINITY_DN99710_c0_g1_m.35681	PREDICTED: coatomer subunit gamma-2 [Phoenix dactylifera]	0.525	Down	6.04e-05	98.176	128.84	17.3	11	15	11
	GO:0051649	4	establishment of localization in cell	0.0953035	TRINITY_DN102144_c0_g1_m.4048	PREDICTED: importin subunit beta-1-like [Elaeis guineensis]	0.654	Down	0.0025046	96.893	55.079	9.3	6	6	6
	GO:0051649	4	establishment of localization in cell	0.0953035	TRINITY_DN103466_c0_g1_m.6888	PREDICTED: importin-5-like [Juglans regia]	0.576	Down	0.00083508	122.96	60.749	4.7	5	5	4
	GO:0051649	4	establishment of localization in cell	0.0953035	TRINITY_DN99869_c0_g2_m.35954	PREDICTED: target of Myb protein 1-like [Phoenix dactylifera]	0.588	Down	0.000184773	58.769	32.793	8	4	4	4
	GO:0051649	4	establishment of localization in cell	0.0953035	TRINITY_DN92746_c0_g1_m.25927	PREDICTED: ran-binding protein 1 homolog b-like [Phoenix dactylifera]	0.666	Down	7.61e-05	23.641	44.481	26.6	6	8	6
	GO:0051649	4	establishment of localization in cell	0.0953035	TRINITY_DN104037_c3_g1_m.8129	PREDICTED: clathrin heavy chain 1-like [Elaeis guineensis]	0.539	Down	1.18e-06	193.24	323.31	27.4	41	76	37
	GO:0051649	4	establishment of localization in cell	0.0953035	TRINITY_DN100380_c1_g1_m.653	PREDICTED: importin subunit beta-1-like [Phoenix dactylifera]	0.511	Down	1.73e-05	52.603	90.581	26.2	8	11	5
	GO:0006979	4	response to oxidative stress	0.0624654	TRINITY_DN94101_c0_g1_m.27429	PREDICTED: peroxidase 5-like [Elaeis guineensis]	0.48	Down	4.37e-05	37.323	46.822	12.4	4	13	4
	GO:0006979	4	response to oxidative stress	0.0624654	TRINITY_DN96293_c0_g1_m.30347	peroxidase 12-like [Ananas comosus]	0.469	Down	1.46e-06	37.598	134.78	29.4	9	34	9
	GO:0006979	4	response to oxidative stress	0.0624654	TRINITY_DN96615_c1_g1_m.30811	PREDICTED: cationic peroxidase 1-like [Phoenix dactylifera]	0.591	Down	1.59e-05	35.343	117.83	29.3	8	16	8
	GO:0006979	4	response to oxidative stress	0.0624654	TRINITY_DN90690_c0_g1_m.24083	peroxidase 12-like [Ananas comosus]	0.616	Down	0.0052435	39.684	63.707	20.7	5	6	5
	GO:1901361	5	organic cyclic compound catabolic process	0.0837381	TRINITY_DN100616_c1_g1_m.1117	PREDICTED: adenosylhomocysteinase-like [Phoenix dactylifera]	0.662	Down	3.59e-06	56.622	144.94	40	18	56	8
	GO:1901361	5	organic cyclic compound catabolic process	0.0837381	TRINITY_DN93534_c0_g1_m.26745	PREDICTED: endonuclease 2-like isoform X2 [Phoenix dactylifera]	0.448	Down	0.00051532	37.093	20.873	9.8	3	5	2
	GO:1901361	5	organic cyclic compound catabolic process	0.0837381	TRINITY_DN89647_c0_g1_m.23254	PREDICTED: adenosylhomocysteinase 1-like [Gossypium hirsutum]	0.457	Down	0.046999	53.464	6.2556	3.5	2	4	1
	GO:1901361	5	organic cyclic compound catabolic process	0.0837381	TRINITY_DN91996_c0_g1_m.25215	endonuclease 4-like [Ananas comosus]	0.663	Down	8.23e-05	35.655	79.478	22.4	5	10	4
	GO:0031497	8	chromatin assembly	0.0960502	TRINITY_DN90459_c0_g1_m.23908	PREDICTED: nucleosome assembly protein 1;4 [Vitis vinifera]	0.666	Down	0.00083615	41.519	28.475	6.4	2	3	2
	GO:0031497	8	chromatin assembly	0.0960502	TRINITY_DN90066_c0_g1_m.23565	PREDICTED: histone H4-like [Zea mays]	0.576	Down	2.49e-06	11.409	93.437	57.3	7	30	4
	GO:0071103	6	DNA conformation change	0.148909	TRINITY_DN90459_c0_g1_m.23908	PREDICTED: nucleosome assembly protein 1;4 [Vitis vinifera]	0.666	Down	0.00083615	41.519	28.475	6.4	2	3	2
	GO:0071103	6	DNA conformation change	0.148909	TRINITY_DN90066_c0_g1_m.23565	PREDICTED: histone H4-like [Zea mays]	0.576	Down	2.49e-06	11.409	93.437	57.3	7	30	4
	GO:0006333	7	chromatin assembly or disassembly	0.0960502	TRINITY_DN90459_c0_g1_m.23908	PREDICTED: nucleosome assembly protein 1;4 [Vitis vinifera]	0.666	Down	0.00083615	41.519	28.475	6.4	2	3	2
	GO:0006333	7	chromatin assembly or disassembly	0.0960502	TRINITY_DN90066_c0_g1_m.23565	PREDICTED: histone H4-like [Zea mays]	0.576	Down	2.49e-06	11.409	93.437	57.3	7	30	4
	GO:0050801	6	ion homeostasis	0.0168487	TRINITY_DN64209_c0_g1_m.17563	"PREDICTED: ferritin-3, chloroplastic-like [Phoenix dactylifera]"	0.436	Down	0.00021839	33.049	59.685	28.9	7	14	3
	GO:0050801	6	ion homeostasis	0.0168487	TRINITY_DN64209_c0_g2_m.17565	ferritin 2 precursor family protein [Populus trichocarpa]	0.483	Down	2.09e-05	29.301	218.86	47.5	10	30	6
	GO:0044273	5	sulfur compound catabolic process	0.0506476	TRINITY_DN100616_c1_g1_m.1117	PREDICTED: adenosylhomocysteinase-like [Phoenix dactylifera]	0.662	Down	3.59e-06	56.622	144.94	40	18	56	8
	GO:0044273	5	sulfur compound catabolic process	0.0506476	TRINITY_DN89647_c0_g1_m.23254	PREDICTED: adenosylhomocysteinase 1-like [Gossypium hirsutum]	0.457	Down	0.046999	53.464	6.2556	3.5	2	4	1
	GO:0006879	11	cellular iron ion homeostasis	0.00591711	TRINITY_DN64209_c0_g1_m.17563	"PREDICTED: ferritin-3, chloroplastic-like [Phoenix dactylifera]"	0.436	Down	0.00021839	33.049	59.685	28.9	7	14	3
	GO:0006879	11	cellular iron ion homeostasis	0.00591711	TRINITY_DN64209_c0_g2_m.17565	ferritin 2 precursor family protein [Populus trichocarpa]	0.483	Down	2.09e-05	29.301	218.86	47.5	10	30	6
	GO:0030003	8	cellular cation homeostasis	0.0168487	TRINITY_DN64209_c0_g1_m.17563	"PREDICTED: ferritin-3, chloroplastic-like [Phoenix dactylifera]"	0.436	Down	0.00021839	33.049	59.685	28.9	7	14	3
	GO:0030003	8	cellular cation homeostasis	0.0168487	TRINITY_DN64209_c0_g2_m.17565	ferritin 2 precursor family protein [Populus trichocarpa]	0.483	Down	2.09e-05	29.301	218.86	47.5	10	30	6
	GO:0050896	2	response to stimulus	0.0219657	TRINITY_DN98428_c0_g1_m.33604	PREDICTED: CBL-interacting serine/threonine-protein kinase 24 [Nelumbo nucifera]	0.295	Down	0.00122469	50.366	5.8945	3.6	2	2	1
	GO:0050896	2	response to stimulus	0.0219657	TRINITY_DN96293_c0_g1_m.30347	peroxidase 12-like [Ananas comosus]	0.469	Down	1.46e-06	37.598	134.78	29.4	9	34	9
	GO:0050896	2	response to stimulus	0.0219657	TRINITY_DN98314_c0_g4_m.33422	PREDICTED: pathogenesis-related protein 1 [Elaeis guineensis]	0.603	Down	0.0152759	11.182	18.111	77.9	8	14	2
	GO:0050896	2	response to stimulus	0.0219657	TRINITY_DN90416_c1_g1_m.23871	PREDICTED: pathogenesis-related protein 1 [Elaeis guineensis]	0.615	Down	1.85e-05	20.894	107.75	48.7	12	70	10
	GO:0050896	2	response to stimulus	0.0219657	TRINITY_DN90690_c0_g1_m.24083	peroxidase 12-like [Ananas comosus]	0.616	Down	0.0052435	39.684	63.707	20.7	5	6	5
	GO:0050896	2	response to stimulus	0.0219657	TRINITY_DN111943_c0_g1_m.13093	major allergen Pru ar 1-like [Ananas comosus]	0.49	Down	0.000100182	15.988	51.876	44.8	7	11	7
	GO:0050896	2	response to stimulus	0.0219657	TRINITY_DN90465_c0_g1_m.23912	PREDICTED: desiccation-related protein At2g46140-like [Musa acuminata subsp. malaccensis]	0.409	Down	4.17e-05	34.917	117.89	31.9	10	22	10
	GO:0050896	2	response to stimulus	0.0219657	TRINITY_DN99516_c1_g1_m.35350	PREDICTED: heat shock cognate protein 80 [Ziziphus jujuba]	0.577	Down	4.63e-06	80.281	306.99	38.9	30	59	20
	GO:0050896	2	response to stimulus	0.0219657	TRINITY_DN100838_c7_g2_m.1523	endoplasmin homolog [Ananas comosus]	0.503	Down	0.00054006	93.908	203.09	25.4	18	26	17
	GO:0050896	2	response to stimulus	0.0219657	TRINITY_DN98314_c0_g2_m.33420	PREDICTED: pathogenesis-related protein 1 [Elaeis guineensis]	0.471	Down	0.00075664	16.646	65.045	63.7	11	29	4
	GO:0050896	2	response to stimulus	0.0219657	TRINITY_DN103443_c0_g2_m.6843	PREDICTED: phototropin-1A isoform X2 [Phoenix dactylifera]	0.665	Down	0.00023818	110.09	43.112	5.6	5	6	5
	GO:0050896	2	response to stimulus	0.0219657	TRINITY_DN94101_c0_g1_m.27429	PREDICTED: peroxidase 5-like [Elaeis guineensis]	0.48	Down	4.37e-05	37.323	46.822	12.4	4	13	4
	GO:0050896	2	response to stimulus	0.0219657	TRINITY_DN56510_c0_g1_m.16971	PREDICTED: pathogenesis-related protein 1-like [Elaeis guineensis]	0.529	Down	6.36e-05	21.336	198.02	47.9	14	64	14
	GO:0050896	2	response to stimulus	0.0219657	TRINITY_DN99516_c0_g1_m.35349	PREDICTED: heat shock protein 81-1-like [Musa acuminata subsp. malaccensis]	0.488	Down	0.00067945	29.61	47.114	47.2	10	22	3
	GO:0050896	2	response to stimulus	0.0219657	TRINITY_DN849_c0_g1_m.20945	PREDICTED: MLP-like protein 423 [Phoenix dactylifera]	0.208	Down	0.00112417	18.678	109.96	59.4	9	22	9
	GO:0050896	2	response to stimulus	0.0219657	TRINITY_DN96615_c1_g1_m.30811	PREDICTED: cationic peroxidase 1-like [Phoenix dactylifera]	0.591	Down	1.59e-05	35.343	117.83	29.3	8	16	8
	GO:0050896	2	response to stimulus	0.0219657	TRINITY_DN98473_c0_g2_m.33674	PREDICTED: heat shock protein 83-like [Elaeis guineensis]	0.54	Down	0.000182222	80.75	68.818	15.2	12	20	6
	GO:0055082	6	cellular chemical homeostasis	0.00401532	TRINITY_DN105784_c0_g1_m.12019	PREDICTED: hexokinase-1-like [Nelumbo nucifera]	0.645	Down	6.19e-05	54.099	129.23	23.7	10	20	10
	GO:0055082	6	cellular chemical homeostasis	0.00401532	TRINITY_DN64209_c0_g1_m.17563	"PREDICTED: ferritin-3, chloroplastic-like [Phoenix dactylifera]"	0.436	Down	0.00021839	33.049	59.685	28.9	7	14	3
	GO:0055082	6	cellular chemical homeostasis	0.00401532	TRINITY_DN64209_c0_g2_m.17565	ferritin 2 precursor family protein [Populus trichocarpa]	0.483	Down	2.09e-05	29.301	218.86	47.5	10	30	6
	GO:0042454	9	ribonucleoside catabolic process	0.0319947	TRINITY_DN100616_c1_g1_m.1117	PREDICTED: adenosylhomocysteinase-like [Phoenix dactylifera]	0.662	Down	3.59e-06	56.622	144.94	40	18	56	8
	GO:0042454	9	ribonucleoside catabolic process	0.0319947	TRINITY_DN89647_c0_g1_m.23254	PREDICTED: adenosylhomocysteinase 1-like [Gossypium hirsutum]	0.457	Down	0.046999	53.464	6.2556	3.5	2	4	1
	GO:0006730	5	one-carbon metabolic process	0.0319947	TRINITY_DN100616_c1_g1_m.1117	PREDICTED: adenosylhomocysteinase-like [Phoenix dactylifera]	0.662	Down	3.59e-06	56.622	144.94	40	18	56	8
	GO:0006730	5	one-carbon metabolic process	0.0319947	TRINITY_DN89647_c0_g1_m.23254	PREDICTED: adenosylhomocysteinase 1-like [Gossypium hirsutum]	0.457	Down	0.046999	53.464	6.2556	3.5	2	4	1
	GO:0051641	3	cellular localization	0.107819	TRINITY_DN113628_c0_g1_m.13257	PREDICTED: clathrin heavy chain 1-like [Zea mays]	0.558	Down	0.00157512	17.724	9.8824	21.7	3	7	1
	GO:0051641	3	cellular localization	0.107819	TRINITY_DN95426_c0_g1_m.29127	PREDICTED: syntaxin-132-like [Phoenix dactylifera]	0.557	Down	0.0059182	34.506	48.227	27.2	7	7	7
	GO:0051641	3	cellular localization	0.107819	TRINITY_DN99865_c4_g1_m.35943	PREDICTED: coatomer subunit beta'-1-like isoform X1 [Elaeis guineensis]	0.655	Down	0.00141642	102.24	70.751	11.8	10	13	6
	GO:0051641	3	cellular localization	0.107819	TRINITY_DN99710_c0_g1_m.35681	PREDICTED: coatomer subunit gamma-2 [Phoenix dactylifera]	0.525	Down	6.04e-05	98.176	128.84	17.3	11	15	11
	GO:0051641	3	cellular localization	0.107819	TRINITY_DN102144_c0_g1_m.4048	PREDICTED: importin subunit beta-1-like [Elaeis guineensis]	0.654	Down	0.0025046	96.893	55.079	9.3	6	6	6
	GO:0051641	3	cellular localization	0.107819	TRINITY_DN103466_c0_g1_m.6888	PREDICTED: importin-5-like [Juglans regia]	0.576	Down	0.00083508	122.96	60.749	4.7	5	5	4
	GO:0051641	3	cellular localization	0.107819	TRINITY_DN99869_c0_g2_m.35954	PREDICTED: target of Myb protein 1-like [Phoenix dactylifera]	0.588	Down	0.000184773	58.769	32.793	8	4	4	4
	GO:0051641	3	cellular localization	0.107819	TRINITY_DN92746_c0_g1_m.25927	PREDICTED: ran-binding protein 1 homolog b-like [Phoenix dactylifera]	0.666	Down	7.61e-05	23.641	44.481	26.6	6	8	6
	GO:0051641	3	cellular localization	0.107819	TRINITY_DN104037_c3_g1_m.8129	PREDICTED: clathrin heavy chain 1-like [Elaeis guineensis]	0.539	Down	1.18e-06	193.24	323.31	27.4	41	76	37
	GO:0051641	3	cellular localization	0.107819	TRINITY_DN100380_c1_g1_m.653	PREDICTED: importin subunit beta-1-like [Phoenix dactylifera]	0.511	Down	1.73e-05	52.603	90.581	26.2	8	11	5
	GO:0006875	9	cellular metal ion homeostasis	0.0168487	TRINITY_DN64209_c0_g1_m.17563	"PREDICTED: ferritin-3, chloroplastic-like [Phoenix dactylifera]"	0.436	Down	0.00021839	33.049	59.685	28.9	7	14	3
	GO:0006875	9	cellular metal ion homeostasis	0.0168487	TRINITY_DN64209_c0_g2_m.17565	ferritin 2 precursor family protein [Populus trichocarpa]	0.483	Down	2.09e-05	29.301	218.86	47.5	10	30	6
	GO:0046700	5	heterocycle catabolic process	0.0624654	TRINITY_DN100616_c1_g1_m.1117	PREDICTED: adenosylhomocysteinase-like [Phoenix dactylifera]	0.662	Down	3.59e-06	56.622	144.94	40	18	56	8
	GO:0046700	5	heterocycle catabolic process	0.0624654	TRINITY_DN93534_c0_g1_m.26745	PREDICTED: endonuclease 2-like isoform X2 [Phoenix dactylifera]	0.448	Down	0.00051532	37.093	20.873	9.8	3	5	2
	GO:0046700	5	heterocycle catabolic process	0.0624654	TRINITY_DN89647_c0_g1_m.23254	PREDICTED: adenosylhomocysteinase 1-like [Gossypium hirsutum]	0.457	Down	0.046999	53.464	6.2556	3.5	2	4	1
	GO:0046700	5	heterocycle catabolic process	0.0624654	TRINITY_DN91996_c0_g1_m.25215	endonuclease 4-like [Ananas comosus]	0.663	Down	8.23e-05	35.655	79.478	22.4	5	10	4

## Sheet: all
GO Terms Level 1	GO Terms Description	GO Terms Level	GO Terms ID	Mapping	Background	All Mapping	All Background	Fold Enrichment	Fisher' exact test P value	-log10(p value)	Related Protein
Molecular Function	heme binding	5	GO:0020037	20	70	407	2907	2.04	0.000990995	3	TRINITY_DN96293_c0_g1_m.30347 TRINITY_DN104704_c7_g8_m.9588 TRINITY_DN90690_c0_g1_m.24083 TRINITY_DN100304_c1_g2_m.505 TRINITY_DN96100_c2_g1_m.30030 TRINITY_DN99012_c0_g1_m.34527 TRINITY_DN119008_c0_g1_m.13685 TRINITY_DN104730_c3_g5_m.9631 TRINITY_DN95800_c0_g1_m.29620 TRINITY_DN104387_c0_g1_m.8902 TRINITY_DN94101_c0_g1_m.27429 TRINITY_DN105164_c2_g10_m.10708 TRINITY_DN104929_c0_g1_m.10154 TRINIT…
	peroxidase activity	5	GO:0004601	8	18	407	2907	3.17	0.0016667	2.78	TRINITY_DN98211_c0_g6_m.33200 TRINITY_DN94101_c0_g1_m.27429 TRINITY_DN96293_c0_g1_m.30347 TRINITY_DN87878_c0_g1_m.22249 TRINITY_DN96615_c1_g1_m.30811 TRINITY_DN90690_c0_g1_m.24083 TRINITY_DN97723_c1_g1_m.32442 TRINITY_DN99012_c0_g1_m.34527
	tetrapyrrole binding	4	GO:0046906	20	73	407	2907	1.96	0.0017528	2.76	TRINITY_DN96293_c0_g1_m.30347 TRINITY_DN104704_c7_g8_m.9588 TRINITY_DN90690_c0_g1_m.24083 TRINITY_DN100304_c1_g2_m.505 TRINITY_DN96100_c2_g1_m.30030 TRINITY_DN99012_c0_g1_m.34527 TRINITY_DN119008_c0_g1_m.13685 TRINITY_DN104730_c3_g5_m.9631 TRINITY_DN95800_c0_g1_m.29620 TRINITY_DN104387_c0_g1_m.8902 TRINITY_DN94101_c0_g1_m.27429 TRINITY_DN105164_c2_g10_m.10708 TRINITY_DN104929_c0_g1_m.10154 TRINIT…
	manganese ion binding	7	GO:0030145	6	12	407	2907	3.57	0.00317979	2.5	TRINITY_DN104036_c0_g1_m.8120 TRINITY_DN84036_c0_g1_m.20684 TRINITY_DN101823_c2_g12_m.3441 TRINITY_DN91436_c0_g1_m.24722 TRINITY_DN92120_c0_g1_m.25332 TRINITY_DN60322_c0_g2_m.17214
	oxidoreductase activity, acting on peroxide as acceptor	4	GO:0016684	8	20	407	2907	2.86	0.0037137	2.43	TRINITY_DN98211_c0_g6_m.33200 TRINITY_DN94101_c0_g1_m.27429 TRINITY_DN96293_c0_g1_m.30347 TRINITY_DN87878_c0_g1_m.22249 TRINITY_DN96615_c1_g1_m.30811 TRINITY_DN90690_c0_g1_m.24083 TRINITY_DN97723_c1_g1_m.32442 TRINITY_DN99012_c0_g1_m.34527
	unfolded protein binding	4	GO:0051082	12	38	407	2907	2.26	0.00416059	2.38	TRINITY_DN100617_c0_g1_m.1121 TRINITY_DN94270_c0_g1_m.27619 TRINITY_DN92499_c0_g1_m.25713 TRINITY_DN91631_c0_g1_m.24899 TRINITY_DN99516_c0_g1_m.35349 TRINITY_DN98473_c0_g2_m.33674 TRINITY_DN95558_c0_g1_m.29299 TRINITY_DN86883_c0_g1_m.21788 TRINITY_DN99516_c1_g1_m.35350 TRINITY_DN85209_c0_g1_m.21024 TRINITY_DN91487_c0_g1_m.24772 TRINITY_DN100838_c7_g2_m.1523
	iron ion binding	7	GO:0005506	16	58	407	2907	1.97	0.00460461	2.34	TRINITY_DN95450_c0_g1_m.29160 TRINITY_DN100304_c1_g2_m.505 TRINITY_DN96100_c2_g1_m.30030 TRINITY_DN119008_c0_g1_m.13685 TRINITY_DN104730_c3_g5_m.9631 TRINITY_DN95800_c0_g1_m.29620 TRINITY_DN104387_c0_g1_m.8902 TRINITY_DN105164_c2_g10_m.10708 TRINITY_DN64209_c0_g2_m.17565 TRINITY_DN64209_c0_g1_m.17563 TRINITY_DN104929_c0_g1_m.10154 TRINITY_DN105430_c5_g1_m.11282 TRINITY_DN105164_c2_g5_m.10710 TRIN…
	endonuclease activity	6	GO:0004519	5	10	407	2907	3.57	0.00722071	2.14	TRINITY_DN104943_c0_g1_m.10199 TRINITY_DN102700_c0_g4_m.5227 TRINITY_DN93534_c0_g1_m.26745 TRINITY_DN91996_c0_g1_m.25215 TRINITY_DN91248_c2_g2_m.24540
Cellular Component	non-membrane-bounded organelle	3	GO:0043228	31	158	97	805	1.63	0.00142238	2.85	TRINITY_DN87155_c0_g2_m.21913 TRINITY_DN103612_c1_g1_m.7236 TRINITY_DN62517_c0_g1_m.17413 TRINITY_DN94774_c1_g1_m.28226 TRINITY_DN96114_c0_g1_m.30054 TRINITY_DN87913_c0_g1_m.22278 TRINITY_DN92006_c0_g1_m.25220 TRINITY_DN89071_c0_g1_m.22902 TRINITY_DN90397_c0_g1_m.23857 TRINITY_DN98523_c1_g3_m.33732 TRINITY_DN105098_c2_g8_m.10531 TRINITY_DN81340_c0_g1_m.19918 TRINITY_DN70769_c0_g1_m.18181 TRINITY_…
	intracellular non-membrane-bounded organelle	7	GO:0043232	31	158	97	805	1.63	0.00142238	2.85	TRINITY_DN87155_c0_g2_m.21913 TRINITY_DN103612_c1_g1_m.7236 TRINITY_DN62517_c0_g1_m.17413 TRINITY_DN94774_c1_g1_m.28226 TRINITY_DN96114_c0_g1_m.30054 TRINITY_DN87913_c0_g1_m.22278 TRINITY_DN92006_c0_g1_m.25220 TRINITY_DN89071_c0_g1_m.22902 TRINITY_DN90397_c0_g1_m.23857 TRINITY_DN98523_c1_g3_m.33732 TRINITY_DN105098_c2_g8_m.10531 TRINITY_DN81340_c0_g1_m.19918 TRINITY_DN70769_c0_g1_m.18181 TRINITY_…
	extracellular region	2	GO:0005576	3	4	97	805	6.22	0.00621011	2.21	TRINITY_DN100956_c0_g4_m.1731 TRINITY_DN103948_c3_g1_m.7952 TRINITY_DN104461_c2_g1_m.9051
	ribosome	8	GO:0005840	24	125	97	805	1.59	0.00790931	2.1	TRINITY_DN87155_c0_g2_m.21913 TRINITY_DN103612_c1_g1_m.7236 TRINITY_DN62517_c0_g1_m.17413 TRINITY_DN94774_c1_g1_m.28226 TRINITY_DN96114_c0_g1_m.30054 TRINITY_DN92006_c0_g1_m.25220 TRINITY_DN89071_c0_g1_m.22902 TRINITY_DN90397_c0_g1_m.23857 TRINITY_DN98523_c1_g3_m.33732 TRINITY_DN105098_c2_g8_m.10531 TRINITY_DN70769_c0_g1_m.18181 TRINITY_DN95754_c1_g3_m.29565 TRINITY_DN93181_c0_g1_m.26348 TRINITY_…
	thylakoid membrane	9	GO:0042651	5	13	97	805	3.19	0.0134006	1.87	TRINITY_DN102258_c3_g1_m.4273 TRINITY_DN84558_c0_g1_m.20826 TRINITY_DN98839_c0_g1_m.34241 TRINITY_DN100605_c0_g2_m.1092 TRINITY_DN94338_c0_g1_m.27710
Biological Process	response to stress	3	GO:0006950	26	75	319	2139	2.32	1.15872e-05	4.94	TRINITY_DN92162_c0_g1_m.25376 TRINITY_DN99276_c0_g10_m.34966 TRINITY_DN96293_c0_g1_m.30347 TRINITY_DN98314_c0_g4_m.33422 TRINITY_DN90416_c1_g1_m.23871 TRINITY_DN90690_c0_g1_m.24083 TRINITY_DN111943_c0_g1_m.13093 TRINITY_DN90465_c0_g1_m.23912 TRINITY_DN99516_c1_g1_m.35350 TRINITY_DN99012_c0_g1_m.34527 TRINITY_DN100838_c7_g2_m.1523 TRINITY_DN98314_c0_g2_m.33420 TRINITY_DN94270_c0_g1_m.27619 TRINITY…
	response to acid chemical	4	GO:0001101	5	5	319	2139	6.71	7.18212e-05	4.14	TRINITY_DN99276_c0_g10_m.34966 TRINITY_DN89436_c0_g1_m.23135 TRINITY_DN83544_c0_g1_m.20500 TRINITY_DN90465_c0_g1_m.23912 TRINITY_DN80640_c0_g1_m.19745
	response to water	5	GO:0009415	5	5	319	2139	6.71	7.18212e-05	4.14	TRINITY_DN99276_c0_g10_m.34966 TRINITY_DN89436_c0_g1_m.23135 TRINITY_DN83544_c0_g1_m.20500 TRINITY_DN90465_c0_g1_m.23912 TRINITY_DN80640_c0_g1_m.19745
	response to abiotic stimulus	3	GO:0009628	8	13	319	2139	4.13	0.000146129	3.84	TRINITY_DN92162_c0_g1_m.25376 TRINITY_DN99276_c0_g10_m.34966 TRINITY_DN94270_c0_g1_m.27619 TRINITY_DN89436_c0_g1_m.23135 TRINITY_DN83544_c0_g1_m.20500 TRINITY_DN95558_c0_g1_m.29299 TRINITY_DN90465_c0_g1_m.23912 TRINITY_DN80640_c0_g1_m.19745
	response to biotic stimulus	3	GO:0009607	6	8	319	2139	5.03	0.00022623	3.65	TRINITY_DN111943_c0_g1_m.13093 TRINITY_DN98314_c0_g4_m.33422 TRINITY_DN56510_c0_g1_m.16971 TRINITY_DN849_c0_g1_m.20945 TRINITY_DN98314_c0_g2_m.33420 TRINITY_DN90416_c1_g1_m.23871
	defense response	4	GO:0006952	6	9	319	2139	4.47	0.000593777	3.23	TRINITY_DN111943_c0_g1_m.13093 TRINITY_DN98314_c0_g4_m.33422 TRINITY_DN56510_c0_g1_m.16971 TRINITY_DN849_c0_g1_m.20945 TRINITY_DN98314_c0_g2_m.33420 TRINITY_DN90416_c1_g1_m.23871
	hydrogen peroxide metabolic process	5	GO:0042743	5	7	319	2139	4.79	0.00116163	2.93	TRINITY_DN94101_c0_g1_m.27429 TRINITY_DN96293_c0_g1_m.30347 TRINITY_DN99012_c0_g1_m.34527 TRINITY_DN96615_c1_g1_m.30811 TRINITY_DN90690_c0_g1_m.24083
	hydrogen peroxide catabolic process	6	GO:0042744	5	7	319	2139	4.79	0.00116163	2.93	TRINITY_DN94101_c0_g1_m.27429 TRINITY_DN96293_c0_g1_m.30347 TRINITY_DN99012_c0_g1_m.34527 TRINITY_DN96615_c1_g1_m.30811 TRINITY_DN90690_c0_g1_m.24083
	response to inorganic substance	4	GO:0010035	5	9	319	2139	3.73	0.0053792	2.27	TRINITY_DN99276_c0_g10_m.34966 TRINITY_DN89436_c0_g1_m.23135 TRINITY_DN83544_c0_g1_m.20500 TRINITY_DN90465_c0_g1_m.23912 TRINITY_DN80640_c0_g1_m.19745
	response to oxygen-containing compound	4	GO:1901700	5	9	319	2139	3.73	0.0053792	2.27	TRINITY_DN99276_c0_g10_m.34966 TRINITY_DN89436_c0_g1_m.23135 TRINITY_DN83544_c0_g1_m.20500 TRINITY_DN90465_c0_g1_m.23912 TRINITY_DN80640_c0_g1_m.19745
	response to oxidative stress	4	GO:0006979	8	20	319	2139	2.68	0.00548218	2.26	TRINITY_DN98211_c0_g6_m.33200 TRINITY_DN94101_c0_g1_m.27429 TRINITY_DN96293_c0_g1_m.30347 TRINITY_DN87878_c0_g1_m.22249 TRINITY_DN96615_c1_g1_m.30811 TRINITY_DN90690_c0_g1_m.24083 TRINITY_DN97723_c1_g1_m.32442 TRINITY_DN99012_c0_g1_m.34527
	DNA catabolic process	8	GO:0006308	2	2	319	2139	6.71	0.0221819	1.65	TRINITY_DN93534_c0_g1_m.26745 TRINITY_DN91996_c0_g1_m.25215
	cell wall macromolecule metabolic process	6	GO:0044036	2	2	319	2139	6.71	0.0221819	1.65	TRINITY_DN104461_c2_g1_m.9051 TRINITY_DN103179_c0_g1_m.6246
	response to water deprivation	6	GO:0009414	2	2	319	2139	6.71	0.0221819	1.65	TRINITY_DN83544_c0_g1_m.20500 TRINITY_DN90465_c0_g1_m.23912

## Sheet: all GO2Protein
GO Terms Level 1	GO Terms ID	GO Terms Level	GO Terms Description	Fisher's exact test P value	Protein accession	Protein description	GP/SPUF Ratio	Regulated Type	GP/SPUF P value	MW [kDa]	Score	Coverage [%]	Peptides	PSMs	Unique peptides	SPUF1	SPUF2	SPUF3	GP1	GP2	GP3
Molecular Function	GO:0051537	5	2 iron, 2 sulfur cluster binding	0.154233	TRINITY_DN84556_c0_g1_m.20825	rieske domain containing protein [Zea mays]	1.538	Up	1.54e-05	31.093	86.089	17.5	3	8	3	0.793	0.776	0.769	1.168	1.209	1.218
	GO:0051537	5	2 iron, 2 sulfur cluster binding	0.154233	TRINITY_DN94338_c0_g1_m.27710	"PREDICTED: cytochrome b6-f complex iron-sulfur subunit, chloroplastic [Theobroma cacao]"	1.503	Up	0.00021508	24.396	156.56	33.8	6	17	6	0.777	0.745	0.812	1.142	1.215	1.15
	GO:0051537	5	2 iron, 2 sulfur cluster binding	0.154233	TRINITY_DN91670_c0_g1_m.24934	"protein TIC 55, chloroplastic [Asparagus officinalis]"	1.716	Up	0.00045702	61.131	57.32	15.6	8	10	8	0.767	0.767	0.676	1.212	1.244	1.336
	GO:0008171	6	O-methyltransferase activity	0.120554	TRINITY_DN91087_c0_g1_m.24405	PREDICTED: protein-L-isoaspartate O-methyltransferase [Elaeis guineensis]	2.092	Up	4.49e-05	34.108	24.318	7.2	2	4	2	0.571	0.638	0.623	1.327	1.273	1.233
	GO:0008171	6	O-methyltransferase activity	0.120554	TRINITY_DN89762_c0_g2_m.23357	"flavonoid 3',5'-methyltransferase-like isoform X1 [Asparagus officinalis]"	0.536	Down	0.00124145	18.041	7.5563	7.5	1	1	1	1.326	1.509	1.2	0.768	0.721	0.674
	GO:0008171	6	O-methyltransferase activity	0.120554	TRINITY_DN104664_c0_g26_m.9514	PREDICTED: caffeoyl-CoA O-methyltransferase-like isoform X1 [Elaeis guineensis]	2.321	Up	0.00043894	11.488	7.8603	63	6	12	1	0.573	0.639	0.524	1.259	1.492	1.278
	GO:0008171	6	O-methyltransferase activity	0.120554	TRINITY_DN102422_c0_g2_m.4642	"LOW QUALITY PROTEIN: tricetin 3',4',5'-O-trimethyltransferase-like [Asparagus officinalis]"	0.501	Down	0.000104909	16.962	10.609	8.4	1	1	1	1.416	1.417	1.327	0.663	0.669	0.751
	GO:0008199	8	ferric iron binding	0.0532274	TRINITY_DN64209_c0_g1_m.17563	"PREDICTED: ferritin-3, chloroplastic-like [Phoenix dactylifera]"	0.436	Down	0.00021839	33.049	59.685	28.9	7	14	3	1.378	1.494	1.439	0.63	0.559	0.69
	GO:0008199	8	ferric iron binding	0.0532274	TRINITY_DN64209_c0_g2_m.17565	ferritin 2 precursor family protein [Populus trichocarpa]	0.483	Down	2.09e-05	29.301	218.86	47.5	10	30	6	1.332	1.436	1.462	0.695	0.684	0.662
	GO:0031420	6	alkali metal ion binding	0.191197	TRINITY_DN92915_c0_g1_m.26109	Pyruvate kinase isozyme A [Morus notabilis]	0.634	Down	0.0022606	34.597	22.104	12.2	3	3	2	1.22	1.183	1.386	0.785	0.748	0.869
	GO:0031420	6	alkali metal ion binding	0.191197	TRINITY_DN95753_c0_g1_m.29562	"PREDICTED: pyruvate kinase isozyme G, chloroplastic [Elaeis guineensis]"	1.733	Up	0.00079667	62.428	8.2336	7.3	3	8	1	0.681	0.783	0.676	1.251	1.152	1.305
	GO:0031420	6	alkali metal ion binding	0.191197	TRINITY_DN80226_c0_g1_m.19644	"PREDICTED: pyruvate kinase isozyme A, chloroplastic-like [Elaeis guineensis]"	0.526	Down	6.28e-05	14.549	9.526	18.6	2	2	1	1.308	1.339	1.441	0.745	0.688	0.717
	GO:0051020	5	GTPase binding	0.119871	TRINITY_DN102144_c0_g1_m.4048	PREDICTED: importin subunit beta-1-like [Elaeis guineensis]	0.654	Down	0.0025046	96.893	55.079	9.3	6	6	6	1.141	1.288	1.299	0.776	0.891	0.772
	GO:0051020	5	GTPase binding	0.119871	TRINITY_DN103466_c0_g1_m.6888	PREDICTED: importin-5-like [Juglans regia]	0.576	Down	0.00083508	122.96	60.749	4.7	5	5	4	1.344	1.372	1.211	0.729	0.825	0.706
	GO:0051020	5	GTPase binding	0.119871	TRINITY_DN100380_c1_g1_m.653	PREDICTED: importin subunit beta-1-like [Phoenix dactylifera]	0.511	Down	1.73e-05	52.603	90.581	26.2	8	11	5	1.392	1.348	1.458	0.708	0.702	0.734
	GO:0051540	3	metal cluster binding	0.188383	TRINITY_DN95450_c0_g1_m.29160	PREDICTED: iron-sulfur cluster assembly protein 1-like [Nelumbo nucifera]	1.636	Up	0.00047784	18.947	62.898	39.4	6	10	6	0.781	0.684	0.76	1.228	1.157	1.256
	GO:0051540	3	metal cluster binding	0.188383	TRINITY_DN101811_c1_g8_m.3422	"PREDICTED: LOW QUALITY PROTEIN: quinolinate synthase, chloroplastic [Phoenix dactylifera]"	2.179	Up	2.35e-05	81.276	22.576	4	3	4	3	0.639	0.583	0.596	1.382	1.288	1.291
	GO:0051540	3	metal cluster binding	0.188383	TRINITY_DN84556_c0_g1_m.20825	rieske domain containing protein [Zea mays]	1.538	Up	1.54e-05	31.093	86.089	17.5	3	8	3	0.793	0.776	0.769	1.168	1.209	1.218
	GO:0051540	3	metal cluster binding	0.188383	TRINITY_DN104704_c7_g8_m.9588	"PREDICTED: ferredoxin--nitrite reductase, chloroplastic [Musa acuminata subsp. malaccensis]"	2.213	Up	0.020041	67.695	30.01	7.6	5	5	5	0.515	0.544	0.746	1.318	1.365	1.312
	GO:0051540	3	metal cluster binding	0.188383	TRINITY_DN94338_c0_g1_m.27710	"PREDICTED: cytochrome b6-f complex iron-sulfur subunit, chloroplastic [Theobroma cacao]"	1.503	Up	0.00021508	24.396	156.56	33.8	6	17	6	0.777	0.745	0.812	1.142	1.215	1.15
	GO:0051540	3	metal cluster binding	0.188383	TRINITY_DN91670_c0_g1_m.24934	"protein TIC 55, chloroplastic [Asparagus officinalis]"	1.716	Up	0.00045702	61.131	57.32	15.6	8	10	8	0.767	0.767	0.676	1.212	1.244	1.336
	GO:0016209	2	antioxidant activity	0.0393458	TRINITY_DN98211_c0_g6_m.33200	PREDICTED: probable phospholipid hydroperoxide glutathione peroxidase [Phoenix dactylifera]	1.663	Up	0.00075751	25.187	31.162	14.7	4	10	4	0.764	0.761	0.661	1.221	1.15	1.264
	GO:0016209	2	antioxidant activity	0.0393458	TRINITY_DN94101_c0_g1_m.27429	PREDICTED: peroxidase 5-like [Elaeis guineensis]	0.48	Down	4.37e-05	37.323	46.822	12.4	4	13	4	1.347	1.401	1.447	0.628	0.687	0.699
	GO:0016209	2	antioxidant activity	0.0393458	TRINITY_DN96293_c0_g1_m.30347	peroxidase 12-like [Ananas comosus]	0.469	Down	1.46e-06	37.598	134.78	29.4	9	34	9	1.408	1.346	1.436	0.649	0.654	0.662
	GO:0016209	2	antioxidant activity	0.0393458	TRINITY_DN87878_c0_g1_m.22249	probable phospholipid hydroperoxide glutathione peroxidase [Ananas comosus]	1.515	Up	0.000175331	28.322	109.57	36.8	9	25	5	0.773	0.815	0.739	1.153	1.201	1.172
	GO:0016209	2	antioxidant activity	0.0393458	TRINITY_DN96615_c1_g1_m.30811	PREDICTED: cationic peroxidase 1-like [Phoenix dactylifera]	0.591	Down	1.59e-05	35.343	117.83	29.3	8	16	8	1.311	1.278	1.252	0.751	0.778	0.741
	GO:0016209	2	antioxidant activity	0.0393458	TRINITY_DN90690_c0_g1_m.24083	peroxidase 12-like [Ananas comosus]	0.616	Down	0.0052435	39.684	63.707	20.7	5	6	5	1.296	1.285	1.279	0.846	0.78	0.751
	GO:0016209	2	antioxidant activity	0.0393458	TRINITY_DN103764_c9_g1_m.7580	"PREDICTED: peroxiredoxin Q, chloroplastic [Elaeis guineensis]"	1.537	Up	0.000135531	23.889	196.54	52.5	12	37	12	0.809	0.748	0.75	1.187	1.21	1.15
	GO:0016209	2	antioxidant activity	0.0393458	TRINITY_DN97723_c1_g1_m.32442	PREDICTED: catalase isozyme 3-like [Nicotiana tabacum]	1.645	Up	0.00033692	11.435	32.743	37.6	2	3	2	0.688	0.75	0.783	1.27	1.195	1.188
	GO:0016209	2	antioxidant activity	0.0393458	TRINITY_DN99012_c0_g1_m.34527	PREDICTED: peroxidase 17 [Elaeis guineensis]	1.778	Up	5.86e-05	42.901	85.242	26.7	9	16	9	0.682	0.736	0.686	1.223	1.299	1.218
	GO:0016705	4	oxidoreductase activity, acting on paired donors, with incorporation or reduction of molecular oxygen	0.0471109	TRINITY_DN104387_c0_g1_m.8902	PREDICTED: cytochrome P450 71A1-like isoform X2 [Phoenix dactylifera]	0.522	Down	8.06e-05	57.136	55.64	12.7	5	6	5	1.358	1.349	1.429	0.766	0.716	0.678
	GO:0016705	4	oxidoreductase activity, acting on paired donors, with incorporation or reduction of molecular oxygen	0.0471109	TRINITY_DN105164_c2_g10_m.10708	PREDICTED: premnaspirodiene oxygenase-like [Vitis vinifera]	0.399	Down	0.00076221	57.771	48.676	14	6	9	4	1.512	1.665	1.315	0.666	0.52	0.607
	GO:0016705	4	oxidoreductase activity, acting on paired donors, with incorporation or reduction of molecular oxygen	0.0471109	TRINITY_DN104929_c0_g1_m.10154	PREDICTED: allene oxide synthase 2-like [Phoenix dactylifera]	0.398	Down	4.59e-06	48.931	291.33	47.2	21	83	20	1.471	1.474	1.548	0.629	0.583	0.575
	GO:0016705	4	oxidoreductase activity, acting on paired donors, with incorporation or reduction of molecular oxygen	0.0471109	TRINITY_DN100304_c1_g2_m.505	PREDICTED: cytochrome P450 71A1-like [Elaeis guineensis]	0.573	Down	0.00036252	56.79	28.509	7.9	4	4	4	1.323	1.396	1.204	0.786	0.728	0.732
	GO:0016705	4	oxidoreductase activity, acting on paired donors, with incorporation or reduction of molecular oxygen	0.0471109	TRINITY_DN96100_c2_g1_m.30030	PREDICTED: LOW QUALITY PROTEIN: cytochrome P450 CYP72A219-like [Phoenix dactylifera]	1.74	Up	0.00085621	60.902	25.897	6.8	4	7	3	0.631	0.762	0.752	1.249	1.215	1.269
	GO:0016705	4	oxidoreductase activity, acting on paired donors, with incorporation or reduction of molecular oxygen	0.0471109	TRINITY_DN105430_c5_g1_m.11282	PREDICTED: probable inactive linolenate hydroperoxide lyase [Phoenix dactylifera]	0.636	Down	0.00096471	56.896	147.69	20.7	8	15	8	1.258	1.261	1.264	0.782	0.821	0.802
	GO:0016705	4	oxidoreductase activity, acting on paired donors, with incorporation or reduction of molecular oxygen	0.0471109	TRINITY_DN105164_c2_g5_m.10710	PREDICTED: premnaspirodiene oxygenase-like [Phoenix dactylifera]	0.526	Down	0.00034226	24.458	18.098	11.9	2	3	2	1.312	1.269	1.511	0.74	0.718	0.696
	GO:0016705	4	oxidoreductase activity, acting on paired donors, with incorporation or reduction of molecular oxygen	0.0471109	TRINITY_DN105164_c2_g5_m.10711	PREDICTED: ent-isokaurene C2-hydroxylase-like [Oryza sativa Japonica Group]	0.479	Down	4.74e-06	23.857	29.968	30.1	6	8	5	1.413	1.394	1.431	0.654	0.665	0.71
	GO:0016705	4	oxidoreductase activity, acting on paired donors, with incorporation or reduction of molecular oxygen	0.0471109	TRINITY_DN119008_c0_g1_m.13685	PREDICTED: flavonoid 3'-monooxygenase-like [Nelumbo nucifera]	0.371	Down	0.0040026	13.801	8.1324	18.7	2	4	1	1.523	1.569	1.532	0.504	0.617	0.596
	GO:0016705	4	oxidoreductase activity, acting on paired donors, with incorporation or reduction of molecular oxygen	0.0471109	TRINITY_DN104730_c3_g5_m.9631	geraniol 8-hydroxylase-like [Ananas comosus]	0.336	Down	2.76e-07	63.748	133.19	21.7	10	25	9	1.569	1.611	1.668	0.542	0.549	0.536
	GO:0016705	4	oxidoreductase activity, acting on paired donors, with incorporation or reduction of molecular oxygen	0.0471109	TRINITY_DN105184_c1_g1_m.10738	PREDICTED: flavonoid 3'-monooxygenase [Musa acuminata subsp. malaccensis]	0.617	Down	0.000198693	58.405	34.17	10.6	5	5	5	1.324	1.229	1.332	0.782	0.841	0.773
	GO:0016705	4	oxidoreductase activity, acting on paired donors, with incorporation or reduction of molecular oxygen	0.0471109	TRINITY_DN95800_c0_g1_m.29620	PREDICTED: premnaspirodiene oxygenase-like [Phoenix dactylifera]	0.436	Down	0.00060231	58.736	6.0788	1.9	1	1	1	1.305	1.532	1.543	0.718	0.613	0.578
	GO:0016705	4	oxidoreductase activity, acting on paired donors, with incorporation or reduction of molecular oxygen	0.0471109	TRINITY_DN50441_c0_g2_m.16560	PREDICTED: isoflavone 3'-hydroxylase-like isoform X2 [Gossypium hirsutum]	0.519	Down	0.00031743	17.143	7.3503	7.3	1	1	1	1.375	1.256	1.487	0.689	0.695	0.753
	GO:0030145	7	manganese ion binding	0.00317979	TRINITY_DN104036_c0_g1_m.8120	PREDICTED: germin-like protein 5-1 [Elaeis guineensis]	0.473	Down	0.0098408	10.961	8.2203	17.6	2	4	1	1.496	1.409	1.343	0.745	0.471	0.793
	GO:0030145	7	manganese ion binding	0.00317979	TRINITY_DN84036_c0_g1_m.20684	PREDICTED: germin-like protein 8-14 [Phoenix dactylifera]	2.293	Up	1.57e-05	21.97	61.078	16.7	2	15	2	0.602	0.61	0.556	1.361	1.323	1.37
	GO:0030145	7	manganese ion binding	0.00317979	TRINITY_DN101823_c2_g12_m.3441	PREDICTED: xaa-Pro dipeptidase isoform X1 [Musa acuminata subsp. malaccensis]	1.521	Up	0.0141767	59.651	28.27	9.3	4	4	4	0.887	0.851	0.656	1.126	1.223	1.293
	GO:0030145	7	manganese ion binding	0.00317979	TRINITY_DN91436_c0_g1_m.24722	PREDICTED: germin-like protein 8-14 [Phoenix dactylifera]	2.053	Up	5.96e-05	21.907	67.175	17.1	3	5	3	0.676	0.591	0.633	1.31	1.321	1.27
	GO:0030145	7	manganese ion binding	0.00317979	TRINITY_DN92120_c0_g1_m.25332	"PREDICTED: 2,3-bisphosphoglycerate-independent phosphoglycerate mutase [Elaeis guineensis]"	1.515	Up	1.74e-06	61.066	323.31	50.3	26	79	26	0.794	0.768	0.767	1.174	1.181	1.174
	GO:0030145	7	manganese ion binding	0.00317979	TRINITY_DN60322_c0_g2_m.17214	PREDICTED: germin-like protein 5-1 [Elaeis guineensis]	0.648	Down	0.031317	13.267	21.292	21.9	2	5	2	1.285	1.126	0.935	0.769	0.592	0.808
	GO:0050308	8	sugar-phosphatase activity	0.0966849	TRINITY_DN102553_c0_g4_m.4950	"PREDICTED: fructose-1,6-bisphosphatase, chloroplastic-like [Nelumbo nucifera]"	1.553	Up	4.23e-05	45.319	126.83	24.9	8	20	8	0.77	0.732	0.767	1.212	1.147	1.165
	GO:0050308	8	sugar-phosphatase activity	0.0966849	TRINITY_DN103789_c5_g2_m.7630	"PREDICTED: fructose-1,6-bisphosphatase, cytosolic [Ziziphus jujuba]"	1.586	Up	0.000157018	44.972	186.39	33.5	12	30	12	0.789	0.739	0.71	1.169	1.213	1.168
	GO:0016802	5	trialkylsulfonium hydrolase activity	0.0532274	TRINITY_DN100616_c1_g1_m.1117	PREDICTED: adenosylhomocysteinase-like [Phoenix dactylifera]	0.662	Down	3.59e-06	56.622	144.94	40	18	56	8	1.21	1.244	1.239	0.832	0.811	0.803
	GO:0016802	5	trialkylsulfonium hydrolase activity	0.0532274	TRINITY_DN89647_c0_g1_m.23254	PREDICTED: adenosylhomocysteinase 1-like [Gossypium hirsutum]	0.457	Down	0.046999	53.464	6.2556	3.5	2	4	1	1.044	1.327	1.997	0.442	0.891	0.661
	GO:0004540	6	ribonuclease activity	0.0745717	TRINITY_DN104943_c0_g1_m.10199	PREDICTED: ribonuclease 3-like [Elaeis guineensis]	0.398	Down	6.2e-05	15.616	16.808	10.1	1	5	1	1.458	1.437	1.533	0.635	0.536	0.593
	GO:0004540	6	ribonuclease activity	0.0745717	TRINITY_DN93855_c0_g1_m.27155	"probable polyribonucleotide nucleotidyltransferase 1, chloroplastic isoform X1 [Ananas comosus]"	1.601	Up	0.0035196	103.83	18.277	2.6	3	3	3	0.842	0.734	0.683	1.099	1.276	1.241
	GO:0004540	6	ribonuclease activity	0.0745717	TRINITY_DN102700_c0_g4_m.5227	PREDICTED: ribonucleases P/MRP protein subunit POP1 [Phoenix dactylifera]	1.884	Up	0.0039836	67.527	5.8331	1.2	1	1	1	0.6	0.643	0.787	1.106	1.373	1.346
	GO:0004540	6	ribonuclease activity	0.0745717	TRINITY_DN91248_c2_g2_m.24540	RNase H domain-containing family protein [Populus trichocarpa]	0.539	Down	2.99e-06	13.99	56.837	48.5	6	7	6	1.343	1.414	1.38	0.737	0.731	0.762
	GO:0046982	5	protein heterodimerization activity	0.0745717	TRINITY_DN91119_c0_g1_m.24437	PREDICTED: probable histone H2A variant 3 [Nelumbo nucifera]	0.583	Down	0.0044448	14.249	18.547	17.9	2	4	2	1.145	1.361	1.424	0.707	0.719	0.867
	GO:0046982	5	protein heterodimerization activity	0.0745717	TRINITY_DN91467_c1_g1_m.24747	PREDICTED: probable histone H2A.2 [Elaeis guineensis]	0.659	Down	0.0072049	13.931	7.1106	9.7	1	1	1	1.24	1.304	1.17	0.697	0.853	0.898
	GO:0046982	5	protein heterodimerization activity	0.0745717	TRINITY_DN69118_c0_g1_m.17968	Histone H3.1 [Auxenochlorella protothecoides]	0.61	Down	0.000102308	12.502	13.694	14.3	2	4	2	1.242	1.333	1.251	0.809	0.778	0.747
	GO:0046982	5	protein heterodimerization activity	0.0745717	TRINITY_DN90066_c0_g1_m.23565	PREDICTED: histone H4-like [Zea mays]	0.576	Down	2.49e-06	11.409	93.437	57.3	7	30	4	1.33	1.302	1.344	0.771	0.777	0.743
	GO:0016893	7	endonuclease activity, active with either ribo- or deoxyribonucleic acids and producing 5'-phosphomonoesters	0.146545	TRINITY_DN102700_c0_g4_m.5227	PREDICTED: ribonucleases P/MRP protein subunit POP1 [Phoenix dactylifera]	1.884	Up	0.0039836	67.527	5.8331	1.2	1	1	1	0.6	0.643	0.787	1.106	1.373	1.346
	GO:0016893	7	endonuclease activity, active with either ribo- or deoxyribonucleic acids and producing 5'-phosphomonoesters	0.146545	TRINITY_DN91248_c2_g2_m.24540	RNase H domain-containing family protein [Populus trichocarpa]	0.539	Down	2.99e-06	13.99	56.837	48.5	6	7	6	1.343	1.414	1.38	0.737	0.731	0.762
	GO:0045735	2	nutrient reservoir activity	0.026703	TRINITY_DN104036_c0_g1_m.8120	PREDICTED: germin-like protein 5-1 [Elaeis guineensis]	0.473	Down	0.0098408	10.961	8.2203	17.6	2	4	1	1.496	1.409	1.343	0.745	0.471	0.793
	GO:0045735	2	nutrient reservoir activity	0.026703	TRINITY_DN84036_c0_g1_m.20684	PREDICTED: germin-like protein 8-14 [Phoenix dactylifera]	2.293	Up	1.57e-05	21.97	61.078	16.7	2	15	2	0.602	0.61	0.556	1.361	1.323	1.37
	GO:0045735	2	nutrient reservoir activity	0.026703	TRINITY_DN91436_c0_g1_m.24722	PREDICTED: germin-like protein 8-14 [Phoenix dactylifera]	2.053	Up	5.96e-05	21.907	67.175	17.1	3	5	3	0.676	0.591	0.633	1.31	1.321	1.27
	GO:0045735	2	nutrient reservoir activity	0.026703	TRINITY_DN60322_c0_g2_m.17214	PREDICTED: germin-like protein 5-1 [Elaeis guineensis]	0.648	Down	0.031317	13.267	21.292	21.9	2	5	2	1.285	1.126	0.935	0.769	0.592	0.808
	GO:0046906	4	tetrapyrrole binding	0.0017528	TRINITY_DN96293_c0_g1_m.30347	peroxidase 12-like [Ananas comosus]	0.469	Down	1.46e-06	37.598	134.78	29.4	9	34	9	1.408	1.346	1.436	0.649	0.654	0.662
	GO:0046906	4	tetrapyrrole binding	0.0017528	TRINITY_DN104704_c7_g8_m.9588	"PREDICTED: ferredoxin--nitrite reductase, chloroplastic [Musa acuminata subsp. malaccensis]"	2.213	Up	0.020041	67.695	30.01	7.6	5	5	5	0.515	0.544	0.746	1.318	1.365	1.312
	GO:0046906	4	tetrapyrrole binding	0.0017528	TRINITY_DN90690_c0_g1_m.24083	peroxidase 12-like [Ananas comosus]	0.616	Down	0.0052435	39.684	63.707	20.7	5	6	5	1.296	1.285	1.279	0.846	0.78	0.751
	GO:0046906	4	tetrapyrrole binding	0.0017528	TRINITY_DN100304_c1_g2_m.505	PREDICTED: cytochrome P450 71A1-like [Elaeis guineensis]	0.573	Down	0.00036252	56.79	28.509	7.9	4	4	4	1.323	1.396	1.204	0.786	0.728	0.732
	GO:0046906	4	tetrapyrrole binding	0.0017528	TRINITY_DN96100_c2_g1_m.30030	PREDICTED: LOW QUALITY PROTEIN: cytochrome P450 CYP72A219-like [Phoenix dactylifera]	1.74	Up	0.00085621	60.902	25.897	6.8	4	7	3	0.631	0.762	0.752	1.249	1.215	1.269
	GO:0046906	4	tetrapyrrole binding	0.0017528	TRINITY_DN99012_c0_g1_m.34527	PREDICTED: peroxidase 17 [Elaeis guineensis]	1.778	Up	5.86e-05	42.901	85.242	26.7	9	16	9	0.682	0.736	0.686	1.223	1.299	1.218
	GO:0046906	4	tetrapyrrole binding	0.0017528	TRINITY_DN119008_c0_g1_m.13685	PREDICTED: flavonoid 3'-monooxygenase-like [Nelumbo nucifera]	0.371	Down	0.0040026	13.801	8.1324	18.7	2	4	1	1.523	1.569	1.532	0.504	0.617	0.596
	GO:0046906	4	tetrapyrrole binding	0.0017528	TRINITY_DN104730_c3_g5_m.9631	geraniol 8-hydroxylase-like [Ananas comosus]	0.336	Down	2.76e-07	63.748	133.19	21.7	10	25	9	1.569	1.611	1.668	0.542	0.549	0.536
	GO:0046906	4	tetrapyrrole binding	0.0017528	TRINITY_DN95800_c0_g1_m.29620	PREDICTED: premnaspirodiene oxygenase-like [Phoenix dactylifera]	0.436	Down	0.00060231	58.736	6.0788	1.9	1	1	1	1.305	1.532	1.543	0.718	0.613	0.578
	GO:0046906	4	tetrapyrrole binding	0.0017528	TRINITY_DN104387_c0_g1_m.8902	PREDICTED: cytochrome P450 71A1-like isoform X2 [Phoenix dactylifera]	0.522	Down	8.06e-05	57.136	55.64	12.7	5	6	5	1.358	1.349	1.429	0.766	0.716	0.678
	GO:0046906	4	tetrapyrrole binding	0.0017528	TRINITY_DN94101_c0_g1_m.27429	PREDICTED: peroxidase 5-like [Elaeis guineensis]	0.48	Down	4.37e-05	37.323	46.822	12.4	4	13	4	1.347	1.401	1.447	0.628	0.687	0.699
	GO:0046906	4	tetrapyrrole binding	0.0017528	TRINITY_DN105164_c2_g10_m.10708	PREDICTED: premnaspirodiene oxygenase-like [Vitis vinifera]	0.399	Down	0.00076221	57.771	48.676	14	6	9	4	1.512	1.665	1.315	0.666	0.52	0.607
	GO:0046906	4	tetrapyrrole binding	0.0017528	TRINITY_DN104929_c0_g1_m.10154	PREDICTED: allene oxide synthase 2-like [Phoenix dactylifera]	0.398	Down	4.59e-06	48.931	291.33	47.2	21	83	20	1.471	1.474	1.548	0.629	0.583	0.575
	GO:0046906	4	tetrapyrrole binding	0.0017528	TRINITY_DN96615_c1_g1_m.30811	PREDICTED: cationic peroxidase 1-like [Phoenix dactylifera]	0.591	Down	1.59e-05	35.343	117.83	29.3	8	16	8	1.311	1.278	1.252	0.751	0.778	0.741
	GO:0046906	4	tetrapyrrole binding	0.0017528	TRINITY_DN105430_c5_g1_m.11282	PREDICTED: probable inactive linolenate hydroperoxide lyase [Phoenix dactylifera]	0.636	Down	0.00096471	56.896	147.69	20.7	8	15	8	1.258	1.261	1.264	0.782	0.821	0.802
	GO:0046906	4	tetrapyrrole binding	0.0017528	TRINITY_DN105164_c2_g5_m.10710	PREDICTED: premnaspirodiene oxygenase-like [Phoenix dactylifera]	0.526	Down	0.00034226	24.458	18.098	11.9	2	3	2	1.312	1.269	1.511	0.74	0.718	0.696
	GO:0046906	4	tetrapyrrole binding	0.0017528	TRINITY_DN105164_c2_g5_m.10711	PREDICTED: ent-isokaurene C2-hydroxylase-like [Oryza sativa Japonica Group]	0.479	Down	4.74e-06	23.857	29.968	30.1	6	8	5	1.413	1.394	1.431	0.654	0.665	0.71
	GO:0046906	4	tetrapyrrole binding	0.0017528	TRINITY_DN97723_c1_g1_m.32442	PREDICTED: catalase isozyme 3-like [Nicotiana tabacum]	1.645	Up	0.00033692	11.435	32.743	37.6	2	3	2	0.688	0.75	0.783	1.27	1.195	1.188
	GO:0046906	4	tetrapyrrole binding	0.0017528	TRINITY_DN105184_c1_g1_m.10738	PREDICTED: flavonoid 3'-monooxygenase [Musa acuminata subsp. malaccensis]	0.617	Down	0.000198693	58.405	34.17	10.6	5	5	5	1.324	1.229	1.332	0.782	0.841	0.773
	GO:0046906	4	tetrapyrrole binding	0.0017528	TRINITY_DN50441_c0_g2_m.16560	PREDICTED: isoflavone 3'-hydroxylase-like isoform X2 [Gossypium hirsutum]	0.519	Down	0.00031743	17.143	7.3503	7.3	1	1	1	1.375	1.256	1.487	0.689	0.695	0.753
	GO:0016801	4	hydrolase activity, acting on ether bonds	0.0532274	TRINITY_DN100616_c1_g1_m.1117	PREDICTED: adenosylhomocysteinase-like [Phoenix dactylifera]	0.662	Down	3.59e-06	56.622	144.94	40	18	56	8	1.21	1.244	1.239	0.832	0.811	0.803
	GO:0016801	4	hydrolase activity, acting on ether bonds	0.0532274	TRINITY_DN89647_c0_g1_m.23254	PREDICTED: adenosylhomocysteinase 1-like [Gossypium hirsutum]	0.457	Down	0.046999	53.464	6.2556	3.5	2	4	1	1.044	1.327	1.997	0.442	0.891	0.661
	GO:0004518	5	nuclease activity	0.0118898	TRINITY_DN104943_c0_g1_m.10199	PREDICTED: ribonuclease 3-like [Elaeis guineensis]	0.398	Down	6.2e-05	15.616	16.808	10.1	1	5	1	1.458	1.437	1.533	0.635	0.536	0.593
	GO:0004518	5	nuclease activity	0.0118898	TRINITY_DN93855_c0_g1_m.27155	"probable polyribonucleotide nucleotidyltransferase 1, chloroplastic isoform X1 [Ananas comosus]"	1.601	Up	0.0035196	103.83	18.277	2.6	3	3	3	0.842	0.734	0.683	1.099	1.276	1.241
	GO:0004518	5	nuclease activity	0.0118898	TRINITY_DN102700_c0_g4_m.5227	PREDICTED: ribonucleases P/MRP protein subunit POP1 [Phoenix dactylifera]	1.884	Up	0.0039836	67.527	5.8331	1.2	1	1	1	0.6	0.643	0.787	1.106	1.373	1.346
	GO:0004518	5	nuclease activity	0.0118898	TRINITY_DN93534_c0_g1_m.26745	PREDICTED: endonuclease 2-like isoform X2 [Phoenix dactylifera]	0.448	Down	0.00051532	37.093	20.873	9.8	3	5	2	1.39	1.561	1.376	0.707	0.565	0.668
	GO:0004518	5	nuclease activity	0.0118898	TRINITY_DN91996_c0_g1_m.25215	endonuclease 4-like [Ananas comosus]	0.663	Down	8.23e-05	35.655	79.478	22.4	5	10	4	1.224	1.208	1.262	0.789	0.81	0.85
	GO:0004518	5	nuclease activity	0.0118898	TRINITY_DN91248_c2_g2_m.24540	RNase H domain-containing family protein [Populus trichocarpa]	0.539	Down	2.99e-06	13.99	56.837	48.5	6	7	6	1.343	1.414	1.38	0.737	0.731	0.762
	GO:0016671	5	oxidoreductase activity, acting on a sulfur group of donors, disulfide as acceptor	0.200171	TRINITY_DN29739_c0_g7_m.15740	"PREDICTED: peptide methionine sulfoxide reductase B1, chloroplastic isoform X2 [Phoenix dactylifera]"	1.626	Up	0.02148	15.004	48.696	55.3	6	6	6	0.631	0.787	0.782	1.205	1.171	1.201
	GO:0016671	5	oxidoreductase activity, acting on a sulfur group of donors, disulfide as acceptor	0.200171	TRINITY_DN90053_c0_g1_m.23539	PREDICTED: peptide methionine sulfoxide reductase A1-like [Elaeis guineensis]	1.824	Up	3.96e-05	25.234	110.74	48	11	23	9	0.666	0.7	0.638	1.22	1.249	1.187
	GO:0051082	4	unfolded protein binding	0.00416059	TRINITY_DN100617_c0_g1_m.1121	PREDICTED: calreticulin-like [Phoenix dactylifera]	0.558	Down	9.72e-05	48.885	69.936	23.6	9	16	9	1.383	1.253	1.348	0.746	0.711	0.767
	GO:0051082	4	unfolded protein binding	0.00416059	TRINITY_DN94270_c0_g1_m.27619	"PREDICTED: chaperone protein dnaJ A6, chloroplastic [Elaeis guineensis]"	1.58	Up	0.0030764	47.893	160.26	29.7	12	19	12	0.846	0.663	0.771	1.234	1.185	1.184
	GO:0051082	4	unfolded protein binding	0.00416059	TRINITY_DN92499_c0_g1_m.25713	"PREDICTED: stromal 70 kDa heat shock-related protein, chloroplastic-like [Musa acuminata subsp. malaccensis]"	1.587	Up	6.29e-05	74.766	323.31	47.2	33	99	13	0.788	0.724	0.748	1.218	1.194	1.175
	GO:0051082	4	unfolded protein binding	0.00416059	TRINITY_DN91631_c0_g1_m.24899	"PREDICTED: stromal 70 kDa heat shock-related protein, chloroplastic-like [Musa acuminata subsp. malaccensis]"	1.932	Up	9.3e-07	75.005	91.201	39.2	30	85	10	0.674	0.646	0.654	1.269	1.292	1.252
	GO:0051082	4	unfolded protein binding	0.00416059	TRINITY_DN99516_c0_g1_m.35349	PREDICTED: heat shock protein 81-1-like [Musa acuminata subsp. malaccensis]	0.488	Down	0.00067945	29.61	47.114	47.2	10	22	3	1.33	1.385	1.412	0.686	0.581	0.747
	GO:0051082	4	unfolded protein binding	0.00416059	TRINITY_DN98473_c0_g2_m.33674	PREDICTED: heat shock protein 83-like [Elaeis guineensis]	0.54	Down	0.000182222	80.75	68.818	15.2	12	20	6	1.341	1.306	1.404	0.673	0.738	0.775
	GO:0051082	4	unfolded protein binding	0.00416059	TRINITY_DN95558_c0_g1_m.29299	PREDICTED: dnaJ protein homolog 2-like [Nelumbo nucifera]	1.678	Up	0.000122415	46.597	39.03	23.1	11	18	6	0.764	0.702	0.733	1.186	1.291	1.213
	GO:0051082	4	unfolded protein binding	0.00416059	TRINITY_DN86883_c0_g1_m.21788	PREDICTED: dnaJ protein homolog 2 isoform X2 [Solanum pennellii]	1.702	Up	0.003295	31.855	6.0652	15.9	6	14	1	0.637	0.814	0.715	1.169	1.348	1.17
	GO:0051082	4	unfolded protein binding	0.00416059	TRINITY_DN99516_c1_g1_m.35350	PREDICTED: heat shock cognate protein 80 [Ziziphus jujuba]	0.577	Down	4.63e-06	80.281	306.99	38.9	30	59	20	1.298	1.281	1.333	0.729	0.766	0.761
	GO:0051082	4	unfolded protein binding	0.00416059	TRINITY_DN85209_c0_g1_m.21024	"PREDICTED: protein EMBRYO SAC DEVELOPMENT ARREST 3, chloroplastic [Elaeis guineensis]"	1.767	Up	0.0137793	11.199	6.2	8.6	1	1	1	0.548	0.689	0.882	1.234	1.313	1.197
	GO:0051082	4	unfolded protein binding	0.00416059	TRINITY_DN91487_c0_g1_m.24772	PREDICTED: T-complex protein 1 subunit alpha [Elaeis guineensis]	0.571	Down	2.2e-05	59.039	142.16	28.1	14	25	14	1.295	1.3	1.353	0.747	0.727	0.781
	GO:0051082	4	unfolded protein binding	0.00416059	TRINITY_DN100838_c7_g2_m.1523	endoplasmin homolog [Ananas comosus]	0.503	Down	0.00054006	93.908	203.09	25.4	18	26	17	1.395	1.309	1.399	0.779	0.634	0.65
	GO:0030955	7	potassium ion binding	0.191197	TRINITY_DN92915_c0_g1_m.26109	Pyruvate kinase isozyme A [Morus notabilis]	0.634	Down	0.0022606	34.597	22.104	12.2	3	3	2	1.22	1.183	1.386	0.785	0.748	0.869
	GO:0030955	7	potassium ion binding	0.191197	TRINITY_DN95753_c0_g1_m.29562	"PREDICTED: pyruvate kinase isozyme G, chloroplastic [Elaeis guineensis]"	1.733	Up	0.00079667	62.428	8.2336	7.3	3	8	1	0.681	0.783	0.676	1.251	1.152	1.305
	GO:0030955	7	potassium ion binding	0.191197	TRINITY_DN80226_c0_g1_m.19644	"PREDICTED: pyruvate kinase isozyme A, chloroplastic-like [Elaeis guineensis]"	0.526	Down	6.28e-05	14.549	9.526	18.6	2	2	1	1.308	1.339	1.441	0.745	0.688	0.717
	GO:0020037	5	heme binding	0.000990995	TRINITY_DN96293_c0_g1_m.30347	peroxidase 12-like [Ananas comosus]	0.469	Down	1.46e-06	37.598	134.78	29.4	9	34	9	1.408	1.346	1.436	0.649	0.654	0.662
	GO:0020037	5	heme binding	0.000990995	TRINITY_DN104704_c7_g8_m.9588	"PREDICTED: ferredoxin--nitrite reductase, chloroplastic [Musa acuminata subsp. malaccensis]"	2.213	Up	0.020041	67.695	30.01	7.6	5	5	5	0.515	0.544	0.746	1.318	1.365	1.312
	GO:0020037	5	heme binding	0.000990995	TRINITY_DN90690_c0_g1_m.24083	peroxidase 12-like [Ananas comosus]	0.616	Down	0.0052435	39.684	63.707	20.7	5	6	5	1.296	1.285	1.279	0.846	0.78	0.751
	GO:0020037	5	heme binding	0.000990995	TRINITY_DN100304_c1_g2_m.505	PREDICTED: cytochrome P450 71A1-like [Elaeis guineensis]	0.573	Down	0.00036252	56.79	28.509	7.9	4	4	4	1.323	1.396	1.204	0.786	0.728	0.732
	GO:0020037	5	heme binding	0.000990995	TRINITY_DN96100_c2_g1_m.30030	PREDICTED: LOW QUALITY PROTEIN: cytochrome P450 CYP72A219-like [Phoenix dactylifera]	1.74	Up	0.00085621	60.902	25.897	6.8	4	7	3	0.631	0.762	0.752	1.249	1.215	1.269
	GO:0020037	5	heme binding	0.000990995	TRINITY_DN99012_c0_g1_m.34527	PREDICTED: peroxidase 17 [Elaeis guineensis]	1.778	Up	5.86e-05	42.901	85.242	26.7	9	16	9	0.682	0.736	0.686	1.223	1.299	1.218
	GO:0020037	5	heme binding	0.000990995	TRINITY_DN119008_c0_g1_m.13685	PREDICTED: flavonoid 3'-monooxygenase-like [Nelumbo nucifera]	0.371	Down	0.0040026	13.801	8.1324	18.7	2	4	1	1.523	1.569	1.532	0.504	0.617	0.596
	GO:0020037	5	heme binding	0.000990995	TRINITY_DN104730_c3_g5_m.9631	geraniol 8-hydroxylase-like [Ananas comosus]	0.336	Down	2.76e-07	63.748	133.19	21.7	10	25	9	1.569	1.611	1.668	0.542	0.549	0.536
	GO:0020037	5	heme binding	0.000990995	TRINITY_DN95800_c0_g1_m.29620	PREDICTED: premnaspirodiene oxygenase-like [Phoenix dactylifera]	0.436	Down	0.00060231	58.736	6.0788	1.9	1	1	1	1.305	1.532	1.543	0.718	0.613	0.578
	GO:0020037	5	heme binding	0.000990995	TRINITY_DN104387_c0_g1_m.8902	PREDICTED: cytochrome P450 71A1-like isoform X2 [Phoenix dactylifera]	0.522	Down	8.06e-05	57.136	55.64	12.7	5	6	5	1.358	1.349	1.429	0.766	0.716	0.678
	GO:0020037	5	heme binding	0.000990995	TRINITY_DN94101_c0_g1_m.27429	PREDICTED: peroxidase 5-like [Elaeis guineensis]	0.48	Down	4.37e-05	37.323	46.822	12.4	4	13	4	1.347	1.401	1.447	0.628	0.687	0.699
	GO:0020037	5	heme binding	0.000990995	TRINITY_DN105164_c2_g10_m.10708	PREDICTED: premnaspirodiene oxygenase-like [Vitis vinifera]	0.399	Down	0.00076221	57.771	48.676	14	6	9	4	1.512	1.665	1.315	0.666	0.52	0.607
	GO:0020037	5	heme binding	0.000990995	TRINITY_DN104929_c0_g1_m.10154	PREDICTED: allene oxide synthase 2-like [Phoenix dactylifera]	0.398	Down	4.59e-06	48.931	291.33	47.2	21	83	20	1.471	1.474	1.548	0.629	0.583	0.575
	GO:0020037	5	heme binding	0.000990995	TRINITY_DN96615_c1_g1_m.30811	PREDICTED: cationic peroxidase 1-like [Phoenix dactylifera]	0.591	Down	1.59e-05	35.343	117.83	29.3	8	16	8	1.311	1.278	1.252	0.751	0.778	0.741
	GO:0020037	5	heme binding	0.000990995	TRINITY_DN105430_c5_g1_m.11282	PREDICTED: probable inactive linolenate hydroperoxide lyase [Phoenix dactylifera]	0.636	Down	0.00096471	56.896	147.69	20.7	8	15	8	1.258	1.261	1.264	0.782	0.821	0.802
	GO:0020037	5	heme binding	0.000990995	TRINITY_DN105164_c2_g5_m.10710	PREDICTED: premnaspirodiene oxygenase-like [Phoenix dactylifera]	0.526	Down	0.00034226	24.458	18.098	11.9	2	3	2	1.312	1.269	1.511	0.74	0.718	0.696
	GO:0020037	5	heme binding	0.000990995	TRINITY_DN105164_c2_g5_m.10711	PREDICTED: ent-isokaurene C2-hydroxylase-like [Oryza sativa Japonica Group]	0.479	Down	4.74e-06	23.857	29.968	30.1	6	8	5	1.413	1.394	1.431	0.654	0.665	0.71
	GO:0020037	5	heme binding	0.000990995	TRINITY_DN97723_c1_g1_m.32442	PREDICTED: catalase isozyme 3-like [Nicotiana tabacum]	1.645	Up	0.00033692	11.435	32.743	37.6	2	3	2	0.688	0.75	0.783	1.27	1.195	1.188
	GO:0020037	5	heme binding	0.000990995	TRINITY_DN105184_c1_g1_m.10738	PREDICTED: flavonoid 3'-monooxygenase [Musa acuminata subsp. malaccensis]	0.617	Down	0.000198693	58.405	34.17	10.6	5	5	5	1.324	1.229	1.332	0.782	0.841	0.773
	GO:0020037	5	heme binding	0.000990995	TRINITY_DN50441_c0_g2_m.16560	PREDICTED: isoflavone 3'-hydroxylase-like isoform X2 [Gossypium hirsutum]	0.519	Down	0.00031743	17.143	7.3503	7.3	1	1	1	1.375	1.256	1.487	0.689	0.695	0.753
	GO:0015035	6	protein disulfide oxidoreductase activity	0.230072	TRINITY_DN88182_c0_g1_m.22390	PREDICTED: monothiol glutaredoxin-S10 [Phoenix dactylifera]	1.773	Up	0.00025708	26.362	15.674	9	2	3	2	0.674	0.765	0.668	1.205	1.258	1.273
	GO:0015035	6	protein disulfide oxidoreductase activity	0.230072	TRINITY_DN99932_c1_g1_m.36066	"monothiol glutaredoxin-S15, mitochondrial isoform X2 [Asparagus officinalis]"	1.601	Up	0.000163873	18.733	7.1234	5.3	1	2	1	0.779	0.727	0.754	1.14	1.249	1.229
	GO:0015035	6	protein disulfide oxidoreductase activity	0.230072	TRINITY_DN95980_c0_g1_m.29875	"PREDICTED: monothiol glutaredoxin-S12, chloroplastic [Elaeis guineensis]"	1.53	Up	0.00058106	35.432	74.577	18.4	7	13	7	0.745	0.844	0.766	1.214	1.236	1.154
	GO:0004177	7	aminopeptidase activity	0.270211	TRINITY_DN101823_c2_g12_m.3441	PREDICTED: xaa-Pro dipeptidase isoform X1 [Musa acuminata subsp. malaccensis]	1.521	Up	0.0141767	59.651	28.27	9.3	4	4	4	0.887	0.851	0.656	1.126	1.223	1.293
	GO:0004177	7	aminopeptidase activity	0.270211	TRINITY_DN101707_c0_g3_m.3236	"PREDICTED: methionine aminopeptidase 1D, chloroplastic/mitochondrial isoform X1 [Phoenix dactylifera]"	1.63	Up	0.040878	38.352	8.8901	3.4	1	2	1	0.992	0.584	0.645	1.343	1.169	1.109
	GO:0004177	7	aminopeptidase activity	0.270211	TRINITY_DN94045_c0_g1_m.27369	PREDICTED: probable Xaa-Pro aminopeptidase P isoform X2 [Elaeis guineensis]	1.721	Up	0.00062164	58.026	61.321	12.4	5	6	5	0.692	0.682	0.771	1.319	1.148	1.224
	GO:0016838	5	carbon-oxygen lyase activity, acting on phosphates	0.365755	TRINITY_DN85377_c0_g1_m.21083	"PREDICTED: chorismate synthase, chloroplastic-like [Phoenix dactylifera]"	1.757	Up	4.38e-05	48.012	91.634	16.1	5	9	5	0.708	0.681	0.686	1.234	1.151	1.261
	GO:0016838	5	carbon-oxygen lyase activity, acting on phosphates	0.365755	TRINITY_DN98031_c0_g1_m.32941	PREDICTED: alpha-humulene synthase-like isoform X2 [Elaeis guineensis]	2.219	Up	8.35e-05	65.68	35.282	8	4	5	4	0.548	0.639	0.587	1.259	1.358	1.319
	GO:0019904	4	protein domain specific binding	0.191197	TRINITY_DN87616_c0_g2_m.22103	PREDICTED: 14-3-3-like protein [Phoenix dactylifera]	0.609	Down	0.0055979	24.09	75.1	49.5	9	25	4	1.304	1.303	1.281	0.759	0.848	0.759
	GO:0019904	4	protein domain specific binding	0.191197	TRINITY_DN88475_c0_g1_m.22566	PREDICTED: 14-3-3-like protein D [Elaeis guineensis]	0.446	Down	0.000118887	35.658	78.606	23.3	10	25	5	1.41	1.441	1.496	0.712	0.599	0.629
	GO:0019904	4	protein domain specific binding	0.191197	TRINITY_DN100885_c2_g3_m.1615	PREDICTED: 14-3-3-like protein D [Elaeis guineensis]	0.581	Down	0.000181543	29.636	136.12	42.1	14	32	9	1.26	1.366	1.323	0.776	0.716	0.801
	GO:0019899	4	enzyme binding	0.270211	TRINITY_DN102144_c0_g1_m.4048	PREDICTED: importin subunit beta-1-like [Elaeis guineensis]	0.654	Down	0.0025046	96.893	55.079	9.3	6	6	6	1.141	1.288	1.299	0.776	0.891	0.772
	GO:0019899	4	enzyme binding	0.270211	TRINITY_DN103466_c0_g1_m.6888	PREDICTED: importin-5-like [Juglans regia]	0.576	Down	0.00083508	122.96	60.749	4.7	5	5	4	1.344	1.372	1.211	0.729	0.825	0.706
	GO:0019899	4	enzyme binding	0.270211	TRINITY_DN100380_c1_g1_m.653	PREDICTED: importin subunit beta-1-like [Phoenix dactylifera]	0.511	Down	1.73e-05	52.603	90.581	26.2	8	11	5	1.392	1.348	1.458	0.708	0.702	0.734
	GO:0004521	7	endoribonuclease activity	0.0617513	TRINITY_DN104943_c0_g1_m.10199	PREDICTED: ribonuclease 3-like [Elaeis guineensis]	0.398	Down	6.2e-05	15.616	16.808	10.1	1	5	1	1.458	1.437	1.533	0.635	0.536	0.593
	GO:0004521	7	endoribonuclease activity	0.0617513	TRINITY_DN102700_c0_g4_m.5227	PREDICTED: ribonucleases P/MRP protein subunit POP1 [Phoenix dactylifera]	1.884	Up	0.0039836	67.527	5.8331	1.2	1	1	1	0.6	0.643	0.787	1.106	1.373	1.346
	GO:0004521	7	endoribonuclease activity	0.0617513	TRINITY_DN91248_c2_g2_m.24540	RNase H domain-containing family protein [Populus trichocarpa]	0.539	Down	2.99e-06	13.99	56.837	48.5	6	7	6	1.343	1.414	1.38	0.737	0.731	0.762
	GO:0008536	8	Ran GTPase binding	0.119871	TRINITY_DN102144_c0_g1_m.4048	PREDICTED: importin subunit beta-1-like [Elaeis guineensis]	0.654	Down	0.0025046	96.893	55.079	9.3	6	6	6	1.141	1.288	1.299	0.776	0.891	0.772
	GO:0008536	8	Ran GTPase binding	0.119871	TRINITY_DN103466_c0_g1_m.6888	PREDICTED: importin-5-like [Juglans regia]	0.576	Down	0.00083508	122.96	60.749	4.7	5	5	4	1.344	1.372	1.211	0.729	0.825	0.706
	GO:0008536	8	Ran GTPase binding	0.119871	TRINITY_DN100380_c1_g1_m.653	PREDICTED: importin subunit beta-1-like [Phoenix dactylifera]	0.511	Down	1.73e-05	52.603	90.581	26.2	8	11	5	1.392	1.348	1.458	0.708	0.702	0.734
	GO:0004743	6	pyruvate kinase activity	0.191197	TRINITY_DN92915_c0_g1_m.26109	Pyruvate kinase isozyme A [Morus notabilis]	0.634	Down	0.0022606	34.597	22.104	12.2	3	3	2	1.22	1.183	1.386	0.785	0.748	0.869
	GO:0004743	6	pyruvate kinase activity	0.191197	TRINITY_DN95753_c0_g1_m.29562	"PREDICTED: pyruvate kinase isozyme G, chloroplastic [Elaeis guineensis]"	1.733	Up	0.00079667	62.428	8.2336	7.3	3	8	1	0.681	0.783	0.676	1.251	1.152	1.305
	GO:0004743	6	pyruvate kinase activity	0.191197	TRINITY_DN80226_c0_g1_m.19644	"PREDICTED: pyruvate kinase isozyme A, chloroplastic-like [Elaeis guineensis]"	0.526	Down	6.28e-05	14.549	9.526	18.6	2	2	1	1.308	1.339	1.441	0.745	0.688	0.717
	GO:0019203	7	carbohydrate phosphatase activity	0.0966849	TRINITY_DN102553_c0_g4_m.4950	"PREDICTED: fructose-1,6-bisphosphatase, chloroplastic-like [Nelumbo nucifera]"	1.553	Up	4.23e-05	45.319	126.83	24.9	8	20	8	0.77	0.732	0.767	1.212	1.147	1.165
	GO:0019203	7	carbohydrate phosphatase activity	0.0966849	TRINITY_DN103789_c5_g2_m.7630	"PREDICTED: fructose-1,6-bisphosphatase, cytosolic [Ziziphus jujuba]"	1.586	Up	0.000157018	44.972	186.39	33.5	12	30	12	0.789	0.739	0.71	1.169	1.213	1.168
	GO:0005506	7	iron ion binding	0.00460461	TRINITY_DN95450_c0_g1_m.29160	PREDICTED: iron-sulfur cluster assembly protein 1-like [Nelumbo nucifera]	1.636	Up	0.00047784	18.947	62.898	39.4	6	10	6	0.781	0.684	0.76	1.228	1.157	1.256
	GO:0005506	7	iron ion binding	0.00460461	TRINITY_DN100304_c1_g2_m.505	PREDICTED: cytochrome P450 71A1-like [Elaeis guineensis]	0.573	Down	0.00036252	56.79	28.509	7.9	4	4	4	1.323	1.396	1.204	0.786	0.728	0.732
	GO:0005506	7	iron ion binding	0.00460461	TRINITY_DN96100_c2_g1_m.30030	PREDICTED: LOW QUALITY PROTEIN: cytochrome P450 CYP72A219-like [Phoenix dactylifera]	1.74	Up	0.00085621	60.902	25.897	6.8	4	7	3	0.631	0.762	0.752	1.249	1.215	1.269
	GO:0005506	7	iron ion binding	0.00460461	TRINITY_DN119008_c0_g1_m.13685	PREDICTED: flavonoid 3'-monooxygenase-like [Nelumbo nucifera]	0.371	Down	0.0040026	13.801	8.1324	18.7	2	4	1	1.523	1.569	1.532	0.504	0.617	0.596
	GO:0005506	7	iron ion binding	0.00460461	TRINITY_DN104730_c3_g5_m.9631	geraniol 8-hydroxylase-like [Ananas comosus]	0.336	Down	2.76e-07	63.748	133.19	21.7	10	25	9	1.569	1.611	1.668	0.542	0.549	0.536
	GO:0005506	7	iron ion binding	0.00460461	TRINITY_DN95800_c0_g1_m.29620	PREDICTED: premnaspirodiene oxygenase-like [Phoenix dactylifera]	0.436	Down	0.00060231	58.736	6.0788	1.9	1	1	1	1.305	1.532	1.543	0.718	0.613	0.578
	GO:0005506	7	iron ion binding	0.00460461	TRINITY_DN104387_c0_g1_m.8902	PREDICTED: cytochrome P450 71A1-like isoform X2 [Phoenix dactylifera]	0.522	Down	8.06e-05	57.136	55.64	12.7	5	6	5	1.358	1.349	1.429	0.766	0.716	0.678
	GO:0005506	7	iron ion binding	0.00460461	TRINITY_DN105164_c2_g10_m.10708	PREDICTED: premnaspirodiene oxygenase-like [Vitis vinifera]	0.399	Down	0.00076221	57.771	48.676	14	6	9	4	1.512	1.665	1.315	0.666	0.52	0.607
	GO:0005506	7	iron ion binding	0.00460461	TRINITY_DN64209_c0_g2_m.17565	ferritin 2 precursor family protein [Populus trichocarpa]	0.483	Down	2.09e-05	29.301	218.86	47.5	10	30	6	1.332	1.436	1.462	0.695	0.684	0.662
	GO:0005506	7	iron ion binding	0.00460461	TRINITY_DN64209_c0_g1_m.17563	"PREDICTED: ferritin-3, chloroplastic-like [Phoenix dactylifera]"	0.436	Down	0.00021839	33.049	59.685	28.9	7	14	3	1.378	1.494	1.439	0.63	0.559	0.69
	GO:0005506	7	iron ion binding	0.00460461	TRINITY_DN104929_c0_g1_m.10154	PREDICTED: allene oxide synthase 2-like [Phoenix dactylifera]	0.398	Down	4.59e-06	48.931	291.33	47.2	21	83	20	1.471	1.474	1.548	0.629	0.583	0.575
	GO:0005506	7	iron ion binding	0.00460461	TRINITY_DN105430_c5_g1_m.11282	PREDICTED: probable inactive linolenate hydroperoxide lyase [Phoenix dactylifera]	0.636	Down	0.00096471	56.896	147.69	20.7	8	15	8	1.258	1.261	1.264	0.782	0.821	0.802
	GO:0005506	7	iron ion binding	0.00460461	TRINITY_DN105164_c2_g5_m.10710	PREDICTED: premnaspirodiene oxygenase-like [Phoenix dactylifera]	0.526	Down	0.00034226	24.458	18.098	11.9	2	3	2	1.312	1.269	1.511	0.74	0.718	0.696
	GO:0005506	7	iron ion binding	0.00460461	TRINITY_DN105164_c2_g5_m.10711	PREDICTED: ent-isokaurene C2-hydroxylase-like [Oryza sativa Japonica Group]	0.479	Down	4.74e-06	23.857	29.968	30.1	6	8	5	1.413	1.394	1.431	0.654	0.665	0.71
	GO:0005506	7	iron ion binding	0.00460461	TRINITY_DN105184_c1_g1_m.10738	PREDICTED: flavonoid 3'-monooxygenase [Musa acuminata subsp. malaccensis]	0.617	Down	0.000198693	58.405	34.17	10.6	5	5	5	1.324	1.229	1.332	0.782	0.841	0.773
	GO:0005506	7	iron ion binding	0.00460461	TRINITY_DN50441_c0_g2_m.16560	PREDICTED: isoflavone 3'-hydroxylase-like isoform X2 [Gossypium hirsutum]	0.519	Down	0.00031743	17.143	7.3503	7.3	1	1	1	1.375	1.256	1.487	0.689	0.695	0.753
	GO:0016758	5	transferase activity, transferring hexosyl groups	0.0289276	TRINITY_DN105346_c1_g1_m.11086	scopoletin glucosyltransferase-like [Asparagus officinalis]	2.353	Up	0.0034372	54.813	13.103	4.7	3	4	2	0.415	0.604	0.63	1.337	1.364	1.179
	GO:0016758	5	transferase activity, transferring hexosyl groups	0.0289276	TRINITY_DN94201_c0_g2_m.27543	"alpha-glucan phosphorylase, H isozyme [Ananas comosus]"	0.497	Down	4.62e-06	71.136	47.231	8.6	4	5	1	1.37	1.365	1.444	0.693	0.711	0.671
	GO:0016758	5	transferase activity, transferring hexosyl groups	0.0289276	TRINITY_DN102424_c0_g1_m.4646	PREDICTED: UDP-glycosyltransferase 73E1 [Elaeis guineensis]	1.584	Up	0.000183391	54.813	20.12	5.2	3	4	3	0.789	0.732	0.75	1.26	1.188	1.15
	GO:0016758	5	transferase activity, transferring hexosyl groups	0.0289276	TRINITY_DN85948_c0_g1_m.21335	PREDICTED: UDP-glycosyltransferase 73E1 [Elaeis guineensis]	1.978	Up	4.03e-05	55.06	112.08	20	9	13	9	0.667	0.675	0.621	1.249	1.352	1.282
	GO:0016758	5	transferase activity, transferring hexosyl groups	0.0289276	TRINITY_DN104372_c2_g2_m.8863	scopoletin glucosyltransferase-like [Asparagus officinalis]	1.597	Up	0.0041591	54.029	59.677	14.2	7	9	7	0.846	0.653	0.784	1.165	1.217	1.265
	GO:0016758	5	transferase activity, transferring hexosyl groups	0.0289276	TRINITY_DN103133_c1_g1_m.6156	PREDICTED: UDP-glycosyltransferase 89B2-like [Elaeis guineensis]	2.446	Up	0.00173582	51.615	18.449	5.7	3	3	3	0.527	0.512	0.641	1.3	1.178	1.631
	GO:0016758	5	transferase activity, transferring hexosyl groups	0.0289276	TRINITY_DN83314_c0_g1_m.20445	UDP-glycosyltransferase 91C1-like [Asparagus officinalis]	0.606	Down	0.00034079	13.282	8.0831	10.2	1	2	1	1.19	1.32	1.349	0.748	0.803	0.786
	GO:0016758	5	transferase activity, transferring hexosyl groups	0.0289276	TRINITY_DN104290_c0_g1_m.8676	PREDICTED: callose synthase 9 [Elaeis guineensis]	0.593	Down	0.00028456	218.48	26.963	2.1	4	4	3	1.24	1.316	1.33	0.822	0.763	0.72
	GO:0016758	5	transferase activity, transferring hexosyl groups	0.0289276	TRINITY_DN104827_c0_g1_m.9902	PREDICTED: UDP-glycosyltransferase 73C3-like [Phoenix dactylifera]	2.064	Up	3.54e-05	30.792	49.477	21.3	6	7	6	0.606	0.657	0.63	1.346	1.238	1.324
	GO:0016758	5	transferase activity, transferring hexosyl groups	0.0289276	TRINITY_DN102585_c2_g1_m.5022	PREDICTED: sucrose synthase 1 [Elaeis guineensis]	0.458	Down	0.00072396	92.933	306.55	33.3	22	51	14	1.419	1.315	1.556	0.732	0.578	0.654
	GO:0016758	5	transferase activity, transferring hexosyl groups	0.0289276	TRINITY_DN102231_c3_g4_m.4226	UDP-glycosyltransferase 91C1-like [Asparagus officinalis]	1.508	Up	0.00171508	49.683	31.227	10	4	5	4	0.736	0.852	0.759	1.224	1.105	1.21
	GO:0016758	5	transferase activity, transferring hexosyl groups	0.0289276	TRINITY_DN95223_c0_g1_m.28801	PREDICTED: sucrose synthase 2 [Phoenix dactylifera]	0.331	Down	0.000101499	86.34	123.47	31.4	20	38	11	1.581	1.492	1.635	0.528	0.456	0.573
	GO:0016758	5	transferase activity, transferring hexosyl groups	0.0289276	TRINITY_DN105434_c18_g5_m.11292	PREDICTED: cellulose synthase-like protein H1 [Elaeis guineensis]	1.619	Up	0.000178467	53.454	42.935	15.2	6	6	6	0.695	0.766	0.776	1.188	1.208	1.225
	GO:0016758	5	transferase activity, transferring hexosyl groups	0.0289276	TRINITY_DN104461_c2_g1_m.9051	probable xyloglucan endotransglucosylase/hydrolase protein 33 [Asparagus officinalis]	1.996	Up	8.19e-05	34.925	26.186	13	4	4	4	0.68	0.636	0.624	1.216	1.366	1.291
	GO:0016758	5	transferase activity, transferring hexosyl groups	0.0289276	TRINITY_DN104740_c0_g1_m.9651	PREDICTED: UDP-glucose:2-hydroxyflavanone C-glucosyltransferase-like [Elaeis guineensis]	0.464	Down	2.09e-07	48.92	97.541	21	8	16	8	1.433	1.444	1.431	0.665	0.681	0.653
	GO:0016758	5	transferase activity, transferring hexosyl groups	0.0289276	TRINITY_DN104372_c2_g4_m.8865	scopoletin glucosyltransferase-like [Asparagus officinalis]	3.075	Up	6.28e-05	53.242	7.1468	2.1	1	2	1	0.449	0.44	0.514	1.328	1.54	1.446
	GO:0008235	7	metalloexopeptidase activity	0.311114	TRINITY_DN101707_c0_g3_m.3236	"PREDICTED: methionine aminopeptidase 1D, chloroplastic/mitochondrial isoform X1 [Phoenix dactylifera]"	1.63	Up	0.040878	38.352	8.8901	3.4	1	2	1	0.992	0.584	0.645	1.343	1.169	1.109
	GO:0008235	7	metalloexopeptidase activity	0.311114	TRINITY_DN94045_c0_g1_m.27369	PREDICTED: probable Xaa-Pro aminopeptidase P isoform X2 [Elaeis guineensis]	1.721	Up	0.00062164	58.026	61.321	12.4	5	6	5	0.692	0.682	0.771	1.319	1.148	1.224
	GO:0008081	6	phosphoric diester hydrolase activity	0.255539	TRINITY_DN97342_c0_g1_m.31873	PREDICTED: PI-PLC X-box domain-containing protein DDB_G0293730 [Phoenix dactylifera]	0.459	Down	0.00156396	35.891	34.585	17.6	4	7	4	1.426	1.366	1.268	0.706	0.646	0.51
	GO:0008081	6	phosphoric diester hydrolase activity	0.255539	TRINITY_DN89551_c1_g1_m.23197	PREDICTED: PI-PLC X domain-containing protein At5g67130 isoform X1 [Elaeis guineensis]	0.647	Down	0.00107678	47.916	20.011	6.4	3	4	3	1.305	1.217	1.224	0.814	0.869	0.74
	GO:0016638	4	oxidoreductase activity, acting on the CH-NH2 group of donors	0.311114	TRINITY_DN103194_c1_g1_m.6280	PREDICTED: primary amine oxidase-like [Phoenix dactylifera]	2.004	Up	2.23e-05	79.285	264.91	28.2	16	34	16	0.612	0.616	0.662	1.31	1.241	1.236
	GO:0016638	4	oxidoreductase activity, acting on the CH-NH2 group of donors	0.311114	TRINITY_DN100046_c0_g1_m.79	"PREDICTED: glycine dehydrogenase (decarboxylating), mitochondrial [Elaeis guineensis]"	1.692	Up	1.75e-05	111.41	323.31	27.1	23	53	23	0.748	0.706	0.73	1.259	1.232	1.205
	GO:0016157	8	sucrose synthase activity	0.200171	TRINITY_DN102585_c2_g1_m.5022	PREDICTED: sucrose synthase 1 [Elaeis guineensis]	0.458	Down	0.00072396	92.933	306.55	33.3	22	51	14	1.419	1.315	1.556	0.732	0.578	0.654
	GO:0016157	8	sucrose synthase activity	0.200171	TRINITY_DN95223_c0_g1_m.28801	PREDICTED: sucrose synthase 2 [Phoenix dactylifera]	0.331	Down	0.000101499	86.34	123.47	31.4	20	38	11	1.581	1.492	1.635	0.528	0.456	0.573
	GO:0051213	4	dioxygenase activity	0.119871	TRINITY_DN98020_c0_g1_m.32928	PREDICTED: probable linoleate 9S-lipoxygenase 4 [Phoenix dactylifera]	0.597	Down	0.0035596	101.72	75.816	11.7	9	12	9	1.353	1.316	1.138	0.811	0.663	0.799
	GO:0051213	4	dioxygenase activity	0.119871	TRINITY_DN103010_c1_g1_m.5891	linoleate 9S-lipoxygenase 6 isoform X1 [Ananas comosus]	0.195	Down	1.23e-06	97.452	323.31	43.7	33	126	33	1.811	1.773	1.751	0.337	0.329	0.375
	GO:0051213	4	dioxygenase activity	0.119871	TRINITY_DN103239_c0_g1_m.6403	"PREDICTED: linoleate 13S-lipoxygenase 2-1, chloroplastic [Musa acuminata subsp. malaccensis]"	0.244	Down	3.47e-07	102.39	323.31	35.4	29	76	29	1.72	1.693	1.711	0.416	0.399	0.436
	GO:0016684	4	oxidoreductase activity, acting on peroxide as acceptor	0.0037137	TRINITY_DN98211_c0_g6_m.33200	PREDICTED: probable phospholipid hydroperoxide glutathione peroxidase [Phoenix dactylifera]	1.663	Up	0.00075751	25.187	31.162	14.7	4	10	4	0.764	0.761	0.661	1.221	1.15	1.264
	GO:0016684	4	oxidoreductase activity, acting on peroxide as acceptor	0.0037137	TRINITY_DN94101_c0_g1_m.27429	PREDICTED: peroxidase 5-like [Elaeis guineensis]	0.48	Down	4.37e-05	37.323	46.822	12.4	4	13	4	1.347	1.401	1.447	0.628	0.687	0.699
	GO:0016684	4	oxidoreductase activity, acting on peroxide as acceptor	0.0037137	TRINITY_DN96293_c0_g1_m.30347	peroxidase 12-like [Ananas comosus]	0.469	Down	1.46e-06	37.598	134.78	29.4	9	34	9	1.408	1.346	1.436	0.649	0.654	0.662
	GO:0016684	4	oxidoreductase activity, acting on peroxide as acceptor	0.0037137	TRINITY_DN87878_c0_g1_m.22249	probable phospholipid hydroperoxide glutathione peroxidase [Ananas comosus]	1.515	Up	0.000175331	28.322	109.57	36.8	9	25	5	0.773	0.815	0.739	1.153	1.201	1.172
	GO:0016684	4	oxidoreductase activity, acting on peroxide as acceptor	0.0037137	TRINITY_DN96615_c1_g1_m.30811	PREDICTED: cationic peroxidase 1-like [Phoenix dactylifera]	0.591	Down	1.59e-05	35.343	117.83	29.3	8	16	8	1.311	1.278	1.252	0.751	0.778	0.741
	GO:0016684	4	oxidoreductase activity, acting on peroxide as acceptor	0.0037137	TRINITY_DN90690_c0_g1_m.24083	peroxidase 12-like [Ananas comosus]	0.616	Down	0.0052435	39.684	63.707	20.7	5	6	5	1.296	1.285	1.279	0.846	0.78	0.751
	GO:0016684	4	oxidoreductase activity, acting on peroxide as acceptor	0.0037137	TRINITY_DN97723_c1_g1_m.32442	PREDICTED: catalase isozyme 3-like [Nicotiana tabacum]	1.645	Up	0.00033692	11.435	32.743	37.6	2	3	2	0.688	0.75	0.783	1.27	1.195	1.188
	GO:0016684	4	oxidoreductase activity, acting on peroxide as acceptor	0.0037137	TRINITY_DN99012_c0_g1_m.34527	PREDICTED: peroxidase 17 [Elaeis guineensis]	1.778	Up	5.86e-05	42.901	85.242	26.7	9	16	9	0.682	0.736	0.686	1.223	1.299	1.218
	GO:0031072	4	heat shock protein binding	0.0396912	TRINITY_DN94270_c0_g1_m.27619	"PREDICTED: chaperone protein dnaJ A6, chloroplastic [Elaeis guineensis]"	1.58	Up	0.0030764	47.893	160.26	29.7	12	19	12	0.846	0.663	0.771	1.234	1.185	1.184
	GO:0031072	4	heat shock protein binding	0.0396912	TRINITY_DN86883_c0_g1_m.21788	PREDICTED: dnaJ protein homolog 2 isoform X2 [Solanum pennellii]	1.702	Up	0.003295	31.855	6.0652	15.9	6	14	1	0.637	0.814	0.715	1.169	1.348	1.17
	GO:0031072	4	heat shock protein binding	0.0396912	TRINITY_DN85209_c0_g1_m.21024	"PREDICTED: protein EMBRYO SAC DEVELOPMENT ARREST 3, chloroplastic [Elaeis guineensis]"	1.767	Up	0.0137793	11.199	6.2	8.6	1	1	1	0.548	0.689	0.882	1.234	1.313	1.197
	GO:0031072	4	heat shock protein binding	0.0396912	TRINITY_DN95558_c0_g1_m.29299	PREDICTED: dnaJ protein homolog 2-like [Nelumbo nucifera]	1.678	Up	0.000122415	46.597	39.03	23.1	11	18	6	0.764	0.702	0.733	1.186	1.291	1.213
	GO:0016868	5	intramolecular transferase activity, phosphotransferases	0.311114	TRINITY_DN104283_c2_g1_m.8656	PREDICTED: phosphomannomutase/phosphoglucomutase [Theobroma cacao]	3.998	Up	0.0069235	67.199	46.621	12.3	7	7	7	0.305	0.233	0.598	1.604	1.341	1.597
	GO:0016868	5	intramolecular transferase activity, phosphotransferases	0.311114	TRINITY_DN92120_c0_g1_m.25332	"PREDICTED: 2,3-bisphosphoglycerate-independent phosphoglycerate mutase [Elaeis guineensis]"	1.515	Up	1.74e-06	61.066	323.31	50.3	26	79	26	0.794	0.768	0.767	1.174	1.181	1.174
	GO:0016891	8	endoribonuclease activity, producing 5'-phosphomonoesters	0.0966849	TRINITY_DN102700_c0_g4_m.5227	PREDICTED: ribonucleases P/MRP protein subunit POP1 [Phoenix dactylifera]	1.884	Up	0.0039836	67.527	5.8331	1.2	1	1	1	0.6	0.643	0.787	1.106	1.373	1.346
	GO:0016891	8	endoribonuclease activity, producing 5'-phosphomonoesters	0.0966849	TRINITY_DN91248_c2_g2_m.24540	RNase H domain-containing family protein [Populus trichocarpa]	0.539	Down	2.99e-06	13.99	56.837	48.5	6	7	6	1.343	1.414	1.38	0.737	0.731	0.762
	GO:0042132	9	fructose 1,6-bisphosphate 1-phosphatase activity	0.0532274	TRINITY_DN102553_c0_g4_m.4950	"PREDICTED: fructose-1,6-bisphosphatase, chloroplastic-like [Nelumbo nucifera]"	1.553	Up	4.23e-05	45.319	126.83	24.9	8	20	8	0.77	0.732	0.767	1.212	1.147	1.165
	GO:0042132	9	fructose 1,6-bisphosphate 1-phosphatase activity	0.0532274	TRINITY_DN103789_c5_g2_m.7630	"PREDICTED: fructose-1,6-bisphosphatase, cytosolic [Ziziphus jujuba]"	1.586	Up	0.000157018	44.972	186.39	33.5	12	30	12	0.789	0.739	0.71	1.169	1.213	1.168
	GO:0004013	6	adenosylhomocysteinase activity	0.0532274	TRINITY_DN100616_c1_g1_m.1117	PREDICTED: adenosylhomocysteinase-like [Phoenix dactylifera]	0.662	Down	3.59e-06	56.622	144.94	40	18	56	8	1.21	1.244	1.239	0.832	0.811	0.803
	GO:0004013	6	adenosylhomocysteinase activity	0.0532274	TRINITY_DN89647_c0_g1_m.23254	PREDICTED: adenosylhomocysteinase 1-like [Gossypium hirsutum]	0.457	Down	0.046999	53.464	6.2556	3.5	2	4	1	1.044	1.327	1.997	0.442	0.891	0.661
	GO:0051536	4	iron-sulfur cluster binding	0.188383	TRINITY_DN95450_c0_g1_m.29160	PREDICTED: iron-sulfur cluster assembly protein 1-like [Nelumbo nucifera]	1.636	Up	0.00047784	18.947	62.898	39.4	6	10	6	0.781	0.684	0.76	1.228	1.157	1.256
	GO:0051536	4	iron-sulfur cluster binding	0.188383	TRINITY_DN101811_c1_g8_m.3422	"PREDICTED: LOW QUALITY PROTEIN: quinolinate synthase, chloroplastic [Phoenix dactylifera]"	2.179	Up	2.35e-05	81.276	22.576	4	3	4	3	0.639	0.583	0.596	1.382	1.288	1.291
	GO:0051536	4	iron-sulfur cluster binding	0.188383	TRINITY_DN84556_c0_g1_m.20825	rieske domain containing protein [Zea mays]	1.538	Up	1.54e-05	31.093	86.089	17.5	3	8	3	0.793	0.776	0.769	1.168	1.209	1.218
	GO:0051536	4	iron-sulfur cluster binding	0.188383	TRINITY_DN104704_c7_g8_m.9588	"PREDICTED: ferredoxin--nitrite reductase, chloroplastic [Musa acuminata subsp. malaccensis]"	2.213	Up	0.020041	67.695	30.01	7.6	5	5	5	0.515	0.544	0.746	1.318	1.365	1.312
	GO:0051536	4	iron-sulfur cluster binding	0.188383	TRINITY_DN94338_c0_g1_m.27710	"PREDICTED: cytochrome b6-f complex iron-sulfur subunit, chloroplastic [Theobroma cacao]"	1.503	Up	0.00021508	24.396	156.56	33.8	6	17	6	0.777	0.745	0.812	1.142	1.215	1.15
	GO:0051536	4	iron-sulfur cluster binding	0.188383	TRINITY_DN91670_c0_g1_m.24934	"protein TIC 55, chloroplastic [Asparagus officinalis]"	1.716	Up	0.00045702	61.131	57.32	15.6	8	10	8	0.767	0.767	0.676	1.212	1.244	1.336
	GO:0004602	6	glutathione peroxidase activity	0.0532274	TRINITY_DN98211_c0_g6_m.33200	PREDICTED: probable phospholipid hydroperoxide glutathione peroxidase [Phoenix dactylifera]	1.663	Up	0.00075751	25.187	31.162	14.7	4	10	4	0.764	0.761	0.661	1.221	1.15	1.264
	GO:0004602	6	glutathione peroxidase activity	0.0532274	TRINITY_DN87878_c0_g1_m.22249	probable phospholipid hydroperoxide glutathione peroxidase [Ananas comosus]	1.515	Up	0.000175331	28.322	109.57	36.8	9	25	5	0.773	0.815	0.739	1.153	1.201	1.172
	GO:0016702	5	oxidoreductase activity, acting on single donors with incorporation of molecular oxygen, incorporation of two atoms of oxygen	0.119871	TRINITY_DN98020_c0_g1_m.32928	PREDICTED: probable linoleate 9S-lipoxygenase 4 [Phoenix dactylifera]	0.597	Down	0.0035596	101.72	75.816	11.7	9	12	9	1.353	1.316	1.138	0.811	0.663	0.799
	GO:0016702	5	oxidoreductase activity, acting on single donors with incorporation of molecular oxygen, incorporation of two atoms of oxygen	0.119871	TRINITY_DN103010_c1_g1_m.5891	linoleate 9S-lipoxygenase 6 isoform X1 [Ananas comosus]	0.195	Down	1.23e-06	97.452	323.31	43.7	33	126	33	1.811	1.773	1.751	0.337	0.329	0.375
	GO:0016702	5	oxidoreductase activity, acting on single donors with incorporation of molecular oxygen, incorporation of two atoms of oxygen	0.119871	TRINITY_DN103239_c0_g1_m.6403	"PREDICTED: linoleate 13S-lipoxygenase 2-1, chloroplastic [Musa acuminata subsp. malaccensis]"	0.244	Down	3.47e-07	102.39	323.31	35.4	29	76	29	1.72	1.693	1.711	0.416	0.399	0.436
	GO:0017016	7	Ras GTPase binding	0.119871	TRINITY_DN102144_c0_g1_m.4048	PREDICTED: importin subunit beta-1-like [Elaeis guineensis]	0.654	Down	0.0025046	96.893	55.079	9.3	6	6	6	1.141	1.288	1.299	0.776	0.891	0.772
	GO:0017016	7	Ras GTPase binding	0.119871	TRINITY_DN103466_c0_g1_m.6888	PREDICTED: importin-5-like [Juglans regia]	0.576	Down	0.00083508	122.96	60.749	4.7	5	5	4	1.344	1.372	1.211	0.729	0.825	0.706
	GO:0017016	7	Ras GTPase binding	0.119871	TRINITY_DN100380_c1_g1_m.653	PREDICTED: importin subunit beta-1-like [Phoenix dactylifera]	0.511	Down	1.73e-05	52.603	90.581	26.2	8	11	5	1.392	1.348	1.458	0.708	0.702	0.734
	GO:0004601	5	peroxidase activity	0.0016667	TRINITY_DN98211_c0_g6_m.33200	PREDICTED: probable phospholipid hydroperoxide glutathione peroxidase [Phoenix dactylifera]	1.663	Up	0.00075751	25.187	31.162	14.7	4	10	4	0.764	0.761	0.661	1.221	1.15	1.264
	GO:0004601	5	peroxidase activity	0.0016667	TRINITY_DN94101_c0_g1_m.27429	PREDICTED: peroxidase 5-like [Elaeis guineensis]	0.48	Down	4.37e-05	37.323	46.822	12.4	4	13	4	1.347	1.401	1.447	0.628	0.687	0.699
	GO:0004601	5	peroxidase activity	0.0016667	TRINITY_DN96293_c0_g1_m.30347	peroxidase 12-like [Ananas comosus]	0.469	Down	1.46e-06	37.598	134.78	29.4	9	34	9	1.408	1.346	1.436	0.649	0.654	0.662
	GO:0004601	5	peroxidase activity	0.0016667	TRINITY_DN87878_c0_g1_m.22249	probable phospholipid hydroperoxide glutathione peroxidase [Ananas comosus]	1.515	Up	0.000175331	28.322	109.57	36.8	9	25	5	0.773	0.815	0.739	1.153	1.201	1.172
	GO:0004601	5	peroxidase activity	0.0016667	TRINITY_DN96615_c1_g1_m.30811	PREDICTED: cationic peroxidase 1-like [Phoenix dactylifera]	0.591	Down	1.59e-05	35.343	117.83	29.3	8	16	8	1.311	1.278	1.252	0.751	0.778	0.741
	GO:0004601	5	peroxidase activity	0.0016667	TRINITY_DN90690_c0_g1_m.24083	peroxidase 12-like [Ananas comosus]	0.616	Down	0.0052435	39.684	63.707	20.7	5	6	5	1.296	1.285	1.279	0.846	0.78	0.751
	GO:0004601	5	peroxidase activity	0.0016667	TRINITY_DN97723_c1_g1_m.32442	PREDICTED: catalase isozyme 3-like [Nicotiana tabacum]	1.645	Up	0.00033692	11.435	32.743	37.6	2	3	2	0.688	0.75	0.783	1.27	1.195	1.188
	GO:0004601	5	peroxidase activity	0.0016667	TRINITY_DN99012_c0_g1_m.34527	PREDICTED: peroxidase 17 [Elaeis guineensis]	1.778	Up	5.86e-05	42.901	85.242	26.7	9	16	9	0.682	0.736	0.686	1.223	1.299	1.218
	GO:0004611	6	phosphoenolpyruvate carboxykinase activity	0.255539	TRINITY_DN96247_c2_g1_m.30268	PREDICTED: phosphoenolpyruvate carboxylase 2 [Elaeis guineensis]	0.576	Down	0.0003048	18.98	15.932	18.6	3	5	2	1.325	1.329	1.283	0.689	0.801	0.778
	GO:0004611	6	phosphoenolpyruvate carboxykinase activity	0.255539	TRINITY_DN86269_c0_g1_m.21504	PREDICTED: phosphoenolpyruvate carboxylase 2 [Elaeis guineensis]	0.507	Down	4.5e-05	110.14	214.3	28.4	28	44	16	1.371	1.356	1.445	0.74	0.709	0.665
	GO:0008964	7	phosphoenolpyruvate carboxylase activity	0.146545	TRINITY_DN96247_c2_g1_m.30268	PREDICTED: phosphoenolpyruvate carboxylase 2 [Elaeis guineensis]	0.576	Down	0.0003048	18.98	15.932	18.6	3	5	2	1.325	1.329	1.283	0.689	0.801	0.778
	GO:0008964	7	phosphoenolpyruvate carboxylase activity	0.146545	TRINITY_DN86269_c0_g1_m.21504	PREDICTED: phosphoenolpyruvate carboxylase 2 [Elaeis guineensis]	0.507	Down	4.5e-05	110.14	214.3	28.4	28	44	16	1.371	1.356	1.445	0.74	0.709	0.665
	GO:0004519	6	endonuclease activity	0.00722071	TRINITY_DN104943_c0_g1_m.10199	PREDICTED: ribonuclease 3-like [Elaeis guineensis]	0.398	Down	6.2e-05	15.616	16.808	10.1	1	5	1	1.458	1.437	1.533	0.635	0.536	0.593
	GO:0004519	6	endonuclease activity	0.00722071	TRINITY_DN102700_c0_g4_m.5227	PREDICTED: ribonucleases P/MRP protein subunit POP1 [Phoenix dactylifera]	1.884	Up	0.0039836	67.527	5.8331	1.2	1	1	1	0.6	0.643	0.787	1.106	1.373	1.346
	GO:0004519	6	endonuclease activity	0.00722071	TRINITY_DN93534_c0_g1_m.26745	PREDICTED: endonuclease 2-like isoform X2 [Phoenix dactylifera]	0.448	Down	0.00051532	37.093	20.873	9.8	3	5	2	1.39	1.561	1.376	0.707	0.565	0.668
	GO:0004519	6	endonuclease activity	0.00722071	TRINITY_DN91996_c0_g1_m.25215	endonuclease 4-like [Ananas comosus]	0.663	Down	8.23e-05	35.655	79.478	22.4	5	10	4	1.224	1.208	1.262	0.789	0.81	0.85
	GO:0004519	6	endonuclease activity	0.00722071	TRINITY_DN91248_c2_g2_m.24540	RNase H domain-containing family protein [Populus trichocarpa]	0.539	Down	2.99e-06	13.99	56.837	48.5	6	7	6	1.343	1.414	1.38	0.737	0.731	0.762
	GO:0031267	6	small GTPase binding	0.119871	TRINITY_DN102144_c0_g1_m.4048	PREDICTED: importin subunit beta-1-like [Elaeis guineensis]	0.654	Down	0.0025046	96.893	55.079	9.3	6	6	6	1.141	1.288	1.299	0.776	0.891	0.772
	GO:0031267	6	small GTPase binding	0.119871	TRINITY_DN103466_c0_g1_m.6888	PREDICTED: importin-5-like [Juglans regia]	0.576	Down	0.00083508	122.96	60.749	4.7	5	5	4	1.344	1.372	1.211	0.729	0.825	0.706
	GO:0031267	6	small GTPase binding	0.119871	TRINITY_DN100380_c1_g1_m.653	PREDICTED: importin subunit beta-1-like [Phoenix dactylifera]	0.511	Down	1.73e-05	52.603	90.581	26.2	8	11	5	1.392	1.348	1.458	0.708	0.702	0.734
	GO:0003993	7	acid phosphatase activity	0.270211	TRINITY_DN97156_c0_g1_m.31584	PREDICTED: purple acid phosphatase 3 [Musa acuminata subsp. malaccensis]	0.528	Down	9.95e-05	37.213	22.296	9.2	2	2	2	1.346	1.41	1.314	0.754	0.669	0.727
	GO:0003993	7	acid phosphatase activity	0.270211	TRINITY_DN88931_c0_g1_m.22835	PREDICTED: acid phosphatase 1-like [Phoenix dactylifera]	0.554	Down	0.0010243	36.944	13.305	7.4	3	5	2	1.347	1.172	1.472	0.731	0.718	0.762
	GO:0003993	7	acid phosphatase activity	0.270211	TRINITY_DN95781_c0_g1_m.29598	purple acid phosphatase 18-like [Asparagus officinalis]	1.681	Up	0.0057428	50.666	6.2634	1.8	1	2	1	0.665	0.863	0.65	1.31	1.171	1.181
	GO:0016701	4	oxidoreductase activity, acting on single donors with incorporation of molecular oxygen	0.0962718	TRINITY_DN98020_c0_g1_m.32928	PREDICTED: probable linoleate 9S-lipoxygenase 4 [Phoenix dactylifera]	0.597	Down	0.0035596	101.72	75.816	11.7	9	12	9	1.353	1.316	1.138	0.811	0.663	0.799
	GO:0016701	4	oxidoreductase activity, acting on single donors with incorporation of molecular oxygen	0.0962718	TRINITY_DN103010_c1_g1_m.5891	linoleate 9S-lipoxygenase 6 isoform X1 [Ananas comosus]	0.195	Down	1.23e-06	97.452	323.31	43.7	33	126	33	1.811	1.773	1.751	0.337	0.329	0.375
	GO:0016701	4	oxidoreductase activity, acting on single donors with incorporation of molecular oxygen	0.0962718	TRINITY_DN103239_c0_g1_m.6403	"PREDICTED: linoleate 13S-lipoxygenase 2-1, chloroplastic [Musa acuminata subsp. malaccensis]"	0.244	Down	3.47e-07	102.39	323.31	35.4	29	76	29	1.72	1.693	1.711	0.416	0.399	0.436
	GO:0016701	4	oxidoreductase activity, acting on single donors with incorporation of molecular oxygen	0.0962718	TRINITY_DN91670_c0_g1_m.24934	"protein TIC 55, chloroplastic [Asparagus officinalis]"	1.716	Up	0.00045702	61.131	57.32	15.6	8	10	8	0.767	0.767	0.676	1.212	1.244	1.336
	GO:0005200	3	structural constituent of cytoskeleton	0.119871	TRINITY_DN81340_c0_g1_m.19918	"PREDICTED: tubulin alpha chain, partial [Vitis vinifera]"	0.168	Down	2.69e-06	40.256	32.161	23.6	7	15	1	1.911	1.825	1.846	0.334	0.324	0.281
	GO:0005200	3	structural constituent of cytoskeleton	0.119871	TRINITY_DN97433_c4_g4_m.32011	tubulin alpha-3 chain [Asparagus officinalis]	0.575	Down	0.0025039	49.733	136.88	33.3	13	25	3	1.128	1.451	1.36	0.794	0.716	0.756
	GO:0005200	3	structural constituent of cytoskeleton	0.119871	TRINITY_DN87913_c0_g1_m.22278	PREDICTED: tubulin beta-2 chain-like [Elaeis guineensis]	0.37	Down	0.00092305	55.582	46.983	14.8	6	11	2	1.633	1.616	1.356	0.551	0.671	0.481
Cellular Component	GO:0019898	4	extrinsic component of membrane	0.108515	TRINITY_DN84558_c0_g1_m.20826	"PREDICTED: psbP domain-containing protein 6, chloroplastic [Phoenix dactylifera]"	1.542	Up	0.00085731	30.391	62.993	30	7	9	7	0.826	0.735	0.751	1.113	1.223	1.23
	GO:0019898	4	extrinsic component of membrane	0.108515	TRINITY_DN98839_c0_g1_m.34241	"PREDICTED: psbP domain-containing protein 1, chloroplastic isoform X2 [Phoenix dactylifera]"	1.611	Up	0.0169448	29.799	12.37	7.5	2	3	2	0.906	0.603	0.737	1.204	1.291	1.124
	GO:0019898	4	extrinsic component of membrane	0.108515	TRINITY_DN100605_c0_g2_m.1092	"PREDICTED: psbP domain-containing protein 2, chloroplastic [Elaeis guineensis]"	0.436	Down	0.001579	12.678	11.374	14.9	2	3	2	1.611	1.248	1.531	0.56	0.727	0.628
	GO:0030312	5	external encapsulating structure	0.136637	TRINITY_DN102201_c0_g1_m.4155	PREDICTED: subtilisin-like protease SBT2.5 [Elaeis guineensis]	0.651	Down	0.00011609	87.183	17.527	2	1	2	1	1.266	1.285	1.175	0.808	0.818	0.801
	GO:0030312	5	external encapsulating structure	0.136637	TRINITY_DN101773_c0_g1_m.3352	PREDICTED: pectinesterase-like [Elaeis guineensis]	0.486	Down	3.79e-05	58.509	169.97	29	14	32	13	1.451	1.315	1.444	0.674	0.703	0.667
	GO:0030312	5	external encapsulating structure	0.136637	TRINITY_DN104461_c2_g1_m.9051	probable xyloglucan endotransglucosylase/hydrolase protein 33 [Asparagus officinalis]	1.996	Up	8.19e-05	34.925	26.186	13	4	4	4	0.68	0.636	0.624	1.216	1.366	1.291
	GO:0009654	11	photosystem II oxygen evolving complex	0.136637	TRINITY_DN84558_c0_g1_m.20826	"PREDICTED: psbP domain-containing protein 6, chloroplastic [Phoenix dactylifera]"	1.542	Up	0.00085731	30.391	62.993	30	7	9	7	0.826	0.735	0.751	1.113	1.223	1.23
	GO:0009654	11	photosystem II oxygen evolving complex	0.136637	TRINITY_DN98839_c0_g1_m.34241	"PREDICTED: psbP domain-containing protein 1, chloroplastic isoform X2 [Phoenix dactylifera]"	1.611	Up	0.0169448	29.799	12.37	7.5	2	3	2	0.906	0.603	0.737	1.204	1.291	1.124
	GO:0009654	11	photosystem II oxygen evolving complex	0.136637	TRINITY_DN100605_c0_g2_m.1092	"PREDICTED: psbP domain-containing protein 2, chloroplastic [Elaeis guineensis]"	0.436	Down	0.001579	12.678	11.374	14.9	2	3	2	1.611	1.248	1.531	0.56	0.727	0.628
	GO:0099080	2	supramolecular complex	0.108515	TRINITY_DN81340_c0_g1_m.19918	"PREDICTED: tubulin alpha chain, partial [Vitis vinifera]"	0.168	Down	2.69e-06	40.256	32.161	23.6	7	15	1	1.911	1.825	1.846	0.334	0.324	0.281
	GO:0099080	2	supramolecular complex	0.108515	TRINITY_DN97433_c4_g4_m.32011	tubulin alpha-3 chain [Asparagus officinalis]	0.575	Down	0.0025039	49.733	136.88	33.3	13	25	3	1.128	1.451	1.36	0.794	0.716	0.756
	GO:0099080	2	supramolecular complex	0.108515	TRINITY_DN87913_c0_g1_m.22278	PREDICTED: tubulin beta-2 chain-like [Elaeis guineensis]	0.37	Down	0.00092305	55.582	46.983	14.8	6	11	2	1.633	1.616	1.356	0.551	0.671	0.481
	GO:0043228	3	non-membrane-bounded organelle	0.00142238	TRINITY_DN87155_c0_g2_m.21913	"60S ribosomal protein L19, partial [Arabidopsis lyrata subsp. lyrata]"	0.591	Down	0.0062953	24.453	6.4951	3.8	1	1	1	1.334	1.309	1.257	0.637	0.766	0.902
	GO:0043228	3	non-membrane-bounded organelle	0.00142238	TRINITY_DN103612_c1_g1_m.7236	PREDICTED: 60S ribosomal protein L4 [Ziziphus jujuba]	0.51	Down	5.56e-05	45.408	90.499	26.2	11	21	8	1.384	1.382	1.32	0.71	0.724	0.65
	GO:0043228	3	non-membrane-bounded organelle	0.00142238	TRINITY_DN62517_c0_g1_m.17413	PREDICTED: 60S ribosomal protein L34 [Phoenix dactylifera]	0.518	Down	0.00021613	15.215	6.4686	6.1	1	2	1	1.265	1.363	1.488	0.721	0.728	0.682
	GO:0043228	3	non-membrane-bounded organelle	0.00142238	TRINITY_DN94774_c1_g1_m.28226	40S ribosomal protein S3a-like [Ananas comosus]	0.636	Down	1.79e-05	29.952	58.279	31.8	9	18	3	1.29	1.293	1.272	0.802	0.803	0.846
	GO:0043228	3	non-membrane-bounded organelle	0.00142238	TRINITY_DN96114_c0_g1_m.30054	"PREDICTED: 50S ribosomal protein L11, chloroplastic [Nicotiana tomentosiformis]"	1.516	Up	0.00029599	23.574	24.738	16.4	3	7	3	0.814	0.78	0.745	1.226	1.191	1.129
	GO:0043228	3	non-membrane-bounded organelle	0.00142238	TRINITY_DN87913_c0_g1_m.22278	PREDICTED: tubulin beta-2 chain-like [Elaeis guineensis]	0.37	Down	0.00092305	55.582	46.983	14.8	6	11	2	1.633	1.616	1.356	0.551	0.671	0.481
	GO:0043228	3	non-membrane-bounded organelle	0.00142238	TRINITY_DN92006_c0_g1_m.25220	"PREDICTED: 50S ribosomal protein L1, chloroplastic [Phoenix dactylifera]"	1.89	Up	0.00036416	37.333	111.71	27.5	9	18	9	0.718	0.673	0.605	1.218	1.329	1.226
	GO:0043228	3	non-membrane-bounded organelle	0.00142238	TRINITY_DN89071_c0_g1_m.22902	"PREDICTED: 30S ribosomal protein S5, chloroplastic [Phoenix dactylifera]"	1.631	Up	3.54e-05	33.933	105.45	24.8	8	12	8	0.731	0.711	0.768	1.187	1.211	1.207
	GO:0043228	3	non-membrane-bounded organelle	0.00142238	TRINITY_DN90397_c0_g1_m.23857	"PREDICTED: 50S ribosomal protein L24, chloroplastic [Populus euphratica]"	1.54	Up	1.54e-05	21.007	9.2108	6.3	1	1	1	0.749	0.78	0.788	1.197	1.185	1.186
	GO:0043228	3	non-membrane-bounded organelle	0.00142238	TRINITY_DN98523_c1_g3_m.33732	PREDICTED: 60S ribosomal protein L17-like [Setaria italica]	0.656	Down	1.89e-05	17.047	13.83	12.1	2	4	2	1.25	1.285	1.233	0.844	0.818	0.809
	GO:0043228	3	non-membrane-bounded organelle	0.00142238	TRINITY_DN105098_c2_g8_m.10531	PREDICTED: 60S ribosomal protein L13-1 [Elaeis guineensis]	0.614	Down	0.0079809	24.057	59.836	30.6	5	9	5	1.345	1.035	1.398	0.735	0.782	0.801
	GO:0043228	3	non-membrane-bounded organelle	0.00142238	TRINITY_DN81340_c0_g1_m.19918	"PREDICTED: tubulin alpha chain, partial [Vitis vinifera]"	0.168	Down	2.69e-06	40.256	32.161	23.6	7	15	1	1.911	1.825	1.846	0.334	0.324	0.281
	GO:0043228	3	non-membrane-bounded organelle	0.00142238	TRINITY_DN70769_c0_g1_m.18181	PREDICTED: 60S ribosomal protein L4 [Vigna radiata var. radiata]	0.579	Down	0.003757	26.547	19.435	21.9	4	7	1	1.139	1.5	1.283	0.801	0.699	0.771
	GO:0043228	3	non-membrane-bounded organelle	0.00142238	TRINITY_DN95754_c1_g3_m.29565	40S ribosomal protein S24-1 [Ananas comosus]	0.607	Down	0.0051366	15.033	24.115	23.7	3	4	3	1.071	1.296	1.407	0.707	0.789	0.793
	GO:0043228	3	non-membrane-bounded organelle	0.00142238	TRINITY_DN93181_c0_g1_m.26348	"50S ribosomal protein L18, chloroplastic-like isoform X2 [Asparagus officinalis]"	2.018	Up	0.00057954	25.559	18.9	12	3	4	3	0.572	0.666	0.692	1.224	1.269	1.402
	GO:0043228	3	non-membrane-bounded organelle	0.00142238	TRINITY_DN97006_c0_g1_m.31350	PREDICTED: 40S ribosomal protein S4-3 [Elaeis guineensis]	0.657	Down	2.43e-05	29.871	58.494	32.8	9	17	9	1.271	1.267	1.206	0.807	0.819	0.835
	GO:0043228	3	non-membrane-bounded organelle	0.00142238	TRINITY_DN88351_c0_g1_m.22489	"PREDICTED: 50S ribosomal protein L12, chloroplastic [Solanum lycopersicum]"	1.732	Up	0.0120639	18.484	120.24	57.9	8	21	8	0.775	0.631	0.726	1.249	1.211	1.233
	GO:0043228	3	non-membrane-bounded organelle	0.00142238	TRINITY_DN88766_c0_g1_m.22721	PREDICTED: 40S ribosomal protein S3-3-like [Nelumbo nucifera]	0.637	Down	6.26e-05	26.726	69.779	40.2	9	26	7	1.274	1.217	1.273	0.808	0.766	0.822
	GO:0043228	3	non-membrane-bounded organelle	0.00142238	TRINITY_DN100025_c1_g4_m.48	PREDICTED: 60S ribosomal protein L8-like [Elaeis guineensis]	0.603	Down	0.0028004	26.816	46.361	19.4	4	7	4	1.31	1.279	1.235	0.841	0.806	0.657
	GO:0043228	3	non-membrane-bounded organelle	0.00142238	TRINITY_DN94449_c2_g1_m.27862	60S ribosomal protein L3 [Morus notabilis]	0.469	Down	2.42e-06	44.594	47.057	15.7	6	12	6	1.441	1.379	1.414	0.687	0.654	0.646
	GO:0043228	3	non-membrane-bounded organelle	0.00142238	TRINITY_DN98921_c1_g1_m.34363	"PREDICTED: 30S ribosomal protein 3, chloroplastic-like [Pyrus x bretschneideri]"	1.804	Up	0.00047633	20.137	17.6	10	3	6	3	0.756	0.706	0.63	1.269	1.293	1.211
	GO:0043228	3	non-membrane-bounded organelle	0.00142238	TRINITY_DN92777_c0_g1_m.25964	"PREDICTED: 50S ribosomal protein 6, chloroplastic [Lupinus angustifolius]"	1.682	Up	0.00056485	12.399	5.8048	6.8	1	2	1	0.739	0.666	0.782	1.192	1.283	1.204
	GO:0043228	3	non-membrane-bounded organelle	0.00142238	TRINITY_DN90066_c0_g1_m.23565	PREDICTED: histone H4-like [Zea mays]	0.576	Down	2.49e-06	11.409	93.437	57.3	7	30	4	1.33	1.302	1.344	0.771	0.777	0.743
	GO:0043228	3	non-membrane-bounded organelle	0.00142238	TRINITY_DN98713_c0_g2_m.34024	LOW QUALITY PROTEIN: 60S ribosomal protein L6-2-like [Asparagus officinalis]	0.658	Down	0.0012629	26.337	54.255	24.6	7	10	7	1.204	1.209	1.36	0.816	0.786	0.879
	GO:0043228	3	non-membrane-bounded organelle	0.00142238	TRINITY_DN91119_c0_g1_m.24437	PREDICTED: probable histone H2A variant 3 [Nelumbo nucifera]	0.583	Down	0.0044448	14.249	18.547	17.9	2	4	2	1.145	1.361	1.424	0.707	0.719	0.867
	GO:0043228	3	non-membrane-bounded organelle	0.00142238	TRINITY_DN76713_c0_g2_m.18989	"PREDICTED: 50S ribosomal protein L4, chloroplastic-like [Nelumbo nucifera]"	1.648	Up	0.00075534	31.799	21.872	10.2	3	3	3	0.778	0.662	0.776	1.238	1.21	1.203
	GO:0043228	3	non-membrane-bounded organelle	0.00142238	TRINITY_DN97288_c0_g1_m.31794	60S ribosomal protein L5 isoform X2 [Cajanus cajan]	0.655	Down	8.3e-07	34.648	29.046	14.6	4	8	4	1.246	1.247	1.26	0.828	0.826	0.805
	GO:0043228	3	non-membrane-bounded organelle	0.00142238	TRINITY_DN91467_c1_g1_m.24747	PREDICTED: probable histone H2A.2 [Elaeis guineensis]	0.659	Down	0.0072049	13.931	7.1106	9.7	1	1	1	1.24	1.304	1.17	0.697	0.853	0.898
	GO:0043228	3	non-membrane-bounded organelle	0.00142238	TRINITY_DN97433_c4_g4_m.32011	tubulin alpha-3 chain [Asparagus officinalis]	0.575	Down	0.0025039	49.733	136.88	33.3	13	25	3	1.128	1.451	1.36	0.794	0.716	0.756
	GO:0043228	3	non-membrane-bounded organelle	0.00142238	TRINITY_DN83753_c0_g2_m.20574	60S acidic ribosomal protein family [Arabidopsis thaliana]	0.618	Down	0.00045883	9.7658	7.1566	14.1	1	1	1	1.292	1.223	1.302	0.85	0.769	0.74
	GO:0043228	3	non-membrane-bounded organelle	0.00142238	TRINITY_DN69118_c0_g1_m.17968	Histone H3.1 [Auxenochlorella protothecoides]	0.61	Down	0.000102308	12.502	13.694	14.3	2	4	2	1.242	1.333	1.251	0.809	0.778	0.747
	GO:0044815	3	DNA packaging complex	0.0600968	TRINITY_DN91119_c0_g1_m.24437	PREDICTED: probable histone H2A variant 3 [Nelumbo nucifera]	0.583	Down	0.0044448	14.249	18.547	17.9	2	4	2	1.145	1.361	1.424	0.707	0.719	0.867
	GO:0044815	3	DNA packaging complex	0.0600968	TRINITY_DN91467_c1_g1_m.24747	PREDICTED: probable histone H2A.2 [Elaeis guineensis]	0.659	Down	0.0072049	13.931	7.1106	9.7	1	1	1	1.24	1.304	1.17	0.697	0.853	0.898
	GO:0044815	3	DNA packaging complex	0.0600968	TRINITY_DN69118_c0_g1_m.17968	Histone H3.1 [Auxenochlorella protothecoides]	0.61	Down	0.000102308	12.502	13.694	14.3	2	4	2	1.242	1.333	1.251	0.809	0.778	0.747
	GO:0044815	3	DNA packaging complex	0.0600968	TRINITY_DN90066_c0_g1_m.23565	PREDICTED: histone H4-like [Zea mays]	0.576	Down	2.49e-06	11.409	93.437	57.3	7	30	4	1.33	1.302	1.344	0.771	0.777	0.743
	GO:0005840	8	ribosome	0.00790931	TRINITY_DN87155_c0_g2_m.21913	"60S ribosomal protein L19, partial [Arabidopsis lyrata subsp. lyrata]"	0.591	Down	0.0062953	24.453	6.4951	3.8	1	1	1	1.334	1.309	1.257	0.637	0.766	0.902
	GO:0005840	8	ribosome	0.00790931	TRINITY_DN103612_c1_g1_m.7236	PREDICTED: 60S ribosomal protein L4 [Ziziphus jujuba]	0.51	Down	5.56e-05	45.408	90.499	26.2	11	21	8	1.384	1.382	1.32	0.71	0.724	0.65
	GO:0005840	8	ribosome	0.00790931	TRINITY_DN62517_c0_g1_m.17413	PREDICTED: 60S ribosomal protein L34 [Phoenix dactylifera]	0.518	Down	0.00021613	15.215	6.4686	6.1	1	2	1	1.265	1.363	1.488	0.721	0.728	0.682
	GO:0005840	8	ribosome	0.00790931	TRINITY_DN94774_c1_g1_m.28226	40S ribosomal protein S3a-like [Ananas comosus]	0.636	Down	1.79e-05	29.952	58.279	31.8	9	18	3	1.29	1.293	1.272	0.802	0.803	0.846
	GO:0005840	8	ribosome	0.00790931	TRINITY_DN96114_c0_g1_m.30054	"PREDICTED: 50S ribosomal protein L11, chloroplastic [Nicotiana tomentosiformis]"	1.516	Up	0.00029599	23.574	24.738	16.4	3	7	3	0.814	0.78	0.745	1.226	1.191	1.129
	GO:0005840	8	ribosome	0.00790931	TRINITY_DN92006_c0_g1_m.25220	"PREDICTED: 50S ribosomal protein L1, chloroplastic [Phoenix dactylifera]"	1.89	Up	0.00036416	37.333	111.71	27.5	9	18	9	0.718	0.673	0.605	1.218	1.329	1.226
	GO:0005840	8	ribosome	0.00790931	TRINITY_DN89071_c0_g1_m.22902	"PREDICTED: 30S ribosomal protein S5, chloroplastic [Phoenix dactylifera]"	1.631	Up	3.54e-05	33.933	105.45	24.8	8	12	8	0.731	0.711	0.768	1.187	1.211	1.207
	GO:0005840	8	ribosome	0.00790931	TRINITY_DN90397_c0_g1_m.23857	"PREDICTED: 50S ribosomal protein L24, chloroplastic [Populus euphratica]"	1.54	Up	1.54e-05	21.007	9.2108	6.3	1	1	1	0.749	0.78	0.788	1.197	1.185	1.186
	GO:0005840	8	ribosome	0.00790931	TRINITY_DN98523_c1_g3_m.33732	PREDICTED: 60S ribosomal protein L17-like [Setaria italica]	0.656	Down	1.89e-05	17.047	13.83	12.1	2	4	2	1.25	1.285	1.233	0.844	0.818	0.809
	GO:0005840	8	ribosome	0.00790931	TRINITY_DN105098_c2_g8_m.10531	PREDICTED: 60S ribosomal protein L13-1 [Elaeis guineensis]	0.614	Down	0.0079809	24.057	59.836	30.6	5	9	5	1.345	1.035	1.398	0.735	0.782	0.801
	GO:0005840	8	ribosome	0.00790931	TRINITY_DN70769_c0_g1_m.18181	PREDICTED: 60S ribosomal protein L4 [Vigna radiata var. radiata]	0.579	Down	0.003757	26.547	19.435	21.9	4	7	1	1.139	1.5	1.283	0.801	0.699	0.771
	GO:0005840	8	ribosome	0.00790931	TRINITY_DN95754_c1_g3_m.29565	40S ribosomal protein S24-1 [Ananas comosus]	0.607	Down	0.0051366	15.033	24.115	23.7	3	4	3	1.071	1.296	1.407	0.707	0.789	0.793
	GO:0005840	8	ribosome	0.00790931	TRINITY_DN93181_c0_g1_m.26348	"50S ribosomal protein L18, chloroplastic-like isoform X2 [Asparagus officinalis]"	2.018	Up	0.00057954	25.559	18.9	12	3	4	3	0.572	0.666	0.692	1.224	1.269	1.402
	GO:0005840	8	ribosome	0.00790931	TRINITY_DN97006_c0_g1_m.31350	PREDICTED: 40S ribosomal protein S4-3 [Elaeis guineensis]	0.657	Down	2.43e-05	29.871	58.494	32.8	9	17	9	1.271	1.267	1.206	0.807	0.819	0.835
	GO:0005840	8	ribosome	0.00790931	TRINITY_DN88351_c0_g1_m.22489	"PREDICTED: 50S ribosomal protein L12, chloroplastic [Solanum lycopersicum]"	1.732	Up	0.0120639	18.484	120.24	57.9	8	21	8	0.775	0.631	0.726	1.249	1.211	1.233
	GO:0005840	8	ribosome	0.00790931	TRINITY_DN88766_c0_g1_m.22721	PREDICTED: 40S ribosomal protein S3-3-like [Nelumbo nucifera]	0.637	Down	6.26e-05	26.726	69.779	40.2	9	26	7	1.274	1.217	1.273	0.808	0.766	0.822
	GO:0005840	8	ribosome	0.00790931	TRINITY_DN100025_c1_g4_m.48	PREDICTED: 60S ribosomal protein L8-like [Elaeis guineensis]	0.603	Down	0.0028004	26.816	46.361	19.4	4	7	4	1.31	1.279	1.235	0.841	0.806	0.657
	GO:0005840	8	ribosome	0.00790931	TRINITY_DN94449_c2_g1_m.27862	60S ribosomal protein L3 [Morus notabilis]	0.469	Down	2.42e-06	44.594	47.057	15.7	6	12	6	1.441	1.379	1.414	0.687	0.654	0.646
	GO:0005840	8	ribosome	0.00790931	TRINITY_DN98921_c1_g1_m.34363	"PREDICTED: 30S ribosomal protein 3, chloroplastic-like [Pyrus x bretschneideri]"	1.804	Up	0.00047633	20.137	17.6	10	3	6	3	0.756	0.706	0.63	1.269	1.293	1.211
	GO:0005840	8	ribosome	0.00790931	TRINITY_DN92777_c0_g1_m.25964	"PREDICTED: 50S ribosomal protein 6, chloroplastic [Lupinus angustifolius]"	1.682	Up	0.00056485	12.399	5.8048	6.8	1	2	1	0.739	0.666	0.782	1.192	1.283	1.204
	GO:0005840	8	ribosome	0.00790931	TRINITY_DN98713_c0_g2_m.34024	LOW QUALITY PROTEIN: 60S ribosomal protein L6-2-like [Asparagus officinalis]	0.658	Down	0.0012629	26.337	54.255	24.6	7	10	7	1.204	1.209	1.36	0.816	0.786	0.879
	GO:0005840	8	ribosome	0.00790931	TRINITY_DN76713_c0_g2_m.18989	"PREDICTED: 50S ribosomal protein L4, chloroplastic-like [Nelumbo nucifera]"	1.648	Up	0.00075534	31.799	21.872	10.2	3	3	3	0.778	0.662	0.776	1.238	1.21	1.203
	GO:0005840	8	ribosome	0.00790931	TRINITY_DN97288_c0_g1_m.31794	60S ribosomal protein L5 isoform X2 [Cajanus cajan]	0.655	Down	8.3e-07	34.648	29.046	14.6	4	8	4	1.246	1.247	1.26	0.828	0.826	0.805
	GO:0005840	8	ribosome	0.00790931	TRINITY_DN83753_c0_g2_m.20574	60S acidic ribosomal protein family [Arabidopsis thaliana]	0.618	Down	0.00045883	9.7658	7.1566	14.1	1	1	1	1.292	1.223	1.302	0.85	0.769	0.74
	GO:0099513	10	polymeric cytoskeletal fiber	0.108515	TRINITY_DN81340_c0_g1_m.19918	"PREDICTED: tubulin alpha chain, partial [Vitis vinifera]"	0.168	Down	2.69e-06	40.256	32.161	23.6	7	15	1	1.911	1.825	1.846	0.334	0.324	0.281
	GO:0099513	10	polymeric cytoskeletal fiber	0.108515	TRINITY_DN97433_c4_g4_m.32011	tubulin alpha-3 chain [Asparagus officinalis]	0.575	Down	0.0025039	49.733	136.88	33.3	13	25	3	1.128	1.451	1.36	0.794	0.716	0.756
	GO:0099513	10	polymeric cytoskeletal fiber	0.108515	TRINITY_DN87913_c0_g1_m.22278	PREDICTED: tubulin beta-2 chain-like [Elaeis guineensis]	0.37	Down	0.00092305	55.582	46.983	14.8	6	11	2	1.633	1.616	1.356	0.551	0.671	0.481
	GO:0044430	9	cytoskeletal part	0.16694	TRINITY_DN81340_c0_g1_m.19918	"PREDICTED: tubulin alpha chain, partial [Vitis vinifera]"	0.168	Down	2.69e-06	40.256	32.161	23.6	7	15	1	1.911	1.825	1.846	0.334	0.324	0.281
	GO:0044430	9	cytoskeletal part	0.16694	TRINITY_DN97433_c4_g4_m.32011	tubulin alpha-3 chain [Asparagus officinalis]	0.575	Down	0.0025039	49.733	136.88	33.3	13	25	3	1.128	1.451	1.36	0.794	0.716	0.756
	GO:0044430	9	cytoskeletal part	0.16694	TRINITY_DN87913_c0_g1_m.22278	PREDICTED: tubulin beta-2 chain-like [Elaeis guineensis]	0.37	Down	0.00092305	55.582	46.983	14.8	6	11	2	1.633	1.616	1.356	0.551	0.671	0.481
	GO:0005798	10	Golgi-associated vesicle	0.24928	TRINITY_DN99710_c0_g1_m.35681	PREDICTED: coatomer subunit gamma-2 [Phoenix dactylifera]	0.525	Down	6.04e-05	98.176	128.84	17.3	11	15	11	1.281	1.351	1.447	0.725	0.702	0.715
	GO:0005798	10	Golgi-associated vesicle	0.24928	TRINITY_DN104037_c3_g1_m.8129	PREDICTED: clathrin heavy chain 1-like [Elaeis guineensis]	0.539	Down	1.18e-06	193.24	323.31	27.4	41	76	37	1.328	1.321	1.359	0.724	0.733	0.702
	GO:0005576	2	extracellular region	0.00621011	TRINITY_DN100956_c0_g4_m.1731	PREDICTED: expansin-like B1 [Phoenix dactylifera]	2.047	Up	0.000118571	28.143	21.54	15.4	3	6	3	0.677	0.635	0.589	1.327	1.334	1.23
	GO:0005576	2	extracellular region	0.00621011	TRINITY_DN103948_c3_g1_m.7952	PREDICTED: expansin-like A2 [Musa acuminata subsp. malaccensis]	1.651	Up	0.00107892	14.437	14.874	12.5	2	4	2	0.764	0.683	0.751	1.21	1.309	1.109
	GO:0005576	2	extracellular region	0.00621011	TRINITY_DN104461_c2_g1_m.9051	probable xyloglucan endotransglucosylase/hydrolase protein 33 [Asparagus officinalis]	1.996	Up	8.19e-05	34.925	26.186	13	4	4	4	0.68	0.636	0.624	1.216	1.366	1.291
	GO:0099081	3	supramolecular polymer	0.108515	TRINITY_DN81340_c0_g1_m.19918	"PREDICTED: tubulin alpha chain, partial [Vitis vinifera]"	0.168	Down	2.69e-06	40.256	32.161	23.6	7	15	1	1.911	1.825	1.846	0.334	0.324	0.281
	GO:0099081	3	supramolecular polymer	0.108515	TRINITY_DN97433_c4_g4_m.32011	tubulin alpha-3 chain [Asparagus officinalis]	0.575	Down	0.0025039	49.733	136.88	33.3	13	25	3	1.128	1.451	1.36	0.794	0.716	0.756
	GO:0099081	3	supramolecular polymer	0.108515	TRINITY_DN87913_c0_g1_m.22278	PREDICTED: tubulin beta-2 chain-like [Elaeis guineensis]	0.37	Down	0.00092305	55.582	46.983	14.8	6	11	2	1.633	1.616	1.356	0.551	0.671	0.481
	GO:0005886	5	plasma membrane	0.343857	TRINITY_DN104290_c0_g1_m.8676	PREDICTED: callose synthase 9 [Elaeis guineensis]	0.593	Down	0.00028456	218.48	26.963	2.1	4	4	3	1.24	1.316	1.33	0.822	0.763	0.72
	GO:0005886	5	plasma membrane	0.343857	TRINITY_DN104037_c3_g1_m.8129	PREDICTED: clathrin heavy chain 1-like [Elaeis guineensis]	0.539	Down	1.18e-06	193.24	323.31	27.4	41	76	37	1.328	1.321	1.359	0.724	0.733	0.702
	GO:0000786	11	nucleosome	0.0600968	TRINITY_DN91119_c0_g1_m.24437	PREDICTED: probable histone H2A variant 3 [Nelumbo nucifera]	0.583	Down	0.0044448	14.249	18.547	17.9	2	4	2	1.145	1.361	1.424	0.707	0.719	0.867
	GO:0000786	11	nucleosome	0.0600968	TRINITY_DN91467_c1_g1_m.24747	PREDICTED: probable histone H2A.2 [Elaeis guineensis]	0.659	Down	0.0072049	13.931	7.1106	9.7	1	1	1	1.24	1.304	1.17	0.697	0.853	0.898
	GO:0000786	11	nucleosome	0.0600968	TRINITY_DN69118_c0_g1_m.17968	Histone H3.1 [Auxenochlorella protothecoides]	0.61	Down	0.000102308	12.502	13.694	14.3	2	4	2	1.242	1.333	1.251	0.809	0.778	0.747
	GO:0000786	11	nucleosome	0.0600968	TRINITY_DN90066_c0_g1_m.23565	PREDICTED: histone H4-like [Zea mays]	0.576	Down	2.49e-06	11.409	93.437	57.3	7	30	4	1.33	1.302	1.344	0.771	0.777	0.743
	GO:0009507	9	chloroplast	0.296788	TRINITY_DN92777_c0_g1_m.25964	"PREDICTED: 50S ribosomal protein 6, chloroplastic [Lupinus angustifolius]"	1.682	Up	0.00056485	12.399	5.8048	6.8	1	2	1	0.739	0.666	0.782	1.192	1.283	1.204
	GO:0009507	9	chloroplast	0.296788	TRINITY_DN98912_c0_g1_m.34347	"PREDICTED: elongation factor G-2, chloroplastic [Elaeis guineensis]"	1.789	Up	1.18e-06	85.414	241.15	28.7	18	35	18	0.701	0.701	0.677	1.256	1.244	1.219
	GO:0015934	10	large ribosomal subunit	0.108515	TRINITY_DN87155_c0_g2_m.21913	"60S ribosomal protein L19, partial [Arabidopsis lyrata subsp. lyrata]"	0.591	Down	0.0062953	24.453	6.4951	3.8	1	1	1	1.334	1.309	1.257	0.637	0.766	0.902
	GO:0015934	10	large ribosomal subunit	0.108515	TRINITY_DN98523_c1_g3_m.33732	PREDICTED: 60S ribosomal protein L17-like [Setaria italica]	0.656	Down	1.89e-05	17.047	13.83	12.1	2	4	2	1.25	1.285	1.233	0.844	0.818	0.809
	GO:0015934	10	large ribosomal subunit	0.108515	TRINITY_DN92006_c0_g1_m.25220	"PREDICTED: 50S ribosomal protein L1, chloroplastic [Phoenix dactylifera]"	1.89	Up	0.00036416	37.333	111.71	27.5	9	18	9	0.718	0.673	0.605	1.218	1.329	1.226
	GO:0000785	10	chromatin	0.0600968	TRINITY_DN91119_c0_g1_m.24437	PREDICTED: probable histone H2A variant 3 [Nelumbo nucifera]	0.583	Down	0.0044448	14.249	18.547	17.9	2	4	2	1.145	1.361	1.424	0.707	0.719	0.867
	GO:0000785	10	chromatin	0.0600968	TRINITY_DN91467_c1_g1_m.24747	PREDICTED: probable histone H2A.2 [Elaeis guineensis]	0.659	Down	0.0072049	13.931	7.1106	9.7	1	1	1	1.24	1.304	1.17	0.697	0.853	0.898
	GO:0000785	10	chromatin	0.0600968	TRINITY_DN69118_c0_g1_m.17968	Histone H3.1 [Auxenochlorella protothecoides]	0.61	Down	0.000102308	12.502	13.694	14.3	2	4	2	1.242	1.333	1.251	0.809	0.778	0.747
	GO:0000785	10	chromatin	0.0600968	TRINITY_DN90066_c0_g1_m.23565	PREDICTED: histone H4-like [Zea mays]	0.576	Down	2.49e-06	11.409	93.437	57.3	7	30	4	1.33	1.302	1.344	0.771	0.777	0.743
	GO:0005618	6	cell wall	0.136637	TRINITY_DN102201_c0_g1_m.4155	PREDICTED: subtilisin-like protease SBT2.5 [Elaeis guineensis]	0.651	Down	0.00011609	87.183	17.527	2	1	2	1	1.266	1.285	1.175	0.808	0.818	0.801
	GO:0005618	6	cell wall	0.136637	TRINITY_DN101773_c0_g1_m.3352	PREDICTED: pectinesterase-like [Elaeis guineensis]	0.486	Down	3.79e-05	58.509	169.97	29	14	32	13	1.451	1.315	1.444	0.674	0.703	0.667
	GO:0005618	6	cell wall	0.136637	TRINITY_DN104461_c2_g1_m.9051	probable xyloglucan endotransglucosylase/hydrolase protein 33 [Asparagus officinalis]	1.996	Up	8.19e-05	34.925	26.186	13	4	4	4	0.68	0.636	0.624	1.216	1.366	1.291
	GO:0005874	11	microtubule	0.108515	TRINITY_DN81340_c0_g1_m.19918	"PREDICTED: tubulin alpha chain, partial [Vitis vinifera]"	0.168	Down	2.69e-06	40.256	32.161	23.6	7	15	1	1.911	1.825	1.846	0.334	0.324	0.281
	GO:0005874	11	microtubule	0.108515	TRINITY_DN97433_c4_g4_m.32011	tubulin alpha-3 chain [Asparagus officinalis]	0.575	Down	0.0025039	49.733	136.88	33.3	13	25	3	1.128	1.451	1.36	0.794	0.716	0.756
	GO:0005874	11	microtubule	0.108515	TRINITY_DN87913_c0_g1_m.22278	PREDICTED: tubulin beta-2 chain-like [Elaeis guineensis]	0.37	Down	0.00092305	55.582	46.983	14.8	6	11	2	1.633	1.616	1.356	0.551	0.671	0.481
	GO:0071944	4	cell periphery	0.17252	TRINITY_DN104290_c0_g1_m.8676	PREDICTED: callose synthase 9 [Elaeis guineensis]	0.593	Down	0.00028456	218.48	26.963	2.1	4	4	3	1.24	1.316	1.33	0.822	0.763	0.72
	GO:0071944	4	cell periphery	0.17252	TRINITY_DN102201_c0_g1_m.4155	PREDICTED: subtilisin-like protease SBT2.5 [Elaeis guineensis]	0.651	Down	0.00011609	87.183	17.527	2	1	2	1	1.266	1.285	1.175	0.808	0.818	0.801
	GO:0071944	4	cell periphery	0.17252	TRINITY_DN101773_c0_g1_m.3352	PREDICTED: pectinesterase-like [Elaeis guineensis]	0.486	Down	3.79e-05	58.509	169.97	29	14	32	13	1.451	1.315	1.444	0.674	0.703	0.667
	GO:0071944	4	cell periphery	0.17252	TRINITY_DN104461_c2_g1_m.9051	probable xyloglucan endotransglucosylase/hydrolase protein 33 [Asparagus officinalis]	1.996	Up	8.19e-05	34.925	26.186	13	4	4	4	0.68	0.636	0.624	1.216	1.366	1.291
	GO:0071944	4	cell periphery	0.17252	TRINITY_DN104037_c3_g1_m.8129	PREDICTED: clathrin heavy chain 1-like [Elaeis guineensis]	0.539	Down	1.18e-06	193.24	323.31	27.4	41	76	37	1.328	1.321	1.359	0.724	0.733	0.702
	GO:0030660	11	Golgi-associated vesicle membrane	0.24928	TRINITY_DN99710_c0_g1_m.35681	PREDICTED: coatomer subunit gamma-2 [Phoenix dactylifera]	0.525	Down	6.04e-05	98.176	128.84	17.3	11	15	11	1.281	1.351	1.447	0.725	0.702	0.715
	GO:0030660	11	Golgi-associated vesicle membrane	0.24928	TRINITY_DN104037_c3_g1_m.8129	PREDICTED: clathrin heavy chain 1-like [Elaeis guineensis]	0.539	Down	1.18e-06	193.24	323.31	27.4	41	76	37	1.328	1.321	1.359	0.724	0.733	0.702
	GO:0042651	9	thylakoid membrane	0.0134006	TRINITY_DN102258_c3_g1_m.4273	cytochrome b6/f complex subunit IV (chloroplast) [Goodyera schlechtendaliana]	1.836	Up	0.00195925	19.067	12.003	9.8	2	2	2	0.645	0.761	0.651	1.302	1.105	1.369
	GO:0042651	9	thylakoid membrane	0.0134006	TRINITY_DN84558_c0_g1_m.20826	"PREDICTED: psbP domain-containing protein 6, chloroplastic [Phoenix dactylifera]"	1.542	Up	0.00085731	30.391	62.993	30	7	9	7	0.826	0.735	0.751	1.113	1.223	1.23
	GO:0042651	9	thylakoid membrane	0.0134006	TRINITY_DN98839_c0_g1_m.34241	"PREDICTED: psbP domain-containing protein 1, chloroplastic isoform X2 [Phoenix dactylifera]"	1.611	Up	0.0169448	29.799	12.37	7.5	2	3	2	0.906	0.603	0.737	1.204	1.291	1.124
	GO:0042651	9	thylakoid membrane	0.0134006	TRINITY_DN100605_c0_g2_m.1092	"PREDICTED: psbP domain-containing protein 2, chloroplastic [Elaeis guineensis]"	0.436	Down	0.001579	12.678	11.374	14.9	2	3	2	1.611	1.248	1.531	0.56	0.727	0.628
	GO:0042651	9	thylakoid membrane	0.0134006	TRINITY_DN94338_c0_g1_m.27710	"PREDICTED: cytochrome b6-f complex iron-sulfur subunit, chloroplastic [Theobroma cacao]"	1.503	Up	0.00021508	24.396	156.56	33.8	6	17	6	0.777	0.745	0.812	1.142	1.215	1.15
	GO:0099512	4	supramolecular fiber	0.108515	TRINITY_DN81340_c0_g1_m.19918	"PREDICTED: tubulin alpha chain, partial [Vitis vinifera]"	0.168	Down	2.69e-06	40.256	32.161	23.6	7	15	1	1.911	1.825	1.846	0.334	0.324	0.281
	GO:0099512	4	supramolecular fiber	0.108515	TRINITY_DN97433_c4_g4_m.32011	tubulin alpha-3 chain [Asparagus officinalis]	0.575	Down	0.0025039	49.733	136.88	33.3	13	25	3	1.128	1.451	1.36	0.794	0.716	0.756
	GO:0099512	4	supramolecular fiber	0.108515	TRINITY_DN87913_c0_g1_m.22278	PREDICTED: tubulin beta-2 chain-like [Elaeis guineensis]	0.37	Down	0.00092305	55.582	46.983	14.8	6	11	2	1.633	1.616	1.356	0.551	0.671	0.481
	GO:0044427	9	chromosomal part	0.0600968	TRINITY_DN91119_c0_g1_m.24437	PREDICTED: probable histone H2A variant 3 [Nelumbo nucifera]	0.583	Down	0.0044448	14.249	18.547	17.9	2	4	2	1.145	1.361	1.424	0.707	0.719	0.867
	GO:0044427	9	chromosomal part	0.0600968	TRINITY_DN91467_c1_g1_m.24747	PREDICTED: probable histone H2A.2 [Elaeis guineensis]	0.659	Down	0.0072049	13.931	7.1106	9.7	1	1	1	1.24	1.304	1.17	0.697	0.853	0.898
	GO:0044427	9	chromosomal part	0.0600968	TRINITY_DN69118_c0_g1_m.17968	Histone H3.1 [Auxenochlorella protothecoides]	0.61	Down	0.000102308	12.502	13.694	14.3	2	4	2	1.242	1.333	1.251	0.809	0.778	0.747
	GO:0044427	9	chromosomal part	0.0600968	TRINITY_DN90066_c0_g1_m.23565	PREDICTED: histone H4-like [Zea mays]	0.576	Down	2.49e-06	11.409	93.437	57.3	7	30	4	1.33	1.302	1.344	0.771	0.777	0.743
	GO:0045261	7	proton-transporting ATP synthase complex, catalytic core F(1)	0.389906	TRINITY_DN96599_c0_g1_m.30792	"ATP synthase subunit alpha, mitochondrial precursor [Bathycoccus prasinos]"	0.22	Down	0.00022203	60.188	16.388	10.3	5	9	2	1.85	1.804	1.635	0.406	0.308	0.452
	GO:0045261	7	proton-transporting ATP synthase complex, catalytic core F(1)	0.389906	TRINITY_DN96975_c3_g1_m.31308	"PREDICTED: ATP synthase subunit beta, mitochondrial isoform X3 [Prunus mume]"	0.53	Down	0.00062006	57.641	20.625	8.9	4	12	2	1.282	1.465	1.326	0.707	0.661	0.789
	GO:0005856	8	cytoskeleton	0.232378	TRINITY_DN81340_c0_g1_m.19918	"PREDICTED: tubulin alpha chain, partial [Vitis vinifera]"	0.168	Down	2.69e-06	40.256	32.161	23.6	7	15	1	1.911	1.825	1.846	0.334	0.324	0.281
	GO:0005856	8	cytoskeleton	0.232378	TRINITY_DN97433_c4_g4_m.32011	tubulin alpha-3 chain [Asparagus officinalis]	0.575	Down	0.0025039	49.733	136.88	33.3	13	25	3	1.128	1.451	1.36	0.794	0.716	0.756
	GO:0005856	8	cytoskeleton	0.232378	TRINITY_DN87913_c0_g1_m.22278	PREDICTED: tubulin beta-2 chain-like [Elaeis guineensis]	0.37	Down	0.00092305	55.582	46.983	14.8	6	11	2	1.633	1.616	1.356	0.551	0.671	0.481
	GO:0015630	9	microtubule cytoskeleton	0.136637	TRINITY_DN81340_c0_g1_m.19918	"PREDICTED: tubulin alpha chain, partial [Vitis vinifera]"	0.168	Down	2.69e-06	40.256	32.161	23.6	7	15	1	1.911	1.825	1.846	0.334	0.324	0.281
	GO:0015630	9	microtubule cytoskeleton	0.136637	TRINITY_DN97433_c4_g4_m.32011	tubulin alpha-3 chain [Asparagus officinalis]	0.575	Down	0.0025039	49.733	136.88	33.3	13	25	3	1.128	1.451	1.36	0.794	0.716	0.756
	GO:0015630	9	microtubule cytoskeleton	0.136637	TRINITY_DN87913_c0_g1_m.22278	PREDICTED: tubulin beta-2 chain-like [Elaeis guineensis]	0.37	Down	0.00092305	55.582	46.983	14.8	6	11	2	1.633	1.616	1.356	0.551	0.671	0.481
	GO:0044391	9	ribosomal subunit	0.216955	TRINITY_DN87155_c0_g2_m.21913	"60S ribosomal protein L19, partial [Arabidopsis lyrata subsp. lyrata]"	0.591	Down	0.0062953	24.453	6.4951	3.8	1	1	1	1.334	1.309	1.257	0.637	0.766	0.902
	GO:0044391	9	ribosomal subunit	0.216955	TRINITY_DN98523_c1_g3_m.33732	PREDICTED: 60S ribosomal protein L17-like [Setaria italica]	0.656	Down	1.89e-05	17.047	13.83	12.1	2	4	2	1.25	1.285	1.233	0.844	0.818	0.809
	GO:0044391	9	ribosomal subunit	0.216955	TRINITY_DN88766_c0_g1_m.22721	PREDICTED: 40S ribosomal protein S3-3-like [Nelumbo nucifera]	0.637	Down	6.26e-05	26.726	69.779	40.2	9	26	7	1.274	1.217	1.273	0.808	0.766	0.822
	GO:0044391	9	ribosomal subunit	0.216955	TRINITY_DN92006_c0_g1_m.25220	"PREDICTED: 50S ribosomal protein L1, chloroplastic [Phoenix dactylifera]"	1.89	Up	0.00036416	37.333	111.71	27.5	9	18	9	0.718	0.673	0.605	1.218	1.329	1.226
	GO:0044391	9	ribosomal subunit	0.216955	TRINITY_DN89071_c0_g1_m.22902	"PREDICTED: 30S ribosomal protein S5, chloroplastic [Phoenix dactylifera]"	1.631	Up	3.54e-05	33.933	105.45	24.8	8	12	8	0.731	0.711	0.768	1.187	1.211	1.207
	GO:0005694	8	chromosome	0.0950964	TRINITY_DN91119_c0_g1_m.24437	PREDICTED: probable histone H2A variant 3 [Nelumbo nucifera]	0.583	Down	0.0044448	14.249	18.547	17.9	2	4	2	1.145	1.361	1.424	0.707	0.719	0.867
	GO:0005694	8	chromosome	0.0950964	TRINITY_DN91467_c1_g1_m.24747	PREDICTED: probable histone H2A.2 [Elaeis guineensis]	0.659	Down	0.0072049	13.931	7.1106	9.7	1	1	1	1.24	1.304	1.17	0.697	0.853	0.898
	GO:0005694	8	chromosome	0.0950964	TRINITY_DN69118_c0_g1_m.17968	Histone H3.1 [Auxenochlorella protothecoides]	0.61	Down	0.000102308	12.502	13.694	14.3	2	4	2	1.242	1.333	1.251	0.809	0.778	0.747
	GO:0005694	8	chromosome	0.0950964	TRINITY_DN90066_c0_g1_m.23565	PREDICTED: histone H4-like [Zea mays]	0.576	Down	2.49e-06	11.409	93.437	57.3	7	30	4	1.33	1.302	1.344	0.771	0.777	0.743
	GO:0044431	9	Golgi apparatus part	0.389906	TRINITY_DN99710_c0_g1_m.35681	PREDICTED: coatomer subunit gamma-2 [Phoenix dactylifera]	0.525	Down	6.04e-05	98.176	128.84	17.3	11	15	11	1.281	1.351	1.447	0.725	0.702	0.715
	GO:0044431	9	Golgi apparatus part	0.389906	TRINITY_DN104037_c3_g1_m.8129	PREDICTED: clathrin heavy chain 1-like [Elaeis guineensis]	0.539	Down	1.18e-06	193.24	323.31	27.4	41	76	37	1.328	1.321	1.359	0.724	0.733	0.702
	GO:0032993	3	protein-DNA complex	0.0600968	TRINITY_DN91119_c0_g1_m.24437	PREDICTED: probable histone H2A variant 3 [Nelumbo nucifera]	0.583	Down	0.0044448	14.249	18.547	17.9	2	4	2	1.145	1.361	1.424	0.707	0.719	0.867
	GO:0032993	3	protein-DNA complex	0.0600968	TRINITY_DN91467_c1_g1_m.24747	PREDICTED: probable histone H2A.2 [Elaeis guineensis]	0.659	Down	0.0072049	13.931	7.1106	9.7	1	1	1	1.24	1.304	1.17	0.697	0.853	0.898
	GO:0032993	3	protein-DNA complex	0.0600968	TRINITY_DN69118_c0_g1_m.17968	Histone H3.1 [Auxenochlorella protothecoides]	0.61	Down	0.000102308	12.502	13.694	14.3	2	4	2	1.242	1.333	1.251	0.809	0.778	0.747
	GO:0032993	3	protein-DNA complex	0.0600968	TRINITY_DN90066_c0_g1_m.23565	PREDICTED: histone H4-like [Zea mays]	0.576	Down	2.49e-06	11.409	93.437	57.3	7	30	4	1.33	1.302	1.344	0.771	0.777	0.743
	GO:0009536	8	plastid	0.296788	TRINITY_DN92777_c0_g1_m.25964	"PREDICTED: 50S ribosomal protein 6, chloroplastic [Lupinus angustifolius]"	1.682	Up	0.00056485	12.399	5.8048	6.8	1	2	1	0.739	0.666	0.782	1.192	1.283	1.204
	GO:0009536	8	plastid	0.296788	TRINITY_DN98912_c0_g1_m.34347	"PREDICTED: elongation factor G-2, chloroplastic [Elaeis guineensis]"	1.789	Up	1.18e-06	85.414	241.15	28.7	18	35	18	0.701	0.701	0.677	1.256	1.244	1.219
	GO:0009523	10	photosystem II	0.232378	TRINITY_DN84558_c0_g1_m.20826	"PREDICTED: psbP domain-containing protein 6, chloroplastic [Phoenix dactylifera]"	1.542	Up	0.00085731	30.391	62.993	30	7	9	7	0.826	0.735	0.751	1.113	1.223	1.23
	GO:0009523	10	photosystem II	0.232378	TRINITY_DN98839_c0_g1_m.34241	"PREDICTED: psbP domain-containing protein 1, chloroplastic isoform X2 [Phoenix dactylifera]"	1.611	Up	0.0169448	29.799	12.37	7.5	2	3	2	0.906	0.603	0.737	1.204	1.291	1.124
	GO:0009523	10	photosystem II	0.232378	TRINITY_DN100605_c0_g2_m.1092	"PREDICTED: psbP domain-containing protein 2, chloroplastic [Elaeis guineensis]"	0.436	Down	0.001579	12.678	11.374	14.9	2	3	2	1.611	1.248	1.531	0.56	0.727	0.628
	GO:0043232	7	intracellular non-membrane-bounded organelle	0.00142238	TRINITY_DN87155_c0_g2_m.21913	"60S ribosomal protein L19, partial [Arabidopsis lyrata subsp. lyrata]"	0.591	Down	0.0062953	24.453	6.4951	3.8	1	1	1	1.334	1.309	1.257	0.637	0.766	0.902
	GO:0043232	7	intracellular non-membrane-bounded organelle	0.00142238	TRINITY_DN103612_c1_g1_m.7236	PREDICTED: 60S ribosomal protein L4 [Ziziphus jujuba]	0.51	Down	5.56e-05	45.408	90.499	26.2	11	21	8	1.384	1.382	1.32	0.71	0.724	0.65
	GO:0043232	7	intracellular non-membrane-bounded organelle	0.00142238	TRINITY_DN62517_c0_g1_m.17413	PREDICTED: 60S ribosomal protein L34 [Phoenix dactylifera]	0.518	Down	0.00021613	15.215	6.4686	6.1	1	2	1	1.265	1.363	1.488	0.721	0.728	0.682
	GO:0043232	7	intracellular non-membrane-bounded organelle	0.00142238	TRINITY_DN94774_c1_g1_m.28226	40S ribosomal protein S3a-like [Ananas comosus]	0.636	Down	1.79e-05	29.952	58.279	31.8	9	18	3	1.29	1.293	1.272	0.802	0.803	0.846
	GO:0043232	7	intracellular non-membrane-bounded organelle	0.00142238	TRINITY_DN96114_c0_g1_m.30054	"PREDICTED: 50S ribosomal protein L11, chloroplastic [Nicotiana tomentosiformis]"	1.516	Up	0.00029599	23.574	24.738	16.4	3	7	3	0.814	0.78	0.745	1.226	1.191	1.129
	GO:0043232	7	intracellular non-membrane-bounded organelle	0.00142238	TRINITY_DN87913_c0_g1_m.22278	PREDICTED: tubulin beta-2 chain-like [Elaeis guineensis]	0.37	Down	0.00092305	55.582	46.983	14.8	6	11	2	1.633	1.616	1.356	0.551	0.671	0.481
	GO:0043232	7	intracellular non-membrane-bounded organelle	0.00142238	TRINITY_DN92006_c0_g1_m.25220	"PREDICTED: 50S ribosomal protein L1, chloroplastic [Phoenix dactylifera]"	1.89	Up	0.00036416	37.333	111.71	27.5	9	18	9	0.718	0.673	0.605	1.218	1.329	1.226
	GO:0043232	7	intracellular non-membrane-bounded organelle	0.00142238	TRINITY_DN89071_c0_g1_m.22902	"PREDICTED: 30S ribosomal protein S5, chloroplastic [Phoenix dactylifera]"	1.631	Up	3.54e-05	33.933	105.45	24.8	8	12	8	0.731	0.711	0.768	1.187	1.211	1.207
	GO:0043232	7	intracellular non-membrane-bounded organelle	0.00142238	TRINITY_DN90397_c0_g1_m.23857	"PREDICTED: 50S ribosomal protein L24, chloroplastic [Populus euphratica]"	1.54	Up	1.54e-05	21.007	9.2108	6.3	1	1	1	0.749	0.78	0.788	1.197	1.185	1.186
	GO:0043232	7	intracellular non-membrane-bounded organelle	0.00142238	TRINITY_DN98523_c1_g3_m.33732	PREDICTED: 60S ribosomal protein L17-like [Setaria italica]	0.656	Down	1.89e-05	17.047	13.83	12.1	2	4	2	1.25	1.285	1.233	0.844	0.818	0.809
	GO:0043232	7	intracellular non-membrane-bounded organelle	0.00142238	TRINITY_DN105098_c2_g8_m.10531	PREDICTED: 60S ribosomal protein L13-1 [Elaeis guineensis]	0.614	Down	0.0079809	24.057	59.836	30.6	5	9	5	1.345	1.035	1.398	0.735	0.782	0.801
	GO:0043232	7	intracellular non-membrane-bounded organelle	0.00142238	TRINITY_DN81340_c0_g1_m.19918	"PREDICTED: tubulin alpha chain, partial [Vitis vinifera]"	0.168	Down	2.69e-06	40.256	32.161	23.6	7	15	1	1.911	1.825	1.846	0.334	0.324	0.281
	GO:0043232	7	intracellular non-membrane-bounded organelle	0.00142238	TRINITY_DN70769_c0_g1_m.18181	PREDICTED: 60S ribosomal protein L4 [Vigna radiata var. radiata]	0.579	Down	0.003757	26.547	19.435	21.9	4	7	1	1.139	1.5	1.283	0.801	0.699	0.771
	GO:0043232	7	intracellular non-membrane-bounded organelle	0.00142238	TRINITY_DN95754_c1_g3_m.29565	40S ribosomal protein S24-1 [Ananas comosus]	0.607	Down	0.0051366	15.033	24.115	23.7	3	4	3	1.071	1.296	1.407	0.707	0.789	0.793
	GO:0043232	7	intracellular non-membrane-bounded organelle	0.00142238	TRINITY_DN93181_c0_g1_m.26348	"50S ribosomal protein L18, chloroplastic-like isoform X2 [Asparagus officinalis]"	2.018	Up	0.00057954	25.559	18.9	12	3	4	3	0.572	0.666	0.692	1.224	1.269	1.402
	GO:0043232	7	intracellular non-membrane-bounded organelle	0.00142238	TRINITY_DN97006_c0_g1_m.31350	PREDICTED: 40S ribosomal protein S4-3 [Elaeis guineensis]	0.657	Down	2.43e-05	29.871	58.494	32.8	9	17	9	1.271	1.267	1.206	0.807	0.819	0.835
	GO:0043232	7	intracellular non-membrane-bounded organelle	0.00142238	TRINITY_DN88351_c0_g1_m.22489	"PREDICTED: 50S ribosomal protein L12, chloroplastic [Solanum lycopersicum]"	1.732	Up	0.0120639	18.484	120.24	57.9	8	21	8	0.775	0.631	0.726	1.249	1.211	1.233
	GO:0043232	7	intracellular non-membrane-bounded organelle	0.00142238	TRINITY_DN88766_c0_g1_m.22721	PREDICTED: 40S ribosomal protein S3-3-like [Nelumbo nucifera]	0.637	Down	6.26e-05	26.726	69.779	40.2	9	26	7	1.274	1.217	1.273	0.808	0.766	0.822
	GO:0043232	7	intracellular non-membrane-bounded organelle	0.00142238	TRINITY_DN100025_c1_g4_m.48	PREDICTED: 60S ribosomal protein L8-like [Elaeis guineensis]	0.603	Down	0.0028004	26.816	46.361	19.4	4	7	4	1.31	1.279	1.235	0.841	0.806	0.657
	GO:0043232	7	intracellular non-membrane-bounded organelle	0.00142238	TRINITY_DN94449_c2_g1_m.27862	60S ribosomal protein L3 [Morus notabilis]	0.469	Down	2.42e-06	44.594	47.057	15.7	6	12	6	1.441	1.379	1.414	0.687	0.654	0.646
	GO:0043232	7	intracellular non-membrane-bounded organelle	0.00142238	TRINITY_DN98921_c1_g1_m.34363	"PREDICTED: 30S ribosomal protein 3, chloroplastic-like [Pyrus x bretschneideri]"	1.804	Up	0.00047633	20.137	17.6	10	3	6	3	0.756	0.706	0.63	1.269	1.293	1.211
	GO:0043232	7	intracellular non-membrane-bounded organelle	0.00142238	TRINITY_DN92777_c0_g1_m.25964	"PREDICTED: 50S ribosomal protein 6, chloroplastic [Lupinus angustifolius]"	1.682	Up	0.00056485	12.399	5.8048	6.8	1	2	1	0.739	0.666	0.782	1.192	1.283	1.204
	GO:0043232	7	intracellular non-membrane-bounded organelle	0.00142238	TRINITY_DN90066_c0_g1_m.23565	PREDICTED: histone H4-like [Zea mays]	0.576	Down	2.49e-06	11.409	93.437	57.3	7	30	4	1.33	1.302	1.344	0.771	0.777	0.743
	GO:0043232	7	intracellular non-membrane-bounded organelle	0.00142238	TRINITY_DN98713_c0_g2_m.34024	LOW QUALITY PROTEIN: 60S ribosomal protein L6-2-like [Asparagus officinalis]	0.658	Down	0.0012629	26.337	54.255	24.6	7	10	7	1.204	1.209	1.36	0.816	0.786	0.879
	GO:0043232	7	intracellular non-membrane-bounded organelle	0.00142238	TRINITY_DN91119_c0_g1_m.24437	PREDICTED: probable histone H2A variant 3 [Nelumbo nucifera]	0.583	Down	0.0044448	14.249	18.547	17.9	2	4	2	1.145	1.361	1.424	0.707	0.719	0.867
	GO:0043232	7	intracellular non-membrane-bounded organelle	0.00142238	TRINITY_DN76713_c0_g2_m.18989	"PREDICTED: 50S ribosomal protein L4, chloroplastic-like [Nelumbo nucifera]"	1.648	Up	0.00075534	31.799	21.872	10.2	3	3	3	0.778	0.662	0.776	1.238	1.21	1.203
	GO:0043232	7	intracellular non-membrane-bounded organelle	0.00142238	TRINITY_DN97288_c0_g1_m.31794	60S ribosomal protein L5 isoform X2 [Cajanus cajan]	0.655	Down	8.3e-07	34.648	29.046	14.6	4	8	4	1.246	1.247	1.26	0.828	0.826	0.805
	GO:0043232	7	intracellular non-membrane-bounded organelle	0.00142238	TRINITY_DN91467_c1_g1_m.24747	PREDICTED: probable histone H2A.2 [Elaeis guineensis]	0.659	Down	0.0072049	13.931	7.1106	9.7	1	1	1	1.24	1.304	1.17	0.697	0.853	0.898
	GO:0043232	7	intracellular non-membrane-bounded organelle	0.00142238	TRINITY_DN97433_c4_g4_m.32011	tubulin alpha-3 chain [Asparagus officinalis]	0.575	Down	0.0025039	49.733	136.88	33.3	13	25	3	1.128	1.451	1.36	0.794	0.716	0.756
	GO:0043232	7	intracellular non-membrane-bounded organelle	0.00142238	TRINITY_DN83753_c0_g2_m.20574	60S acidic ribosomal protein family [Arabidopsis thaliana]	0.618	Down	0.00045883	9.7658	7.1566	14.1	1	1	1	1.292	1.223	1.302	0.85	0.769	0.74
	GO:0043232	7	intracellular non-membrane-bounded organelle	0.00142238	TRINITY_DN69118_c0_g1_m.17968	Histone H3.1 [Auxenochlorella protothecoides]	0.61	Down	0.000102308	12.502	13.694	14.3	2	4	2	1.242	1.333	1.251	0.809	0.778	0.747
	GO:0005829	8	cytosol	0.156164	TRINITY_DN87155_c0_g2_m.21913	"60S ribosomal protein L19, partial [Arabidopsis lyrata subsp. lyrata]"	0.591	Down	0.0062953	24.453	6.4951	3.8	1	1	1	1.334	1.309	1.257	0.637	0.766	0.902
	GO:0005829	8	cytosol	0.156164	TRINITY_DN105109_c2_g1_m.10558	PREDICTED: diphosphomevalonate decarboxylase MVD2 [Musa acuminata subsp. malaccensis]	0.628	Down	0.024019	56.27	26.786	9.6	4	4	4	1.239	1.255	1.234	0.774	0.884	0.684
	GO:0034357	8	photosynthetic membrane	0.0811376	TRINITY_DN88722_c0_g1_m.22699	Ycf4 (chloroplast) [Dendrobium nobile]	1.818	Up	1.54e-05	21.461	24.236	18.5	4	5	4	0.723	0.693	0.672	1.252	1.267	1.277
	GO:0034357	8	photosynthetic membrane	0.0811376	TRINITY_DN102258_c3_g1_m.4273	cytochrome b6/f complex subunit IV (chloroplast) [Goodyera schlechtendaliana]	1.836	Up	0.00195925	19.067	12.003	9.8	2	2	2	0.645	0.761	0.651	1.302	1.105	1.369
	GO:0034357	8	photosynthetic membrane	0.0811376	TRINITY_DN84558_c0_g1_m.20826	"PREDICTED: psbP domain-containing protein 6, chloroplastic [Phoenix dactylifera]"	1.542	Up	0.00085731	30.391	62.993	30	7	9	7	0.826	0.735	0.751	1.113	1.223	1.23
	GO:0034357	8	photosynthetic membrane	0.0811376	TRINITY_DN98839_c0_g1_m.34241	"PREDICTED: psbP domain-containing protein 1, chloroplastic isoform X2 [Phoenix dactylifera]"	1.611	Up	0.0169448	29.799	12.37	7.5	2	3	2	0.906	0.603	0.737	1.204	1.291	1.124
	GO:0034357	8	photosynthetic membrane	0.0811376	TRINITY_DN100605_c0_g2_m.1092	"PREDICTED: psbP domain-containing protein 2, chloroplastic [Elaeis guineensis]"	0.436	Down	0.001579	12.678	11.374	14.9	2	3	2	1.611	1.248	1.531	0.56	0.727	0.628
	GO:0034357	8	photosynthetic membrane	0.0811376	TRINITY_DN94338_c0_g1_m.27710	"PREDICTED: cytochrome b6-f complex iron-sulfur subunit, chloroplastic [Theobroma cacao]"	1.503	Up	0.00021508	24.396	156.56	33.8	6	17	6	0.777	0.745	0.812	1.142	1.215	1.15
	GO:0044459	6	plasma membrane part	0.296788	TRINITY_DN104290_c0_g1_m.8676	PREDICTED: callose synthase 9 [Elaeis guineensis]	0.593	Down	0.00028456	218.48	26.963	2.1	4	4	3	1.24	1.316	1.33	0.822	0.763	0.72
	GO:0044459	6	plasma membrane part	0.296788	TRINITY_DN104037_c3_g1_m.8129	PREDICTED: clathrin heavy chain 1-like [Elaeis guineensis]	0.539	Down	1.18e-06	193.24	323.31	27.4	41	76	37	1.328	1.321	1.359	0.724	0.733	0.702
	GO:0009579	6	thylakoid	0.0811376	TRINITY_DN88722_c0_g1_m.22699	Ycf4 (chloroplast) [Dendrobium nobile]	1.818	Up	1.54e-05	21.461	24.236	18.5	4	5	4	0.723	0.693	0.672	1.252	1.267	1.277
	GO:0009579	6	thylakoid	0.0811376	TRINITY_DN102258_c3_g1_m.4273	cytochrome b6/f complex subunit IV (chloroplast) [Goodyera schlechtendaliana]	1.836	Up	0.00195925	19.067	12.003	9.8	2	2	2	0.645	0.761	0.651	1.302	1.105	1.369
	GO:0009579	6	thylakoid	0.0811376	TRINITY_DN84558_c0_g1_m.20826	"PREDICTED: psbP domain-containing protein 6, chloroplastic [Phoenix dactylifera]"	1.542	Up	0.00085731	30.391	62.993	30	7	9	7	0.826	0.735	0.751	1.113	1.223	1.23
	GO:0009579	6	thylakoid	0.0811376	TRINITY_DN98839_c0_g1_m.34241	"PREDICTED: psbP domain-containing protein 1, chloroplastic isoform X2 [Phoenix dactylifera]"	1.611	Up	0.0169448	29.799	12.37	7.5	2	3	2	0.906	0.603	0.737	1.204	1.291	1.124
	GO:0009579	6	thylakoid	0.0811376	TRINITY_DN100605_c0_g2_m.1092	"PREDICTED: psbP domain-containing protein 2, chloroplastic [Elaeis guineensis]"	0.436	Down	0.001579	12.678	11.374	14.9	2	3	2	1.611	1.248	1.531	0.56	0.727	0.628
	GO:0009579	6	thylakoid	0.0811376	TRINITY_DN94338_c0_g1_m.27710	"PREDICTED: cytochrome b6-f complex iron-sulfur subunit, chloroplastic [Theobroma cacao]"	1.503	Up	0.00021508	24.396	156.56	33.8	6	17	6	0.777	0.745	0.812	1.142	1.215	1.15
	GO:0005794	8	Golgi apparatus	0.232378	TRINITY_DN103625_c0_g1_m.7267	PREDICTED: LOW QUALITY PROTEIN: AP-3 complex subunit delta-like [Elaeis guineensis]	2.18	Up	0.006361	108.85	11.941	1.6	1	1	1	0.774	0.579	0.46	1.305	1.387	1.261
	GO:0005794	8	Golgi apparatus	0.232378	TRINITY_DN99710_c0_g1_m.35681	PREDICTED: coatomer subunit gamma-2 [Phoenix dactylifera]	0.525	Down	6.04e-05	98.176	128.84	17.3	11	15	11	1.281	1.351	1.447	0.725	0.702	0.715
	GO:0005794	8	Golgi apparatus	0.232378	TRINITY_DN104037_c3_g1_m.8129	PREDICTED: clathrin heavy chain 1-like [Elaeis guineensis]	0.539	Down	1.18e-06	193.24	323.31	27.4	41	76	37	1.328	1.321	1.359	0.724	0.733	0.702
	GO:0044436	7	thylakoid part	0.0811376	TRINITY_DN88722_c0_g1_m.22699	Ycf4 (chloroplast) [Dendrobium nobile]	1.818	Up	1.54e-05	21.461	24.236	18.5	4	5	4	0.723	0.693	0.672	1.252	1.267	1.277
	GO:0044436	7	thylakoid part	0.0811376	TRINITY_DN102258_c3_g1_m.4273	cytochrome b6/f complex subunit IV (chloroplast) [Goodyera schlechtendaliana]	1.836	Up	0.00195925	19.067	12.003	9.8	2	2	2	0.645	0.761	0.651	1.302	1.105	1.369
	GO:0044436	7	thylakoid part	0.0811376	TRINITY_DN84558_c0_g1_m.20826	"PREDICTED: psbP domain-containing protein 6, chloroplastic [Phoenix dactylifera]"	1.542	Up	0.00085731	30.391	62.993	30	7	9	7	0.826	0.735	0.751	1.113	1.223	1.23
	GO:0044436	7	thylakoid part	0.0811376	TRINITY_DN98839_c0_g1_m.34241	"PREDICTED: psbP domain-containing protein 1, chloroplastic isoform X2 [Phoenix dactylifera]"	1.611	Up	0.0169448	29.799	12.37	7.5	2	3	2	0.906	0.603	0.737	1.204	1.291	1.124
	GO:0044436	7	thylakoid part	0.0811376	TRINITY_DN100605_c0_g2_m.1092	"PREDICTED: psbP domain-containing protein 2, chloroplastic [Elaeis guineensis]"	0.436	Down	0.001579	12.678	11.374	14.9	2	3	2	1.611	1.248	1.531	0.56	0.727	0.628
	GO:0044436	7	thylakoid part	0.0811376	TRINITY_DN94338_c0_g1_m.27710	"PREDICTED: cytochrome b6-f complex iron-sulfur subunit, chloroplastic [Theobroma cacao]"	1.503	Up	0.00021508	24.396	156.56	33.8	6	17	6	0.777	0.745	0.812	1.142	1.215	1.15
Biological Process	GO:0009607	3	response to biotic stimulus	0.00022623	TRINITY_DN111943_c0_g1_m.13093	major allergen Pru ar 1-like [Ananas comosus]	0.49	Down	0.000100182	15.988	51.876	44.8	7	11	7	1.435	1.333	1.498	0.658	0.703	0.731
	GO:0009607	3	response to biotic stimulus	0.00022623	TRINITY_DN98314_c0_g4_m.33422	PREDICTED: pathogenesis-related protein 1 [Elaeis guineensis]	0.603	Down	0.0152759	11.182	18.111	77.9	8	14	2	1.568	1.224	1.044	0.8	0.779	0.736
	GO:0009607	3	response to biotic stimulus	0.00022623	TRINITY_DN56510_c0_g1_m.16971	PREDICTED: pathogenesis-related protein 1-like [Elaeis guineensis]	0.529	Down	6.36e-05	21.336	198.02	47.9	14	64	14	1.355	1.304	1.394	0.726	0.747	0.672
	GO:0009607	3	response to biotic stimulus	0.00022623	TRINITY_DN849_c0_g1_m.20945	PREDICTED: MLP-like protein 423 [Phoenix dactylifera]	0.208	Down	0.00112417	18.678	109.96	59.4	9	22	9	1.743	1.794	1.769	0.387	0.33	0.385
	GO:0009607	3	response to biotic stimulus	0.00022623	TRINITY_DN98314_c0_g2_m.33420	PREDICTED: pathogenesis-related protein 1 [Elaeis guineensis]	0.471	Down	0.00075664	16.646	65.045	63.7	11	29	4	1.37	1.432	1.476	0.673	0.761	0.579
	GO:0009607	3	response to biotic stimulus	0.00022623	TRINITY_DN90416_c1_g1_m.23871	PREDICTED: pathogenesis-related protein 1 [Elaeis guineensis]	0.615	Down	1.85e-05	20.894	107.75	48.7	12	70	10	1.242	1.319	1.262	0.794	0.787	0.771
	GO:0072525	6	pyridine-containing compound biosynthetic process	0.0677161	TRINITY_DN92861_c0_g2_m.26039	probable pyridoxal 5'-phosphate synthase subunit PDX1.1 [Ananas comosus]	1.533	Up	0.00083872	36.765	31.131	21.3	6	13	4	0.792	0.719	0.811	1.233	1.209	1.118
	GO:0072525	6	pyridine-containing compound biosynthetic process	0.0677161	TRINITY_DN101811_c1_g8_m.3422	"PREDICTED: LOW QUALITY PROTEIN: quinolinate synthase, chloroplastic [Phoenix dactylifera]"	2.179	Up	2.35e-05	81.276	22.576	4	3	4	3	0.639	0.583	0.596	1.382	1.288	1.291
	GO:0072525	6	pyridine-containing compound biosynthetic process	0.0677161	TRINITY_DN96963_c0_g1_m.31284	probable pyridoxal 5'-phosphate synthase subunit PDX1.1 [Ananas comosus]	2.305	Up	9.88e-05	33.184	111.08	25	7	21	5	0.58	0.536	0.635	1.359	1.387	1.29
	GO:0072525	6	pyridine-containing compound biosynthetic process	0.0677161	TRINITY_DN103546_c0_g1_m.7087	PREDICTED: glutamine-dependent NAD(+) synthetase [Phoenix dactylifera]	1.565	Up	0.0072773	85.85	5.9657	1.2	1	1	1	0.673	0.822	0.794	1.212	1.314	1.056
	GO:0055065	8	metal ion homeostasis	0.0599649	TRINITY_DN64209_c0_g1_m.17563	"PREDICTED: ferritin-3, chloroplastic-like [Phoenix dactylifera]"	0.436	Down	0.00021839	33.049	59.685	28.9	7	14	3	1.378	1.494	1.439	0.63	0.559	0.69
	GO:0055065	8	metal ion homeostasis	0.0599649	TRINITY_DN64209_c0_g2_m.17565	ferritin 2 precursor family protein [Populus trichocarpa]	0.483	Down	2.09e-05	29.301	218.86	47.5	10	30	6	1.332	1.436	1.462	0.695	0.684	0.662
	GO:0019684	5	photosynthesis, light reaction	0.340109	TRINITY_DN102258_c3_g1_m.4273	cytochrome b6/f complex subunit IV (chloroplast) [Goodyera schlechtendaliana]	1.836	Up	0.00195925	19.067	12.003	9.8	2	2	2	0.645	0.761	0.651	1.302	1.105	1.369
	GO:0019684	5	photosynthesis, light reaction	0.340109	TRINITY_DN78834_c0_g3_m.19326	"PREDICTED: protein THYLAKOID FORMATION1, chloroplastic [Musa acuminata subsp. malaccensis]"	1.647	Up	0.000299	33.031	69.553	21.5	7	12	7	0.706	0.788	0.737	1.199	1.293	1.182
	GO:0019439	5	aromatic compound catabolic process	0.193264	TRINITY_DN100616_c1_g1_m.1117	PREDICTED: adenosylhomocysteinase-like [Phoenix dactylifera]	0.662	Down	3.59e-06	56.622	144.94	40	18	56	8	1.21	1.244	1.239	0.832	0.811	0.803
	GO:0019439	5	aromatic compound catabolic process	0.193264	TRINITY_DN93855_c0_g1_m.27155	"probable polyribonucleotide nucleotidyltransferase 1, chloroplastic isoform X1 [Ananas comosus]"	1.601	Up	0.0035196	103.83	18.277	2.6	3	3	3	0.842	0.734	0.683	1.099	1.276	1.241
	GO:0019439	5	aromatic compound catabolic process	0.193264	TRINITY_DN93534_c0_g1_m.26745	PREDICTED: endonuclease 2-like isoform X2 [Phoenix dactylifera]	0.448	Down	0.00051532	37.093	20.873	9.8	3	5	2	1.39	1.561	1.376	0.707	0.565	0.668
	GO:0019439	5	aromatic compound catabolic process	0.193264	TRINITY_DN89647_c0_g1_m.23254	PREDICTED: adenosylhomocysteinase 1-like [Gossypium hirsutum]	0.457	Down	0.046999	53.464	6.2556	3.5	2	4	1	1.044	1.327	1.997	0.442	0.891	0.661
	GO:0019439	5	aromatic compound catabolic process	0.193264	TRINITY_DN91996_c0_g1_m.25215	endonuclease 4-like [Ananas comosus]	0.663	Down	8.23e-05	35.655	79.478	22.4	5	10	4	1.224	1.208	1.262	0.789	0.81	0.85
	GO:0019674	11	NAD metabolic process	0.221346	TRINITY_DN101811_c1_g8_m.3422	"PREDICTED: LOW QUALITY PROTEIN: quinolinate synthase, chloroplastic [Phoenix dactylifera]"	2.179	Up	2.35e-05	81.276	22.576	4	3	4	3	0.639	0.583	0.596	1.382	1.288	1.291
	GO:0019674	11	NAD metabolic process	0.221346	TRINITY_DN103546_c0_g1_m.7087	PREDICTED: glutamine-dependent NAD(+) synthetase [Phoenix dactylifera]	1.565	Up	0.0072773	85.85	5.9657	1.2	1	1	1	0.673	0.822	0.794	1.212	1.314	1.056
	GO:0009063	9	cellular amino acid catabolic process	0.0451734	TRINITY_DN92093_c0_g1_m.25311	D-aminoacyl-tRNA deacylase-like [Aegilops tauschii subsp. tauschii]	1.583	Up	0.000197831	37.354	27.126	9.6	3	4	3	0.738	0.786	0.748	1.221	1.245	1.131
	GO:0009063	9	cellular amino acid catabolic process	0.0451734	TRINITY_DN100616_c1_g1_m.1117	PREDICTED: adenosylhomocysteinase-like [Phoenix dactylifera]	0.662	Down	3.59e-06	56.622	144.94	40	18	56	8	1.21	1.244	1.239	0.832	0.811	0.803
	GO:0009063	9	cellular amino acid catabolic process	0.0451734	TRINITY_DN100046_c0_g1_m.79	"PREDICTED: glycine dehydrogenase (decarboxylating), mitochondrial [Elaeis guineensis]"	1.692	Up	1.75e-05	111.41	323.31	27.1	23	53	23	0.748	0.706	0.73	1.259	1.232	1.205
	GO:0009063	9	cellular amino acid catabolic process	0.0451734	TRINITY_DN102126_c0_g1_m.4011	"PREDICTED: aminomethyltransferase, mitochondrial [Cucumis sativus]"	1.97	Up	5.95e-07	44.218	207.74	49	19	41	19	0.643	0.639	0.648	1.27	1.296	1.236
	GO:0009063	9	cellular amino acid catabolic process	0.0451734	TRINITY_DN89647_c0_g1_m.23254	PREDICTED: adenosylhomocysteinase 1-like [Gossypium hirsutum]	0.457	Down	0.046999	53.464	6.2556	3.5	2	4	1	1.044	1.327	1.997	0.442	0.891	0.661
	GO:0044270	5	cellular nitrogen compound catabolic process	0.193264	TRINITY_DN100616_c1_g1_m.1117	PREDICTED: adenosylhomocysteinase-like [Phoenix dactylifera]	0.662	Down	3.59e-06	56.622	144.94	40	18	56	8	1.21	1.244	1.239	0.832	0.811	0.803
	GO:0044270	5	cellular nitrogen compound catabolic process	0.193264	TRINITY_DN93855_c0_g1_m.27155	"probable polyribonucleotide nucleotidyltransferase 1, chloroplastic isoform X1 [Ananas comosus]"	1.601	Up	0.0035196	103.83	18.277	2.6	3	3	3	0.842	0.734	0.683	1.099	1.276	1.241
	GO:0044270	5	cellular nitrogen compound catabolic process	0.193264	TRINITY_DN93534_c0_g1_m.26745	PREDICTED: endonuclease 2-like isoform X2 [Phoenix dactylifera]	0.448	Down	0.00051532	37.093	20.873	9.8	3	5	2	1.39	1.561	1.376	0.707	0.565	0.668
	GO:0044270	5	cellular nitrogen compound catabolic process	0.193264	TRINITY_DN89647_c0_g1_m.23254	PREDICTED: adenosylhomocysteinase 1-like [Gossypium hirsutum]	0.457	Down	0.046999	53.464	6.2556	3.5	2	4	1	1.044	1.327	1.997	0.442	0.891	0.661
	GO:0044270	5	cellular nitrogen compound catabolic process	0.193264	TRINITY_DN91996_c0_g1_m.25215	endonuclease 4-like [Ananas comosus]	0.663	Down	8.23e-05	35.655	79.478	22.4	5	10	4	1.224	1.208	1.262	0.789	0.81	0.85
	GO:0016226	6	iron-sulfur cluster assembly	0.0486398	TRINITY_DN95450_c0_g1_m.29160	PREDICTED: iron-sulfur cluster assembly protein 1-like [Nelumbo nucifera]	1.636	Up	0.00047784	18.947	62.898	39.4	6	10	6	0.781	0.684	0.76	1.228	1.157	1.256
	GO:0016226	6	iron-sulfur cluster assembly	0.0486398	TRINITY_DN102093_c0_g1_m.3957	"PREDICTED: cysteine desulfurase, mitochondrial-like [Phoenix dactylifera]"	1.61	Up	5.91e-05	58.021	124.01	21.7	10	13	10	0.76	0.721	0.77	1.248	1.175	1.201
	GO:0016226	6	iron-sulfur cluster assembly	0.0486398	TRINITY_DN98636_c0_g1_m.33899	PREDICTED: UPF0051 protein in atpA 3'region-like [Elaeis guineensis]	1.924	Up	0.0003616	63.672	49.049	16.1	7	10	7	0.714	0.667	0.61	1.185	1.319	1.327
	GO:0016226	6	iron-sulfur cluster assembly	0.0486398	TRINITY_DN90306_c0_g1_m.23781	"PREDICTED: protein ABCI7, chloroplastic-like [Elaeis guineensis]"	2.178	Up	0.00097678	52.573	23.984	8.1	4	6	4	0.606	0.52	0.701	1.255	1.353	1.372
	GO:0046184	5	aldehyde biosynthetic process	0.108228	TRINITY_DN92861_c0_g2_m.26039	probable pyridoxal 5'-phosphate synthase subunit PDX1.1 [Ananas comosus]	1.533	Up	0.00083872	36.765	31.131	21.3	6	13	4	0.792	0.719	0.811	1.233	1.209	1.118
	GO:0046184	5	aldehyde biosynthetic process	0.108228	TRINITY_DN96963_c0_g1_m.31284	probable pyridoxal 5'-phosphate synthase subunit PDX1.1 [Ananas comosus]	2.305	Up	9.88e-05	33.184	111.08	25	7	21	5	0.58	0.536	0.635	1.359	1.387	1.29
	GO:0042744	6	hydrogen peroxide catabolic process	0.00116163	TRINITY_DN94101_c0_g1_m.27429	PREDICTED: peroxidase 5-like [Elaeis guineensis]	0.48	Down	4.37e-05	37.323	46.822	12.4	4	13	4	1.347	1.401	1.447	0.628	0.687	0.699
	GO:0042744	6	hydrogen peroxide catabolic process	0.00116163	TRINITY_DN96293_c0_g1_m.30347	peroxidase 12-like [Ananas comosus]	0.469	Down	1.46e-06	37.598	134.78	29.4	9	34	9	1.408	1.346	1.436	0.649	0.654	0.662
	GO:0042744	6	hydrogen peroxide catabolic process	0.00116163	TRINITY_DN99012_c0_g1_m.34527	PREDICTED: peroxidase 17 [Elaeis guineensis]	1.778	Up	5.86e-05	42.901	85.242	26.7	9	16	9	0.682	0.736	0.686	1.223	1.299	1.218
	GO:0042744	6	hydrogen peroxide catabolic process	0.00116163	TRINITY_DN96615_c1_g1_m.30811	PREDICTED: cationic peroxidase 1-like [Phoenix dactylifera]	0.591	Down	1.59e-05	35.343	117.83	29.3	8	16	8	1.311	1.278	1.252	0.751	0.778	0.741
	GO:0042744	6	hydrogen peroxide catabolic process	0.00116163	TRINITY_DN90690_c0_g1_m.24083	peroxidase 12-like [Ananas comosus]	0.616	Down	0.0052435	39.684	63.707	20.7	5	6	5	1.296	1.285	1.279	0.846	0.78	0.751
	GO:0048878	5	chemical homeostasis	0.0260335	TRINITY_DN105784_c0_g1_m.12019	PREDICTED: hexokinase-1-like [Nelumbo nucifera]	0.645	Down	6.19e-05	54.099	129.23	23.7	10	20	10	1.207	1.248	1.262	0.818	0.813	0.765
	GO:0048878	5	chemical homeostasis	0.0260335	TRINITY_DN64209_c0_g1_m.17563	"PREDICTED: ferritin-3, chloroplastic-like [Phoenix dactylifera]"	0.436	Down	0.00021839	33.049	59.685	28.9	7	14	3	1.378	1.494	1.439	0.63	0.559	0.69
	GO:0048878	5	chemical homeostasis	0.0260335	TRINITY_DN64209_c0_g2_m.17565	ferritin 2 precursor family protein [Populus trichocarpa]	0.483	Down	2.09e-05	29.301	218.86	47.5	10	30	6	1.332	1.436	1.462	0.695	0.684	0.662
	GO:0000160	7	phosphorelay signal transduction system	0.340109	TRINITY_DN105308_c3_g4_m.11016	PREDICTED: two-component response regulator-like PRR1 [Elaeis guineensis]	1.727	Up	0.00070477	23.523	5.8563	4.4	1	5	1	0.725	0.764	0.641	1.163	1.252	1.263
	GO:0000160	7	phosphorelay signal transduction system	0.340109	TRINITY_DN103443_c0_g2_m.6843	PREDICTED: phototropin-1A isoform X2 [Phoenix dactylifera]	0.665	Down	0.00023818	110.09	43.112	5.6	5	6	5	1.236	1.18	1.316	0.829	0.814	0.837
	GO:0009435	12	NAD biosynthetic process	0.108228	TRINITY_DN101811_c1_g8_m.3422	"PREDICTED: LOW QUALITY PROTEIN: quinolinate synthase, chloroplastic [Phoenix dactylifera]"	2.179	Up	2.35e-05	81.276	22.576	4	3	4	3	0.639	0.583	0.596	1.382	1.288	1.291
	GO:0009435	12	NAD biosynthetic process	0.108228	TRINITY_DN103546_c0_g1_m.7087	PREDICTED: glutamine-dependent NAD(+) synthetase [Phoenix dactylifera]	1.565	Up	0.0072773	85.85	5.9657	1.2	1	1	1	0.673	0.822	0.794	1.212	1.314	1.056
	GO:0051274	10	beta-glucan biosynthetic process	0.28093	TRINITY_DN104290_c0_g1_m.8676	PREDICTED: callose synthase 9 [Elaeis guineensis]	0.593	Down	0.00028456	218.48	26.963	2.1	4	4	3	1.24	1.316	1.33	0.822	0.763	0.72
	GO:0051274	10	beta-glucan biosynthetic process	0.28093	TRINITY_DN105434_c18_g5_m.11292	PREDICTED: cellulose synthase-like protein H1 [Elaeis guineensis]	1.619	Up	0.000178467	53.454	42.935	15.2	6	6	6	0.695	0.766	0.776	1.188	1.208	1.225
	GO:0046498	10	S-adenosylhomocysteine metabolic process	0.0599649	TRINITY_DN100616_c1_g1_m.1117	PREDICTED: adenosylhomocysteinase-like [Phoenix dactylifera]	0.662	Down	3.59e-06	56.622	144.94	40	18	56	8	1.21	1.244	1.239	0.832	0.811	0.803
	GO:0046498	10	S-adenosylhomocysteine metabolic process	0.0599649	TRINITY_DN89647_c0_g1_m.23254	PREDICTED: adenosylhomocysteinase 1-like [Gossypium hirsutum]	0.457	Down	0.046999	53.464	6.2556	3.5	2	4	1	1.044	1.327	1.997	0.442	0.891	0.661
	GO:0015977	4	carbon fixation	0.340109	TRINITY_DN96247_c2_g1_m.30268	PREDICTED: phosphoenolpyruvate carboxylase 2 [Elaeis guineensis]	0.576	Down	0.0003048	18.98	15.932	18.6	3	5	2	1.325	1.329	1.283	0.689	0.801	0.778
	GO:0015977	4	carbon fixation	0.340109	TRINITY_DN86269_c0_g1_m.21504	PREDICTED: phosphoenolpyruvate carboxylase 2 [Elaeis guineensis]	0.507	Down	4.5e-05	110.14	214.3	28.4	28	44	16	1.371	1.356	1.445	0.74	0.709	0.665
	GO:0098771	7	inorganic ion homeostasis	0.0599649	TRINITY_DN64209_c0_g1_m.17563	"PREDICTED: ferritin-3, chloroplastic-like [Phoenix dactylifera]"	0.436	Down	0.00021839	33.049	59.685	28.9	7	14	3	1.378	1.494	1.439	0.63	0.559	0.69
	GO:0098771	7	inorganic ion homeostasis	0.0599649	TRINITY_DN64209_c0_g2_m.17565	ferritin 2 precursor family protein [Populus trichocarpa]	0.483	Down	2.09e-05	29.301	218.86	47.5	10	30	6	1.332	1.436	1.462	0.695	0.684	0.662
	GO:0006952	4	defense response	0.000593777	TRINITY_DN111943_c0_g1_m.13093	major allergen Pru ar 1-like [Ananas comosus]	0.49	Down	0.000100182	15.988	51.876	44.8	7	11	7	1.435	1.333	1.498	0.658	0.703	0.731
	GO:0006952	4	defense response	0.000593777	TRINITY_DN98314_c0_g4_m.33422	PREDICTED: pathogenesis-related protein 1 [Elaeis guineensis]	0.603	Down	0.0152759	11.182	18.111	77.9	8	14	2	1.568	1.224	1.044	0.8	0.779	0.736
	GO:0006952	4	defense response	0.000593777	TRINITY_DN56510_c0_g1_m.16971	PREDICTED: pathogenesis-related protein 1-like [Elaeis guineensis]	0.529	Down	6.36e-05	21.336	198.02	47.9	14	64	14	1.355	1.304	1.394	0.726	0.747	0.672
	GO:0006952	4	defense response	0.000593777	TRINITY_DN849_c0_g1_m.20945	PREDICTED: MLP-like protein 423 [Phoenix dactylifera]	0.208	Down	0.00112417	18.678	109.96	59.4	9	22	9	1.743	1.794	1.769	0.387	0.33	0.385
	GO:0006952	4	defense response	0.000593777	TRINITY_DN98314_c0_g2_m.33420	PREDICTED: pathogenesis-related protein 1 [Elaeis guineensis]	0.471	Down	0.00075664	16.646	65.045	63.7	11	29	4	1.37	1.432	1.476	0.673	0.761	0.579
	GO:0006952	4	defense response	0.000593777	TRINITY_DN90416_c1_g1_m.23871	PREDICTED: pathogenesis-related protein 1 [Elaeis guineensis]	0.615	Down	1.85e-05	20.894	107.75	48.7	12	70	10	1.242	1.319	1.262	0.794	0.787	0.771
	GO:0006546	12	glycine catabolic process	0.163025	TRINITY_DN100046_c0_g1_m.79	"PREDICTED: glycine dehydrogenase (decarboxylating), mitochondrial [Elaeis guineensis]"	1.692	Up	1.75e-05	111.41	323.31	27.1	23	53	23	0.748	0.706	0.73	1.259	1.232	1.205
	GO:0006546	12	glycine catabolic process	0.163025	TRINITY_DN102126_c0_g1_m.4011	"PREDICTED: aminomethyltransferase, mitochondrial [Cucumis sativus]"	1.97	Up	5.95e-07	44.218	207.74	49	19	41	19	0.643	0.639	0.648	1.27	1.296	1.236
	GO:0051273	8	beta-glucan metabolic process	0.340109	TRINITY_DN104290_c0_g1_m.8676	PREDICTED: callose synthase 9 [Elaeis guineensis]	0.593	Down	0.00028456	218.48	26.963	2.1	4	4	3	1.24	1.316	1.33	0.822	0.763	0.72
	GO:0051273	8	beta-glucan metabolic process	0.340109	TRINITY_DN105434_c18_g5_m.11292	PREDICTED: cellulose synthase-like protein H1 [Elaeis guineensis]	1.619	Up	0.000178467	53.454	42.935	15.2	6	6	6	0.695	0.766	0.776	1.188	1.208	1.225
	GO:0055080	7	cation homeostasis	0.0599649	TRINITY_DN64209_c0_g1_m.17563	"PREDICTED: ferritin-3, chloroplastic-like [Phoenix dactylifera]"	0.436	Down	0.00021839	33.049	59.685	28.9	7	14	3	1.378	1.494	1.439	0.63	0.559	0.69
	GO:0055080	7	cation homeostasis	0.0599649	TRINITY_DN64209_c0_g2_m.17565	ferritin 2 precursor family protein [Populus trichocarpa]	0.483	Down	2.09e-05	29.301	218.86	47.5	10	30	6	1.332	1.436	1.462	0.695	0.684	0.662
	GO:0072593	4	reactive oxygen species metabolic process	0.117411	TRINITY_DN94101_c0_g1_m.27429	PREDICTED: peroxidase 5-like [Elaeis guineensis]	0.48	Down	4.37e-05	37.323	46.822	12.4	4	13	4	1.347	1.401	1.447	0.628	0.687	0.699
	GO:0072593	4	reactive oxygen species metabolic process	0.117411	TRINITY_DN96293_c0_g1_m.30347	peroxidase 12-like [Ananas comosus]	0.469	Down	1.46e-06	37.598	134.78	29.4	9	34	9	1.408	1.346	1.436	0.649	0.654	0.662
[truncated: 303 more rows]
