# Supplementary material for: Comparative Proteome and Phosphoproteome Analyses Reveal Different Molecular Mechanism Between Stone Planting Under the Forest and Greenhouse Planting of Dendrobium huoshanense
Source: Front Plant Sci. 2022 Jul 7;13:937392. doi: 10.3389/fpls.2022.937392 (PMC9301318; doi:10.3389/fpls.2022.937392)
Supplement: Supplementary Figure 1 — Cluster analysis of the DEPs from proteome. [file Data_Sheet_1.ZIP › Supple Tab/Table S12.xlsx]

## Sheet: Up
KEGG pathway	Mapping	Background	All Mapping	All Background	Fold enrichment	Fisher's exact test p value	-log10(p value)	Related proteins
ath00630 Glyoxylate and dicarboxylate metabolism	11	45	93	1618	4.25	2.50628e-05	4.6	TRINITY_DN95599_c0_g1_m.29366 TRINITY_DN96142_c2_g1_m.30101 TRINITY_DN92873_c0_g1_m.26051 TRINITY_DN100046_c0_g1_m.79 TRINITY_DN97668_c1_g1_m.32359 TRINITY_DN94636_c0_g1_m.28074 TRINITY_DN63502_c0_g1_m.17512 TRINITY_DN102910_c56_g26_m.5674 TRINITY_DN89948_c0_g1_m.23460 TRINITY_DN95962_c0_g1_m.29847 TRINITY_DN102126_c0_g1_m.4011
ath00260 Glycine, serine and threonine metabolism	9	38	93	1618	4.12	0.000189526	3.72	TRINITY_DN103194_c1_g1_m.6280 TRINITY_DN92873_c0_g1_m.26051 TRINITY_DN100046_c0_g1_m.79 TRINITY_DN92120_c0_g1_m.25332 TRINITY_DN97668_c1_g1_m.32359 TRINITY_DN94636_c0_g1_m.28074 TRINITY_DN92910_c0_g1_m.26101 TRINITY_DN95962_c0_g1_m.29847 TRINITY_DN102126_c0_g1_m.4011
ath01200 Carbon metabolism	18	154	93	1618	2.03	0.00201625	2.7	TRINITY_DN95599_c0_g1_m.29366 TRINITY_DN92873_c0_g1_m.26051 TRINITY_DN77153_c0_g1_m.19086 TRINITY_DN95753_c0_g1_m.29562 TRINITY_DN100046_c0_g1_m.79 TRINITY_DN99526_c1_g1_m.35368 TRINITY_DN92120_c0_g1_m.25332 TRINITY_DN94636_c0_g1_m.28074 TRINITY_DN96669_c1_g1_m.30885 TRINITY_DN95962_c0_g1_m.29847 TRINITY_DN102553_c0_g4_m.4950 TRINITY_DN96142_c2_g1_m.30101 TRINITY_DN97668_c1_g1_m.32359 TRINITY_DN6…
ath00908 Zeatin biosynthesis	2	2	93	1618	17.4	0.00327026	2.49	TRINITY_DN102424_c0_g1_m.4646 TRINITY_DN85948_c0_g1_m.21335
ath00710 Carbon fixation in photosynthetic organisms	7	47	93	1618	2.59	0.0156704	1.8	TRINITY_DN77153_c0_g1_m.19086 TRINITY_DN96669_c1_g1_m.30885 TRINITY_DN95962_c0_g1_m.29847 TRINITY_DN99526_c1_g1_m.35368 TRINITY_DN63502_c0_g1_m.17512 TRINITY_DN103789_c5_g2_m.7630 TRINITY_DN102553_c0_g4_m.4950
ath00944 Flavone and flavonol biosynthesis	2	4	93	1618	8.7	0.0181791	1.74	TRINITY_DN102424_c0_g1_m.4646 TRINITY_DN85948_c0_g1_m.21335
ath00960 Tropane, piperidine and pyridine alkaloid biosynthesis	3	12	93	1618	4.35	0.027697	1.56	TRINITY_DN103194_c1_g1_m.6280 TRINITY_DN93879_c0_g1_m.27181 TRINITY_DN93605_c0_g1_m.26848
ath00730 Thiamine metabolism	3	12	93	1618	4.35	0.027697	1.56	TRINITY_DN102093_c0_g1_m.3957 TRINITY_DN95522_c0_g2_m.29249 TRINITY_DN88819_c0_g1_m.22752

## Sheet: Down
KEGG pathway	Mapping	Background	All Mapping	All Background	Fold enrichment	Fisher's exact test p value	-log10(p value)	Related proteins
ath00591 Linoleic acid metabolism	3	3	96	1618	16.85	0.000202765	3.69	TRINITY_DN98020_c0_g1_m.32928 TRINITY_DN103010_c1_g1_m.5891 TRINITY_DN103239_c0_g1_m.6403
ath04626 Plant-pathogen interaction	8	34	96	1618	3.97	0.000577309	3.24	TRINITY_DN87658_c0_g1_m.22136 TRINITY_DN102291_c0_g2_m.4349 TRINITY_DN88077_c0_g1_m.22337 TRINITY_DN99516_c1_g1_m.35350 TRINITY_DN98473_c0_g2_m.33674 TRINITY_DN90114_c0_g2_m.23616 TRINITY_DN100838_c7_g2_m.1523 TRINITY_DN92886_c0_g1_m.26068
ath00062 Fatty acid elongation	3	6	96	1618	8.43	0.00355345	2.45	TRINITY_DN102291_c0_g2_m.4349 TRINITY_DN95415_c0_g1_m.29102 TRINITY_DN95421_c0_g1_m.29112
ath03010 Ribosome	15	123	96	1618	2.06	0.00450834	2.35	TRINITY_DN87155_c0_g2_m.21913 TRINITY_DN103612_c1_g1_m.7236 TRINITY_DN94774_c1_g1_m.28226 TRINITY_DN88766_c0_g1_m.22721 TRINITY_DN62517_c0_g1_m.17413 TRINITY_DN95399_c0_g1_m.29072 TRINITY_DN94449_c2_g1_m.27862 TRINITY_DN100025_c1_g4_m.48 TRINITY_DN81844_c0_g1_m.20039 TRINITY_DN98713_c0_g2_m.34024 TRINITY_DN97288_c0_g1_m.31794 TRINITY_DN98523_c1_g3_m.33732 TRINITY_DN105098_c2_g8_m.10531 TRINITY_DN…
ath00592 alpha-Linolenic acid metabolism	5	20	96	1618	4.21	0.00503604	2.3	TRINITY_DN91480_c0_g1_m.24763 TRINITY_DN105430_c5_g1_m.11282 TRINITY_DN104929_c0_g1_m.10154 TRINITY_DN103239_c0_g1_m.6403 TRINITY_DN98412_c0_g1_m.33585
ath00940 Phenylpropanoid biosynthesis	6	36	96	1618	2.81	0.0170301	1.77	TRINITY_DN95994_c0_g1_m.29900 TRINITY_DN94101_c0_g1_m.27429 TRINITY_DN96293_c0_g1_m.30347 TRINITY_DN97032_c0_g1_m.31382 TRINITY_DN96615_c1_g1_m.30811 TRINITY_DN90690_c0_g1_m.24083
ath00073 Cutin, suberine and wax biosynthesis	2	4	96	1618	8.43	0.0193279	1.71	TRINITY_DN85794_c0_g1_m.21260 TRINITY_DN98908_c0_g1_m.34340
ath01040 Biosynthesis of unsaturated fatty acids	3	13	96	1618	3.89	0.0374913	1.43	TRINITY_DN95415_c0_g1_m.29102 TRINITY_DN98412_c0_g1_m.33585 TRINITY_DN95421_c0_g1_m.29112

## Sheet: all
KEGG pathway	Mapping	Background	All Mapping	All Background	Fold enrichment	Fisher's exact test p value	-log10(p value)	Related proteins
ath00630 Glyoxylate and dicarboxylate metabolism	13	45	189	1618	2.47	0.00122605	2.91	TRINITY_DN95599_c0_g1_m.29366 TRINITY_DN91915_c0_g1_m.25142 TRINITY_DN96142_c2_g1_m.30101 TRINITY_DN92873_c0_g1_m.26051 TRINITY_DN100046_c0_g1_m.79 TRINITY_DN97668_c1_g1_m.32359 TRINITY_DN94636_c0_g1_m.28074 TRINITY_DN63502_c0_g1_m.17512 TRINITY_DN81374_c0_g1_m.19940 TRINITY_DN102910_c56_g26_m.5674 TRINITY_DN95962_c0_g1_m.29847 TRINITY_DN89948_c0_g1_m.23460 TRINITY_DN102126_c0_g1_m.4011
ath00591 Linoleic acid metabolism	3	3	189	1618	8.56	0.00157156	2.8	TRINITY_DN98020_c0_g1_m.32928 TRINITY_DN103010_c1_g1_m.5891 TRINITY_DN103239_c0_g1_m.6403
ath04626 Plant-pathogen interaction	10	34	189	1618	2.52	0.00392925	2.41	TRINITY_DN87658_c0_g1_m.22136 TRINITY_DN102291_c0_g2_m.4349 TRINITY_DN88077_c0_g1_m.22337 TRINITY_DN75765_c0_g1_m.18827 TRINITY_DN98473_c0_g2_m.33674 TRINITY_DN92886_c0_g1_m.26068 TRINITY_DN99516_c1_g1_m.35350 TRINITY_DN100838_c7_g2_m.1523 TRINITY_DN90114_c0_g2_m.23616 TRINITY_DN62083_c0_g1_m.17372
ath00944 Flavone and flavonol biosynthesis	3	4	189	1618	6.42	0.00574325	2.24	TRINITY_DN102424_c0_g1_m.4646 TRINITY_DN85948_c0_g1_m.21335 TRINITY_DN105184_c1_g1_m.10738
ath00260 Glycine, serine and threonine metabolism	10	38	189	1618	2.25	0.00931068	2.03	TRINITY_DN103194_c1_g1_m.6280 TRINITY_DN92873_c0_g1_m.26051 TRINITY_DN100046_c0_g1_m.79 TRINITY_DN92120_c0_g1_m.25332 TRINITY_DN97668_c1_g1_m.32359 TRINITY_DN94636_c0_g1_m.28074 TRINITY_DN92910_c0_g1_m.26101 TRINITY_DN95916_c0_g1_m.29787 TRINITY_DN95962_c0_g1_m.29847 TRINITY_DN102126_c0_g1_m.4011
ath03010 Ribosome	23	123	189	1618	1.6	0.0119291	1.92	TRINITY_DN87155_c0_g2_m.21913 TRINITY_DN103612_c1_g1_m.7236 TRINITY_DN94774_c1_g1_m.28226 TRINITY_DN62517_c0_g1_m.17413 TRINITY_DN96114_c0_g1_m.30054 TRINITY_DN92006_c0_g1_m.25220 TRINITY_DN89071_c0_g1_m.22902 TRINITY_DN90397_c0_g1_m.23857 TRINITY_DN98523_c1_g3_m.33732 TRINITY_DN105098_c2_g8_m.10531 TRINITY_DN95754_c1_g3_m.29565 TRINITY_DN93181_c0_g1_m.26348 TRINITY_DN97006_c0_g1_m.31350 TRINITY_…
ath00908 Zeatin biosynthesis	2	2	189	1618	8.56	0.013581	1.87	TRINITY_DN102424_c0_g1_m.4646 TRINITY_DN85948_c0_g1_m.21335
ath00062 Fatty acid elongation	3	6	189	1618	4.28	0.0240096	1.62	TRINITY_DN102291_c0_g2_m.4349 TRINITY_DN95415_c0_g1_m.29102 TRINITY_DN95421_c0_g1_m.29112
ath00480 Glutathione metabolism	10	45	189	1618	1.9	0.0302792	1.52	TRINITY_DN98211_c0_g6_m.33200 TRINITY_DN86657_c0_g1_m.21690 TRINITY_DN77008_c0_g1_m.19048 TRINITY_DN87878_c0_g1_m.22249 TRINITY_DN18481_c0_g2_m.15329 TRINITY_DN98907_c1_g2_m.34338 TRINITY_DN95358_c0_g1_m.29001 TRINITY_DN102478_c0_g1_m.4778 TRINITY_DN105169_c1_g3_m.10715 TRINITY_DN91181_c0_g1_m.24482
ath00590 Arachidonic acid metabolism	3	7	189	1618	3.67	0.0384523	1.42	TRINITY_DN98211_c0_g6_m.33200 TRINITY_DN87878_c0_g1_m.22249 TRINITY_DN105169_c1_g3_m.10715

## Sheet: all Pathway2Protein
KEGG pathway	Fisher's exact test p value	Protein accession	Protein description	GP/SPUF Ratio	Regulated Type	GP/SPUF P value	MW [kDa]	Score	Coverage [%]	Peptides	PSMs	Unique peptides	SPUF1	SPUF2	SPUF3	GP1	GP2	GP3
ath00960 Tropane, piperidine and pyridine alkaloid biosynthesis	0.156578	TRINITY_DN103194_c1_g1_m.6280	PREDICTED: primary amine oxidase-like [Phoenix dactylifera]	2.004	Up	2.23e-05	79.285	264.91	28.2	16	34	16	0.612	0.616	0.662	1.31	1.241	1.236
ath00960 Tropane, piperidine and pyridine alkaloid biosynthesis	0.156578	TRINITY_DN93879_c0_g1_m.27181	PREDICTED: tropinone reductase homolog At5g06060-like [Elaeis guineensis]	1.548	Up	0.00025942	28.238	41.75	19.6	5	12	4	0.756	0.753	0.805	1.136	1.254	1.193
ath00960 Tropane, piperidine and pyridine alkaloid biosynthesis	0.156578	TRINITY_DN93605_c0_g1_m.26848	"PREDICTED: aspartate aminotransferase, chloroplastic-like [Phoenix dactylifera]"	1.625	Up	0.000135311	50.4	267.86	36	14	34	14	0.761	0.725	0.731	1.196	1.265	1.141
ath00941 Flavonoid biosynthesis	0.218744	TRINITY_DN97628_c1_g1_m.32306	chalcone synthase 1 [Ananas comosus]	2.397	Up	0.00012163	43.157	42.273	11.9	5	8	4	0.608	0.577	0.504	1.334	1.403	1.311
ath00941 Flavonoid biosynthesis	0.218744	TRINITY_DN103885_c1_g4_m.7830	"naringenin,2-oxoglutarate 3-dioxygenase [Ananas comosus]"	1.627	Up	0.00106264	28.294	65.795	25.6	5	5	5	0.677	0.72	0.716	1.272	1.078	1.088
ath00941 Flavonoid biosynthesis	0.218744	TRINITY_DN105184_c1_g1_m.10738	PREDICTED: flavonoid 3'-monooxygenase [Musa acuminata subsp. malaccensis]	0.617	Down	0.000198693	58.405	34.17	10.6	5	5	5	1.324	1.229	1.332	0.782	0.841	0.773
ath00750 Vitamin B6 metabolism	0.237933	TRINITY_DN92861_c0_g2_m.26039	probable pyridoxal 5'-phosphate synthase subunit PDX1.1 [Ananas comosus]	1.533	Up	0.00083872	36.765	31.131	21.3	6	13	4	0.792	0.719	0.811	1.233	1.209	1.118
ath00750 Vitamin B6 metabolism	0.237933	TRINITY_DN96963_c0_g1_m.31284	probable pyridoxal 5'-phosphate synthase subunit PDX1.1 [Ananas comosus]	2.305	Up	9.88e-05	33.184	111.08	25	7	21	5	0.58	0.536	0.635	1.359	1.387	1.29
ath00940 Phenylpropanoid biosynthesis	0.117589	TRINITY_DN95994_c0_g1_m.29900	phenylalanine ammonia-lyase-like [Asparagus officinalis]	0.57	Down	0.00041938	14.541	9.2711	8.7	1	2	1	1.294	1.24	1.422	0.797	0.747	0.712
ath00940 Phenylpropanoid biosynthesis	0.117589	TRINITY_DN94101_c0_g1_m.27429	PREDICTED: peroxidase 5-like [Elaeis guineensis]	0.48	Down	4.37e-05	37.323	46.822	12.4	4	13	4	1.347	1.401	1.447	0.628	0.687	0.699
ath00940 Phenylpropanoid biosynthesis	0.117589	TRINITY_DN96293_c0_g1_m.30347	peroxidase 12-like [Ananas comosus]	0.469	Down	1.46e-06	37.598	134.78	29.4	9	34	9	1.408	1.346	1.436	0.649	0.654	0.662
ath00940 Phenylpropanoid biosynthesis	0.117589	TRINITY_DN99012_c0_g1_m.34527	PREDICTED: peroxidase 17 [Elaeis guineensis]	1.778	Up	5.86e-05	42.901	85.242	26.7	9	16	9	0.682	0.736	0.686	1.223	1.299	1.218
ath00940 Phenylpropanoid biosynthesis	0.117589	TRINITY_DN97032_c0_g1_m.31382	PREDICTED: furostanol glycoside 26-O-beta-glucosidase-like isoform X2 [Phoenix dactylifera]	0.6	Down	0.00025559	55.193	58.995	17.4	7	8	7	1.272	1.204	1.342	0.772	0.725	0.795
ath00940 Phenylpropanoid biosynthesis	0.117589	TRINITY_DN96615_c1_g1_m.30811	PREDICTED: cationic peroxidase 1-like [Phoenix dactylifera]	0.591	Down	1.59e-05	35.343	117.83	29.3	8	16	8	1.311	1.278	1.252	0.751	0.778	0.741
ath00940 Phenylpropanoid biosynthesis	0.117589	TRINITY_DN90690_c0_g1_m.24083	peroxidase 12-like [Ananas comosus]	0.616	Down	0.0052435	39.684	63.707	20.7	5	6	5	1.296	1.285	1.279	0.846	0.78	0.751
ath00944 Flavone and flavonol biosynthesis	0.00574325	TRINITY_DN102424_c0_g1_m.4646	PREDICTED: UDP-glycosyltransferase 73E1 [Elaeis guineensis]	1.584	Up	0.000183391	54.813	20.12	5.2	3	4	3	0.789	0.732	0.75	1.26	1.188	1.15
ath00944 Flavone and flavonol biosynthesis	0.00574325	TRINITY_DN85948_c0_g1_m.21335	PREDICTED: UDP-glycosyltransferase 73E1 [Elaeis guineensis]	1.978	Up	4.03e-05	55.06	112.08	20	9	13	9	0.667	0.675	0.621	1.249	1.352	1.282
ath00944 Flavone and flavonol biosynthesis	0.00574325	TRINITY_DN105184_c1_g1_m.10738	PREDICTED: flavonoid 3'-monooxygenase [Musa acuminata subsp. malaccensis]	0.617	Down	0.000198693	58.405	34.17	10.6	5	5	5	1.324	1.229	1.332	0.782	0.841	0.773
ath00562 Inositol phosphate metabolism	0.251506	TRINITY_DN91494_c1_g1_m.24777	inositol-3-phosphate synthase [Sesamum indicum]	1.763	Up	0.00043768	56.297	48.508	13.5	7	7	7	0.671	0.669	0.78	1.242	1.212	1.283
ath00562 Inositol phosphate metabolism	0.251506	TRINITY_DN98400_c0_g1_m.33566	PREDICTED: phosphoinositide phosphatase SAC6 isoform X1 [Elaeis guineensis]	0.654	Down	0.030056	76.232	27.677	5.7	4	4	4	1.211	1.415	1.073	0.974	0.753	0.693
ath00562 Inositol phosphate metabolism	0.251506	TRINITY_DN103884_c1_g2_m.7827	PREDICTED: non-specific phospholipase C1 [Phoenix dactylifera]	1.891	Up	0.0020754	42.048	6.9117	7.3	3	4	1	0.712	0.67	0.628	1.235	1.461	1.105
ath00062 Fatty acid elongation	0.0240096	TRINITY_DN102291_c0_g2_m.4349	PREDICTED: 3-ketoacyl-CoA synthase 10 [Elaeis guineensis]	0.412	Down	2.16e-05	63.97	27.647	7	3	3	3	1.487	1.395	1.579	0.598	0.632	0.607
ath00062 Fatty acid elongation	0.0240096	TRINITY_DN95415_c0_g1_m.29102	PREDICTED: very-long-chain 3-oxoacyl-CoA reductase 1-like [Phoenix dactylifera]	0.556	Down	0.00070166	35.931	20.235	12.8	3	5	3	1.294	1.287	1.416	0.748	0.805	0.668
ath00062 Fatty acid elongation	0.0240096	TRINITY_DN95421_c0_g1_m.29112	PREDICTED: very-long-chain enoyl-CoA reductase [Gossypium arboreum]	0.649	Down	0.000197894	36.207	15.18	7.4	2	3	2	1.215	1.205	1.325	0.791	0.814	0.826
ath00460 Cyanoamino acid metabolism	0.106704	TRINITY_DN104035_c3_g2_m.8116	"PREDICTED: bifunctional L-3-cyanoalanine synthase/cysteine synthase 1, mitochondrial [Elaeis guineensis]"	1.689	Up	1.91e-05	41.278	56.805	21.4	7	15	6	0.741	0.708	0.713	1.227	1.178	1.246
ath00460 Cyanoamino acid metabolism	0.106704	TRINITY_DN105169_c1_g3_m.10715	PREDICTED: gamma-glutamyltranspeptidase 1-like [Phoenix dactylifera]	0.574	Down	0.00126048	34.305	6.2169	2.2	1	1	1	1.328	1.167	1.461	0.727	0.777	0.765
ath00460 Cyanoamino acid metabolism	0.106704	TRINITY_DN97032_c0_g1_m.31382	PREDICTED: furostanol glycoside 26-O-beta-glucosidase-like isoform X2 [Phoenix dactylifera]	0.6	Down	0.00025559	55.193	58.995	17.4	7	8	7	1.272	1.204	1.342	0.772	0.725	0.795
ath00460 Cyanoamino acid metabolism	0.106704	TRINITY_DN94636_c0_g1_m.28074	"serine hydroxymethyltransferase, mitochondrial-like [Ananas comosus]"	1.935	Up	9.66e-05	57.479	253.16	41.7	17	39	17	0.698	0.637	0.62	1.294	1.281	1.208
ath00592 alpha-Linolenic acid metabolism	0.0741407	TRINITY_DN91480_c0_g1_m.24763	PREDICTED: peroxisomal fatty acid beta-oxidation multifunctional protein [Musa acuminata subsp. malaccensis]	0.62	Down	0.00032022	78.603	111.77	17.2	10	12	10	1.22	1.38	1.284	0.836	0.782	0.791
ath00592 alpha-Linolenic acid metabolism	0.0741407	TRINITY_DN105430_c5_g1_m.11282	PREDICTED: probable inactive linolenate hydroperoxide lyase [Phoenix dactylifera]	0.636	Down	0.00096471	56.896	147.69	20.7	8	15	8	1.258	1.261	1.264	0.782	0.821	0.802
ath00592 alpha-Linolenic acid metabolism	0.0741407	TRINITY_DN104929_c0_g1_m.10154	PREDICTED: allene oxide synthase 2-like [Phoenix dactylifera]	0.398	Down	4.59e-06	48.931	291.33	47.2	21	83	20	1.471	1.474	1.548	0.629	0.583	0.575
ath00592 alpha-Linolenic acid metabolism	0.0741407	TRINITY_DN103239_c0_g1_m.6403	"PREDICTED: linoleate 13S-lipoxygenase 2-1, chloroplastic [Musa acuminata subsp. malaccensis]"	0.244	Down	3.47e-07	102.39	323.31	35.4	29	76	29	1.72	1.693	1.711	0.416	0.399	0.436
ath00592 alpha-Linolenic acid metabolism	0.0741407	TRINITY_DN98412_c0_g1_m.33585	"PREDICTED: 3-ketoacyl-CoA thiolase 2, peroxisomal [Elaeis guineensis]"	0.611	Down	0.00141566	48.658	27.953	10.5	3	6	2	1.271	1.164	1.417	0.77	0.758	0.824
ath00590 Arachidonic acid metabolism	0.0384523	TRINITY_DN98211_c0_g6_m.33200	PREDICTED: probable phospholipid hydroperoxide glutathione peroxidase [Phoenix dactylifera]	1.663	Up	0.00075751	25.187	31.162	14.7	4	10	4	0.764	0.761	0.661	1.221	1.15	1.264
ath00590 Arachidonic acid metabolism	0.0384523	TRINITY_DN87878_c0_g1_m.22249	probable phospholipid hydroperoxide glutathione peroxidase [Ananas comosus]	1.515	Up	0.000175331	28.322	109.57	36.8	9	25	5	0.773	0.815	0.739	1.153	1.201	1.172
ath00590 Arachidonic acid metabolism	0.0384523	TRINITY_DN105169_c1_g3_m.10715	PREDICTED: gamma-glutamyltranspeptidase 1-like [Phoenix dactylifera]	0.574	Down	0.00126048	34.305	6.2169	2.2	1	1	1	1.328	1.167	1.461	0.727	0.777	0.765
ath00760 Nicotinate and nicotinamide metabolism	0.283792	TRINITY_DN101811_c1_g8_m.3422	"PREDICTED: LOW QUALITY PROTEIN: quinolinate synthase, chloroplastic [Phoenix dactylifera]"	2.179	Up	2.35e-05	81.276	22.576	4	3	4	3	0.639	0.583	0.596	1.382	1.288	1.291
ath00760 Nicotinate and nicotinamide metabolism	0.283792	TRINITY_DN103546_c0_g1_m.7087	PREDICTED: glutamine-dependent NAD(+) synthetase [Phoenix dactylifera]	1.565	Up	0.0072773	85.85	5.9657	1.2	1	1	1	0.673	0.822	0.794	1.212	1.314	1.056
ath03010 Ribosome	0.0119291	TRINITY_DN87155_c0_g2_m.21913	"60S ribosomal protein L19, partial [Arabidopsis lyrata subsp. lyrata]"	0.591	Down	0.0062953	24.453	6.4951	3.8	1	1	1	1.334	1.309	1.257	0.637	0.766	0.902
ath03010 Ribosome	0.0119291	TRINITY_DN103612_c1_g1_m.7236	PREDICTED: 60S ribosomal protein L4 [Ziziphus jujuba]	0.51	Down	5.56e-05	45.408	90.499	26.2	11	21	8	1.384	1.382	1.32	0.71	0.724	0.65
ath03010 Ribosome	0.0119291	TRINITY_DN94774_c1_g1_m.28226	40S ribosomal protein S3a-like [Ananas comosus]	0.636	Down	1.79e-05	29.952	58.279	31.8	9	18	3	1.29	1.293	1.272	0.802	0.803	0.846
ath03010 Ribosome	0.0119291	TRINITY_DN62517_c0_g1_m.17413	PREDICTED: 60S ribosomal protein L34 [Phoenix dactylifera]	0.518	Down	0.00021613	15.215	6.4686	6.1	1	2	1	1.265	1.363	1.488	0.721	0.728	0.682
ath03010 Ribosome	0.0119291	TRINITY_DN96114_c0_g1_m.30054	"PREDICTED: 50S ribosomal protein L11, chloroplastic [Nicotiana tomentosiformis]"	1.516	Up	0.00029599	23.574	24.738	16.4	3	7	3	0.814	0.78	0.745	1.226	1.191	1.129
ath03010 Ribosome	0.0119291	TRINITY_DN92006_c0_g1_m.25220	"PREDICTED: 50S ribosomal protein L1, chloroplastic [Phoenix dactylifera]"	1.89	Up	0.00036416	37.333	111.71	27.5	9	18	9	0.718	0.673	0.605	1.218	1.329	1.226
ath03010 Ribosome	0.0119291	TRINITY_DN89071_c0_g1_m.22902	"PREDICTED: 30S ribosomal protein S5, chloroplastic [Phoenix dactylifera]"	1.631	Up	3.54e-05	33.933	105.45	24.8	8	12	8	0.731	0.711	0.768	1.187	1.211	1.207
ath03010 Ribosome	0.0119291	TRINITY_DN90397_c0_g1_m.23857	"PREDICTED: 50S ribosomal protein L24, chloroplastic [Populus euphratica]"	1.54	Up	1.54e-05	21.007	9.2108	6.3	1	1	1	0.749	0.78	0.788	1.197	1.185	1.186
ath03010 Ribosome	0.0119291	TRINITY_DN98523_c1_g3_m.33732	PREDICTED: 60S ribosomal protein L17-like [Setaria italica]	0.656	Down	1.89e-05	17.047	13.83	12.1	2	4	2	1.25	1.285	1.233	0.844	0.818	0.809
ath03010 Ribosome	0.0119291	TRINITY_DN105098_c2_g8_m.10531	PREDICTED: 60S ribosomal protein L13-1 [Elaeis guineensis]	0.614	Down	0.0079809	24.057	59.836	30.6	5	9	5	1.345	1.035	1.398	0.735	0.782	0.801
ath03010 Ribosome	0.0119291	TRINITY_DN95754_c1_g3_m.29565	40S ribosomal protein S24-1 [Ananas comosus]	0.607	Down	0.0051366	15.033	24.115	23.7	3	4	3	1.071	1.296	1.407	0.707	0.789	0.793
ath03010 Ribosome	0.0119291	TRINITY_DN93181_c0_g1_m.26348	"50S ribosomal protein L18, chloroplastic-like isoform X2 [Asparagus officinalis]"	2.018	Up	0.00057954	25.559	18.9	12	3	4	3	0.572	0.666	0.692	1.224	1.269	1.402
ath03010 Ribosome	0.0119291	TRINITY_DN97006_c0_g1_m.31350	PREDICTED: 40S ribosomal protein S4-3 [Elaeis guineensis]	0.657	Down	2.43e-05	29.871	58.494	32.8	9	17	9	1.271	1.267	1.206	0.807	0.819	0.835
ath03010 Ribosome	0.0119291	TRINITY_DN88351_c0_g1_m.22489	"PREDICTED: 50S ribosomal protein L12, chloroplastic [Solanum lycopersicum]"	1.732	Up	0.0120639	18.484	120.24	57.9	8	21	8	0.775	0.631	0.726	1.249	1.211	1.233
ath03010 Ribosome	0.0119291	TRINITY_DN88766_c0_g1_m.22721	PREDICTED: 40S ribosomal protein S3-3-like [Nelumbo nucifera]	0.637	Down	6.26e-05	26.726	69.779	40.2	9	26	7	1.274	1.217	1.273	0.808	0.766	0.822
ath03010 Ribosome	0.0119291	TRINITY_DN95399_c0_g1_m.29072	60S ribosomal protein L7a [Zea mays]	0.511	Down	0.00031579	29.333	13.247	7.4	2	3	2	1.492	1.342	1.228	0.707	0.688	0.68
ath03010 Ribosome	0.0119291	TRINITY_DN100025_c1_g4_m.48	PREDICTED: 60S ribosomal protein L8-like [Elaeis guineensis]	0.603	Down	0.0028004	26.816	46.361	19.4	4	7	4	1.31	1.279	1.235	0.841	0.806	0.657
ath03010 Ribosome	0.0119291	TRINITY_DN94449_c2_g1_m.27862	60S ribosomal protein L3 [Morus notabilis]	0.469	Down	2.42e-06	44.594	47.057	15.7	6	12	6	1.441	1.379	1.414	0.687	0.654	0.646
ath03010 Ribosome	0.0119291	TRINITY_DN81844_c0_g1_m.20039	PREDICTED: 60S ribosomal protein L7-2-like [Musa acuminata subsp. malaccensis]	0.564	Down	0.00028279	28.94	52.122	27.9	6	14	3	1.242	1.288	1.394	0.742	0.779	0.693
ath03010 Ribosome	0.0119291	TRINITY_DN98713_c0_g2_m.34024	LOW QUALITY PROTEIN: 60S ribosomal protein L6-2-like [Asparagus officinalis]	0.658	Down	0.0012629	26.337	54.255	24.6	7	10	7	1.204	1.209	1.36	0.816	0.786	0.879
ath03010 Ribosome	0.0119291	TRINITY_DN76713_c0_g2_m.18989	"PREDICTED: 50S ribosomal protein L4, chloroplastic-like [Nelumbo nucifera]"	1.648	Up	0.00075534	31.799	21.872	10.2	3	3	3	0.778	0.662	0.776	1.238	1.21	1.203
ath03010 Ribosome	0.0119291	TRINITY_DN105344_c7_g1_m.11078	"PREDICTED: 50S ribosomal protein L10, chloroplastic [Elaeis guineensis]"	1.968	Up	0.0104977	28.188	35.852	20.9	5	7	5	0.562	0.796	0.607	1.033	1.404	1.431
ath03010 Ribosome	0.0119291	TRINITY_DN97288_c0_g1_m.31794	60S ribosomal protein L5 isoform X2 [Cajanus cajan]	0.655	Down	8.3e-07	34.648	29.046	14.6	4	8	4	1.246	1.247	1.26	0.828	0.826	0.805
ath04136 Autophagy - other	0.237933	TRINITY_DN92799_c1_g1_m.25980	autophagy-related protein 101 isoform X2 [Asparagus officinalis]	0.622	Down	0.0023405	22.758	14.035	9.9	2	2	2	1.268	1.348	1.182	0.798	0.859	0.704
ath04136 Autophagy - other	0.237933	TRINITY_DN95362_c0_g2_m.29005	PREDICTED: autophagy-related protein 8f [Arachis duranensis]	1.619	Up	0.029263	14.245	12.295	17.7	3	4	2	0.872	0.771	0.583	1.414	1.076	1.114
ath04712 Circadian rhythm - plant	0.192535	TRINITY_DN97628_c1_g1_m.32306	chalcone synthase 1 [Ananas comosus]	2.397	Up	0.00012163	43.157	42.273	11.9	5	8	4	0.608	0.577	0.504	1.334	1.403	1.311
ath04712 Circadian rhythm - plant	0.192535	TRINITY_DN105308_c3_g4_m.11016	PREDICTED: two-component response regulator-like PRR1 [Elaeis guineensis]	1.727	Up	0.00070477	23.523	5.8563	4.4	1	5	1	0.725	0.764	0.641	1.163	1.252	1.263
ath00950 Isoquinoline alkaloid biosynthesis	0.192535	TRINITY_DN103194_c1_g1_m.6280	PREDICTED: primary amine oxidase-like [Phoenix dactylifera]	2.004	Up	2.23e-05	79.285	264.91	28.2	16	34	16	0.612	0.616	0.662	1.31	1.241	1.236
ath00950 Isoquinoline alkaloid biosynthesis	0.192535	TRINITY_DN93605_c0_g1_m.26848	"PREDICTED: aspartate aminotransferase, chloroplastic-like [Phoenix dactylifera]"	1.625	Up	0.000135311	50.4	267.86	36	14	34	14	0.761	0.725	0.731	1.196	1.265	1.141
ath04626 Plant-pathogen interaction	0.00392925	TRINITY_DN87658_c0_g1_m.22136	PREDICTED: probable calcium-binding protein CML7 [Phoenix dactylifera]	0.625	Down	0.00027812	16.661	115.77	76.2	10	21	10	1.256	1.239	1.279	0.847	0.75	0.762
ath04626 Plant-pathogen interaction	0.00392925	TRINITY_DN102291_c0_g2_m.4349	PREDICTED: 3-ketoacyl-CoA synthase 10 [Elaeis guineensis]	0.412	Down	2.16e-05	63.97	27.647	7	3	3	3	1.487	1.395	1.579	0.598	0.632	0.607
ath04626 Plant-pathogen interaction	0.00392925	TRINITY_DN88077_c0_g1_m.22337	PREDICTED: calcium-binding protein CML42 [Elaeis guineensis]	0.642	Down	0.00027992	22.564	43.878	24.2	6	10	6	1.275	1.162	1.301	0.793	0.82	0.788
ath04626 Plant-pathogen interaction	0.00392925	TRINITY_DN75765_c0_g1_m.18827	PREDICTED: cysteine proteinase 1 [Elaeis guineensis]	2.855	Up	7.1e-08	40.368	31.516	10.6	3	6	3	0.491	0.495	0.507	1.445	1.415	1.403
ath04626 Plant-pathogen interaction	0.00392925	TRINITY_DN98473_c0_g2_m.33674	PREDICTED: heat shock protein 83-like [Elaeis guineensis]	0.54	Down	0.000182222	80.75	68.818	15.2	12	20	6	1.341	1.306	1.404	0.673	0.738	0.775
ath04626 Plant-pathogen interaction	0.00392925	TRINITY_DN92886_c0_g1_m.26068	calcium-dependent protein kinase 19-like [Asparagus officinalis]	0.652	Down	0.0020399	59.719	82.137	17	8	8	8	1.211	1.363	1.151	0.76	0.823	0.847
ath04626 Plant-pathogen interaction	0.00392925	TRINITY_DN99516_c1_g1_m.35350	PREDICTED: heat shock cognate protein 80 [Ziziphus jujuba]	0.577	Down	4.63e-06	80.281	306.99	38.9	30	59	20	1.298	1.281	1.333	0.729	0.766	0.761
ath04626 Plant-pathogen interaction	0.00392925	TRINITY_DN100838_c7_g2_m.1523	endoplasmin homolog [Ananas comosus]	0.503	Down	0.00054006	93.908	203.09	25.4	18	26	17	1.395	1.309	1.399	0.779	0.634	0.65
ath04626 Plant-pathogen interaction	0.00392925	TRINITY_DN90114_c0_g2_m.23616	PREDICTED: PTI1-like tyrosine-protein kinase 1 [Elaeis guineensis]	0.539	Down	3.69e-05	41	36.205	10	4	5	2	1.365	1.333	1.342	0.745	0.749	0.684
ath04626 Plant-pathogen interaction	0.00392925	TRINITY_DN62083_c0_g1_m.17372	PREDICTED: probable calcium-binding protein CML18 [Phoenix dactylifera]	1.668	Up	0.0125167	18.125	46.042	35.2	5	9	5	0.616	0.875	0.735	1.4	1.139	1.174
ath00910 Nitrogen metabolism	0.374155	TRINITY_DN102910_c56_g26_m.5674	PREDICTED: glutamine synthetase nodule isozyme [Phoenix dactylifera]	1.874	Up	3.96e-05	39.489	207.96	44	14	42	13	0.705	0.648	0.682	1.238	1.323	1.253
ath00910 Nitrogen metabolism	0.374155	TRINITY_DN104704_c7_g8_m.9588	"PREDICTED: ferredoxin--nitrite reductase, chloroplastic [Musa acuminata subsp. malaccensis]"	2.213	Up	0.020041	67.695	30.01	7.6	5	5	5	0.515	0.544	0.746	1.318	1.365	1.312
ath00908 Zeatin biosynthesis	0.013581	TRINITY_DN102424_c0_g1_m.4646	PREDICTED: UDP-glycosyltransferase 73E1 [Elaeis guineensis]	1.584	Up	0.000183391	54.813	20.12	5.2	3	4	3	0.789	0.732	0.75	1.26	1.188	1.15
ath00908 Zeatin biosynthesis	0.013581	TRINITY_DN85948_c0_g1_m.21335	PREDICTED: UDP-glycosyltransferase 73E1 [Elaeis guineensis]	1.978	Up	4.03e-05	55.06	112.08	20	9	13	9	0.667	0.675	0.621	1.249	1.352	1.282
ath00480 Glutathione metabolism	0.0302792	TRINITY_DN98211_c0_g6_m.33200	PREDICTED: probable phospholipid hydroperoxide glutathione peroxidase [Phoenix dactylifera]	1.663	Up	0.00075751	25.187	31.162	14.7	4	10	4	0.764	0.761	0.661	1.221	1.15	1.264
ath00480 Glutathione metabolism	0.0302792	TRINITY_DN86657_c0_g1_m.21690	PREDICTED: probable glutathione S-transferase GSTF1 [Elaeis guineensis]	0.398	Down	2.46e-05	24.414	54.578	25.9	5	5	5	1.451	1.521	1.527	0.598	0.555	0.638
ath00480 Glutathione metabolism	0.0302792	TRINITY_DN77008_c0_g1_m.19048	PREDICTED: protein IN2-1 homolog B-like [Musa acuminata subsp. malaccensis]	0.544	Down	0.000103636	23.994	238.64	61.8	13	34	10	1.303	1.265	1.44	0.717	0.73	0.733
ath00480 Glutathione metabolism	0.0302792	TRINITY_DN87878_c0_g1_m.22249	probable phospholipid hydroperoxide glutathione peroxidase [Ananas comosus]	1.515	Up	0.000175331	28.322	109.57	36.8	9	25	5	0.773	0.815	0.739	1.153	1.201	1.172
ath00480 Glutathione metabolism	0.0302792	TRINITY_DN18481_c0_g2_m.15329	PREDICTED: glutathione S-transferase F11-like [Phoenix dactylifera]	0.523	Down	5.85e-05	21.296	140.14	54.6	10	24	10	1.343	1.316	1.465	0.698	0.724	0.734
ath00480 Glutathione metabolism	0.0302792	TRINITY_DN98907_c1_g2_m.34338	puromycin-sensitive aminopeptidase isoform X1 [Asparagus officinalis]	1.786	Up	2.33e-05	110.26	323.31	39.6	31	56	31	0.706	0.713	0.666	1.245	1.274	1.205
ath00480 Glutathione metabolism	0.0302792	TRINITY_DN95358_c0_g1_m.29001	PREDICTED: protein IN2-1 homolog B-like [Musa acuminata subsp. malaccensis]	1.672	Up	5.7e-05	35.199	158.12	38.3	11	43	8	0.718	0.76	0.701	1.234	1.231	1.178
ath00480 Glutathione metabolism	0.0302792	TRINITY_DN102478_c0_g1_m.4778	"PREDICTED: glucose-6-phosphate 1-dehydrogenase, chloroplastic-like isoform X2 [Phoenix dactylifera]"	2.597	Up	2.3e-05	66.84	30.194	14.6	9	17	4	0.568	0.505	0.566	1.47	1.369	1.418
ath00480 Glutathione metabolism	0.0302792	TRINITY_DN105169_c1_g3_m.10715	PREDICTED: gamma-glutamyltranspeptidase 1-like [Phoenix dactylifera]	0.574	Down	0.00126048	34.305	6.2169	2.2	1	1	1	1.328	1.167	1.461	0.727	0.777	0.765
ath00480 Glutathione metabolism	0.0302792	TRINITY_DN91181_c0_g1_m.24482	PREDICTED: glutathione S-transferase F13 [Nelumbo nucifera]	0.555	Down	9.74e-05	24.343	78.623	24.9	5	12	5	1.252	1.319	1.378	0.72	0.767	0.706
ath00260 Glycine, serine and threonine metabolism	0.00931068	TRINITY_DN103194_c1_g1_m.6280	PREDICTED: primary amine oxidase-like [Phoenix dactylifera]	2.004	Up	2.23e-05	79.285	264.91	28.2	16	34	16	0.612	0.616	0.662	1.31	1.241	1.236
ath00260 Glycine, serine and threonine metabolism	0.00931068	TRINITY_DN92873_c0_g1_m.26051	"D-glycerate 3-kinase, chloroplastic isoform X2 [Ananas comosus]"	1.93	Up	8.01e-05	18.895	13.853	8.2	1	2	1	0.697	0.674	0.614	1.246	1.302	1.283
ath00260 Glycine, serine and threonine metabolism	0.00931068	TRINITY_DN100046_c0_g1_m.79	"PREDICTED: glycine dehydrogenase (decarboxylating), mitochondrial [Elaeis guineensis]"	1.692	Up	1.75e-05	111.41	323.31	27.1	23	53	23	0.748	0.706	0.73	1.259	1.232	1.205
ath00260 Glycine, serine and threonine metabolism	0.00931068	TRINITY_DN92120_c0_g1_m.25332	"PREDICTED: 2,3-bisphosphoglycerate-independent phosphoglycerate mutase [Elaeis guineensis]"	1.515	Up	1.74e-06	61.066	323.31	50.3	26	79	26	0.794	0.768	0.767	1.174	1.181	1.174
ath00260 Glycine, serine and threonine metabolism	0.00931068	TRINITY_DN97668_c1_g1_m.32359	PREDICTED: serine--glyoxylate aminotransferase-like [Elaeis guineensis]	1.839	Up	0.00030187	44.154	141.53	31.7	10	23	10	0.661	0.752	0.643	1.243	1.228	1.31
ath00260 Glycine, serine and threonine metabolism	0.00931068	TRINITY_DN94636_c0_g1_m.28074	"serine hydroxymethyltransferase, mitochondrial-like [Ananas comosus]"	1.935	Up	9.66e-05	57.479	253.16	41.7	17	39	17	0.698	0.637	0.62	1.294	1.281	1.208
ath00260 Glycine, serine and threonine metabolism	0.00931068	TRINITY_DN92910_c0_g1_m.26101	PREDICTED: probable sarcosine oxidase [Musa acuminata subsp. malaccensis]	1.555	Up	1.64e-05	36.808	6.9693	3	1	1	1	0.791	0.747	0.763	1.197	1.186	1.196
ath00260 Glycine, serine and threonine metabolism	0.00931068	TRINITY_DN95916_c0_g1_m.29787	"PREDICTED: threonine dehydratase biosynthetic, chloroplastic [Phoenix dactylifera]"	0.495	Down	0.0038017	67.485	19.299	4.4	3	3	3	1.387	1.298	1.507	0.685	0.696	0.692
ath00260 Glycine, serine and threonine metabolism	0.00931068	TRINITY_DN95962_c0_g1_m.29847	PREDICTED: glutamate--glyoxylate aminotransferase 2 [Elaeis guineensis]	1.584	Up	4.11e-05	53.385	323.31	54.9	19	45	19	0.735	0.759	0.793	1.208	1.188	1.226
ath00260 Glycine, serine and threonine metabolism	0.00931068	TRINITY_DN102126_c0_g1_m.4011	"PREDICTED: aminomethyltransferase, mitochondrial [Cucumis sativus]"	1.97	Up	5.95e-07	44.218	207.74	49	19	41	19	0.643	0.639	0.648	1.27	1.296	1.236
ath00591 Linoleic acid metabolism	0.00157156	TRINITY_DN98020_c0_g1_m.32928	PREDICTED: probable linoleate 9S-lipoxygenase 4 [Phoenix dactylifera]	0.597	Down	0.0035596	101.72	75.816	11.7	9	12	9	1.353	1.316	1.138	0.811	0.663	0.799
ath00591 Linoleic acid metabolism	0.00157156	TRINITY_DN103010_c1_g1_m.5891	linoleate 9S-lipoxygenase 6 isoform X1 [Ananas comosus]	0.195	Down	1.23e-06	97.452	323.31	43.7	33	126	33	1.811	1.773	1.751	0.337	0.329	0.375
ath00591 Linoleic acid metabolism	0.00157156	TRINITY_DN103239_c0_g1_m.6403	"PREDICTED: linoleate 13S-lipoxygenase 2-1, chloroplastic [Musa acuminata subsp. malaccensis]"	0.244	Down	3.47e-07	102.39	323.31	35.4	29	76	29	1.72	1.693	1.711	0.416	0.399	0.436
ath01040 Biosynthesis of unsaturated fatty acids	0.186979	TRINITY_DN95415_c0_g1_m.29102	PREDICTED: very-long-chain 3-oxoacyl-CoA reductase 1-like [Phoenix dactylifera]	0.556	Down	0.00070166	35.931	20.235	12.8	3	5	3	1.294	1.287	1.416	0.748	0.805	0.668
ath01040 Biosynthesis of unsaturated fatty acids	0.186979	TRINITY_DN98412_c0_g1_m.33585	"PREDICTED: 3-ketoacyl-CoA thiolase 2, peroxisomal [Elaeis guineensis]"	0.611	Down	0.00141566	48.658	27.953	10.5	3	6	2	1.271	1.164	1.417	0.77	0.758	0.824
ath01040 Biosynthesis of unsaturated fatty acids	0.186979	TRINITY_DN95421_c0_g1_m.29112	PREDICTED: very-long-chain enoyl-CoA reductase [Gossypium arboreum]	0.649	Down	0.000197894	36.207	15.18	7.4	2	3	2	1.215	1.205	1.325	0.791	0.814	0.826
ath00630 Glyoxylate and dicarboxylate metabolism	0.00122605	TRINITY_DN95599_c0_g1_m.29366	"PREDICTED: phosphoglycolate phosphatase 1B, chloroplastic-like [Phoenix dactylifera]"	1.731	Up	0.000144959	40.7	132.52	33.1	12	25	12	0.686	0.743	0.684	1.238	1.266	1.153
ath00630 Glyoxylate and dicarboxylate metabolism	0.00122605	TRINITY_DN91915_c0_g1_m.25142	"PREDICTED: malate synthase, glyoxysomal [Phoenix dactylifera]"	0.608	Down	0.0079977	62.806	20.067	3.9	3	4	3	1.253	1.276	1.25	0.822	0.77	0.705
ath00630 Glyoxylate and dicarboxylate metabolism	0.00122605	TRINITY_DN96142_c2_g1_m.30101	peroxisomal (S)-2-hydroxy-acid oxidase GLO1 isoform X1 [Asparagus officinalis]	2.101	Up	1.67e-05	40.233	173.04	44.7	13	41	12	0.621	0.629	0.591	1.279	1.342	1.247
ath00630 Glyoxylate and dicarboxylate metabolism	0.00122605	TRINITY_DN92873_c0_g1_m.26051	"D-glycerate 3-kinase, chloroplastic isoform X2 [Ananas comosus]"	1.93	Up	8.01e-05	18.895	13.853	8.2	1	2	1	0.697	0.674	0.614	1.246	1.302	1.283
ath00630 Glyoxylate and dicarboxylate metabolism	0.00122605	TRINITY_DN100046_c0_g1_m.79	"PREDICTED: glycine dehydrogenase (decarboxylating), mitochondrial [Elaeis guineensis]"	1.692	Up	1.75e-05	111.41	323.31	27.1	23	53	23	0.748	0.706	0.73	1.259	1.232	1.205
ath00630 Glyoxylate and dicarboxylate metabolism	0.00122605	TRINITY_DN97668_c1_g1_m.32359	PREDICTED: serine--glyoxylate aminotransferase-like [Elaeis guineensis]	1.839	Up	0.00030187	44.154	141.53	31.7	10	23	10	0.661	0.752	0.643	1.243	1.228	1.31
ath00630 Glyoxylate and dicarboxylate metabolism	0.00122605	TRINITY_DN94636_c0_g1_m.28074	"serine hydroxymethyltransferase, mitochondrial-like [Ananas comosus]"	1.935	Up	9.66e-05	57.479	253.16	41.7	17	39	17	0.698	0.637	0.62	1.294	1.281	1.208
ath00630 Glyoxylate and dicarboxylate metabolism	0.00122605	TRINITY_DN63502_c0_g1_m.17512	"ribulose bisphosphate carboxylase small chain, chloroplastic-like [Ananas comosus]"	2.247	Up	1.75e-05	20.434	119.46	58.3	11	63	9	0.584	0.606	0.557	1.256	1.348	1.322
ath00630 Glyoxylate and dicarboxylate metabolism	0.00122605	TRINITY_DN81374_c0_g1_m.19940	"Aconitate hydratase, mitochondrial [Auxenochlorella protothecoides]"	0.426	Down	0.00053876	16.529	6.1481	5.3	1	2	1	1.573	1.439	1.386	0.693	0.645	0.537
ath00630 Glyoxylate and dicarboxylate metabolism	0.00122605	TRINITY_DN102910_c56_g26_m.5674	PREDICTED: glutamine synthetase nodule isozyme [Phoenix dactylifera]	1.874	Up	3.96e-05	39.489	207.96	44	14	42	13	0.705	0.648	0.682	1.238	1.323	1.253
ath00630 Glyoxylate and dicarboxylate metabolism	0.00122605	TRINITY_DN95962_c0_g1_m.29847	PREDICTED: glutamate--glyoxylate aminotransferase 2 [Elaeis guineensis]	1.584	Up	4.11e-05	53.385	323.31	54.9	19	45	19	0.735	0.759	0.793	1.208	1.188	1.226
ath00630 Glyoxylate and dicarboxylate metabolism	0.00122605	TRINITY_DN89948_c0_g1_m.23460	PREDICTED: oxalate--CoA ligase [Beta vulgaris subsp. vulgaris]	2.847	Up	7.53e-05	55.763	68.983	9.7	5	22	5	0.499	0.496	0.46	1.238	1.494	1.411
ath00630 Glyoxylate and dicarboxylate metabolism	0.00122605	TRINITY_DN102126_c0_g1_m.4011	"PREDICTED: aminomethyltransferase, mitochondrial [Cucumis sativus]"	1.97	Up	5.95e-07	44.218	207.74	49	19	41	19	0.643	0.639	0.648	1.27	1.296	1.236
ath00730 Thiamine metabolism	0.156578	TRINITY_DN102093_c0_g1_m.3957	"PREDICTED: cysteine desulfurase, mitochondrial-like [Phoenix dactylifera]"	1.61	Up	5.91e-05	58.021	124.01	21.7	10	13	10	0.76	0.721	0.77	1.248	1.175	1.201
ath00730 Thiamine metabolism	0.156578	TRINITY_DN95522_c0_g2_m.29249	PREDICTED: thiamine pyrophosphokinase 1 isoform X2 [Phoenix dactylifera]	1.675	Up	8.35e-05	31.436	6.5259	2.8	1	1	1	0.699	0.755	0.737	1.19	1.279	1.202
ath00730 Thiamine metabolism	0.156578	TRINITY_DN88819_c0_g1_m.22752	"PREDICTED: probable 1-deoxy-D-xylulose-5-phosphate synthase, chloroplastic [Elaeis guineensis]"	1.851	Up	0.00045837	77.27	13.985	2.7	2	2	2	0.653	0.707	0.691	1.153	1.258	1.386
ath00073 Cutin, suberine and wax biosynthesis	0.0694564	TRINITY_DN85794_c0_g1_m.21260	peroxygenase-like [Ananas comosus]	0.551	Down	4.04e-05	25.927	17.725	8.7	3	3	3	1.363	1.283	1.365	0.723	0.77	0.716
ath00073 Cutin, suberine and wax biosynthesis	0.0694564	TRINITY_DN98908_c0_g1_m.34340	PREDICTED: omega-hydroxypalmitate O-feruloyl transferase-like [Musa acuminata subsp. malaccensis]	0.534	Down	1.63e-05	52.979	48.485	14.9	7	11	7	1.355	1.372	1.323	0.692	0.728	0.744
ath00360 Phenylalanine metabolism	0.318677	TRINITY_DN95994_c0_g1_m.29900	phenylalanine ammonia-lyase-like [Asparagus officinalis]	0.57	Down	0.00041938	14.541	9.2711	8.7	1	2	1	1.294	1.24	1.422	0.797	0.747	0.712
ath00360 Phenylalanine metabolism	0.318677	TRINITY_DN103194_c1_g1_m.6280	PREDICTED: primary amine oxidase-like [Phoenix dactylifera]	2.004	Up	2.23e-05	79.285	264.91	28.2	16	34	16	0.612	0.616	0.662	1.31	1.241	1.236
ath00360 Phenylalanine metabolism	0.318677	TRINITY_DN93605_c0_g1_m.26848	"PREDICTED: aspartate aminotransferase, chloroplastic-like [Phoenix dactylifera]"	1.625	Up	0.000135311	50.4	267.86	36	14	34	14	0.761	0.725	0.731	1.196	1.265	1.141
