# Supplementary material for: Comparative Proteome and Phosphoproteome Analyses Reveal Different Molecular Mechanism Between Stone Planting Under the Forest and Greenhouse Planting of Dendrobium huoshanense
Source: Front Plant Sci. 2022 Jul 7;13:937392. doi: 10.3389/fpls.2022.937392 (PMC9301318; doi:10.3389/fpls.2022.937392)
Supplement: Supplementary Figure 1 — Cluster analysis of the DEPs from proteome. [file Data_Sheet_1.ZIP › Supple Tab/Table S13.xlsx]

## Sheet: Up
Domain Description	Mapping	Background	All Mapping	All Backgroud	Fold enrichment	Fisher's exact test p value	-log10(P value)	Related Protein
Fructose-1-6-bisphosphatase class I, N-terminal	3	4	232	3446	11.14	0.00114577	2.94	TRINITY_DN96669_c1_g1_m.30885 TRINITY_DN102553_c0_g4_m.4950 TRINITY_DN103789_c5_g2_m.7630
Heat shock protein DnaJ, cysteine-rich domain	4	10	232	3446	5.94	0.00304282	2.52	TRINITY_DN94270_c0_g1_m.27619 TRINITY_DN86883_c0_g1_m.21788 TRINITY_DN85209_c0_g1_m.21024 TRINITY_DN95558_c0_g1_m.29299
RNA-binding domain, S1	4	10	232	3446	5.94	0.00304282	2.52	TRINITY_DN101457_c0_g1_m.2737 TRINITY_DN93855_c0_g1_m.27155 TRINITY_DN96697_c1_g1_m.30922 TRINITY_DN103997_c0_g2_m.8041
PdxS/SNZ N-terminal domain	2	2	232	3446	14.85	0.00451435	2.35	TRINITY_DN92861_c0_g2_m.26039 TRINITY_DN96963_c0_g1_m.31284
S1 domain	4	11	232	3446	5.4	0.00453148	2.34	TRINITY_DN101457_c0_g1_m.2737 TRINITY_DN93855_c0_g1_m.27155 TRINITY_DN96697_c1_g1_m.30922 TRINITY_DN103997_c0_g2_m.8041
Rieske [2Fe-2S] iron-sulphur domain	3	6	232	3446	7.43	0.00517422	2.29	TRINITY_DN84556_c0_g1_m.20825 TRINITY_DN94338_c0_g1_m.27710 TRINITY_DN91670_c0_g1_m.24934
Cyanobacterial aminoacyl-tRNA synthetase, CAAD domain	3	6	232	3446	7.43	0.00517422	2.29	TRINITY_DN95435_c0_g2_m.29140 TRINITY_DN79233_c0_g1_m.19427 TRINITY_DN89006_c0_g1_m.22865
NADP-dependent oxidoreductase domain	5	18	232	3446	4.13	0.00549382	2.26	TRINITY_DN105019_c2_g17_m.10358 TRINITY_DN105019_c2_g5_m.10359 TRINITY_DN89424_c1_g1_m.23130 TRINITY_DN105019_c2_g1_m.10352 TRINITY_DN105019_c2_g12_m.10353
HSP20-like chaperone	5	19	232	3446	3.91	0.00705426	2.15	TRINITY_DN71538_c0_g2_m.18260 TRINITY_DN95444_c0_g1_m.29154 TRINITY_DN72971_c0_g1_m.18457 TRINITY_DN72300_c0_g1_m.18371 TRINITY_DN90400_c0_g1_m.23859
Pyridoxal phosphate-dependent transferase	7	35	232	3446	2.97	0.00756934	2.12	TRINITY_DN99730_c1_g1_m.35718 TRINITY_DN102093_c0_g1_m.3957 TRINITY_DN93605_c0_g1_m.26848 TRINITY_DN100046_c0_g1_m.79 TRINITY_DN95962_c0_g1_m.29847 TRINITY_DN94636_c0_g1_m.28074 TRINITY_DN97668_c1_g1_m.32359
Pyridoxal phosphate-dependent transferase, major region, subdomain 1	7	35	232	3446	2.97	0.00756934	2.12	TRINITY_DN99730_c1_g1_m.35718 TRINITY_DN102093_c0_g1_m.3957 TRINITY_DN93605_c0_g1_m.26848 TRINITY_DN100046_c0_g1_m.79 TRINITY_DN95962_c0_g1_m.29847 TRINITY_DN94636_c0_g1_m.28074 TRINITY_DN97668_c1_g1_m.32359
Alpha crystallin/Hsp20 domain	4	14	232	3446	4.24	0.0117086	1.93	TRINITY_DN71538_c0_g2_m.18260 TRINITY_DN72971_c0_g1_m.18457 TRINITY_DN72300_c0_g1_m.18371 TRINITY_DN90400_c0_g1_m.23859
FMN-dependent dehydrogenase	2	3	232	3446	9.9	0.0129401	1.89	TRINITY_DN96142_c2_g1_m.30101 TRINITY_DN102337_c5_g3_m.4456
Domain of unknown function CP12	2	3	232	3446	9.9	0.0129401	1.89	TRINITY_DN60243_c0_g1_m.17203 TRINITY_DN99526_c1_g1_m.35368
Glutaredoxin, PICOT-like	2	3	232	3446	9.9	0.0129401	1.89	TRINITY_DN99932_c1_g1_m.36066 TRINITY_DN95980_c0_g1_m.29875
Glutaredoxin	3	8	232	3446	5.57	0.0130945	1.88	TRINITY_DN88182_c0_g1_m.22390 TRINITY_DN99932_c1_g1_m.36066 TRINITY_DN95980_c0_g1_m.29875
Peptidase M24	3	9	232	3446	4.95	0.0186783	1.73	TRINITY_DN101823_c2_g12_m.3441 TRINITY_DN101707_c0_g3_m.3236 TRINITY_DN94045_c0_g1_m.27369
Oxidoreductase, FAD-binding domain	2	4	232	3446	7.43	0.0247344	1.61	TRINITY_DN94368_c1_g1_m.27746 TRINITY_DN92256_c0_g1_m.25468
Expansin/pollen allergen, DPBB domain	2	4	232	3446	7.43	0.0247344	1.61	TRINITY_DN100956_c0_g4_m.1731 TRINITY_DN103948_c3_g1_m.7952
Regulatory factor, effector binding domain	2	4	232	3446	7.43	0.0247344	1.61	TRINITY_DN99624_c0_g1_m.35523 TRINITY_DN99793_c3_g1_m.35821
RlpA-like protein, double-psi beta-barrel domain	2	4	232	3446	7.43	0.0247344	1.61	TRINITY_DN100956_c0_g4_m.1731 TRINITY_DN103948_c3_g1_m.7952
Creatinase/Aminopeptidase P/Spt16, N-terminal	2	4	232	3446	7.43	0.0247344	1.61	TRINITY_DN101823_c2_g12_m.3441 TRINITY_DN94045_c0_g1_m.27369
Chaperone DnaJ, C-terminal	3	10	232	3446	4.46	0.0253793	1.6	TRINITY_DN94270_c0_g1_m.27619 TRINITY_DN86883_c0_g1_m.21788 TRINITY_DN95558_c0_g1_m.29299
HSP40/DnaJ peptide-binding	3	10	232	3446	4.46	0.0253793	1.6	TRINITY_DN94270_c0_g1_m.27619 TRINITY_DN86883_c0_g1_m.21788 TRINITY_DN95558_c0_g1_m.29299
DnaJ domain	5	26	232	3446	2.86	0.0271607	1.57	TRINITY_DN101173_c0_g3_m.2157 TRINITY_DN94270_c0_g1_m.27619 TRINITY_DN86883_c0_g1_m.21788 TRINITY_DN95558_c0_g1_m.29299 TRINITY_DN94061_c1_g1_m.27389

## Sheet: Down
Domain Description	Mapping	Background	All Mapping	All Backgroud	Fold enrichment	Fisher's exact test p value	-log10(P value)	Related Protein
Aquaporin-like	6	6	241	3446	14.3	1.10373e-07	6.96	TRINITY_DN91975_c0_g1_m.25203 TRINITY_DN101541_c3_g1_m.2909 TRINITY_DN96160_c1_g1_m.30136 TRINITY_DN98576_c1_g1_m.33819 TRINITY_DN88597_c0_g1_m.22626 TRINITY_DN90271_c0_g1_m.23760
Bet v I/Major latex protein	6	8	241	3446	10.72	2.7393e-06	5.56	TRINITY_DN111943_c0_g1_m.13093 TRINITY_DN98314_c0_g4_m.33422 TRINITY_DN56510_c0_g1_m.16971 TRINITY_DN849_c0_g1_m.20945 TRINITY_DN98314_c0_g2_m.33420 TRINITY_DN90416_c1_g1_m.23871
START-like domain	7	13	241	3446	7.7	8.95888e-06	5.05	TRINITY_DN111943_c0_g1_m.13093 TRINITY_DN98314_c0_g4_m.33422 TRINITY_DN56510_c0_g1_m.16971 TRINITY_DN849_c0_g1_m.20945 TRINITY_DN47474_c0_g1_m.16411 TRINITY_DN98314_c0_g2_m.33420 TRINITY_DN90416_c1_g1_m.23871
PLAT/LH2 domain	4	5	241	3446	11.44	0.000110424	3.96	TRINITY_DN91091_c0_g1_m.24410 TRINITY_DN98020_c0_g1_m.32928 TRINITY_DN103010_c1_g1_m.5891 TRINITY_DN103239_c0_g1_m.6403
Heat shock protein Hsp90, N-terminal	4	6	241	3446	9.53	0.000313063	3.5	TRINITY_DN99516_c0_g1_m.35349 TRINITY_DN99516_c1_g1_m.35350 TRINITY_DN100838_c7_g2_m.1523 TRINITY_DN98473_c0_g2_m.33674
Secretory peroxidase	4	7	241	3446	8.17	0.000690419	3.16	TRINITY_DN94101_c0_g1_m.27429 TRINITY_DN96293_c0_g1_m.30347 TRINITY_DN96615_c1_g1_m.30811 TRINITY_DN90690_c0_g1_m.24083
Lipoxygenase, domain 3	3	4	241	3446	10.72	0.00128233	2.89	TRINITY_DN98020_c0_g1_m.32928 TRINITY_DN103010_c1_g1_m.5891 TRINITY_DN103239_c0_g1_m.6403
Lipoxygenase, C-terminal	3	5	241	3446	8.58	0.00304018	2.52	TRINITY_DN98020_c0_g1_m.32928 TRINITY_DN103010_c1_g1_m.5891 TRINITY_DN103239_c0_g1_m.6403
Histidine kinase-like ATPase, C-terminal domain	4	10	241	3446	5.72	0.00350046	2.46	TRINITY_DN99516_c0_g1_m.35349 TRINITY_DN99516_c1_g1_m.35350 TRINITY_DN100838_c7_g2_m.1523 TRINITY_DN98473_c0_g2_m.33674
Ferritin-related	2	2	241	3446	14.3	0.00487219	2.31	TRINITY_DN64209_c0_g1_m.17563 TRINITY_DN64209_c0_g2_m.17565
Guanylate-binding protein, N-terminal	2	2	241	3446	14.3	0.00487219	2.31	TRINITY_DN104376_c0_g2_m.8874 TRINITY_DN99087_c5_g1_m.34634
CRAL/TRIO, N-terminal domain	2	2	241	3446	14.3	0.00487219	2.31	TRINITY_DN82151_c0_g1_m.20122 TRINITY_DN89727_c0_g1_m.23321
Ferritin/DPS protein domain	2	2	241	3446	14.3	0.00487219	2.31	TRINITY_DN64209_c0_g1_m.17563 TRINITY_DN64209_c0_g2_m.17565
Guanylate-binding protein, C-terminal	2	2	241	3446	14.3	0.00487219	2.31	TRINITY_DN104376_c0_g2_m.8874 TRINITY_DN99087_c5_g1_m.34634
Ferritin-like diiron domain	2	2	241	3446	14.3	0.00487219	2.31	TRINITY_DN64209_c0_g1_m.17563 TRINITY_DN64209_c0_g2_m.17565
Phospholipase C/P1 nuclease domain	2	2	241	3446	14.3	0.00487219	2.31	TRINITY_DN93534_c0_g1_m.26745 TRINITY_DN91996_c0_g1_m.25215
P-type ATPase, A domain	4	11	241	3446	5.2	0.00520184	2.28	TRINITY_DN101257_c0_g1_m.2336 TRINITY_DN99867_c2_g1_m.35947 TRINITY_DN101419_c5_g2_m.2657 TRINITY_DN99867_c1_g1_m.35945
P-type ATPase, transmembrane domain	3	6	241	3446	7.15	0.00576729	2.24	TRINITY_DN99867_c2_g1_m.35947 TRINITY_DN101419_c5_g2_m.2657 TRINITY_DN99867_c1_g1_m.35945
Haem peroxidase, plant/fungal/bacterial	4	12	241	3446	4.77	0.00737985	2.13	TRINITY_DN94101_c0_g1_m.27429 TRINITY_DN96293_c0_g1_m.30347 TRINITY_DN96615_c1_g1_m.30811 TRINITY_DN90690_c0_g1_m.24083
Histone-fold	4	12	241	3446	4.77	0.00737985	2.13	TRINITY_DN91119_c0_g1_m.24437 TRINITY_DN91467_c1_g1_m.24747 TRINITY_DN69118_c0_g1_m.17968 TRINITY_DN90066_c0_g1_m.23565
Histone H2A/H2B/H3	3	7	241	3446	6.13	0.00957495	2.02	TRINITY_DN91119_c0_g1_m.24437 TRINITY_DN91467_c1_g1_m.24747 TRINITY_DN69118_c0_g1_m.17968
Ribonuclease H-like domain	3	7	241	3446	6.13	0.00957495	2.02	TRINITY_DN97660_c0_g1_m.32349 TRINITY_DN105376_c1_g2_m.11165 TRINITY_DN91248_c2_g2_m.24540
Peptidase S8 propeptide/proteinase inhibitor I9	3	7	241	3446	6.13	0.00957495	2.02	TRINITY_DN78381_c0_g1_m.19249 TRINITY_DN101772_c0_g1_m.3350 TRINITY_DN102201_c0_g1_m.4155
GB1/RHD3-type guanine nucleotide-binding (G) domain	2	3	241	3446	9.53	0.0139403	1.86	TRINITY_DN104376_c0_g2_m.8874 TRINITY_DN99087_c5_g1_m.34634
Phosphatidylinositol-specific phospholipase C, X domain	2	3	241	3446	9.53	0.0139403	1.86	TRINITY_DN97342_c0_g1_m.31873 TRINITY_DN89551_c1_g1_m.23197

## Sheet: all
Domain Description	Mapping	Background	All Mapping	All Backgroud	Fold enrichment	Fisher's exact test p value	-log10(P value)	Related Protein
Aquaporin-like	6	6	473	3446	7.29	6.50639e-06	5.19	TRINITY_DN91975_c0_g1_m.25203 TRINITY_DN101541_c3_g1_m.2909 TRINITY_DN96160_c1_g1_m.30136 TRINITY_DN98576_c1_g1_m.33819 TRINITY_DN88597_c0_g1_m.22626 TRINITY_DN90271_c0_g1_m.23760
Bet v I/Major latex protein	6	8	473	3446	5.46	0.000142295	3.85	TRINITY_DN111943_c0_g1_m.13093 TRINITY_DN98314_c0_g4_m.33422 TRINITY_DN56510_c0_g1_m.16971 TRINITY_DN849_c0_g1_m.20945 TRINITY_DN98314_c0_g2_m.33420 TRINITY_DN90416_c1_g1_m.23871
START-like domain	7	13	473	3446	3.92	0.000713612	3.15	TRINITY_DN111943_c0_g1_m.13093 TRINITY_DN98314_c0_g4_m.33422 TRINITY_DN56510_c0_g1_m.16971 TRINITY_DN849_c0_g1_m.20945 TRINITY_DN47474_c0_g1_m.16411 TRINITY_DN98314_c0_g2_m.33420 TRINITY_DN90416_c1_g1_m.23871
Secretory peroxidase	5	7	473	3446	5.2	0.000790138	3.1	TRINITY_DN94101_c0_g1_m.27429 TRINITY_DN96293_c0_g1_m.30347 TRINITY_DN99012_c0_g1_m.34527 TRINITY_DN96615_c1_g1_m.30811 TRINITY_DN90690_c0_g1_m.24083
PLAT/LH2 domain	4	5	473	3446	5.83	0.00156409	2.81	TRINITY_DN91091_c0_g1_m.24410 TRINITY_DN98020_c0_g1_m.32928 TRINITY_DN103010_c1_g1_m.5891 TRINITY_DN103239_c0_g1_m.6403
Heat shock protein Hsp90, N-terminal	4	6	473	3446	4.86	0.00418327	2.38	TRINITY_DN99516_c0_g1_m.35349 TRINITY_DN99516_c1_g1_m.35350 TRINITY_DN100838_c7_g2_m.1523 TRINITY_DN98473_c0_g2_m.33674
Expansin/pollen allergen, DPBB domain	3	4	473	3446	5.46	0.00923439	2.03	TRINITY_DN92954_c0_g1_m.26143 TRINITY_DN100956_c0_g4_m.1731 TRINITY_DN103948_c3_g1_m.7952
Ribosomal protein L4 domain	3	4	473	3446	5.46	0.00923439	2.03	TRINITY_DN76713_c0_g2_m.18989 TRINITY_DN103612_c1_g1_m.7236 TRINITY_DN70769_c0_g1_m.18181
Fructose-1-6-bisphosphatase class I, N-terminal	3	4	473	3446	5.46	0.00923439	2.03	TRINITY_DN96669_c1_g1_m.30885 TRINITY_DN102553_c0_g4_m.4950 TRINITY_DN103789_c5_g2_m.7630
Lipoxygenase, domain 3	3	4	473	3446	5.46	0.00923439	2.03	TRINITY_DN98020_c0_g1_m.32928 TRINITY_DN103010_c1_g1_m.5891 TRINITY_DN103239_c0_g1_m.6403
RlpA-like protein, double-psi beta-barrel domain	3	4	473	3446	5.46	0.00923439	2.03	TRINITY_DN92954_c0_g1_m.26143 TRINITY_DN100956_c0_g4_m.1731 TRINITY_DN103948_c3_g1_m.7952
Haem peroxidase, plant/fungal/bacterial	5	12	473	3446	3.04	0.0164803	1.78	TRINITY_DN94101_c0_g1_m.27429 TRINITY_DN96293_c0_g1_m.30347 TRINITY_DN99012_c0_g1_m.34527 TRINITY_DN96615_c1_g1_m.30811 TRINITY_DN90690_c0_g1_m.24083
Water stress and hypersensitive response domain	2	2	473	3446	7.29	0.0188061	1.73	TRINITY_DN83544_c0_g1_m.20500 TRINITY_DN90465_c0_g1_m.23912
Guanylate-binding protein, C-terminal	2	2	473	3446	7.29	0.0188061	1.73	TRINITY_DN104376_c0_g2_m.8874 TRINITY_DN99087_c5_g1_m.34634
Ferritin-related	2	2	473	3446	7.29	0.0188061	1.73	TRINITY_DN64209_c0_g1_m.17563 TRINITY_DN64209_c0_g2_m.17565
Guanylate-binding protein, N-terminal	2	2	473	3446	7.29	0.0188061	1.73	TRINITY_DN104376_c0_g2_m.8874 TRINITY_DN99087_c5_g1_m.34634
CRAL/TRIO, N-terminal domain	2	2	473	3446	7.29	0.0188061	1.73	TRINITY_DN82151_c0_g1_m.20122 TRINITY_DN89727_c0_g1_m.23321
PdxS/SNZ N-terminal domain	2	2	473	3446	7.29	0.0188061	1.73	TRINITY_DN92861_c0_g2_m.26039 TRINITY_DN96963_c0_g1_m.31284
Ferritin/DPS protein domain	2	2	473	3446	7.29	0.0188061	1.73	TRINITY_DN64209_c0_g1_m.17563 TRINITY_DN64209_c0_g2_m.17565
Phosphoesterase	2	2	473	3446	7.29	0.0188061	1.73	TRINITY_DN103884_c1_g2_m.7827 TRINITY_DN103884_c1_g3_m.7829
Ferritin-like diiron domain	2	2	473	3446	7.29	0.0188061	1.73	TRINITY_DN64209_c0_g1_m.17563 TRINITY_DN64209_c0_g2_m.17565
Phospholipase C/P1 nuclease domain	2	2	473	3446	7.29	0.0188061	1.73	TRINITY_DN93534_c0_g1_m.26745 TRINITY_DN91996_c0_g1_m.25215
Lipoxygenase, C-terminal	3	5	473	3446	4.37	0.0207398	1.68	TRINITY_DN98020_c0_g1_m.32928 TRINITY_DN103010_c1_g1_m.5891 TRINITY_DN103239_c0_g1_m.6403
Cupin 1	4	9	473	3446	3.24	0.0249927	1.6	TRINITY_DN104036_c0_g1_m.8120 TRINITY_DN84036_c0_g1_m.20684 TRINITY_DN91436_c0_g1_m.24722 TRINITY_DN60322_c0_g2_m.17214
Heat shock protein DnaJ, cysteine-rich domain	4	10	473	3446	2.91	0.0372305	1.43	TRINITY_DN94270_c0_g1_m.27619 TRINITY_DN86883_c0_g1_m.21788 TRINITY_DN85209_c0_g1_m.21024 TRINITY_DN95558_c0_g1_m.29299

## Sheet: all Domain2Protein
Domain Description	Fisher's exact test p value	Protein accession	Protein description	GP/SPUF Ratio	Regulated Type	GP/SPUF P value	MW [kDa]	Score	Coverage [%]	Peptides	PSMs	Unique peptides	SPUF1	SPUF2	SPUF3	GP1	GP2	GP3
RNA helicase, DEAD-box type, Q motif	0.107916	TRINITY_DN101113_c0_g1_m.2042	"PREDICTED: DEAD-box ATP-dependent RNA helicase 3, chloroplastic-like [Phoenix dactylifera]"	1.814	Up	6.45e-05	84.605	99.06	16.3	10	14	10	0.66	0.722	0.681	1.194	1.291	1.257
RNA helicase, DEAD-box type, Q motif	0.107916	TRINITY_DN100129_c0_g1_m.207	PREDICTED: DEAD-box ATP-dependent RNA helicase 53-like [Phoenix dactylifera]	1.585	Up	0.000121641	71.078	40.467	7.8	4	5	4	0.702	0.764	0.761	1.203	1.144	1.182
RNA helicase, DEAD-box type, Q motif	0.107916	TRINITY_DN96702_c0_g1_m.30935	eukaryotic initiation factor 4A-like protein [Chlamydomonas reinhardtii]	0.423	Down	0.000124407	44.784	17.747	12.4	7	26	3	1.365	1.555	1.511	0.574	0.666	0.635
RNA helicase, DEAD-box type, Q motif	0.107916	TRINITY_DN100914_c0_g1_m.1665	PREDICTED: DEAD-box ATP-dependent RNA helicase 24 [Nelumbo nucifera]	3.803	Up	0.042297	59.73	13.192	3.3	2	2	2	0.314	0.231	0.638	1.508	1.597	1.394
RNA helicase, DEAD-box type, Q motif	0.107916	TRINITY_DN101062_c0_g1_m.1946	DEAD-box ATP-dependent RNA helicase 46 [Ananas comosus]	1.665	Up	0.0032756	127.69	23.962	3.4	4	6	3	0.665	0.793	0.745	1.214	1.095	1.359
Oxidoreductase, FAD-binding domain	0.0933145	TRINITY_DN94368_c1_g1_m.27746	PREDICTED: fruit protein pKIWI502 isoform X1 [Phoenix dactylifera]	1.513	Up	0.00151584	31.919	117.26	36	8	11	8	0.705	0.788	0.806	1.215	1.084	1.18
Oxidoreductase, FAD-binding domain	0.0933145	TRINITY_DN92256_c0_g1_m.25468	"ferredoxin--NADP reductase, leaf isozyme, chloroplastic-like [Asparagus officinalis]"	1.51	Up	1.79e-05	40.77	323.31	53.2	17	66	17	0.789	0.758	0.791	1.156	1.193	1.182
GB1/RHD3-type guanine nucleotide-binding (G) domain	0.0512745	TRINITY_DN104376_c0_g2_m.8874	LOW QUALITY PROTEIN: guanylate-binding protein 3 [Asparagus officinalis]	0.609	Down	0.0073755	120.44	26.271	7.7	7	8	4	1.085	1.337	1.429	0.771	0.858	0.718
GB1/RHD3-type guanine nucleotide-binding (G) domain	0.0512745	TRINITY_DN99087_c5_g1_m.34634	LOW QUALITY PROTEIN: guanylate-binding protein 3 [Asparagus officinalis]	0.642	Down	0.0083965	120.51	61.762	7.3	7	9	4	1.367	1.056	1.291	0.808	0.85	0.728
Secretory peroxidase	0.000790138	TRINITY_DN94101_c0_g1_m.27429	PREDICTED: peroxidase 5-like [Elaeis guineensis]	0.48	Down	4.37e-05	37.323	46.822	12.4	4	13	4	1.347	1.401	1.447	0.628	0.687	0.699
Secretory peroxidase	0.000790138	TRINITY_DN96293_c0_g1_m.30347	peroxidase 12-like [Ananas comosus]	0.469	Down	1.46e-06	37.598	134.78	29.4	9	34	9	1.408	1.346	1.436	0.649	0.654	0.662
Secretory peroxidase	0.000790138	TRINITY_DN99012_c0_g1_m.34527	PREDICTED: peroxidase 17 [Elaeis guineensis]	1.778	Up	5.86e-05	42.901	85.242	26.7	9	16	9	0.682	0.736	0.686	1.223	1.299	1.218
Secretory peroxidase	0.000790138	TRINITY_DN96615_c1_g1_m.30811	PREDICTED: cationic peroxidase 1-like [Phoenix dactylifera]	0.591	Down	1.59e-05	35.343	117.83	29.3	8	16	8	1.311	1.278	1.252	0.751	0.778	0.741
Secretory peroxidase	0.000790138	TRINITY_DN90690_c0_g1_m.24083	peroxidase 12-like [Ananas comosus]	0.616	Down	0.0052435	39.684	63.707	20.7	5	6	5	1.296	1.285	1.279	0.846	0.78	0.751
PH domain-like	0.139491	TRINITY_DN105428_c0_g3_m.11277	vacuolar protein sorting protein [Medicago truncatula]	0.66	Down	0.0023636	487.63	50.808	1.9	8	8	8	1.308	1.171	1.229	0.859	0.734	0.855
PH domain-like	0.139491	TRINITY_DN93958_c2_g1_m.27268	PREDICTED: dynamin-2A-like [Phoenix dactylifera]	0.571	Down	0.00046365	38.771	25.856	12.4	4	6	3	1.317	1.207	1.4	0.75	0.786	0.705
PH domain-like	0.139491	TRINITY_DN92746_c0_g1_m.25927	PREDICTED: ran-binding protein 1 homolog b-like [Phoenix dactylifera]	0.666	Down	7.61e-05	23.641	44.481	26.6	6	8	6	1.314	1.245	1.241	0.818	0.852	0.86
PH domain-like	0.139491	TRINITY_DN104964_c1_g1_m.10234	PREDICTED: BEACH domain-containing protein B isoform X1 [Elaeis guineensis]	0.571	Down	0.0101835	366.49	6.2662	0.4	1	1	1	1.448	1.154	1.35	0.68	0.915	0.66
ATPase, F1/V1 complex, beta subunit, C-terminal	0.193898	TRINITY_DN96975_c4_g1_m.31310	"PREDICTED: ATP synthase subunit beta, mitochondrial [Gossypium hirsutum]"	0.555	Down	0.00043647	16.925	34.731	18.8	2	4	2	1.323	1.377	1.285	0.803	0.738	0.672
ATPase, F1/V1 complex, beta subunit, C-terminal	0.193898	TRINITY_DN96975_c3_g1_m.31308	"PREDICTED: ATP synthase subunit beta, mitochondrial isoform X3 [Prunus mume]"	0.53	Down	0.00062006	57.641	20.625	8.9	4	12	2	1.282	1.465	1.326	0.707	0.661	0.789
Pyruvate kinase, C-terminal	0.302398	TRINITY_DN95753_c0_g1_m.29562	"PREDICTED: pyruvate kinase isozyme G, chloroplastic [Elaeis guineensis]"	1.733	Up	0.00079667	62.428	8.2336	7.3	3	8	1	0.681	0.783	0.676	1.251	1.152	1.305
Pyruvate kinase, C-terminal	0.302398	TRINITY_DN80226_c0_g1_m.19644	"PREDICTED: pyruvate kinase isozyme A, chloroplastic-like [Elaeis guineensis]"	0.526	Down	6.28e-05	14.549	9.526	18.6	2	2	1	1.308	1.339	1.441	0.745	0.688	0.717
Haem peroxidase, plant/fungal/bacterial	0.0164803	TRINITY_DN94101_c0_g1_m.27429	PREDICTED: peroxidase 5-like [Elaeis guineensis]	0.48	Down	4.37e-05	37.323	46.822	12.4	4	13	4	1.347	1.401	1.447	0.628	0.687	0.699
Haem peroxidase, plant/fungal/bacterial	0.0164803	TRINITY_DN96293_c0_g1_m.30347	peroxidase 12-like [Ananas comosus]	0.469	Down	1.46e-06	37.598	134.78	29.4	9	34	9	1.408	1.346	1.436	0.649	0.654	0.662
Haem peroxidase, plant/fungal/bacterial	0.0164803	TRINITY_DN99012_c0_g1_m.34527	PREDICTED: peroxidase 17 [Elaeis guineensis]	1.778	Up	5.86e-05	42.901	85.242	26.7	9	16	9	0.682	0.736	0.686	1.223	1.299	1.218
Haem peroxidase, plant/fungal/bacterial	0.0164803	TRINITY_DN96615_c1_g1_m.30811	PREDICTED: cationic peroxidase 1-like [Phoenix dactylifera]	0.591	Down	1.59e-05	35.343	117.83	29.3	8	16	8	1.311	1.278	1.252	0.751	0.778	0.741
Haem peroxidase, plant/fungal/bacterial	0.0164803	TRINITY_DN90690_c0_g1_m.24083	peroxidase 12-like [Ananas comosus]	0.616	Down	0.0052435	39.684	63.707	20.7	5	6	5	1.296	1.285	1.279	0.846	0.78	0.751
Oxoglutarate/iron-dependent dioxygenase	0.196129	TRINITY_DN93641_c1_g1_m.26896	probable inactive 2-oxoglutarate-dependent dioxygenase AOP2 [Asparagus officinalis]	0.566	Down	0.000135122	36.809	38.1	12.7	3	6	3	1.244	1.332	1.394	0.76	0.718	0.768
Oxoglutarate/iron-dependent dioxygenase	0.196129	TRINITY_DN103885_c1_g4_m.7830	"naringenin,2-oxoglutarate 3-dioxygenase [Ananas comosus]"	1.627	Up	0.00106264	28.294	65.795	25.6	5	5	5	0.677	0.72	0.716	1.272	1.078	1.088
Oxoglutarate/iron-dependent dioxygenase	0.196129	TRINITY_DN101022_c0_g1_m.1859	protein SRG1-like isoform X1 [Ananas comosus]	2.07	Up	0.000178402	39.378	53.37	23.1	7	9	7	0.64	0.687	0.581	1.312	1.374	1.264
Oxoglutarate/iron-dependent dioxygenase	0.196129	TRINITY_DN89684_c0_g1_m.23294	PREDICTED: S-norcoclaurine synthase 1-like [Phoenix dactylifera]	0.474	Down	3.5e-06	18.319	6.0092	4.3	1	1	1	1.409	1.463	1.376	0.649	0.687	0.676
Tryptophan synthase beta subunit-like PLP-dependent enzyme	0.302398	TRINITY_DN95916_c0_g1_m.29787	"PREDICTED: threonine dehydratase biosynthetic, chloroplastic [Phoenix dactylifera]"	0.495	Down	0.0038017	67.485	19.299	4.4	3	3	3	1.387	1.298	1.507	0.685	0.696	0.692
Tryptophan synthase beta subunit-like PLP-dependent enzyme	0.302398	TRINITY_DN104035_c3_g2_m.8116	"PREDICTED: bifunctional L-3-cyanoalanine synthase/cysteine synthase 1, mitochondrial [Elaeis guineensis]"	1.689	Up	1.91e-05	41.278	56.805	21.4	7	15	6	0.741	0.708	0.713	1.227	1.178	1.246
FMN-dependent dehydrogenase	0.0512745	TRINITY_DN96142_c2_g1_m.30101	peroxisomal (S)-2-hydroxy-acid oxidase GLO1 isoform X1 [Asparagus officinalis]	2.101	Up	1.67e-05	40.233	173.04	44.7	13	41	12	0.621	0.629	0.591	1.279	1.342	1.247
FMN-dependent dehydrogenase	0.0512745	TRINITY_DN102337_c5_g3_m.4456	peroxisomal (S)-2-hydroxy-acid oxidase GLO1 [Ananas comosus]	1.509	Up	0.0051163	20.81	40.8	23.1	4	11	3	0.867	0.715	0.787	1.141	1.124	1.311
Zinc finger, C2H2	0.247962	TRINITY_DN95696_c0_g1_m.29493	zinc finger family protein [Populus trichocarpa]	0.643	Down	0.046981	30.994	24.426	12.5	4	4	4	1.05	1.555	1.149	0.656	0.862	0.895
Zinc finger, C2H2	0.247962	TRINITY_DN101288_c0_g2_m.2400	Inactive ubiquitin carboxyl-terminal hydrolase 54 [Morus notabilis]	0.631	Down	0.00058209	134.79	16.973	2.4	3	3	3	1.248	1.195	1.351	0.754	0.834	0.805
Argonaute, linker 1 domain	0.0512745	TRINITY_DN97660_c0_g1_m.32349	protein argonaute 4B-like [Ananas comosus]	0.438	Down	4.33e-07	101.1	141.08	19.6	13	20	13	1.448	1.451	1.49	0.651	0.624	0.647
Argonaute, linker 1 domain	0.0512745	TRINITY_DN105376_c1_g2_m.11165	PREDICTED: protein argonaute MEL1-like [Musa acuminata subsp. malaccensis]	0.592	Down	0.0178798	112.93	25.309	3.4	4	5	4	1.295	1.261	1.302	0.756	0.671	0.858
Xylanase inhibitor, N-terminal	0.302398	TRINITY_DN100946_c0_g1_m.1710	PREDICTED: aspartyl protease family protein At5g10770-like [Phoenix dactylifera]	0.512	Down	0.00028071	46.29	78.335	17.9	6	13	6	1.382	1.44	1.374	0.795	0.668	0.685
Xylanase inhibitor, N-terminal	0.302398	TRINITY_DN99319_c0_g1_m.35041	PREDICTED: aspartic proteinase PCS1-like [Phoenix dactylifera]	2.155	Up	0.00182225	49.206	13.841	4.4	2	4	2	0.704	0.531	0.595	1.387	1.408	1.149
Alkaline-phosphatase-like, core domain	0.141698	TRINITY_DN92120_c0_g1_m.25332	"PREDICTED: 2,3-bisphosphoglycerate-independent phosphoglycerate mutase [Elaeis guineensis]"	1.515	Up	1.74e-06	61.066	323.31	50.3	26	79	26	0.794	0.768	0.767	1.174	1.181	1.174
Alkaline-phosphatase-like, core domain	0.141698	TRINITY_DN103884_c1_g3_m.7829	"PREDICTED: non-specific phospholipase C1, partial [Oryza brachyantha]"	0.593	Down	0.00072029	24.429	19.865	13.6	3	3	1	1.253	1.374	1.263	0.721	0.743	0.842
14-3-3 domain	0.183319	TRINITY_DN87616_c0_g2_m.22103	PREDICTED: 14-3-3-like protein [Phoenix dactylifera]	0.609	Down	0.0055979	24.09	75.1	49.5	9	25	4	1.304	1.303	1.281	0.759	0.848	0.759
14-3-3 domain	0.183319	TRINITY_DN88475_c0_g1_m.22566	PREDICTED: 14-3-3-like protein D [Elaeis guineensis]	0.446	Down	0.000118887	35.658	78.606	23.3	10	25	5	1.41	1.441	1.496	0.712	0.599	0.629
14-3-3 domain	0.183319	TRINITY_DN100885_c2_g3_m.1615	PREDICTED: 14-3-3-like protein D [Elaeis guineensis]	0.581	Down	0.000181543	29.636	136.12	42.1	14	32	9	1.26	1.366	1.323	0.776	0.716	0.801
Glutaredoxin	0.084654	TRINITY_DN88182_c0_g1_m.22390	PREDICTED: monothiol glutaredoxin-S10 [Phoenix dactylifera]	1.773	Up	0.00025708	26.362	15.674	9	2	3	2	0.674	0.765	0.668	1.205	1.258	1.273
Glutaredoxin	0.084654	TRINITY_DN99932_c1_g1_m.36066	"monothiol glutaredoxin-S15, mitochondrial isoform X2 [Asparagus officinalis]"	1.601	Up	0.000163873	18.733	7.1234	5.3	1	2	1	0.779	0.727	0.754	1.14	1.249	1.229
Glutaredoxin	0.084654	TRINITY_DN95980_c0_g1_m.29875	"PREDICTED: monothiol glutaredoxin-S12, chloroplastic [Elaeis guineensis]"	1.53	Up	0.00058106	35.432	74.577	18.4	7	13	7	0.745	0.844	0.766	1.214	1.236	1.154
Guanylate-binding protein, C-terminal	0.0188061	TRINITY_DN104376_c0_g2_m.8874	LOW QUALITY PROTEIN: guanylate-binding protein 3 [Asparagus officinalis]	0.609	Down	0.0073755	120.44	26.271	7.7	7	8	4	1.085	1.337	1.429	0.771	0.858	0.718
Guanylate-binding protein, C-terminal	0.0188061	TRINITY_DN99087_c5_g1_m.34634	LOW QUALITY PROTEIN: guanylate-binding protein 3 [Asparagus officinalis]	0.642	Down	0.0083965	120.51	61.762	7.3	7	9	4	1.367	1.056	1.291	0.808	0.85	0.728
Tubulin/FtsZ, 2-layer sandwich domain	0.147593	TRINITY_DN81340_c0_g1_m.19918	"PREDICTED: tubulin alpha chain, partial [Vitis vinifera]"	0.168	Down	2.69e-06	40.256	32.161	23.6	7	15	1	1.911	1.825	1.846	0.334	0.324	0.281
Tubulin/FtsZ, 2-layer sandwich domain	0.147593	TRINITY_DN97433_c4_g4_m.32011	tubulin alpha-3 chain [Asparagus officinalis]	0.575	Down	0.0025039	49.733	136.88	33.3	13	25	3	1.128	1.451	1.36	0.794	0.716	0.756
Tubulin/FtsZ, 2-layer sandwich domain	0.147593	TRINITY_DN87913_c0_g1_m.22278	PREDICTED: tubulin beta-2 chain-like [Elaeis guineensis]	0.37	Down	0.00092305	55.582	46.983	14.8	6	11	2	1.633	1.616	1.356	0.551	0.671	0.481
PAZ domain	0.0512745	TRINITY_DN97660_c0_g1_m.32349	protein argonaute 4B-like [Ananas comosus]	0.438	Down	4.33e-07	101.1	141.08	19.6	13	20	13	1.448	1.451	1.49	0.651	0.624	0.647
PAZ domain	0.0512745	TRINITY_DN105376_c1_g2_m.11165	PREDICTED: protein argonaute MEL1-like [Musa acuminata subsp. malaccensis]	0.592	Down	0.0178798	112.93	25.309	3.4	4	5	4	1.295	1.261	1.302	0.756	0.671	0.858
Ribonuclease H-like domain	0.0587381	TRINITY_DN97660_c0_g1_m.32349	protein argonaute 4B-like [Ananas comosus]	0.438	Down	4.33e-07	101.1	141.08	19.6	13	20	13	1.448	1.451	1.49	0.651	0.624	0.647
Ribonuclease H-like domain	0.0587381	TRINITY_DN105376_c1_g2_m.11165	PREDICTED: protein argonaute MEL1-like [Musa acuminata subsp. malaccensis]	0.592	Down	0.0178798	112.93	25.309	3.4	4	5	4	1.295	1.261	1.302	0.756	0.671	0.858
Ribonuclease H-like domain	0.0587381	TRINITY_DN91248_c2_g2_m.24540	RNase H domain-containing family protein [Populus trichocarpa]	0.539	Down	2.99e-06	13.99	56.837	48.5	6	7	6	1.343	1.414	1.38	0.737	0.731	0.762
Peptidase M28	0.0933145	TRINITY_DN104312_c1_g3_m.8720	PREDICTED: probable glutamate carboxypeptidase 2 [Theobroma cacao]	0.601	Down	3.62e-05	58.802	97.19	13.1	4	5	4	1.22	1.268	1.272	0.785	0.74	0.736
Peptidase M28	0.0933145	TRINITY_DN100487_c0_g2_m.846	PREDICTED: probable glutamate carboxypeptidase 2 isoform X5 [Elaeis guineensis]	0.549	Down	0.0074586	78.49	141.91	12.4	7	10	7	1.339	1.313	1.325	0.777	0.655	0.75
Translation elongation factor EFG, V domain	0.141698	TRINITY_DN99271_c0_g1_m.34957	PREDICTED: GTP-binding protein TypA/BipA homolog isoform X3 [Phoenix dactylifera]	2.071	Up	1.77e-05	75.19	165.46	21.8	11	15	11	0.621	0.633	0.586	1.31	1.268	1.232
Translation elongation factor EFG, V domain	0.141698	TRINITY_DN98912_c0_g1_m.34347	"PREDICTED: elongation factor G-2, chloroplastic [Elaeis guineensis]"	1.789	Up	1.18e-06	85.414	241.15	28.7	18	35	18	0.701	0.701	0.677	1.256	1.244	1.219
AMP-dependent synthetase/ligase	0.196129	TRINITY_DN99032_c0_g1_m.34555	PREDICTED: long chain acyl-CoA synthetase 1 [Phoenix dactylifera]	0.656	Down	0.0024814	74.541	46.398	7.1	4	4	4	1.209	1.181	1.332	0.894	0.754	0.795
AMP-dependent synthetase/ligase	0.196129	TRINITY_DN89948_c0_g1_m.23460	PREDICTED: oxalate--CoA ligase [Beta vulgaris subsp. vulgaris]	2.847	Up	7.53e-05	55.763	68.983	9.7	5	22	5	0.499	0.496	0.46	1.238	1.494	1.411
AMP-dependent synthetase/ligase	0.196129	TRINITY_DN102286_c0_g1_m.4338	PREDICTED: malonate--CoA ligase-like [Elaeis guineensis]	0.656	Down	5.91e-05	71.189	43.041	8.3	5	10	5	1.261	1.185	1.252	0.79	0.808	0.827
AMP-dependent synthetase/ligase	0.196129	TRINITY_DN102209_c0_g1_m.4187	PREDICTED: 4-coumarate--CoA ligase-like 5 isoform X2 [Elaeis guineensis]	1.606	Up	0.00063613	58.59	7.0923	1.9	1	1	1	0.769	0.727	0.757	1.27	1.099	1.249
Xylanase inhibitor, C-terminal	0.302398	TRINITY_DN100946_c0_g1_m.1710	PREDICTED: aspartyl protease family protein At5g10770-like [Phoenix dactylifera]	0.512	Down	0.00028071	46.29	78.335	17.9	6	13	6	1.382	1.44	1.374	0.795	0.668	0.685
Xylanase inhibitor, C-terminal	0.302398	TRINITY_DN99319_c0_g1_m.35041	PREDICTED: aspartic proteinase PCS1-like [Phoenix dactylifera]	2.155	Up	0.00182225	49.206	13.841	4.4	2	4	2	0.704	0.531	0.595	1.387	1.408	1.149
Lipoxygenase, domain 3	0.00923439	TRINITY_DN98020_c0_g1_m.32928	PREDICTED: probable linoleate 9S-lipoxygenase 4 [Phoenix dactylifera]	0.597	Down	0.0035596	101.72	75.816	11.7	9	12	9	1.353	1.316	1.138	0.811	0.663	0.799
Lipoxygenase, domain 3	0.00923439	TRINITY_DN103010_c1_g1_m.5891	linoleate 9S-lipoxygenase 6 isoform X1 [Ananas comosus]	0.195	Down	1.23e-06	97.452	323.31	43.7	33	126	33	1.811	1.773	1.751	0.337	0.329	0.375
Lipoxygenase, domain 3	0.00923439	TRINITY_DN103239_c0_g1_m.6403	"PREDICTED: linoleate 13S-lipoxygenase 2-1, chloroplastic [Musa acuminata subsp. malaccensis]"	0.244	Down	3.47e-07	102.39	323.31	35.4	29	76	29	1.72	1.693	1.711	0.416	0.399	0.436
Bet v I/Major latex protein	0.000142295	TRINITY_DN111943_c0_g1_m.13093	major allergen Pru ar 1-like [Ananas comosus]	0.49	Down	0.000100182	15.988	51.876	44.8	7	11	7	1.435	1.333	1.498	0.658	0.703	0.731
Bet v I/Major latex protein	0.000142295	TRINITY_DN98314_c0_g4_m.33422	PREDICTED: pathogenesis-related protein 1 [Elaeis guineensis]	0.603	Down	0.0152759	11.182	18.111	77.9	8	14	2	1.568	1.224	1.044	0.8	0.779	0.736
Bet v I/Major latex protein	0.000142295	TRINITY_DN56510_c0_g1_m.16971	PREDICTED: pathogenesis-related protein 1-like [Elaeis guineensis]	0.529	Down	6.36e-05	21.336	198.02	47.9	14	64	14	1.355	1.304	1.394	0.726	0.747	0.672
Bet v I/Major latex protein	0.000142295	TRINITY_DN849_c0_g1_m.20945	PREDICTED: MLP-like protein 423 [Phoenix dactylifera]	0.208	Down	0.00112417	18.678	109.96	59.4	9	22	9	1.743	1.794	1.769	0.387	0.33	0.385
Bet v I/Major latex protein	0.000142295	TRINITY_DN98314_c0_g2_m.33420	PREDICTED: pathogenesis-related protein 1 [Elaeis guineensis]	0.471	Down	0.00075664	16.646	65.045	63.7	11	29	4	1.37	1.432	1.476	0.673	0.761	0.579
Bet v I/Major latex protein	0.000142295	TRINITY_DN90416_c1_g1_m.23871	PREDICTED: pathogenesis-related protein 1 [Elaeis guineensis]	0.615	Down	1.85e-05	20.894	107.75	48.7	12	70	10	1.242	1.319	1.262	0.794	0.787	0.771
CRAL/TRIO, N-terminal domain	0.0188061	TRINITY_DN82151_c0_g1_m.20122	PREDICTED: patellin-3-like [Musa acuminata subsp. malaccensis]	0.652	Down	5.87e-05	66.453	274.11	42.9	24	46	24	1.225	1.206	1.281	0.832	0.796	0.792
CRAL/TRIO, N-terminal domain	0.0188061	TRINITY_DN89727_c0_g1_m.23321	PREDICTED: patellin-3 [Elaeis guineensis]	0.657	Down	0.00028111	40.656	38.768	9.4	3	4	3	1.323	1.194	1.196	0.815	0.8	0.825
PdxS/SNZ N-terminal domain	0.0188061	TRINITY_DN92861_c0_g2_m.26039	probable pyridoxal 5'-phosphate synthase subunit PDX1.1 [Ananas comosus]	1.533	Up	0.00083872	36.765	31.131	21.3	6	13	4	0.792	0.719	0.811	1.233	1.209	1.118
PdxS/SNZ N-terminal domain	0.0188061	TRINITY_DN96963_c0_g1_m.31284	probable pyridoxal 5'-phosphate synthase subunit PDX1.1 [Ananas comosus]	2.305	Up	9.88e-05	33.184	111.08	25	7	21	5	0.58	0.536	0.635	1.359	1.387	1.29
Pyruvate kinase, beta-barrel insert domain	0.302398	TRINITY_DN92915_c0_g1_m.26109	Pyruvate kinase isozyme A [Morus notabilis]	0.634	Down	0.0022606	34.597	22.104	12.2	3	3	2	1.22	1.183	1.386	0.785	0.748	0.869
Pyruvate kinase, beta-barrel insert domain	0.302398	TRINITY_DN95753_c0_g1_m.29562	"PREDICTED: pyruvate kinase isozyme G, chloroplastic [Elaeis guineensis]"	1.733	Up	0.00079667	62.428	8.2336	7.3	3	8	1	0.681	0.783	0.676	1.251	1.152	1.305
P-type ATPase, cytoplasmic domain N	0.147593	TRINITY_DN101257_c0_g1_m.2336	probable manganese-transporting ATPase PDR2 [Asparagus officinalis]	0.583	Down	0.00140055	73.584	29.936	7.3	4	6	4	1.155	1.412	1.353	0.784	0.716	0.784
P-type ATPase, cytoplasmic domain N	0.147593	TRINITY_DN99867_c2_g1_m.35947	PREDICTED: plasma membrane ATPase [Musa acuminata subsp. malaccensis]	0.581	Down	0.00020408	104.8	110.34	27.2	24	37	11	1.349	1.227	1.372	0.781	0.729	0.784
P-type ATPase, cytoplasmic domain N	0.147593	TRINITY_DN101419_c5_g2_m.2657	"probable calcium-transporting ATPase 5, plasma membrane-type [Asparagus officinalis]"	0.647	Down	0.00106165	113.62	14.221	3.3	3	3	2	1.212	1.358	1.162	0.826	0.818	0.772
Peptidase S8/S53 domain	0.114485	TRINITY_DN78381_c0_g1_m.19249	PREDICTED: subtilisin-like protease SBT1.4 [Phoenix dactylifera]	0.595	Down	8.1e-05	27.539	6.3923	2.7	1	2	1	1.317	1.336	1.226	0.75	0.762	0.795
Peptidase S8/S53 domain	0.114485	TRINITY_DN102201_c0_g1_m.4155	PREDICTED: subtilisin-like protease SBT2.5 [Elaeis guineensis]	0.651	Down	0.00011609	87.183	17.527	2	1	2	1	1.266	1.285	1.175	0.808	0.818	0.801
Peptidase S8/S53 domain	0.114485	TRINITY_DN102460_c1_g1_m.4730	PREDICTED: tripeptidyl-peptidase 2 [Elaeis guineensis]	0.545	Down	1.09e-06	155.45	176.6	18.2	22	30	22	1.346	1.32	1.385	0.743	0.73	0.733
Phosphoesterase	0.0188061	TRINITY_DN103884_c1_g2_m.7827	PREDICTED: non-specific phospholipase C1 [Phoenix dactylifera]	1.891	Up	0.0020754	42.048	6.9117	7.3	3	4	1	0.712	0.67	0.628	1.235	1.461	1.105
Phosphoesterase	0.0188061	TRINITY_DN103884_c1_g3_m.7829	"PREDICTED: non-specific phospholipase C1, partial [Oryza brachyantha]"	0.593	Down	0.00072029	24.429	19.865	13.6	3	3	1	1.253	1.374	1.263	0.721	0.743	0.842
K homology domain, prokaryotic type	0.0933145	TRINITY_DN103461_c0_g1_m.6880	PREDICTED: GTPase Era [Capsicum annuum]	2.272	Up	0.0005558	52.206	7.3398	1.9	1	1	1	0.644	0.614	0.505	1.27	1.426	1.309
K homology domain, prokaryotic type	0.0933145	TRINITY_DN88766_c0_g1_m.22721	PREDICTED: 40S ribosomal protein S3-3-like [Nelumbo nucifera]	0.637	Down	6.26e-05	26.726	69.779	40.2	9	26	7	1.274	1.217	1.273	0.808	0.766	0.822
Elongation factor G, III-V domain	0.141698	TRINITY_DN99271_c0_g1_m.34957	PREDICTED: GTP-binding protein TypA/BipA homolog isoform X3 [Phoenix dactylifera]	2.071	Up	1.77e-05	75.19	165.46	21.8	11	15	11	0.621	0.633	0.586	1.31	1.268	1.232
Elongation factor G, III-V domain	0.141698	TRINITY_DN98912_c0_g1_m.34347	"PREDICTED: elongation factor G-2, chloroplastic [Elaeis guineensis]"	1.789	Up	1.18e-06	85.414	241.15	28.7	18	35	18	0.701	0.701	0.677	1.256	1.244	1.219
Creatinase/Aminopeptidase P/Spt16, N-terminal	0.0933145	TRINITY_DN101823_c2_g12_m.3441	PREDICTED: xaa-Pro dipeptidase isoform X1 [Musa acuminata subsp. malaccensis]	1.521	Up	0.0141767	59.651	28.27	9.3	4	4	4	0.887	0.851	0.656	1.126	1.223	1.293
Creatinase/Aminopeptidase P/Spt16, N-terminal	0.0933145	TRINITY_DN94045_c0_g1_m.27369	PREDICTED: probable Xaa-Pro aminopeptidase P isoform X2 [Elaeis guineensis]	1.721	Up	0.00062164	58.026	61.321	12.4	5	6	5	0.692	0.682	0.771	1.319	1.148	1.224
Cupin 1	0.0249927	TRINITY_DN104036_c0_g1_m.8120	PREDICTED: germin-like protein 5-1 [Elaeis guineensis]	0.473	Down	0.0098408	10.961	8.2203	17.6	2	4	1	1.496	1.409	1.343	0.745	0.471	0.793
Cupin 1	0.0249927	TRINITY_DN84036_c0_g1_m.20684	PREDICTED: germin-like protein 8-14 [Phoenix dactylifera]	2.293	Up	1.57e-05	21.97	61.078	16.7	2	15	2	0.602	0.61	0.556	1.361	1.323	1.37
Cupin 1	0.0249927	TRINITY_DN91436_c0_g1_m.24722	PREDICTED: germin-like protein 8-14 [Phoenix dactylifera]	2.053	Up	5.96e-05	21.907	67.175	17.1	3	5	3	0.676	0.591	0.633	1.31	1.321	1.27
Cupin 1	0.0249927	TRINITY_DN60322_c0_g2_m.17214	PREDICTED: germin-like protein 5-1 [Elaeis guineensis]	0.648	Down	0.031317	13.267	21.292	21.9	2	5	2	1.285	1.126	0.935	0.769	0.592	0.808
Heat shock protein Hsp90, N-terminal	0.00418327	TRINITY_DN99516_c0_g1_m.35349	PREDICTED: heat shock protein 81-1-like [Musa acuminata subsp. malaccensis]	0.488	Down	0.00067945	29.61	47.114	47.2	10	22	3	1.33	1.385	1.412	0.686	0.581	0.747
Heat shock protein Hsp90, N-terminal	0.00418327	TRINITY_DN99516_c1_g1_m.35350	PREDICTED: heat shock cognate protein 80 [Ziziphus jujuba]	0.577	Down	4.63e-06	80.281	306.99	38.9	30	59	20	1.298	1.281	1.333	0.729	0.766	0.761
Heat shock protein Hsp90, N-terminal	0.00418327	TRINITY_DN100838_c7_g2_m.1523	endoplasmin homolog [Ananas comosus]	0.503	Down	0.00054006	93.908	203.09	25.4	18	26	17	1.395	1.309	1.399	0.779	0.634	0.65
Heat shock protein Hsp90, N-terminal	0.00418327	TRINITY_DN98473_c0_g2_m.33674	PREDICTED: heat shock protein 83-like [Elaeis guineensis]	0.54	Down	0.000182222	80.75	68.818	15.2	12	20	6	1.341	1.306	1.404	0.673	0.738	0.775
Oxidoreductase FAD/NAD(P)-binding	0.247962	TRINITY_DN94368_c1_g1_m.27746	PREDICTED: fruit protein pKIWI502 isoform X1 [Phoenix dactylifera]	1.513	Up	0.00151584	31.919	117.26	36	8	11	8	0.705	0.788	0.806	1.215	1.084	1.18
Oxidoreductase FAD/NAD(P)-binding	0.247962	TRINITY_DN92256_c0_g1_m.25468	"ferredoxin--NADP reductase, leaf isozyme, chloroplastic-like [Asparagus officinalis]"	1.51	Up	1.79e-05	40.77	323.31	53.2	17	66	17	0.789	0.758	0.791	1.156	1.193	1.182
Tubulin, C-terminal	0.193898	TRINITY_DN97433_c4_g4_m.32011	tubulin alpha-3 chain [Asparagus officinalis]	0.575	Down	0.0025039	49.733	136.88	33.3	13	25	3	1.128	1.451	1.36	0.794	0.716	0.756
Tubulin, C-terminal	0.193898	TRINITY_DN87913_c0_g1_m.22278	PREDICTED: tubulin beta-2 chain-like [Elaeis guineensis]	0.37	Down	0.00092305	55.582	46.983	14.8	6	11	2	1.633	1.616	1.356	0.551	0.671	0.481
Clathrin/coatomer adaptor, adaptin-like, N-terminal	0.302398	TRINITY_DN103625_c0_g1_m.7267	PREDICTED: LOW QUALITY PROTEIN: AP-3 complex subunit delta-like [Elaeis guineensis]	2.18	Up	0.006361	108.85	11.941	1.6	1	1	1	0.774	0.579	0.46	1.305	1.387	1.261
Clathrin/coatomer adaptor, adaptin-like, N-terminal	0.302398	TRINITY_DN99710_c0_g1_m.35681	PREDICTED: coatomer subunit gamma-2 [Phoenix dactylifera]	0.525	Down	6.04e-05	98.176	128.84	17.3	11	15	11	1.281	1.351	1.447	0.725	0.702	0.715
Glutathione S-transferase, C-terminal	0.299864	TRINITY_DN86657_c0_g1_m.21690	PREDICTED: probable glutathione S-transferase GSTF1 [Elaeis guineensis]	0.398	Down	2.46e-05	24.414	54.578	25.9	5	5	5	1.451	1.521	1.527	0.598	0.555	0.638
Glutathione S-transferase, C-terminal	0.299864	TRINITY_DN18481_c0_g2_m.15329	PREDICTED: glutathione S-transferase F11-like [Phoenix dactylifera]	0.523	Down	5.85e-05	21.296	140.14	54.6	10	24	10	1.343	1.316	1.465	0.698	0.724	0.734
Glutathione S-transferase, C-terminal	0.299864	TRINITY_DN91181_c0_g1_m.24482	PREDICTED: glutathione S-transferase F13 [Nelumbo nucifera]	0.555	Down	9.74e-05	24.343	78.623	24.9	5	12	5	1.252	1.319	1.378	0.72	0.767	0.706
Amine oxidase	0.147593	TRINITY_DN103728_c4_g1_m.7477	polyamine oxidase [Ananas comosus]	2.18	Up	1.78e-06	54.151	323.31	42.7	17	53	17	0.587	0.598	0.611	1.333	1.324	1.258
Amine oxidase	0.147593	TRINITY_DN101498_c0_g1_m.2830	PREDICTED: phytoene dehydrogenase-like isoform X1 [Phoenix dactylifera]	0.441	Down	0.000155032	39.461	7.2214	3.1	1	1	1	1.375	1.618	1.357	0.657	0.633	0.63
Amine oxidase	0.147593	TRINITY_DN94706_c0_g1_m.28154	"PREDICTED: 15-cis-phytoene desaturase, chloroplastic/chromoplastic [Musa acuminata subsp. malaccensis]"	1.688	Up	0.00117913	46.9	20.898	10.4	3	4	3	0.799	0.729	0.649	1.218	1.183	1.273
Expansin/pollen allergen, DPBB domain	0.00923439	TRINITY_DN92954_c0_g1_m.26143	PREDICTED: EG45-like domain containing protein [Prunus mume]	0.479	Down	0.00015967	13.626	115.88	47.7	4	8	4	1.438	1.35	1.472	0.625	0.679	0.735
Expansin/pollen allergen, DPBB domain	0.00923439	TRINITY_DN100956_c0_g4_m.1731	PREDICTED: expansin-like B1 [Phoenix dactylifera]	2.047	Up	0.000118571	28.143	21.54	15.4	3	6	3	0.677	0.635	0.589	1.327	1.334	1.23
Expansin/pollen allergen, DPBB domain	0.00923439	TRINITY_DN103948_c3_g1_m.7952	PREDICTED: expansin-like A2 [Musa acuminata subsp. malaccensis]	1.651	Up	0.00107892	14.437	14.874	12.5	2	4	2	0.764	0.683	0.751	1.21	1.309	1.109
Tubulin/FtsZ, GTPase domain	0.147593	TRINITY_DN81340_c0_g1_m.19918	"PREDICTED: tubulin alpha chain, partial [Vitis vinifera]"	0.168	Down	2.69e-06	40.256	32.161	23.6	7	15	1	1.911	1.825	1.846	0.334	0.324	0.281
Tubulin/FtsZ, GTPase domain	0.147593	TRINITY_DN97433_c4_g4_m.32011	tubulin alpha-3 chain [Asparagus officinalis]	0.575	Down	0.0025039	49.733	136.88	33.3	13	25	3	1.128	1.451	1.36	0.794	0.716	0.756
Tubulin/FtsZ, GTPase domain	0.147593	TRINITY_DN87913_c0_g1_m.22278	PREDICTED: tubulin beta-2 chain-like [Elaeis guineensis]	0.37	Down	0.00092305	55.582	46.983	14.8	6	11	2	1.633	1.616	1.356	0.551	0.671	0.481
PLC-like phosphodiesterase, TIM beta/alpha-barrel domain	0.0933145	TRINITY_DN97342_c0_g1_m.31873	PREDICTED: PI-PLC X-box domain-containing protein DDB_G0293730 [Phoenix dactylifera]	0.459	Down	0.00156396	35.891	34.585	17.6	4	7	4	1.426	1.366	1.268	0.706	0.646	0.51
PLC-like phosphodiesterase, TIM beta/alpha-barrel domain	0.0933145	TRINITY_DN89551_c1_g1_m.23197	PREDICTED: PI-PLC X domain-containing protein At5g67130 isoform X1 [Elaeis guineensis]	0.647	Down	0.00107678	47.916	20.011	6.4	3	4	3	1.305	1.217	1.224	0.814	0.869	0.74
Histidine kinase-like ATPase, C-terminal domain	0.0372305	TRINITY_DN99516_c0_g1_m.35349	PREDICTED: heat shock protein 81-1-like [Musa acuminata subsp. malaccensis]	0.488	Down	0.00067945	29.61	47.114	47.2	10	22	3	1.33	1.385	1.412	0.686	0.581	0.747
Histidine kinase-like ATPase, C-terminal domain	0.0372305	TRINITY_DN99516_c1_g1_m.35350	PREDICTED: heat shock cognate protein 80 [Ziziphus jujuba]	0.577	Down	4.63e-06	80.281	306.99	38.9	30	59	20	1.298	1.281	1.333	0.729	0.766	0.761
Histidine kinase-like ATPase, C-terminal domain	0.0372305	TRINITY_DN100838_c7_g2_m.1523	endoplasmin homolog [Ananas comosus]	0.503	Down	0.00054006	93.908	203.09	25.4	18	26	17	1.395	1.309	1.399	0.779	0.634	0.65
Histidine kinase-like ATPase, C-terminal domain	0.0372305	TRINITY_DN98473_c0_g2_m.33674	PREDICTED: heat shock protein 83-like [Elaeis guineensis]	0.54	Down	0.000182222	80.75	68.818	15.2	12	20	6	1.341	1.306	1.404	0.673	0.738	0.775
S-adenosyl-L-homocysteine hydrolase, NAD binding domain	0.0933145	TRINITY_DN100616_c1_g1_m.1117	PREDICTED: adenosylhomocysteinase-like [Phoenix dactylifera]	0.662	Down	3.59e-06	56.622	144.94	40	18	56	8	1.21	1.244	1.239	0.832	0.811	0.803
S-adenosyl-L-homocysteine hydrolase, NAD binding domain	0.0933145	TRINITY_DN89647_c0_g1_m.23254	PREDICTED: adenosylhomocysteinase 1-like [Gossypium hirsutum]	0.457	Down	0.046999	53.464	6.2556	3.5	2	4	1	1.044	1.327	1.997	0.442	0.891	0.661
START-like domain	0.000713612	TRINITY_DN111943_c0_g1_m.13093	major allergen Pru ar 1-like [Ananas comosus]	0.49	Down	0.000100182	15.988	51.876	44.8	7	11	7	1.435	1.333	1.498	0.658	0.703	0.731
START-like domain	0.000713612	TRINITY_DN98314_c0_g4_m.33422	PREDICTED: pathogenesis-related protein 1 [Elaeis guineensis]	0.603	Down	0.0152759	11.182	18.111	77.9	8	14	2	1.568	1.224	1.044	0.8	0.779	0.736
START-like domain	0.000713612	TRINITY_DN56510_c0_g1_m.16971	PREDICTED: pathogenesis-related protein 1-like [Elaeis guineensis]	0.529	Down	6.36e-05	21.336	198.02	47.9	14	64	14	1.355	1.304	1.394	0.726	0.747	0.672
START-like domain	0.000713612	TRINITY_DN849_c0_g1_m.20945	PREDICTED: MLP-like protein 423 [Phoenix dactylifera]	0.208	Down	0.00112417	18.678	109.96	59.4	9	22	9	1.743	1.794	1.769	0.387	0.33	0.385
START-like domain	0.000713612	TRINITY_DN47474_c0_g1_m.16411	PREDICTED: abscisic acid receptor PYR1-like [Elaeis guineensis]	0.662	Down	0.00023954	27.144	26.882	15.5	3	3	3	1.256	1.205	1.24	0.868	0.794	0.789
START-like domain	0.000713612	TRINITY_DN98314_c0_g2_m.33420	PREDICTED: pathogenesis-related protein 1 [Elaeis guineensis]	0.471	Down	0.00075664	16.646	65.045	63.7	11	29	4	1.37	1.432	1.476	0.673	0.761	0.579
START-like domain	0.000713612	TRINITY_DN90416_c1_g1_m.23871	PREDICTED: pathogenesis-related protein 1 [Elaeis guineensis]	0.615	Down	1.85e-05	20.894	107.75	48.7	12	70	10	1.242	1.319	1.262	0.794	0.787	0.771
P-type ATPase, transmembrane domain	0.0372964	TRINITY_DN99867_c2_g1_m.35947	PREDICTED: plasma membrane ATPase [Musa acuminata subsp. malaccensis]	0.581	Down	0.00020408	104.8	110.34	27.2	24	37	11	1.349	1.227	1.372	0.781	0.729	0.784
P-type ATPase, transmembrane domain	0.0372964	TRINITY_DN101419_c5_g2_m.2657	"probable calcium-transporting ATPase 5, plasma membrane-type [Asparagus officinalis]"	0.647	Down	0.00106165	113.62	14.221	3.3	3	3	2	1.212	1.358	1.162	0.826	0.818	0.772
P-type ATPase, transmembrane domain	0.0372964	TRINITY_DN99867_c1_g1_m.35945	PREDICTED: plasma membrane ATPase 4 isoform X1 [Theobroma cacao]	0.54	Down	0.0010559	34.871	24.077	19	5	7	2	1.357	1.474	1.194	0.707	0.78	0.688
Peptidase M24	0.114485	TRINITY_DN101823_c2_g12_m.3441	PREDICTED: xaa-Pro dipeptidase isoform X1 [Musa acuminata subsp. malaccensis]	1.521	Up	0.0141767	59.651	28.27	9.3	4	4	4	0.887	0.851	0.656	1.126	1.223	1.293
Peptidase M24	0.114485	TRINITY_DN101707_c0_g3_m.3236	"PREDICTED: methionine aminopeptidase 1D, chloroplastic/mitochondrial isoform X1 [Phoenix dactylifera]"	1.63	Up	0.040878	38.352	8.8901	3.4	1	2	1	0.992	0.584	0.645	1.343	1.169	1.109
Peptidase M24	0.114485	TRINITY_DN94045_c0_g1_m.27369	PREDICTED: probable Xaa-Pro aminopeptidase P isoform X2 [Elaeis guineensis]	1.721	Up	0.00062164	58.026	61.321	12.4	5	6	5	0.692	0.682	0.771	1.319	1.148	1.224
Mitochondrial carrier domain	0.299864	TRINITY_DN87014_c0_g1_m.21853	"PREDICTED: protein MITOFERRINLIKE 1, chloroplastic [Musa acuminata subsp. malaccensis]"	1.519	Up	0.00113569	42.356	35.881	10.7	3	5	3	0.821	0.71	0.81	1.16	1.164	1.233
Mitochondrial carrier domain	0.299864	TRINITY_DN81346_c0_g1_m.19921	mitochondrial carnitine/acylcarnitine carrier-like protein [Ananas comosus]	1.811	Up	1.92e-05	30.623	134.78	36.8	9	16	9	0.68	0.731	0.689	1.273	1.29	1.241
Mitochondrial carrier domain	0.299864	TRINITY_DN93354_c0_g1_m.26546	"PREDICTED: mitochondrial phosphate carrier protein 3, mitochondrial [Jatropha curcas]"	1.569	Up	0.00030298	40.118	49.065	17	7	18	7	0.769	0.726	0.823	1.218	1.237	1.182
Fructose-1-6-bisphosphatase class I, N-terminal	0.00923439	TRINITY_DN96669_c1_g1_m.30885	"sedoheptulose-1,7-bisphosphatase, chloroplastic [Ananas comosus]"	1.563	Up	0.000116982	42.762	288.23	41.2	14	46	14	0.733	0.796	0.761	1.159	1.232	1.188
Fructose-1-6-bisphosphatase class I, N-terminal	0.00923439	TRINITY_DN102553_c0_g4_m.4950	"PREDICTED: fructose-1,6-bisphosphatase, chloroplastic-like [Nelumbo nucifera]"	1.553	Up	4.23e-05	45.319	126.83	24.9	8	20	8	0.77	0.732	0.767	1.212	1.147	1.165
Fructose-1-6-bisphosphatase class I, N-terminal	0.00923439	TRINITY_DN103789_c5_g2_m.7630	"PREDICTED: fructose-1,6-bisphosphatase, cytosolic [Ziziphus jujuba]"	1.586	Up	0.000157018	44.972	186.39	33.5	12	30	12	0.789	0.739	0.71	1.169	1.213	1.168
Late embryogenesis abundant protein, LEA-14	0.193898	TRINITY_DN83544_c0_g1_m.20500	desiccation protectant protein Lea14 homolog [Ananas comosus]	1.619	Up	3.78e-05	17.659	88.014	32.7	4	12	4	0.75	0.729	0.744	1.208	1.15	1.241
Late embryogenesis abundant protein, LEA-14	0.193898	TRINITY_DN90465_c0_g1_m.23912	PREDICTED: desiccation-related protein At2g46140-like [Musa acuminata subsp. malaccensis]	0.409	Down	4.17e-05	34.917	117.89	31.9	10	22	10	1.48	1.541	1.442	0.618	0.648	0.561
K Homology domain, type 2	0.0512745	TRINITY_DN103461_c0_g1_m.6880	PREDICTED: GTPase Era [Capsicum annuum]	2.272	Up	0.0005558	52.206	7.3398	1.9	1	1	1	0.644	0.614	0.505	1.27	1.426	1.309
K Homology domain, type 2	0.0512745	TRINITY_DN88766_c0_g1_m.22721	PREDICTED: 40S ribosomal protein S3-3-like [Nelumbo nucifera]	0.637	Down	6.26e-05	26.726	69.779	40.2	9	26	7	1.274	1.217	1.273	0.808	0.766	0.822
Bifunctional inhibitor/plant lipid transfer protein/seed storage helical domain	0.0933145	TRINITY_DN95626_c1_g1_m.29406	non-specific lipid-transfer protein A-like [Asparagus officinalis]	3.709	Up	1.56e-06	12.718	6.7478	8.8	1	1	1	0.401	0.404	0.396	1.545	1.525	1.384
Bifunctional inhibitor/plant lipid transfer protein/seed storage helical domain	0.0933145	TRINITY_DN98867_c0_g1_m.34280	PREDICTED: protein YLS3 [Elaeis guineensis]	0.597	Down	0.00067983	22.077	6.6863	3.8	1	4	1	1.262	1.338	1.303	0.775	0.708	0.847
Alpha crystallin/Hsp20 domain	0.114043	TRINITY_DN71538_c0_g2_m.18260	"PREDICTED: small heat shock protein, chloroplastic-like [Elaeis guineensis]"	1.612	Up	3.6e-05	15.622	53.661	54.5	6	10	6	0.727	0.75	0.783	1.233	1.213	1.198
Alpha crystallin/Hsp20 domain	0.114043	TRINITY_DN72971_c0_g1_m.18457	"PREDICTED: small heat shock protein, chloroplastic-like [Elaeis guineensis]"	2.299	Up	4.02e-05	25.554	166.05	58.1	16	44	16	0.598	0.595	0.536	1.264	1.352	1.359
Alpha crystallin/Hsp20 domain	0.114043	TRINITY_DN72300_c0_g1_m.18371	"PREDICTED: small heat shock protein, chloroplastic-like [Musa acuminata subsp. malaccensis]"	1.553	Up	0.00067602	22.366	71.854	51	9	25	9	0.819	0.773	0.719	1.147	1.257	1.186
Alpha crystallin/Hsp20 domain	0.114043	TRINITY_DN90400_c0_g1_m.23859	PREDICTED: 22.0 kDa class IV heat shock protein-like [Musa acuminata subsp. malaccensis]	1.61	Up	6.1e-05	21.97	131.84	49	8	27	8	0.712	0.776	0.744	1.172	1.206	1.215
ALOG domain	0.0512745	TRINITY_DN90479_c0_g9_m.23929	PREDICTED: protein LIGHT-DEPENDENT SHORT HYPOCOTYLS 5-like [Gossypium raimondii]	0.536	Down	0.00091663	23.693	32.22	17.8	3	4	1	1.273	1.446	1.325	0.812	0.675	0.681
ALOG domain	0.0512745	TRINITY_DN89596_c3_g1_m.23221	PREDICTED: LOW QUALITY PROTEIN: protein G1-like4 [Phoenix dactylifera]	0.511	Down	0.00042353	21.329	21.481	15.1	3	4	1	1.305	1.356	1.482	0.694	0.65	0.772
Peptidase S8 propeptide/proteinase inhibitor I9	0.0587381	TRINITY_DN78381_c0_g1_m.19249	PREDICTED: subtilisin-like protease SBT1.4 [Phoenix dactylifera]	0.595	Down	8.1e-05	27.539	6.3923	2.7	1	2	1	1.317	1.336	1.226	0.75	0.762	0.795
Peptidase S8 propeptide/proteinase inhibitor I9	0.0587381	TRINITY_DN101772_c0_g1_m.3350	subtilisin-like protease SBT3.17 [Asparagus officinalis]	0.661	Down	0.00115773	20.379	18.109	16.4	2	4	2	1.242	1.321	1.135	0.797	0.853	0.795
Peptidase S8 propeptide/proteinase inhibitor I9	0.0587381	TRINITY_DN102201_c0_g1_m.4155	PREDICTED: subtilisin-like protease SBT2.5 [Elaeis guineensis]	0.651	Down	0.00011609	87.183	17.527	2	1	2	1	1.266	1.285	1.175	0.808	0.818	0.801
Ferritin-related	0.0188061	TRINITY_DN64209_c0_g1_m.17563	"PREDICTED: ferritin-3, chloroplastic-like [Phoenix dactylifera]"	0.436	Down	0.00021839	33.049	59.685	28.9	7	14	3	1.378	1.494	1.439	0.63	0.559	0.69
Ferritin-related	0.0188061	TRINITY_DN64209_c0_g2_m.17565	ferritin 2 precursor family protein [Populus trichocarpa]	0.483	Down	2.09e-05	29.301	218.86	47.5	10	30	6	1.332	1.436	1.462	0.695	0.684	0.662
AMP-binding enzyme C-terminal domain	0.183319	TRINITY_DN89948_c0_g1_m.23460	PREDICTED: oxalate--CoA ligase [Beta vulgaris subsp. vulgaris]	2.847	Up	7.53e-05	55.763	68.983	9.7	5	22	5	0.499	0.496	0.46	1.238	1.494	1.411
AMP-binding enzyme C-terminal domain	0.183319	TRINITY_DN102286_c0_g1_m.4338	PREDICTED: malonate--CoA ligase-like [Elaeis guineensis]	0.656	Down	5.91e-05	71.189	43.041	8.3	5	10	5	1.261	1.185	1.252	0.79	0.808	0.827
AMP-binding enzyme C-terminal domain	0.183319	TRINITY_DN102209_c0_g1_m.4187	PREDICTED: 4-coumarate--CoA ligase-like 5 isoform X2 [Elaeis guineensis]	1.606	Up	0.00063613	58.59	7.0923	1.9	1	1	1	0.769	0.727	0.757	1.27	1.099	1.249
Plastid lipid-associated protein/fibrillin conserved domain	0.114485	TRINITY_DN100691_c0_g1_m.1269	PREDICTED: probable plastid-lipid-associated protein 11 isoform X1 [Elaeis guineensis]	2.629	Up	0.000103337	24.896	8.4551	4.1	1	1	1	0.54	0.533	0.513	1.296	1.309	1.564
Plastid lipid-associated protein/fibrillin conserved domain	0.114485	TRINITY_DN97262_c0_g1_m.31761	"PREDICTED: chromoplast-specific carotenoid-associated protein C1, chromoplastic-like [Musa acuminata subsp. malaccensis]"	1.514	Up	0.00027841	35.014	323.31	38.8	10	38	10	0.819	0.736	0.744	1.176	1.153	1.151
Plastid lipid-associated protein/fibrillin conserved domain	0.114485	TRINITY_DN93086_c0_g2_m.26254	"PREDICTED: probable plastid-lipid-associated protein 8, chloroplastic [Phoenix dactylifera]"	0.547	Down	0.0024038	24.268	19.802	10.5	2	2	2	1.208	1.248	1.581	0.745	0.757	0.706
Cation-transporting P-type ATPase, N-terminal	0.084654	TRINITY_DN99867_c2_g1_m.35947	PREDICTED: plasma membrane ATPase [Musa acuminata subsp. malaccensis]	0.581	Down	0.00020408	104.8	110.34	27.2	24	37	11	1.349	1.227	1.372	0.781	0.729	0.784
Cation-transporting P-type ATPase, N-terminal	0.084654	TRINITY_DN101419_c5_g2_m.2657	"probable calcium-transporting ATPase 5, plasma membrane-type [Asparagus officinalis]"	0.647	Down	0.00106165	113.62	14.221	3.3	3	3	2	1.212	1.358	1.162	0.826	0.818	0.772
Cation-transporting P-type ATPase, N-terminal	0.084654	TRINITY_DN99867_c1_g1_m.35945	PREDICTED: plasma membrane ATPase 4 isoform X1 [Theobroma cacao]	0.54	Down	0.0010559	34.871	24.077	19	5	7	2	1.357	1.474	1.194	0.707	0.78	0.688
Piwi domain	0.0512745	TRINITY_DN97660_c0_g1_m.32349	protein argonaute 4B-like [Ananas comosus]	0.438	Down	4.33e-07	101.1	141.08	19.6	13	20	13	1.448	1.451	1.49	0.651	0.624	0.647
Piwi domain	0.0512745	TRINITY_DN105376_c1_g2_m.11165	PREDICTED: protein argonaute MEL1-like [Musa acuminata subsp. malaccensis]	0.592	Down	0.0178798	112.93	25.309	3.4	4	5	4	1.295	1.261	1.302	0.756	0.671	0.858
RlpA-like protein, double-psi beta-barrel domain	0.00923439	TRINITY_DN92954_c0_g1_m.26143	PREDICTED: EG45-like domain containing protein [Prunus mume]	0.479	Down	0.00015967	13.626	115.88	47.7	4	8	4	1.438	1.35	1.472	0.625	0.679	0.735
RlpA-like protein, double-psi beta-barrel domain	0.00923439	TRINITY_DN100956_c0_g4_m.1731	PREDICTED: expansin-like B1 [Phoenix dactylifera]	2.047	Up	0.000118571	28.143	21.54	15.4	3	6	3	0.677	0.635	0.589	1.327	1.334	1.23
RlpA-like protein, double-psi beta-barrel domain	0.00923439	TRINITY_DN103948_c3_g1_m.7952	PREDICTED: expansin-like A2 [Musa acuminata subsp. malaccensis]	1.651	Up	0.00107892	14.437	14.874	12.5	2	4	2	0.764	0.683	0.751	1.21	1.309	1.109
Isopenicillin N synthase-like	0.196129	TRINITY_DN93641_c1_g1_m.26896	probable inactive 2-oxoglutarate-dependent dioxygenase AOP2 [Asparagus officinalis]	0.566	Down	0.000135122	36.809	38.1	12.7	3	6	3	1.244	1.332	1.394	0.76	0.718	0.768
Isopenicillin N synthase-like	0.196129	TRINITY_DN103885_c1_g4_m.7830	"naringenin,2-oxoglutarate 3-dioxygenase [Ananas comosus]"	1.627	Up	0.00106264	28.294	65.795	25.6	5	5	5	0.677	0.72	0.716	1.272	1.078	1.088
Isopenicillin N synthase-like	0.196129	TRINITY_DN101022_c0_g1_m.1859	protein SRG1-like isoform X1 [Ananas comosus]	2.07	Up	0.000178402	39.378	53.37	23.1	7	9	7	0.64	0.687	0.581	1.312	1.374	1.264
Isopenicillin N synthase-like	0.196129	TRINITY_DN89684_c0_g1_m.23294	PREDICTED: S-norcoclaurine synthase 1-like [Phoenix dactylifera]	0.474	Down	3.5e-06	18.319	6.0092	4.3	1	1	1	1.409	1.463	1.376	0.649	0.687	0.676
Histone-fold	0.0702499	TRINITY_DN91119_c0_g1_m.24437	PREDICTED: probable histone H2A variant 3 [Nelumbo nucifera]	0.583	Down	0.0044448	14.249	18.547	17.9	2	4	2	1.145	1.361	1.424	0.707	0.719	0.867
Histone-fold	0.0702499	TRINITY_DN91467_c1_g1_m.24747	PREDICTED: probable histone H2A.2 [Elaeis guineensis]	0.659	Down	0.0072049	13.931	7.1106	9.7	1	1	1	1.24	1.304	1.17	0.697	0.853	0.898
Histone-fold	0.0702499	TRINITY_DN69118_c0_g1_m.17968	Histone H3.1 [Auxenochlorella protothecoides]	0.61	Down	0.000102308	12.502	13.694	14.3	2	4	2	1.242	1.333	1.251	0.809	0.778	0.747
Histone-fold	0.0702499	TRINITY_DN90066_c0_g1_m.23565	PREDICTED: histone H4-like [Zea mays]	0.576	Down	2.49e-06	11.409	93.437	57.3	7	30	4	1.33	1.302	1.344	0.771	0.777	0.743
Clp, N-terminal	0.193898	TRINITY_DN92162_c0_g1_m.25376	"PREDICTED: chaperone protein ClpB3, chloroplastic isoform X2 [Elaeis guineensis]"	1.928	Up	2.19e-05	110.32	323.31	43.6	39	87	35	0.684	0.635	0.647	1.309	1.256	1.226
Clp, N-terminal	0.193898	TRINITY_DN103493_c0_g1_m.6956	PREDICTED: chaperone protein ClpB1-like [Phoenix dactylifera]	0.491	Down	1.98e-05	111.51	323.31	29.2	24	40	23	1.327	1.361	1.445	0.679	0.694	0.655
Protein argonaute, N-terminal	0.0512745	TRINITY_DN97660_c0_g1_m.32349	protein argonaute 4B-like [Ananas comosus]	0.438	Down	4.33e-07	101.1	141.08	19.6	13	20	13	1.448	1.451	1.49	0.651	0.624	0.647
Protein argonaute, N-terminal	0.0512745	TRINITY_DN105376_c1_g2_m.11165	PREDICTED: protein argonaute MEL1-like [Musa acuminata subsp. malaccensis]	0.592	Down	0.0178798	112.93	25.309	3.4	4	5	4	1.295	1.261	1.302	0.756	0.671	0.858
HSP20-like chaperone	0.107916	TRINITY_DN71538_c0_g2_m.18260	"PREDICTED: small heat shock protein, chloroplastic-like [Elaeis guineensis]"	1.612	Up	3.6e-05	15.622	53.661	54.5	6	10	6	0.727	0.75	0.783	1.233	1.213	1.198
HSP20-like chaperone	0.107916	TRINITY_DN95444_c0_g1_m.29154	"PREDICTED: probable inactive shikimate kinase like 2, chloroplastic [Elaeis guineensis]"	1.705	Up	0.0003649	40.321	7.2016	2.7	1	1	1	0.723	0.671	0.774	1.176	1.279	1.242
HSP20-like chaperone	0.107916	TRINITY_DN72971_c0_g1_m.18457	"PREDICTED: small heat shock protein, chloroplastic-like [Elaeis guineensis]"	2.299	Up	4.02e-05	25.554	166.05	58.1	16	44	16	0.598	0.595	0.536	1.264	1.352	1.359
HSP20-like chaperone	0.107916	TRINITY_DN72300_c0_g1_m.18371	"PREDICTED: small heat shock protein, chloroplastic-like [Musa acuminata subsp. malaccensis]"	1.553	Up	0.00067602	22.366	71.854	51	9	25	9	0.819	0.773	0.719	1.147	1.257	1.186
HSP20-like chaperone	0.107916	TRINITY_DN90400_c0_g1_m.23859	PREDICTED: 22.0 kDa class IV heat shock protein-like [Musa acuminata subsp. malaccensis]	1.61	Up	6.1e-05	21.97	131.84	49	8	27	8	0.712	0.776	0.744	1.172	1.206	1.215
Ferritin-like diiron domain	0.0188061	TRINITY_DN64209_c0_g1_m.17563	"PREDICTED: ferritin-3, chloroplastic-like [Phoenix dactylifera]"	0.436	Down	0.00021839	33.049	59.685	28.9	7	14	3	1.378	1.494	1.439	0.63	0.559	0.69
Ferritin-like diiron domain	0.0188061	TRINITY_DN64209_c0_g2_m.17565	ferritin 2 precursor family protein [Populus trichocarpa]	0.483	Down	2.09e-05	29.301	218.86	47.5	10	30	6	1.332	1.436	1.462	0.695	0.684	0.662
Glutaredoxin, PICOT-like	0.0512745	TRINITY_DN99932_c1_g1_m.36066	"monothiol glutaredoxin-S15, mitochondrial isoform X2 [Asparagus officinalis]"	1.601	Up	0.000163873	18.733	7.1234	5.3	1	2	1	0.779	0.727	0.754	1.14	1.249	1.229
Glutaredoxin, PICOT-like	0.0512745	TRINITY_DN95980_c0_g1_m.29875	"PREDICTED: monothiol glutaredoxin-S12, chloroplastic [Elaeis guineensis]"	1.53	Up	0.00058106	35.432	74.577	18.4	7	13	7	0.745	0.844	0.766	1.214	1.236	1.154
Aquaporin-like	6.50639e-06	TRINITY_DN91975_c0_g1_m.25203	PREDICTED: probable aquaporin PIP2-6 [Musa acuminata subsp. malaccensis]	0.279	Down	0.00040053	30.164	17.384	5	2	4	2	1.632	1.661	1.87	0.571	0.477	0.39
Aquaporin-like	6.50639e-06	TRINITY_DN101541_c3_g1_m.2909	PREDICTED: probable aquaporin PIP1-2 [Elaeis guineensis]	0.294	Down	4.21e-06	30.734	42.265	10.1	4	7	4	1.569	1.712	1.704	0.469	0.477	0.519
Aquaporin-like	6.50639e-06	TRINITY_DN96160_c1_g1_m.30136	PREDICTED: probable aquaporin PIP1-2 [Phoenix dactylifera]	0.494	Down	1.92e-05	30.861	44.498	15	5	10	5	1.436	1.37	1.4	0.657	0.716	0.704
Aquaporin-like	6.50639e-06	TRINITY_DN98576_c1_g1_m.33819	probable aquaporin PIP2-2 [Asparagus officinalis]	0.266	Down	0.0065986	36.935	61.915	13.4	3	7	3	1.68	1.702	1.7	0.551	0.413	0.386
Aquaporin-like	6.50639e-06	TRINITY_DN88597_c0_g1_m.22626	PREDICTED: aquaporin PIP2-4 [Phoenix dactylifera]	0.556	Down	3.66e-05	34.502	24.636	8.4	2	3	2	1.29	1.307	1.402	0.743	0.725	0.756
Aquaporin-like	6.50639e-06	TRINITY_DN90271_c0_g1_m.23760	PREDICTED: probable aquaporin TIP1-1 [Phoenix dactylifera]	0.557	Down	1.46e-06	25.98	11.66	8	2	9	2	1.326	1.371	1.328	0.758	0.731	0.752
Double-stranded RNA-binding domain	0.193898	TRINITY_DN98882_c5_g8_m.34301	"PREDICTED: peptide chain release factor APG3, chloroplastic isoform X2 [Elaeis guineensis]"	1.875	Up	0.00039586	46.575	44.066	16.3	5	6	5	0.727	0.63	0.673	1.237	1.201	1.369
Double-stranded RNA-binding domain	0.193898	TRINITY_DN89071_c0_g1_m.22902	"PREDICTED: 30S ribosomal protein S5, chloroplastic [Phoenix dactylifera]"	1.631	Up	3.54e-05	33.933	105.45	24.8	8	12	8	0.731	0.711	0.768	1.187	1.211	1.207
Clp ATPase, C-terminal	0.193898	TRINITY_DN92162_c0_g1_m.25376	"PREDICTED: chaperone protein ClpB3, chloroplastic isoform X2 [Elaeis guineensis]"	1.928	Up	2.19e-05	110.32	323.31	43.6	39	87	35	0.684	0.635	0.647	1.309	1.256	1.226
Clp ATPase, C-terminal	0.193898	TRINITY_DN103493_c0_g1_m.6956	PREDICTED: chaperone protein ClpB1-like [Phoenix dactylifera]	0.491	Down	1.98e-05	111.51	323.31	29.2	24	40	23	1.327	1.361	1.445	0.679	0.694	0.655
Aminotransferase class V domain	0.141698	TRINITY_DN102093_c0_g1_m.3957	"PREDICTED: cysteine desulfurase, mitochondrial-like [Phoenix dactylifera]"	1.61	Up	5.91e-05	58.021	124.01	21.7	10	13	10	0.76	0.721	0.77	1.248	1.175	1.201
Aminotransferase class V domain	0.141698	TRINITY_DN97668_c1_g1_m.32359	PREDICTED: serine--glyoxylate aminotransferase-like [Elaeis guineensis]	1.839	Up	0.00030187	44.154	141.53	31.7	10	23	10	0.661	0.752	0.643	1.243	1.228	1.31
Pleckstrin homology domain	0.0933145	TRINITY_DN105428_c0_g3_m.11277	vacuolar protein sorting protein [Medicago truncatula]	0.66	Down	0.0023636	487.63	50.808	1.9	8	8	8	1.308	1.171	1.229	0.859	0.734	0.855
Pleckstrin homology domain	0.0933145	TRINITY_DN93958_c2_g1_m.27268	PREDICTED: dynamin-2A-like [Phoenix dactylifera]	0.571	Down	0.00046365	38.771	25.856	12.4	4	6	3	1.317	1.207	1.4	0.75	0.786	0.705
Ribulose-phosphate binding barrel	0.356088	TRINITY_DN92861_c0_g2_m.26039	probable pyridoxal 5'-phosphate synthase subunit PDX1.1 [Ananas comosus]	1.533	Up	0.00083872	36.765	31.131	21.3	6	13	4	0.792	0.719	0.811	1.233	1.209	1.118
Ribulose-phosphate binding barrel	0.356088	TRINITY_DN96963_c0_g1_m.31284	probable pyridoxal 5'-phosphate synthase subunit PDX1.1 [Ananas comosus]	2.305	Up	9.88e-05	33.184	111.08	25	7	21	5	0.58	0.536	0.635	1.359	1.387	1.29
Fungal lipase-like domain	0.0512745	TRINITY_DN101407_c0_g1_m.2619	uncharacterized LOC8263958 [Ricinus communis]	0.277	Down	1.88e-05	56.314	48.216	12	7	20	7	1.551	1.726	1.778	0.441	0.463	0.495
Fungal lipase-like domain	0.0512745	TRINITY_DN103721_c0_g1_m.7466	lipase class 3 family protein [Populus trichocarpa]	0.316	Down	0.00040104	57.278	72.776	16.7	9	19	9	1.605	1.588	1.592	0.492	0.527	0.492
Glutathione S-transferases Phi, C-terminal	0.0933145	TRINITY_DN86657_c0_g1_m.21690	PREDICTED: probable glutathione S-transferase GSTF1 [Elaeis guineensis]	0.398	Down	2.46e-05	24.414	54.578	25.9	5	5	5	1.451	1.521	1.527	0.598	0.555	0.638
Glutathione S-transferases Phi, C-terminal	0.0933145	TRINITY_DN91181_c0_g1_m.24482	PREDICTED: glutathione S-transferase F13 [Nelumbo nucifera]	0.555	Down	9.74e-05	24.343	78.623	24.9	5	12	5	1.252	1.319	1.378	0.72	0.767	0.706
PLAT/LH2 domain	0.00156409	TRINITY_DN91091_c0_g1_m.24410	PREDICTED: PLAT domain-containing protein 3-like [Elaeis guineensis]	0.593	Down	0.00074274	21.851	102.96	19.2	3	7	3	1.358	1.347	1.18	0.811	0.769	0.724
PLAT/LH2 domain	0.00156409	TRINITY_DN98020_c0_g1_m.32928	PREDICTED: probable linoleate 9S-lipoxygenase 4 [Phoenix dactylifera]	0.597	Down	0.0035596	101.72	75.816	11.7	9	12	9	1.353	1.316	1.138	0.811	0.663	0.799
PLAT/LH2 domain	0.00156409	TRINITY_DN103010_c1_g1_m.5891	linoleate 9S-lipoxygenase 6 isoform X1 [Ananas comosus]	0.195	Down	1.23e-06	97.452	323.31	43.7	33	126	33	1.811	1.773	1.751	0.337	0.329	0.375
PLAT/LH2 domain	0.00156409	TRINITY_DN103239_c0_g1_m.6403	"PREDICTED: linoleate 13S-lipoxygenase 2-1, chloroplastic [Musa acuminata subsp. malaccensis]"	0.244	Down	3.47e-07	102.39	323.31	35.4	29	76	29	1.72	1.693	1.711	0.416	0.399	0.436
CRAL-TRIO lipid binding domain	0.0512745	TRINITY_DN82151_c0_g1_m.20122	PREDICTED: patellin-3-like [Musa acuminata subsp. malaccensis]	0.652	Down	5.87e-05	66.453	274.11	42.9	24	46	24	1.225	1.206	1.281	0.832	0.796	0.792
CRAL-TRIO lipid binding domain	0.0512745	TRINITY_DN89727_c0_g1_m.23321	PREDICTED: patellin-3 [Elaeis guineensis]	0.657	Down	0.00028111	40.656	38.768	9.4	3	4	3	1.323	1.194	1.196	0.815	0.8	0.825
Ribosomal protein L4 domain	0.00923439	TRINITY_DN76713_c0_g2_m.18989	"PREDICTED: 50S ribosomal protein L4, chloroplastic-like [Nelumbo nucifera]"	1.648	Up	0.00075534	31.799	21.872	10.2	3	3	3	0.778	0.662	0.776	1.238	1.21	1.203
Ribosomal protein L4 domain	0.00923439	TRINITY_DN103612_c1_g1_m.7236	PREDICTED: 60S ribosomal protein L4 [Ziziphus jujuba]	0.51	Down	5.56e-05	45.408	90.499	26.2	11	21	8	1.384	1.382	1.32	0.71	0.724	0.65
Ribosomal protein L4 domain	0.00923439	TRINITY_DN70769_c0_g1_m.18181	PREDICTED: 60S ribosomal protein L4 [Vigna radiata var. radiata]	0.579	Down	0.003757	26.547	19.435	21.9	4	7	1	1.139	1.5	1.283	0.801	0.699	0.771
Domain of unknown function CP12	0.0512745	TRINITY_DN60243_c0_g1_m.17203	"PREDICTED: calvin cycle protein CP12-2, chloroplastic [Phoenix dactylifera]"	2.617	Up	3.55e-06	13.936	31.746	42.3	3	11	2	0.52	0.561	0.517	1.353	1.439	1.39
Domain of unknown function CP12	0.0512745	TRINITY_DN99526_c1_g1_m.35368	"glyceraldehyde-3-phosphate dehydrogenase B, chloroplastic isoform X2 [Asparagus officinalis]"	1.616	Up	0.00032459	47.007	188.38	37.2	15	66	11	0.76	0.776	0.699	1.17	1.27	1.172
Immunoglobulin-like fold	0.299864	TRINITY_DN83544_c0_g1_m.20500	desiccation protectant protein Lea14 homolog [Ananas comosus]	1.619	Up	3.78e-05	17.659	88.014	32.7	4	12	4	0.75	0.729	0.744	1.208	1.15	1.241
Immunoglobulin-like fold	0.299864	TRINITY_DN90465_c0_g1_m.23912	PREDICTED: desiccation-related protein At2g46140-like [Musa acuminata subsp. malaccensis]	0.409	Down	4.17e-05	34.917	117.89	31.9	10	22	10	1.48	1.541	1.442	0.618	0.648	0.561
Immunoglobulin-like fold	0.299864	TRINITY_DN99950_c4_g1_m.36100	"6-phosphofructo-2-kinase/fructose-2,6-bisphosphatase isoform X3 [Ananas comosus]"	1.695	Up	0.00134158	76.397	26.201	7.3	4	4	4	0.67	0.698	0.812	1.169	1.222	1.304
RNA-binding domain, S1	0.0372305	TRINITY_DN101457_c0_g1_m.2737	PREDICTED: protein MLP1 [Prunus mume]	2.066	Up	0.00081566	89.528	6.0549	1.1	1	1	1	0.537	0.67	0.686	1.315	1.34	1.255
RNA-binding domain, S1	0.0372305	TRINITY_DN93855_c0_g1_m.27155	"probable polyribonucleotide nucleotidyltransferase 1, chloroplastic isoform X1 [Ananas comosus]"	1.601	Up	0.0035196	103.83	18.277	2.6	3	3	3	0.842	0.734	0.683	1.099	1.276	1.241
RNA-binding domain, S1	0.0372305	TRINITY_DN96697_c1_g1_m.30922	"PREDICTED: 30S ribosomal protein S1, chloroplastic [Phoenix dactylifera]"	1.501	Up	0.0052238	42.902	47.853	21.1	7	9	7	0.887	0.701	0.792	1.152	1.158	1.262
RNA-binding domain, S1	0.0372305	TRINITY_DN103997_c0_g2_m.8041	PREDICTED: titin-like isoform X1 [Gossypium hirsutum]	1.691	Up	3.81e-06	131.4	234.77	24.7	26	42	26	0.716	0.744	0.729	1.252	1.249	1.2
HSP40/DnaJ peptide-binding	0.147593	TRINITY_DN94270_c0_g1_m.27619	"PREDICTED: chaperone protein dnaJ A6, chloroplastic [Elaeis guineensis]"	1.58	Up	0.0030764	47.893	160.26	29.7	12	19	12	0.846	0.663	0.771	1.234	1.185	1.184
HSP40/DnaJ peptide-binding	0.147593	TRINITY_DN86883_c0_g1_m.21788	PREDICTED: dnaJ protein homolog 2 isoform X2 [Solanum pennellii]	1.702	Up	0.003295	31.855	6.0652	15.9	6	14	1	0.637	0.814	0.715	1.169	1.348	1.17
HSP40/DnaJ peptide-binding	0.147593	TRINITY_DN95558_c0_g1_m.29299	PREDICTED: dnaJ protein homolog 2-like [Nelumbo nucifera]	1.678	Up	0.000122415	46.597	39.03	23.1	11	18	6	0.764	0.702	0.733	1.186	1.291	1.213
Heat shock protein 70kD, peptide-binding domain	0.0721264	TRINITY_DN99674_c2_g1_m.35629	PREDICTED: heat shock cognate 70 kDa protein 2 [Oryza brachyantha]	1.632	Up	0.0024584	54.414	21.75	39.7	20	64	1	0.75	0.79	0.663	1.098	1.192	1.306
Heat shock protein 70kD, peptide-binding domain	0.0721264	TRINITY_DN92499_c0_g1_m.25713	"PREDICTED: stromal 70 kDa heat shock-related protein, chloroplastic-like [Musa acuminata subsp. malaccensis]"	1.587	Up	6.29e-05	74.766	323.31	47.2	33	99	13	0.788	0.724	0.748	1.218	1.194	1.175
Heat shock protein 70kD, peptide-binding domain	0.0721264	TRINITY_DN99793_c2_g1_m.35818	PREDICTED: luminal-binding protein 4 isoform X2 [Elaeis guineensis]	0.572	Down	0.0015155	75.15	197.07	32.6	21	56	7	1.306	1.27	1.367	0.755	0.747	0.754
Heat shock protein 70kD, peptide-binding domain	0.0721264	TRINITY_DN91631_c0_g1_m.24899	"PREDICTED: stromal 70 kDa heat shock-related protein, chloroplastic-like [Musa acuminata subsp. malaccensis]"	1.932	Up	9.3e-07	75.005	91.201	39.2	30	85	10	0.674	0.646	0.654	1.269	1.292	1.252
Heat shock protein 70kD, peptide-binding domain	0.0721264	TRINITY_DN96266_c2_g1_m.30306	PREDICTED: heat shock cognate 70 kDa protein 2-like [Fragaria vesca subsp. vesca]	0.413	Down	0.00032385	46.382	7.07	11	6	17	1	1.474	1.541	1.438	0.681	0.529	0.63
Ferredoxin reductase-type FAD-binding domain	0.193898	TRINITY_DN94368_c1_g1_m.27746	PREDICTED: fruit protein pKIWI502 isoform X1 [Phoenix dactylifera]	1.513	Up	0.00151584	31.919	117.26	36	8	11	8	0.705	0.788	0.806	1.215	1.084	1.18
Ferredoxin reductase-type FAD-binding domain	0.193898	TRINITY_DN92256_c0_g1_m.25468	"ferredoxin--NADP reductase, leaf isozyme, chloroplastic-like [Asparagus officinalis]"	1.51	Up	1.79e-05	40.77	323.31	53.2	17	66	17	0.789	0.758	0.791	1.156	1.193	1.182
Phosphatidylinositol-specific phospholipase C, X domain	0.0512745	TRINITY_DN97342_c0_g1_m.31873	PREDICTED: PI-PLC X-box domain-containing protein DDB_G0293730 [Phoenix dactylifera]	0.459	Down	0.00156396	35.891	34.585	17.6	4	7	4	1.426	1.366	1.268	0.706	0.646	0.51
Phosphatidylinositol-specific phospholipase C, X domain	0.0512745	TRINITY_DN89551_c1_g1_m.23197	PREDICTED: PI-PLC X domain-containing protein At5g67130 isoform X1 [Elaeis guineensis]	0.647	Down	0.00107678	47.916	20.011	6.4	3	4	3	1.305	1.217	1.224	0.814	0.869	0.74
Guanylate-binding protein, N-terminal	0.0188061	TRINITY_DN104376_c0_g2_m.8874	LOW QUALITY PROTEIN: guanylate-binding protein 3 [Asparagus officinalis]	0.609	Down	0.0073755	120.44	26.271	7.7	7	8	4	1.085	1.337	1.429	0.771	0.858	0.718
Guanylate-binding protein, N-terminal	0.0188061	TRINITY_DN99087_c5_g1_m.34634	LOW QUALITY PROTEIN: guanylate-binding protein 3 [Asparagus officinalis]	0.642	Down	0.0083965	120.51	61.762	7.3	7	9	4	1.367	1.056	1.291	0.808	0.85	0.728
Chaperone DnaJ, C-terminal	0.147593	TRINITY_DN94270_c0_g1_m.27619	"PREDICTED: chaperone protein dnaJ A6, chloroplastic [Elaeis guineensis]"	1.58	Up	0.0030764	47.893	160.26	29.7	12	19	12	0.846	0.663	0.771	1.234	1.185	1.184
Chaperone DnaJ, C-terminal	0.147593	TRINITY_DN86883_c0_g1_m.21788	PREDICTED: dnaJ protein homolog 2 isoform X2 [Solanum pennellii]	1.702	Up	0.003295	31.855	6.0652	15.9	6	14	1	0.637	0.814	0.715	1.169	1.348	1.17
Chaperone DnaJ, C-terminal	0.147593	TRINITY_DN95558_c0_g1_m.29299	PREDICTED: dnaJ protein homolog 2-like [Nelumbo nucifera]	1.678	Up	0.000122415	46.597	39.03	23.1	11	18	6	0.764	0.702	0.733	1.186	1.291	1.213
Aspartate/glutamate/uridylate kinase	0.193898	TRINITY_DN100030_c0_g2_m.60	PREDICTED: delta-1-pyrroline-5-carboxylate synthase isoform X1 [Nelumbo nucifera]	0.599	Down	1.6e-05	19.043	8.2262	8.1	1	2	1	1.335	1.25	1.286	0.768	0.774	0.776
Aspartate/glutamate/uridylate kinase	0.193898	TRINITY_DN100030_c0_g2_m.59	delta-1-pyrroline-5-carboxylate synthase-like isoform X2 [Ananas comosus]	0.587	Down	0.00025739	62.019	21.695	5.6	3	4	3	1.264	1.263	1.382	0.795	0.718	0.782
Regulatory factor, effector binding domain	0.0933145	TRINITY_DN99624_c0_g1_m.35523	"heme-binding-like protein At3g10130, chloroplastic [Asparagus officinalis]"	1.798	Up	0.00025645	21.512	13.253	10.2	2	5	2	0.719	0.727	0.638	1.233	1.306	1.208
Regulatory factor, effector binding domain	0.0933145	TRINITY_DN99793_c3_g1_m.35821	SOUL heme-binding family protein [Medicago truncatula]	2.263	Up	0.0135635	42.927	61.274	16.1	6	7	6	0.561	0.787	0.423	1.113	1.431	1.463
Ferritin/DPS protein domain	0.0188061	TRINITY_DN64209_c0_g1_m.17563	"PREDICTED: ferritin-3, chloroplastic-like [Phoenix dactylifera]"	0.436	Down	0.00021839	33.049	59.685	28.9	7	14	3	1.378	1.494	1.439	0.63	0.559	0.69
Ferritin/DPS protein domain	0.0188061	TRINITY_DN64209_c0_g2_m.17565	ferritin 2 precursor family protein [Populus trichocarpa]	0.483	Down	2.09e-05	29.301	218.86	47.5	10	30	6	1.332	1.436	1.462	0.695	0.684	0.662
S1 domain	0.0523267	TRINITY_DN101457_c0_g1_m.2737	PREDICTED: protein MLP1 [Prunus mume]	2.066	Up	0.00081566	89.528	6.0549	1.1	1	1	1	0.537	0.67	0.686	1.315	1.34	1.255
S1 domain	0.0523267	TRINITY_DN93855_c0_g1_m.27155	"probable polyribonucleotide nucleotidyltransferase 1, chloroplastic isoform X1 [Ananas comosus]"	1.601	Up	0.0035196	103.83	18.277	2.6	3	3	3	0.842	0.734	0.683	1.099	1.276	1.241
S1 domain	0.0523267	TRINITY_DN96697_c1_g1_m.30922	"PREDICTED: 30S ribosomal protein S1, chloroplastic [Phoenix dactylifera]"	1.501	Up	0.0052238	42.902	47.853	21.1	7	9	7	0.887	0.701	0.792	1.152	1.158	1.262
S1 domain	0.0523267	TRINITY_DN103997_c0_g2_m.8041	PREDICTED: titin-like isoform X1 [Gossypium hirsutum]	1.691	Up	3.81e-06	131.4	234.77	24.7	26	42	26	0.716	0.744	0.729	1.252	1.249	1.2
Thiolase-like	0.183319	TRINITY_DN102291_c0_g2_m.4349	PREDICTED: 3-ketoacyl-CoA synthase 10 [Elaeis guineensis]	0.412	Down	2.16e-05	63.97	27.647	7	3	3	3	1.487	1.395	1.579	0.598	0.632	0.607
Thiolase-like	0.183319	TRINITY_DN97628_c1_g1_m.32306	chalcone synthase 1 [Ananas comosus]	2.397	Up	0.00012163	43.157	42.273	11.9	5	8	4	0.608	0.577	0.504	1.334	1.403	1.311
Thiolase-like	0.183319	TRINITY_DN98412_c0_g1_m.33585	"PREDICTED: 3-ketoacyl-CoA thiolase 2, peroxisomal [Elaeis guineensis]"	0.611	Down	0.00141566	48.658	27.953	10.5	3	6	2	1.271	1.164	1.417	0.77	0.758	0.824
Pyruvate kinase, alpha/beta	0.302398	TRINITY_DN95753_c0_g1_m.29562	"PREDICTED: pyruvate kinase isozyme G, chloroplastic [Elaeis guineensis]"	1.733	Up	0.00079667	62.428	8.2336	7.3	3	8	1	0.681	0.783	0.676	1.251	1.152	1.305
Pyruvate kinase, alpha/beta	0.302398	TRINITY_DN80226_c0_g1_m.19644	"PREDICTED: pyruvate kinase isozyme A, chloroplastic-like [Elaeis guineensis]"	0.526	Down	6.28e-05	14.549	9.526	18.6	2	2	1	1.308	1.339	1.441	0.745	0.688	0.717
Pyruvate/Phosphoenolpyruvate kinase-like domain	0.258391	TRINITY_DN92915_c0_g1_m.26109	Pyruvate kinase isozyme A [Morus notabilis]	0.634	Down	0.0022606	34.597	22.104	12.2	3	3	2	1.22	1.183	1.386	0.785	0.748	0.869
Pyruvate/Phosphoenolpyruvate kinase-like domain	0.258391	TRINITY_DN95753_c0_g1_m.29562	"PREDICTED: pyruvate kinase isozyme G, chloroplastic [Elaeis guineensis]"	1.733	Up	0.00079667	62.428	8.2336	7.3	3	8	1	0.681	0.783	0.676	1.251	1.152	1.305
Pyruvate/Phosphoenolpyruvate kinase-like domain	0.258391	TRINITY_DN96247_c2_g1_m.30268	PREDICTED: phosphoenolpyruvate carboxylase 2 [Elaeis guineensis]	0.576	Down	0.0003048	18.98	15.932	18.6	3	5	2	1.325	1.329	1.283	0.689	0.801	0.778
Pyruvate/Phosphoenolpyruvate kinase-like domain	0.258391	TRINITY_DN86269_c0_g1_m.21504	PREDICTED: phosphoenolpyruvate carboxylase 2 [Elaeis guineensis]	0.507	Down	4.5e-05	110.14	214.3	28.4	28	44	16	1.371	1.356	1.445	0.74	0.709	0.665
Glutathione S-transferase, N-terminal	0.176582	TRINITY_DN77008_c0_g1_m.19048	PREDICTED: protein IN2-1 homolog B-like [Musa acuminata subsp. malaccensis]	0.544	Down	0.000103636	23.994	238.64	61.8	13	34	10	1.303	1.265	1.44	0.717	0.73	0.733
Glutathione S-transferase, N-terminal	0.176582	TRINITY_DN86657_c0_g1_m.21690	PREDICTED: probable glutathione S-transferase GSTF1 [Elaeis guineensis]	0.398	Down	2.46e-05	24.414	54.578	25.9	5	5	5	1.451	1.521	1.527	0.598	0.555	0.638
Glutathione S-transferase, N-terminal	0.176582	TRINITY_DN95358_c0_g1_m.29001	PREDICTED: protein IN2-1 homolog B-like [Musa acuminata subsp. malaccensis]	1.672	Up	5.7e-05	35.199	158.12	38.3	11	43	8	0.718	0.76	0.701	1.234	1.231	1.178
Glutathione S-transferase, N-terminal	0.176582	TRINITY_DN18481_c0_g2_m.15329	PREDICTED: glutathione S-transferase F11-like [Phoenix dactylifera]	0.523	Down	5.85e-05	21.296	140.14	54.6	10	24	10	1.343	1.316	1.465	0.698	0.724	0.734
Glutathione S-transferase, N-terminal	0.176582	TRINITY_DN91181_c0_g1_m.24482	PREDICTED: glutathione S-transferase F13 [Nelumbo nucifera]	0.555	Down	9.74e-05	24.343	78.623	24.9	5	12	5	1.252	1.319	1.378	0.72	0.767	0.706
Glutathione S-transferase, N-terminal	0.176582	TRINITY_DN92536_c1_g2_m.25745	PREDICTED: glutathione S-transferase T1 [Elaeis guineensis]	1.8	Up	0.00037599	13.386	6.3879	5.9	1	1	1	0.646	0.685	0.756	1.302	1.19	1.265
Lipoxygenase, C-terminal	0.0207398	TRINITY_DN98020_c0_g1_m.32928	PREDICTED: probable linoleate 9S-lipoxygenase 4 [Phoenix dactylifera]	0.597	Down	0.0035596	101.72	75.816	11.7	9	12	9	1.353	1.316	1.138	0.811	0.663	0.799
Lipoxygenase, C-terminal	0.0207398	TRINITY_DN103010_c1_g1_m.5891	linoleate 9S-lipoxygenase 6 isoform X1 [Ananas comosus]	0.195	Down	1.23e-06	97.452	323.31	43.7	33	126	33	1.811	1.773	1.751	0.337	0.329	0.375
Lipoxygenase, C-terminal	0.0207398	TRINITY_DN103239_c0_g1_m.6403	"PREDICTED: linoleate 13S-lipoxygenase 2-1, chloroplastic [Musa acuminata subsp. malaccensis]"	0.244	Down	3.47e-07	102.39	323.31	35.4	29	76	29	1.72	1.693	1.711	0.416	0.399	0.436
Mog1/PsbP, alpha/beta/alpha sandwich	0.147593	TRINITY_DN84558_c0_g1_m.20826	"PREDICTED: psbP domain-containing protein 6, chloroplastic [Phoenix dactylifera]"	1.542	Up	0.00085731	30.391	62.993	30	7	9	7	0.826	0.735	0.751	1.113	1.223	1.23
Mog1/PsbP, alpha/beta/alpha sandwich	0.147593	TRINITY_DN98839_c0_g1_m.34241	"PREDICTED: psbP domain-containing protein 1, chloroplastic isoform X2 [Phoenix dactylifera]"	1.611	Up	0.0169448	29.799	12.37	7.5	2	3	2	0.906	0.603	0.737	1.204	1.291	1.124
Mog1/PsbP, alpha/beta/alpha sandwich	0.147593	TRINITY_DN100605_c0_g2_m.1092	"PREDICTED: psbP domain-containing protein 2, chloroplastic [Elaeis guineensis]"	0.436	Down	0.001579	12.678	11.374	14.9	2	3	2	1.611	1.248	1.531	0.56	0.727	0.628
Ribosomal protein L2 domain 2	0.260045	TRINITY_DN90397_c0_g1_m.23857	"PREDICTED: 50S ribosomal protein L24, chloroplastic [Populus euphratica]"	1.54	Up	1.54e-05	21.007	9.2108	6.3	1	1	1	0.749	0.78	0.788	1.197	1.185	1.186
Ribosomal protein L2 domain 2	0.260045	TRINITY_DN100025_c1_g4_m.48	PREDICTED: 60S ribosomal protein L8-like [Elaeis guineensis]	0.603	Down	0.0028004	26.816	46.361	19.4	4	7	4	1.31	1.279	1.235	0.841	0.806	0.657
Ribosomal protein L2 domain 2	0.260045	TRINITY_DN98713_c0_g2_m.34024	LOW QUALITY PROTEIN: 60S ribosomal protein L6-2-like [Asparagus officinalis]	0.658	Down	0.0012629	26.337	54.255	24.6	7	10	7	1.204	1.209	1.36	0.816	0.786	0.879
Cyanobacterial aminoacyl-tRNA synthetase, CAAD domain	0.0372964	TRINITY_DN95435_c0_g2_m.29140	"PREDICTED: protein CURVATURE THYLAKOID 1D, chloroplastic-like [Phoenix dactylifera]"	1.643	Up	0.00040031	23.608	25.348	12.6	4	9	4	0.74	0.782	0.679	1.169	1.251	1.197
Cyanobacterial aminoacyl-tRNA synthetase, CAAD domain	0.0372964	TRINITY_DN79233_c0_g1_m.19427	"PREDICTED: protein CURVATURE THYLAKOID 1A, chloroplastic-like [Raphanus sativus]"	2.98	Up	0.0020242	17.609	37.235	20.1	4	12	1	0.628	0.407	0.399	1.448	1.297	1.528
Cyanobacterial aminoacyl-tRNA synthetase, CAAD domain	0.0372964	TRINITY_DN89006_c0_g1_m.22865	"PREDICTED: protein CURVATURE THYLAKOID 1C, chloroplastic-like [Camelina sativa]"	1.65	Up	0.0042563	16.152	24.406	16.7	2	4	2	0.785	0.644	0.791	1.095	1.295	1.273
Tubulin/FtsZ, C-terminal	0.147593	TRINITY_DN81340_c0_g1_m.19918	"PREDICTED: tubulin alpha chain, partial [Vitis vinifera]"	0.168	Down	2.69e-06	40.256	32.161	23.6	7	15	1	1.911	1.825	1.846	0.334	0.324	0.281
Tubulin/FtsZ, C-terminal	0.147593	TRINITY_DN97433_c4_g4_m.32011	tubulin alpha-3 chain [Asparagus officinalis]	0.575	Down	0.0025039	49.733	136.88	33.3	13	25	3	1.128	1.451	1.36	0.794	0.716	0.756
Tubulin/FtsZ, C-terminal	0.147593	TRINITY_DN87913_c0_g1_m.22278	PREDICTED: tubulin beta-2 chain-like [Elaeis guineensis]	0.37	Down	0.00092305	55.582	46.983	14.8	6	11	2	1.633	1.616	1.356	0.551	0.671	0.481
Histone H2A/H2B/H3	0.0587381	TRINITY_DN91119_c0_g1_m.24437	PREDICTED: probable histone H2A variant 3 [Nelumbo nucifera]	0.583	Down	0.0044448	14.249	18.547	17.9	2	4	2	1.145	1.361	1.424	0.707	0.719	0.867
Histone H2A/H2B/H3	0.0587381	TRINITY_DN91467_c1_g1_m.24747	PREDICTED: probable histone H2A.2 [Elaeis guineensis]	0.659	Down	0.0072049	13.931	7.1106	9.7	1	1	1	1.24	1.304	1.17	0.697	0.853	0.898
Histone H2A/H2B/H3	0.0587381	TRINITY_DN69118_c0_g1_m.17968	Histone H3.1 [Auxenochlorella protothecoides]	0.61	Down	0.000102308	12.502	13.694	14.3	2	4	2	1.242	1.333	1.251	0.809	0.778	0.747
K homology domain-like, alpha/beta	0.0933145	TRINITY_DN103461_c0_g1_m.6880	PREDICTED: GTPase Era [Capsicum annuum]	2.272	Up	0.0005558	52.206	7.3398	1.9	1	1	1	0.644	0.614	0.505	1.27	1.426	1.309
K homology domain-like, alpha/beta	0.0933145	TRINITY_DN88766_c0_g1_m.22721	PREDICTED: 40S ribosomal protein S3-3-like [Nelumbo nucifera]	0.637	Down	6.26e-05	26.726	69.779	40.2	9	26	7	1.274	1.217	1.273	0.808	0.766	0.822
Heat shock protein DnaJ, cysteine-rich domain	0.0372305	TRINITY_DN94270_c0_g1_m.27619	"PREDICTED: chaperone protein dnaJ A6, chloroplastic [Elaeis guineensis]"	1.58	Up	0.0030764	47.893	160.26	29.7	12	19	12	0.846	0.663	0.771	1.234	1.185	1.184
Heat shock protein DnaJ, cysteine-rich domain	0.0372305	TRINITY_DN86883_c0_g1_m.21788	PREDICTED: dnaJ protein homolog 2 isoform X2 [Solanum pennellii]	1.702	Up	0.003295	31.855	6.0652	15.9	6	14	1	0.637	0.814	0.715	1.169	1.348	1.17
Heat shock protein DnaJ, cysteine-rich domain	0.0372305	TRINITY_DN85209_c0_g1_m.21024	"PREDICTED: protein EMBRYO SAC DEVELOPMENT ARREST 3, chloroplastic [Elaeis guineensis]"	1.767	Up	0.0137793	11.199	6.2	8.6	1	1	1	0.548	0.689	0.882	1.234	1.313	1.197
Heat shock protein DnaJ, cysteine-rich domain	0.0372305	TRINITY_DN95558_c0_g1_m.29299	PREDICTED: dnaJ protein homolog 2-like [Nelumbo nucifera]	1.678	Up	0.000122415	46.597	39.03	23.1	11	18	6	0.764	0.702	0.733	1.186	1.291	1.213
ATPase, F1/V1/A1 complex, alpha/beta subunit, N-terminal domain	0.356088	TRINITY_DN96599_c0_g1_m.30792	"ATP synthase subunit alpha, mitochondrial precursor [Bathycoccus prasinos]"	0.22	Down	0.00022203	60.188	16.388	10.3	5	9	2	1.85	1.804	1.635	0.406	0.308	0.452
ATPase, F1/V1/A1 complex, alpha/beta subunit, N-terminal domain	0.356088	TRINITY_DN96975_c3_g1_m.31308	"PREDICTED: ATP synthase subunit beta, mitochondrial isoform X3 [Prunus mume]"	0.53	Down	0.00062006	57.641	20.625	8.9	4	12	2	1.282	1.465	1.326	0.707	0.661	0.789
Amidase signature domain	0.193898	TRINITY_DN103480_c0_g1_m.6930	PREDICTED: LOW QUALITY PROTEIN: glutamyl-tRNA(Gln) amidotransferase subunit A [Phoenix dactylifera]	0.617	Down	0.00042166	68.453	21.221	5.2	3	3	3	1.201	1.286	1.338	0.783	0.832	0.745
Amidase signature domain	0.193898	TRINITY_DN104053_c0_g2_m.8172	"PREDICTED: glutamyl-tRNA(Gln) amidotransferase subunit A, chloroplastic/mitochondrial [Phoenix dactylifera]"	1.795	Up	0.036724	25.643	33.268	20.3	4	5	4	0.857	0.77	0.453	1.178	1.34	1.216
Water stress and hypersensitive response domain	0.0188061	TRINITY_DN83544_c0_g1_m.20500	desiccation protectant protein Lea14 homolog [Ananas comosus]	1.619	Up	3.78e-05	17.659	88.014	32.7	4	12	4	0.75	0.729	0.744	1.208	1.15	1.241
Water stress and hypersensitive response domain	0.0188061	TRINITY_DN90465_c0_g1_m.23912	PREDICTED: desiccation-related protein At2g46140-like [Musa acuminata subsp. malaccensis]	0.409	Down	4.17e-05	34.917	117.89	31.9	10	22	10	1.48	1.541	1.442	0.618	0.648	0.561
Riboflavin synthase-like beta-barrel	0.247962	TRINITY_DN94368_c1_g1_m.27746	PREDICTED: fruit protein pKIWI502 isoform X1 [Phoenix dactylifera]	1.513	Up	0.00151584	31.919	117.26	36	8	11	8	0.705	0.788	0.806	1.215	1.084	1.18
Riboflavin synthase-like beta-barrel	0.247962	TRINITY_DN92256_c0_g1_m.25468	"ferredoxin--NADP reductase, leaf isozyme, chloroplastic-like [Asparagus officinalis]"	1.51	Up	1.79e-05	40.77	323.31	53.2	17	66	17	0.789	0.758	0.791	1.156	1.193	1.182
Argonaute linker 2 domain	0.0512745	TRINITY_DN97660_c0_g1_m.32349	protein argonaute 4B-like [Ananas comosus]	0.438	Down	4.33e-07	101.1	141.08	19.6	13	20	13	1.448	1.451	1.49	0.651	0.624	0.647
Argonaute linker 2 domain	0.0512745	TRINITY_DN105376_c1_g2_m.11165	PREDICTED: protein argonaute MEL1-like [Musa acuminata subsp. malaccensis]	0.592	Down	0.0178798	112.93	25.309	3.4	4	5	4	1.295	1.261	1.302	0.756	0.671	0.858
Ricin B, lectin domain	0.084654	TRINITY_DN87780_c0_g1_m.22194	PREDICTED: ricin B-like lectin R40G3 [Elaeis guineensis]	0.533	Down	2.47e-06	22.439	144.59	47.2	8	26	8	1.356	1.344	1.368	0.708	0.71	0.749
Ricin B, lectin domain	0.084654	TRINITY_DN120344_c0_g1_m.13792	"PREDICTED: thylakoid lumenal protein TL20.3, chloroplastic isoform X1 [Vitis vinifera]"	0.607	Down	8.36e-05	15.054	6.2553	7.2	1	1	1	1.29	1.292	1.264	0.813	0.734	0.788
Ricin B, lectin domain	0.084654	TRINITY_DN85308_c0_g1_m.21066		0.258	Down	2.16e-05	16.489	7.0901	6.1	1	2	1	1.727	1.753	1.631	0.392	0.455	0.471
ABC transporter type 1, transmembrane domain	0.356088	TRINITY_DN103539_c1_g2_m.7074	"PREDICTED: ABC transporter D family member 2, chloroplastic isoform X2 [Elaeis guineensis]"	1.664	Up	0.0108584	20.044	5.8647	5.6	1	1	1	0.728	0.802	0.667	1.227	1.228	1.2
ABC transporter type 1, transmembrane domain	0.356088	TRINITY_DN103539_c1_g2_m.7073	"ABC transporter D family member 2, chloroplastic isoform X3 [Asparagus officinalis]"	1.759	Up	7.55e-05	62.694	17.197	4.6	2	3	2	0.728	0.717	0.672	1.269	1.186	1.269
Concanavalin A-like lectin/glucanase domain	0.150734	TRINITY_DN100617_c0_g1_m.1121	PREDICTED: calreticulin-like [Phoenix dactylifera]	0.558	Down	9.72e-05	48.885	69.936	23.6	9	16	9	1.383	1.253	1.348	0.746	0.711	0.767
Concanavalin A-like lectin/glucanase domain	0.150734	TRINITY_DN88659_c0_g2_m.22652		0.566	Down	0.00187536	22.275	6.9635	5.7	1	1	1	1.32	1.375	1.267	0.65	0.842	0.752
Concanavalin A-like lectin/glucanase domain	0.150734	TRINITY_DN104461_c2_g1_m.9051	probable xyloglucan endotransglucosylase/hydrolase protein 33 [Asparagus officinalis]	1.996	Up	8.19e-05	34.925	26.186	13	4	4	4	0.68	0.636	0.624	1.216	1.366	1.291
Concanavalin A-like lectin/glucanase domain	0.150734	TRINITY_DN99207_c1_g2_m.34837	PREDICTED: calmodulin-binding receptor-like cytoplasmic kinase 2 [Nelumbo nucifera]	1.773	Up	0.028142	50.844	6.1203	1.7	1	2	1	0.611	0.518	0.841	1.009	1.398	1.085
Concanavalin A-like lectin/glucanase domain	0.150734	TRINITY_DN104964_c1_g1_m.10234	PREDICTED: BEACH domain-containing protein B isoform X1 [Elaeis guineensis]	0.571	Down	0.0101835	366.49	6.2662	0.4	1	1	1	1.448	1.154	1.35	0.68	0.915	0.66
Ferritin-like superfamily	0.141698	TRINITY_DN64209_c0_g1_m.17563	"PREDICTED: ferritin-3, chloroplastic-like [Phoenix dactylifera]"	0.436	Down	0.00021839	33.049	59.685	28.9	7	14	3	1.378	1.494	1.439	0.63	0.559	0.69
Ferritin-like superfamily	0.141698	TRINITY_DN64209_c0_g2_m.17565	ferritin 2 precursor family protein [Populus trichocarpa]	0.483	Down	2.09e-05	29.301	218.86	47.5	10	30	6	1.332	1.436	1.462	0.695	0.684	0.662
Histone H2A, C-terminal domain	0.0512745	TRINITY_DN91119_c0_g1_m.24437	PREDICTED: probable histone H2A variant 3 [Nelumbo nucifera]	0.583	Down	0.0044448	14.249	18.547	17.9	2	4	2	1.145	1.361	1.424	0.707	0.719	0.867
Histone H2A, C-terminal domain	0.0512745	TRINITY_DN91467_c1_g1_m.24747	PREDICTED: probable histone H2A.2 [Elaeis guineensis]	0.659	Down	0.0072049	13.931	7.1106	9.7	1	1	1	1.24	1.304	1.17	0.697	0.853	0.898
Zinc finger, RanBP2-type	0.141698	TRINITY_DN101019_c0_g1_m.1854	"zinc finger protein VAR3, chloroplastic, partial [Ananas comosus]"	1.509	Up	0.036598	89.875	36.242	6.5	5	5	5	0.824	0.664	0.865	1.163	1.176	1.212
Zinc finger, RanBP2-type	0.141698	TRINITY_DN85479_c0_g1_m.21113	PREDICTED: TATA-binding protein-associated factor 2N-like [Musa acuminata subsp. malaccensis]	0.427	Down	5.62e-05	13.504	8.4703	10.8	1	2	1	1.426	1.551	1.428	0.656	0.642	0.581
Dynamin central domain	0.356088	TRINITY_DN93958_c2_g1_m.27268	PREDICTED: dynamin-2A-like [Phoenix dactylifera]	0.571	Down	0.00046365	38.771	25.856	12.4	4	6	3	1.317	1.207	1.4	0.75	0.786	0.705
Dynamin central domain	0.356088	TRINITY_DN93334_c0_g1_m.26525	PREDICTED: dynamin-related protein 1E [Elaeis guineensis]	0.659	Down	0.0141175	72.622	55.808	14.6	7	8	4	1.135	1.12	1.471	0.861	0.844	0.749
NADP-dependent oxidoreductase domain	0.0890868	TRINITY_DN105019_c2_g17_m.10358	PREDICTED: aldo-keto reductase family 4 member C9-like [Elaeis guineensis]	2.316	Up	0.00050262	11.671	7.4575	36.5	3	6	1	0.497	0.593	0.654	1.303	1.386	1.35
NADP-dependent oxidoreductase domain	0.0890868	TRINITY_DN105019_c2_g5_m.10359	PREDICTED: aldo-keto reductase family 4 member C9-like [Vitis vinifera]	1.91	Up	1.67e-05	12.384	6.7252	33.3	5	10	1	0.686	0.646	0.67	1.268	1.317	1.238
NADP-dependent oxidoreductase domain	0.0890868	TRINITY_DN89424_c1_g1_m.23130	"uncharacterized oxidoreductase At1g06690, chloroplastic [Ananas comosus]"	2.122	Up	0.0021224	39.807	65.254	22.2	8	11	8	0.711	0.625	0.513	1.221	1.44	1.262
NADP-dependent oxidoreductase domain	0.0890868	TRINITY_DN105019_c2_g1_m.10352	PREDICTED: aldo-keto reductase family 4 member C9-like [Musa acuminata subsp. malaccensis]	1.704	Up	0.00067737	12.086	32.947	55.2	6	11	1	0.664	0.776	0.722	1.256	1.28	1.149
NADP-dependent oxidoreductase domain	0.0890868	TRINITY_DN105019_c2_g12_m.10353	PREDICTED: aldo-keto reductase family 4 member C9 [Elaeis guineensis]	1.661	Up	0.0006991	10.862	73.492	54	5	9	3	0.787	0.664	0.743	1.192	1.265	1.188
Ribosomal protein S5 domain 2-type fold	0.139183	TRINITY_DN93855_c0_g1_m.27155	"probable polyribonucleotide nucleotidyltransferase 1, chloroplastic isoform X1 [Ananas comosus]"	1.601	Up	0.0035196	103.83	18.277	2.6	3	3	3	0.842	0.734	0.683	1.099	1.276	1.241
Ribosomal protein S5 domain 2-type fold	0.139183	TRINITY_DN99516_c1_g1_m.35350	PREDICTED: heat shock cognate protein 80 [Ziziphus jujuba]	0.577	Down	4.63e-06	80.281	306.99	38.9	30	59	20	1.298	1.281	1.333	0.729	0.766	0.761
Ribosomal protein S5 domain 2-type fold	0.139183	TRINITY_DN105109_c2_g1_m.10558	PREDICTED: diphosphomevalonate decarboxylase MVD2 [Musa acuminata subsp. malaccensis]	0.628	Down	0.024019	56.27	26.786	9.6	4	4	4	1.239	1.255	1.234	0.774	0.884	0.684
Ribosomal protein S5 domain 2-type fold	0.139183	TRINITY_DN98912_c0_g1_m.34347	"PREDICTED: elongation factor G-2, chloroplastic [Elaeis guineensis]"	1.789	Up	1.18e-06	85.414	241.15	28.7	18	35	18	0.701	0.701	0.677	1.256	1.244	1.219
Ribosomal protein S5 domain 2-type fold	0.139183	TRINITY_DN100838_c7_g2_m.1523	endoplasmin homolog [Ananas comosus]	0.503	Down	0.00054006	93.908	203.09	25.4	18	26	17	1.395	1.309	1.399	0.779	0.634	0.65
Ribosomal protein S5 domain 2-type fold	0.139183	TRINITY_DN98473_c0_g2_m.33674	PREDICTED: heat shock protein 83-like [Elaeis guineensis]	0.54	Down	0.000182222	80.75	68.818	15.2	12	20	6	1.341	1.306	1.404	0.673	0.738	0.775
Ribosomal protein S5 domain 2-type fold	0.139183	TRINITY_DN89071_c0_g1_m.22902	"PREDICTED: 30S ribosomal protein S5, chloroplastic [Phoenix dactylifera]"	1.631	Up	3.54e-05	33.933	105.45	24.8	8	12	8	0.731	0.711	0.768	1.187	1.211	1.207
Importin-beta, N-terminal domain	0.114485	TRINITY_DN102144_c0_g1_m.4048	PREDICTED: importin subunit beta-1-like [Elaeis guineensis]	0.654	Down	0.0025046	96.893	55.079	9.3	6	6	6	1.141	1.288	1.299	0.776	0.891	0.772
Importin-beta, N-terminal domain	0.114485	TRINITY_DN103466_c0_g1_m.6888	PREDICTED: importin-5-like [Juglans regia]	0.576	Down	0.00083508	122.96	60.749	4.7	5	5	4	1.344	1.372	1.211	0.729	0.825	0.706
Importin-beta, N-terminal domain	0.114485	TRINITY_DN100380_c1_g1_m.653	PREDICTED: importin subunit beta-1-like [Phoenix dactylifera]	0.511	Down	1.73e-05	52.603	90.581	26.2	8	11	5	1.392	1.348	1.458	0.708	0.702	0.734
Rieske [2Fe-2S] iron-sulphur domain	0.0372964	TRINITY_DN84556_c0_g1_m.20825	rieske domain containing protein [Zea mays]	1.538	Up	1.54e-05	31.093	86.089	17.5	3	8	3	0.793	0.776	0.769	1.168	1.209	1.218
Rieske [2Fe-2S] iron-sulphur domain	0.0372964	TRINITY_DN94338_c0_g1_m.27710	"PREDICTED: cytochrome b6-f complex iron-sulfur subunit, chloroplastic [Theobroma cacao]"	1.503	Up	0.00021508	24.396	156.56	33.8	6	17	6	0.777	0.745	0.812	1.142	1.215	1.15
Rieske [2Fe-2S] iron-sulphur domain	0.0372964	TRINITY_DN91670_c0_g1_m.24934	"protein TIC 55, chloroplastic [Asparagus officinalis]"	1.716	Up	0.00045702	61.131	57.32	15.6	8	10	8	0.767	0.767	0.676	1.212	1.244	1.336
DnaJ domain	0.135806	TRINITY_DN101173_c0_g3_m.2157	PREDICTED: co-chaperone protein HscB homolog [Phoenix dactylifera]	1.805	Up	0.0036242	36.474	5.9877	2.9	1	1	1	0.691	0.748	0.637	1.198	1.455	1.095
DnaJ domain	0.135806	TRINITY_DN94270_c0_g1_m.27619	"PREDICTED: chaperone protein dnaJ A6, chloroplastic [Elaeis guineensis]"	1.58	Up	0.0030764	47.893	160.26	29.7	12	19	12	0.846	0.663	0.771	1.234	1.185	1.184
DnaJ domain	0.135806	TRINITY_DN86883_c0_g1_m.21788	PREDICTED: dnaJ protein homolog 2 isoform X2 [Solanum pennellii]	1.702	Up	0.003295	31.855	6.0652	15.9	6	14	1	0.637	0.814	0.715	1.169	1.348	1.17
DnaJ domain	0.135806	TRINITY_DN101483_c4_g1_m.2791	dnaJ homolog dnj-5 [Cajanus cajan]	0.656	Down	0.0034775	62.168	6.0571	2.2	1	1	1	1.261	1.15	1.321	0.772	0.768	0.908
DnaJ domain	0.135806	TRINITY_DN95558_c0_g1_m.29299	PREDICTED: dnaJ protein homolog 2-like [Nelumbo nucifera]	1.678	Up	0.000122415	46.597	39.03	23.1	11	18	6	0.764	0.702	0.733	1.186	1.291	1.213
DnaJ domain	0.135806	TRINITY_DN94061_c1_g1_m.27389	PREDICTED: chaperone protein dnaJ 49-like [Phoenix dactylifera]	1.605	Up	0.00149636	48.654	10.787	4.6	2	2	2	0.733	0.685	0.839	1.241	1.178	1.204
KOW	0.141698	TRINITY_DN90397_c0_g1_m.23857	"PREDICTED: 50S ribosomal protein L24, chloroplastic [Populus euphratica]"	1.54	Up	1.54e-05	21.007	9.2108	6.3	1	1	1	0.749	0.78	0.788	1.197	1.185	1.186
KOW	0.141698	TRINITY_DN97006_c0_g1_m.31350	PREDICTED: 40S ribosomal protein S4-3 [Elaeis guineensis]	0.657	Down	2.43e-05	29.871	58.494	32.8	9	17	9	1.271	1.267	1.206	0.807	0.819	0.835
P-type ATPase, A domain	0.0523267	TRINITY_DN101257_c0_g1_m.2336	probable manganese-transporting ATPase PDR2 [Asparagus officinalis]	0.583	Down	0.00140055	73.584	29.936	7.3	4	6	4	1.155	1.412	1.353	0.784	0.716	0.784
P-type ATPase, A domain	0.0523267	TRINITY_DN99867_c2_g1_m.35947	PREDICTED: plasma membrane ATPase [Musa acuminata subsp. malaccensis]	0.581	Down	0.00020408	104.8	110.34	27.2	24	37	11	1.349	1.227	1.372	0.781	0.729	0.784
P-type ATPase, A domain	0.0523267	TRINITY_DN101419_c5_g2_m.2657	"probable calcium-transporting ATPase 5, plasma membrane-type [Asparagus officinalis]"	0.647	Down	0.00106165	113.62	14.221	3.3	3	3	2	1.212	1.358	1.162	0.826	0.818	0.772
P-type ATPase, A domain	0.0523267	TRINITY_DN99867_c1_g1_m.35945	PREDICTED: plasma membrane ATPase 4 isoform X1 [Theobroma cacao]	0.54	Down	0.0010559	34.871	24.077	19	5	7	2	1.357	1.474	1.194	0.707	0.78	0.688
Sucrose synthase	0.193898	TRINITY_DN102585_c2_g1_m.5022	PREDICTED: sucrose synthase 1 [Elaeis guineensis]	0.458	Down	0.00072396	92.933	306.55	33.3	22	51	14	1.419	1.315	1.556	0.732	0.578	0.654
Sucrose synthase	0.193898	TRINITY_DN95223_c0_g1_m.28801	PREDICTED: sucrose synthase 2 [Phoenix dactylifera]	0.331	Down	0.000101499	86.34	123.47	31.4	20	38	11	1.581	1.492	1.635	0.528	0.456	0.573
Heat shock protein 70kD, C-terminal domain	0.0440622	TRINITY_DN99674_c2_g1_m.35629	PREDICTED: heat shock cognate 70 kDa protein 2 [Oryza brachyantha]	1.632	Up	0.0024584	54.414	21.75	39.7	20	64	1	0.75	0.79	0.663	1.098	1.192	1.306
Heat shock protein 70kD, C-terminal domain	0.0440622	TRINITY_DN92499_c0_g1_m.25713	"PREDICTED: stromal 70 kDa heat shock-related protein, chloroplastic-like [Musa acuminata subsp. malaccensis]"	1.587	Up	6.29e-05	74.766	323.31	47.2	33	99	13	0.788	0.724	0.748	1.218	1.194	1.175
Heat shock protein 70kD, C-terminal domain	0.0440622	TRINITY_DN99793_c2_g1_m.35818	PREDICTED: luminal-binding protein 4 isoform X2 [Elaeis guineensis]	0.572	Down	0.0015155	75.15	197.07	32.6	21	56	7	1.306	1.27	1.367	0.755	0.747	0.754
Heat shock protein 70kD, C-terminal domain	0.0440622	TRINITY_DN91631_c0_g1_m.24899	"PREDICTED: stromal 70 kDa heat shock-related protein, chloroplastic-like [Musa acuminata subsp. malaccensis]"	1.932	Up	9.3e-07	75.005	91.201	39.2	30	85	10	0.674	0.646	0.654	1.269	1.292	1.252
Heat shock protein 70kD, C-terminal domain	0.0440622	TRINITY_DN96266_c2_g1_m.30306	PREDICTED: heat shock cognate 70 kDa protein 2-like [Fragaria vesca subsp. vesca]	0.413	Down	0.00032385	46.382	7.07	11	6	17	1	1.474	1.541	1.438	0.681	0.529	0.63
Pyruvate kinase-like, insert domain	0.302398	TRINITY_DN92915_c0_g1_m.26109	Pyruvate kinase isozyme A [Morus notabilis]	0.634	Down	0.0022606	34.597	22.104	12.2	3	3	2	1.22	1.183	1.386	0.785	0.748	0.869
Pyruvate kinase-like, insert domain	0.302398	TRINITY_DN95753_c0_g1_m.29562	"PREDICTED: pyruvate kinase isozyme G, chloroplastic [Elaeis guineensis]"	1.733	Up	0.00079667	62.428	8.2336	7.3	3	8	1	0.681	0.783	0.676	1.251	1.152	1.305
Phospholipase C/P1 nuclease domain	0.0188061	TRINITY_DN93534_c0_g1_m.26745	PREDICTED: endonuclease 2-like isoform X2 [Phoenix dactylifera]	0.448	Down	0.00051532	37.093	20.873	9.8	3	5	2	1.39	1.561	1.376	0.707	0.565	0.668
Phospholipase C/P1 nuclease domain	0.0188061	TRINITY_DN91996_c0_g1_m.25215	endonuclease 4-like [Ananas comosus]	0.663	Down	8.23e-05	35.655	79.478	22.4	5	10	4	1.224	1.208	1.262	0.789	0.81	0.85
