# Supplementary material for: Comparative Proteome and Phosphoproteome Analyses Reveal Different Molecular Mechanism Between Stone Planting Under the Forest and Greenhouse Planting of Dendrobium huoshanense
Source: Front Plant Sci. 2022 Jul 7;13:937392. doi: 10.3389/fpls.2022.937392 (PMC9301318; doi:10.3389/fpls.2022.937392)
Supplement: Supplementary Figure 1 — Cluster analysis of the DEPs from proteome. [file Data_Sheet_1.ZIP › Supple Tab/Table S14.xlsx]

## Sheet: Diff distribution
	Regulation	Quant category	Number of modified sites
	down-regulated	Q1(0~0.67)	56
		Q2(0.67~0.77)	47
	up-regulated	Q3(1.3~1.5)	158
		Q4(>1.5)	235
KOG Class
INFORMATION STORAGE AND PROCESSING	[J] Translation, ribosomal structure and biogenesis
	[A] RNA processing and modification
	[K] Transcription
	[L] Replication, recombination and repair
	[B] Chromatin structure and dynamics
CELLULAR PROCESSES AND SIGNALING	[D] Cell cycle control, cell division, chromosome partitioning
	[Y] Nuclear structure
	[V] Defense mechanisms
	[T] Signal transduction mechanisms
	[M] Cell wall/membrane/envelope biogenesis
	[N] Cell motility
	[Z] Cytoskeleton
	[W] Extracellular structures
	[U] Intracellular trafficking, secretion, and vesicular transport
	[O] Posttranslational modification, protein turnover, chaperones
METABOLISM	[C] Energy production and conversion
	[G] Carbohydrate transport and metabolism
	[E] Amino acid transport and metabolism
	[F] Nucleotide transport and metabolism
	[H] Coenzyme transport and metabolism
	[I] Lipid transport and metabolism
	[P] Inorganic ion transport and metabolism
	[Q] Secondary metabolites biosynthesis, transport and catabolism
POORLY CHARACTERIZED	[R] General function prediction only
	[S] Function unknown

## Sheet: GP vs SPUF
Protein accession	Position	GP/SPUF Ratio	Regulated Type	Quant category	GP/SPUF P value	Amino acid	Protein description	Localization probability	PEP	Score	Modified sequence	Charge	Mass error [ppm]	MS/MS Count	SPUF1	SPUF2	SPUF3	GP1	GP2	GP3	Subcellular localization	Biological Process	Cellular Component	Molecular Function	KEGG KO No.	KEGG Gene	KEGG pathway	IPR ID	Domain description	KOG_category
TRINITY_DN100000_c0_g1_m.1	56	2.05016	Up	Q4	1.91462e-05	T	PREDICTED: 26S proteasome regulatory subunit 4 homolog B [Nelumbo nucifera]	0.999998	0.000595093	87.719	LPT(1)VAPLTK	2	-0.51008	3	0.653744	0.687557	0.69442	1.43547	1.3972	1.34088	cytoplasm	GO:1901575 organic substance catabolic process; GO:0008152 metabolic process; GO:0030163 protein catabolic process; GO:0009057 macromolecule catabolic process; GO:0043170 macromolecule metabolic process; GO:0019538 protein metabolic process; GO:0044238 primary metabolic process; GO:0009056 catabolic process; GO:0071704 organic substance metabolic process;	GO:0044424 intracellular part; GO:0005623 cell; GO:0044464 cell part; GO:0005622 intracellular; GO:0005737 cytoplasm;	GO:0005524 ATP binding; GO:1901265 nucleoside phosphate binding; GO:0001882 nucleoside binding; GO:0043167 ion binding; GO:0016787 hydrolase activity; GO:0000166 nucleotide binding; GO:0097159 organic cyclic compound binding; GO:1901363 heterocyclic compound binding; GO:0032549 ribonucleoside binding; GO:0097367 carbohydrate derivative binding; GO:0003824 catalytic activity; GO:0032553 ribonucleo…	K03062	PSMC1; 26S proteasome regulatory subunit T2	ath03050 Proteasome - Arabidopsis thaliana (thale cress);	IPR003593; IPR003959; IPR027417;	AAA+ ATPase domain; ATPase, AAA-type, core; P-loop containing nucleoside triphosphate hydrolase;	O
TRINITY_DN100025_c1_g4_m.48	17	1.97553	Up	Q4	0.00644157	S	PREDICTED: 60S ribosomal protein L8-like [Elaeis guineensis]	0.999988	0.000316614	77.644	FRS(1)LDFSER	3	0.23528	5	0.718321	0.727131	0.719838	1.283	1.29901	1.69559	cytoplasm	GO:0006518 peptide metabolic process; GO:0043043 peptide biosynthetic process; GO:0044267 cellular protein metabolic process; GO:0006807 nitrogen compound metabolic process; GO:0009058 biosynthetic process; GO:0043603 cellular amide metabolic process; GO:0044238 primary metabolic process; GO:1901566 organonitrogen compound biosynthetic process; GO:1901576 organic substance biosynthetic process; G…	GO:0005840 ribosome; GO:0043226 organelle; GO:0043229 intracellular organelle; GO:0043232 intracellular non-membrane-bounded organelle; GO:0044464 cell part; GO:0005622 intracellular; GO:0005737 cytoplasm; GO:0032991 macromolecular complex; GO:0044424 intracellular part; GO:1990904 ribonucleoprotein complex; GO:0005623 cell; GO:0030529 intracellular ribonucleoprotein complex; GO:0044444 cytoplasm…	GO:0003735 structural constituent of ribosome; GO:0005198 structural molecule activity;	K02938	RP-L8e; large subunit ribosomal protein L8e	ath03010 Ribosome - Arabidopsis thaliana (thale cress);	IPR008991; IPR012340; IPR022669; IPR014726; IPR022666; IPR014722;	Translation protein SH3-like domain; Nucleic acid-binding, OB-fold; Ribosomal protein L2, C-terminal; Ribosomal protein L2, domain 3; Ribosomal Proteins L2, RNA binding domain; Ribosomal protein L2 domain 2;	#N/A
TRINITY_DN100096_c4_g1_m.148	12	1.78439	Up	Q4	0.00813949	S	GYF domain-containing protein [Arabidopsis lyrata subsp. lyrata]	0.993204	0.0245052	57.888	S(0.007)IVDS(0.993)PPR	2	3.0991	1	0.675105	0.885246	0.64587	1.22717	1.2156	1.49399	nucleus			GO:0005515 protein binding; GO:0005488 binding;				IPR003169;	GYF domain;	R
TRINITY_DN100110_c0_g2_m.171	101	6.32114	Up	Q4	0.00044156	S	"PREDICTED: ATP-dependent Clp protease proteolytic subunit-related protein 3, chloroplastic [Phoenix dactylifera]"	0.962426	0.00108128	61.11	S(0.036)VS(0.962)Y(0.001)NEHRPR	3	0.64701	1	0.359712	0.262931	0.184008	1.76643	1.45855	1.87397	chloroplast	GO:0006508 proteolysis; GO:0008152 metabolic process; GO:0043170 macromolecule metabolic process; GO:0019538 protein metabolic process; GO:0044238 primary metabolic process; GO:0071704 organic substance metabolic process;		GO:0004252 serine-type endopeptidase activity; GO:0004175 endopeptidase activity; GO:0008233 peptidase activity; GO:0003824 catalytic activity; GO:0017171 serine hydrolase activity; GO:0008236 serine-type peptidase activity; GO:0070011 peptidase activity, acting on L-amino acid peptides; GO:0016787 hydrolase activity;				IPR029045;	ClpP/crotonase-like domain;	O
TRINITY_DN100138_c0_g1_m.225	258	0.643644	Down	Q1	0.00581193	S	PREDICTED: protein FREE1 isoform X2 [Elaeis guineensis]	0.886889	1.0069e-253	208.07	S(0.015)S(0.052)S(0.887)S(0.043)S(0.003)AWGGFDDYGR	2	-0.0145	3	1.16684	1.30178	1.18649	0.806545	0.654996	0.891051	nucleus			GO:0046872 metal ion binding; GO:0043169 cation binding; GO:0005488 binding; GO:0043167 ion binding;				IPR000306; IPR017455; IPR013083; IPR011011;	FYVE zinc finger; Zinc finger, FYVE-related; Zinc finger, RING/FYVE/PHD-type; Zinc finger, FYVE/PHD-type;	R
TRINITY_DN100339_c1_g3_m.588	426	0.664089	Down	Q1	0.0341068	T	"PREDICTED: calcium sensing receptor, chloroplastic [Elaeis guineensis]"	1	0.000506804	65.809	KLLPGT(1)ADN	2	-0.30366	1	1.13816	1.20476	1.47978	0.917064	0.675139	0.946412	chloroplast							IPR001763;	Rhodanese-like domain;	#N/A
TRINITY_DN100500_c0_g1_m.867	225	1.81156	Up	Q4	2.38316e-05	S	PREDICTED: protein SUPPRESSOR OF GENE SILENCING 3 homolog [Vigna angularis]	0.862506	1.50459e-45	133.52	AGS(0.863)PS(0.137)RKEHIDDLR	2	0.11566	2	0.709427	0.665574	0.728185	1.24658	1.2593	1.30418	nucleus	GO:0010468 regulation of gene expression; GO:0016458 gene silencing; GO:0050789 regulation of biological process; GO:0031047 gene silencing by RNA; GO:0010629 negative regulation of gene expression; GO:0060255 regulation of macromolecule metabolic process; GO:0044763 single-organism cellular process; GO:0019222 regulation of metabolic process; GO:0044699 single-organism process; GO:0048519 negati…						IPR005380;	XS domain;	#N/A
TRINITY_DN100616_c1_g1_m.1117	52	1.72366	Up	Q4	0.000139023	S	PREDICTED: adenosylhomocysteinase-like [Phoenix dactylifera]	1	0.00191834	52.966	VKDMS(1)QADFGR	3	0.61365	2	0.719008	0.808682	0.748184	1.25841	1.30949	1.35492	chloroplast	GO:1901606 alpha-amino acid catabolic process; GO:0009116 nucleoside metabolic process; GO:0042278 purine nucleoside metabolic process; GO:0046498 S-adenosylhomocysteine metabolic process; GO:0006725 cellular aromatic compound metabolic process; GO:0044699 single-organism process; GO:0072523 purine-containing compound catabolic process; GO:0044237 cellular metabolic process; GO:0071704 organic su…		GO:0097159 organic cyclic compound binding; GO:1901363 heterocyclic compound binding; GO:0004013 adenosylhomocysteinase activity; GO:0016801 hydrolase activity, acting on ether bonds; GO:1901265 nucleoside phosphate binding; GO:0051287 NAD binding; GO:0003824 catalytic activity; GO:0005488 binding; GO:0016787 hydrolase activity; GO:0000166 nucleotide binding; GO:0048037 cofactor binding; GO:00168…	K01251	E3.3.1.1; adenosylhomocysteinase [EC:3.3.1.1]	ath00270 Cysteine and methionine metabolism - Arabidopsis thaliana (thale cress); ath01100 Metabolic pathways - Arabidopsis thaliana (thale cress);	IPR016040; IPR015878;	NAD(P)-binding domain; S-adenosyl-L-homocysteine hydrolase, NAD binding domain;	H
TRINITY_DN100722_c2_g1_m.1328	387	0.622013	Down	Q1	0.00010915	T	PREDICTED: eukaryotic translation initiation factor 4B2-like [Nelumbo nucifera]	0.998864	1.51244e-14	118.21	S(0.001)VT(0.999)DDEKILEK	3	-0.68693	2	1.28612	1.37568	1.36053	0.796899	0.850368	0.854674	nucleus			GO:0097159 organic cyclic compound binding; GO:1901363 heterocyclic compound binding; GO:0003723 RNA binding; GO:0008135 translation factor activity, RNA binding; GO:0005488 binding; GO:0003676 nucleic acid binding; GO:0003743 translation initiation factor activity;						#N/A
TRINITY_DN100885_c2_g3_m.1615	246	2.06499	Up	Q4	0.000256671	S	PREDICTED: 14-3-3-like protein D [Elaeis guineensis]	0.868981	2.39868e-49	96.068	DNLTLWTSDIPEDGGDES(0.869)MKDGS(0.102)T(0.029)R	3	0.14084	3	0.705556	0.687408	0.683296	1.39304	1.54609	1.34831	nucleus,plasma membrane			GO:0019904 protein domain specific binding; GO:0005515 protein binding; GO:0005488 binding;	K06630			IPR023410;	14-3-3 domain;	O
TRINITY_DN100885_c2_g3_m.1615	167	1.9594	Up	Q4	0.000103137	S	PREDICTED: 14-3-3-like protein D [Elaeis guineensis]	0.991915	7.685e-174	182.4	AYQTASSTAEADLS(0.992)PT(0.008)HPIR	3	0.18854	3	0.748413	0.689605	0.694633	1.32603	1.38827	1.52809	nucleus,plasma membrane			GO:0019904 protein domain specific binding; GO:0005515 protein binding; GO:0005488 binding;	K06630			IPR023410;	14-3-3 domain;	O
TRINITY_DN100971_c0_g1_m.1757	131	1.62174	Up	Q4	0.000418044	T	mannose-specific lectin-like [Ananas comosus]	0.996753	8.55807e-58	121.38	DGNLVLYSKPIFAT(0.997)GT(0.003)NR	3	-0.59365	9	0.806104	0.752595	0.80802	1.20203	1.29131	1.34487	extracellular							IPR001480;	Bulb-type lectin domain;	#N/A
TRINITY_DN101048_c1_g1_m.1917	44	1.59407	Up	Q4	0.00489895	S	PREDICTED: E3 ubiquitin-protein ligase CHFR-like [Setaria italica]	0.974851	2.24206e-06	53.964	DGGKNDEHKDS(0.013)GT(0.013)IS(0.975)PK	3	1.4018	3	0.757932	0.869182	0.640371	1.17559	1.1463	1.29264	nucleus			GO:0043169 cation binding; GO:0046872 metal ion binding; GO:0005515 protein binding; GO:0008270 zinc ion binding; GO:0046914 transition metal ion binding; GO:0005488 binding; GO:0043167 ion binding;				IPR001841; IPR011990; IPR013083;	Zinc finger, RING-type; Tetratricopeptide-like helical domain; Zinc finger, RING/FYVE/PHD-type;	#N/A
TRINITY_DN101367_c0_g1_m.2542	204	0.634191	Down	Q1	0.00667357	T	PREDICTED: enhancer of mRNA-decapping protein 4-like [Phoenix dactylifera]	0.992142	5.11451e-18	83.602	LPGESQPPQLEVT(0.008)PIT(0.992)K	3	-0.25835	1	1.44614	1.28714	1.16264	0.867194	0.740478	0.863085	chloroplast			GO:0005515 protein binding; GO:0005488 binding;	K12616	EDC4; enhancer of mRNA-decapping protein 4	ath03018 RNA degradation - Arabidopsis thaliana (thale cress);	IPR017986; IPR015943; IPR032401;	WD40-repeat-containing domain; WD40/YVTN repeat-like-containing domain; Enhancer of mRNA-decapping protein 4, WD40 repeat region;	R
TRINITY_DN101380_c0_g3_m.2570	607	2.93183	Up	Q4	3.27911e-05	S	PREDICTED: serine/threonine-protein kinase sid1 isoform X1 [Elaeis guineensis]	0.917367	0.000290849	63.462	S(0.083)GS(0.917)VGDCLVNSK	2	0.64414	2	0.590234	0.474088	0.465677	1.44835	1.49952	1.53782	mitochondria	GO:0016310 phosphorylation; GO:0044267 cellular protein metabolic process; GO:0044238 primary metabolic process; GO:0044237 cellular metabolic process; GO:0006796 phosphate-containing compound metabolic process; GO:0071704 organic substance metabolic process; GO:0008152 metabolic process; GO:0006468 protein phosphorylation; GO:0006793 phosphorus metabolic process; GO:0044260 cellular macromolecul…		GO:0005524 ATP binding; GO:1901265 nucleoside phosphate binding; GO:0016773 phosphotransferase activity, alcohol group as acceptor; GO:0001882 nucleoside binding; GO:0043167 ion binding; GO:0004672 protein kinase activity; GO:0000166 nucleotide binding; GO:0097159 organic cyclic compound binding; GO:1901363 heterocyclic compound binding; GO:0032549 ribonucleoside binding; GO:0097367 carbohydrate …				IPR000719; IPR011009;	Protein kinase domain; Protein kinase-like domain;	T
TRINITY_DN101380_c0_g3_m.2570	340	1.72484	Up	Q4	0.0013143	S	PREDICTED: serine/threonine-protein kinase sid1 isoform X1 [Elaeis guineensis]	0.999481	4.38776e-06	58.938	KMPS(0.999)AEQEALSQSEYQR	3	0.87972	1	0.85138	0.649712	0.702226	1.26136	1.2219	1.3171	mitochondria	GO:0016310 phosphorylation; GO:0044267 cellular protein metabolic process; GO:0044238 primary metabolic process; GO:0044237 cellular metabolic process; GO:0006796 phosphate-containing compound metabolic process; GO:0071704 organic substance metabolic process; GO:0008152 metabolic process; GO:0006468 protein phosphorylation; GO:0006793 phosphorus metabolic process; GO:0044260 cellular macromolecul…		GO:0005524 ATP binding; GO:1901265 nucleoside phosphate binding; GO:0016773 phosphotransferase activity, alcohol group as acceptor; GO:0001882 nucleoside binding; GO:0043167 ion binding; GO:0004672 protein kinase activity; GO:0000166 nucleotide binding; GO:0097159 organic cyclic compound binding; GO:1901363 heterocyclic compound binding; GO:0032549 ribonucleoside binding; GO:0097367 carbohydrate …				IPR000719; IPR011009;	Protein kinase domain; Protein kinase-like domain;	T
TRINITY_DN101438_c0_g1_m.2694	598	1.51834	Up	Q4	0.00590326	S	"PREDICTED: glucose-6-phosphate isomerase 1, chloroplastic [Elaeis guineensis]"	1	4.2681e-25	128.74	AIIAEGNCGS(1)PR	3	0.62788	1	0.83662	0.847505	0.716377	1.2311	1.09473	1.17053	mitochondria	GO:0006757 ATP generation from ADP; GO:0009116 nucleoside metabolic process; GO:0042278 purine nucleoside metabolic process; GO:0006165 nucleoside diphosphate phosphorylation; GO:0046031 ADP metabolic process; GO:0019362 pyridine nucleotide metabolic process; GO:0006096 glycolytic process; GO:0009167 purine ribonucleoside monophosphate metabolic process; GO:0019319 hexose biosynthetic process; GO…		GO:0004347 glucose-6-phosphate isomerase activity; GO:0016853 isomerase activity; GO:0016860 intramolecular oxidoreductase activity; GO:0003824 catalytic activity; GO:0016861 intramolecular oxidoreductase activity, interconverting aldoses and ketoses;	K01810	GPI; glucose-6-phosphate isomerase [EC:5.3.1.9]	ath00030 Pentose phosphate pathway - Arabidopsis thaliana (thale cress); ath01200 Carbon metabolism - Arabidopsis thaliana (thale cress); ath01100 Metabolic pathways - Arabidopsis thaliana (thale cress); ath00520 Amino sugar and nucleotide sugar metabolism - Arabidopsis thaliana (thale cress); ath00500 Starch and sucrose metabolism - Arabidopsis thaliana (thale cress); ath00010 Glycolysis / Gluco…			G
TRINITY_DN101440_c1_g2_m.2696	221	3.84717	Up	Q4	1.01691e-05	S	PREDICTED: BAHD acyltransferase DCR [Musa acuminata subsp. malaccensis]	0.988276	0.00010042	81.128	GEPIS(0.012)AS(0.988)PVHNR	3	0.74707	3	0.626129	0.643092	0.666667	2.60778	2.3873	2.4526	chloroplast			GO:0016746 transferase activity, transferring acyl groups; GO:0016747 transferase activity, transferring acyl groups other than amino-acyl groups; GO:0003824 catalytic activity; GO:0016740 transferase activity;	K19747			IPR023213;	Chloramphenicol acetyltransferase-like domain;	#N/A
TRINITY_DN101541_c3_g1_m.2909	9	3.17782	Up	Q4	8.627e-05	S	PREDICTED: probable aquaporin PIP1-2 [Elaeis guineensis]	1	6.06837e-14	92.474	EEDVS(1)LGVNKFPER	3	0.06673	2	0.609305	0.691005	0.567488	2.13006	1.90566	1.89981	plasma membrane	GO:0006810 transport; GO:0051179 localization; GO:0051234 establishment of localization;	GO:0016020 membrane;	GO:0005215 transporter activity;	K09872			IPR023271;	Aquaporin-like;	G
TRINITY_DN101552_c0_g1_m.2921	9	1.61946	Up	Q4	0.00755839	S	PREDICTED: UDP-glucuronic acid decarboxylase 1-like [Elaeis guineensis]	0.813836	5.6375e-61	119.41	QS(0.186)S(0.814)ANQHQIPTHSPTYPVK	3	0.92189	4	0.816887	0.72786	0.761054	1.11379	1.19854	1.42181	chloroplast				K08678	UXS1; UDP-glucuronate decarboxylase [EC:4.1.1.35]	ath01100 Metabolic pathways - Arabidopsis thaliana (thale cress); ath00520 Amino sugar and nucleotide sugar metabolism - Arabidopsis thaliana (thale cress);	IPR016040;	NAD(P)-binding domain;	GM
TRINITY_DN101809_c0_g1_m.3414	633	1.68932	Up	Q4	0.000329522	S	PREDICTED: protein starmaker [Musa acuminata subsp. malaccensis]	0.993711	3.15622e-25	114.9	SNSTLS(0.006)ADS(0.994)PKER	4	0.2299	6	0.722412	0.74622	0.71345	1.1463	1.25139	1.28855	nucleus			GO:0097159 organic cyclic compound binding; GO:1901363 heterocyclic compound binding; GO:1901265 nucleoside phosphate binding; GO:0005488 binding; GO:0003676 nucleic acid binding; GO:0000166 nucleotide binding; GO:0036094 small molecule binding;	K12875	ACIN1; apoptotic chromatin condensation inducer in the nucleus	ath03015 mRNA surveillance pathway - Arabidopsis thaliana (thale cress); ath03040 Spliceosome - Arabidopsis thaliana (thale cress); ath03013 RNA transport - Arabidopsis thaliana (thale cress);	IPR003034; IPR034257; IPR000504; IPR012677;	SAP domain; Acinus, RNA recognition motif; RNA recognition motif domain; Nucleotide-binding alpha-beta plait domain;	B
TRINITY_DN101893_c3_g2_m.3561	63	1.86649	Up	Q4	0.00247315	S	"PREDICTED: chlorophyll a-b binding protein CP26, chloroplastic [Citrus sinensis]"	0.99596	2.72301e-08	86.413	AAPVS(0.996)PVS(0.004)EELAK	3	-0.17045	1	0.823467	0.573404	0.654292	1.36821	1.2133	1.24698	chloroplast				K08916	LHCB5; light-harvesting complex II chlorophyll a/b binding protein 5	ath01100 Metabolic pathways - Arabidopsis thaliana (thale cress); ath00196 Photosynthesis - antenna proteins - Arabidopsis thaliana (thale cress);	IPR023329;	Chlorophyll a/b binding protein domain;	#N/A
TRINITY_DN102019_c1_g1_m.3794	134	1.66617	Up	Q4	0.000761324	S	ribosomal protein L2 (chloroplast) [Phalaenopsis equestris]	0.998905	0.000620392	114.89	YS(0.001)DS(0.999)FILR	2	0.67841	5	0.695135	0.792994	0.745455	1.31749	1.2444	1.15963	cytoplasm	GO:0006518 peptide metabolic process; GO:0043043 peptide biosynthetic process; GO:0044267 cellular protein metabolic process; GO:0006807 nitrogen compound metabolic process; GO:0009058 biosynthetic process; GO:0043603 cellular amide metabolic process; GO:0044238 primary metabolic process; GO:1901566 organonitrogen compound biosynthetic process; GO:1901576 organic substance biosynthetic process; G…	GO:0005840 ribosome; GO:0043229 intracellular organelle; GO:0043232 intracellular non-membrane-bounded organelle; GO:0044446 intracellular organelle part; GO:0005737 cytoplasm; GO:0032991 macromolecular complex; GO:0044424 intracellular part; GO:0005623 cell; GO:0044422 organelle part; GO:0043228 non-membrane-bounded organelle; GO:0043226 organelle; GO:0015934 large ribosomal subunit; GO:0044391 …	GO:0097159 organic cyclic compound binding; GO:1901363 heterocyclic compound binding; GO:0003723 RNA binding; GO:0003824 catalytic activity; GO:0005488 binding; GO:0003676 nucleic acid binding; GO:0016740 transferase activity; GO:0005198 structural molecule activity; GO:0003735 structural constituent of ribosome;	K02886	RP-L2; large subunit ribosomal protein L2	ath03010 Ribosome - Arabidopsis thaliana (thale cress);	IPR008991; IPR022669; IPR014726; IPR014722;	Translation protein SH3-like domain; Ribosomal protein L2, C-terminal; Ribosomal protein L2, domain 3; Ribosomal protein L2 domain 2;	J
TRINITY_DN102073_c4_g1_m.3906	5	1.76984	Up	Q4	0.00205715	S	PREDICTED: glutathionyl-hydroquinone reductase YqjG isoform X2 [Oryza sativa Japonica Group]	0.828626	2.6544e-141	181.72	S(0.171)S(0.829)LDEVSPIGSFIR	2	0.20456	1	0.66108	0.687129	0.778104	1.12929	1.27108	1.36285	cytoplasm			GO:0005515 protein binding; GO:0005488 binding;	K07393			IPR010987; IPR012336; IPR004045;	Glutathione S-transferase, C-terminal-like; Thioredoxin-like fold; Glutathione S-transferase, N-terminal;	O
TRINITY_DN102089_c1_g1_m.3949	334	1.77636	Up	Q4	0.000197894	S	PREDICTED: vacuolar protein sorting-associated protein 53 A [Elaeis guineensis]	0.999799	3.73989e-05	65.374	ERDFGS(1)DEEADETKNK	3	-0.75003	2	0.763226	0.722789	0.725086	1.22702	1.3632	1.3375	chloroplast				K20299			IPR007234;	Vps53-like, N-terminal;	U
TRINITY_DN102242_c0_g1_m.4247	104	2.68495	Up	Q4	1.75877e-05	S	PREDICTED: T-complex protein 1 subunit theta [Ziziphus jujuba]	1	3.15086e-13	113.25	HLS(1)GLDEAVLK	3	-0.089651	2	0.507069	0.562956	0.589552	1.49458	1.42916	1.53214	cytoplasm	GO:0006457 protein folding; GO:0009987 cellular process;		GO:0005524 ATP binding; GO:1901265 nucleoside phosphate binding; GO:0001882 nucleoside binding; GO:0043167 ion binding; GO:0005515 protein binding; GO:0000166 nucleotide binding; GO:0097159 organic cyclic compound binding; GO:1901363 heterocyclic compound binding; GO:0032549 ribonucleoside binding; GO:0097367 carbohydrate derivative binding; GO:0032553 ribonucleotide binding; GO:0005488 binding; …	K09500			IPR027410; IPR027409; IPR027413;	TCP-1-like chaperonin intermediate domain; GroEL-like apical domain; GroEL-like equatorial domain;	O
TRINITY_DN102420_c0_g1_m.4634	434	2.05738	Up	Q4	0.000116787	S	PREDICTED: protein decapping 5-like [Phoenix dactylifera]	1	0.0229332	47.302	AKS(1)PAVVK	3	0.38062	1	0.64878	0.585284	0.652956	1.25601	1.25472	1.3716	nucleus				K18749			IPR025609; IPR025768; IPR025761; IPR019050; IPR010920; IPR025762;	Lsm14-like, N-terminal; TFG box; FFD box; FDF domain; LSM domain; DFDF domain;	U
TRINITY_DN102585_c2_g1_m.5022	12	0.36223	Down	Q1	4.18533e-05	S	PREDICTED: sucrose synthase 1 [Elaeis guineensis]	1	0.0231422	56.916	VHS(1)VRER	3	-0.15209	1	1.21212	1.20608	1.18316	0.472678	0.474048	0.357798	cytoplasm	GO:0044723 single-organism carbohydrate metabolic process; GO:0008152 metabolic process; GO:0005985 sucrose metabolic process; GO:0044262 cellular carbohydrate metabolic process; GO:0044710 single-organism metabolic process; GO:0044763 single-organism cellular process; GO:0044699 single-organism process; GO:0009311 oligosaccharide metabolic process; GO:0005984 disaccharide metabolic process; GO:0…		GO:0016758 transferase activity, transferring hexosyl groups; GO:0003824 catalytic activity; GO:0035251 UDP-glucosyltransferase activity; GO:0008194 UDP-glycosyltransferase activity; GO:0046527 glucosyltransferase activity; GO:0016757 transferase activity, transferring glycosyl groups; GO:0016157 sucrose synthase activity; GO:0016740 transferase activity;	K00695	E2.4.1.13; sucrose synthase [EC:2.4.1.13]	ath01100 Metabolic pathways - Arabidopsis thaliana (thale cress); ath00500 Starch and sucrose metabolism - Arabidopsis thaliana (thale cress);	IPR000368; IPR001296;	Sucrose synthase; Glycosyl transferase, family 1;	M
TRINITY_DN102597_c2_g1_m.5037	485	1.53897	Up	Q4	0.000142519	S	PREDICTED: Dendrobium catenatum microtubule-associated protein futsch-like	0.999987	3.97302e-29	109.04	S(1)LKGEDAPSLEAQK	3	1.1855	4	0.776403	0.836667	0.799691	1.18781	1.26348	1.26188	chloroplast									#N/A
TRINITY_DN102617_c0_g1_m.5085	918	0.220169	Down	Q1	6.27519e-05	S	PREDICTED: titin homolog isoform X1 [Elaeis guineensis]	0.804444	0.000402942	98.407	S(0.001)AS(0.804)S(0.195)LAEFK	2	0.20209	2	1.70582	1.94228	1.70911	0.415596	0.365854	0.398041	nucleus									#N/A
TRINITY_DN102617_c0_g1_m.5085	1040	0.38812	Down	Q1	7.74532e-06	S	PREDICTED: titin homolog isoform X1 [Elaeis guineensis]	0.986832	3.3665e-204	197.29	T(0.01)PS(0.987)FS(0.004)YSDDNPVIEK	2	0.63346	4	1.55416	1.55834	1.47516	0.622018	0.565492	0.593054	nucleus									#N/A
TRINITY_DN102617_c0_g1_m.5085	884	0.558301	Down	Q1	0.00154429	S	PREDICTED: titin homolog isoform X1 [Elaeis guineensis]	0.998617	9.95568e-21	102.08	FTDSEPGS(0.001)NS(0.999)PLQK	3	-2.5844	2	1.24629	1.45169	1.31366	0.695413	0.7028	0.841496	nucleus									#N/A
TRINITY_DN102663_c3_g1_m.5161	92	1.72577	Up	Q4	3.69452e-05	S	PITH domain-containing protein 1 [Asparagus officinalis]	0.751578	7.93145e-27	104.84	SISVVGGAEGT(0.248)S(0.752)PS(0.001)K	3	0.57451	2	0.737209	0.733982	0.793778	1.32453	1.26434	1.31996	nucleus							IPR008979; IPR010400;	Galactose-binding domain-like; PITH domain;	O
TRINITY_DN102910_c56_g26_m.5674	48	0.588661	Down	Q1	0.0392185	S	PREDICTED: glutamine synthetase nodule isozyme [Phoenix dactylifera]	0.995262	0.00164376	48.216	TLPGPVT(0.005)DPS(0.995)QIPK	3	2.5426	1	1.15603	1.78241	1.28006	0.837641	0.814815	0.830806	cytoplasm	GO:0009064 glutamine family amino acid metabolic process; GO:0008652 cellular amino acid biosynthetic process; GO:0006542 glutamine biosynthetic process; GO:0016053 organic acid biosynthetic process; GO:0044711 single-organism biosynthetic process; GO:0044281 small molecule metabolic process; GO:0006541 glutamine metabolic process; GO:0044763 single-organism cellular process; GO:0044699 single-or…		GO:0016879 ligase activity, forming carbon-nitrogen bonds; GO:0016211 ammonia ligase activity; GO:0004356 glutamate-ammonia ligase activity; GO:0016880 acid-ammonia (or amide) ligase activity; GO:0003824 catalytic activity; GO:0016874 ligase activity;	K01915	glnA; glutamine synthetase [EC:6.3.1.2]	ath00250 Alanine, aspartate and glutamate metabolism - Arabidopsis thaliana (thale cress); ath01230 Biosynthesis of amino acids - Arabidopsis thaliana (thale cress); ath00220 Arginine biosynthesis - Arabidopsis thaliana (thale cress); ath00910 Nitrogen metabolism - Arabidopsis thaliana (thale cress); ath01100 Metabolic pathways - Arabidopsis thaliana (thale cress); ath00630 Glyoxylate and dicarbo…	IPR008146; IPR008147; IPR014746;	Glutamine synthetase, catalytic domain; Glutamine synthetase, beta-Grasp domain; Glutamine synthetase/guanido kinase, catalytic domain;	E
TRINITY_DN102922_c0_g2_m.5700	602	1.61726	Up	Q4	0.000687141	S	PREDICTED: ALG-2 interacting protein X-like [Phoenix dactylifera]	0.929475	4.68187e-29	120.21	LLAT(0.035)S(0.929)GS(0.035)HEDLFK	2	-0.16079	2	0.731849	0.857708	0.721689	1.19734	1.27407	1.26646	extracellular			GO:0005515 protein binding; GO:0005488 binding;	K12200	PDCD6IP; programmed cell death 6-interacting protein	ath04144 Endocytosis - Arabidopsis thaliana (thale cress);	IPR025304; IPR004328;	ALIX V-shaped domain; BRO1 domain;	R
TRINITY_DN102942_c0_g1_m.5737	205	0.616015	Down	Q1	0.00036013	T	PREDICTED: actin-101 isoform X1 [Vitis vinifera]	0.917402	5.38754e-19	99.392	GYS(0.002)FT(0.04)T(0.04)T(0.917)AEREIVR	3	-0.18185	8	1.19484	1.13979	1.25448	0.695509	0.736397	0.779043	cytoskeleton				K10355					Z
TRINITY_DN102969_c2_g1_m.5801	9	1.54194	Up	Q4	0.00495307	S	PREDICTED: FGGY carbohydrate kinase domain-containing protein isoform X1 [Elaeis guineensis]	0.955056	0.000269991	80.746	T(0.017)LS(0.955)S(0.027)S(0.001)AISDK	2	0.31681	1	0.723154	0.828345	0.836947	1.3	1.09249	1.29036	chloroplast	GO:0008152 metabolic process; GO:0005975 carbohydrate metabolic process; GO:0044238 primary metabolic process; GO:0071704 organic substance metabolic process;		GO:0016773 phosphotransferase activity, alcohol group as acceptor; GO:0003824 catalytic activity; GO:0016740 transferase activity; GO:0016772 transferase activity, transferring phosphorus-containing groups;				IPR018484; IPR018485;	Carbohydrate kinase, FGGY, N-terminal; Carbohydrate kinase, FGGY, C-terminal;	G
TRINITY_DN103010_c1_g1_m.5891	339	4.184	Up	Q4	2.96882e-06	T	linoleate 9S-lipoxygenase 6 isoform X1 [Ananas comosus]	0.998017	0.00724577	48.568	T(0.002)FIT(0.998)PGHNQR	3	-0.028953	1	0.6455	0.625494	0.587093	2.57567	2.68389	2.51467	cytoplasm	GO:0044699 single-organism process; GO:0008152 metabolic process; GO:0055114 oxidation-reduction process; GO:0044710 single-organism metabolic process;		GO:0016702 oxidoreductase activity, acting on single donors with incorporation of molecular oxygen, incorporation of two atoms of oxygen; GO:0016701 oxidoreductase activity, acting on single donors with incorporation of molecular oxygen; GO:0003824 catalytic activity; GO:0005488 binding; GO:0051213 dioxygenase activity; GO:0043167 ion binding; GO:0043169 cation binding; GO:0046872 metal ion bindi…	K15718	LOX1_5; linoleate 9S-lipoxygenase [EC:1.13.11.58]	ath00591 Linoleic acid metabolism - Arabidopsis thaliana (thale cress);	IPR027433; IPR001024; IPR013819;	Lipoxygenase, domain 3; PLAT/LH2 domain; Lipoxygenase, C-terminal;	#N/A
TRINITY_DN103010_c1_g1_m.5891	821	2.95367	Up	Q4	0.000751898	S	linoleate 9S-lipoxygenase 6 isoform X1 [Ananas comosus]	0.99999	0.000113134	78.249	NIS(1)NLNHDPSLK	3	-0.097132	1	0.679183	0.78793	0.677327	2.35905	2.12158	1.85333	cytoplasm	GO:0044699 single-organism process; GO:0008152 metabolic process; GO:0055114 oxidation-reduction process; GO:0044710 single-organism metabolic process;		GO:0016702 oxidoreductase activity, acting on single donors with incorporation of molecular oxygen, incorporation of two atoms of oxygen; GO:0016701 oxidoreductase activity, acting on single donors with incorporation of molecular oxygen; GO:0003824 catalytic activity; GO:0005488 binding; GO:0051213 dioxygenase activity; GO:0043167 ion binding; GO:0043169 cation binding; GO:0046872 metal ion bindi…	K15718	LOX1_5; linoleate 9S-lipoxygenase [EC:1.13.11.58]	ath00591 Linoleic acid metabolism - Arabidopsis thaliana (thale cress);	IPR027433; IPR001024; IPR013819;	Lipoxygenase, domain 3; PLAT/LH2 domain; Lipoxygenase, C-terminal;	#N/A
TRINITY_DN103199_c1_g1_m.6297	25	1.50833	Up	Q4	0.000104668	S	PREDICTED: DNA-damage-repair/toleration protein DRT102 [Musa acuminata subsp. malaccensis]	1	1.53957e-87	164.01	IFTGADS(1)FGCNLK	2	0.25257	5	0.806584	0.804739	0.826406	1.22951	1.17883	1.26855	cytoplasm	GO:0008152 metabolic process; GO:0005975 carbohydrate metabolic process; GO:0044238 primary metabolic process; GO:0071704 organic substance metabolic process;		GO:0016853 isomerase activity; GO:0003824 catalytic activity;				IPR011051; IPR013096; IPR014710;	RmlC-like cupin domain; Cupin 2, conserved barrel; RmlC-like jelly roll fold;	#N/A
TRINITY_DN103210_c0_g1_m.6329	71	1.547	Up	Q4	0.0154588	S	PREDICTED: protein CYPRO4-like [Phoenix dactylifera]	0.958018	7.97091e-05	47.635	S(0.958)PAGT(0.022)LKPGT(0.011)S(0.004)VS(0.005)VDDVDSK	3	0.86529	1	0.676856	0.859031	0.831325	1.12284	1.4009	1.13834	chloroplast			GO:0005515 protein binding; GO:0005488 binding;				IPR015943;	WD40/YVTN repeat-like-containing domain;	U
TRINITY_DN103210_c0_g1_m.6329	101	1.55733	Up	Q4	0.00539178	S	PREDICTED: protein CYPRO4-like [Phoenix dactylifera]	0.864118	6.01925e-10	84.41	YS(0.067)NS(0.864)PS(0.034)S(0.034)ITPTK	2	0.31527	6	0.68821	0.86674	0.800201	1.21624	1.33035	1.12116	chloroplast			GO:0005515 protein binding; GO:0005488 binding;				IPR015943;	WD40/YVTN repeat-like-containing domain;	U
TRINITY_DN103227_c0_g2_m.6378	21	1.51264	Up	Q4	0.0128946	S	PREDICTED: nuclear pore complex protein NUP50A [Phoenix dactylifera]	0.952862	0	267.2	QISKDNPELDDDT(0.038)S(0.953)ES(0.01)EMGTFQK	3	0.22341	11	0.828723	0.658874	0.917355	1.10902	1.21523	1.31357	nucleus	GO:0006810 transport; GO:0046907 intracellular transport; GO:0051649 establishment of localization in cell; GO:0051179 localization; GO:0051234 establishment of localization; GO:0051641 cellular localization;	GO:0043229 intracellular organelle; GO:0005643 nuclear pore; GO:0005635 nuclear envelope; GO:0044446 intracellular organelle part; GO:0031967 organelle envelope; GO:0012505 endomembrane system; GO:0032991 macromolecular complex; GO:0044424 intracellular part; GO:0005623 cell; GO:0044422 organelle part; GO:0043226 organelle; GO:0043231 intracellular membrane-bounded organelle; GO:0005634 nucleus; …		K15304			IPR000156; IPR011993; IPR015007;	Ran binding domain; PH domain-like; Nuclear pore complex, NUP2/50/61;	U
TRINITY_DN103227_c0_g2_m.6378	429	1.50795	Up	Q4	0.00733871	T	PREDICTED: nuclear pore complex protein NUP50A [Phoenix dactylifera]	1	1.47486e-16	108.58	AIALKT(1)PENS(1)PK	3	0.59761	17	0.829787	0.677922	0.898465	1.12782	1.20609	1.29447	nucleus	GO:0006810 transport; GO:0046907 intracellular transport; GO:0051649 establishment of localization in cell; GO:0051179 localization; GO:0051234 establishment of localization; GO:0051641 cellular localization;	GO:0043229 intracellular organelle; GO:0005643 nuclear pore; GO:0005635 nuclear envelope; GO:0044446 intracellular organelle part; GO:0031967 organelle envelope; GO:0012505 endomembrane system; GO:0032991 macromolecular complex; GO:0044424 intracellular part; GO:0005623 cell; GO:0044422 organelle part; GO:0043226 organelle; GO:0043231 intracellular membrane-bounded organelle; GO:0005634 nucleus; …		K15304			IPR000156; IPR011993; IPR015007;	Ran binding domain; PH domain-like; Nuclear pore complex, NUP2/50/61;	U
TRINITY_DN103348_c8_g2_m.6625	808	1.52771	Up	Q4	0.00410742	S	"PREDICTED: 1,4-alpha-glucan-branching enzyme 1, chloroplastic/amyloplastic isoform X1 [Elaeis guineensis]"	0.999986	2.0151e-43	141.18	INPS(1)AEYFSTEGK	2	-0.26631	5	0.720497	0.824302	0.87013	1.14836	1.20222	1.33873	chloroplast	GO:0016051 carbohydrate biosynthetic process; GO:0000271 polysaccharide biosynthetic process; GO:0044042 glucan metabolic process; GO:0044699 single-organism process; GO:0009058 biosynthetic process; GO:0006112 energy reserve metabolic process; GO:0044237 cellular metabolic process; GO:0044264 cellular polysaccharide metabolic process; GO:0071704 organic substance metabolic process; GO:0008152 me…		GO:0003844 1,4-alpha-glucan branching enzyme activity; GO:0016758 transferase activity, transferring hexosyl groups; GO:0003824 catalytic activity; GO:0005488 binding; GO:0016798 hydrolase activity, acting on glycosyl bonds; GO:0043167 ion binding; GO:0043169 cation binding; GO:0004553 hydrolase activity, hydrolyzing O-glycosyl compounds; GO:0016757 transferase activity, transferring glycosyl gro…	K00700	GBE1; 1,4-alpha-glucan branching enzyme [EC:2.4.1.18]	ath01100 Metabolic pathways - Arabidopsis thaliana (thale cress); ath00500 Starch and sucrose metabolism - Arabidopsis thaliana (thale cress); ath01110 Biosynthesis of secondary metabolites - Arabidopsis thaliana (thale cress);	IPR004193; IPR014756; IPR017853; IPR006048; IPR013780; IPR013783; IPR006047; IPR013781;	Glycoside hydrolase, family 13, N-terminal; Immunoglobulin E-set; Glycoside hydrolase superfamily; Alpha-amylase/branching enzyme, C-terminal all beta; Glycosyl hydrolase, all-beta; Immunoglobulin-like fold; Glycosyl hydrolase, family 13, catalytic domain; Glycoside hydrolase, catalytic domain;	G
TRINITY_DN103352_c3_g6_m.6639	308	1.99968	Up	Q4	0.00108375	T	"PREDICTED: protein EARLY-RESPONSIVE TO DEHYDRATION 7, chloroplastic [Elaeis guineensis]"	0.825211	2.62849e-19	103.13	RRT(0.825)S(0.161)PCS(0.013)QPT(0.001)EVSK	3	0.044937	1	0.700322	0.604513	0.648889	1.43411	1.18583	1.28689	cytoplasm				K19366	SPG20; spartin	ath04144 Endocytosis - Arabidopsis thaliana (thale cress);	IPR009686;	Senescence/spartin-associated;	#N/A
TRINITY_DN103352_c3_g6_m.6639	458	1.56806	Up	Q4	0.0131636	S	"PREDICTED: protein EARLY-RESPONSIVE TO DEHYDRATION 7, chloroplastic [Elaeis guineensis]"	0.997522	0.0356713	40.727	T(0.002)LAKS(0.998)FAK	3	-0.66886	1	0.709989	0.833729	0.765556	1.20736	1.03976	1.37397	cytoplasm				K19366	SPG20; spartin	ath04144 Endocytosis - Arabidopsis thaliana (thale cress);	IPR009686;	Senescence/spartin-associated;	#N/A
TRINITY_DN103432_c0_g4_m.6822	1261	0.552655	Down	Q1	0.000409719	S	Transducin/WD40 repeat-like superfamily protein [Arabidopsis thaliana]	0.970411	1.36697e-59	104.09	DGTEAPPHEIPES(0.97)PT(0.017)ELREGS(0.013)QIPK	4	-0.48123	2	1.24706	1.20561	1.37019	0.711898	0.670213	0.730608	chloroplast			GO:0005515 protein binding; GO:0005488 binding;				IPR017986; IPR015943;	WD40-repeat-containing domain; WD40/YVTN repeat-like-containing domain;	#N/A
TRINITY_DN103443_c0_g2_m.6843	136	1.58067	Up	Q4	0.000200965	T	PREDICTED: phototropin-1A isoform X2 [Phoenix dactylifera]	0.788779	2.52533e-10	86.8	LQGVGVRKS(0.023)DEDT(0.789)S(0.189)R	2	-1.4387	2	0.782362	0.771186	0.797872	1.30639	1.19656	1.21386	cytoplasm	GO:0050794 regulation of cellular process; GO:0044700 single organism signaling; GO:0016310 phosphorylation; GO:0051716 cellular response to stimulus; GO:0035556 intracellular signal transduction; GO:0044267 cellular protein metabolic process; GO:0044699 single-organism process; GO:0000160 phosphorelay signal transduction system; GO:0044238 primary metabolic process; GO:0023052 signaling; GO:0050…		GO:1901265 nucleoside phosphate binding; GO:0016773 phosphotransferase activity, alcohol group as acceptor; GO:0004672 protein kinase activity; GO:0016775 phosphotransferase activity, nitrogenous group as acceptor; GO:0004871 signal transducer activity; GO:1901363 heterocyclic compound binding; GO:0097159 organic cyclic compound binding; GO:0016301 kinase activity; GO:0032553 ribonucleotide bindi…	K20715			IPR000719; IPR000014; IPR000700; IPR011009;	Protein kinase domain; PAS domain; PAS-associated, C-terminal; Protein kinase-like domain;	#N/A
TRINITY_DN103443_c0_g2_m.6843	132	1.55124	Up	Q4	0.000611169	S	PREDICTED: phototropin-1A isoform X2 [Phoenix dactylifera]	0.997939	1.86406e-05	65.423	LQGVGVRKS(0.998)DEDT(0.001)S(0.001)R	3	-1.3967	3	0.777508	0.820339	0.777356	1.17612	1.19656	1.31183	cytoplasm	GO:0050794 regulation of cellular process; GO:0044700 single organism signaling; GO:0016310 phosphorylation; GO:0051716 cellular response to stimulus; GO:0035556 intracellular signal transduction; GO:0044267 cellular protein metabolic process; GO:0044699 single-organism process; GO:0000160 phosphorelay signal transduction system; GO:0044238 primary metabolic process; GO:0023052 signaling; GO:0050…		GO:1901265 nucleoside phosphate binding; GO:0016773 phosphotransferase activity, alcohol group as acceptor; GO:0004672 protein kinase activity; GO:0016775 phosphotransferase activity, nitrogenous group as acceptor; GO:0004871 signal transducer activity; GO:1901363 heterocyclic compound binding; GO:0097159 organic cyclic compound binding; GO:0016301 kinase activity; GO:0032553 ribonucleotide bindi…	K20715			IPR000719; IPR000014; IPR000700; IPR011009;	Protein kinase domain; PAS domain; PAS-associated, C-terminal; Protein kinase-like domain;	#N/A
TRINITY_DN103453_c0_g2_m.6868	600	2.41189	Up	Q4	9.17931e-06	S	PREDICTED: myosin-9 [Phoenix dactylifera]	1	3.06126e-55	149.6	HSHIAEPIPS(1)PK	2	0.86253	13	0.609977	0.641525	0.637763	1.47756	1.5026	1.57654	chloroplast									#N/A
TRINITY_DN103460_c0_g1_m.6877	1609	2.15584	Up	Q4	0.000662396	S	ABC transporter C family member 2-like [Asparagus officinalis]	1	6.73792e-09	100.4	LQHPNFS(1)FEDK	2	-0.086248	7	0.744921	0.551837	0.637465	1.28285	1.4303	1.45673	plasma membrane	GO:0006810 transport; GO:0055085 transmembrane transport; GO:0051179 localization; GO:0051234 establishment of localization;	GO:0031224 intrinsic component of membrane; GO:0016020 membrane; GO:0016021 integral component of membrane; GO:0044425 membrane part;	GO:1901265 nucleoside phosphate binding; GO:0015399 primary active transmembrane transporter activity; GO:0016817 hydrolase activity, acting on acid anhydrides; GO:0016787 hydrolase activity; GO:0016887 ATPase activity; GO:0097159 organic cyclic compound binding; GO:1901363 heterocyclic compound binding; GO:0016462 pyrophosphatase activity; GO:0003824 catalytic activity; GO:0032553 ribonucleotide…				IPR003593; IPR003439; IPR027417; IPR011527;	AAA+ ATPase domain; ABC transporter-like; P-loop containing nucleoside triphosphate hydrolase; ABC transporter type 1, transmembrane domain;	Q
TRINITY_DN103493_c0_g1_m.6956	244	2.16468	Up	Q4	0.000775302	S	PREDICTED: chaperone protein ClpB1-like [Phoenix dactylifera]	0.970157	5.98028e-15	91.276	KVES(0.97)AS(0.026)GDT(0.004)NFQALK	3	0.24897	1	0.700075	0.702425	0.710727	1.38439	1.5	1.69008	cytoplasm	GO:0008152 metabolic process; GO:0019538 protein metabolic process; GO:0043170 macromolecule metabolic process; GO:0044238 primary metabolic process; GO:0071704 organic substance metabolic process;		GO:0005524 ATP binding; GO:1901265 nucleoside phosphate binding; GO:0001882 nucleoside binding; GO:0043167 ion binding; GO:0000166 nucleotide binding; GO:0097159 organic cyclic compound binding; GO:1901363 heterocyclic compound binding; GO:0032549 ribonucleoside binding; GO:0097367 carbohydrate derivative binding; GO:0032553 ribonucleotide binding; GO:0005488 binding; GO:0032550 purine ribonucleo…	K03695			IPR019489; IPR003593; IPR003959; IPR027417; IPR004176;	Clp ATPase, C-terminal; AAA+ ATPase domain; ATPase, AAA-type, core; P-loop containing nucleoside triphosphate hydrolase; Clp, N-terminal;	O
TRINITY_DN103538_c1_g1_m.7071	236	1.54673	Up	Q4	0.00319644	S	PREDICTED: protein FLX-like 3 [Phoenix dactylifera]	1	1.0337e-112	134.74	HGS(1)PEAPFAPPYGEGYGVNLGGADK	3	-0.33567	15	0.779363	0.780652	0.784165	1.20385	1.09411	1.32787	nucleus									#N/A
TRINITY_DN103576_c16_g4_m.7159	172	0.499508	Down	Q1	0.000547213	S	PREDICTED: vacuolar protein-sorting-associated protein 37 homolog 1 isoform X1 [Musa acuminata subsp.malaccensis]	0.966014	4.56381e-07	109.39	AYS(0.966)PS(0.021)S(0.013)LLK	2	-0.66313	6	1.68421	1.50378	1.44506	0.731651	0.760324	0.822273	nucleus				K12185	VPS37; ESCRT-I complex subunit VPS37	ath04144 Endocytosis - Arabidopsis thaliana (thale cress);	IPR009851;	Modifier of rudimentary, Modr;	S
TRINITY_DN103612_c1_g1_m.7236	391	2.24732	Up	Q4	0.00375871	S	PREDICTED: 60S ribosomal protein L4 [Ziziphus jujuba]	0.876944	2.662e-106	165.66	T(0.041)MIS(0.877)DS(0.082)DYTEFENFSK	3	-0.60378	2	0.640173	0.665702	0.754545	1.42676	1.38674	1.81692	cytoplasm	GO:0006518 peptide metabolic process; GO:0043043 peptide biosynthetic process; GO:0044267 cellular protein metabolic process; GO:0006807 nitrogen compound metabolic process; GO:0009058 biosynthetic process; GO:0043603 cellular amide metabolic process; GO:0044238 primary metabolic process; GO:1901566 organonitrogen compound biosynthetic process; GO:1901576 organic substance biosynthetic process; G…	GO:0005840 ribosome; GO:0043226 organelle; GO:0043229 intracellular organelle; GO:0043232 intracellular non-membrane-bounded organelle; GO:0044464 cell part; GO:0005622 intracellular; GO:0005737 cytoplasm; GO:0032991 macromolecular complex; GO:0044424 intracellular part; GO:1990904 ribonucleoprotein complex; GO:0005623 cell; GO:0030529 intracellular ribonucleoprotein complex; GO:0044444 cytoplasm…	GO:0003735 structural constituent of ribosome; GO:0005198 structural molecule activity;	K02930	RP-L4e; large subunit ribosomal protein L4e	ath03010 Ribosome - Arabidopsis thaliana (thale cress);	IPR023574; IPR025755;	Ribosomal protein L4 domain; 60S ribosomal protein L4, C-terminal domain;	A
TRINITY_DN103612_c1_g1_m.7239	110	2.16148	Up	Q4	0.00210595	S	PREDICTED: 40S ribosomal protein S7-like [Musa acuminata subsp. malaccensis]	0.999915	3.00285e-55	149.69	DVVFEYPVTES(1)A	2	0.532	3	0.66277	0.754448	0.636432	1.49694	1.28708	1.6549	cytoplasm	GO:0006518 peptide metabolic process; GO:0043043 peptide biosynthetic process; GO:0044267 cellular protein metabolic process; GO:0006807 nitrogen compound metabolic process; GO:0009058 biosynthetic process; GO:0043603 cellular amide metabolic process; GO:0044238 primary metabolic process; GO:1901566 organonitrogen compound biosynthetic process; GO:1901576 organic substance biosynthetic process; G…	GO:0005840 ribosome; GO:0043226 organelle; GO:0043229 intracellular organelle; GO:0043232 intracellular non-membrane-bounded organelle; GO:0044464 cell part; GO:0005622 intracellular; GO:0005737 cytoplasm; GO:0032991 macromolecular complex; GO:0044424 intracellular part; GO:1990904 ribonucleoprotein complex; GO:0005623 cell; GO:0030529 intracellular ribonucleoprotein complex; GO:0044444 cytoplasm…	GO:0003735 structural constituent of ribosome; GO:0005198 structural molecule activity;						A
TRINITY_DN103727_c0_g2_m.7475	172	2.056	Up	Q4	0.00035547	S	PREDICTED: nuclear pore complex protein NUP1 isoform X3 [Elaeis guineensis]	1	0.0316465	72.607	VLVS(1)DNR	2	0.64303	1	0.613842	0.707661	0.623188	1.258	1.43527	1.305	nucleus									YU
TRINITY_DN103727_c0_g2_m.7475	182	3.18817	Up	Q4	0.000749404	S	PREDICTED: nuclear pore complex protein NUP1 isoform X3 [Elaeis guineensis]	0.909512	4.04398e-06	86.262	IGVGNS(0.09)S(0.91)FNR	2	0.49328	1	0.478435	0.481855	0.45039	1.27872	1.59837	1.6204	nucleus									YU
TRINITY_DN103727_c0_g2_m.7475	23	2.03231	Up	Q4	5.57533e-05	S	PREDICTED: nuclear pore complex protein NUP1 isoform X3 [Elaeis guineensis]	0.902962	0.00278743	52.569	RPS(0.903)PY(0.001)DRPPS(0.096)AVR	2	-0.11214	1	0.7001	0.590726	0.668896	1.33427	1.35576	1.29273	nucleus									YU
TRINITY_DN103754_c1_g13_m.7535	127	1.50223	Up	Q4	0.00648972	S	PREDICTED: FAD-dependent urate hydroxylase [Phoenix dactylifera]	0.88388	0.00170905	56.036	S(0.116)FS(0.884)FKEEAPGQEVR	3	-0.58838	1	0.73849	0.83871	0.817805	1.32121	1.07626	1.20039	chloroplast	GO:0044699 single-organism process; GO:0008152 metabolic process; GO:0055114 oxidation-reduction process; GO:0044710 single-organism metabolic process;		GO:0097159 organic cyclic compound binding; GO:1901363 heterocyclic compound binding; GO:1901265 nucleoside phosphate binding; GO:0050660 flavin adenine dinucleotide binding; GO:0003824 catalytic activity; GO:0005488 binding; GO:0043167 ion binding; GO:0043168 anion binding; GO:0000166 nucleotide binding; GO:0048037 cofactor binding; GO:0036094 small molecule binding; GO:0071949 FAD binding; GO:0…				IPR002938; IPR023753;	FAD-binding domain; FAD/NAD(P)-binding domain;	CR
TRINITY_DN103792_c0_g1_m.7635	25	1.54054	Up	Q4	0.000698535	S	PREDICTED: far upstream element-binding protein 2-like [Musa acuminata subsp. malaccensis]	0.937205	5.56638e-65	131.3	KFDDHS(0.001)GAT(0.061)S(0.937)PS(0.001)PASGR	3	0.22715	31	0.800839	0.786553	0.783537	1.15718	1.19011	1.30522	nucleus			GO:0097159 organic cyclic compound binding; GO:1901363 heterocyclic compound binding; GO:0003723 RNA binding; GO:0005488 binding; GO:0003676 nucleic acid binding;	K13210			IPR004087; IPR004088;	K Homology domain; K Homology domain, type 1;	A
TRINITY_DN103974_c0_g1_m.7997	174	2.68395	Up	Q4	0.00034855	S	"PREDICTED: alpha-glucan water dikinase, chloroplastic isoform X1 [Elaeis guineensis]"	0.987294	0.012435	79.201	S(0.007)GS(0.987)S(0.005)SLLK	2	-0.29315	1	0.642963	0.522576	0.638607	1.56923	1.50275	1.77025	chloroplast	GO:0016310 phosphorylation; GO:0008152 metabolic process; GO:0044237 cellular metabolic process; GO:0006793 phosphorus metabolic process; GO:0009987 cellular process; GO:0006796 phosphate-containing compound metabolic process;		GO:0005524 ATP binding; GO:1901265 nucleoside phosphate binding; GO:0001882 nucleoside binding; GO:0043167 ion binding; GO:0000166 nucleotide binding; GO:0097159 organic cyclic compound binding; GO:1901363 heterocyclic compound binding; GO:0032549 ribonucleoside binding; GO:0097367 carbohydrate derivative binding; GO:0016301 kinase activity; GO:0003824 catalytic activity; GO:0032553 ribonucleotid…	K08244			IPR002192; IPR013816; IPR013815;	Pyruvate phosphate dikinase, PEP/pyruvate-binding; ATP-grasp fold, subdomain 2; ATP-grasp fold, subdomain 1;	#N/A
TRINITY_DN104031_c5_g1_m.8105	877	1.58101	Up	Q4	0.0483628	S	PREDICTED: serine/threonine-protein kinase EDR1-like [Elaeis guineensis]	0.96426	0.00980406	69.672	HSTFLS(0.964)S(0.036)K	2	-0.07833	2	0.824795	0.657244	0.892461	1.12023	1.08707	1.54682	nucleus	GO:0016310 phosphorylation; GO:0044267 cellular protein metabolic process; GO:0044238 primary metabolic process; GO:0044237 cellular metabolic process; GO:0006796 phosphate-containing compound metabolic process; GO:0071704 organic substance metabolic process; GO:0008152 metabolic process; GO:0006468 protein phosphorylation; GO:0006793 phosphorus metabolic process; GO:0044260 cellular macromolecul…		GO:0005524 ATP binding; GO:1901265 nucleoside phosphate binding; GO:0016773 phosphotransferase activity, alcohol group as acceptor; GO:0001882 nucleoside binding; GO:0043167 ion binding; GO:0004672 protein kinase activity; GO:0000166 nucleotide binding; GO:0097159 organic cyclic compound binding; GO:1901363 heterocyclic compound binding; GO:0032549 ribonucleoside binding; GO:0097367 carbohydrate …				IPR000719; IPR001245; IPR011009;	Protein kinase domain; Serine-threonine/tyrosine-protein kinase catalytic domain; Protein kinase-like domain;	T
TRINITY_DN104174_c0_g1_m.8431	459	1.72645	Up	Q4	0.000226469	S	START-2 domain protein [Medicago truncatula]	0.997542	4.70701e-19	85.737	LNIEGS(0.998)PHT(0.002)DDHRQDNK	4	0.72996	2	0.67507	0.722948	0.806378	1.29496	1.23482	1.276	nucleus							IPR023393;	START-like domain;	#N/A
TRINITY_DN104176_c8_g1_m.8436	46	2.88027	Up	Q4	5.77687e-05	S	PREDICTED: adenosylhomocysteinase-like [Phoenix dactylifera]	1	3.98938e-07	97.073	VKDLS(1)QADFGR	3	1.5574	2	0.515625	0.555974	0.536842	1.44421	1.55371	1.63483	chloroplast	GO:1901606 alpha-amino acid catabolic process; GO:0009116 nucleoside metabolic process; GO:0042278 purine nucleoside metabolic process; GO:0046498 S-adenosylhomocysteine metabolic process; GO:0006725 cellular aromatic compound metabolic process; GO:0044699 single-organism process; GO:0072523 purine-containing compound catabolic process; GO:0044237 cellular metabolic process; GO:0071704 organic su…		GO:0097159 organic cyclic compound binding; GO:1901363 heterocyclic compound binding; GO:0004013 adenosylhomocysteinase activity; GO:0016801 hydrolase activity, acting on ether bonds; GO:1901265 nucleoside phosphate binding; GO:0051287 NAD binding; GO:0003824 catalytic activity; GO:0005488 binding; GO:0016787 hydrolase activity; GO:0000166 nucleotide binding; GO:0048037 cofactor binding; GO:00168…	K01251	E3.3.1.1; adenosylhomocysteinase [EC:3.3.1.1]	ath00270 Cysteine and methionine metabolism - Arabidopsis thaliana (thale cress); ath01100 Metabolic pathways - Arabidopsis thaliana (thale cress);	IPR016040; IPR015878;	NAD(P)-binding domain; S-adenosyl-L-homocysteine hydrolase, NAD binding domain;	H
TRINITY_DN104317_c0_g2_m.8733	90	1.67792	Up	Q4	8.45627e-05	S	PREDICTED: U1 small nuclear ribonucleoprotein 70 kDa-like [Phoenix dactylifera]	0.997721	9.41851e-06	65.149	EQQQAAS(0.002)GRPRS(0.998)EEPR	3	0.010571	4	0.715309	0.745813	0.789033	1.30392	1.24142	1.23025	nucleus			GO:0097159 organic cyclic compound binding; GO:1901363 heterocyclic compound binding; GO:1901265 nucleoside phosphate binding; GO:0005488 binding; GO:0003676 nucleic acid binding; GO:0000166 nucleotide binding; GO:0036094 small molecule binding;	K11093	SNRP70; U1 small nuclear ribonucleoprotein 70kDa	ath03040 Spliceosome - Arabidopsis thaliana (thale cress);	IPR000504; IPR012677;	RNA recognition motif domain; Nucleotide-binding alpha-beta plait domain;	A
TRINITY_DN104376_c0_g2_m.8874	990	1.80728	Up	Q4	0.00560177	S	LOW QUALITY PROTEIN: guanylate-binding protein 3 [Asparagus officinalis]	0.936953	0.0221764	53.448	S(0.004)T(0.003)T(0.056)S(0.937)QLNLK	2	-0.077479	1	0.843318	0.724009	0.676697	1.28794	1.22028	1.54735	nucleus			GO:1901265 nucleoside phosphate binding; GO:0001882 nucleoside binding; GO:0043167 ion binding; GO:0016817 hydrolase activity, acting on acid anhydrides; GO:0016787 hydrolase activity; GO:0000166 nucleotide binding; GO:0017111 nucleoside-triphosphatase activity; GO:0097159 organic cyclic compound binding; GO:1901363 heterocyclic compound binding; GO:0032549 ribonucleoside binding; GO:0097367 carb…				IPR015894; IPR027417; IPR030386; IPR003191;	Guanylate-binding protein, N-terminal; P-loop containing nucleoside triphosphate hydrolase; GB1/RHD3-type guanine nucleotide-binding (G) domain; Guanylate-binding protein, C-terminal;	R
TRINITY_DN104376_c0_g2_m.8874	938	1.72032	Up	Q4	0.0101263	S	LOW QUALITY PROTEIN: guanylate-binding protein 3 [Asparagus officinalis]	0.871202	0.00111261	70.748	LDSLQQEHT(0.129)S(0.871)VR	2	-0.51475	1	0.905069	0.714286	0.687194	1.35927	1.1352	1.47354	nucleus			GO:1901265 nucleoside phosphate binding; GO:0001882 nucleoside binding; GO:0043167 ion binding; GO:0016817 hydrolase activity, acting on acid anhydrides; GO:0016787 hydrolase activity; GO:0000166 nucleotide binding; GO:0017111 nucleoside-triphosphatase activity; GO:0097159 organic cyclic compound binding; GO:1901363 heterocyclic compound binding; GO:0032549 ribonucleoside binding; GO:0097367 carb…				IPR015894; IPR027417; IPR030386; IPR003191;	Guanylate-binding protein, N-terminal; P-loop containing nucleoside triphosphate hydrolase; GB1/RHD3-type guanine nucleotide-binding (G) domain; Guanylate-binding protein, C-terminal;	R
TRINITY_DN104387_c0_g1_m.8902	138	2.72677	Up	Q4	0.000848953	S	PREDICTED: cytochrome P450 71A1-like isoform X2 [Phoenix dactylifera]	0.979928	0.00160887	101.39	THLLS(0.02)S(0.98)QK	2	-0.093548	2	0.620766	0.650852	0.529741	1.51175	1.54469	1.85546	chloroplast	GO:0044699 single-organism process; GO:0008152 metabolic process; GO:0055114 oxidation-reduction process; GO:0044710 single-organism metabolic process;		GO:0097159 organic cyclic compound binding; GO:1901363 heterocyclic compound binding; GO:0020037 heme binding; GO:0005506 iron ion binding; GO:0046914 transition metal ion binding; GO:0003824 catalytic activity; GO:0005488 binding; GO:0043167 ion binding; GO:0043169 cation binding; GO:0046872 metal ion binding; GO:0016705 oxidoreductase activity, acting on paired donors, with incorporation or red…						Q
TRINITY_DN104399_c0_g1_m.8916	68	1.51705	Up	Q4	0.00487102	S	PREDICTED: exocyst complex component 5 [Elaeis guineensis]	0.993453	1.71389e-42	98.98	VPS(0.993)DT(0.007)VKLDQEPLFPEVDALR	3	-0.59168	1	0.910486	0.813499	0.664992	1.18074	1.20944	1.23402	chloroplast	GO:0006810 transport; GO:1902578 single-organism localization; GO:0032940 secretion by cell; GO:0016192 vesicle-mediated transport; GO:0044763 single-organism cellular process; GO:0044699 single-organism process; GO:0048278 vesicle docking; GO:0051179 localization; GO:0009987 cellular process; GO:0022406 membrane docking; GO:0006887 exocytosis; GO:0044765 single-organism transport; GO:0046903 sec…	GO:0044424 intracellular part; GO:0005623 cell; GO:0044464 cell part; GO:0005622 intracellular; GO:0005737 cytoplasm;		K19984					U
TRINITY_DN104399_c0_g1_m.8916	126	2.15083	Up	Q4	0.000995448	S	PREDICTED: exocyst complex component 5 [Elaeis guineensis]	0.949218	0.00931051	86.882	T(0.051)LS(0.949)ELEK	2	0.17638	1	0.5763	0.791297	0.585427	1.33009	1.37054	1.5	chloroplast	GO:0006810 transport; GO:1902578 single-organism localization; GO:0032940 secretion by cell; GO:0016192 vesicle-mediated transport; GO:0044763 single-organism cellular process; GO:0044699 single-organism process; GO:0048278 vesicle docking; GO:0051179 localization; GO:0009987 cellular process; GO:0022406 membrane docking; GO:0006887 exocytosis; GO:0044765 single-organism transport; GO:0046903 sec…	GO:0044424 intracellular part; GO:0005623 cell; GO:0044464 cell part; GO:0005622 intracellular; GO:0005737 cytoplasm;		K19984					U
TRINITY_DN104433_c0_g6_m.8986	244	2.32404	Up	Q4	6.20036e-08	S	PREDICTED: golgin candidate 5-like isoform X1 [Elaeis guineensis]	0.993673	4.45175e-12	78.708	IGS(0.994)PEHHDT(0.006)QDSGQSR	3	-0.60789	1	0.638225	0.616653	0.629921	1.46582	1.46554	1.449	nucleus				K20286					K
TRINITY_DN104465_c3_g2_m.9064	1005	0.588038	Down	Q1	0.00947843	S	E3 ubiquitin-protein ligase UPL1-like [Asparagus officinalis]	0.980386	0.00449307	67.079	IGS(0.02)ES(0.98)FLASR	2	-1.1736	1	1.11771	1.46592	1.23602	0.818009	0.661133	0.766953	cytoplasm			GO:0005515 protein binding; GO:0019787 ubiquitin-like protein transferase activity; GO:0003824 catalytic activity; GO:0016740 transferase activity; GO:0005488 binding; GO:0004842 ubiquitin-protein transferase activity;	K10592	HUWE1; E3 ubiquitin-protein ligase HUWE1 [EC:2.3.2.26]	ath04120 Ubiquitin mediated proteolysis - Arabidopsis thaliana (thale cress);	IPR015940; IPR010314; IPR025527; IPR010309; IPR000569; IPR016024; IPR009060;	Ubiquitin-associated domain; E3 ubiquitin ligase, domain of unknown function DUF913; Domain of unknown function DUF4414; E3 ubiquitin ligase, domain of unknown function DUF908; HECT domain; Armadillo-type fold; UBA-like;	OK
TRINITY_DN104477_c0_g1_m.9084	172	1.52499	Up	Q4	0.000899335	S	PREDICTED: probable AMP deaminase [Elaeis guineensis]	1	0.0117742	87.568	AIGPPS(1)PK	3	0.094217	5	0.758218	0.740927	0.85732	1.22517	1.13941	1.22901	cytoplasm	GO:0043173 nucleotide salvage; GO:0009165 nucleotide biosynthetic process; GO:0006725 cellular aromatic compound metabolic process; GO:0009167 purine ribonucleoside monophosphate metabolic process; GO:0009259 ribonucleotide metabolic process; GO:0009117 nucleotide metabolic process; GO:0044699 single-organism process; GO:0009058 biosynthetic process; GO:1901566 organonitrogen compound biosyntheti…		GO:0047623 adenosine-phosphate deaminase activity; GO:0019239 deaminase activity; GO:0016787 hydrolase activity; GO:0016814 hydrolase activity, acting on carbon-nitrogen (but not peptide) bonds, in cyclic amidines; GO:0003876 AMP deaminase activity; GO:0003824 catalytic activity; GO:0016810 hydrolase activity, acting on carbon-nitrogen (but not peptide) bonds;	K01490	AMPD; AMP deaminase [EC:3.5.4.6]	ath00230 Purine metabolism - Arabidopsis thaliana (thale cress); ath01100 Metabolic pathways - Arabidopsis thaliana (thale cress); ath01110 Biosynthesis of secondary metabolites - Arabidopsis thaliana (thale cress);	IPR001365; IPR032466;	Adenosine/AMP deaminase domain; Metal-dependent hydrolase;	F
TRINITY_DN104477_c0_g1_m.9084	804	2.27854	Up	Q4	0.00103535	S	PREDICTED: probable AMP deaminase [Elaeis guineensis]	0.963561	2.35472e-09	102.5	LS(0.964)S(0.036)CDLCEIAR	2	-0.98213	1	0.514316	0.590726	0.684864	1.28382	1.28597	1.50859	cytoplasm	GO:0043173 nucleotide salvage; GO:0009165 nucleotide biosynthetic process; GO:0006725 cellular aromatic compound metabolic process; GO:0009167 purine ribonucleoside monophosphate metabolic process; GO:0009259 ribonucleotide metabolic process; GO:0009117 nucleotide metabolic process; GO:0044699 single-organism process; GO:0009058 biosynthetic process; GO:1901566 organonitrogen compound biosyntheti…		GO:0047623 adenosine-phosphate deaminase activity; GO:0019239 deaminase activity; GO:0016787 hydrolase activity; GO:0016814 hydrolase activity, acting on carbon-nitrogen (but not peptide) bonds, in cyclic amidines; GO:0003876 AMP deaminase activity; GO:0003824 catalytic activity; GO:0016810 hydrolase activity, acting on carbon-nitrogen (but not peptide) bonds;	K01490	AMPD; AMP deaminase [EC:3.5.4.6]	ath00230 Purine metabolism - Arabidopsis thaliana (thale cress); ath01100 Metabolic pathways - Arabidopsis thaliana (thale cress); ath01110 Biosynthesis of secondary metabolites - Arabidopsis thaliana (thale cress);	IPR001365; IPR032466;	Adenosine/AMP deaminase domain; Metal-dependent hydrolase;	F
TRINITY_DN104477_c0_g1_m.9084	322	1.73562	Up	Q4	0.00149957	T	PREDICTED: probable AMP deaminase [Elaeis guineensis]	0.825736	2.6077e-111	146.2	EIIT(0.009)DPS(0.165)T(0.826)PKPNPNPFAYAAEQK	4	-0.091439	10	0.640509	0.711694	0.812655	1.20814	1.20286	1.34637	cytoplasm	GO:0043173 nucleotide salvage; GO:0009165 nucleotide biosynthetic process; GO:0006725 cellular aromatic compound metabolic process; GO:0009167 purine ribonucleoside monophosphate metabolic process; GO:0009259 ribonucleotide metabolic process; GO:0009117 nucleotide metabolic process; GO:0044699 single-organism process; GO:0009058 biosynthetic process; GO:1901566 organonitrogen compound biosyntheti…		GO:0047623 adenosine-phosphate deaminase activity; GO:0019239 deaminase activity; GO:0016787 hydrolase activity; GO:0016814 hydrolase activity, acting on carbon-nitrogen (but not peptide) bonds, in cyclic amidines; GO:0003876 AMP deaminase activity; GO:0003824 catalytic activity; GO:0016810 hydrolase activity, acting on carbon-nitrogen (but not peptide) bonds;	K01490	AMPD; AMP deaminase [EC:3.5.4.6]	ath00230 Purine metabolism - Arabidopsis thaliana (thale cress); ath01100 Metabolic pathways - Arabidopsis thaliana (thale cress); ath01110 Biosynthesis of secondary metabolites - Arabidopsis thaliana (thale cress);	IPR001365; IPR032466;	Adenosine/AMP deaminase domain; Metal-dependent hydrolase;	F
TRINITY_DN104533_c0_g2_m.9214	777	1.8273	Up	Q4	5.7916e-05	S	PREDICTED: villin-5-like [Elaeis guineensis]	0.950178	0.0245643	76.073	S(0.002)T(0.01)S(0.038)FS(0.95)PDRVR	2	0.11025	1	0.744395	0.716456	0.729422	1.31002	1.29316	1.3991	nucleus	GO:0016043 cellular component organization; GO:0007010 cytoskeleton organization; GO:0009987 cellular process; GO:0006996 organelle organization; GO:0071840 cellular component organization or biogenesis;		GO:0003779 actin binding; GO:0005515 protein binding; GO:0008092 cytoskeletal protein binding; GO:0005488 binding;	K05768			IPR003128; IPR029006; IPR007123;	Villin headpiece; ADF-H/Gelsolin-like domain; Gelsolin-like domain;	Z
TRINITY_DN104634_c0_g1_m.9429	408	1.62954	Up	Q4	0.00255272	S	PREDICTED: CCR4-NOT transcription complex subunit 1-like isoform X3 [Phoenix dactylifera]	0.999806	1.4522e-117	173.44	HLIHSDS(1)FQFANK	3	-0.50683	3	0.691763	0.809091	0.801752	1.26674	1.13786	1.34759	chloroplast				K12604	CNOT1; CCR4-NOT transcription complex subunit 1	ath03018 RNA degradation - Arabidopsis thaliana (thale cress);	IPR032193; IPR032191; IPR007196; IPR032194; IPR024557;	CCR4-NOT transcription complex subunit 1, TTP binding domain; CCR4-NOT transcription complex subunit 1, CAF1-binding domain; CCR4-Not complex component, Not1, C-terminal; CCR4-NOT transcription complex subunit 1, HEAT repeat; CCR4-Not complex, Not1 subunit, domain of unknown function DUF3819;	K
TRINITY_DN104657_c1_g1_m.9490	314	1.62731	Up	Q4	0.00926727	S	PREDICTED: protein PLASTID MOVEMENT IMPAIRED 1 [Elaeis guineensis]	0.956855	0.000761383	91.549	SSFS(0.001)IS(0.041)S(0.957)PR	2	-0.33518	3	0.785533	0.803121	0.645554	1.37238	1.07878	1.18459	nucleus							IPR019448;	EEIG1/EHBP1 N-terminal domain;	#N/A
TRINITY_DN104657_c1_g1_m.9490	41	0.563022	Down	Q1	0.00269101	S	PREDICTED: protein PLASTID MOVEMENT IMPAIRED 1 [Elaeis guineensis]	0.914802	0.0206656	60.342	T(0.085)AS(0.915)LALPR	2	-4.3946	1	1.29695	1.52101	1.27406	0.767619	0.692926	0.843353	nucleus							IPR019448;	EEIG1/EHBP1 N-terminal domain;	#N/A
TRINITY_DN104730_c3_g5_m.9631	538	2.81821	Up	Q4	0.000229705	S	geraniol 8-hydroxylase-like [Ananas comosus]	1	6.07476e-05	84.759	AQS(1)LVLVPAAR	2	0.71283	3	0.605481	0.707635	0.595923	1.7417	1.67942	1.95896	chloroplast	GO:0044699 single-organism process; GO:0008152 metabolic process; GO:0055114 oxidation-reduction process; GO:0044710 single-organism metabolic process;		GO:0097159 organic cyclic compound binding; GO:1901363 heterocyclic compound binding; GO:0020037 heme binding; GO:0005506 iron ion binding; GO:0046914 transition metal ion binding; GO:0003824 catalytic activity; GO:0005488 binding; GO:0043167 ion binding; GO:0043169 cation binding; GO:0046872 metal ion binding; GO:0016705 oxidoreductase activity, acting on paired donors, with incorporation or red…						Q
TRINITY_DN104761_c0_g7_m.9713	102	0.303866	Down	Q1	0.00201219	S	"putative quinone-oxidoreductase homolog, chloroplastic [Ananas comosus]"	0.784643	3.47746e-65	130.37	SLGADEVLDYKS(0.215)S(0.785)DGAK	3	-0.26463	7	2.36364	1.70162	2.20152	0.565807	0.636792	0.701662	chloroplast	GO:0044699 single-organism process; GO:0008152 metabolic process; GO:0055114 oxidation-reduction process; GO:0044710 single-organism metabolic process;						IPR011032; IPR016040; IPR013149;	GroES-like; NAD(P)-binding domain; Alcohol dehydrogenase, C-terminal;	CR
TRINITY_DN104822_c1_g3_m.9885	166	2.39477	Up	Q4	4.46302e-05	S	serine/arginine-rich splicing factor RS41-like isoform X1 [Asparagus officinalis]	0.997248	0.00113648	96.143	EYS(0.003)S(0.997)PDRR	3	0.4437	7	0.632239	0.548094	0.607774	1.48695	1.36336	1.43179	nucleus			GO:0097159 organic cyclic compound binding; GO:1901363 heterocyclic compound binding; GO:1901265 nucleoside phosphate binding; GO:0005488 binding; GO:0003676 nucleic acid binding; GO:0000166 nucleotide binding; GO:0036094 small molecule binding;	K12893	SFRS4_5_6; splicing factor, arginine/serine-rich 4/5/6	ath03040 Spliceosome - Arabidopsis thaliana (thale cress);	IPR000504; IPR012677;	RNA recognition motif domain; Nucleotide-binding alpha-beta plait domain;	A
TRINITY_DN104822_c1_g3_m.9885	212	1.98587	Up	Q4	0.000344755	S	serine/arginine-rich splicing factor RS41-like isoform X1 [Asparagus officinalis]	0.999994	0.0101248	91.636	AGS(1)PIYER	2	-0.53849	10	0.71139	0.661525	0.650177	1.44041	1.24899	1.32821	nucleus			GO:0097159 organic cyclic compound binding; GO:1901363 heterocyclic compound binding; GO:1901265 nucleoside phosphate binding; GO:0005488 binding; GO:0003676 nucleic acid binding; GO:0000166 nucleotide binding; GO:0036094 small molecule binding;	K12893	SFRS4_5_6; splicing factor, arginine/serine-rich 4/5/6	ath03040 Spliceosome - Arabidopsis thaliana (thale cress);	IPR000504; IPR012677;	RNA recognition motif domain; Nucleotide-binding alpha-beta plait domain;	A
TRINITY_DN104822_c1_g3_m.9885	204	1.73427	Up	Q4	6.30456e-05	S	serine/arginine-rich splicing factor RS41-like isoform X1 [Asparagus officinalis]	1	6.22063e-09	85.737	QPDPRS(1)PKNDR	2	1.0725	16	0.759653	0.712341	0.725265	1.3235	1.23279	1.25436	nucleus			GO:0097159 organic cyclic compound binding; GO:1901363 heterocyclic compound binding; GO:1901265 nucleoside phosphate binding; GO:0005488 binding; GO:0003676 nucleic acid binding; GO:0000166 nucleotide binding; GO:0036094 small molecule binding;	K12893	SFRS4_5_6; splicing factor, arginine/serine-rich 4/5/6	ath03040 Spliceosome - Arabidopsis thaliana (thale cress);	IPR000504; IPR012677;	RNA recognition motif domain; Nucleotide-binding alpha-beta plait domain;	A
TRINITY_DN104822_c1_g3_m.9885	165	1.88149	Up	Q4	0.000538498	S	serine/arginine-rich splicing factor RS41-like isoform X1 [Asparagus officinalis]	0.761841	0.00278322	73.499	GREY(0.015)S(0.762)S(0.223)PDRR	2	1.1635	4	0.724903	0.677858	0.689046	1.38138	1.19433	1.36	nucleus			GO:0097159 organic cyclic compound binding; GO:1901363 heterocyclic compound binding; GO:1901265 nucleoside phosphate binding; GO:0005488 binding; GO:0003676 nucleic acid binding; GO:0000166 nucleotide binding; GO:0036094 small molecule binding;	K12893	SFRS4_5_6; splicing factor, arginine/serine-rich 4/5/6	ath03040 Spliceosome - Arabidopsis thaliana (thale cress);	IPR000504; IPR012677;	RNA recognition motif domain; Nucleotide-binding alpha-beta plait domain;	A
TRINITY_DN104822_c1_g3_m.9885	177	2.25617	Up	Q4	7.24232e-06	S	serine/arginine-rich splicing factor RS41-like isoform X1 [Asparagus officinalis]	0.996739	0.025804	74.92	S(0.003)AS(0.997)PYGR	2	1.09	2	0.644788	0.591652	0.623675	1.43587	1.39676	1.3641	nucleus			GO:0097159 organic cyclic compound binding; GO:1901363 heterocyclic compound binding; GO:1901265 nucleoside phosphate binding; GO:0005488 binding; GO:0003676 nucleic acid binding; GO:0000166 nucleotide binding; GO:0036094 small molecule binding;	K12893	SFRS4_5_6; splicing factor, arginine/serine-rich 4/5/6	ath03040 Spliceosome - Arabidopsis thaliana (thale cress);	IPR000504; IPR012677;	RNA recognition motif domain; Nucleotide-binding alpha-beta plait domain;	A
TRINITY_DN104822_c1_g3_m.9885	175	1.85281	Up	Q4	0.00116253	S	serine/arginine-rich splicing factor RS41-like isoform X1 [Asparagus officinalis]	0.965824	0.025804	40.751	GRS(0.966)AS(0.947)PY(0.087)GR	3	-0.10024	1	0.648649	0.618875	0.837456	1.29852	1.34109	1.26051	nucleus			GO:0097159 organic cyclic compound binding; GO:1901363 heterocyclic compound binding; GO:1901265 nucleoside phosphate binding; GO:0005488 binding; GO:0003676 nucleic acid binding; GO:0000166 nucleotide binding; GO:0036094 small molecule binding;	K12893	SFRS4_5_6; splicing factor, arginine/serine-rich 4/5/6	ath03040 Spliceosome - Arabidopsis thaliana (thale cress);	IPR000504; IPR012677;	RNA recognition motif domain; Nucleotide-binding alpha-beta plait domain;	A
TRINITY_DN104822_c1_g3_m.9885	195	1.53744	Up	Q4	9.45924e-05	S	serine/arginine-rich splicing factor RS41-like isoform X1 [Asparagus officinalis]	0.999905	6.22063e-09	89.992	GPS(1)PYKQPDPR	2	-0.52834	26	0.805019	0.77314	0.779152	1.25312	1.167	1.2041	nucleus			GO:0097159 organic cyclic compound binding; GO:1901363 heterocyclic compound binding; GO:1901265 nucleoside phosphate binding; GO:0005488 binding; GO:0003676 nucleic acid binding; GO:0000166 nucleotide binding; GO:0036094 small molecule binding;	K12893	SFRS4_5_6; splicing factor, arginine/serine-rich 4/5/6	ath03040 Spliceosome - Arabidopsis thaliana (thale cress);	IPR000504; IPR012677;	RNA recognition motif domain; Nucleotide-binding alpha-beta plait domain;	A
TRINITY_DN105061_c1_g1_m.10448	1514	2.59845	Up	Q4	1.19731e-05	S	PREDICTED: auxin transport protein BIG [Elaeis guineensis]	0.970145	1.57021e-60	144.07	LSTNNS(0.97)FGS(0.03)AQVNPK	2	0.101	4	0.623742	0.660584	0.640132	1.71224	1.59327	1.6951	plasma membrane			GO:0043169 cation binding; GO:0046872 metal ion binding; GO:0008270 zinc ion binding; GO:0046914 transition metal ion binding; GO:0005488 binding; GO:0043167 ion binding;	K10691			IPR011989; IPR016024; IPR000433; IPR003126;	Armadillo-like helical; Armadillo-type fold; Zinc finger, ZZ-type; Zinc finger, UBR-type;	T
TRINITY_DN105080_c0_g1_m.10486	897	2.42927	Up	Q4	2.04901e-05	S	PREDICTED: ABC transporter C family member 14-like [Phoenix dactylifera]	0.99992	8.22538e-09	103.79	SKDESSVIS(1)PK	2	0.07238	22	0.591723	0.558342	0.547065	1.41926	1.39163	1.3119	chloroplast	GO:0006810 transport; GO:0055085 transmembrane transport; GO:0051179 localization; GO:0051234 establishment of localization;	GO:0031224 intrinsic component of membrane; GO:0016020 membrane; GO:0016021 integral component of membrane; GO:0044425 membrane part;	GO:1901265 nucleoside phosphate binding; GO:0015399 primary active transmembrane transporter activity; GO:0016817 hydrolase activity, acting on acid anhydrides; GO:0016787 hydrolase activity; GO:0016887 ATPase activity; GO:0097159 organic cyclic compound binding; GO:1901363 heterocyclic compound binding; GO:0016462 pyrophosphatase activity; GO:0003824 catalytic activity; GO:0032553 ribonucleotide…	K05666			IPR003593; IPR003439; IPR011527; IPR027417;	AAA+ ATPase domain; ABC transporter-like; ABC transporter type 1, transmembrane domain; P-loop containing nucleoside triphosphate hydrolase;	Q
TRINITY_DN105080_c0_g1_m.10486	874	1.56552	Up	Q4	0.00112312	S	PREDICTED: ABC transporter C family member 14-like [Phoenix dactylifera]	0.934026	1.06413e-05	56.882	MDS(0.934)PS(0.066)KQGDQTITNDEK	3	1.1102	1	0.728188	0.717557	0.861573	1.24708	1.2	1.16507	chloroplast	GO:0006810 transport; GO:0055085 transmembrane transport; GO:0051179 localization; GO:0051234 establishment of localization;	GO:0031224 intrinsic component of membrane; GO:0016020 membrane; GO:0016021 integral component of membrane; GO:0044425 membrane part;	GO:1901265 nucleoside phosphate binding; GO:0015399 primary active transmembrane transporter activity; GO:0016817 hydrolase activity, acting on acid anhydrides; GO:0016787 hydrolase activity; GO:0016887 ATPase activity; GO:0097159 organic cyclic compound binding; GO:1901363 heterocyclic compound binding; GO:0016462 pyrophosphatase activity; GO:0003824 catalytic activity; GO:0032553 ribonucleotide…	K05666			IPR003593; IPR003439; IPR011527; IPR027417;	AAA+ ATPase domain; ABC transporter-like; ABC transporter type 1, transmembrane domain; P-loop containing nucleoside triphosphate hydrolase;	Q
TRINITY_DN105098_c2_g8_m.10531	141	2.39882	Up	Q4	0.000118545	T	PREDICTED: 60S ribosomal protein L13-1 [Elaeis guineensis]	0.966693	0	230.27	AGDS(0.033)T(0.967)PEELATATQVK	2	-0.48452	8	0.588848	0.766184	0.585837	1.57551	1.5422	1.53808	chloroplast	GO:0006518 peptide metabolic process; GO:0043043 peptide biosynthetic process; GO:0044267 cellular protein metabolic process; GO:0006807 nitrogen compound metabolic process; GO:0009058 biosynthetic process; GO:0043603 cellular amide metabolic process; GO:0044238 primary metabolic process; GO:1901566 organonitrogen compound biosynthetic process; GO:1901576 organic substance biosynthetic process; G…	GO:0005840 ribosome; GO:0043226 organelle; GO:0043229 intracellular organelle; GO:0043232 intracellular non-membrane-bounded organelle; GO:0044464 cell part; GO:0005622 intracellular; GO:0005737 cytoplasm; GO:0032991 macromolecular complex; GO:0044424 intracellular part; GO:1990904 ribonucleoprotein complex; GO:0005623 cell; GO:0030529 intracellular ribonucleoprotein complex; GO:0044444 cytoplasm…	GO:0003735 structural constituent of ribosome; GO:0005198 structural molecule activity;	K02873	RP-L13e; large subunit ribosomal protein L13e	ath03010 Ribosome - Arabidopsis thaliana (thale cress);			J
TRINITY_DN105158_c25_g1_m.10689	83	2.22081	Up	Q4	0.00246114	S	"PGR5-like protein 1B, chloroplastic [Asparagus officinalis]"	0.994819	0.000181482	91.313	ILPYCS(0.005)IS(0.995)K	3	-0.090775	2	0.492927	0.643996	0.629213	1.20455	1.22184	1.49586	chloroplast									#N/A
TRINITY_DN105189_c5_g1_m.10750	418	1.62198	Up	Q4	3.35386e-05	S	"PREDICTED: presequence protease 1, chloroplastic/mitochondrial isoform X3 [Musa acuminata subsp. malaccensis]"	0.999199	0.000585922	69.188	LKQET(0.001)PDS(0.999)PEALR	2	0.64043	2	0.739444	0.777324	0.766962	1.19447	1.25697	1.25271	cytoplasm	GO:0006508 proteolysis; GO:0008152 metabolic process; GO:0043170 macromolecule metabolic process; GO:0019538 protein metabolic process; GO:0044238 primary metabolic process; GO:0071704 organic substance metabolic process;		GO:0046872 metal ion binding; GO:0043169 cation binding; GO:0003824 catalytic activity; GO:0005488 binding; GO:0043167 ion binding;	K06972			IPR007863; IPR013578; IPR011249; IPR011237;	Peptidase M16, C-terminal; Peptidase M16C associated; Metalloenzyme, LuxS/M16 peptidase-like; Peptidase M16 domain;	RO
TRINITY_DN105376_c1_g2_m.11165	971	1.88422	Up	Q4	0.00162904	S	PREDICTED: protein argonaute MEL1-like [Musa acuminata subsp. malaccensis]	0.999893	2.41048e-39	122.14	CYMEGES(1)ESGSTQHR	3	-0.62994	6	0.717375	0.764473	0.733487	1.37698	1.54545	1.25175	chloroplast			GO:0097159 organic cyclic compound binding; GO:1901363 heterocyclic compound binding; GO:0005515 protein binding; GO:0005488 binding; GO:0003676 nucleic acid binding;	K11593			IPR032472; IPR014811; IPR032474; IPR003165; IPR012337; IPR032473; IPR003100;	Argonaute linker 2 domain; Argonaute, linker 1 domain; Protein argonaute, N-terminal; Piwi domain; Ribonuclease H-like domain; Protein argonaute, Mid domain; PAZ domain;	J
TRINITY_DN105428_c0_g3_m.11277	4147	1.76698	Up	Q4	0.00591678	S	vacuolar protein sorting protein [Medicago truncatula]	0.985932	2.0059e-05	81.526	GFSSAGS(0.014)LS(0.986)DEMR	2	-0.38681	3	0.659021	0.847993	0.746949	1.23283	1.51362	1.23626	plasma membrane				K19525			IPR031642; IPR011993; IPR009543; IPR031646; IPR026854; IPR001849;	VPS13, repeated coiled region; PH domain-like; Vacuolar protein sorting-associated protein 13, SHR-binding domain; Vacuolar protein sorting-associated protein 13, second N-terminal domain; Vacuolar protein sorting-associated protein 13, N-terminal domain; Pleckstrin homology domain;	U
TRINITY_DN105464_c0_g4_m.11381	50	2.17437	Up	Q4	0.00141095	S	uncharacterized LOC100274068 [Zea mays]	0.918852	8.03e-36	127.83	S(0.919)S(0.043)S(0.038)GASALKPAPR	2	-0.032039	1	0.741531	0.566002	0.579285	1.26031	1.51209	1.33023	chloroplast									#N/A
TRINITY_DN105536_c4_g1_m.11530	241	1.81884	Up	Q4	0.00920227	S	PREDICTED: glycine-rich RNA-binding protein RZ1C [Musa acuminata subsp. malaccensis]	0.999998	8.32947e-07	106.26	DRYS(1)PAGDR	3	0.34153	1	0.788762	0.730256	0.60148	1.13008	1.49707	1.22969	nucleus			GO:0097159 organic cyclic compound binding; GO:1901363 heterocyclic compound binding; GO:1901265 nucleoside phosphate binding; GO:0046914 transition metal ion binding; GO:0005488 binding; GO:0003676 nucleic acid binding; GO:0043167 ion binding; GO:0046872 metal ion binding; GO:0043169 cation binding; GO:0000166 nucleotide binding; GO:0008270 zinc ion binding; GO:0036094 small molecule binding;	K12885	RBMX; heterogeneous nuclear ribonucleoprotein G	ath03040 Spliceosome - Arabidopsis thaliana (thale cress);	IPR000504; IPR012677; IPR001878;	RNA recognition motif domain; Nucleotide-binding alpha-beta plait domain; Zinc finger, CCHC-type;	R
TRINITY_DN105620_c3_g1_m.11679	73	1.50724	Up	Q4	0.00324107	S	DENN (AEX-3) domain protein [Medicago truncatula]	1	0.000349432	74.962	GFS(1)PPPQVK	2	0.20265	3	0.762105	0.833333	0.771654	1.14495	1.11584	1.30698	chloroplast							IPR005113; IPR005112; IPR001194;	uDENN domain; dDENN domain; DENN domain;	#N/A
TRINITY_DN105812_c0_g2_m.12062	2395	1.64483	Up	Q4	0.00105637	S	dentin sialophosphoprotein [Populus trichocarpa]	0.791393	4.70843e-22	76.804	KIDSEADEET(0.073)KLPS(0.791)PT(0.098)S(0.035)NS(0.002)S(0.001)FK	4	-0.36121	2	0.752044	0.783666	0.759378	1.23383	1.1736	1.3676	nucleus							IPR000313;	PWWP domain;	#N/A
TRINITY_DN105812_c0_g2_m.12062	1082	1.78095	Up	Q4	0.00260717	S	dentin sialophosphoprotein [Populus trichocarpa]	0.817283	0.00293896	56.553	S(0.054)KAS(0.817)S(0.128)EPVDLVDGR	2	1.9615	1	0.715713	0.724587	0.752059	1.2588	1.18087	1.4648	nucleus							IPR000313;	PWWP domain;	#N/A
TRINITY_DN105929_c2_g5_m.12337	183	1.6869	Up	Q4	0.000380473	S	lysine-specific demethylase JMJ25-like isoform X2 [Asparagus officinalis]	0.994651	0.00153454	56.569	KAPINS(0.995)DY(0.005)EK	3	2.8014	1	0.740964	0.683301	0.80235	1.28144	1.19057	1.28406	nucleus			GO:0043169 cation binding; GO:0046872 metal ion binding; GO:0005515 protein binding; GO:0008270 zinc ion binding; GO:0046914 transition metal ion binding; GO:0005488 binding; GO:0043167 ion binding;	K15601			IPR003347; IPR001841; IPR018866;	JmjC domain; Zinc finger, RING-type; Zinc-finger domain of monoamine-oxidase A repressor R1;	K
TRINITY_DN105929_c2_g5_m.12337	143	1.61315	Up	Q4	0.000102568	S	lysine-specific demethylase JMJ25-like isoform X2 [Asparagus officinalis]	1	0.000135519	67.997	RKAS(1)LEFEEK	4	0.7248	5	0.73494	0.734165	0.820513	1.21956	1.25075	1.22319	nucleus			GO:0043169 cation binding; GO:0046872 metal ion binding; GO:0005515 protein binding; GO:0008270 zinc ion binding; GO:0046914 transition metal ion binding; GO:0005488 binding; GO:0043167 ion binding;	K15601			IPR003347; IPR001841; IPR018866;	JmjC domain; Zinc finger, RING-type; Zinc-finger domain of monoamine-oxidase A repressor R1;	K
TRINITY_DN111748_c0_g1_m.13075	39	1.91685	Up	Q4	0.000197141	S	PREDICTED: chlorophyll a-b binding protein of LHCII type 1 [Elaeis guineensis]	0.973335	1.01359e-19	118.08	AT(0.001)S(0.026)GS(0.973)PWYGPDR	2	0.33265	3	0.642147	0.67619	0.715072	1.23311	1.28586	1.37877	chloroplast							IPR023329;	Chlorophyll a/b binding protein domain;	#N/A
TRINITY_DN111748_c0_g1_m.13075	31	3.39998	Up	Q4	2.07631e-05	T	PREDICTED: chlorophyll a-b binding protein of LHCII type 1 [Elaeis guineensis]	0.993257	0.000977397	43.164	T(0.993)VGKAT(0.003)S(0.003)GS(0.001)PWYGPDR	3	0.093747	1	0.474155	0.425714	0.442244	1.43292	1.55868	1.57157	chloroplast							IPR023329;	Chlorophyll a/b binding protein domain;	#N/A
TRINITY_DN56510_c0_g1_m.16971	192	1.94182	Up	Q4	0.000662866	S	PREDICTED: pathogenesis-related protein 1-like [Elaeis guineensis]	0.919561	0.022283	40.493	AVEEFLAANPGS(0.92)Y(0.08)A	2	2.4477	1	0.680443	0.746933	0.766141	1.34573	1.36011	1.55357	nucleus	GO:0006952 defense response; GO:0050896 response to stimulus; GO:0006950 response to stress; GO:0009607 response to biotic stimulus;						IPR023393; IPR000916;	START-like domain; Bet v I/Major latex protein;	#N/A
TRINITY_DN62083_c0_g1_m.17372	132	1.80163	Up	Q4	0.0137649	S	PREDICTED: probable calcium-binding protein CML18 [Phoenix dactylifera]	0.999988	3.9936e-217	177.99	CSSHDCSQMIDSVDS(1)DGDGCVNYDEFKK	4	-0.4382	7	0.823052	0.549714	0.67483	1.02214	1.33977	1.32709	chloroplast			GO:0043169 cation binding; GO:0046872 metal ion binding; GO:0005509 calcium ion binding; GO:0005488 binding; GO:0043167 ion binding;	K13448	CML; calcium-binding protein CML	ath04626 Plant-pathogen interaction - Arabidopsis thaliana (thale cress);	IPR011992; IPR002048;	EF-hand domain pair; EF-hand domain;	T
TRINITY_DN63501_c0_g1_m.17511	2	0.658573	Down	Q1	0.0162019	S	ribosomal protein S4 (chloroplast) [Dendrobium catenatum]	0.999221	0.0184045	40.994	S(0.999)RY(0.001)RGPR	2	0.44933	1	1.24246	1.04674	1.31584	0.700863	0.758242	0.915074	cytoplasm	GO:0006518 peptide metabolic process; GO:0043043 peptide biosynthetic process; GO:0044267 cellular protein metabolic process; GO:0006807 nitrogen compound metabolic process; GO:0009058 biosynthetic process; GO:0043603 cellular amide metabolic process; GO:0044238 primary metabolic process; GO:1901566 organonitrogen compound biosynthetic process; GO:1901576 organic substance biosynthetic process; G…	GO:0043229 intracellular organelle; GO:0005840 ribosome; GO:0043232 intracellular non-membrane-bounded organelle; GO:0015935 small ribosomal subunit; GO:0005737 cytoplasm; GO:0044446 intracellular organelle part; GO:0032991 macromolecular complex; GO:0044424 intracellular part; GO:0005623 cell; GO:0044422 organelle part; GO:0043228 non-membrane-bounded organelle; GO:0043226 organelle; GO:0044464 …	GO:0097159 organic cyclic compound binding; GO:1901363 heterocyclic compound binding; GO:0003723 RNA binding; GO:0005488 binding; GO:0003676 nucleic acid binding; GO:0005198 structural molecule activity; GO:0003735 structural constituent of ribosome; GO:0019843 rRNA binding;	K02986	RP-S4; small subunit ribosomal protein S4	ath03010 Ribosome - Arabidopsis thaliana (thale cress);	IPR001912; IPR002942;	Ribosomal protein S4/S9, N-terminal; RNA-binding S4 domain;	J
TRINITY_DN63600_c0_g1_m.17517	475	0.643119	Down	Q1	0.0139322	S	PREDICTED: V-type proton ATPase subunit B 2 [Elaeis guineensis]	0.922607	0.00468827	46.249	IPS(0.923)KT(0.077)LDQYYSR	3	0.9152	1	1.06034	1.42661	1.23422	0.802791	0.804054	0.786309	cytoplasm	GO:0009116 nucleoside metabolic process; GO:0042278 purine nucleoside metabolic process; GO:0034220 ion transmembrane transport; GO:0006725 cellular aromatic compound metabolic process; GO:0009167 purine ribonucleoside monophosphate metabolic process; GO:0090662 ATP hydrolysis coupled transmembrane transport; GO:0009259 ribonucleotide metabolic process; GO:0009117 nucleotide metabolic process; GO…	GO:0032991 macromolecular complex; GO:0016020 membrane; GO:0033178 proton-transporting two-sector ATPase complex, catalytic domain; GO:0033176 proton-transporting V-type ATPase complex; GO:0043234 protein complex; GO:0098796 membrane protein complex; GO:0044425 membrane part; GO:0016469 proton-transporting two-sector ATPase complex; GO:0033180 proton-transporting V-type ATPase, V1 domain;	GO:0022804 active transmembrane transporter activity; GO:0005524 ATP binding; GO:1901265 nucleoside phosphate binding; GO:0001882 nucleoside binding; GO:0043167 ion binding; GO:0016817 hydrolase activity, acting on acid anhydrides; GO:0016787 hydrolase activity; GO:0000166 nucleotide binding; GO:0097159 organic cyclic compound binding; GO:1901363 heterocyclic compound binding; GO:0032549 ribonucl…	K02147	ATPeV1B; V-type H+-transporting ATPase subunit B	ath00190 Oxidative phosphorylation - Arabidopsis thaliana (thale cress); ath01100 Metabolic pathways - Arabidopsis thaliana (thale cress); ath04145 Phagosome - Arabidopsis thaliana (thale cress);	IPR004100; IPR027417; IPR000194;	ATPase, F1/V1/A1 complex, alpha/beta subunit, N-terminal domain; P-loop containing nucleoside triphosphate hydrolase; ATPase, F1/V1/A1 complex, alpha/beta subunit, nucleotide-binding domain;	C
TRINITY_DN63741_c0_g1_m.17529	337	0.624355	Down	Q1	0.000347247	T	"ribulose-1,5-bisphosphate carboxylase/oxygenase large subunit (chloroplast) [Dendrobium huoshanense]"	1	5.5369e-09	80.316	MSGGDHIHAGT(1)VVGK	3	0.10399	6	1.25903	1.39567	1.2908	0.82467	0.795026	0.843696	cytoplasm	GO:0044699 single-organism process; GO:0015977 carbon fixation; GO:0008152 metabolic process; GO:0044710 single-organism metabolic process; GO:0071704 organic substance metabolic process;		GO:0000287 magnesium ion binding; GO:0003824 catalytic activity; GO:0016830 carbon-carbon lyase activity; GO:0005488 binding; GO:0016984 ribulose-bisphosphate carboxylase activity; GO:0043167 ion binding; GO:0016831 carboxy-lyase activity; GO:0046872 metal ion binding; GO:0043169 cation binding; GO:0016829 lyase activity;	K01601	rbcL; ribulose-bisphosphate carboxylase large chain [EC:4.1.1.39]	ath01200 Carbon metabolism - Arabidopsis thaliana (thale cress); ath01100 Metabolic pathways - Arabidopsis thaliana (thale cress); ath00630 Glyoxylate and dicarboxylate metabolism - Arabidopsis thaliana (thale cress); ath00710 Carbon fixation in photosynthetic organisms - Arabidopsis thaliana (thale cress);	IPR000685; IPR017443;	Ribulose bisphosphate carboxylase, large subunit, C-terminal; Ribulose bisphosphate carboxylase, large subunit, ferrodoxin-like N-terminal;	#N/A
TRINITY_DN64209_c0_g1_m.17563	233	2.04491	Up	Q4	0.000488997	S	"PREDICTED: ferritin-3, chloroplastic-like [Phoenix dactylifera]"	0.922584	0.00135475	59.294	LLNT(0.077)HS(0.923)VAAR	3	1.1184	2	0.708999	0.725569	0.776928	1.42222	1.64937	1.45072	chloroplast	GO:0006879 cellular iron ion homeostasis; GO:0065008 regulation of biological quality; GO:0055076 transition metal ion homeostasis; GO:0050801 ion homeostasis; GO:0030003 cellular cation homeostasis; GO:0098771 inorganic ion homeostasis; GO:0044763 single-organism cellular process; GO:0019725 cellular homeostasis; GO:0055072 iron ion homeostasis; GO:0044699 single-organism process; GO:0055082 cel…		GO:0043169 cation binding; GO:0046872 metal ion binding; GO:0005506 iron ion binding; GO:0008199 ferric iron binding; GO:0046914 transition metal ion binding; GO:0005488 binding; GO:0043167 ion binding;	K00522			IPR012347; IPR009040; IPR009078; IPR008331;	Ferritin-related; Ferritin-like diiron domain; Ferritin-like superfamily; Ferritin/DPS protein domain;	P
TRINITY_DN68564_c0_g1_m.17886	128	1.54779	Up	Q4	0.000459596	S	"PREDICTED: glycine cleavage system H protein 2, mitochondrial [Elaeis guineensis]"	0.953056	4.65564e-07	90.793	VQIS(0.001)DS(0.953)T(0.046)ELK	3	0.20276	4	0.78591	0.772163	0.83619	1.24916	1.16598	1.29068	mitochondria	GO:1901606 alpha-amino acid catabolic process; GO:0044712 single-organism catabolic process; GO:0044281 small molecule metabolic process; GO:0044763 single-organism cellular process; GO:0019464 glycine decarboxylation via glycine cleavage system; GO:0006807 nitrogen compound metabolic process; GO:0044699 single-organism process; GO:0044282 small molecule catabolic process; GO:0044238 primary meta…	GO:0005960 glycine cleavage complex; GO:1902494 catalytic complex; GO:0044464 cell part; GO:0005622 intracellular; GO:1990204 oxidoreductase complex; GO:0005737 cytoplasm; GO:0032991 macromolecular complex; GO:0044424 intracellular part; GO:0005623 cell; GO:0044444 cytoplasmic part;		K02437	gcvH; glycine cleavage system H protein	ath00260 Glycine, serine and threonine metabolism - Arabidopsis thaliana (thale cress); ath01200 Carbon metabolism - Arabidopsis thaliana (thale cress); ath01100 Metabolic pathways - Arabidopsis thaliana (thale cress); ath00630 Glyoxylate and dicarboxylate metabolism - Arabidopsis thaliana (thale cress); ath01110 Biosynthesis of secondary metabolites - Arabidopsis thaliana (thale cress);	IPR011053; IPR000089;	Single hybrid motif; Biotin/lipoyl attachment;	E
TRINITY_DN73630_c0_g2_m.18564	60	1.62265	Up	Q4	0.000550146	S	PREDICTED: Dendrobium catenatum translation initiation factor IF-2	0.875024	2.0396e-279	207.17	S(0.002)GEGS(0.109)S(0.875)YS(0.014)EGTEIPVAIAR	2	0.21278	2	0.717135	0.775879	0.799216	1.30114	1.25509	1.16327	chloroplast									#N/A
TRINITY_DN73630_c0_g2_m.18564	55	1.62202	Up	Q4	0.000168181	S	PREDICTED: Dendrobium catenatum translation initiation factor IF-2	0.999924	1.2363e-156	171	EKS(1)GEGSSYSEGTEIPVAIAR	3	0.13753	9	0.697189	0.81407	0.780607	1.24091	1.2433	1.23324	chloroplast									#N/A
TRINITY_DN75629_c0_g1_m.18812	569	1.93326	Up	Q4	9.24914e-05	S	PREDICTED: plastidial pyruvate kinase 2 [Elaeis guineensis]	0.947162	0.000333629	79.652	S(0.01)QS(0.947)T(0.043)HNIQIR	2	0.71901	1	0.662024	0.705771	0.649951	1.24403	1.2901	1.3667	chloroplast	GO:0006757 ATP generation from ADP; GO:0009116 nucleoside metabolic process; GO:0042278 purine nucleoside metabolic process; GO:0006165 nucleoside diphosphate phosphorylation; GO:0046031 ADP metabolic process; GO:0019362 pyridine nucleotide metabolic process; GO:0006096 glycolytic process; GO:0009167 purine ribonucleoside monophosphate metabolic process; GO:0009117 nucleotide metabolic process; G…		GO:0000287 magnesium ion binding; GO:0004743 pyruvate kinase activity; GO:0016773 phosphotransferase activity, alcohol group as acceptor; GO:0003824 catalytic activity; GO:0005488 binding; GO:0043167 ion binding; GO:0030955 potassium ion binding; GO:0046872 metal ion binding; GO:0043169 cation binding; GO:0031420 alkali metal ion binding; GO:0016740 transferase activity; GO:0016772 transferase ac…	K00873	PK; pyruvate kinase [EC:2.7.1.40]	ath01230 Biosynthesis of amino acids - Arabidopsis thaliana (thale cress); ath00620 Pyruvate metabolism - Arabidopsis thaliana (thale cress); ath01200 Carbon metabolism - Arabidopsis thaliana (thale cress); ath00230 Purine metabolism - Arabidopsis thaliana (thale cress); ath01100 Metabolic pathways - Arabidopsis thaliana (thale cress); ath00010 Glycolysis / Gluconeogenesis - Arabidopsis thaliana …	IPR015794; IPR015813; IPR011037; IPR015806; IPR015795; IPR015793;	Pyruvate kinase, alpha/beta; Pyruvate/Phosphoenolpyruvate kinase-like domain; Pyruvate kinase-like, insert domain; Pyruvate kinase, beta-barrel insert domain; Pyruvate kinase, C-terminal; Pyruvate kinase, barrel;	G
TRINITY_DN76758_c0_g1_m.18997	74	1.96225	Up	Q4	0.000812528	T	PREDICTED: probable alkaline/neutral invertase D [Elaeis guineensis]	0.999018	3.83086e-09	102.09	SGFGT(0.999)PAS(0.001)SAR	2	0.60016	3	0.727273	0.797178	0.62	1.29196	1.4527	1.46329	chloroplast			GO:0033926 glycopeptide alpha-N-acetylgalactosaminidase activity; GO:0004553 hydrolase activity, hydrolyzing O-glycosyl compounds; GO:0016787 hydrolase activity; GO:0003824 catalytic activity; GO:0016798 hydrolase activity, acting on glycosyl bonds;				IPR008928;	Six-hairpin glycosidase-like;	#N/A
TRINITY_DN76758_c0_g1_m.18997	64	1.92561	Up	Q4	0.00190721	S	PREDICTED: probable alkaline/neutral invertase D [Elaeis guineensis]	0.998297	1.08233e-26	105.9	AVDGFDS(0.002)MYS(0.998)PGGIR	2	0.23864	5	0.75146	0.803351	0.614483	1.24941	1.43919	1.48861	chloroplast			GO:0033926 glycopeptide alpha-N-acetylgalactosaminidase activity; GO:0004553 hydrolase activity, hydrolyzing O-glycosyl compounds; GO:0016787 hydrolase activity; GO:0003824 catalytic activity; GO:0016798 hydrolase activity, acting on glycosyl bonds;				IPR008928;	Six-hairpin glycosidase-like;	#N/A
TRINITY_DN78853_c0_g1_m.19329	120	2.18681	Up	Q4	0.00140109	S	PREDICTED: thioredoxin-like protein CXXS1 [Elaeis guineensis]	1	0.000343395	73.927	IEALVHRS(1)I	3	-0.025285	1	0.763222	0.719083	0.498789	1.33958	1.45888	1.53382	cytoplasm	GO:0050794 regulation of cellular process; GO:0042592 homeostatic process; GO:0065008 regulation of biological quality; GO:0050789 regulation of biological process; GO:0045454 cell redox homeostasis; GO:0044763 single-organism cellular process; GO:0019725 cellular homeostasis; GO:0044699 single-organism process; GO:0009987 cellular process; GO:0065007 biological regulation;			K03671			IPR013766; IPR012336;	Thioredoxin domain; Thioredoxin-like fold;	O
TRINITY_DN81786_c0_g1_m.20026	163	1.65306	Up	Q4	0.000744287	T	PREDICTED: peptidyl-prolyl cis-trans isomerase [Lupinus angustifolius]	0.863525	9.0405e-38	123.61	T(0.053)S(0.053)KT(0.864)VT(0.031)IADCGQIS	2	0.54302	2	0.752641	0.766019	0.757856	1.16448	1.25026	1.34847	cytoplasm	GO:0044267 cellular protein metabolic process; GO:0044238 primary metabolic process; GO:0018208 peptidyl-proline modification; GO:0000413 protein peptidyl-prolyl isomerization; GO:0044237 cellular metabolic process; GO:0071704 organic substance metabolic process; GO:0006457 protein folding; GO:0018193 peptidyl-amino acid modification; GO:0008152 metabolic process; GO:0044260 cellular macromolecul…		GO:0003755 peptidyl-prolyl cis-trans isomerase activity; GO:0016853 isomerase activity; GO:0003824 catalytic activity; GO:0016859 cis-trans isomerase activity;	K01802			IPR002130; IPR029000;	Cyclophilin-type peptidyl-prolyl cis-trans isomerase domain; Cyclophilin-like domain;	O
TRINITY_DN82111_c0_g1_m.20118	146	1.99704	Up	Q4	0.000215598	T	eukaryotic initiation factor 4A-8 [Asparagus officinalis]	0.995888	4.31399e-52	170.95	VHACVGGT(0.996)S(0.004)VR	2	-1.0686	75	0.636955	0.701051	0.683817	1.36649	1.25273	1.41845	cytoplasm			GO:0005524 ATP binding; GO:1901265 nucleoside phosphate binding; GO:0001882 nucleoside binding; GO:0043167 ion binding; GO:0000166 nucleotide binding; GO:0097159 organic cyclic compound binding; GO:1901363 heterocyclic compound binding; GO:0032549 ribonucleoside binding; GO:0097367 carbohydrate derivative binding; GO:0032553 ribonucleotide binding; GO:0005488 binding; GO:0003676 nucleic acid bind…	K03257	EIF4A; translation initiation factor 4A	ath03013 RNA transport - Arabidopsis thaliana (thale cress);	IPR011545; IPR014014; IPR014001; IPR027417; IPR001650;	DEAD/DEAH box helicase domain; RNA helicase, DEAD-box type, Q motif; Helicase superfamily 1/2, ATP-binding domain; P-loop containing nucleoside triphosphate hydrolase; Helicase, C-terminal;	J
TRINITY_DN84490_c0_g1_m.20804	118	0.361582	Down	Q1	0.000135922	S	PREDICTED: soluble inorganic pyrophosphatase 4-like [Musa acuminata subsp. malaccensis]	0.992352	8.05028e-25	140.35	ILS(0.992)S(0.008)LSR	2	-0.06254	6	1.442	1.36737	1.57302	0.506783	0.501006	0.576803	cytoplasm	GO:0008152 metabolic process; GO:0044237 cellular metabolic process; GO:0006793 phosphorus metabolic process; GO:0009987 cellular process; GO:0006796 phosphate-containing compound metabolic process;	GO:0044424 intracellular part; GO:0005623 cell; GO:0044464 cell part; GO:0005622 intracellular; GO:0005737 cytoplasm;	GO:0000287 magnesium ion binding; GO:0004427 inorganic diphosphatase activity; GO:0016462 pyrophosphatase activity; GO:0003824 catalytic activity; GO:0005488 binding; GO:0043167 ion binding; GO:0046872 metal ion binding; GO:0043169 cation binding; GO:0016817 hydrolase activity, acting on acid anhydrides; GO:0016787 hydrolase activity; GO:0016818 hydrolase activity, acting on acid anhydrides, in p…	K01507	ppa; inorganic pyrophosphatase [EC:3.6.1.1]	ath00190 Oxidative phosphorylation - Arabidopsis thaliana (thale cress);			C
TRINITY_DN86269_c0_g1_m.21504	11	1.53457	Up	Q4	0.00507527	S	PREDICTED: phosphoenolpyruvate carboxylase 2 [Elaeis guineensis]	1	4.58017e-07	107.11	HAS(1)IDAQLR	3	-0.017494	12	0.79504	0.859882	0.777163	1.16351	1.17772	1.39098	cytoplasm	GO:0072350 tricarboxylic acid metabolic process; GO:0055114 oxidation-reduction process; GO:0044281 small molecule metabolic process; GO:0044763 single-organism cellular process; GO:0006099 tricarboxylic acid cycle; GO:0044699 single-organism process; GO:0044238 primary metabolic process; GO:0045333 cellular respiration; GO:0044237 cellular metabolic process; GO:0071704 organic substance metaboli…		GO:0016831 carboxy-lyase activity; GO:0016829 lyase activity; GO:0008964 phosphoenolpyruvate carboxylase activity; GO:0003824 catalytic activity; GO:0016830 carbon-carbon lyase activity; GO:0004611 phosphoenolpyruvate carboxykinase activity;	K01595	ppc; phosphoenolpyruvate carboxylase [EC:4.1.1.31]	ath00620 Pyruvate metabolism - Arabidopsis thaliana (thale cress); ath01200 Carbon metabolism - Arabidopsis thaliana (thale cress); ath01100 Metabolic pathways - Arabidopsis thaliana (thale cress); ath00710 Carbon fixation in photosynthetic organisms - Arabidopsis thaliana (thale cress);	IPR015813;	Pyruvate/Phosphoenolpyruvate kinase-like domain;	#N/A
TRINITY_DN86269_c0_g1_m.21504	760	2.46702	Up	Q4	0.000197267	S	PREDICTED: phosphoenolpyruvate carboxylase 2 [Elaeis guineensis]	0.991736	0.000700086	55.724	RKPS(0.992)GGIES(0.008)LR	3	-0.066071	2	0.616338	0.621681	0.680969	1.54054	1.48237	1.71128	cytoplasm	GO:0072350 tricarboxylic acid metabolic process; GO:0055114 oxidation-reduction process; GO:0044281 small molecule metabolic process; GO:0044763 single-organism cellular process; GO:0006099 tricarboxylic acid cycle; GO:0044699 single-organism process; GO:0044238 primary metabolic process; GO:0045333 cellular respiration; GO:0044237 cellular metabolic process; GO:0071704 organic substance metaboli…		GO:0016831 carboxy-lyase activity; GO:0016829 lyase activity; GO:0008964 phosphoenolpyruvate carboxylase activity; GO:0003824 catalytic activity; GO:0016830 carbon-carbon lyase activity; GO:0004611 phosphoenolpyruvate carboxykinase activity;	K01595	ppc; phosphoenolpyruvate carboxylase [EC:4.1.1.31]	ath00620 Pyruvate metabolism - Arabidopsis thaliana (thale cress); ath01200 Carbon metabolism - Arabidopsis thaliana (thale cress); ath01100 Metabolic pathways - Arabidopsis thaliana (thale cress); ath00710 Carbon fixation in photosynthetic organisms - Arabidopsis thaliana (thale cress);	IPR015813;	Pyruvate/Phosphoenolpyruvate kinase-like domain;	#N/A
TRINITY_DN86584_c0_g1_m.21646	52	1.79399	Up	Q4	4.70775e-05	S	PREDICTED: FAM10 family protein At4g22670-like [Musa acuminata subsp. malaccensis]	0.98487	2.86695e-11	93.226	LPPASFGS(0.015)AKS(0.985)PR	2	0.077972	38	0.746154	0.725806	0.774865	1.29193	1.34967	1.38918	nucleus			GO:0005515 protein binding; GO:0005488 binding;	K09560			IPR006636; IPR011990; IPR013026;	Heat shock chaperonin-binding; Tetratricopeptide-like helical domain; Tetratricopeptide repeat-containing domain;	OT
TRINITY_DN86584_c0_g1_m.21646	294	2.578	Up	Q4	0.000102414	S	PREDICTED: FAM10 family protein At4g22670-like [Musa acuminata subsp. malaccensis]	0.999971	2.79917e-08	73.138	KKEQSSSANPGGS(1)PR	3	0.088557	7	0.620769	0.588326	0.62606	1.46351	1.59338	1.67414	nucleus			GO:0005515 protein binding; GO:0005488 binding;	K09560			IPR006636; IPR011990; IPR013026;	Heat shock chaperonin-binding; Tetratricopeptide-like helical domain; Tetratricopeptide repeat-containing domain;	OT
TRINITY_DN86703_c0_g1_m.21707	1033	1.72285	Up	Q4	0.00330395	T	PREDICTED: acetyl-CoA carboxylase 1 [Elaeis guineensis]	0.789744	9.64269e-17	75.682	SLSELEMFTEEGERVS(0.21)T(0.79)PR	3	-0.45023	1	0.744063	0.809859	0.733333	1.19844	1.26369	1.47847	nucleus	GO:0044711 single-organism biosynthetic process; GO:0016053 organic acid biosynthetic process; GO:0044281 small molecule metabolic process; GO:0044763 single-organism cellular process; GO:0044699 single-organism process; GO:0009058 biosynthetic process; GO:0044255 cellular lipid metabolic process; GO:0006631 fatty acid metabolic process; GO:0044238 primary metabolic process; GO:0044237 cellular m…		GO:0005524 ATP binding; GO:1901265 nucleoside phosphate binding; GO:0016885 ligase activity, forming carbon-carbon bonds; GO:0001882 nucleoside binding; GO:0043167 ion binding; GO:0016874 ligase activity; GO:0000166 nucleotide binding; GO:1901363 heterocyclic compound binding; GO:0003989 acetyl-CoA carboxylase activity; GO:0016879 ligase activity, forming carbon-nitrogen bonds; GO:0097159 organic…	K11262	ACACA; acetyl-CoA carboxylase / biotin carboxylase 1 [EC:6.4.1.2 6.3.4.14 2.1.3.15]	ath00061 Fatty acid biosynthesis - Arabidopsis thaliana (thale cress); ath01212 Fatty acid metabolism - Arabidopsis thaliana (thale cress); ath00640 Propanoate metabolism - Arabidopsis thaliana (thale cress); ath00620 Pyruvate metabolism - Arabidopsis thaliana (thale cress); ath01100 Metabolic pathways - Arabidopsis thaliana (thale cress); ath01110 Biosynthesis of secondary metabolites - Arabidop…	IPR011762; IPR000022; IPR029045; IPR005481; IPR000089; IPR016185; IPR011761; IPR005482; IPR011053; IPR005479; IPR013815; IPR013537; IPR011764; IPR013816; IPR011763; IPR011054;	Acetyl-coenzyme A carboxyltransferase, N-terminal; Carboxyl transferase; ClpP/crotonase-like domain; Biotin carboxylase-like, N-terminal domain; Biotin/lipoyl attachment; Pre-ATP-grasp domain; ATP-grasp fold; Biotin carboxylase, C-terminal; Single hybrid motif; Carbamoyl-phosphate synthetase large subunit-like, ATP-binding domain; ATP-grasp fold, subdomain 1; Acetyl-CoA carboxylase, central domai…	I
TRINITY_DN87407_c0_g2_m.22029	56	1.79963	Up	Q4	0.00826285	S	stress protein DDR48-like [Ananas comosus]	0.999497	5.8713e-88	137.52	NIDGGYS(0.999)PTAEETVEEYEKEK	4	0.22815	7	0.624309	0.674017	0.848878	1.0961	1.38111	1.38697	cytoplasm	GO:0006950 response to stress; GO:0050896 response to stimulus;								#N/A
TRINITY_DN87476_c0_g2_m.22051	549	1.96526	Up	Q4	0.000548407	S	protein transport protein SEC23 [Asparagus officinalis]	0.948633	2.39795e-07	88.009	LAHYDS(0.048)GS(0.949)PVS(0.004)R	2	-0.15658	3	0.75045	0.661202	0.702922	1.26245	1.42632	1.46692	chloroplast	GO:0045184 establishment of protein localization; GO:0006810 transport; GO:0046907 intracellular transport; GO:0070727 cellular macromolecule localization; GO:0051649 establishment of localization in cell; GO:0016192 vesicle-mediated transport; GO:0006886 intracellular protein transport; GO:0048193 Golgi vesicle transport; GO:0071702 organic substance transport; GO:0008104 protein localization; G…	GO:0016020 membrane; GO:0030658 transport vesicle membrane; GO:0031410 cytoplasmic vesicle; GO:0031090 organelle membrane; GO:0098796 membrane protein complex; GO:0005737 cytoplasm; GO:0031982 vesicle; GO:0044433 cytoplasmic vesicle part; GO:0032991 macromolecular complex; GO:0044424 intracellular part; GO:0030120 vesicle coat; GO:0005623 cell; GO:0044422 organelle part; GO:0030662 coated vesicle…	GO:0043169 cation binding; GO:0046872 metal ion binding; GO:0008270 zinc ion binding; GO:0046914 transition metal ion binding; GO:0005488 binding; GO:0043167 ion binding;				IPR006900; IPR006896; IPR006895; IPR002035;	Sec23/Sec24, helical domain; Sec23/Sec24, trunk domain; Zinc finger, Sec23/Sec24-type; von Willebrand factor, type A;	U
TRINITY_DN87476_c0_g2_m.22051	547	1.96461	Up	Q4	0.00350351	S	protein transport protein SEC23 [Asparagus officinalis]	0.983886	3.7669e-12	97.203	LAHYDS(0.984)GS(0.016)PVSR	3	-0.33863	5	0.766667	0.676034	0.67776	1.18154	1.45	1.53435	chloroplast	GO:0045184 establishment of protein localization; GO:0006810 transport; GO:0046907 intracellular transport; GO:0070727 cellular macromolecule localization; GO:0051649 establishment of localization in cell; GO:0016192 vesicle-mediated transport; GO:0006886 intracellular protein transport; GO:0048193 Golgi vesicle transport; GO:0071702 organic substance transport; GO:0008104 protein localization; G…	GO:0016020 membrane; GO:0030658 transport vesicle membrane; GO:0031410 cytoplasmic vesicle; GO:0031090 organelle membrane; GO:0098796 membrane protein complex; GO:0005737 cytoplasm; GO:0031982 vesicle; GO:0044433 cytoplasmic vesicle part; GO:0032991 macromolecular complex; GO:0044424 intracellular part; GO:0030120 vesicle coat; GO:0005623 cell; GO:0044422 organelle part; GO:0030662 coated vesicle…	GO:0043169 cation binding; GO:0046872 metal ion binding; GO:0008270 zinc ion binding; GO:0046914 transition metal ion binding; GO:0005488 binding; GO:0043167 ion binding;				IPR006900; IPR006896; IPR006895; IPR002035;	Sec23/Sec24, helical domain; Sec23/Sec24, trunk domain; Zinc finger, Sec23/Sec24-type; von Willebrand factor, type A;	U
TRINITY_DN87695_c0_g1_m.22151	78	0.497018	Down	Q1	0.00143093	T	PREDICTED: DAZ-associated protein 1 [Elaeis guineensis]	1	0.00268265	59.975	IAT(1)PKEEMR	3	-0.31344	1	1.32588	1.1989	1.41085	0.547548	0.663079	0.745455	cytoplasm			GO:0097159 organic cyclic compound binding; GO:1901363 heterocyclic compound binding; GO:1901265 nucleoside phosphate binding; GO:0005488 binding; GO:0003676 nucleic acid binding; GO:0000166 nucleotide binding; GO:0036094 small molecule binding;	K14411	MSI; RNA-binding protein Musashi	ath03015 mRNA surveillance pathway - Arabidopsis thaliana (thale cress);	IPR000504; IPR012677;	RNA recognition motif domain; Nucleotide-binding alpha-beta plait domain;	R
TRINITY_DN87878_c0_g1_m.22249	247	0.532104	Down	Q1	0.00109431	S	probable phospholipid hydroperoxide glutathione peroxidase [Ananas comosus]	0.836029	0.00603507	43.502	Y(0.022)PPT(0.025)T(0.117)S(0.836)PFQIEK	3	0.83686	1	1.32859	1.3816	1.57645	0.712923	0.768526	0.799488	chloroplast	GO:0008152 metabolic process; GO:0006950 response to stress; GO:0055114 oxidation-reduction process; GO:0044710 single-organism metabolic process; GO:0006979 response to oxidative stress; GO:0044699 single-organism process; GO:0050896 response to stimulus;		GO:0016209 antioxidant activity; GO:0004601 peroxidase activity; GO:0004602 glutathione peroxidase activity; GO:0003824 catalytic activity; GO:0016491 oxidoreductase activity; GO:0016684 oxidoreductase activity, acting on peroxide as acceptor;	K00432	gpx; glutathione peroxidase [EC:1.11.1.9]	ath00480 Glutathione metabolism - Arabidopsis thaliana (thale cress); ath00590 Arachidonic acid metabolism - Arabidopsis thaliana (thale cress);	IPR012336;	Thioredoxin-like fold;	O
TRINITY_DN87886_c0_g1_m.22253	889	0.601422	Down	Q1	0.00206277	T	"ATPase 11, plasma membrane-type [Asparagus officinalis]"	0.999935	0.00134176	54.09	T(1)LHGLQPPDSK	3	-2.2639	3	1.17751	1.29672	1.39455	0.730838	0.749564	0.846364	plasma membrane	GO:0009116 nucleoside metabolic process; GO:0042278 purine nucleoside metabolic process; GO:0009167 purine ribonucleoside monophosphate metabolic process; GO:0009117 nucleotide metabolic process; GO:0044699 single-organism process; GO:0046129 purine ribonucleoside biosynthetic process; GO:0009163 nucleoside biosynthetic process; GO:0009058 biosynthetic process; GO:0009156 ribonucleoside monophosp…	GO:0031224 intrinsic component of membrane; GO:0016020 membrane; GO:0016021 integral component of membrane; GO:0044425 membrane part;	GO:1901265 nucleoside phosphate binding; GO:0043167 ion binding; GO:0016817 hydrolase activity, acting on acid anhydrides; GO:0016787 hydrolase activity; GO:0000166 nucleotide binding; GO:0017111 nucleoside-triphosphatase activity; GO:0016887 ATPase activity; GO:1901363 heterocyclic compound binding; GO:0097159 organic cyclic compound binding; GO:0016462 pyrophosphatase activity; GO:0003824 catal…	K01535	PMA1; H+-transporting ATPase [EC:3.6.3.6]	ath00190 Oxidative phosphorylation - Arabidopsis thaliana (thale cress);	IPR004014; IPR023298; IPR023299; IPR008250; IPR023214;	Cation-transporting P-type ATPase, N-terminal; P-type ATPase, transmembrane domain; P-type ATPase, cytoplasmic domain N; P-type ATPase, A domain; HAD-like domain;	P
TRINITY_DN88061_c0_g1_m.22326	166	1.83357	Up	Q4	0.00152665	T	PREDICTED: betaine aldehyde dehydrogenase 2-like [Musa acuminata subsp. malaccensis]	0.99729	4.54995e-06	82.755	QRT(0.997)PVS(0.003)VPLQTFK	3	-1.4884	2	0.702183	0.67807	0.774684	1.20644	1.29236	1.45244	extracellular	GO:0044699 single-organism process; GO:0008152 metabolic process; GO:0055114 oxidation-reduction process; GO:0044710 single-organism metabolic process;		GO:0016620 oxidoreductase activity, acting on the aldehyde or oxo group of donors, NAD or NADP as acceptor; GO:0003824 catalytic activity; GO:0016491 oxidoreductase activity; GO:0016903 oxidoreductase activity, acting on the aldehyde or oxo group of donors;	K00130	betB; betaine-aldehyde dehydrogenase [EC:1.2.1.8]	ath00260 Glycine, serine and threonine metabolism - Arabidopsis thaliana (thale cress); ath01100 Metabolic pathways - Arabidopsis thaliana (thale cress);	IPR016161; IPR015590; IPR016162; IPR016163;	Aldehyde/histidinol dehydrogenase; Aldehyde dehydrogenase domain; Aldehyde dehydrogenase N-terminal domain; Aldehyde dehydrogenase, C-terminal;	C
TRINITY_DN88359_c0_g1_m.22495	35	1.64383	Up	Q4	0.00086895	S	PREDICTED: Solanum lycopersicum strain Heinz 1706 chromosome 10 clone hba-32e22 map 10, complete sequence	0.823574	0.00285452	60.157	NS(0.176)S(0.824)LET(0.001)PSK	2	-0.29091	2	0.749762	0.792293	0.760255	1.35447	1.16803	1.26211	nucleus	GO:0050794 regulation of cellular process; GO:0010468 regulation of gene expression; GO:0006355 regulation of transcription, DNA-templated; GO:0031326 regulation of cellular biosynthetic process; GO:0080090 regulation of primary metabolic process; GO:0060255 regulation of macromolecule metabolic process; GO:0019219 regulation of nucleobase-containing compound metabolic process; GO:0010556 regulat…								#N/A
TRINITY_DN88359_c0_g1_m.22495	84	1.75848	Up	Q4	0.00204394	S	PREDICTED: Solanum lycopersicum strain Heinz 1706 chromosome 10 clone hba-32e22 map 10, complete sequence	0.997666	2.28347e-82	132.33	DKAPDVFNDIS(0.998)PS(0.002)DGTPSR	3	0.29388	1	0.724072	0.804511	0.683683	1.40317	1.16496	1.32211	nucleus	GO:0050794 regulation of cellular process; GO:0010468 regulation of gene expression; GO:0006355 regulation of transcription, DNA-templated; GO:0031326 regulation of cellular biosynthetic process; GO:0080090 regulation of primary metabolic process; GO:0060255 regulation of macromolecule metabolic process; GO:0019219 regulation of nucleobase-containing compound metabolic process; GO:0010556 regulat…								#N/A
TRINITY_DN88359_c0_g1_m.22495	17	1.52145	Up	Q4	0.00012966	T	PREDICTED: Solanum lycopersicum strain Heinz 1706 chromosome 10 clone hba-32e22 map 10, complete sequence	0.942058	2.24214e-61	145.91	RS(0.013)S(0.045)T(0.942)PPPDTPVDGSHK	2	-0.014643	26	0.823977	0.784774	0.79763	1.26274	1.17213	1.22632	nucleus	GO:0050794 regulation of cellular process; GO:0010468 regulation of gene expression; GO:0006355 regulation of transcription, DNA-templated; GO:0031326 regulation of cellular biosynthetic process; GO:0080090 regulation of primary metabolic process; GO:0060255 regulation of macromolecule metabolic process; GO:0019219 regulation of nucleobase-containing compound metabolic process; GO:0010556 regulat…								#N/A
TRINITY_DN88359_c0_g1_m.22495	22	2.19027	Up	Q4	0.000176212	T	PREDICTED: Solanum lycopersicum strain Heinz 1706 chromosome 10 clone hba-32e22 map 10, complete sequence	0.968327	3.39218e-49	104.53	NPNNRRS(0.016)S(0.465)T(0.55)PPPDT(0.968)PVDGSHK	3	0.12015	2	0.647954	0.609962	0.666363	1.49943	1.40369	1.31158	nucleus	GO:0050794 regulation of cellular process; GO:0010468 regulation of gene expression; GO:0006355 regulation of transcription, DNA-templated; GO:0031326 regulation of cellular biosynthetic process; GO:0080090 regulation of primary metabolic process; GO:0060255 regulation of macromolecule metabolic process; GO:0019219 regulation of nucleobase-containing compound metabolic process; GO:0010556 regulat…								#N/A
TRINITY_DN88390_c0_g1_m.22513	67	0.437746	Down	Q1	0.00511701	T	"protein CURVATURE THYLAKOID 1A, chloroplastic-like, partial [Asparagus officinalis]"	0.763086	0	219.64	AS(0.051)S(0.037)S(0.027)EET(0.763)S(0.122)GSIQTEELLADLK	3	0.32836	2	1.27007	1.38122	1.7494	0.675627	0.578662	0.6721	chloroplast							IPR025564;	Cyanobacterial aminoacyl-tRNA synthetase, CAAD domain;	#N/A
TRINITY_DN88390_c0_g1_m.22513	62	0.624736	Down	Q1	0.0258441	S	"protein CURVATURE THYLAKOID 1A, chloroplastic-like, partial [Asparagus officinalis]"	0.926693	5.23785e-29	84.674	AS(0.927)S(0.06)S(0.01)EET(0.002)SGSIQTEELLADLKEK	3	-0.85414	1	1.13973	1.29072	1.40334	0.688172	0.677215	0.774688	chloroplast							IPR025564;	Cyanobacterial aminoacyl-tRNA synthetase, CAAD domain;	#N/A
TRINITY_DN88475_c0_g1_m.22566	224	2.10556	Up	Q4	0.000400364	S	PREDICTED: 14-3-3-like protein D [Elaeis guineensis]	0.885206	4.18502e-23	81.94	AYQAASSAAEADLS(0.885)PT(0.115)HPIR	3	-2.6547	3	0.7	0.773768	0.666444	1.38062	1.60267	1.52305	chloroplast			GO:0019904 protein domain specific binding; GO:0005515 protein binding; GO:0005488 binding;	K06630			IPR023410;	14-3-3 domain;	O
TRINITY_DN88553_c0_g1_m.22597	82	1.51698	Up	Q4	0.019844	S	PREDICTED: UDP-D-apiose/UDP-D-xylose synthase 2 [Musa acuminata subsp. malaccensis]	1	0.0295871	68.972	NDS(1)RLEGLIK	2	-0.54745	1	0.836453	0.71611	0.855359	1.0695	1.17137	1.41189	cytoplasm			GO:0048037 cofactor binding; GO:0003824 catalytic activity; GO:0005488 binding; GO:0050662 coenzyme binding;	K12449	AXS; UDP-apiose/xylose synthase	ath01100 Metabolic pathways - Arabidopsis thaliana (thale cress); ath00520 Amino sugar and nucleotide sugar metabolism - Arabidopsis thaliana (thale cress);	IPR001509; IPR016040;	NAD-dependent epimerase/dehydratase; NAD(P)-binding domain;	GM
TRINITY_DN88597_c0_g1_m.22626	44	1.54577	Up	Q4	6.70682e-05	S	PREDICTED: aquaporin PIP2-4 [Phoenix dactylifera]	0.928878	2.3919e-19	90.308	SLEVPS(0.003)S(0.007)AAPS(0.929)S(0.059)EFT(0.001)GR	2	-0.56098	1	0.80155	0.804132	0.815264	1.22207	1.29793	1.22222	plasma membrane	GO:0006810 transport; GO:0051179 localization; GO:0051234 establishment of localization;	GO:0016020 membrane;	GO:0005215 transporter activity;	K09872			IPR023271;	Aquaporin-like;	G
TRINITY_DN88673_c0_g1_m.22662	3	1.86021	Up	Q4	0.00155771	T	ATP synthase CF1 alpha subunit (chloroplast) [Dendrobium huoshanense]	0.999998	6.94243e-07	84.94	GT(1)LRADEISNIIR	3	0.71127	1	0.636973	0.841546	0.616585	1.32966	1.23638	1.33129	cytoplasm	GO:0009116 nucleoside metabolic process; GO:0042278 purine nucleoside metabolic process; GO:0009167 purine ribonucleoside monophosphate metabolic process; GO:0009117 nucleotide metabolic process; GO:0044699 single-organism process; GO:0046129 purine ribonucleoside biosynthetic process; GO:0009163 nucleoside biosynthetic process; GO:0009058 biosynthetic process; GO:0009156 ribonucleoside monophosp…	GO:0045261 proton-transporting ATP synthase complex, catalytic core F(1); GO:0016020 membrane; GO:0098796 membrane protein complex; GO:0044425 membrane part; GO:0044464 cell part; GO:0005622 intracellular; GO:0016469 proton-transporting two-sector ATPase complex; GO:0032991 macromolecular complex; GO:0033178 proton-transporting two-sector ATPase complex, catalytic domain; GO:0044424 intracellular…	GO:0042625 ATPase coupled ion transmembrane transporter activity; GO:1901265 nucleoside phosphate binding; GO:0015399 primary active transmembrane transporter activity; GO:0022892 substrate-specific transporter activity; GO:0016817 hydrolase activity, acting on acid anhydrides; GO:0044769 ATPase activity, coupled to transmembrane movement of ions, rotational mechanism; GO:0015077 monovalent inorg…	K02111	ATPF1A; F-type H+-transporting ATPase subunit alpha [EC:3.6.3.14]	ath00190 Oxidative phosphorylation - Arabidopsis thaliana (thale cress); ath00195 Photosynthesis - Arabidopsis thaliana (thale cress); ath01100 Metabolic pathways - Arabidopsis thaliana (thale cress);	IPR000793; IPR004100; IPR027417; IPR000194; IPR033732; IPR023366;	ATP synthase, alpha subunit, C-terminal; ATPase, F1/V1/A1 complex, alpha/beta subunit, N-terminal domain; P-loop containing nucleoside triphosphate hydrolase; ATPase, F1/V1/A1 complex, alpha/beta subunit, nucleotide-binding domain; ATP synthase, F1 complex, alpha subunit nucleotide-binding domain; ATP synthase subunit alpha-like domain;	C
TRINITY_DN88711_c0_g1_m.22691	63	1.97628	Up	Q4	0.000811878	S	PREDICTED: nodulin-related protein 1 [Elaeis guineensis]	0.996926	0.00135997	62.055	S(0.003)AVS(0.997)HDGSALDK	2	1.0251	1	0.679953	0.545652	0.745432	1.22044	1.33751	1.33736	chloroplast									#N/A
TRINITY_DN88711_c0_g1_m.22691	43	1.62889	Up	Q4	0.000986814	S	PREDICTED: nodulin-related protein 1 [Elaeis guineensis]	0.946023	6.0118e-205	186.71	TETPTDSIQHKS(0.04)S(0.946)S(0.011)S(0.003)DLFSSAK	3	-0.11733	47	0.759672	0.704348	0.789281	1.16267	1.188	1.3197	chloroplast									#N/A
TRINITY_DN88736_c0_g1_m.22706	472	1.50355	Up	Q4	0.000519978	S	PREDICTED: glutamate decarboxylase [Elaeis guineensis]	1	0.00348163	61.11	KS(1)VDEVPK	3	0.87561	1	0.757261	0.799342	0.803983	1.15174	1.14286	1.25466	chloroplast	GO:0009064 glutamine family amino acid metabolic process; GO:0043648 dicarboxylic acid metabolic process; GO:0044281 small molecule metabolic process; GO:0044763 single-organism cellular process; GO:0006807 nitrogen compound metabolic process; GO:0044699 single-organism process; GO:0044238 primary metabolic process; GO:1901605 alpha-amino acid metabolic process; GO:0044237 cellular metabolic proc…		GO:0097159 organic cyclic compound binding; GO:1901363 heterocyclic compound binding; GO:0004351 glutamate decarboxylase activity; GO:0003824 catalytic activity; GO:0005488 binding; GO:0016830 carbon-carbon lyase activity; GO:0043167 ion binding; GO:0016831 carboxy-lyase activity; GO:0016829 lyase activity; GO:0043168 anion binding; GO:0048037 cofactor binding; GO:0030170 pyridoxal phosphate bind…	K01580	E4.1.1.15; glutamate decarboxylase [EC:4.1.1.15]	ath00250 Alanine, aspartate and glutamate metabolism - Arabidopsis thaliana (thale cress); ath00650 Butanoate metabolism - Arabidopsis thaliana (thale cress); ath01100 Metabolic pathways - Arabidopsis thaliana (thale cress); ath00410 beta-Alanine metabolism - Arabidopsis thaliana (thale cress); ath00430 Taurine and hypotaurine metabolism - Arabidopsis thaliana (thale cress); ath01110 Biosynthesis…	IPR015424; IPR015421;	Pyridoxal phosphate-dependent transferase; Pyridoxal phosphate-dependent transferase, major region, subdomain 1;	E
TRINITY_DN88759_c0_g1_m.22716	27	1.51338	Up	Q4	0.0105368	S	PREDICTED: serine/arginine-rich splicing factor SR45a isoform X1 [Musa acuminata subsp. malaccensis]	0.999748	2.25081e-06	85.493	RYS(1)RS(1)PLPYK	2	-0.31501	9	0.729983	0.723982	0.960258	1.23614	1.28936	1.12813	nucleus			GO:0097159 organic cyclic compound binding; GO:1901363 heterocyclic compound binding; GO:1901265 nucleoside phosphate binding; GO:0005488 binding; GO:0003676 nucleic acid binding; GO:0000166 nucleotide binding; GO:0036094 small molecule binding;	K12897	TRA2; transformer-2 protein	ath03040 Spliceosome - Arabidopsis thaliana (thale cress);	IPR000504; IPR012677;	RNA recognition motif domain; Nucleotide-binding alpha-beta plait domain;	K
TRINITY_DN88921_c0_g1_m.22828	213	2.00425	Up	Q4	0.00719265	S	PREDICTED: glycine-rich RNA-binding protein RZ1A-like [Elaeis guineensis]	0.996003	0.000455612	45.237	DRS(0.996)GPY(0.002)ERPS(0.001)GGS(0.001)YR	3	-0.35024	2	0.71334	0.592344	0.697917	1.28017	1.15362	1.58193	nucleus			GO:0097159 organic cyclic compound binding; GO:1901363 heterocyclic compound binding; GO:1901265 nucleoside phosphate binding; GO:0046914 transition metal ion binding; GO:0005488 binding; GO:0003676 nucleic acid binding; GO:0043167 ion binding; GO:0046872 metal ion binding; GO:0043169 cation binding; GO:0000166 nucleotide binding; GO:0008270 zinc ion binding; GO:0036094 small molecule binding;	K12885	RBMX; heterogeneous nuclear ribonucleoprotein G	ath03040 Spliceosome - Arabidopsis thaliana (thale cress);	IPR000504; IPR012677; IPR001878;	RNA recognition motif domain; Nucleotide-binding alpha-beta plait domain; Zinc finger, CCHC-type;	R
TRINITY_DN88990_c0_g2_m.22857	261	1.65873	Up	Q4	0.00125384	S	PREDICTED: protein BTR1 isoform X2 [Elaeis guineensis]	0.999985	0	223.71	SPAGPTDAQGS(1)PVTFGVADEHIGAVVGR	3	-0.020473	16	0.733871	0.79754	0.741197	1.2255	1.36906	1.17508	cytoskeleton			GO:0097159 organic cyclic compound binding; GO:1901363 heterocyclic compound binding; GO:0003723 RNA binding; GO:0005488 binding; GO:0003676 nucleic acid binding;	K14944			IPR004087; IPR004088;	K Homology domain; K Homology domain, type 1;	AR
TRINITY_DN89149_c2_g1_m.22940	128	0.445933	Down	Q1	0.00341557	S	PREDICTED: glycine-rich RNA-binding protein GRP1A-like [Nelumbo nucifera]	0.923842	0.0223973	43.164	S(0.003)DGGY(0.045)GGGRS(0.924)DGGY(0.005)S(0.023)R	2	-2.5918	1	1.52174	1.88773	1.90928	0.760142	0.641924	0.969741	nucleus			GO:0097159 organic cyclic compound binding; GO:1901363 heterocyclic compound binding; GO:1901265 nucleoside phosphate binding; GO:0005488 binding; GO:0003676 nucleic acid binding; GO:0000166 nucleotide binding; GO:0036094 small molecule binding;				IPR000504; IPR012677;	RNA recognition motif domain; Nucleotide-binding alpha-beta plait domain;	R
TRINITY_DN89149_c2_g1_m.22940	152	0.542526	Down	Q1	0.000301296	S	PREDICTED: glycine-rich RNA-binding protein GRP1A-like [Nelumbo nucifera]	0.993641	3.36437e-27	83.312	GYDGGS(0.005)RYS(0.994)GGGGGS(0.001)DGNWRN	3	0.66564	1	1.45652	1.6341	1.63924	0.881139	0.84055	0.84438	nucleus			GO:0097159 organic cyclic compound binding; GO:1901363 heterocyclic compound binding; GO:1901265 nucleoside phosphate binding; GO:0005488 binding; GO:0003676 nucleic acid binding; GO:0000166 nucleotide binding; GO:0036094 small molecule binding;				IPR000504; IPR012677;	RNA recognition motif domain; Nucleotide-binding alpha-beta plait domain;	R
TRINITY_DN89321_c0_g1_m.23055	195	1.74881	Up	Q4	0.000569981	S	"PREDICTED: ruBisCO large subunit-binding protein subunit beta, chloroplastic-like [Phoenix dactylifera]"	1	0.0324879	72.325	ALVS(1)ELK	2	0.23901	1	0.711579	0.732558	0.727081	1.23269	1.19306	1.37129	chloroplast	GO:0006457 protein folding; GO:0009987 cellular process; GO:0042026 protein refolding;	GO:0044424 intracellular part; GO:0005623 cell; GO:0044464 cell part; GO:0005622 intracellular; GO:0005737 cytoplasm;	GO:0005524 ATP binding; GO:1901265 nucleoside phosphate binding; GO:0001882 nucleoside binding; GO:0043167 ion binding; GO:0000166 nucleotide binding; GO:0097159 organic cyclic compound binding; GO:1901363 heterocyclic compound binding; GO:0032549 ribonucleoside binding; GO:0097367 carbohydrate derivative binding; GO:0032553 ribonucleotide binding; GO:0005488 binding; GO:0032550 purine ribonucleo…	K04077	groEL; chaperonin GroEL	ath03018 RNA degradation - Arabidopsis thaliana (thale cress);	IPR027409; IPR027413;	GroEL-like apical domain; GroEL-like equatorial domain;	O
TRINITY_DN89609_c0_g1_m.23233	348	2.17136	Up	Q4	2.78313e-05	S	PREDICTED: LOW QUALITY PROTEIN: clathrin interactor EPSIN 2-like [Phoenix dactylifera]	0.798088	4.50771e-12	78.554	AS(0.202)S(0.798)PQNNHHGEQPAVK	3	-0.35934	2	0.66487	0.587575	0.691203	1.43792	1.38027	1.40217	nucleus				K12471	EPN; epsin	ath04144 Endocytosis - Arabidopsis thaliana (thale cress);	IPR013809; IPR008942;	ENTH domain; ENTH/VHS;	F
TRINITY_DN89609_c0_g1_m.23233	262	1.50128	Up	Q4	0.00157945	S	PREDICTED: LOW QUALITY PROTEIN: clathrin interactor EPSIN 2-like [Phoenix dactylifera]	0.999692	1.35928e-10	63.823	S(1)FDKDKDHSYEEDDSYSYR	4	0.82823	1	0.785265	0.732528	0.899461	1.22235	1.17184	1.23478	nucleus				K12471	EPN; epsin	ath04144 Endocytosis - Arabidopsis thaliana (thale cress);	IPR013809; IPR008942;	ENTH domain; ENTH/VHS;	F
TRINITY_DN89609_c0_g1_m.23233	651	1.7257	Up	Q4	0.00515919	S	PREDICTED: LOW QUALITY PROTEIN: clathrin interactor EPSIN 2-like [Phoenix dactylifera]	0.765812	6.65987e-70	152.68	NLNQPGLS(0.234)S(0.766)PLNQR	2	0.26755	2	0.735849	0.820535	0.675943	1.41309	1.11641	1.32283	nucleus				K12471	EPN; epsin	ath04144 Endocytosis - Arabidopsis thaliana (thale cress);	IPR013809; IPR008942;	ENTH domain; ENTH/VHS;	F
TRINITY_DN89609_c0_g1_m.23233	235	2.72078	Up	Q4	6.72451e-06	S	PREDICTED: LOW QUALITY PROTEIN: clathrin interactor EPSIN 2-like [Phoenix dactylifera]	0.98624	0.000414834	52.527	DSDEHS(0.986)GRGS(0.013)YK	3	0.17808	4	0.596586	0.534944	0.54219	1.48307	1.50554	1.56522	nucleus				K12471	EPN; epsin	ath04144 Endocytosis - Arabidopsis thaliana (thale cress);	IPR013809; IPR008942;	ENTH domain; ENTH/VHS;	F
TRINITY_DN89983_c0_g4_m.23490	67	1.90836	Up	Q4	1.49186e-05	S	PREDICTED: V-type proton ATPase subunit D-like [Elaeis guineensis]	0.794572	0.00110478	75.739	AS(0.205)S(0.795)FALTEAK	3	0.23071	1	0.722365	0.729362	0.671595	1.34937	1.32019	1.38249	chloroplast			GO:0022804 active transmembrane transporter activity; GO:0015399 primary active transmembrane transporter activity; GO:0016817 hydrolase activity, acting on acid anhydrides; GO:0016787 hydrolase activity; GO:0017111 nucleoside-triphosphatase activity; GO:0016887 ATPase activity; GO:0015405 P-P-bond-hydrolysis-driven transmembrane transporter activity; GO:0016462 pyrophosphatase activity; GO:00426…	K02149	ATPeV1D; V-type H+-transporting ATPase subunit D	ath00190 Oxidative phosphorylation - Arabidopsis thaliana (thale cress); ath01100 Metabolic pathways - Arabidopsis thaliana (thale cress); ath04145 Phagosome - Arabidopsis thaliana (thale cress);			C
TRINITY_DN90283_c0_g2_m.23767	87	1.63867	Up	Q4	0.00475053	S	PREDICTED: methyl-CpG-binding domain-containing protein 11-like [Musa acuminata subsp. malaccensis]	0.940513	0.00214647	41.088	VKAS(0.059)ES(0.941)LEDDQPKK	4	2.1942	1	0.743068	0.863765	0.66106	1.12064	1.32671	1.26898	nucleus		GO:0043226 organelle; GO:0043231 intracellular membrane-bounded organelle; GO:0043229 intracellular organelle; GO:0005634 nucleus; GO:0044464 cell part; GO:0005622 intracellular; GO:0044424 intracellular part; GO:0043227 membrane-bounded organelle; GO:0005623 cell;	GO:0097159 organic cyclic compound binding; GO:1901363 heterocyclic compound binding; GO:0003677 DNA binding; GO:0005488 binding; GO:0003676 nucleic acid binding;				IPR016177; IPR001739;	DNA-binding domain; Methyl-CpG DNA binding;	#N/A
TRINITY_DN90368_c0_g1_m.23835	178	0.57906	Down	Q1	0.00463004	S	PREDICTED: flowering time control protein FPA isoform X1 [Elaeis guineensis]	1	0.00104976	66.989	AFS(1)PFGEIEK	2	-0.85291	2	1.21901	1.31343	1.38347	0.812381	0.591574	0.86359	nucleus			GO:0097159 organic cyclic compound binding; GO:1901363 heterocyclic compound binding; GO:1901265 nucleoside phosphate binding; GO:0005488 binding; GO:0003676 nucleic acid binding; GO:0000166 nucleotide binding; GO:0036094 small molecule binding;				IPR012921; IPR000504; IPR012677;	Spen paralogue and orthologue SPOC, C-terminal; RNA recognition motif domain; Nucleotide-binding alpha-beta plait domain;	R
TRINITY_DN90419_c0_g1_m.23874	131	1.51033	Up	Q4	0.000253868	S	PREDICTED: plant UBX domain-containing protein 4-like [Phoenix dactylifera]	0.958586	5.7073e-205	187.95	SSGPGS(0.018)GS(0.959)DS(0.023)DEPQEYYTGGEK	3	0.092847	2	0.762208	0.766968	0.838641	1.15755	1.23188	1.18675	nucleus			GO:0005515 protein binding; GO:0005488 binding;	K14012	SHP1; UBX domain-containing protein 1	ath04141 Protein processing in endoplasmic reticulum - Arabidopsis thaliana (thale cress);	IPR029071; IPR001012; IPR012989; IPR009060;	Ubiquitin-related domain; UBX domain; SEP domain; UBA-like;	Y
TRINITY_DN90419_c0_g1_m.23874	129	1.71708	Up	Q4	0.000113532	S	PREDICTED: plant UBX domain-containing protein 4-like [Phoenix dactylifera]	0.927078	5.8792e-143	164.83	S(0.033)S(0.033)GPGS(0.927)GS(0.006)DSDEPQEYYTGGEK	3	-0.6093	1	0.707006	0.78733	0.685775	1.25487	1.27053	1.21803	nucleus			GO:0005515 protein binding; GO:0005488 binding;	K14012	SHP1; UBX domain-containing protein 1	ath04141 Protein processing in endoplasmic reticulum - Arabidopsis thaliana (thale cress);	IPR029071; IPR001012; IPR012989; IPR009060;	Ubiquitin-related domain; UBX domain; SEP domain; UBA-like;	Y
TRINITY_DN90797_c0_g1_m.24168	114	2.21978	Up	Q4	0.000203759	S	plastidic glucose transporter 4 [Asparagus officinalis]	1	3.27066e-13	84.249	ASAAGDLEDNPS(1)IKLK	4	0.43307	2	0.610801	0.690566	0.589679	1.31895	1.49299	1.38577	plasma membrane	GO:0006810 transport; GO:0055085 transmembrane transport; GO:0051179 localization; GO:0051234 establishment of localization;	GO:0031224 intrinsic component of membrane; GO:0016020 membrane; GO:0016021 integral component of membrane; GO:0044425 membrane part;	GO:0022892 substrate-specific transporter activity; GO:0022891 substrate-specific transmembrane transporter activity; GO:0022857 transmembrane transporter activity; GO:0005215 transporter activity;				IPR020846;	Major facilitator superfamily domain;	R
TRINITY_DN90848_c0_g1_m.24218	84	1.77005	Up	Q4	0.000498776	S	PREDICTED: macro domain-containing protein VPA0103-like [Phoenix dactylifera]	0.922712	0.0100443	40.941	AGIS(0.018)S(0.059)S(0.923)PGKWER	3	-1.2838	1	0.69377	0.737319	0.738799	1.17956	1.30849	1.35276	chloroplast							IPR002589;	Macro domain;	BK
TRINITY_DN90960_c0_g1_m.24318	395	1.84739	Up	Q4	0.00483119	S	"PREDICTED: phosphoglucan, water dikinase, chloroplastic isoform X1 [Elaeis guineensis]"	0.986147	0.00272101	64.374	S(0.001)EFT(0.01)AS(0.986)VPLT(0.004)R	3	-0.67816	2	0.658456	0.794964	0.723297	1.21179	1.26892	1.54054	chloroplast	GO:0016310 phosphorylation; GO:0008152 metabolic process; GO:0044237 cellular metabolic process; GO:0006793 phosphorus metabolic process; GO:0009987 cellular process; GO:0006796 phosphate-containing compound metabolic process;		GO:0005524 ATP binding; GO:1901265 nucleoside phosphate binding; GO:0001882 nucleoside binding; GO:0043167 ion binding; GO:0000166 nucleotide binding; GO:2001070 starch binding; GO:0097159 organic cyclic compound binding; GO:1901363 heterocyclic compound binding; GO:0032549 ribonucleoside binding; GO:0097367 carbohydrate derivative binding; GO:0016301 kinase activity; GO:0030247 polysaccharide bi…	K15535			IPR002192; IPR013783; IPR013784; IPR013816; IPR013815; IPR002044;	Pyruvate phosphate dikinase, PEP/pyruvate-binding; Immunoglobulin-like fold; Carbohydrate-binding-like fold; ATP-grasp fold, subdomain 2; ATP-grasp fold, subdomain 1; Carbohydrate binding module family 20;	#N/A
TRINITY_DN90997_c0_g1_m.24339	227	1.60269	Up	Q4	0.0146901	S	PREDICTED: diacylglycerol kinase 5-like isoform X2 [Phoenix dactylifera]	0.994763	2.6538e-223	165.96	SIHDPSTPPSASGHHEDDEVSAEES(0.995)DDES(0.005)GEER	4	0.26706	2	0.878365	0.749558	0.831909	1.13048	1.5232	1.28867	cytoskeleton	GO:0007186 G-protein coupled receptor signaling pathway; GO:0050794 regulation of cellular process; GO:0044700 single organism signaling; GO:0007205 protein kinase C-activating G-protein coupled receptor signaling pathway; GO:0051716 cellular response to stimulus; GO:0007165 signal transduction; GO:0050789 regulation of biological process; GO:0007154 cell communication; GO:0044699 single-organism…		GO:0004143 diacylglycerol kinase activity; GO:0016301 kinase activity; GO:0016773 phosphotransferase activity, alcohol group as acceptor; GO:0003824 catalytic activity; GO:0016740 transferase activity; GO:0016772 transferase activity, transferring phosphorus-containing groups;				IPR016064; IPR000756;	NAD kinase/diacylglycerol kinase-like domain; Diacylglycerol kinase, accessory domain;	IT
TRINITY_DN91364_c1_g1_m.24671	207	1.79985	Up	Q4	0.000330472	S	"glyceraldehyde-3-phosphate dehydrogenase 2, cytosolic [Ananas comosus]"	0.999996	8.40349e-61	146.13	AAS(1)FNIIPSSTGAAK	2	0.26466	37	0.695738	0.766041	0.677451	1.23761	1.2458	1.36687	cytoplasm	GO:0006006 glucose metabolic process; GO:0044723 single-organism carbohydrate metabolic process; GO:0008152 metabolic process; GO:0055114 oxidation-reduction process; GO:0044710 single-organism metabolic process; GO:0044281 small molecule metabolic process; GO:0005996 monosaccharide metabolic process; GO:0044699 single-organism process; GO:0044238 primary metabolic process; GO:0005975 carbohydrat…		GO:0097159 organic cyclic compound binding; GO:1901363 heterocyclic compound binding; GO:0016620 oxidoreductase activity, acting on the aldehyde or oxo group of donors, NAD or NADP as acceptor; GO:1901265 nucleoside phosphate binding; GO:0051287 NAD binding; GO:0003824 catalytic activity; GO:0005488 binding; GO:0016903 oxidoreductase activity, acting on the aldehyde or oxo group of donors; GO:005…	K00134	GAPDH; glyceraldehyde 3-phosphate dehydrogenase [EC:1.2.1.12]	ath01230 Biosynthesis of amino acids - Arabidopsis thaliana (thale cress); ath01200 Carbon metabolism - Arabidopsis thaliana (thale cress); ath01100 Metabolic pathways - Arabidopsis thaliana (thale cress); ath00710 Carbon fixation in photosynthetic organisms - Arabidopsis thaliana (thale cress); ath00010 Glycolysis / Gluconeogenesis - Arabidopsis thaliana (thale cress); ath01110 Biosynthesis of s…	IPR020829; IPR016040; IPR020828;	Glyceraldehyde 3-phosphate dehydrogenase, catalytic domain; NAD(P)-binding domain; Glyceraldehyde 3-phosphate dehydrogenase, NAD(P) binding domain;	G
TRINITY_DN91480_c0_g1_m.24763	717	1.61044	Up	Q4	0.0104625	S	PREDICTED: peroxisomal fatty acid beta-oxidation multifunctional protein [Musa acuminata subsp. malaccensis]	0.808465	2.56154e-19	105.63	GLPLSFAGSS(0.057)S(0.808)S(0.134)K	3	0.58282	1	0.881148	0.633333	0.809969	1.38038	1.23657	1.12642	cytoplasm	GO:0055114 oxidation-reduction process; GO:0044281 small molecule metabolic process; GO:0044763 single-organism cellular process; GO:0044699 single-organism process; GO:0044255 cellular lipid metabolic process; GO:0006631 fatty acid metabolic process; GO:0044238 primary metabolic process; GO:0044237 cellular metabolic process; GO:0071704 organic substance metabolic process; GO:0008152 metabolic p…		GO:0016614 oxidoreductase activity, acting on CH-OH group of donors; GO:0016616 oxidoreductase activity, acting on the CH-OH group of donors, NAD or NADP as acceptor; GO:0003857 3-hydroxyacyl-CoA dehydrogenase activity; GO:0003824 catalytic activity; GO:0016491 oxidoreductase activity;	K10527	MFP2; enoyl-CoA hydratase/3-hydroxyacyl-CoA dehydrogenase [EC:4.2.1.17 1.1.1.35 1.1.1.211]	ath00071 Fatty acid degradation - Arabidopsis thaliana (thale cress); ath01212 Fatty acid metabolism - Arabidopsis thaliana (thale cress); ath00592 alpha-Linolenic acid metabolism - Arabidopsis thaliana (thale cress); ath01100 Metabolic pathways - Arabidopsis thaliana (thale cress); ath01110 Biosynthesis of secondary metabolites - Arabidopsis thaliana (thale cress);	IPR029045; IPR013328; IPR008927; IPR016040; IPR006176; IPR006108;	ClpP/crotonase-like domain; 6-phosphogluconate dehydrogenase, domain 2; 6-phosphogluconate dehydrogenase C-terminal domain-like; NAD(P)-binding domain; 3-hydroxyacyl-CoA dehydrogenase, NAD binding; 3-hydroxyacyl-CoA dehydrogenase, C-terminal;	I
TRINITY_DN91631_c0_g1_m.24899	359	0.547461	Down	Q1	0.00118839	T	"PREDICTED: stromal 70 kDa heat shock-related protein, chloroplastic-like [Musa acuminata subsp. malaccensis]"	0.864661	0.00335386	72.434	HIET(0.135)T(0.865)LTR	2	-2.6499	2	1.38724	1.63777	1.40979	0.795902	0.794118	0.837859	chloroplast	GO:0006457 protein folding; GO:0009987 cellular process;		GO:0005524 ATP binding; GO:1901265 nucleoside phosphate binding; GO:0001882 nucleoside binding; GO:0043167 ion binding; GO:0005515 protein binding; GO:0000166 nucleotide binding; GO:0097159 organic cyclic compound binding; GO:1901363 heterocyclic compound binding; GO:0032549 ribonucleoside binding; GO:0097367 carbohydrate derivative binding; GO:0032553 ribonucleotide binding; GO:0005488 binding; …	K03283	HSPA1s; heat shock 70kDa protein 1/2/6/8	ath04141 Protein processing in endoplasmic reticulum - Arabidopsis thaliana (thale cress); ath04144 Endocytosis - Arabidopsis thaliana (thale cress); ath03040 Spliceosome - Arabidopsis thaliana (thale cress);	IPR029048; IPR029047;	Heat shock protein 70kD, C-terminal domain; Heat shock protein 70kD, peptide-binding domain;	O
TRINITY_DN91683_c0_g1_m.24948	749	2.09055	Up	Q4	0.00178965	T	PREDICTED: pyrophosphate-energized membrane proton pump 3-like isoform X1 [Gossypium raimondii]	1	0.0231849	44.425	FIET(1)GALGGK	2	2.5105	1	0.654801	0.719268	0.652766	1.2866	1.3467	1.6039	plasma membrane	GO:0006810 transport; GO:1902578 single-organism localization; GO:0006812 cation transport; GO:0006811 ion transport; GO:0044699 single-organism process; GO:0051179 localization; GO:0015672 monovalent inorganic cation transport; GO:0006818 hydrogen transport; GO:0015992 proton transport; GO:0044765 single-organism transport; GO:0051234 establishment of localization;	GO:0016020 membrane;	GO:0022804 active transmembrane transporter activity; GO:0015405 P-P-bond-hydrolysis-driven transmembrane transporter activity; GO:0004427 inorganic diphosphatase activity; GO:0016462 pyrophosphatase activity; GO:0003824 catalytic activity; GO:0015399 primary active transmembrane transporter activity; GO:0016817 hydrolase activity, acting on acid anhydrides; GO:0016787 hydrolase activity; GO:0016…						#N/A
TRINITY_DN92204_c0_g2_m.25413	81	0.534909	Down	Q1	0.000301171	T	PREDICTED: ras-related protein RABE1c-like isoform X2 [Phoenix dactylifera]	0.90588	0.00661752	66.758	T(0.024)IT(0.906)T(0.07)AYYR	2	0.42523	1	1.26712	1.43295	1.38981	0.750887	0.686833	0.75	cytoplasm	GO:0050794 regulation of cellular process; GO:0044700 single organism signaling; GO:0051716 cellular response to stimulus; GO:0007165 signal transduction; GO:0050789 regulation of biological process; GO:0007154 cell communication; GO:0035556 intracellular signal transduction; GO:0044699 single-organism process; GO:0007264 small GTPase mediated signal transduction; GO:0023052 signaling; GO:0050896…		GO:1901265 nucleoside phosphate binding; GO:0001882 nucleoside binding; GO:0043167 ion binding; GO:0000166 nucleotide binding; GO:0097159 organic cyclic compound binding; GO:1901363 heterocyclic compound binding; GO:0032549 ribonucleoside binding; GO:0097367 carbohydrate derivative binding; GO:0032553 ribonucleotide binding; GO:0005488 binding; GO:0032550 purine ribonucleoside binding; GO:0043168…	K07901	RAB8A; Ras-related protein Rab-8A	ath04144 Endocytosis - Arabidopsis thaliana (thale cress);	IPR005225; IPR027417;	Small GTP-binding protein domain; P-loop containing nucleoside triphosphate hydrolase;	TU
TRINITY_DN92219_c0_g1_m.25433	65	2.32307	Up	Q4	8.14162e-05	S	PREDICTED: probable alkaline/neutral invertase D [Elaeis guineensis]	1	1.8878e-227	202.94	AIDGFESLYS(1)PGGIR	2	-0.30819	7	0.628171	0.648379	0.642738	1.5308	1.38382	1.54402	chloroplast			GO:0033926 glycopeptide alpha-N-acetylgalactosaminidase activity; GO:0004553 hydrolase activity, hydrolyzing O-glycosyl compounds; GO:0016787 hydrolase activity; GO:0003824 catalytic activity; GO:0016798 hydrolase activity, acting on glycosyl bonds;				IPR008928;	Six-hairpin glycosidase-like;	#N/A
TRINITY_DN92219_c0_g1_m.25433	79	2.37636	Up	Q4	0.000740715	S	PREDICTED: probable alkaline/neutral invertase D [Elaeis guineensis]	0.999795	0.00265993	63.754	SGLNTPAWS(1)AR	2	-0.15611	1	0.566054	0.660017	0.666945	1.61599	1.32832	1.55418	chloroplast			GO:0033926 glycopeptide alpha-N-acetylgalactosaminidase activity; GO:0004553 hydrolase activity, hydrolyzing O-glycosyl compounds; GO:0016787 hydrolase activity; GO:0003824 catalytic activity; GO:0016798 hydrolase activity, acting on glycosyl bonds;				IPR008928;	Six-hairpin glycosidase-like;	#N/A
TRINITY_DN92271_c0_g1_m.25477	219	0.551553	Down	Q1	0.0458154	T	PH-response transcription factor [Arabidopsis thaliana]	0.995864	8.7818e-08	86.497	GFDLPS(0.004)HGGT(0.996)PR	3	1.1684	2	1.74795	1.05181	1.65719	0.727536	0.7515	0.979204	nucleus									#N/A
TRINITY_DN92289_c0_g1_m.25498	33	3.80623	Up	Q4	2.09334e-05	S	PREDICTED: programmed cell death protein 4 [Vitis vinifera]	0.968746	1.10035e-52	129.46	S(0.969)PT(0.031)GLALLLPEHNNNK	3	-1.4065	2	0.520502	0.475618	0.454261	1.72919	1.89621	1.89508	chloroplast			GO:0005488 binding;				IPR003891; IPR016024; IPR016021;	Initiation factor eIF-4 gamma, MA3; Armadillo-type fold; MIF4G-like domain;	T
TRINITY_DN92289_c0_g1_m.25498	30	2.46034	Up	Q4	0.000595639	S	PREDICTED: programmed cell death protein 4 [Vitis vinifera]	0.798255	3.71656e-45	133.95	IAAQNVEVLS(0.017)S(0.184)S(0.798)PR	2	0.54454	1	0.697071	0.568905	0.652854	1.40159	1.63675	1.68264	chloroplast			GO:0005488 binding;				IPR003891; IPR016024; IPR016021;	Initiation factor eIF-4 gamma, MA3; Armadillo-type fold; MIF4G-like domain;	T
TRINITY_DN92295_c0_g2_m.25506	35	1.56794	Up	Q4	0.00502588	S	PREDICTED: reticulon-like protein B2 [Elaeis guineensis]	0.782971	2.11019e-79	153.25	S(0.001)S(0.001)S(0.005)S(0.03)S(0.177)S(0.783)DS(0.003)DNDKLEHR	2	-0.30872	2	0.768519	0.692389	0.813048	1.20342	1.06309	1.29892	plasma membrane				K20721			IPR003388;	Reticulon;	U
TRINITY_DN92372_c0_g1_m.25575	454	1.62742	Up	Q4	0.002736	S	PREDICTED: KH domain-containing protein HEN4 isoform X1 [Elaeis guineensis]	1	0.0193035	41.383	VLS(1)KDQIPK	3	-0.12304	1	0.681503	0.787649	0.827835	1.24593	1.14515	1.34708	cytoplasm			GO:0097159 organic cyclic compound binding; GO:1901363 heterocyclic compound binding; GO:0003723 RNA binding; GO:0005488 binding; GO:0003676 nucleic acid binding;	K21444			IPR004087; IPR004088;	K Homology domain; K Homology domain, type 1;	AR
TRINITY_DN92372_c0_g3_m.25578	124	1.53123	Up	Q4	0.0157346	S	PREDICTED: V-type proton ATPase subunit F-like [Prunus mume]	0.9985	1.02077e-05	78.902	YLFS(0.001)AES(0.998)VASDRR	3	0.11241	1	0.85473	0.888889	0.609641	1.30982	1.15059	1.14298	chloroplast	GO:0098655 cation transmembrane transport; GO:0034220 ion transmembrane transport; GO:0098660 inorganic ion transmembrane transport; GO:0090662 ATP hydrolysis coupled transmembrane transport; GO:0015988 energy coupled proton transmembrane transport, against electrochemical gradient; GO:0044699 single-organism process; GO:0006818 hydrogen transport; GO:0015992 proton transport; GO:0051234 establis…	GO:0032991 macromolecular complex; GO:0016020 membrane; GO:0033178 proton-transporting two-sector ATPase complex, catalytic domain; GO:0033176 proton-transporting V-type ATPase complex; GO:0043234 protein complex; GO:0098796 membrane protein complex; GO:0044425 membrane part; GO:0016469 proton-transporting two-sector ATPase complex; GO:0033180 proton-transporting V-type ATPase, V1 domain;	GO:0022804 active transmembrane transporter activity; GO:0042625 ATPase coupled ion transmembrane transporter activity; GO:0015075 ion transmembrane transporter activity; GO:0022853 active ion transmembrane transporter activity; GO:0015399 primary active transmembrane transporter activity; GO:0022892 substrate-specific transporter activity; GO:0044769 ATPase activity, coupled to transmembrane mov…	K02151	ATPeV1F; V-type H+-transporting ATPase subunit F	ath00190 Oxidative phosphorylation - Arabidopsis thaliana (thale cress); ath01100 Metabolic pathways - Arabidopsis thaliana (thale cress); ath04145 Phagosome - Arabidopsis thaliana (thale cress);			C
TRINITY_DN92499_c0_g1_m.25713	213	0.55781	Down	Q1	0.00261793	S	"PREDICTED: stromal 70 kDa heat shock-related protein, chloroplastic-like [Musa acuminata subsp. malaccensis]"	0.999224	0.00025552	61.52	AVVTVPAY(0.001)FNDS(0.999)QR	3	-1.2939	1	1.27411	1.57044	1.38503	0.855501	0.738693	0.765106	chloroplast	GO:0006457 protein folding; GO:0009987 cellular process;		GO:0005524 ATP binding; GO:1901265 nucleoside phosphate binding; GO:0001882 nucleoside binding; GO:0043167 ion binding; GO:0005515 protein binding; GO:0000166 nucleotide binding; GO:0097159 organic cyclic compound binding; GO:1901363 heterocyclic compound binding; GO:0032549 ribonucleoside binding; GO:0097367 carbohydrate derivative binding; GO:0032553 ribonucleotide binding; GO:0005488 binding; …	K03283	HSPA1s; heat shock 70kDa protein 1/2/6/8	ath04141 Protein processing in endoplasmic reticulum - Arabidopsis thaliana (thale cress); ath04144 Endocytosis - Arabidopsis thaliana (thale cress); ath03040 Spliceosome - Arabidopsis thaliana (thale cress);	IPR029048; IPR029047;	Heat shock protein 70kD, C-terminal domain; Heat shock protein 70kD, peptide-binding domain;	O
TRINITY_DN92694_c0_g1_m.25877	87	2.64121	Up	Q4	7.29636e-05	S	TPR repeat-containing thioredoxin TDX isoform X2 [Asparagus officinalis]	0.995149	2.12839e-27	80.02	S(0.005)HVKQES(0.995)GGMPSTEFGDGNKPK	5	0.23394	4	0.600498	0.671465	0.539886	1.67333	1.59452	1.51762	chloroplast			GO:0005515 protein binding; GO:0005488 binding;	K09560			IPR011990; IPR013026;	Tetratricopeptide-like helical domain; Tetratricopeptide repeat-containing domain;	OT
TRINITY_DN92694_c0_g1_m.25877	117	1.50155	Up	Q4	0.000357088	S	TPR repeat-containing thioredoxin TDX isoform X2 [Asparagus officinalis]	0.999972	4.3944e-165	141.07	QKTEDDDDEDEIVES(1)DIELEGEVVEPDNDSPQK	4	-0.87983	3	0.851329	0.828959	0.788462	1.29867	1.19687	1.21142	chloroplast			GO:0005515 protein binding; GO:0005488 binding;	K09560			IPR011990; IPR013026;	Tetratricopeptide-like helical domain; Tetratricopeptide repeat-containing domain;	OT
TRINITY_DN92741_c0_g1_m.25924	399	2.55476	Up	Q4	4.71442e-05	S	26S proteasome non-ATPase regulatory subunit 2 homolog A-like [Ananas comosus]	0.945954	1.21663e-48	104.66	LMTVPSEPTSSGT(0.002)S(0.023)S(0.946)PS(0.029)WLFK	3	0.28954	2	0.587243	0.741815	0.590176	1.66097	1.61388	1.62833	plasma membrane			GO:0005488 binding;	K03028	PSMD2; 26S proteasome regulatory subunit N1	ath03050 Proteasome - Arabidopsis thaliana (thale cress);	IPR011989; IPR016024;	Armadillo-like helical; Armadillo-type fold;	O
TRINITY_DN92741_c0_g1_m.25924	9	4.29603	Up	Q4	8.84837e-07	S	26S proteasome non-ATPase regulatory subunit 2 homolog A-like [Ananas comosus]	0.930921	5.66709e-50	107.65	TADQNPS(0.039)S(0.931)S(0.028)T(0.002)APEQASKPPPK	4	0.07091	2	0.483871	0.423363	0.477273	1.93732	2.01056	2	plasma membrane			GO:0005488 binding;	K03028	PSMD2; 26S proteasome regulatory subunit N1	ath03050 Proteasome - Arabidopsis thaliana (thale cress);	IPR011989; IPR016024;	Armadillo-like helical; Armadillo-type fold;	O
TRINITY_DN92741_c0_g1_m.25924	340	2.09188	Up	Q4	6.27524e-05	S	26S proteasome non-ATPase regulatory subunit 2 homolog A-like [Ananas comosus]	0.999999	4.78815e-16	96.143	DIEVMEPKS(1)PEDIYK	4	-0.29882	8	0.709677	0.696429	0.731672	1.40456	1.54148	1.52595	plasma membrane			GO:0005488 binding;	K03028	PSMD2; 26S proteasome regulatory subunit N1	ath03050 Proteasome - Arabidopsis thaliana (thale cress);	IPR011989; IPR016024;	Armadillo-like helical; Armadillo-type fold;	O
TRINITY_DN92741_c0_g1_m.25924	355	1.68635	Up	Q4	0.000477397	S	26S proteasome non-ATPase regulatory subunit 2 homolog A-like [Ananas comosus]	0.97483	1.49988e-06	60.735	AHLIDGRAS(0.975)AS(0.006)S(0.008)S(0.008)LDS(0.003)AR	3	1.1238	1	0.794721	0.738095	0.843842	1.26781	1.41327	1.32679	plasma membrane			GO:0005488 binding;	K03028	PSMD2; 26S proteasome regulatory subunit N1	ath03050 Proteasome - Arabidopsis thaliana (thale cress);	IPR011989; IPR016024;	Armadillo-like helical; Armadillo-type fold;	O
TRINITY_DN92812_c0_g2_m.25989	109	0.629815	Down	Q1	0.000197874	T	"PREDICTED: chlorophyll a-b binding protein CP29.2, chloroplastic-like [Arachis ipaensis]"	0.98954	3.22103e-19	86.987	NLAGDVIGT(0.001)RT(0.01)ET(0.99)ADVK	3	0.41176	3	1.23445	1.27033	1.1785	0.769382	0.736792	0.813609	chloroplast				K08915	LHCB4; light-harvesting complex II chlorophyll a/b binding protein 4	ath01100 Metabolic pathways - Arabidopsis thaliana (thale cress); ath00196 Photosynthesis - antenna proteins - Arabidopsis thaliana (thale cress);	IPR023329;	Chlorophyll a/b binding protein domain;	#N/A
TRINITY_DN92812_c0_g2_m.25989	105	0.500193	Down	Q1	0.000110751	T	"PREDICTED: chlorophyll a-b binding protein CP29.2, chloroplastic-like [Arachis ipaensis]"	0.98848	5.6012e-130	170.5	NLAGDVIGT(0.988)RT(0.011)ETADVK	3	-0.72657	10	1.35882	1.2561	1.39554	0.655545	0.653218	0.697239	chloroplast				K08915	LHCB4; light-harvesting complex II chlorophyll a/b binding protein 4	ath01100 Metabolic pathways - Arabidopsis thaliana (thale cress); ath00196 Photosynthesis - antenna proteins - Arabidopsis thaliana (thale cress);	IPR023329;	Chlorophyll a/b binding protein domain;	#N/A
TRINITY_DN92812_c0_g2_m.25989	107	0.492445	Down	Q1	4.2769e-06	T	"PREDICTED: chlorophyll a-b binding protein CP29.2, chloroplastic-like [Arachis ipaensis]"	0.954534	1.98294e-74	139.69	NLAGDVIGT(0.041)RT(0.955)ET(0.004)ADVK	4	0.35393	3	1.37615	1.32927	1.32657	0.658489	0.643612	0.683432	chloroplast				K08915	LHCB4; light-harvesting complex II chlorophyll a/b binding protein 4	ath01100 Metabolic pathways - Arabidopsis thaliana (thale cress); ath00196 Photosynthesis - antenna proteins - Arabidopsis thaliana (thale cress);	IPR023329;	Chlorophyll a/b binding protein domain;	#N/A
TRINITY_DN92840_c0_g1_m.26018	577	2.05246	Up	Q4	0.000106713	S	PREDICTED: serine/threonine-protein kinase BCK1/SLK1/SSP31-like [Musa acuminata subsp. malaccensis]	1	0.000304302	83.045	FFHS(1)ERIPR	3	0.058388	4	0.603448	0.723382	0.665994	1.39463	1.39185	1.30371	nucleus	GO:0016310 phosphorylation; GO:0044267 cellular protein metabolic process; GO:0044238 primary metabolic process; GO:0044237 cellular metabolic process; GO:0006796 phosphate-containing compound metabolic process; GO:0071704 organic substance metabolic process; GO:0008152 metabolic process; GO:0006468 protein phosphorylation; GO:0006793 phosphorus metabolic process; GO:0044260 cellular macromolecul…		GO:0005524 ATP binding; GO:1901265 nucleoside phosphate binding; GO:0016773 phosphotransferase activity, alcohol group as acceptor; GO:0001882 nucleoside binding; GO:0043167 ion binding; GO:0005515 protein binding; GO:0004672 protein kinase activity; GO:0000166 nucleotide binding; GO:0097159 organic cyclic compound binding; GO:1901363 heterocyclic compound binding; GO:0032549 ribonucleoside bindi…				IPR000270; IPR000719; IPR001245; IPR011009;	PB1 domain; Protein kinase domain; Serine-threonine/tyrosine-protein kinase catalytic domain; Protein kinase-like domain;	T
TRINITY_DN92841_c0_g1_m.26019	142	1.73171	Up	Q4	0.00141198	S	PREDICTED: leucine-rich repeat extensin-like protein 5 [Elaeis guineensis]	0.861005	9.15512e-08	74.155	IVAS(0.005)S(0.016)S(0.044)AGS(0.861)GS(0.069)GS(0.003)S(0.002)R	2	-1.2816	1	0.707432	0.669955	0.827485	1.21878	1.22851	1.3709	nucleus			GO:0005515 protein binding; GO:0005488 binding;				IPR000270;	PB1 domain;	#N/A
TRINITY_DN92841_c0_g1_m.26019	167	1.57405	Up	Q4	0.000274854	S	PREDICTED: leucine-rich repeat extensin-like protein 5 [Elaeis guineensis]	0.849742	3.88422e-14	87.411	LES(0.007)APS(0.143)S(0.85)IGSLLDDSK	3	-0.9367	1	0.771402	0.73722	0.826511	1.254	1.24948	1.17213	nucleus			GO:0005515 protein binding; GO:0005488 binding;				IPR000270;	PB1 domain;	#N/A
TRINITY_DN92841_c0_g1_m.26019	247	1.6593	Up	Q4	1.32197e-05	S	PREDICTED: leucine-rich repeat extensin-like protein 5 [Elaeis guineensis]	0.795414	0	207.51	SGISASAAASGGAGQPEHEQLLPRPDS(0.795)S(0.205)GK	4	-0.27467	7	0.726246	0.759641	0.775828	1.27428	1.23166	1.24693	nucleus			GO:0005515 protein binding; GO:0005488 binding;				IPR000270;	PB1 domain;	#N/A
TRINITY_DN92849_c0_g1_m.26028	127	1.52321	Up	Q4	0.000239513	S	PREDICTED: methyl-CpG-binding domain-containing protein 11-like [Nelumbo nucifera]	0.981471	9.28527e-22	78.128	NIEDDGHKVEGEGS(0.981)GS(0.017)LKGT(0.002)K	3	-1.9817	3	0.827479	0.752239	0.773547	1.20635	1.14836	1.2298	nucleus		GO:0043226 organelle; GO:0043231 intracellular membrane-bounded organelle; GO:0043229 intracellular organelle; GO:0005634 nucleus; GO:0044464 cell part; GO:0005622 intracellular; GO:0044424 intracellular part; GO:0043227 membrane-bounded organelle; GO:0005623 cell;	GO:0097159 organic cyclic compound binding; GO:1901363 heterocyclic compound binding; GO:0003677 DNA binding; GO:0005488 binding; GO:0003676 nucleic acid binding;				IPR016177; IPR001739;	DNA-binding domain; Methyl-CpG DNA binding;	#N/A
TRINITY_DN92849_c0_g1_m.26028	129	1.7207	Up	Q4	9.32334e-05	S	PREDICTED: methyl-CpG-binding domain-containing protein 11-like [Nelumbo nucifera]	0.803427	1.98818e-67	115.45	NIEDDGHKVEGEGS(0.193)GS(0.803)LKGT(0.004)K	5	-0.091813	1	0.752066	0.739303	0.688377	1.2004	1.25819	1.29211	nucleus		GO:0043226 organelle; GO:0043231 intracellular membrane-bounded organelle; GO:0043229 intracellular organelle; GO:0005634 nucleus; GO:0044464 cell part; GO:0005622 intracellular; GO:0044424 intracellular part; GO:0043227 membrane-bounded organelle; GO:0005623 cell;	GO:0097159 organic cyclic compound binding; GO:1901363 heterocyclic compound binding; GO:0003677 DNA binding; GO:0005488 binding; GO:0003676 nucleic acid binding;				IPR016177; IPR001739;	DNA-binding domain; Methyl-CpG DNA binding;	#N/A
TRINITY_DN92858_c0_g1_m.26036	281	1.78304	Up	Q4	0.00631442	S	"4-diphosphocytidyl-2-C-methyl-D-erythritol kinase, chloroplastic [Asparagus officinalis]"	0.775723	0.00177396	59.673	T(0.049)S(0.173)S(0.776)VDPLT(0.002)LLEK	2	0.78568	1	0.727719	0.804762	0.674582	1.197	1.22077	1.51751	chloroplast	GO:0006720 isoprenoid metabolic process; GO:0044711 single-organism biosynthetic process; GO:0044763 single-organism cellular process; GO:0044699 single-organism process; GO:0009058 biosynthetic process; GO:0044255 cellular lipid metabolic process; GO:0044238 primary metabolic process; GO:1901576 organic substance biosynthetic process; GO:0044237 cellular metabolic process; GO:0044249 cellular bi…		GO:0005524 ATP binding; GO:1901265 nucleoside phosphate binding; GO:0016773 phosphotransferase activity, alcohol group as acceptor; GO:0050515 4-(cytidine 5'-diphospho)-2-C-methyl-D-erythritol kinase activity; GO:0001882 nucleoside binding; GO:0043167 ion binding; GO:0000166 nucleotide binding; GO:0097159 organic cyclic compound binding; GO:1901363 heterocyclic compound binding; GO:0032549 ribonu…	K00919	ispE; 4-diphosphocytidyl-2-C-methyl-D-erythritol kinase [EC:2.7.1.148]	ath00900 Terpenoid backbone biosynthesis - Arabidopsis thaliana (thale cress); ath01100 Metabolic pathways - Arabidopsis thaliana (thale cress); ath01110 Biosynthesis of secondary metabolites - Arabidopsis thaliana (thale cress);	IPR020568; IPR006204; IPR014721; IPR013750;	Ribosomal protein S5 domain 2-type fold; GHMP kinase N-terminal domain; Ribosomal protein S5 domain 2-type fold, subgroup; GHMP kinase, C-terminal domain;	#N/A
TRINITY_DN92886_c0_g1_m.26068	55	1.69313	Up	Q4	0.00261476	S	calcium-dependent protein kinase 19-like [Asparagus officinalis]	0.999938	0.00193706	71.03	HSPPS(1)PLK	3	0.19179	3	0.837325	0.683786	0.78106	1.36184	1.16768	1.36836	chloroplast	GO:0016310 phosphorylation; GO:0044267 cellular protein metabolic process; GO:0044238 primary metabolic process; GO:0044237 cellular metabolic process; GO:0006796 phosphate-containing compound metabolic process; GO:0071704 organic substance metabolic process; GO:0008152 metabolic process; GO:0006468 protein phosphorylation; GO:0006793 phosphorus metabolic process; GO:0044260 cellular macromolecul…		GO:0005524 ATP binding; GO:1901265 nucleoside phosphate binding; GO:0016773 phosphotransferase activity, alcohol group as acceptor; GO:0001882 nucleoside binding; GO:0043167 ion binding; GO:0004672 protein kinase activity; GO:0000166 nucleotide binding; GO:0097159 organic cyclic compound binding; GO:1901363 heterocyclic compound binding; GO:0032549 ribonucleoside binding; GO:0097367 carbohydrate …	K13412	CPK; calcium-dependent protein kinase [EC:2.7.11.1]	ath04626 Plant-pathogen interaction - Arabidopsis thaliana (thale cress);	IPR000719; IPR011992; IPR002048; IPR011009;	Protein kinase domain; EF-hand domain pair; EF-hand domain; Protein kinase-like domain;	T
TRINITY_DN93191_c1_g1_m.26364	25	2.23668	Up	Q4	0.00210986	S	"PREDICTED: thiamine thiazole synthase, chloroplastic [Elaeis guineensis]"	0.940951	0.0279096	76.815	S(0.008)LS(0.941)IS(0.051)AK	2	-1.8201	1	0.6	0.59743	0.604298	1.1411	1.39523	1.49355	cytoplasm	GO:0044699 single-organism process; GO:0008152 metabolic process; GO:0055114 oxidation-reduction process; GO:0044710 single-organism metabolic process;		GO:0003824 catalytic activity; GO:0016491 oxidoreductase activity;	K03146	THI4; thiamine thiazole synthase	ath00730 Thiamine metabolism - Arabidopsis thaliana (thale cress); ath01100 Metabolic pathways - Arabidopsis thaliana (thale cress);	IPR023753;	FAD/NAD(P)-binding domain;	R
TRINITY_DN93606_c0_g1_m.26850	13	2.17147	Up	Q4	0.0144118	S	PREDICTED: DExH-box ATP-dependent RNA helicase DExH10 [Musa acuminata subsp. malaccensis]	0.994021	7.61842e-20	63.203	KLS(0.994)KEALDENPS(0.006)PADETQNSESAVK	4	0.7556	1	0.687195	0.581395	0.702537	1.30072	1.19381	1.78571	cytoplasm			GO:0005524 ATP binding; GO:1901265 nucleoside phosphate binding; GO:0001882 nucleoside binding; GO:0043167 ion binding; GO:0000166 nucleotide binding; GO:0097159 organic cyclic compound binding; GO:1901363 heterocyclic compound binding; GO:0032549 ribonucleoside binding; GO:0097367 carbohydrate derivative binding; GO:0032553 ribonucleotide binding; GO:0005488 binding; GO:0003676 nucleic acid bind…	K12598	MTR4; ATP-dependent RNA helicase DOB1 [EC:3.6.4.13]	ath03018 RNA degradation - Arabidopsis thaliana (thale cress);	IPR011545; IPR014001; IPR025696; IPR027417; IPR001650;	DEAD/DEAH box helicase domain; Helicase superfamily 1/2, ATP-binding domain; rRNA-processing arch domain; P-loop containing nucleoside triphosphate hydrolase; Helicase, C-terminal;	A
TRINITY_DN93958_c4_g1_m.27270	813	0.306516	Down	Q1	0.000544692	S	PREDICTED: dynamin-2A isoform X1 [Elaeis guineensis]	0.969069	0.0218975	81.017	QS(0.031)S(0.969)ILTK	2	-0.41332	1	1.22682	1.47437	1.50814	0.368041	0.422764	0.499422	nucleus			GO:1901265 nucleoside phosphate binding; GO:0001882 nucleoside binding; GO:0043167 ion binding; GO:0016817 hydrolase activity, acting on acid anhydrides; GO:0016787 hydrolase activity; GO:0000166 nucleotide binding; GO:0017111 nucleoside-triphosphatase activity; GO:0097159 organic cyclic compound binding; GO:1901363 heterocyclic compound binding; GO:0032549 ribonucleoside binding; GO:0097367 carb…	K01528	DNM; dynamin GTPase [EC:3.6.5.5]	ath04144 Endocytosis - Arabidopsis thaliana (thale cress);	IPR030381; IPR003130; IPR020850; IPR001401; IPR027417; IPR001849; IPR011993; IPR000375;	Dynamin-type guanine nucleotide-binding (G) domain; Dynamin GTPase effector; GTPase effector domain; Dynamin, GTPase domain; P-loop containing nucleoside triphosphate hydrolase; Pleckstrin homology domain; PH domain-like; Dynamin central domain;	UR
TRINITY_DN94262_c0_g1_m.27610	514	1.53508	Up	Q4	0.000443631	T	PREDICTED: titin [Beta vulgaris subsp. vulgaris]	1	0.000377396	67.385	LREPRT(1)PPR	2	-0.79173	16	0.808965	0.756642	0.766932	1.23009	1.12211	1.22844	nucleus							IPR013989;	Development/cell death domain;	#N/A
TRINITY_DN94562_c0_g1_m.27987	69	0.39365	Down	Q1	0.005302	S	"PREDICTED: multiple organellar RNA editing factor 8, chloroplastic/mitochondrial-like isoform X1 [Musa acuminata subsp. malaccensis]"	0.803271	2.73121e-29	92.098	S(0.005)T(0.005)T(0.031)S(0.155)S(0.803)IQDPSPNWSNRPPK	3	-0.23493	2	1.31139	1.73142	1.2915	0.670286	0.437687	0.598232	chloroplast									#N/A
TRINITY_DN94595_c0_g1_m.28019	6	1.57515	Up	Q4	7.5978e-08	S	60S ribosomal protein L9 [Ananas comosus]	0.8533	1.34026e-69	136.68	T(0.028)ILS(0.853)S(0.099)HT(0.02)MDIPEEVTVK	3	0.57693	2	0.775528	0.785321	0.775529	1.22556	1.22139	1.23319	cytoplasm	GO:0006518 peptide metabolic process; GO:0043043 peptide biosynthetic process; GO:0044267 cellular protein metabolic process; GO:0006807 nitrogen compound metabolic process; GO:0009058 biosynthetic process; GO:0043603 cellular amide metabolic process; GO:0044238 primary metabolic process; GO:1901566 organonitrogen compound biosynthetic process; GO:1901576 organic substance biosynthetic process; G…	GO:0005840 ribosome; GO:0043226 organelle; GO:0043229 intracellular organelle; GO:0043232 intracellular non-membrane-bounded organelle; GO:0044464 cell part; GO:0005622 intracellular; GO:0005737 cytoplasm; GO:0032991 macromolecular complex; GO:0044424 intracellular part; GO:1990904 ribonucleoprotein complex; GO:0005623 cell; GO:0030529 intracellular ribonucleoprotein complex; GO:0044444 cytoplasm…	GO:0097159 organic cyclic compound binding; GO:1901363 heterocyclic compound binding; GO:0003723 RNA binding; GO:0005488 binding; GO:0003676 nucleic acid binding; GO:0005198 structural molecule activity; GO:0003735 structural constituent of ribosome; GO:0019843 rRNA binding;	K02940	RP-L9e; large subunit ribosomal protein L9e	ath03010 Ribosome - Arabidopsis thaliana (thale cress);	IPR020040;	Ribosomal protein L6, alpha-beta domain;	J
TRINITY_DN94613_c0_g1_m.28033	89	1.68124	Up	Q4	0.000100631	S	PREDICTED: probable protein phosphatase 2C 52 [Phoenix dactylifera]	0.999978	0.00532198	69.345	EGGYAS(1)GGWK	2	-0.2111	1	0.739791	0.795074	0.699405	1.21878	1.26065	1.27692	chloroplast			GO:0043169 cation binding; GO:0003824 catalytic activity; GO:0005488 binding; GO:0043167 ion binding;	K17506			IPR001932;	PPM-type phosphatase domain;	T
TRINITY_DN94644_c0_g1_m.28091	619	1.74797	Up	Q4	0.00217641	S	"zeaxanthin epoxidase, chloroplastic [Asparagus officinalis]"	0.763787	1.18654e-08	89.344	VRS(0.764)S(0.218)HS(0.018)IEFGSDK	3	-0.014226	1	0.73753	0.665996	0.743494	1.26534	1.11944	1.36813	chloroplast	GO:1901615 organic hydroxy compound metabolic process; GO:0016053 organic acid biosynthetic process; GO:0009687 abscisic acid metabolic process; GO:0006066 alcohol metabolic process; GO:1902645 tertiary alcohol biosynthetic process; GO:0044699 single-organism process; GO:0044255 cellular lipid metabolic process; GO:0009058 biosynthetic process; GO:0044237 cellular metabolic process; GO:0071704 or…	GO:0043226 organelle; GO:0043231 intracellular membrane-bounded organelle; GO:0043229 intracellular organelle; GO:0016020 membrane; GO:0044464 cell part; GO:0005622 intracellular; GO:0005737 cytoplasm; GO:0044424 intracellular part; GO:0043227 membrane-bounded organelle; GO:0005623 cell; GO:0009536 plastid; GO:0044444 cytoplasmic part; GO:0009507 chloroplast;	GO:0016709 oxidoreductase activity, acting on paired donors, with incorporation or reduction of molecular oxygen, NAD(P)H as one donor, and incorporation of one atom of oxygen; GO:0009540 zeaxanthin epoxidase [overall] activity; GO:1901265 nucleoside phosphate binding; GO:0050660 flavin adenine dinucleotide binding; GO:0043167 ion binding; GO:0016705 oxidoreductase activity, acting on paired dono…	K09838	ZEP; zeaxanthin epoxidase [EC:1.14.15.21]	ath00906 Carotenoid biosynthesis - Arabidopsis thaliana (thale cress); ath01100 Metabolic pathways - Arabidopsis thaliana (thale cress); ath01110 Biosynthesis of secondary metabolites - Arabidopsis thaliana (thale cress);	IPR008984; IPR002938; IPR000253; IPR023753;	SMAD/FHA domain; FAD-binding domain; Forkhead-associated (FHA) domain; FAD/NAD(P)-binding domain;	CR
TRINITY_DN94662_c0_g1_m.28114	290	1.53087	Up	Q4	0.0146154	S	"aldehyde dehydrogenase family 2 member B7, mitochondrial-like [Ananas comosus]"	0.963301	0.000275081	78.903	LAFTGS(0.004)T(0.028)S(0.963)T(0.005)GK	3	0.0296	1	0.848261	0.8198	0.679634	1.17539	1.06108	1.35755	chloroplast	GO:0044699 single-organism process; GO:0008152 metabolic process; GO:0055114 oxidation-reduction process; GO:0044710 single-organism metabolic process;		GO:0016620 oxidoreductase activity, acting on the aldehyde or oxo group of donors, NAD or NADP as acceptor; GO:0003824 catalytic activity; GO:0016491 oxidoreductase activity; GO:0016903 oxidoreductase activity, acting on the aldehyde or oxo group of donors;	K00128	ALDH; aldehyde dehydrogenase (NAD+) [EC:1.2.1.3]	ath00071 Fatty acid degradation - Arabidopsis thaliana (thale cress); ath00380 Tryptophan metabolism - Arabidopsis thaliana (thale cress); ath00620 Pyruvate metabolism - Arabidopsis thaliana (thale cress); ath01100 Metabolic pathways - Arabidopsis thaliana (thale cress); ath00410 beta-Alanine metabolism - Arabidopsis thaliana (thale cress); ath00340 Histidine metabolism - Arabidopsis thaliana (th…	IPR016161; IPR015590; IPR016162; IPR016163;	Aldehyde/histidinol dehydrogenase; Aldehyde dehydrogenase domain; Aldehyde dehydrogenase N-terminal domain; Aldehyde dehydrogenase, C-terminal;	C
TRINITY_DN94812_c0_g1_m.28275	135	1.75551	Up	Q4	0.000162677	S	"PREDICTED: ATP synthase subunit gamma, mitochondrial-like [Phoenix dactylifera]"	0.999654	0.00129959	60.345	VYS(1)GPEKETK	3	-0.31997	1	0.711782	0.766635	0.725264	1.22281	1.29566	1.3501	mitochondria	GO:0009116 nucleoside metabolic process; GO:0042278 purine nucleoside metabolic process; GO:0009167 purine ribonucleoside monophosphate metabolic process; GO:0009117 nucleotide metabolic process; GO:0044699 single-organism process; GO:0046129 purine ribonucleoside biosynthetic process; GO:0009163 nucleoside biosynthetic process; GO:0009058 biosynthetic process; GO:0009156 ribonucleoside monophosp…	GO:0045261 proton-transporting ATP synthase complex, catalytic core F(1); GO:0016020 membrane; GO:0098796 membrane protein complex; GO:0044425 membrane part; GO:0044464 cell part; GO:0005622 intracellular; GO:0016469 proton-transporting two-sector ATPase complex; GO:0032991 macromolecular complex; GO:0033178 proton-transporting two-sector ATPase complex, catalytic domain; GO:0044424 intracellular…	GO:0022804 active transmembrane transporter activity; GO:0042625 ATPase coupled ion transmembrane transporter activity; GO:0015075 ion transmembrane transporter activity; GO:0022853 active ion transmembrane transporter activity; GO:0015399 primary active transmembrane transporter activity; GO:0022892 substrate-specific transporter activity; GO:0044769 ATPase activity, coupled to transmembrane mov…	K02136	ATPeF1G; F-type H+-transporting ATPase subunit gamma	ath00190 Oxidative phosphorylation - Arabidopsis thaliana (thale cress); ath01100 Metabolic pathways - Arabidopsis thaliana (thale cress);			C
TRINITY_DN94909_c0_g1_m.28380	96	1.58962	Up	Q4	7.24411e-05	S	PREDICTED: flowering time control protein FCA-like [Phoenix dactylifera]	0.99167	1.76556e-05	80.96	GGS(0.992)PDY(0.008)GEGNKFAK	3	-1.2959	3	0.83046	0.748764	0.769835	1.24696	1.22247	1.26467	nucleus			GO:0097159 organic cyclic compound binding; GO:1901363 heterocyclic compound binding; GO:1901265 nucleoside phosphate binding; GO:0005488 binding; GO:0003676 nucleic acid binding; GO:0005515 protein binding; GO:0000166 nucleotide binding; GO:0036094 small molecule binding;				IPR000504; IPR001202; IPR012677;	RNA recognition motif domain; WW domain; Nucleotide-binding alpha-beta plait domain;	A
TRINITY_DN95074_c0_g1_m.28585	2	2.18462	Up	Q4	0.00989005	S	delta(24)-sterol reductase-like [Asparagus officinalis]	1	0.000736933	58.172	S(1)DLRAPLRPK	2	-0.31432	3	0.647727	0.660514	0.710327	1.15538	1.50871	1.74571	cytoplasm	GO:0044699 single-organism process; GO:0008152 metabolic process; GO:0055114 oxidation-reduction process; GO:0044710 single-organism metabolic process;		GO:0097159 organic cyclic compound binding; GO:1901363 heterocyclic compound binding; GO:0016614 oxidoreductase activity, acting on CH-OH group of donors; GO:1901265 nucleoside phosphate binding; GO:0050660 flavin adenine dinucleotide binding; GO:0003824 catalytic activity; GO:0005488 binding; GO:0043167 ion binding; GO:0043168 anion binding; GO:0000166 nucleotide binding; GO:0048037 cofactor bin…	K09828	DHCR24; Delta24-sterol reductase [EC:1.3.1.72 1.3.1.-]	ath00100 Steroid biosynthesis - Arabidopsis thaliana (thale cress); ath01100 Metabolic pathways - Arabidopsis thaliana (thale cress); ath01110 Biosynthesis of secondary metabolites - Arabidopsis thaliana (thale cress);	IPR016166; IPR016169; IPR006094;	FAD-binding, type 2; CO dehydrogenase flavoprotein-like, FAD-binding, subdomain 2; FAD linked oxidase, N-terminal;	R
TRINITY_DN95334_c1_g1_m.28970	212	1.52667	Up	Q4	0.000312344	S	PREDICTED: UBP1-associated protein 2B-like [Musa acuminata subsp. malaccensis]	0.999997	0	295.68	SNHS(1)PNLNPSDNLPR	2	-1.1604	78	0.793561	0.821527	0.848309	1.23646	1.20578	1.31853	nucleus			GO:0097159 organic cyclic compound binding; GO:1901363 heterocyclic compound binding; GO:1901265 nucleoside phosphate binding; GO:0005488 binding; GO:0003676 nucleic acid binding; GO:0000166 nucleotide binding; GO:0036094 small molecule binding;	K12741	HNRNPA1_3; heterogeneous nuclear ribonucleoprotein A1/A3	ath03040 Spliceosome - Arabidopsis thaliana (thale cress);	IPR000504; IPR012677;	RNA recognition motif domain; Nucleotide-binding alpha-beta plait domain;	R
TRINITY_DN95345_c0_g1_m.28985	230	1.6616	Up	Q4	0.000140733	S	PREDICTED: probable acetyltransferase NATA1-like [Musa acuminata subsp. malaccensis]	0.999981	0.00719478	48.369	YAVDEEDS(1)AGRR	2	1.6579	1	0.704693	0.787521	0.814783	1.25116	1.289	1.29314	chloroplast			GO:0016746 transferase activity, transferring acyl groups; GO:0008080 N-acetyltransferase activity; GO:0003824 catalytic activity; GO:0016740 transferase activity; GO:0016747 transferase activity, transferring acyl groups other than amino-acyl groups; GO:0016407 acetyltransferase activity; GO:0016410 N-acyltransferase activity;				IPR000182; IPR016181;	GNAT domain; Acyl-CoA N-acyltransferase;	E
TRINITY_DN95350_c0_g1_m.28990	54	1.59316	Up	Q4	0.00178395	S	PREDICTED: serrate RNA effector molecule [Phoenix dactylifera]	0.999996	0.000779672	71.98	NRS(1)PPPPLASR	3	-1.0107	19	0.73153	0.805236	0.757576	1.32877	1.13564	1.19085	nucleus			GO:0046872 metal ion binding; GO:0043169 cation binding; GO:0005488 binding; GO:0043167 ion binding;				IPR007042; IPR007087;	Arsenite-resistance protein 2; Zinc finger, C2H2;	R
TRINITY_DN95459_c0_g1_m.29179	17	0.649557	Down	Q1	0.00150579	S	PREDICTED: heterogeneous nuclear ribonucleoprotein 1 [Elaeis guineensis]	1	1.3593e-128	163.74	NSEHDGAS(1)PGK	2	0.21492	11	1.17019	1.21182	1.3456	0.838617	0.772187	0.810488	nucleus			GO:0097159 organic cyclic compound binding; GO:1901363 heterocyclic compound binding; GO:1901265 nucleoside phosphate binding; GO:0005488 binding; GO:0003676 nucleic acid binding; GO:0000166 nucleotide binding; GO:0036094 small molecule binding;	K12741	HNRNPA1_3; heterogeneous nuclear ribonucleoprotein A1/A3	ath03040 Spliceosome - Arabidopsis thaliana (thale cress);	IPR000504; IPR012677;	RNA recognition motif domain; Nucleotide-binding alpha-beta plait domain;	R
TRINITY_DN95459_c0_g1_m.29179	31	0.41296	Down	Q1	0.000167999	S	PREDICTED: heterogeneous nuclear ribonucleoprotein 1 [Elaeis guineensis]	0.977565	2.8217e-13	126.12	DT(0.022)S(0.978)IATFLK	2	-1.3693	3	1.37315	1.46265	1.59086	0.623439	0.601098	0.603496	nucleus			GO:0097159 organic cyclic compound binding; GO:1901363 heterocyclic compound binding; GO:1901265 nucleoside phosphate binding; GO:0005488 binding; GO:0003676 nucleic acid binding; GO:0000166 nucleotide binding; GO:0036094 small molecule binding;	K12741	HNRNPA1_3; heterogeneous nuclear ribonucleoprotein A1/A3	ath03040 Spliceosome - Arabidopsis thaliana (thale cress);	IPR000504; IPR012677;	RNA recognition motif domain; Nucleotide-binding alpha-beta plait domain;	R
TRINITY_DN95611_c0_g1_m.29382	172	1.55178	Up	Q4	5.79313e-05	S	PREDICTED: methyl-CpG-binding domain-containing protein 11 [Theobroma cacao]	1	8.95653e-06	84.41	AKPVS(1)PPEPQPK	2	-0.053541	22	0.74397	0.815534	0.752511	1.1809	1.20083	1.206	nucleus		GO:0043226 organelle; GO:0043231 intracellular membrane-bounded organelle; GO:0043229 intracellular organelle; GO:0005634 nucleus; GO:0044464 cell part; GO:0005622 intracellular; GO:0044424 intracellular part; GO:0043227 membrane-bounded organelle; GO:0005623 cell;	GO:0097159 organic cyclic compound binding; GO:1901363 heterocyclic compound binding; GO:0003677 DNA binding; GO:0005488 binding; GO:0003676 nucleic acid binding;				IPR016177; IPR001739;	DNA-binding domain; Methyl-CpG DNA binding;	#N/A
TRINITY_DN95911_c0_g1_m.29777	300	2.39336	Up	Q4	0.0122787	T	pre-mRNA-processing protein 40A [Ananas comosus]	0.953006	0.00313211	43.794	KHGY(0.03)GT(0.953)DS(0.296)DS(0.721)ENR	2	0.46389	1	0.621481	0.632736	0.677847	1.44314	1.24368	1.93732	nucleus				K12821	PRPF40; pre-mRNA-processing factor 40	ath03040 Spliceosome - Arabidopsis thaliana (thale cress);	IPR002713;	FF domain;	A
TRINITY_DN96044_c5_g3_m.29975	150	0.563917	Down	Q1	0.00354122	S	PREDICTED: binding partner of ACD11 1 isoform X4 [Musa acuminata subsp. malaccensis]	1	0.0248069	51.066	VAS(1)FDKR	3	0.91874	1	1.08088	1.18799	1.35563	0.725444	0.622328	0.696145	chloroplast			GO:0097159 organic cyclic compound binding; GO:1901363 heterocyclic compound binding; GO:1901265 nucleoside phosphate binding; GO:0005488 binding; GO:0003676 nucleic acid binding; GO:0000166 nucleotide binding; GO:0036094 small molecule binding;				IPR000504; IPR012677;	RNA recognition motif domain; Nucleotide-binding alpha-beta plait domain;	#N/A
TRINITY_DN96142_c2_g1_m.30101	158	0.644432	Down	Q1	0.000422752	T	peroxisomal (S)-2-hydroxy-acid oxidase GLO1 isoform X1 [Asparagus officinalis]	0.996137	0.00241839	75.683	AIALT(0.004)VDT(0.996)PR	2	0.1438	1	1.3591	1.41335	1.38579	0.927287	0.80775	0.944667	cytoplasm	GO:0044699 single-organism process; GO:0008152 metabolic process; GO:0055114 oxidation-reduction process; GO:0044710 single-organism metabolic process;		GO:0097159 organic cyclic compound binding; GO:1901363 heterocyclic compound binding; GO:0097367 carbohydrate derivative binding; GO:1901265 nucleoside phosphate binding; GO:0003824 catalytic activity; GO:0032553 ribonucleotide binding; GO:0005488 binding; GO:0043167 ion binding; GO:0043168 anion binding; GO:0000166 nucleotide binding; GO:0010181 FMN binding; GO:0048037 cofactor binding; GO:00164…	K11517	HAO; (S)-2-hydroxy-acid oxidase [EC:1.1.3.15]	ath04146 Peroxisome - Arabidopsis thaliana (thale cress); ath01200 Carbon metabolism - Arabidopsis thaliana (thale cress); ath01100 Metabolic pathways - Arabidopsis thaliana (thale cress); ath00630 Glyoxylate and dicarboxylate metabolism - Arabidopsis thaliana (thale cress); ath01110 Biosynthesis of secondary metabolites - Arabidopsis thaliana (thale cress);	IPR013785; IPR000262;	Aldolase-type TIM barrel; FMN-dependent dehydrogenase;	C
TRINITY_DN96241_c1_g1_m.30260	81	1.50444	Up	Q4	0.00179334	S	"PREDICTED: acetyl-coenzyme A synthetase, chloroplastic/glyoxysomal-like isoform X2 [Elaeis guineensis]"	1	0.000162798	93.345	SIAGS(1)DHLR	3	0.83189	4	0.768143	0.75576	0.911043	1.2019	1.19193	1.26939	chloroplast	GO:0019427 acetyl-CoA biosynthetic process from acetate; GO:0051188 cofactor biosynthetic process; GO:0044699 single-organism process; GO:0009058 biosynthetic process; GO:0044237 cellular metabolic process; GO:0035384 thioester biosynthetic process; GO:0044272 sulfur compound biosynthetic process; GO:0071704 organic substance metabolic process; GO:0006085 acetyl-CoA biosynthetic process; GO:00081…		GO:1901265 nucleoside phosphate binding; GO:0016405 CoA-ligase activity; GO:0001882 nucleoside binding; GO:0043167 ion binding; GO:0016874 ligase activity; GO:0016877 ligase activity, forming carbon-sulfur bonds; GO:0000166 nucleotide binding; GO:0097159 organic cyclic compound binding; GO:1901363 heterocyclic compound binding; GO:0003987 acetate-CoA ligase activity; GO:0032549 ribonucleoside bin…	K01895	ACSS; acetyl-CoA synthetase [EC:6.2.1.1]	ath00640 Propanoate metabolism - Arabidopsis thaliana (thale cress); ath00620 Pyruvate metabolism - Arabidopsis thaliana (thale cress); ath01200 Carbon metabolism - Arabidopsis thaliana (thale cress); ath01100 Metabolic pathways - Arabidopsis thaliana (thale cress); ath00010 Glycolysis / Gluconeogenesis - Arabidopsis thaliana (thale cress); ath01110 Biosynthesis of secondary metabolites - Arabido…	IPR032387; IPR025110; IPR000873;	Acetyl-coenzyme A synthetase, N-terminal domain; AMP-binding enzyme C-terminal domain; AMP-dependent synthetase/ligase;	I
TRINITY_DN96241_c1_g1_m.30260	89	1.59972	Up	Q4	0.000691787	S	"PREDICTED: acetyl-coenzyme A synthetase, chloroplastic/glyoxysomal-like isoform X2 [Elaeis guineensis]"	0.969193	4.53956e-08	82.663	HVDS(0.969)MT(0.031)RVPSGAGK	3	-0.98829	9	0.811499	0.706912	0.831288	1.23256	1.31407	1.21224	chloroplast	GO:0019427 acetyl-CoA biosynthetic process from acetate; GO:0051188 cofactor biosynthetic process; GO:0044699 single-organism process; GO:0009058 biosynthetic process; GO:0044237 cellular metabolic process; GO:0035384 thioester biosynthetic process; GO:0044272 sulfur compound biosynthetic process; GO:0071704 organic substance metabolic process; GO:0006085 acetyl-CoA biosynthetic process; GO:00081…		GO:1901265 nucleoside phosphate binding; GO:0016405 CoA-ligase activity; GO:0001882 nucleoside binding; GO:0043167 ion binding; GO:0016874 ligase activity; GO:0016877 ligase activity, forming carbon-sulfur bonds; GO:0000166 nucleotide binding; GO:0097159 organic cyclic compound binding; GO:1901363 heterocyclic compound binding; GO:0003987 acetate-CoA ligase activity; GO:0032549 ribonucleoside bin…	K01895	ACSS; acetyl-CoA synthetase [EC:6.2.1.1]	ath00640 Propanoate metabolism - Arabidopsis thaliana (thale cress); ath00620 Pyruvate metabolism - Arabidopsis thaliana (thale cress); ath01200 Carbon metabolism - Arabidopsis thaliana (thale cress); ath01100 Metabolic pathways - Arabidopsis thaliana (thale cress); ath00010 Glycolysis / Gluconeogenesis - Arabidopsis thaliana (thale cress); ath01110 Biosynthesis of secondary metabolites - Arabido…	IPR032387; IPR025110; IPR000873;	Acetyl-coenzyme A synthetase, N-terminal domain; AMP-binding enzyme C-terminal domain; AMP-dependent synthetase/ligase;	I
TRINITY_DN96247_c1_g1_m.30267	311	1.54906	Up	Q4	0.0249456	S	PREDICTED: phosphoenolpyruvate carboxylase 2-like [Musa acuminata subsp. malaccensis]	1	1.03789e-06	86.944	ANKS(1)AAELVK	2	0.041719	3	0.71629	1.02151	0.677803	1.14815	1.22552	1.36823	cytoplasm	GO:0072350 tricarboxylic acid metabolic process; GO:0055114 oxidation-reduction process; GO:0044281 small molecule metabolic process; GO:0044763 single-organism cellular process; GO:0006099 tricarboxylic acid cycle; GO:0044699 single-organism process; GO:0044238 primary metabolic process; GO:0045333 cellular respiration; GO:0044237 cellular metabolic process; GO:0071704 organic substance metaboli…		GO:0016831 carboxy-lyase activity; GO:0016829 lyase activity; GO:0008964 phosphoenolpyruvate carboxylase activity; GO:0003824 catalytic activity; GO:0016830 carbon-carbon lyase activity; GO:0004611 phosphoenolpyruvate carboxykinase activity;				IPR015813;	Pyruvate/Phosphoenolpyruvate kinase-like domain;	#N/A
TRINITY_DN96287_c0_g1_m.30344	350	1.64889	Up	Q4	0.000190032	S	"PREDICTED: fructose-bisphosphate aldolase 1, cytoplasmic [Elaeis guineensis]"	0.999223	5.56702e-69	131.82	YGGDAALGDGAS(0.001)ES(0.999)LHVK	3	-0.1875	4	0.739423	0.811155	0.735093	1.30587	1.20833	1.25462	cytoplasm	GO:0006757 ATP generation from ADP; GO:0009116 nucleoside metabolic process; GO:0042278 purine nucleoside metabolic process; GO:0006165 nucleoside diphosphate phosphorylation; GO:0046031 ADP metabolic process; GO:0019362 pyridine nucleotide metabolic process; GO:0006096 glycolytic process; GO:0009167 purine ribonucleoside monophosphate metabolic process; GO:0009117 nucleotide metabolic process; G…		GO:0016829 lyase activity; GO:0004332 fructose-bisphosphate aldolase activity; GO:0016832 aldehyde-lyase activity; GO:0003824 catalytic activity; GO:0016830 carbon-carbon lyase activity;	K01623	ALDO; fructose-bisphosphate aldolase, class I [EC:4.1.2.13]	ath01230 Biosynthesis of amino acids - Arabidopsis thaliana (thale cress); ath00030 Pentose phosphate pathway - Arabidopsis thaliana (thale cress); ath00051 Fructose and mannose metabolism - Arabidopsis thaliana (thale cress); ath01200 Carbon metabolism - Arabidopsis thaliana (thale cress); ath01100 Metabolic pathways - Arabidopsis thaliana (thale cress); ath00710 Carbon fixation in photosyntheti…	IPR013785;	Aldolase-type TIM barrel;	G
TRINITY_DN96301_c0_g1_m.30356	333	1.64034	Up	Q4	0.000571202	S	PREDICTED: glucomannan 4-beta-mannosyltransferase 1-like [Elaeis guineensis]	1	0.00366985	85.533	FVYVGS(1)IK	2	0.87732	2	0.742541	0.789668	0.692757	1.16076	1.19821	1.29072	plasma membrane							IPR029044;	Nucleotide-diphospho-sugar transferases;	#N/A
TRINITY_DN96328_c0_g1_m.30392	202	2.52038	Up	Q4	0.000359959	S	PREDICTED: pinin-like [Phoenix dactylifera]	0.998961	0.0349678	41.876	RS(0.001)DS(0.999)LKR	3	0.52325	1	0.626422	0.570033	0.642735	1.46416	1.46587	1.70543	nucleus				K13114	PNN; pinin	ath03015 mRNA surveillance pathway - Arabidopsis thaliana (thale cress); ath03013 RNA transport - Arabidopsis thaliana (thale cress);	IPR006786;	Pinin/SDK/MemA protein;	Z
TRINITY_DN96508_c1_g1_m.30646	591	0.586028	Down	Q1	0.000514902	S	PREDICTED: YTH domain-containing family protein 2-like isoform X2 [Phoenix dactylifera]	1	0.0144078	94.309	S(1)FGQVVR	2	0.69482	1	1.34259	1.26092	1.34292	0.717282	0.733577	0.861862	nucleus			GO:0097159 organic cyclic compound binding; GO:1901363 heterocyclic compound binding; GO:0003723 RNA binding; GO:0005488 binding; GO:0003676 nucleic acid binding;	K20102			IPR007275;	YTH domain;	R
TRINITY_DN96518_c1_g6_m.30664	478	1.8923	Up	Q4	0.000658646	S	PREDICTED: aldehyde dehydrogenase family 3 member H1 [Phoenix dactylifera]	1	0.00126939	82.437	S(1)FGGEVSAR	2	0.16511	1	0.706308	0.64666	0.723029	1.19043	1.38229	1.35569	chloroplast	GO:0008152 metabolic process; GO:0055114 oxidation-reduction process; GO:0044710 single-organism metabolic process; GO:0044763 single-organism cellular process; GO:0044699 single-organism process; GO:0006081 cellular aldehyde metabolic process; GO:0009987 cellular process; GO:0044237 cellular metabolic process; GO:0071704 organic substance metabolic process;		GO:0016620 oxidoreductase activity, acting on the aldehyde or oxo group of donors, NAD or NADP as acceptor; GO:0003824 catalytic activity; GO:0004030 aldehyde dehydrogenase [NAD(P)+] activity; GO:0016491 oxidoreductase activity; GO:0016903 oxidoreductase activity, acting on the aldehyde or oxo group of donors;	K00128	ALDH; aldehyde dehydrogenase (NAD+) [EC:1.2.1.3]	ath00071 Fatty acid degradation - Arabidopsis thaliana (thale cress); ath00380 Tryptophan metabolism - Arabidopsis thaliana (thale cress); ath00620 Pyruvate metabolism - Arabidopsis thaliana (thale cress); ath01100 Metabolic pathways - Arabidopsis thaliana (thale cress); ath00410 beta-Alanine metabolism - Arabidopsis thaliana (thale cress); ath00340 Histidine metabolism - Arabidopsis thaliana (th…	IPR016161; IPR015590; IPR016162; IPR016163;	Aldehyde/histidinol dehydrogenase; Aldehyde dehydrogenase domain; Aldehyde dehydrogenase N-terminal domain; Aldehyde dehydrogenase, C-terminal;	C
TRINITY_DN96519_c0_g1_m.30665	8	1.50492	Up	Q4	0.000839939	S	glutamate decarboxylase [Asparagus officinalis]	0.993633	3.4227e-244	201.61	AQS(0.994)ES(0.006)S(0.001)DSSVHSTFASR	2	0.14002	25	0.767358	0.815814	0.800363	1.26484	1.11931	1.20287	cytoplasm	GO:0009064 glutamine family amino acid metabolic process; GO:0043648 dicarboxylic acid metabolic process; GO:0044281 small molecule metabolic process; GO:0044763 single-organism cellular process; GO:0006807 nitrogen compound metabolic process; GO:0044699 single-organism process; GO:0044238 primary metabolic process; GO:1901605 alpha-amino acid metabolic process; GO:0044237 cellular metabolic proc…		GO:0097159 organic cyclic compound binding; GO:1901363 heterocyclic compound binding; GO:0004351 glutamate decarboxylase activity; GO:0003824 catalytic activity; GO:0005488 binding; GO:0016830 carbon-carbon lyase activity; GO:0043167 ion binding; GO:0016831 carboxy-lyase activity; GO:0016829 lyase activity; GO:0043168 anion binding; GO:0048037 cofactor binding; GO:0030170 pyridoxal phosphate bind…	K01580	E4.1.1.15; glutamate decarboxylase [EC:4.1.1.15]	ath00250 Alanine, aspartate and glutamate metabolism - Arabidopsis thaliana (thale cress); ath00650 Butanoate metabolism - Arabidopsis thaliana (thale cress); ath01100 Metabolic pathways - Arabidopsis thaliana (thale cress); ath00410 beta-Alanine metabolism - Arabidopsis thaliana (thale cress); ath00430 Taurine and hypotaurine metabolism - Arabidopsis thaliana (thale cress); ath01110 Biosynthesis…	IPR015424; IPR015421;	Pyridoxal phosphate-dependent transferase; Pyridoxal phosphate-dependent transferase, major region, subdomain 1;	E
TRINITY_DN96519_c0_g1_m.30665	10	1.50589	Up	Q4	0.00688595	S	glutamate decarboxylase [Asparagus officinalis]	0.785336	3.79051e-14	76.889	AQS(0.053)ES(0.785)S(0.15)DS(0.004)S(0.007)VHSTFASR	3	-1.0104	1	0.708747	0.843721	0.830309	1.25913	1.06471	1.26434	cytoplasm	GO:0009064 glutamine family amino acid metabolic process; GO:0043648 dicarboxylic acid metabolic process; GO:0044281 small molecule metabolic process; GO:0044763 single-organism cellular process; GO:0006807 nitrogen compound metabolic process; GO:0044699 single-organism process; GO:0044238 primary metabolic process; GO:1901605 alpha-amino acid metabolic process; GO:0044237 cellular metabolic proc…		GO:0097159 organic cyclic compound binding; GO:1901363 heterocyclic compound binding; GO:0004351 glutamate decarboxylase activity; GO:0003824 catalytic activity; GO:0005488 binding; GO:0016830 carbon-carbon lyase activity; GO:0043167 ion binding; GO:0016831 carboxy-lyase activity; GO:0016829 lyase activity; GO:0043168 anion binding; GO:0048037 cofactor binding; GO:0030170 pyridoxal phosphate bind…	K01580	E4.1.1.15; glutamate decarboxylase [EC:4.1.1.15]	ath00250 Alanine, aspartate and glutamate metabolism - Arabidopsis thaliana (thale cress); ath00650 Butanoate metabolism - Arabidopsis thaliana (thale cress); ath01100 Metabolic pathways - Arabidopsis thaliana (thale cress); ath00410 beta-Alanine metabolism - Arabidopsis thaliana (thale cress); ath00430 Taurine and hypotaurine metabolism - Arabidopsis thaliana (thale cress); ath01110 Biosynthesis…	IPR015424; IPR015421;	Pyridoxal phosphate-dependent transferase; Pyridoxal phosphate-dependent transferase, major region, subdomain 1;	E
TRINITY_DN96562_c0_g1_m.30729	380	0.487748	Down	Q1	0.00068179	T	"PREDICTED: adenylosuccinate synthetase, chloroplastic [Elaeis guineensis]"	0.995971	7.54004e-27	107.5	VAGMEFGT(0.996)T(0.004)TGRPR	3	-0.42324	7	1.2918	1.30237	1.50792	0.681227	0.624174	0.695387	chloroplast	GO:0009165 nucleotide biosynthetic process; GO:0006725 cellular aromatic compound metabolic process; GO:0009117 nucleotide metabolic process; GO:0044699 single-organism process; GO:0009058 biosynthetic process; GO:1901566 organonitrogen compound biosynthetic process; GO:0044237 cellular metabolic process; GO:0006796 phosphate-containing compound metabolic process; GO:0071704 organic substance met…		GO:1901265 nucleoside phosphate binding; GO:0016874 ligase activity; GO:0001882 nucleoside binding; GO:0043167 ion binding; GO:0000166 nucleotide binding; GO:0016879 ligase activity, forming carbon-nitrogen bonds; GO:0097159 organic cyclic compound binding; GO:1901363 heterocyclic compound binding; GO:0032549 ribonucleoside binding; GO:0097367 carbohydrate derivative binding; GO:0003824 catalytic…	K01939	purA; adenylosuccinate synthase [EC:6.3.4.4]	ath00250 Alanine, aspartate and glutamate metabolism - Arabidopsis thaliana (thale cress); ath00230 Purine metabolism - Arabidopsis thaliana (thale cress); ath01100 Metabolic pathways - Arabidopsis thaliana (thale cress);	IPR027417;	P-loop containing nucleoside triphosphate hydrolase;	F
TRINITY_DN96692_c1_g1_m.30915	30	1.64363	Up	Q4	0.00193993	T	PREDICTED: heterogeneous nuclear ribonucleoprotein Q-like [Elaeis guineensis]	0.999468	5.62947e-14	93.226	EVAAAEKT(0.999)PEVT(0.001)PK	4	-0.31328	4	0.710893	0.903704	0.714397	1.3138	1.28998	1.22424	nucleus			GO:0097159 organic cyclic compound binding; GO:1901363 heterocyclic compound binding; GO:1901265 nucleoside phosphate binding; GO:0005488 binding; GO:0003676 nucleic acid binding; GO:0000166 nucleotide binding; GO:0036094 small molecule binding;				IPR000504; IPR012677;	RNA recognition motif domain; Nucleotide-binding alpha-beta plait domain;	A
TRINITY_DN96692_c1_g1_m.30915	171	1.74363	Up	Q4	0.000732505	S	PREDICTED: heterogeneous nuclear ribonucleoprotein Q-like [Elaeis guineensis]	0.999999	1.01866e-55	94.807	LEDTSDKKHEADDMVVS(1)GEGPEIEEK	4	-1.4185	1	0.692875	0.830556	0.728405	1.30769	1.38425	1.23443	nucleus			GO:0097159 organic cyclic compound binding; GO:1901363 heterocyclic compound binding; GO:1901265 nucleoside phosphate binding; GO:0005488 binding; GO:0003676 nucleic acid binding; GO:0000166 nucleotide binding; GO:0036094 small molecule binding;				IPR000504; IPR012677;	RNA recognition motif domain; Nucleotide-binding alpha-beta plait domain;	A
TRINITY_DN96873_c0_g1_m.31179	167	1.66378	Up	Q4	0.00089899	S	"PREDICTED: UPF0603 protein Os05g0401100, chloroplastic [Phoenix dactylifera]"	0.972519	0.019537	43.717	RMFS(0.973)DLES(0.027)R	2	-1.003	1	0.777372	0.753501	0.743316	1.28649	1.15424	1.34302	chloroplast							IPR007621;	TPM domain;	#N/A
TRINITY_DN97066_c1_g1_m.31437	135	1.71051	Up	Q4	0.000236054	S	phosphoenolpyruvate carboxylase 2 [Gossypium hirsutum]	0.909915	1.76382e-43	100.66	KGDFADEASAT(0.006)T(0.084)ES(0.91)DAEETFKR	4	-0.71348	1	0.724638	0.798104	0.715613	1.2563	1.23094	1.34149	cytoplasm	GO:0072350 tricarboxylic acid metabolic process; GO:0055114 oxidation-reduction process; GO:0044281 small molecule metabolic process; GO:0044763 single-organism cellular process; GO:0006099 tricarboxylic acid cycle; GO:0044699 single-organism process; GO:0044238 primary metabolic process; GO:0045333 cellular respiration; GO:0044237 cellular metabolic process; GO:0071704 organic substance metaboli…		GO:0016831 carboxy-lyase activity; GO:0016829 lyase activity; GO:0008964 phosphoenolpyruvate carboxylase activity; GO:0003824 catalytic activity; GO:0016830 carbon-carbon lyase activity; GO:0004611 phosphoenolpyruvate carboxykinase activity;	K01595	ppc; phosphoenolpyruvate carboxylase [EC:4.1.1.31]	ath00620 Pyruvate metabolism - Arabidopsis thaliana (thale cress); ath01200 Carbon metabolism - Arabidopsis thaliana (thale cress); ath01100 Metabolic pathways - Arabidopsis thaliana (thale cress); ath00710 Carbon fixation in photosynthetic organisms - Arabidopsis thaliana (thale cress);	IPR015813;	Pyruvate/Phosphoenolpyruvate kinase-like domain;	#N/A
TRINITY_DN97289_c0_g1_m.31796	299	0.63813	Down	Q1	0.00226249	S	PREDICTED: RNA-binding KH domain-containing protein PEPPER-like [Phoenix dactylifera]	0.775787	7.9256e-150	178.84	S(0.22)S(0.776)LS(0.005)LYGQDPALSGLR	2	-0.020331	2	1.26531	1.34076	1.20361	0.818268	0.714836	0.897959	cytoplasm			GO:0097159 organic cyclic compound binding; GO:1901363 heterocyclic compound binding; GO:0003723 RNA binding; GO:0005488 binding; GO:0003676 nucleic acid binding;	K21444			IPR004087; IPR004088;	K Homology domain; K Homology domain, type 1;	AR
TRINITY_DN97302_c0_g1_m.31822	125	1.64236	Up	Q4	0.00823012	S	PREDICTED: WPP domain-interacting tail-anchored protein 1 [Elaeis guineensis]	0.882421	2.90667e-07	64.069	FIES(0.003)EDNPEES(0.882)LS(0.115)KIEAK	3	0.75914	1	0.664912	0.794626	0.838741	1.0969	1.28429	1.39341	Golgi apparatus									#N/A
TRINITY_DN97347_c0_g1_m.31886	11	1.71364	Up	Q4	0.000355635	S	PREDICTED: probable mannitol dehydrogenase [Phoenix dactylifera]	1	0.00081624	70.373	KKVS(1)PEEEHPR	3	0.52243	1	0.817154	0.683235	0.734024	1.23246	1.32438	1.27213	cytoplasm	GO:0044699 single-organism process; GO:0008152 metabolic process; GO:0055114 oxidation-reduction process; GO:0044710 single-organism metabolic process;		GO:0046914 transition metal ion binding; GO:0003824 catalytic activity; GO:0005488 binding; GO:0043167 ion binding; GO:0046872 metal ion binding; GO:0043169 cation binding; GO:0008270 zinc ion binding; GO:0016491 oxidoreductase activity;	K00083	E1.1.1.195; cinnamyl-alcohol dehydrogenase [EC:1.1.1.195]	ath01100 Metabolic pathways - Arabidopsis thaliana (thale cress); ath00940 Phenylpropanoid biosynthesis - Arabidopsis thaliana (thale cress); ath01110 Biosynthesis of secondary metabolites - Arabidopsis thaliana (thale cress);	IPR011032; IPR020843; IPR016040; IPR013154; IPR013149;	GroES-like; Polyketide synthase, enoylreductase domain; NAD(P)-binding domain; Alcohol dehydrogenase, N-terminal; Alcohol dehydrogenase, C-terminal;	Q
TRINITY_DN97391_c0_g1_m.31953	66	1.70396	Up	Q4	0.00694045	S	PREDICTED: la-related protein 6B-like [Elaeis guineensis]	1	0.000362411	78.809	APS(1)PAPVGGHPR	2	-0.2339	2	0.678315	0.885496	0.675147	1.25187	1.1516	1.41163	nucleus	GO:0006396 RNA processing; GO:0006725 cellular aromatic compound metabolic process; GO:1901360 organic cyclic compound metabolic process; GO:0006807 nitrogen compound metabolic process; GO:0044238 primary metabolic process; GO:0044237 cellular metabolic process; GO:0071704 organic substance metabolic process; GO:0016070 RNA metabolic process; GO:0008152 metabolic process; GO:0090304 nucleic acid …	GO:0043226 organelle; GO:0043231 intracellular membrane-bounded organelle; GO:0043229 intracellular organelle; GO:0005634 nucleus; GO:0044464 cell part; GO:0005622 intracellular; GO:0032991 macromolecular complex; GO:0044424 intracellular part; GO:1990904 ribonucleoprotein complex; GO:0030529 intracellular ribonucleoprotein complex; GO:0043227 membrane-bounded organelle; GO:0005623 cell;	GO:0097159 organic cyclic compound binding; GO:1901363 heterocyclic compound binding; GO:0003723 RNA binding; GO:1901265 nucleoside phosphate binding; GO:0005488 binding; GO:0003676 nucleic acid binding; GO:0000166 nucleotide binding; GO:0036094 small molecule binding;	K15191			IPR006630; IPR011991; IPR000504; IPR012677; IPR009818;	RNA-binding protein Lupus La; Winged helix-turn-helix DNA-binding domain; RNA recognition motif domain; Nucleotide-binding alpha-beta plait domain; Ataxin-2, C-terminal;	R
TRINITY_DN97433_c4_g4_m.32011	349	1.85307	Up	Q4	0.000692762	T	tubulin alpha-3 chain [Asparagus officinalis]	1	2.01289e-08	89.468	TVQFVDWCPT(1)GFK	2	0.76613	2	0.800532	0.683666	0.736029	1.2733	1.36872	1.47222	cytoplasm	GO:0007017 microtubule-based process; GO:0009987 cellular process;	GO:0043229 intracellular organelle; GO:0099513 polymeric cytoskeletal fiber; GO:0005874 microtubule; GO:0043232 intracellular non-membrane-bounded organelle; GO:0044430 cytoskeletal part; GO:0044446 intracellular organelle part; GO:0099512 supramolecular fiber; GO:0044424 intracellular part; GO:0005623 cell; GO:0099080 supramolecular complex; GO:0044422 organelle part; GO:0099081 supramolecular p…	GO:1901265 nucleoside phosphate binding; GO:0001882 nucleoside binding; GO:0043167 ion binding; GO:0016817 hydrolase activity, acting on acid anhydrides; GO:0016787 hydrolase activity; GO:0000166 nucleotide binding; GO:0017111 nucleoside-triphosphatase activity; GO:0097159 organic cyclic compound binding; GO:1901363 heterocyclic compound binding; GO:0032549 ribonucleoside binding; GO:0097367 carb…	K07374	TUBA; tubulin alpha	ath04145 Phagosome - Arabidopsis thaliana (thale cress);	IPR003008; IPR023123; IPR008280; IPR018316;	Tubulin/FtsZ, GTPase domain; Tubulin, C-terminal; Tubulin/FtsZ, C-terminal; Tubulin/FtsZ, 2-layer sandwich domain;	Z
TRINITY_DN97480_c0_g2_m.32092	236	2.21561	Up	Q4	4.14363e-05	S	PREDICTED: myosin-9-like isoform X2 [Phoenix dactylifera]	0.99981	0.00040157	65.219	KKS(1)GELTGEK	2	-3.1947	3	0.720266	0.655967	0.691455	1.5103	1.4696	1.60129	Golgi apparatus									#N/A
TRINITY_DN97480_c0_g2_m.32092	167	2.38207	Up	Q4	3.03923e-05	S	PREDICTED: myosin-9-like isoform X2 [Phoenix dactylifera]	0.799998	4.47035e-07	65.184	EYVVVS(0.2)S(0.8)HDELETEQQR	3	0.17317	1	0.685714	0.657362	0.652968	1.61173	1.50152	1.64148	Golgi apparatus									#N/A
TRINITY_DN97660_c0_g1_m.32349	871	0.633593	Down	Q1	0.00119817	S	protein argonaute 4B-like [Ananas comosus]	0.882553	0	281.44	FEDKS(0.883)ET(0.066)S(0.01)S(0.036)S(0.005)QGGMTAAGAAPVPELPR	3	-0.13059	2	1.02141	1.05169	1.13624	0.612903	0.698718	0.721793	nucleus			GO:0097159 organic cyclic compound binding; GO:1901363 heterocyclic compound binding; GO:0005515 protein binding; GO:0005488 binding; GO:0003676 nucleic acid binding;	K11593			IPR032472; IPR014811; IPR032474; IPR003165; IPR012337; IPR003100;	Argonaute linker 2 domain; Argonaute, linker 1 domain; Protein argonaute, N-terminal; Piwi domain; Ribonuclease H-like domain; PAZ domain;	J
TRINITY_DN97660_c0_g1_m.32349	752	1.54415	Up	Q4	0.00451946	S	protein argonaute 4B-like [Ananas comosus]	1	0.00612792	61.235	FLDEQWS(1)PK	3	1.1328	2	0.772099	0.827016	0.845638	1.3871	1.13141	1.25657	nucleus			GO:0097159 organic cyclic compound binding; GO:1901363 heterocyclic compound binding; GO:0005515 protein binding; GO:0005488 binding; GO:0003676 nucleic acid binding;	K11593			IPR032472; IPR014811; IPR032474; IPR003165; IPR012337; IPR003100;	Argonaute linker 2 domain; Argonaute, linker 1 domain; Protein argonaute, N-terminal; Piwi domain; Ribonuclease H-like domain; PAZ domain;	J
TRINITY_DN97868_c0_g1_m.32677	225	1.66889	Up	Q4	0.000109987	S	PREDICTED: putative clathrin assembly protein At2g25430 [Phoenix dactylifera]	0.888676	0.00110611	78.903	NSTSFS(0.111)S(0.889)PR	2	0.061034	1	0.746169	0.735708	0.76843	1.20494	1.23852	1.31205	cytoplasm	GO:0044085 cellular component biogenesis; GO:0016043 cellular component organization; GO:0034622 cellular macromolecular complex assembly; GO:0071822 protein complex subunit organization; GO:0022607 cellular component assembly; GO:0065003 macromolecular complex assembly; GO:0048268 clathrin coat assembly; GO:0070271 protein complex biogenesis; GO:0009987 cellular process; GO:0006461 protein compl…	GO:0043226 organelle; GO:0097708 intracellular vesicle; GO:0043229 intracellular organelle; GO:0030136 clathrin-coated vesicle; GO:0031410 cytoplasmic vesicle; GO:0044464 cell part; GO:0005622 intracellular; GO:0005737 cytoplasm; GO:0031982 vesicle; GO:0044424 intracellular part; GO:0005623 cell; GO:0043227 membrane-bounded organelle; GO:0030135 coated vesicle; GO:0044444 cytoplasmic part;	GO:0030276 clathrin binding; GO:0005545 1-phosphatidylinositol binding; GO:0005488 binding; GO:0005543 phospholipid binding; GO:0035091 phosphatidylinositol binding; GO:0043167 ion binding; GO:0008289 lipid binding; GO:0005515 protein binding; GO:0043168 anion binding;				IPR013809; IPR011417; IPR014712; IPR008942;	ENTH domain; AP180 N-terminal homology (ANTH) domain; Phosphoinositide-binding clathrin adaptor, domain 2; ENTH/VHS;	TU
TRINITY_DN97922_c1_g1_m.32767	271	2.36334	Up	Q4	0.000297606	S	PREDICTED: 40S ribosomal protein S6 [Musa acuminata subsp. malaccensis]	1	0.000621062	78.342	ERRS(1)ES(1)LAK	2	1.3603	9	0.647506	0.594249	0.635476	1.36301	1.46675	1.60678	nucleus	GO:0006518 peptide metabolic process; GO:0043043 peptide biosynthetic process; GO:0044267 cellular protein metabolic process; GO:0006807 nitrogen compound metabolic process; GO:0009058 biosynthetic process; GO:0043603 cellular amide metabolic process; GO:0044238 primary metabolic process; GO:1901566 organonitrogen compound biosynthetic process; GO:1901576 organic substance biosynthetic process; G…	GO:0005840 ribosome; GO:0043226 organelle; GO:0043229 intracellular organelle; GO:0043232 intracellular non-membrane-bounded organelle; GO:0044464 cell part; GO:0005622 intracellular; GO:0005737 cytoplasm; GO:0032991 macromolecular complex; GO:0044424 intracellular part; GO:1990904 ribonucleoprotein complex; GO:0005623 cell; GO:0030529 intracellular ribonucleoprotein complex; GO:0044444 cytoplasm…	GO:0003735 structural constituent of ribosome; GO:0005198 structural molecule activity;	K02991	RP-S6e; small subunit ribosomal protein S6e	ath03010 Ribosome - Arabidopsis thaliana (thale cress);			J
TRINITY_DN97922_c1_g1_m.32767	269	2.96839	Up	Q4	0.000500021	S	PREDICTED: 40S ribosomal protein S6 [Musa acuminata subsp. malaccensis]	1	0.000621062	74.789	ERRS(1)ES(1)LAK	2	1.3603	4	0.531699	0.498403	0.591538	1.44521	1.58076	1.78769	nucleus	GO:0006518 peptide metabolic process; GO:0043043 peptide biosynthetic process; GO:0044267 cellular protein metabolic process; GO:0006807 nitrogen compound metabolic process; GO:0009058 biosynthetic process; GO:0043603 cellular amide metabolic process; GO:0044238 primary metabolic process; GO:1901566 organonitrogen compound biosynthetic process; GO:1901576 organic substance biosynthetic process; G…	GO:0005840 ribosome; GO:0043226 organelle; GO:0043229 intracellular organelle; GO:0043232 intracellular non-membrane-bounded organelle; GO:0044464 cell part; GO:0005622 intracellular; GO:0005737 cytoplasm; GO:0032991 macromolecular complex; GO:0044424 intracellular part; GO:1990904 ribonucleoprotein complex; GO:0005623 cell; GO:0030529 intracellular ribonucleoprotein complex; GO:0044444 cytoplasm…	GO:0003735 structural constituent of ribosome; GO:0005198 structural molecule activity;	K02991	RP-S6e; small subunit ribosomal protein S6e	ath03010 Ribosome - Arabidopsis thaliana (thale cress);			J
TRINITY_DN98036_c1_g1_m.32952	23	1.54071	Up	Q4	0.00107123	S	PREDICTED: DEAD-box ATP-dependent RNA helicase 38-like [Musa acuminata subsp. malaccensis]	0.998268	3.8177e-185	172.94	KS(0.002)WADEES(0.998)DEEVSSPADPPLGGSK	3	-0.010402	10	0.771526	0.801388	0.819742	1.17568	1.184	1.32672	cytoplasm			GO:0005524 ATP binding; GO:1901265 nucleoside phosphate binding; GO:0001882 nucleoside binding; GO:0043167 ion binding; GO:0000166 nucleotide binding; GO:0097159 organic cyclic compound binding; GO:1901363 heterocyclic compound binding; GO:0032549 ribonucleoside binding; GO:0097367 carbohydrate derivative binding; GO:0032553 ribonucleotide binding; GO:0005488 binding; GO:0003676 nucleic acid bind…	K18655			IPR011545; IPR014014; IPR014001; IPR027417; IPR001650;	DEAD/DEAH box helicase domain; RNA helicase, DEAD-box type, Q motif; Helicase superfamily 1/2, ATP-binding domain; P-loop containing nucleoside triphosphate hydrolase; Helicase, C-terminal;	A
TRINITY_DN98118_c5_g2_m.33081	302	3.28703	Up	Q4	0.00132633	S	protein NUCLEAR FUSION DEFECTIVE 4-like [Asparagus officinalis]	1	5.1035e-297	203.83	GATSQPTQFSEQNEVILS(1)EVEDEKPK	4	-0.027412	2	0.490622	0.507109	0.432904	1.35701	1.52766	1.81788	chloroplast							IPR020846; IPR010658;	Major facilitator superfamily domain; Nodulin-like;	#N/A
TRINITY_DN98123_c0_g2_m.33084	143	1.67728	Up	Q4	0.00330548	S	PREDICTED: endoplasmic reticulum-Golgi intermediate compartment protein 3-like isoform X1 [Phoenix dactylifera]	0.904442	4.81302e-14	86.539	LEHGES(0.904)Y(0.091)CGS(0.004)CFGAEK	3	-0.3875	1	0.639889	0.805556	0.790339	1.20791	1.17238	1.36974	plasma membrane				K20367			IPR012936;	Endoplasmic reticulum vesicle transporter, C-terminal;	U
TRINITY_DN98257_c1_g1_m.33289	331	1.61796	Up	Q4	0.00126414	S	nucleolin 1 [Asparagus officinalis]	0.999997	4.38824e-18	95.307	VKDTPGSIDQS(1)PNMNR	3	-1.3935	1	0.722172	0.834469	0.750228	1.2438	1.16116	1.32747	nucleus	GO:0006396 RNA processing; GO:0006725 cellular aromatic compound metabolic process; GO:1901360 organic cyclic compound metabolic process; GO:0006807 nitrogen compound metabolic process; GO:0044238 primary metabolic process; GO:0044237 cellular metabolic process; GO:0071704 organic substance metabolic process; GO:0006397 mRNA processing; GO:0016070 RNA metabolic process; GO:0008152 metabolic proce…		GO:0097159 organic cyclic compound binding; GO:1901363 heterocyclic compound binding; GO:1901265 nucleoside phosphate binding; GO:0005488 binding; GO:0003676 nucleic acid binding; GO:0000166 nucleotide binding; GO:0036094 small molecule binding;				IPR000504; IPR012677; IPR002483;	RNA recognition motif domain; Nucleotide-binding alpha-beta plait domain; PWI domain;	A
TRINITY_DN98303_c3_g1_m.33397	83	1.61615	Up	Q4	0.000358486	S	PREDICTED: NADPH--cytochrome P450 reductase-like [Musa acuminata subsp. malaccensis]	1	7.0019e-07	84.41	EVS(1)EPEIDDGKKK	4	0.51306	1	0.791145	0.722656	0.780347	1.17928	1.22516	1.30325	endoplasmic reticulum	GO:0044699 single-organism process; GO:0008152 metabolic process; GO:0055114 oxidation-reduction process; GO:0044710 single-organism metabolic process;		GO:0016651 oxidoreductase activity, acting on NAD(P)H; GO:1901265 nucleoside phosphate binding; GO:0016653 oxidoreductase activity, acting on NAD(P)H, heme protein as acceptor; GO:0043167 ion binding; GO:0000166 nucleotide binding; GO:0048037 cofactor binding; GO:0016491 oxidoreductase activity; GO:0003958 NADPH-hemoprotein reductase activity; GO:1901363 heterocyclic compound binding; GO:0097159 …	K00327			IPR017927; IPR029039; IPR008254; IPR001433; IPR017938; IPR003097; IPR023173; IPR001709;	Ferredoxin reductase-type FAD-binding domain; Flavoprotein-like domain; Flavodoxin/nitric oxide synthase; Oxidoreductase FAD/NAD(P)-binding; Riboflavin synthase-like beta-barrel; FAD-binding, type 1; NADPH-cytochrome p450 reductase, FAD-binding, alpha-helical domain-3; Flavoprotein pyridine nucleotide cytochrome reductase;	C
TRINITY_DN98470_c0_g1_m.33668	59	0.508558	Down	Q1	0.000153277	S	PREDICTED: Dendrobium catenatum heterogeneous nuclear ribonucleoprotein A3-like	0.996358	2.9587e-26	103.9	KAS(0.996)LT(0.004)TGDDDYNQK	3	0.80982	2	1.75597	1.86402	1.73491	0.857242	0.861219	1.00482	nucleus									#N/A
TRINITY_DN98470_c0_g1_m.33668	103	0.535412	Down	Q1	0.00231231	S	PREDICTED: Dendrobium catenatum heterogeneous nuclear ribonucleoprotein A3-like	0.999944	3.38947e-07	63.225	KSSDAIGGDEGS(1)DKVGK	4	0.97244	2	1.61804	1.95467	1.60367	0.938022	0.88716	0.946318	nucleus									#N/A
TRINITY_DN98470_c0_g1_m.33668	233	0.635045	Down	Q1	7.76098e-05	S	PREDICTED: Dendrobium catenatum heterogeneous nuclear ribonucleoprotein A3-like	0.983682	9.41626e-09	90.385	KGGFGGEDYT(0.016)S(0.984)EK	2	0.35571	4	1.54907	1.49858	1.54068	0.958217	0.927367	1.02822	nucleus									#N/A
TRINITY_DN98470_c0_g1_m.33668	75	0.503678	Down	Q1	0.000401377	S	PREDICTED: Dendrobium catenatum heterogeneous nuclear ribonucleoprotein A3-like	0.871142	2.63906e-49	103.27	T(0.035)S(0.035)DNS(0.871)DT(0.031)Y(0.027)GGNVGYGDEDYAKK	3	0.85319	2	1.68966	1.93484	1.76903	0.940111	0.828794	0.947694	nucleus									#N/A
TRINITY_DN98470_c0_g1_m.33668	219	0.629162	Down	Q1	0.00167975	S	PREDICTED: Dendrobium catenatum heterogeneous nuclear ribonucleoprotein A3-like	0.999629	1.35701e-06	98.902	TSDTFGS(1)VGR	2	-0.52582	6	1.46154	1.68272	1.48031	1.00209	0.914397	0.993118	nucleus									#N/A
TRINITY_DN98470_c0_g1_m.33668	210	0.498183	Down	Q1	0.000391295	S	PREDICTED: Dendrobium catenatum heterogeneous nuclear ribonucleoprotein A3-like	0.784248	2.21687e-50	96.707	KPNYAAGDGDYS(0.21)S(0.784)EKT(0.005)S(0.001)DTFGSVGR	3	-0.29496	3	1.80106	1.94334	1.69029	0.921309	0.828145	0.958018	nucleus									#N/A
TRINITY_DN98540_c2_g1_m.33755	365	1.53412	Up	Q4	0.0429393	S	PREDICTED: casein kinase 1-like protein 2 [Nelumbo nucifera]	0.99788	0.0025411	50.831	QKS(0.998)PVPNDS(0.001)T(0.001)GAK	3	-2.6311	1	0.741364	0.737288	0.941748	1.08471	1.13039	1.49808	nucleus	GO:0016310 phosphorylation; GO:0044267 cellular protein metabolic process; GO:0044238 primary metabolic process; GO:0044237 cellular metabolic process; GO:0006796 phosphate-containing compound metabolic process; GO:0071704 organic substance metabolic process; GO:0008152 metabolic process; GO:0006468 protein phosphorylation; GO:0006793 phosphorus metabolic process; GO:0044260 cellular macromolecul…		GO:0005524 ATP binding; GO:1901265 nucleoside phosphate binding; GO:0016773 phosphotransferase activity, alcohol group as acceptor; GO:0001882 nucleoside binding; GO:0043167 ion binding; GO:0004672 protein kinase activity; GO:0000166 nucleotide binding; GO:0097159 organic cyclic compound binding; GO:1901363 heterocyclic compound binding; GO:0032549 ribonucleoside binding; GO:0097367 carbohydrate …	K02218			IPR000719; IPR011009;	Protein kinase domain; Protein kinase-like domain;	T
TRINITY_DN98547_c0_g1_m.33776	47	3.04396	Up	Q4	0.00145214	S	PREDICTED: alpha-taxilin isoform X1 [Elaeis guineensis]	1	5.68155e-06	104.07	LGDGS(1)PVFR	2	-0.1337	3	0.559024	0.52051	0.438596	1.33238	1.51623	1.77252	nucleus			GO:0000149 SNARE binding; GO:0005515 protein binding; GO:0019905 syntaxin binding; GO:0005488 binding;						Z
TRINITY_DN98576_c1_g1_m.33819	65	3.40956	Up	Q4	0.00168821	S	probable aquaporin PIP2-2 [Asparagus officinalis]	0.960111	3.66574e-20	89.831	DVEVIES(0.04)GS(0.96)QNVTEYTAK	3	-0.10165	1	0.67381	0.534078	0.669412	1.74229	2.32688	2.33161	plasma membrane	GO:0006810 transport; GO:0051179 localization; GO:0051234 establishment of localization;	GO:0016020 membrane;	GO:0005215 transporter activity;	K09872			IPR023271;	Aquaporin-like;	G
TRINITY_DN98592_c1_g2_m.33846	97	0.277398	Down	Q1	0.000251263	T	"transmembrane protein, putative [Medicago truncatula]"	0.980793	4.33458e-05	73.498	AEQLGFT(0.981)LS(0.019)SIEK	3	1.1351	1	1.70048	1.87355	1.53465	0.482505	0.502655	0.431979	chloroplast									#N/A
TRINITY_DN98738_c0_g1_m.34073	254	0.596195	Down	Q1	0.00935056	S	aldo-keto reductase family 4 member C10-like [Asparagus officinalis]	1	0.00145714	96.342	S(1)VHGPMLK	3	0.30686	25	1.13636	1.22222	1.46698	0.725746	0.701493	0.85354	chloroplast	GO:0044699 single-organism process; GO:0008152 metabolic process; GO:0055114 oxidation-reduction process; GO:0044710 single-organism metabolic process;		GO:0003824 catalytic activity; GO:0016491 oxidoreductase activity;	K00002			IPR023210;	NADP-dependent oxidoreductase domain;	R
TRINITY_DN98908_c0_g1_m.34340	286	1.97218	Up	Q4	5.09396e-06	T	PREDICTED: omega-hydroxypalmitate O-feruloyl transferase-like [Musa acuminata subsp. malaccensis]	0.994317	0.00498679	69.672	SFT(0.994)FT(0.005)PEK	2	0.75692	1	0.720295	0.73688	0.705971	1.39017	1.41896	1.45699	chloroplast			GO:0016746 transferase activity, transferring acyl groups; GO:0016747 transferase activity, transferring acyl groups other than amino-acyl groups; GO:0003824 catalytic activity; GO:0016740 transferase activity;	K15400	HHT1; omega-hydroxypalmitate O-feruloyl transferase [EC:2.3.1.188]	ath00073 Cutin, suberine and wax biosynthesis - Arabidopsis thaliana (thale cress);	IPR023213;	Chloramphenicol acetyltransferase-like domain;	#N/A
TRINITY_DN98958_c0_g1_m.34422	359	1.79038	Up	Q4	3.17908e-05	S	PREDICTED: T-complex protein 1 subunit epsilon [Elaeis guineensis]	0.998956	0.0301991	44.543	EKS(0.999)FGT(0.001)TK	3	-0.63787	1	0.694059	0.763132	0.699164	1.2556	1.2971	1.308	cytoplasm	GO:0006457 protein folding; GO:0009987 cellular process;		GO:0005524 ATP binding; GO:1901265 nucleoside phosphate binding; GO:0001882 nucleoside binding; GO:0043167 ion binding; GO:0005515 protein binding; GO:0000166 nucleotide binding; GO:0097159 organic cyclic compound binding; GO:1901363 heterocyclic compound binding; GO:0032549 ribonucleoside binding; GO:0097367 carbohydrate derivative binding; GO:0032553 ribonucleotide binding; GO:0005488 binding; …	K09497			IPR027410; IPR027409; IPR027413;	TCP-1-like chaperonin intermediate domain; GroEL-like apical domain; GroEL-like equatorial domain;	O
TRINITY_DN99117_c0_g1_m.34685	942	1.58932	Up	Q4	0.00218341	S	PREDICTED: eukaryotic translation initiation factor 3 subunit A [Elaeis guineensis]	0.797058	0.0191467	44.847	RS(0.201)S(0.797)FT(0.001)GSR	3	-1.9537	1	0.801641	0.870398	0.737092	1.31355	1.16712	1.3482	cytoplasm		GO:0044464 cell part; GO:0005622 intracellular; GO:0005737 cytoplasm; GO:0032991 macromolecular complex; GO:0044424 intracellular part; GO:0043234 protein complex; GO:0005623 cell; GO:0044444 cytoplasmic part; GO:0005852 eukaryotic translation initiation factor 3 complex;	GO:0005515 protein binding; GO:0005488 binding;	K03254	EIF3A; translation initiation factor 3 subunit A	ath03013 RNA transport - Arabidopsis thaliana (thale cress);	IPR000717;	Proteasome component (PCI) domain;	J
TRINITY_DN99194_c0_g1_m.34814	845	1.60165	Up	Q4	0.0105928	T	PREDICTED: AP-2 complex subunit alpha-1-like [Elaeis guineensis]	0.854324	0.000454549	66.92	FGT(0.854)T(0.146)MVNVK	3	-0.18275	4	0.830508	0.839631	0.662521	1.31879	1.07437	1.34295	cytoplasm	GO:0046907 intracellular transport; GO:0016192 vesicle-mediated transport; GO:0071702 organic substance transport; GO:0015031 protein transport; GO:0051641 cellular localization; GO:0051234 establishment of localization; GO:0006810 transport; GO:0045184 establishment of protein localization; GO:0070727 cellular macromolecule localization; GO:0051649 establishment of localization in cell; GO:00068…	GO:0016020 membrane; GO:0030119 AP-type membrane coat adaptor complex; GO:0098796 membrane protein complex; GO:0048475 coated membrane; GO:0005737 cytoplasm; GO:0032991 macromolecular complex; GO:0044424 intracellular part; GO:0005623 cell; GO:0044464 cell part; GO:0005622 intracellular; GO:0044425 membrane part; GO:0030131 clathrin adaptor complex; GO:0030118 clathrin coat; GO:0030117 membrane c…	GO:0022892 substrate-specific transporter activity; GO:0008565 protein transporter activity; GO:0005488 binding; GO:0005215 transporter activity;	K11824	AP2A; AP-2 complex subunit alpha	ath04144 Endocytosis - Arabidopsis thaliana (thale cress);	IPR008152; IPR011989; IPR013038; IPR002553; IPR003164; IPR016024; IPR015873; IPR009028; IPR013041;	Clathrin adaptor, alpha/beta/gamma-adaptin, appendage, Ig-like subdomain; Armadillo-like helical; Clathrin adaptor, alpha-adaptin, appendage, Ig-like subdomain; Clathrin/coatomer adaptor, adaptin-like, N-terminal; Clathrin adaptor, alpha-adaptin, appendage, C-terminal subdomain; Armadillo-type fold; Clathrin alpha-adaptin/coatomer adaptor, appendage, C-terminal subdomain; Coatomer/calthrin adapto…	U
TRINITY_DN99273_c0_g1_m.34960	344	2.23308	Up	Q4	3.03624e-05	S	PREDICTED: biotin--protein ligase 2 isoform X1 [Elaeis guineensis]	0.95664	2.0706e-288	206.64	GLT(0.036)S(0.957)S(0.007)GYLLAMDEEQR	2	-0.27826	11	0.590984	0.661002	0.66385	1.36819	1.45528	1.45474	chloroplast	GO:0008152 metabolic process; GO:0044260 cellular macromolecule metabolic process; GO:0044267 cellular protein metabolic process; GO:0006464 cellular protein modification process; GO:0043170 macromolecule metabolic process; GO:0019538 protein metabolic process; GO:0044238 primary metabolic process; GO:0043412 macromolecule modification; GO:0036211 protein modification process; GO:0044237 cellular…		GO:0016879 ligase activity, forming carbon-nitrogen bonds; GO:0004077 biotin-[acetyl-CoA-carboxylase] ligase activity; GO:0003824 catalytic activity; GO:0016874 ligase activity; GO:0018271 biotin-protein ligase activity;	K01942	HLCS; biotin---protein ligase [EC:6.3.4.9 6.3.4.10 6.3.4.11 6.3.4.15]	ath01100 Metabolic pathways - Arabidopsis thaliana (thale cress); ath00780 Biotin metabolism - Arabidopsis thaliana (thale cress);	IPR003142; IPR004143;	Biotin protein ligase, C-terminal; Biotinyl protein ligase (BPL) and lipoyl protein ligase (LPL), catalytic domain;	H
TRINITY_DN99283_c0_g1_m.34976	239	1.64985	Up	Q4	0.000573891	S	"carotenoid 9,10(9',10')-cleavage dioxygenase [Asparagus officinalis]"	0.755491	0.00158514	73.435	LAHS(0.755)FT(0.245)AHPK	3	1.247	1	0.686343	0.739679	0.809584	1.24703	1.16537	1.27602	cytoplasm	GO:0044699 single-organism process; GO:0008152 metabolic process; GO:0055114 oxidation-reduction process; GO:0044710 single-organism metabolic process;		GO:0016702 oxidoreductase activity, acting on single donors with incorporation of molecular oxygen, incorporation of two atoms of oxygen; GO:0016701 oxidoreductase activity, acting on single donors with incorporation of molecular oxygen; GO:0003824 catalytic activity; GO:0051213 dioxygenase activity; GO:0016491 oxidoreductase activity;	K00465					Q
TRINITY_DN99334_c0_g1_m.35071	365	3.95995	Up	Q4	4.2998e-06	S	PREDICTED: serine/arginine repetitive matrix protein 1-like isoform X1 [Elaeis guineensis]	0.988684	0.0079801	59.198	RRS(0.989)PIHS(0.011)R	2	1.4748	2	0.426527	0.438114	0.349544	1.5609	1.61841	1.6288	nucleus	GO:0006396 RNA processing; GO:0006725 cellular aromatic compound metabolic process; GO:1901360 organic cyclic compound metabolic process; GO:0006807 nitrogen compound metabolic process; GO:0044238 primary metabolic process; GO:0044237 cellular metabolic process; GO:0071704 organic substance metabolic process; GO:0006397 mRNA processing; GO:0016070 RNA metabolic process; GO:0008152 metabolic proce…			K13171	SRRM1; serine/arginine repetitive matrix protein 1	ath03015 mRNA surveillance pathway - Arabidopsis thaliana (thale cress); ath03013 RNA transport - Arabidopsis thaliana (thale cress);	IPR002483;	PWI domain;	AR
TRINITY_DN99334_c0_g1_m.35071	406	2.70275	Up	Q4	1.71409e-05	S	PREDICTED: serine/arginine repetitive matrix protein 1-like isoform X1 [Elaeis guineensis]	0.999999	0.000343382	69.03	RS(1)PLPLSSK	3	-0.99434	9	0.530534	0.547151	0.547112	1.389	1.49431	1.50811	nucleus	GO:0006396 RNA processing; GO:0006725 cellular aromatic compound metabolic process; GO:1901360 organic cyclic compound metabolic process; GO:0006807 nitrogen compound metabolic process; GO:0044238 primary metabolic process; GO:0044237 cellular metabolic process; GO:0071704 organic substance metabolic process; GO:0006397 mRNA processing; GO:0016070 RNA metabolic process; GO:0008152 metabolic proce…			K13171	SRRM1; serine/arginine repetitive matrix protein 1	ath03015 mRNA surveillance pathway - Arabidopsis thaliana (thale cress); ath03013 RNA transport - Arabidopsis thaliana (thale cress);	IPR002483;	PWI domain;	AR
TRINITY_DN99334_c0_g1_m.35071	731	0.510931	Down	Q1	0.00256271	S	PREDICTED: serine/arginine repetitive matrix protein 1-like isoform X1 [Elaeis guineensis]	0.993799	0.0141137	57.708	IS(0.006)DS(0.994)FKR	3	1.4873	2	1.14504	1.35953	1.43972	0.611002	0.662875	0.741379	nucleus	GO:0006396 RNA processing; GO:0006725 cellular aromatic compound metabolic process; GO:1901360 organic cyclic compound metabolic process; GO:0006807 nitrogen compound metabolic process; GO:0044238 primary metabolic process; GO:0044237 cellular metabolic process; GO:0071704 organic substance metabolic process; GO:0006397 mRNA processing; GO:0016070 RNA metabolic process; GO:0008152 metabolic proce…			K13171	SRRM1; serine/arginine repetitive matrix protein 1	ath03015 mRNA surveillance pathway - Arabidopsis thaliana (thale cress); ath03013 RNA transport - Arabidopsis thaliana (thale cress);	IPR002483;	PWI domain;	AR
TRINITY_DN99334_c0_g1_m.35071	521	2.5386	Up	Q4	0.000130982	S	PREDICTED: serine/arginine repetitive matrix protein 1-like isoform X1 [Elaeis guineensis]	0.910368	0.00321645	62.709	S(0.012)IS(0.91)PS(0.196)RS(0.881)PVVR	2	0.41006	1	0.545802	0.608055	0.545086	1.39096	1.37229	1.5497	nucleus	GO:0006396 RNA processing; GO:0006725 cellular aromatic compound metabolic process; GO:1901360 organic cyclic compound metabolic process; GO:0006807 nitrogen compound metabolic process; GO:0044238 primary metabolic process; GO:0044237 cellular metabolic process; GO:0071704 organic substance metabolic process; GO:0006397 mRNA processing; GO:0016070 RNA metabolic process; GO:0008152 metabolic proce…			K13171	SRRM1; serine/arginine repetitive matrix protein 1	ath03015 mRNA surveillance pathway - Arabidopsis thaliana (thale cress); ath03013 RNA transport - Arabidopsis thaliana (thale cress);	IPR002483;	PWI domain;	AR
TRINITY_DN99334_c0_g1_m.35071	499	1.74512	Up	Q4	0.00227478	S	PREDICTED: serine/arginine repetitive matrix protein 1-like isoform X1 [Elaeis guineensis]	0.989372	1.20925e-12	81.144	EPANYVSS(0.004)DKS(0.989)PGHS(0.006)K	4	0.63125	3	0.667939	0.795678	0.723404	1.15422	1.26887	1.39351	nucleus	GO:0006396 RNA processing; GO:0006725 cellular aromatic compound metabolic process; GO:1901360 organic cyclic compound metabolic process; GO:0006807 nitrogen compound metabolic process; GO:0044238 primary metabolic process; GO:0044237 cellular metabolic process; GO:0071704 organic substance metabolic process; GO:0006397 mRNA processing; GO:0016070 RNA metabolic process; GO:0008152 metabolic proce…			K13171	SRRM1; serine/arginine repetitive matrix protein 1	ath03015 mRNA surveillance pathway - Arabidopsis thaliana (thale cress); ath03013 RNA transport - Arabidopsis thaliana (thale cress);	IPR002483;	PWI domain;	AR
TRINITY_DN99334_c0_g1_m.35071	433	2.1107	Up	Q4	0.000139375	S	PREDICTED: serine/arginine repetitive matrix protein 1-like isoform X1 [Elaeis guineensis]	0.998661	0.000789501	72.34	HADSY(0.001)NS(0.999)PR	3	1.1147	5	0.640267	0.634578	0.656535	1.29961	1.31954	1.4574	nucleus	GO:0006396 RNA processing; GO:0006725 cellular aromatic compound metabolic process; GO:1901360 organic cyclic compound metabolic process; GO:0006807 nitrogen compound metabolic process; GO:0044238 primary metabolic process; GO:0044237 cellular metabolic process; GO:0071704 organic substance metabolic process; GO:0006397 mRNA processing; GO:0016070 RNA metabolic process; GO:0008152 metabolic proce…			K13171	SRRM1; serine/arginine repetitive matrix protein 1	ath03015 mRNA surveillance pathway - Arabidopsis thaliana (thale cress); ath03013 RNA transport - Arabidopsis thaliana (thale cress);	IPR002483;	PWI domain;	AR
TRINITY_DN99334_c0_g1_m.35071	810	1.60098	Up	Q4	0.00184626	S	PREDICTED: serine/arginine repetitive matrix protein 1-like isoform X1 [Elaeis guineensis]	0.999835	0.000831231	54.964	HLSEADDS(1)DHVAYQR	3	0.89717	1	0.782443	0.655206	0.868288	1.20825	1.24922	1.23428	nucleus	GO:0006396 RNA processing; GO:0006725 cellular aromatic compound metabolic process; GO:1901360 organic cyclic compound metabolic process; GO:0006807 nitrogen compound metabolic process; GO:0044238 primary metabolic process; GO:0044237 cellular metabolic process; GO:0071704 organic substance metabolic process; GO:0006397 mRNA processing; GO:0016070 RNA metabolic process; GO:0008152 metabolic proce…			K13171	SRRM1; serine/arginine repetitive matrix protein 1	ath03015 mRNA surveillance pathway - Arabidopsis thaliana (thale cress); ath03013 RNA transport - Arabidopsis thaliana (thale cress);	IPR002483;	PWI domain;	AR
TRINITY_DN99334_c0_g1_m.35071	525	2.09659	Up	Q4	0.000182478	S	PREDICTED: serine/arginine repetitive matrix protein 1-like isoform X1 [Elaeis guineensis]	0.880949	0.00321645	62.709	S(0.012)IS(0.91)PS(0.196)RS(0.881)PVVR	2	0.41006	3	0.605916	0.692534	0.641337	1.30845	1.3092	1.44929	nucleus	GO:0006396 RNA processing; GO:0006725 cellular aromatic compound metabolic process; GO:1901360 organic cyclic compound metabolic process; GO:0006807 nitrogen compound metabolic process; GO:0044238 primary metabolic process; GO:0044237 cellular metabolic process; GO:0071704 organic substance metabolic process; GO:0006397 mRNA processing; GO:0016070 RNA metabolic process; GO:0008152 metabolic proce…			K13171	SRRM1; serine/arginine repetitive matrix protein 1	ath03015 mRNA surveillance pathway - Arabidopsis thaliana (thale cress); ath03013 RNA transport - Arabidopsis thaliana (thale cress);	IPR002483;	PWI domain;	AR
TRINITY_DN99339_c1_g1_m.35079	74	0.609402	Down	Q1	0.000706885	S	"PREDICTED: 28 kDa ribonucleoprotein, chloroplastic [Elaeis guineensis]"	0.999968	7.6067e-187	168.34	KTNLEDADS(1)EEDEKAIGGSVGAVDGTK	4	0.88059	4	1.46309	1.31332	1.3974	0.801887	0.923325	0.818317	chloroplast			GO:0097159 organic cyclic compound binding; GO:1901363 heterocyclic compound binding; GO:1901265 nucleoside phosphate binding; GO:0005488 binding; GO:0003676 nucleic acid binding; GO:0000166 nucleotide binding; GO:0036094 small molecule binding;				IPR000504; IPR012677;	RNA recognition motif domain; Nucleotide-binding alpha-beta plait domain;	R
TRINITY_DN99383_c1_g1_m.35154	174	1.62061	Up	Q4	0.000844832	S	PREDICTED: ADP-ribosylation factor GTPase-activating protein AGD7 [Elaeis guineensis]	0.999987	4.3685e-14	80.236	RNQS(1)ANDVRPGTIGGGK	3	-0.49509	9	0.820485	0.672397	0.78654	1.18877	1.22327	1.282	nucleus			GO:0098772 molecular function regulator; GO:0030234 enzyme regulator activity; GO:0008047 enzyme activator activity; GO:0060589 nucleoside-triphosphatase regulator activity; GO:0005096 GTPase activator activity; GO:0030695 GTPase regulator activity;	K12492	ARFGAP1; ADP-ribosylation factor GTPase-activating protein 1	ath04144 Endocytosis - Arabidopsis thaliana (thale cress);			TUZ
TRINITY_DN99583_c0_g1_m.35454	11	2.03724	Up	Q4	0.00076541	S	PREDICTED: LOW QUALITY PROTEIN: sucrose synthase 4 [Elaeis guineensis]	1	0.031038	43.958	LGRVPS(1)MR	3	-0.29768	1	0.745645	0.632546	0.670377	1.49087	1.25829	1.184	cytoplasm	GO:0044723 single-organism carbohydrate metabolic process; GO:0008152 metabolic process; GO:0005985 sucrose metabolic process; GO:0044262 cellular carbohydrate metabolic process; GO:0044710 single-organism metabolic process; GO:0044763 single-organism cellular process; GO:0044699 single-organism process; GO:0009311 oligosaccharide metabolic process; GO:0005984 disaccharide metabolic process; GO:0…		GO:0016758 transferase activity, transferring hexosyl groups; GO:0003824 catalytic activity; GO:0035251 UDP-glucosyltransferase activity; GO:0008194 UDP-glycosyltransferase activity; GO:0046527 glucosyltransferase activity; GO:0016757 transferase activity, transferring glycosyl groups; GO:0016157 sucrose synthase activity; GO:0016740 transferase activity;	K00695	E2.4.1.13; sucrose synthase [EC:2.4.1.13]	ath01100 Metabolic pathways - Arabidopsis thaliana (thale cress); ath00500 Starch and sucrose metabolism - Arabidopsis thaliana (thale cress);	IPR000368; IPR001296;	Sucrose synthase; Glycosyl transferase, family 1;	M
TRINITY_DN99597_c1_g1_m.35472	69	2.81155	Up	Q4	0.000245514	S	PREDICTED: protein CROWDED NUCLEI 1-like [Phoenix dactylifera]	0.923818	0.000349284	58.693	ADIGVGGS(0.924)GS(0.076)EDWKR	2	-1.6812	2	0.525631	0.676426	0.565562	1.58322	1.80371	1.58281	cytoplasm									#N/A
TRINITY_DN99597_c1_g1_m.35472	71	2.52787	Up	Q4	8.3718e-05	S	PREDICTED: protein CROWDED NUCLEI 1-like [Phoenix dactylifera]	0.995825	7.0572e-15	96.208	ADIGVGGS(0.004)GS(0.996)EDWK	3	0.18007	3	0.634277	0.614114	0.633285	1.54061	1.7017	1.51432	cytoplasm									#N/A
TRINITY_DN99597_c1_g1_m.35472	80	0.635568	Down	Q1	0.0017883	S	PREDICTED: protein CROWDED NUCLEI 1-like [Phoenix dactylifera]	1	0.00168913	71.531	FRES(1)GLLDEK	3	0.84347	1	1.04897	1.12613	1.14553	0.624501	0.783617	0.702366	cytoplasm									#N/A
TRINITY_DN99624_c0_g1_m.35523	82	0.633223	Down	Q1	0.0227595	S	"heme-binding-like protein At3g10130, chloroplastic [Asparagus officinalis]"	0.989462	0.000430773	50.831	IPMTAPVIT(0.01)HS(0.989)PQK	3	0.31937	2	1.23366	1.20083	1.62226	0.879968	0.804747	0.884106	cytoplasm							IPR011256;	Regulatory factor, effector binding domain;	#N/A
TRINITY_DN99628_c0_g1_m.35530	554	1.96594	Up	Q4	8.47145e-05	S	PREDICTED: uncharacterized abhydrolase domain-containing protein DDB_G0269086-like isoform X1 [Elaeis guineensis]	0.933676	3.11357e-08	69.979	TTPTPT(0.013)CDS(0.934)ET(0.053)KHQR	4	-1.5278	2	0.656306	0.684116	0.713876	1.27331	1.36925	1.39607	nucleus			GO:0005488 binding;				IPR011989; IPR016024;	Armadillo-like helical; Armadillo-type fold;	D
TRINITY_DN99628_c0_g1_m.35530	357	2.64843	Up	Q4	2.8911e-05	S	PREDICTED: uncharacterized abhydrolase domain-containing protein DDB_G0269086-like isoform X1 [Elaeis guineensis]	0.9978	4.9409e-111	143.61	LGDS(0.002)DNLGS(0.998)GDAKLDDGLNPSSR	3	0.37761	1	0.565719	0.541516	0.580861	1.42015	1.56566	1.48501	nucleus			GO:0005488 binding;				IPR011989; IPR016024;	Armadillo-like helical; Armadillo-type fold;	D
TRINITY_DN99635_c0_g1_m.35548	338	1.52729	Up	Q4	0.00916891	S	PREDICTED: diacylglycerol kinase 1 isoform X1 [Phoenix dactylifera]	0.997211	5.8076e-119	170.27	S(0.001)YS(0.997)FNQS(0.002)NDSGVEGTK	2	-1.1504	10	0.76734	0.704065	0.944785	1.1286	1.24941	1.31222	chloroplast	GO:0007186 G-protein coupled receptor signaling pathway; GO:0050794 regulation of cellular process; GO:0044700 single organism signaling; GO:0007205 protein kinase C-activating G-protein coupled receptor signaling pathway; GO:0051716 cellular response to stimulus; GO:0007165 signal transduction; GO:0050789 regulation of biological process; GO:0007154 cell communication; GO:0035556 intracellular s…		GO:0004143 diacylglycerol kinase activity; GO:0016301 kinase activity; GO:0016773 phosphotransferase activity, alcohol group as acceptor; GO:0003824 catalytic activity; GO:0016740 transferase activity; GO:0016772 transferase activity, transferring phosphorus-containing groups;	K00901	dgkA; diacylglycerol kinase (ATP) [EC:2.7.1.107]	ath04070 Phosphatidylinositol signaling system - Arabidopsis thaliana (thale cress); ath00564 Glycerophospholipid metabolism - Arabidopsis thaliana (thale cress); ath01100 Metabolic pathways - Arabidopsis thaliana (thale cress); ath00561 Glycerolipid metabolism - Arabidopsis thaliana (thale cress); ath01110 Biosynthesis of secondary metabolites - Arabidopsis thaliana (thale cress);	IPR002219; IPR001206; IPR000756; IPR016064;	Protein kinase C-like, phorbol ester/diacylglycerol-binding domain; Diacylglycerol kinase, catalytic domain; Diacylglycerol kinase, accessory domain; NAD kinase/diacylglycerol kinase-like domain;	IT
TRINITY_DN99664_c4_g12_m.35603	372	1.55674	Up	Q4	0.000442208	S	PREDICTED: E3 ubiquitin-protein ligase RGLG2-like [Phoenix dactylifera]	0.999875	2.7241e-07	113.99	S(1)FQSTSFQK	2	1.2659	2	0.72171	0.851852	0.796889	1.24859	1.24539	1.1962	nucleus			GO:0043169 cation binding; GO:0046872 metal ion binding; GO:0005515 protein binding; GO:0008270 zinc ion binding; GO:0046914 transition metal ion binding; GO:0005488 binding; GO:0043167 ion binding;	K16280			IPR001841; IPR013083; IPR010734; IPR002035;	Zinc finger, RING-type; Zinc finger, RING/FYVE/PHD-type; Copine; von Willebrand factor, type A;	T
TRINITY_DN99674_c1_g3_m.35628	533	1.86749	Up	Q4	0.000113723	S	PREDICTED: heat shock cognate 70 kDa protein 2 [Oryza sativa Japonica Group]	0.99942	0.00031628	63.185	Y(0.001)KS(0.999)EDEEHKK	4	0.11929	4	0.712488	0.704712	0.668288	1.2407	1.28474	1.36918	cytoplasm				K03283	HSPA1s; heat shock 70kDa protein 1/2/6/8	ath04141 Protein processing in endoplasmic reticulum - Arabidopsis thaliana (thale cress); ath04144 Endocytosis - Arabidopsis thaliana (thale cress); ath03040 Spliceosome - Arabidopsis thaliana (thale cress);	IPR029048; IPR029047;	Heat shock protein 70kD, C-terminal domain; Heat shock protein 70kD, peptide-binding domain;	O
TRINITY_DN99677_c0_g1_m.35631	774	1.66202	Up	Q4	0.000529905	S	PREDICTED: probable cytosolic oligopeptidase A [Elaeis guineensis]	1	1.38531e-09	102.29	GREPS(1)PEALLR	3	-0.12978	2	0.838622	0.752449	0.685886	1.24671	1.23248	1.30516	chloroplast	GO:0006508 proteolysis; GO:0008152 metabolic process; GO:0043170 macromolecule metabolic process; GO:0019538 protein metabolic process; GO:0044238 primary metabolic process; GO:0071704 organic substance metabolic process;		GO:0004175 endopeptidase activity; GO:0004222 metalloendopeptidase activity; GO:0008233 peptidase activity; GO:0003824 catalytic activity; GO:0070011 peptidase activity, acting on L-amino acid peptides; GO:0016787 hydrolase activity; GO:0008237 metallopeptidase activity;	K01414			IPR024077; IPR001567; IPR024079; IPR024080;	Neurolysin/Thimet oligopeptidase, domain 2; Peptidase M3A/M3B catalytic domain; Metallopeptidase, catalytic domain; Neurolysin/Thimet oligopeptidase, N-terminal;	O
TRINITY_DN99768_c0_g4_m.35774	165	3.81731	Up	Q4	3.28899e-05	S	PREDICTED: probable proteasome inhibitor [Musa acuminata subsp. malaccensis]	0.936006	0.00111682	80.014	AVAS(0.058)AS(0.936)PS(0.006)R	2	-0.016752	2	0.396195	0.443541	0.489547	1.69977	1.78107	1.20656	chloroplast				K06700	PSMF1; proteasome inhibitor subunit 1 (PI31)	ath03050 Proteasome - Arabidopsis thaliana (thale cress);	IPR021625; IPR013886;	PI31 proteasome regulator, N-terminal; PI31 proteasome regulator, C-terminal;	O
TRINITY_DN99964_c0_g1_m.36129	810	2.59914	Up	Q4	0.000297121	S	PREDICTED: protein DEK-like isoform X3 [Phoenix dactylifera]	1	0.00130503	54.276	GNQDIKQS(1)PK	4	2.0575	2	0.607685	0.637122	0.421529	1.50359	1.44013	1.38733	nucleus			GO:0097159 organic cyclic compound binding; GO:1901363 heterocyclic compound binding; GO:0003677 DNA binding; GO:0005488 binding; GO:0003676 nucleic acid binding;	K17046			IPR009057; IPR014876;	Homeobox domain-like; DEK, C-terminal;	B
