# Supplementary material for: Comparative Proteome and Phosphoproteome Analyses Reveal Different Molecular Mechanism Between Stone Planting Under the Forest and Greenhouse Planting of Dendrobium huoshanense
Source: Front Plant Sci. 2022 Jul 7;13:937392. doi: 10.3389/fpls.2022.937392 (PMC9301318; doi:10.3389/fpls.2022.937392)
Supplement: Supplementary Figure 1 — Cluster analysis of the DEPs from proteome. [file Data_Sheet_1.ZIP › Supple Tab/Table S15.xlsx]

## Sheet: Up Classification
GO Terms Level 1	GO Terms Level 2	No. of Protein	Protein IDs
Biological Process	metabolic process	61	TRINITY_DN88736_c0_g1_m.22706 TRINITY_DN103612_c1_g1_m.7236 TRINITY_DN103010_c1_g1_m.5891 TRINITY_DN102019_c1_g1_m.3794 TRINITY_DN103348_c8_g2_m.6625 TRINITY_DN94662_c0_g1_m.28114 TRINITY_DN105098_c2_g8_m.10531 TRINITY_DN68564_c0_g1_m.17886 TRINITY_DN96287_c0_g1_m.30344 TRINITY_DN86269_c0_g1_m.21504 TRINITY_DN104387_c0_g1_m.8902 TRINITY_DN103974_c0_g1_m.7997 TRINITY_DN99283_c0_g1_m.34976 TRINITY_…
	cellular process	54	TRINITY_DN88736_c0_g1_m.22706 TRINITY_DN103612_c1_g1_m.7236 TRINITY_DN102019_c1_g1_m.3794 TRINITY_DN103348_c8_g2_m.6625 TRINITY_DN97868_c0_g1_m.32677 TRINITY_DN105098_c2_g8_m.10531 TRINITY_DN89321_c0_g1_m.23055 TRINITY_DN68564_c0_g1_m.17886 TRINITY_DN96287_c0_g1_m.30344 TRINITY_DN86269_c0_g1_m.21504 TRINITY_DN103974_c0_g1_m.7997 TRINITY_DN104399_c0_g1_m.8916 TRINITY_DN104031_c5_g1_m.8105 TRINITY_…
	single-organism process	43	TRINITY_DN88736_c0_g1_m.22706 TRINITY_DN103010_c1_g1_m.5891 TRINITY_DN103348_c8_g2_m.6625 TRINITY_DN94662_c0_g1_m.28114 TRINITY_DN68564_c0_g1_m.17886 TRINITY_DN96287_c0_g1_m.30344 TRINITY_DN86269_c0_g1_m.21504 TRINITY_DN104387_c0_g1_m.8902 TRINITY_DN99283_c0_g1_m.34976 TRINITY_DN104399_c0_g1_m.8916 TRINITY_DN96519_c0_g1_m.30665 TRINITY_DN95074_c0_g1_m.28585 TRINITY_DN91480_c0_g1_m.24763 TRINITY_D…
	localization	14	TRINITY_DN87476_c0_g2_m.22051 TRINITY_DN103460_c0_g1_m.6877 TRINITY_DN105080_c0_g1_m.10486 TRINITY_DN104399_c0_g1_m.8916 TRINITY_DN103227_c0_g2_m.6378 TRINITY_DN88597_c0_g1_m.22626 TRINITY_DN88673_c0_g1_m.22662 TRINITY_DN94812_c0_g1_m.28275 TRINITY_DN92372_c0_g3_m.25578 TRINITY_DN101541_c3_g1_m.2909 TRINITY_DN99194_c0_g1_m.34814 TRINITY_DN98576_c1_g1_m.33819 TRINITY_DN91683_c0_g1_m.24948 TRINITY_…
	biological regulation	7	TRINITY_DN90997_c0_g1_m.24339 TRINITY_DN64209_c0_g1_m.17563 TRINITY_DN88359_c0_g1_m.22495 TRINITY_DN103443_c0_g2_m.6843 TRINITY_DN99635_c0_g1_m.35548 TRINITY_DN100500_c0_g1_m.867 TRINITY_DN78853_c0_g1_m.19329
	response to stimulus	5	TRINITY_DN56510_c0_g1_m.16971 TRINITY_DN90997_c0_g1_m.24339 TRINITY_DN87407_c0_g2_m.22029 TRINITY_DN103443_c0_g2_m.6843 TRINITY_DN99635_c0_g1_m.35548
	signaling	3	TRINITY_DN90997_c0_g1_m.24339 TRINITY_DN103443_c0_g2_m.6843 TRINITY_DN99635_c0_g1_m.35548
	cellular component organization or biogenesis	2	TRINITY_DN104533_c0_g2_m.9214 TRINITY_DN97868_c0_g1_m.32677
Cellular Component	cell	24	TRINITY_DN92849_c0_g1_m.26028 TRINITY_DN103612_c1_g1_m.7236 TRINITY_DN100000_c0_g1_m.1 TRINITY_DN103227_c0_g2_m.6378 TRINITY_DN88673_c0_g1_m.22662 TRINITY_DN94812_c0_g1_m.28275 TRINITY_DN102019_c1_g1_m.3794 TRINITY_DN94644_c0_g1_m.28091 TRINITY_DN97391_c0_g1_m.31953 TRINITY_DN97868_c0_g1_m.32677 TRINITY_DN105098_c2_g8_m.10531 TRINITY_DN89321_c0_g1_m.23055 TRINITY_DN68564_c0_g1_m.17886 TRINITY_DN9…
	organelle	16	TRINITY_DN92849_c0_g1_m.26028 TRINITY_DN103612_c1_g1_m.7236 TRINITY_DN103227_c0_g2_m.6378 TRINITY_DN102019_c1_g1_m.3794 TRINITY_DN94644_c0_g1_m.28091 TRINITY_DN97391_c0_g1_m.31953 TRINITY_DN97868_c0_g1_m.32677 TRINITY_DN105098_c2_g8_m.10531 TRINITY_DN90283_c0_g2_m.23767 TRINITY_DN87476_c0_g2_m.22051 TRINITY_DN95611_c0_g1_m.29382 TRINITY_DN100025_c1_g4_m.48 TRINITY_DN103612_c1_g1_m.7239 TRINITY_DN…
	macromolecular complex	16	TRINITY_DN103612_c1_g1_m.7236 TRINITY_DN103227_c0_g2_m.6378 TRINITY_DN88673_c0_g1_m.22662 TRINITY_DN94812_c0_g1_m.28275 TRINITY_DN102019_c1_g1_m.3794 TRINITY_DN97391_c0_g1_m.31953 TRINITY_DN105098_c2_g8_m.10531 TRINITY_DN68564_c0_g1_m.17886 TRINITY_DN87476_c0_g2_m.22051 TRINITY_DN99117_c0_g1_m.34685 TRINITY_DN100025_c1_g4_m.48 TRINITY_DN103612_c1_g1_m.7239 TRINITY_DN92372_c0_g3_m.25578 TRINITY_DN…
	membrane	13	TRINITY_DN87476_c0_g2_m.22051 TRINITY_DN103460_c0_g1_m.6877 TRINITY_DN105080_c0_g1_m.10486 TRINITY_DN88597_c0_g1_m.22626 TRINITY_DN88673_c0_g1_m.22662 TRINITY_DN94812_c0_g1_m.28275 TRINITY_DN94644_c0_g1_m.28091 TRINITY_DN92372_c0_g3_m.25578 TRINITY_DN101541_c3_g1_m.2909 TRINITY_DN99194_c0_g1_m.34814 TRINITY_DN98576_c1_g1_m.33819 TRINITY_DN91683_c0_g1_m.24948 TRINITY_DN90797_c0_g1_m.24168
	supramolecular complex	1	TRINITY_DN97433_c4_g4_m.32011
Molecular Function	binding	90	TRINITY_DN88736_c0_g1_m.22706 TRINITY_DN105929_c2_g5_m.12337 TRINITY_DN103010_c1_g1_m.5891 TRINITY_DN103348_c8_g2_m.6625 TRINITY_DN104387_c0_g1_m.8902 TRINITY_DN103792_c0_g1_m.7635 TRINITY_DN103974_c0_g1_m.7997 TRINITY_DN105080_c0_g1_m.10486 TRINITY_DN100096_c4_g1_m.148 TRINITY_DN96519_c0_g1_m.30665 TRINITY_DN95074_c0_g1_m.28585 TRINITY_DN103493_c0_g1_m.6956 TRINITY_DN93606_c0_g1_m.26850 TRINITY_…
	catalytic activity	66	TRINITY_DN88736_c0_g1_m.22706 TRINITY_DN103010_c1_g1_m.5891 TRINITY_DN103348_c8_g2_m.6625 TRINITY_DN86269_c0_g1_m.21504 TRINITY_DN104387_c0_g1_m.8902 TRINITY_DN103974_c0_g1_m.7997 TRINITY_DN99283_c0_g1_m.34976 TRINITY_DN105080_c0_g1_m.10486 TRINITY_DN96519_c0_g1_m.30665 TRINITY_DN101440_c1_g2_m.2696 TRINITY_DN95074_c0_g1_m.28585 TRINITY_DN101380_c0_g3_m.2570 TRINITY_DN94613_c0_g1_m.28033 TRINITY_…
	transporter activity	12	TRINITY_DN103460_c0_g1_m.6877 TRINITY_DN89983_c0_g4_m.23490 TRINITY_DN105080_c0_g1_m.10486 TRINITY_DN88597_c0_g1_m.22626 TRINITY_DN88673_c0_g1_m.22662 TRINITY_DN94812_c0_g1_m.28275 TRINITY_DN92372_c0_g3_m.25578 TRINITY_DN101541_c3_g1_m.2909 TRINITY_DN99194_c0_g1_m.34814 TRINITY_DN98576_c1_g1_m.33819 TRINITY_DN91683_c0_g1_m.24948 TRINITY_DN90797_c0_g1_m.24168
	structural molecule activity	8	TRINITY_DN103612_c1_g1_m.7239 TRINITY_DN103612_c1_g1_m.7236 TRINITY_DN97922_c1_g1_m.32767 TRINITY_DN94595_c0_g1_m.28019 TRINITY_DN105098_c2_g8_m.10531 TRINITY_DN97433_c4_g4_m.32011 TRINITY_DN100025_c1_g4_m.48 TRINITY_DN102019_c1_g1_m.3794
	other	2	TRINITY_DN99383_c1_g1_m.35154 TRINITY_DN103443_c0_g2_m.6843

## Sheet: Down Classification
GO Terms Level 1	GO Terms Level 2	No. of Protein	Protein IDs
Biological Process	metabolic process	13	TRINITY_DN96142_c2_g1_m.30101 TRINITY_DN99334_c0_g1_m.35071 TRINITY_DN87886_c0_g1_m.22253 TRINITY_DN87878_c0_g1_m.22249 TRINITY_DN98738_c0_g1_m.34073 TRINITY_DN63501_c0_g1_m.17511 TRINITY_DN63600_c0_g1_m.17517 TRINITY_DN63741_c0_g1_m.17529 TRINITY_DN102910_c56_g26_m.5674 TRINITY_DN96562_c0_g1_m.30729 TRINITY_DN102585_c2_g1_m.5022 TRINITY_DN84490_c0_g1_m.20804 TRINITY_DN104761_c0_g7_m.9713
	single-organism process	11	TRINITY_DN96142_c2_g1_m.30101 TRINITY_DN87886_c0_g1_m.22253 TRINITY_DN87878_c0_g1_m.22249 TRINITY_DN98738_c0_g1_m.34073 TRINITY_DN63600_c0_g1_m.17517 TRINITY_DN63741_c0_g1_m.17529 TRINITY_DN102910_c56_g26_m.5674 TRINITY_DN96562_c0_g1_m.30729 TRINITY_DN92204_c0_g2_m.25413 TRINITY_DN102585_c2_g1_m.5022 TRINITY_DN104761_c0_g7_m.9713
	cellular process	11	TRINITY_DN99334_c0_g1_m.35071 TRINITY_DN92499_c0_g1_m.25713 TRINITY_DN87886_c0_g1_m.22253 TRINITY_DN91631_c0_g1_m.24899 TRINITY_DN63501_c0_g1_m.17511 TRINITY_DN63600_c0_g1_m.17517 TRINITY_DN102910_c56_g26_m.5674 TRINITY_DN96562_c0_g1_m.30729 TRINITY_DN84490_c0_g1_m.20804 TRINITY_DN92204_c0_g2_m.25413 TRINITY_DN102585_c2_g1_m.5022
	response to stimulus	2	TRINITY_DN87878_c0_g1_m.22249 TRINITY_DN92204_c0_g2_m.25413
	signaling	1	TRINITY_DN92204_c0_g2_m.25413
	localization	1	TRINITY_DN63600_c0_g1_m.17517
	biological regulation	1	TRINITY_DN92204_c0_g2_m.25413
Cellular Component	membrane	2	TRINITY_DN87886_c0_g1_m.22253 TRINITY_DN63600_c0_g1_m.17517
	macromolecular complex	2	TRINITY_DN63501_c0_g1_m.17511 TRINITY_DN63600_c0_g1_m.17517
	cell	2	TRINITY_DN84490_c0_g1_m.20804 TRINITY_DN63501_c0_g1_m.17511
	organelle	1	TRINITY_DN63501_c0_g1_m.17511
Molecular Function	binding	25	TRINITY_DN100138_c0_g1_m.225 TRINITY_DN96044_c5_g3_m.29975 TRINITY_DN92499_c0_g1_m.25713 TRINITY_DN87886_c0_g1_m.22253 TRINITY_DN91631_c0_g1_m.24899 TRINITY_DN96508_c1_g1_m.30646 TRINITY_DN97289_c0_g1_m.31796 TRINITY_DN101367_c0_g1_m.2542 TRINITY_DN63600_c0_g1_m.17517 TRINITY_DN84490_c0_g1_m.20804 TRINITY_DN92204_c0_g2_m.25413 TRINITY_DN100722_c2_g1_m.1328 TRINITY_DN103432_c0_g4_m.6822 TRINITY_DN…
	catalytic activity	12	TRINITY_DN104465_c3_g2_m.9064 TRINITY_DN96142_c2_g1_m.30101 TRINITY_DN93958_c4_g1_m.27270 TRINITY_DN87886_c0_g1_m.22253 TRINITY_DN87878_c0_g1_m.22249 TRINITY_DN98738_c0_g1_m.34073 TRINITY_DN63600_c0_g1_m.17517 TRINITY_DN63741_c0_g1_m.17529 TRINITY_DN102910_c56_g26_m.5674 TRINITY_DN96562_c0_g1_m.30729 TRINITY_DN84490_c0_g1_m.20804 TRINITY_DN102585_c2_g1_m.5022
	antioxidant activity	1	TRINITY_DN87878_c0_g1_m.22249
	structural molecule activity	1	TRINITY_DN63501_c0_g1_m.17511
	transporter activity	1	TRINITY_DN63600_c0_g1_m.17517

## Sheet: all Classification
GO Terms Level 1	GO Terms Level 2	No. of Protein	Protein IDs
Biological Process	metabolic process	73	TRINITY_DN88736_c0_g1_m.22706 TRINITY_DN103612_c1_g1_m.7236 TRINITY_DN103010_c1_g1_m.5891 TRINITY_DN98738_c0_g1_m.34073 TRINITY_DN103348_c8_g2_m.6625 TRINITY_DN105098_c2_g8_m.10531 TRINITY_DN68564_c0_g1_m.17886 TRINITY_DN86269_c0_g1_m.21504 TRINITY_DN104387_c0_g1_m.8902 TRINITY_DN96142_c2_g1_m.30101 TRINITY_DN103974_c0_g1_m.7997 TRINITY_DN99283_c0_g1_m.34976 TRINITY_DN96519_c0_g1_m.30665 TRINITY_…
	cellular process	64	TRINITY_DN88736_c0_g1_m.22706 TRINITY_DN103612_c1_g1_m.7236 TRINITY_DN92499_c0_g1_m.25713 TRINITY_DN91631_c0_g1_m.24899 TRINITY_DN63600_c0_g1_m.17517 TRINITY_DN102019_c1_g1_m.3794 TRINITY_DN103348_c8_g2_m.6625 TRINITY_DN97868_c0_g1_m.32677 TRINITY_DN102910_c56_g26_m.5674 TRINITY_DN105098_c2_g8_m.10531 TRINITY_DN89321_c0_g1_m.23055 TRINITY_DN68564_c0_g1_m.17886 TRINITY_DN96287_c0_g1_m.30344 TRINIT…
	single-organism process	54	TRINITY_DN88736_c0_g1_m.22706 TRINITY_DN103010_c1_g1_m.5891 TRINITY_DN98738_c0_g1_m.34073 TRINITY_DN63600_c0_g1_m.17517 TRINITY_DN103348_c8_g2_m.6625 TRINITY_DN102910_c56_g26_m.5674 TRINITY_DN94662_c0_g1_m.28114 TRINITY_DN68564_c0_g1_m.17886 TRINITY_DN96287_c0_g1_m.30344 TRINITY_DN86269_c0_g1_m.21504 TRINITY_DN104761_c0_g7_m.9713 TRINITY_DN104387_c0_g1_m.8902 TRINITY_DN96142_c2_g1_m.30101 TRINITY…
	localization	15	TRINITY_DN87476_c0_g2_m.22051 TRINITY_DN103460_c0_g1_m.6877 TRINITY_DN105080_c0_g1_m.10486 TRINITY_DN104399_c0_g1_m.8916 TRINITY_DN103227_c0_g2_m.6378 TRINITY_DN88597_c0_g1_m.22626 TRINITY_DN88673_c0_g1_m.22662 TRINITY_DN94812_c0_g1_m.28275 TRINITY_DN63600_c0_g1_m.17517 TRINITY_DN92372_c0_g3_m.25578 TRINITY_DN101541_c3_g1_m.2909 TRINITY_DN99194_c0_g1_m.34814 TRINITY_DN98576_c1_g1_m.33819 TRINITY_…
	biological regulation	8	TRINITY_DN90997_c0_g1_m.24339 TRINITY_DN64209_c0_g1_m.17563 TRINITY_DN88359_c0_g1_m.22495 TRINITY_DN99635_c0_g1_m.35548 TRINITY_DN92204_c0_g2_m.25413 TRINITY_DN78853_c0_g1_m.19329 TRINITY_DN100500_c0_g1_m.867 TRINITY_DN103443_c0_g2_m.6843
	response to stimulus	7	TRINITY_DN56510_c0_g1_m.16971 TRINITY_DN90997_c0_g1_m.24339 TRINITY_DN87878_c0_g1_m.22249 TRINITY_DN92204_c0_g2_m.25413 TRINITY_DN87407_c0_g2_m.22029 TRINITY_DN103443_c0_g2_m.6843 TRINITY_DN99635_c0_g1_m.35548
	signaling	4	TRINITY_DN90997_c0_g1_m.24339 TRINITY_DN92204_c0_g2_m.25413 TRINITY_DN103443_c0_g2_m.6843 TRINITY_DN99635_c0_g1_m.35548
	other	2	TRINITY_DN97868_c0_g1_m.32677 TRINITY_DN104533_c0_g2_m.9214
Cellular Component	cell	26	TRINITY_DN92849_c0_g1_m.26028 TRINITY_DN103612_c1_g1_m.7236 TRINITY_DN100000_c0_g1_m.1 TRINITY_DN103227_c0_g2_m.6378 TRINITY_DN88673_c0_g1_m.22662 TRINITY_DN94812_c0_g1_m.28275 TRINITY_DN102019_c1_g1_m.3794 TRINITY_DN94644_c0_g1_m.28091 TRINITY_DN97391_c0_g1_m.31953 TRINITY_DN97868_c0_g1_m.32677 TRINITY_DN105098_c2_g8_m.10531 TRINITY_DN89321_c0_g1_m.23055 TRINITY_DN84490_c0_g1_m.20804 TRINITY_DN6…
	macromolecular complex	18	TRINITY_DN103612_c1_g1_m.7236 TRINITY_DN103227_c0_g2_m.6378 TRINITY_DN88673_c0_g1_m.22662 TRINITY_DN94812_c0_g1_m.28275 TRINITY_DN63600_c0_g1_m.17517 TRINITY_DN102019_c1_g1_m.3794 TRINITY_DN97391_c0_g1_m.31953 TRINITY_DN105098_c2_g8_m.10531 TRINITY_DN68564_c0_g1_m.17886 TRINITY_DN87476_c0_g2_m.22051 TRINITY_DN100025_c1_g4_m.48 TRINITY_DN99117_c0_g1_m.34685 TRINITY_DN63501_c0_g1_m.17511 TRINITY_DN…
	organelle	17	TRINITY_DN92849_c0_g1_m.26028 TRINITY_DN103612_c1_g1_m.7236 TRINITY_DN103227_c0_g2_m.6378 TRINITY_DN102019_c1_g1_m.3794 TRINITY_DN94644_c0_g1_m.28091 TRINITY_DN97391_c0_g1_m.31953 TRINITY_DN97868_c0_g1_m.32677 TRINITY_DN105098_c2_g8_m.10531 TRINITY_DN90283_c0_g2_m.23767 TRINITY_DN87476_c0_g2_m.22051 TRINITY_DN95611_c0_g1_m.29382 TRINITY_DN100025_c1_g4_m.48 TRINITY_DN63501_c0_g1_m.17511 TRINITY_DN…
	membrane	15	TRINITY_DN87476_c0_g2_m.22051 TRINITY_DN103460_c0_g1_m.6877 TRINITY_DN87886_c0_g1_m.22253 TRINITY_DN105080_c0_g1_m.10486 TRINITY_DN88597_c0_g1_m.22626 TRINITY_DN88673_c0_g1_m.22662 TRINITY_DN94812_c0_g1_m.28275 TRINITY_DN63600_c0_g1_m.17517 TRINITY_DN94644_c0_g1_m.28091 TRINITY_DN92372_c0_g3_m.25578 TRINITY_DN101541_c3_g1_m.2909 TRINITY_DN99194_c0_g1_m.34814 TRINITY_DN98576_c1_g1_m.33819 TRINITY_…
	supramolecular complex	1	TRINITY_DN97433_c4_g4_m.32011
Molecular Function	binding	114	TRINITY_DN88736_c0_g1_m.22706 TRINITY_DN105929_c2_g5_m.12337 TRINITY_DN91631_c0_g1_m.24899 TRINITY_DN103010_c1_g1_m.5891 TRINITY_DN103348_c8_g2_m.6625 TRINITY_DN103432_c0_g4_m.6822 TRINITY_DN104387_c0_g1_m.8902 TRINITY_DN103792_c0_g1_m.7635 TRINITY_DN96142_c2_g1_m.30101 TRINITY_DN103974_c0_g1_m.7997 TRINITY_DN105080_c0_g1_m.10486 TRINITY_DN100096_c4_g1_m.148 TRINITY_DN96519_c0_g1_m.30665 TRINITY_…
	catalytic activity	78	TRINITY_DN88736_c0_g1_m.22706 TRINITY_DN103010_c1_g1_m.5891 TRINITY_DN98738_c0_g1_m.34073 TRINITY_DN103348_c8_g2_m.6625 TRINITY_DN86269_c0_g1_m.21504 TRINITY_DN104387_c0_g1_m.8902 TRINITY_DN96142_c2_g1_m.30101 TRINITY_DN103974_c0_g1_m.7997 TRINITY_DN99283_c0_g1_m.34976 TRINITY_DN105080_c0_g1_m.10486 TRINITY_DN96519_c0_g1_m.30665 TRINITY_DN101440_c1_g2_m.2696 TRINITY_DN95074_c0_g1_m.28585 TRINITY_…
	transporter activity	13	TRINITY_DN103460_c0_g1_m.6877 TRINITY_DN89983_c0_g4_m.23490 TRINITY_DN105080_c0_g1_m.10486 TRINITY_DN88597_c0_g1_m.22626 TRINITY_DN88673_c0_g1_m.22662 TRINITY_DN94812_c0_g1_m.28275 TRINITY_DN63600_c0_g1_m.17517 TRINITY_DN92372_c0_g3_m.25578 TRINITY_DN101541_c3_g1_m.2909 TRINITY_DN99194_c0_g1_m.34814 TRINITY_DN98576_c1_g1_m.33819 TRINITY_DN91683_c0_g1_m.24948 TRINITY_DN90797_c0_g1_m.24168
	structural molecule activity	9	TRINITY_DN103612_c1_g1_m.7236 TRINITY_DN100025_c1_g4_m.48 TRINITY_DN63501_c0_g1_m.17511 TRINITY_DN102019_c1_g1_m.3794 TRINITY_DN97922_c1_g1_m.32767 TRINITY_DN103612_c1_g1_m.7239 TRINITY_DN94595_c0_g1_m.28019 TRINITY_DN97433_c4_g4_m.32011 TRINITY_DN105098_c2_g8_m.10531
	other	3	TRINITY_DN87878_c0_g1_m.22249 TRINITY_DN99383_c1_g1_m.35154 TRINITY_DN103443_c0_g2_m.6843
