# Supplementary material for: Comparative Proteome and Phosphoproteome Analyses Reveal Different Molecular Mechanism Between Stone Planting Under the Forest and Greenhouse Planting of Dendrobium huoshanense
Source: Front Plant Sci. 2022 Jul 7;13:937392. doi: 10.3389/fpls.2022.937392 (PMC9301318; doi:10.3389/fpls.2022.937392)
Supplement: Supplementary Figure 1 — Cluster analysis of the DEPs from proteome. [file Data_Sheet_1.ZIP › Supple Tab/Table S16.xlsx]

## Sheet: Up
GO Terms Level 1	GO Terms Description	GO Terms Level	GO Terms ID	Mapping	Background	All Mapping	All Background	Fold Enrichment	Fisher' exact test P value	-log10(p value)	Related Protein
Cellular Component	ribonucleoprotein complex	3	GO:1990904	8	27	32	232	2.15	0.0180904	1.74	TRINITY_DN97391_c0_g1_m.31953 TRINITY_DN103612_c1_g1_m.7239 TRINITY_DN103612_c1_g1_m.7236 TRINITY_DN97922_c1_g1_m.32767 TRINITY_DN94595_c0_g1_m.28019 TRINITY_DN105098_c2_g8_m.10531 TRINITY_DN100025_c1_g4_m.48 TRINITY_DN102019_c1_g1_m.3794
	intracellular ribonucleoprotein complex	6	GO:0030529	8	27	32	232	2.15	0.0180904	1.74	TRINITY_DN97391_c0_g1_m.31953 TRINITY_DN103612_c1_g1_m.7239 TRINITY_DN103612_c1_g1_m.7236 TRINITY_DN97922_c1_g1_m.32767 TRINITY_DN94595_c0_g1_m.28019 TRINITY_DN105098_c2_g8_m.10531 TRINITY_DN100025_c1_g4_m.48 TRINITY_DN102019_c1_g1_m.3794
	ribosome	8	GO:0005840	7	22	32	232	2.31	0.0184733	1.73	TRINITY_DN103612_c1_g1_m.7239 TRINITY_DN103612_c1_g1_m.7236 TRINITY_DN97922_c1_g1_m.32767 TRINITY_DN94595_c0_g1_m.28019 TRINITY_DN105098_c2_g8_m.10531 TRINITY_DN100025_c1_g4_m.48 TRINITY_DN102019_c1_g1_m.3794
	cytoplasmic part	7	GO:0044444	13	61	32	232	1.55	0.0420188	1.38	TRINITY_DN87476_c0_g2_m.22051 TRINITY_DN103612_c1_g1_m.7236 TRINITY_DN100025_c1_g4_m.48 TRINITY_DN99117_c0_g1_m.34685 TRINITY_DN102019_c1_g1_m.3794 TRINITY_DN94644_c0_g1_m.28091 TRINITY_DN97922_c1_g1_m.32767 TRINITY_DN103612_c1_g1_m.7239 TRINITY_DN97868_c0_g1_m.32677 TRINITY_DN94595_c0_g1_m.28019 TRINITY_DN105098_c2_g8_m.10531 TRINITY_DN68564_c0_g1_m.17886 TRINITY_DN99194_c0_g1_m.34814
Molecular Function	carbon-carbon lyase activity	4	GO:0016830	6	12	130	864	3.32	0.00440831	2.36	TRINITY_DN88736_c0_g1_m.22706 TRINITY_DN96247_c1_g1_m.30267 TRINITY_DN96519_c0_g1_m.30665 TRINITY_DN97066_c1_g1_m.31437 TRINITY_DN96287_c0_g1_m.30344 TRINITY_DN86269_c0_g1_m.21504
	carboxy-lyase activity	5	GO:0016831	5	9	130	864	3.69	0.00543606	2.26	TRINITY_DN88736_c0_g1_m.22706 TRINITY_DN96247_c1_g1_m.30267 TRINITY_DN96519_c0_g1_m.30665 TRINITY_DN97066_c1_g1_m.31437 TRINITY_DN86269_c0_g1_m.21504
	oxidoreductase activity, acting on the aldehyde or oxo group of donors, NAD or NADP as acceptor	5	GO:0016620	4	6	130	864	4.43	0.00576213	2.24	TRINITY_DN88061_c0_g1_m.22326 TRINITY_DN94662_c0_g1_m.28114 TRINITY_DN96518_c1_g6_m.30664 TRINITY_DN91364_c1_g1_m.24671
	primary active transmembrane transporter activity	5	GO:0015399	7	17	130	864	2.74	0.00778679	2.11	TRINITY_DN92372_c0_g3_m.25578 TRINITY_DN89983_c0_g4_m.23490 TRINITY_DN103460_c0_g1_m.6877 TRINITY_DN105080_c0_g1_m.10486 TRINITY_DN91683_c0_g1_m.24948 TRINITY_DN88673_c0_g1_m.22662 TRINITY_DN94812_c0_g1_m.28275
	P-P-bond-hydrolysis-driven transmembrane transporter activity	6	GO:0015405	7	17	130	864	2.74	0.00778679	2.11	TRINITY_DN92372_c0_g3_m.25578 TRINITY_DN89983_c0_g4_m.23490 TRINITY_DN103460_c0_g1_m.6877 TRINITY_DN105080_c0_g1_m.10486 TRINITY_DN91683_c0_g1_m.24948 TRINITY_DN88673_c0_g1_m.22662 TRINITY_DN94812_c0_g1_m.28275
	phosphoenolpyruvate carboxylase activity	7	GO:0008964	3	4	130	864	4.98	0.0118811	1.93	TRINITY_DN96247_c1_g1_m.30267 TRINITY_DN97066_c1_g1_m.31437 TRINITY_DN86269_c0_g1_m.21504
	coenzyme binding	4	GO:0050662	7	20	130	864	2.33	0.0209122	1.68	TRINITY_DN94644_c0_g1_m.28091 TRINITY_DN104176_c8_g1_m.8436 TRINITY_DN100616_c1_g1_m.1117 TRINITY_DN95074_c0_g1_m.28585 TRINITY_DN91364_c1_g1_m.24671 TRINITY_DN103754_c1_g13_m.7535 TRINITY_DN88553_c0_g1_m.22597
	oxidoreductase activity, acting on single donors with incorporation of molecular oxygen, incorporation of two atoms of oxygen	5	GO:0016702	2	2	130	864	6.65	0.022491	1.65	TRINITY_DN99283_c0_g1_m.34976 TRINITY_DN103010_c1_g1_m.5891
Biological Process	organic acid metabolic process	5	GO:0006082	15	46	87	549	2.06	0.00242908	2.61	TRINITY_DN88736_c0_g1_m.22706 TRINITY_DN86703_c0_g1_m.21707 TRINITY_DN100616_c1_g1_m.1117 TRINITY_DN96241_c1_g1_m.30260 TRINITY_DN96247_c1_g1_m.30267 TRINITY_DN96519_c0_g1_m.30665 TRINITY_DN104176_c8_g1_m.8436 TRINITY_DN94644_c0_g1_m.28091 TRINITY_DN91480_c0_g1_m.24763 TRINITY_DN101438_c0_g1_m.2694 TRINITY_DN68564_c0_g1_m.17886 TRINITY_DN97066_c1_g1_m.31437 TRINITY_DN96287_c0_g1_m.30344 TRINITY_D…
	oxoacid metabolic process	6	GO:0043436	15	46	87	549	2.06	0.00242908	2.61	TRINITY_DN88736_c0_g1_m.22706 TRINITY_DN86703_c0_g1_m.21707 TRINITY_DN100616_c1_g1_m.1117 TRINITY_DN96241_c1_g1_m.30260 TRINITY_DN96247_c1_g1_m.30267 TRINITY_DN96519_c0_g1_m.30665 TRINITY_DN104176_c8_g1_m.8436 TRINITY_DN94644_c0_g1_m.28091 TRINITY_DN91480_c0_g1_m.24763 TRINITY_DN101438_c0_g1_m.2694 TRINITY_DN68564_c0_g1_m.17886 TRINITY_DN97066_c1_g1_m.31437 TRINITY_DN96287_c0_g1_m.30344 TRINITY_D…
	carboxylic acid metabolic process	7	GO:0019752	15	46	87	549	2.06	0.00242908	2.61	TRINITY_DN88736_c0_g1_m.22706 TRINITY_DN86703_c0_g1_m.21707 TRINITY_DN100616_c1_g1_m.1117 TRINITY_DN96241_c1_g1_m.30260 TRINITY_DN96247_c1_g1_m.30267 TRINITY_DN96519_c0_g1_m.30665 TRINITY_DN104176_c8_g1_m.8436 TRINITY_DN94644_c0_g1_m.28091 TRINITY_DN91480_c0_g1_m.24763 TRINITY_DN101438_c0_g1_m.2694 TRINITY_DN68564_c0_g1_m.17886 TRINITY_DN97066_c1_g1_m.31437 TRINITY_DN96287_c0_g1_m.30344 TRINITY_D…
	oxidation-reduction process	4	GO:0055114	19	70	87	549	1.71	0.00680225	2.17	TRINITY_DN97347_c0_g1_m.31886 TRINITY_DN96247_c1_g1_m.30267 TRINITY_DN103010_c1_g1_m.5891 TRINITY_DN94644_c0_g1_m.28091 TRINITY_DN103348_c8_g2_m.6625 TRINITY_DN94662_c0_g1_m.28114 TRINITY_DN98303_c3_g1_m.33397 TRINITY_DN93191_c1_g1_m.26364 TRINITY_DN103754_c1_g13_m.7535 TRINITY_DN86269_c0_g1_m.21504 TRINITY_DN104730_c3_g5_m.9631 TRINITY_DN104387_c0_g1_m.8902 TRINITY_DN88061_c0_g1_m.22326 TRINITY_…
	alpha-amino acid metabolic process	9	GO:1901605	5	10	87	549	3.16	0.0117079	1.93	TRINITY_DN104176_c8_g1_m.8436 TRINITY_DN88736_c0_g1_m.22706 TRINITY_DN100616_c1_g1_m.1117 TRINITY_DN96519_c0_g1_m.30665 TRINITY_DN68564_c0_g1_m.17886
	alpha-amino acid catabolic process	10	GO:1901606	3	4	87	549	4.73	0.0136745	1.86	TRINITY_DN104176_c8_g1_m.8436 TRINITY_DN100616_c1_g1_m.1117 TRINITY_DN68564_c0_g1_m.17886
	carboxylic acid catabolic process	8	GO:0046395	3	4	87	549	4.73	0.0136745	1.86	TRINITY_DN104176_c8_g1_m.8436 TRINITY_DN100616_c1_g1_m.1117 TRINITY_DN68564_c0_g1_m.17886
	cellular amino acid catabolic process	9	GO:0009063	3	4	87	549	4.73	0.0136745	1.86	TRINITY_DN104176_c8_g1_m.8436 TRINITY_DN100616_c1_g1_m.1117 TRINITY_DN68564_c0_g1_m.17886
	organonitrogen compound catabolic process	5	GO:1901565	3	4	87	549	4.73	0.0136745	1.86	TRINITY_DN104176_c8_g1_m.8436 TRINITY_DN100616_c1_g1_m.1117 TRINITY_DN68564_c0_g1_m.17886
	organic acid catabolic process	6	GO:0016054	3	4	87	549	4.73	0.0136745	1.86	TRINITY_DN104176_c8_g1_m.8436 TRINITY_DN100616_c1_g1_m.1117 TRINITY_DN68564_c0_g1_m.17886
	energy derivation by oxidation of organic compounds	5	GO:0015980	4	7	87	549	3.61	0.0141179	1.85	TRINITY_DN103348_c8_g2_m.6625 TRINITY_DN96247_c1_g1_m.30267 TRINITY_DN97066_c1_g1_m.31437 TRINITY_DN86269_c0_g1_m.21504
	small molecule metabolic process	4	GO:0044281	19	76	87	549	1.58	0.0177432	1.75	TRINITY_DN88736_c0_g1_m.22706 TRINITY_DN86703_c0_g1_m.21707 TRINITY_DN100616_c1_g1_m.1117 TRINITY_DN96247_c1_g1_m.30267 TRINITY_DN88673_c0_g1_m.22662 TRINITY_DN94812_c0_g1_m.28275 TRINITY_DN94644_c0_g1_m.28091 TRINITY_DN104176_c8_g1_m.8436 TRINITY_DN68564_c0_g1_m.17886 TRINITY_DN96287_c0_g1_m.30344 TRINITY_DN86269_c0_g1_m.21504 TRINITY_DN96241_c1_g1_m.30260 TRINITY_DN96519_c0_g1_m.30665 TRINITY_D…
	protein kinase C-activating G-protein coupled receptor signaling pathway	7	GO:0007205	2	2	87	549	6.31	0.0248694	1.6	TRINITY_DN90997_c0_g1_m.24339 TRINITY_DN99635_c0_g1_m.35548
	S-adenosylhomocysteine metabolic process	10	GO:0046498	2	2	87	549	6.31	0.0248694	1.6	TRINITY_DN104176_c8_g1_m.8436 TRINITY_DN100616_c1_g1_m.1117

## Sheet: Up GO2Protein
GO Terms Level 1	GO Terms ID	GO Terms Level	GO Terms Description	Fisher's exact test P value	Protein accession	Position	CV/IWV Ratio	Regulated Type	GP/SPUF P value	Amino acid	Protein description	Localization probability	PEP	Score	Modified sequence	Charge	Mass error [ppm]	GP/SPUF Count	SPUF1	SPUF2	SPUF3	GP1	GP2	GP3
Cellular Component	GO:0043228	3	non-membrane-bounded organelle	0.0506405	TRINITY_DN103612_c1_g1_m.7239	110	2.16148	Up	0.00210595	S	PREDICTED: 40S ribosomal protein S7-like [Musa acuminata subsp. malaccensis]	0.999915	3.00285e-55	149.69	DVVFEYPVTES(1)A	2	0.532	3	0.66277	0.754448	0.636432	1.49694	1.28708	1.6549
Cellular Component	GO:0043228	3	non-membrane-bounded organelle	0.0506405	TRINITY_DN103612_c1_g1_m.7236	391	2.24732	Up	0.00375871	S	PREDICTED: 60S ribosomal protein L4 [Ziziphus jujuba]	0.876944	2.662e-106	165.66	T(0.041)MIS(0.877)DS(0.082)DYTEFENFSK	3	-0.60378	2	0.640173	0.665702	0.754545	1.42676	1.38674	1.81692
Cellular Component	GO:0043228	3	non-membrane-bounded organelle	0.0506405	TRINITY_DN97922_c1_g1_m.32767	271	2.36334	Up	0.000297606	S	PREDICTED: 40S ribosomal protein S6 [Musa acuminata subsp. malaccensis]	1	0.000621062	78.342	ERRS(1)ES(1)LAK	2	1.3603	9	0.647506	0.594249	0.635476	1.36301	1.46675	1.60678
Cellular Component	GO:0043228	3	non-membrane-bounded organelle	0.0506405	TRINITY_DN97922_c1_g1_m.32767	269	2.96839	Up	0.000500021	S	PREDICTED: 40S ribosomal protein S6 [Musa acuminata subsp. malaccensis]	1	0.000621062	74.789	ERRS(1)ES(1)LAK	2	1.3603	4	0.531699	0.498403	0.591538	1.44521	1.58076	1.78769
Cellular Component	GO:0043228	3	non-membrane-bounded organelle	0.0506405	TRINITY_DN94595_c0_g1_m.28019	6	1.57515	Up	7.5978e-08	S	60S ribosomal protein L9 [Ananas comosus]	0.8533	1.34026e-69	136.68	T(0.028)ILS(0.853)S(0.099)HT(0.02)MDIPEEVTVK	3	0.57693	2	0.775528	0.785321	0.775529	1.22556	1.22139	1.23319
Cellular Component	GO:0043228	3	non-membrane-bounded organelle	0.0506405	TRINITY_DN105098_c2_g8_m.10531	141	2.39882	Up	0.000118545	T	PREDICTED: 60S ribosomal protein L13-1 [Elaeis guineensis]	0.966693	0	230.27	AGDS(0.033)T(0.967)PEELATATQVK	2	-0.48452	8	0.588848	0.766184	0.585837	1.57551	1.5422	1.53808
Cellular Component	GO:0043228	3	non-membrane-bounded organelle	0.0506405	TRINITY_DN97433_c4_g4_m.32011	349	1.85307	Up	0.000692762	T	tubulin alpha-3 chain [Asparagus officinalis]	1	2.01289e-08	89.468	TVQFVDWCPT(1)GFK	2	0.76613	2	0.800532	0.683666	0.736029	1.2733	1.36872	1.47222
Cellular Component	GO:0043228	3	non-membrane-bounded organelle	0.0506405	TRINITY_DN100025_c1_g4_m.48	17	1.97553	Up	0.00644157	S	PREDICTED: 60S ribosomal protein L8-like [Elaeis guineensis]	0.999988	0.000316614	77.644	FRS(1)LDFSER	3	0.23528	5	0.718321	0.727131	0.719838	1.283	1.29901	1.69559
Cellular Component	GO:0043228	3	non-membrane-bounded organelle	0.0506405	TRINITY_DN102019_c1_g1_m.3794	134	1.66617	Up	0.000761324	S	ribosomal protein L2 (chloroplast) [Phalaenopsis equestris]	0.998905	0.000620392	114.89	YS(0.001)DS(0.999)FILR	2	0.67841	5	0.695135	0.792994	0.745455	1.31749	1.2444	1.15963
Cellular Component	GO:0005840	8	ribosome	0.0184733	TRINITY_DN103612_c1_g1_m.7239	110	2.16148	Up	0.00210595	S	PREDICTED: 40S ribosomal protein S7-like [Musa acuminata subsp. malaccensis]	0.999915	3.00285e-55	149.69	DVVFEYPVTES(1)A	2	0.532	3	0.66277	0.754448	0.636432	1.49694	1.28708	1.6549
Cellular Component	GO:0005840	8	ribosome	0.0184733	TRINITY_DN103612_c1_g1_m.7236	391	2.24732	Up	0.00375871	S	PREDICTED: 60S ribosomal protein L4 [Ziziphus jujuba]	0.876944	2.662e-106	165.66	T(0.041)MIS(0.877)DS(0.082)DYTEFENFSK	3	-0.60378	2	0.640173	0.665702	0.754545	1.42676	1.38674	1.81692
Cellular Component	GO:0005840	8	ribosome	0.0184733	TRINITY_DN97922_c1_g1_m.32767	271	2.36334	Up	0.000297606	S	PREDICTED: 40S ribosomal protein S6 [Musa acuminata subsp. malaccensis]	1	0.000621062	78.342	ERRS(1)ES(1)LAK	2	1.3603	9	0.647506	0.594249	0.635476	1.36301	1.46675	1.60678
Cellular Component	GO:0005840	8	ribosome	0.0184733	TRINITY_DN97922_c1_g1_m.32767	269	2.96839	Up	0.000500021	S	PREDICTED: 40S ribosomal protein S6 [Musa acuminata subsp. malaccensis]	1	0.000621062	74.789	ERRS(1)ES(1)LAK	2	1.3603	4	0.531699	0.498403	0.591538	1.44521	1.58076	1.78769
Cellular Component	GO:0005840	8	ribosome	0.0184733	TRINITY_DN94595_c0_g1_m.28019	6	1.57515	Up	7.5978e-08	S	60S ribosomal protein L9 [Ananas comosus]	0.8533	1.34026e-69	136.68	T(0.028)ILS(0.853)S(0.099)HT(0.02)MDIPEEVTVK	3	0.57693	2	0.775528	0.785321	0.775529	1.22556	1.22139	1.23319
Cellular Component	GO:0005840	8	ribosome	0.0184733	TRINITY_DN105098_c2_g8_m.10531	141	2.39882	Up	0.000118545	T	PREDICTED: 60S ribosomal protein L13-1 [Elaeis guineensis]	0.966693	0	230.27	AGDS(0.033)T(0.967)PEELATATQVK	2	-0.48452	8	0.588848	0.766184	0.585837	1.57551	1.5422	1.53808
Cellular Component	GO:0005840	8	ribosome	0.0184733	TRINITY_DN100025_c1_g4_m.48	17	1.97553	Up	0.00644157	S	PREDICTED: 60S ribosomal protein L8-like [Elaeis guineensis]	0.999988	0.000316614	77.644	FRS(1)LDFSER	3	0.23528	5	0.718321	0.727131	0.719838	1.283	1.29901	1.69559
Cellular Component	GO:0005840	8	ribosome	0.0184733	TRINITY_DN102019_c1_g1_m.3794	134	1.66617	Up	0.000761324	S	ribosomal protein L2 (chloroplast) [Phalaenopsis equestris]	0.998905	0.000620392	114.89	YS(0.001)DS(0.999)FILR	2	0.67841	5	0.695135	0.792994	0.745455	1.31749	1.2444	1.15963
Cellular Component	GO:0048475	3	coated membrane	0.248811	TRINITY_DN87476_c0_g2_m.22051	549	1.96526	Up	0.000548407	S	protein transport protein SEC23 [Asparagus officinalis]	0.948633	2.39795e-07	88.009	LAHYDS(0.048)GS(0.949)PVS(0.004)R	2	-0.15658	3	0.75045	0.661202	0.702922	1.26245	1.42632	1.46692
Cellular Component	GO:0048475	3	coated membrane	0.248811	TRINITY_DN87476_c0_g2_m.22051	547	1.96461	Up	0.00350351	S	protein transport protein SEC23 [Asparagus officinalis]	0.983886	3.7669e-12	97.203	LAHYDS(0.984)GS(0.016)PVSR	3	-0.33863	5	0.766667	0.676034	0.67776	1.18154	1.45	1.53435
Cellular Component	GO:0048475	3	coated membrane	0.248811	TRINITY_DN99194_c0_g1_m.34814	845	1.60165	Up	0.0105928	T	PREDICTED: AP-2 complex subunit alpha-1-like [Elaeis guineensis]	0.854324	0.000454549	66.92	FGT(0.854)T(0.146)MVNVK	3	-0.18275	4	0.830508	0.839631	0.662521	1.31879	1.07437	1.34295
Cellular Component	GO:0030135	9	coated vesicle	0.193958	TRINITY_DN87476_c0_g2_m.22051	549	1.96526	Up	0.000548407	S	protein transport protein SEC23 [Asparagus officinalis]	0.948633	2.39795e-07	88.009	LAHYDS(0.048)GS(0.949)PVS(0.004)R	2	-0.15658	3	0.75045	0.661202	0.702922	1.26245	1.42632	1.46692
Cellular Component	GO:0030135	9	coated vesicle	0.193958	TRINITY_DN87476_c0_g2_m.22051	547	1.96461	Up	0.00350351	S	protein transport protein SEC23 [Asparagus officinalis]	0.983886	3.7669e-12	97.203	LAHYDS(0.984)GS(0.016)PVSR	3	-0.33863	5	0.766667	0.676034	0.67776	1.18154	1.45	1.53435
Cellular Component	GO:0030135	9	coated vesicle	0.193958	TRINITY_DN97868_c0_g1_m.32677	225	1.66889	Up	0.000109987	S	PREDICTED: putative clathrin assembly protein At2g25430 [Phoenix dactylifera]	0.888676	0.00110611	78.903	NSTSFS(0.111)S(0.889)PR	2	0.061034	1	0.746169	0.735708	0.76843	1.20494	1.23852	1.31205
Cellular Component	GO:0045259	6	proton-transporting ATP synthase complex	0.0507019	TRINITY_DN88673_c0_g1_m.22662	3	1.86021	Up	0.00155771	T	ATP synthase CF1 alpha subunit (chloroplast) [Dendrobium huoshanense]	0.999998	6.94243e-07	84.94	GT(1)LRADEISNIIR	3	0.71127	1	0.636973	0.841546	0.616585	1.32966	1.23638	1.33129
Cellular Component	GO:0045259	6	proton-transporting ATP synthase complex	0.0507019	TRINITY_DN94812_c0_g1_m.28275	135	1.75551	Up	0.000162677	S	"PREDICTED: ATP synthase subunit gamma, mitochondrial-like [Phoenix dactylifera]"	0.999654	0.00129959	60.345	VYS(1)GPEKETK	3	-0.31997	1	0.711782	0.766635	0.725264	1.22281	1.29566	1.3501
Cellular Component	GO:0016469	5	proton-transporting two-sector ATPase complex	0.0824236	TRINITY_DN92372_c0_g3_m.25578	124	1.53123	Up	0.0157346	S	PREDICTED: V-type proton ATPase subunit F-like [Prunus mume]	0.9985	1.02077e-05	78.902	YLFS(0.001)AES(0.998)VASDRR	3	0.11241	1	0.85473	0.888889	0.609641	1.30982	1.15059	1.14298
Cellular Component	GO:0016469	5	proton-transporting two-sector ATPase complex	0.0824236	TRINITY_DN88673_c0_g1_m.22662	3	1.86021	Up	0.00155771	T	ATP synthase CF1 alpha subunit (chloroplast) [Dendrobium huoshanense]	0.999998	6.94243e-07	84.94	GT(1)LRADEISNIIR	3	0.71127	1	0.636973	0.841546	0.616585	1.32966	1.23638	1.33129
Cellular Component	GO:0016469	5	proton-transporting two-sector ATPase complex	0.0824236	TRINITY_DN94812_c0_g1_m.28275	135	1.75551	Up	0.000162677	S	"PREDICTED: ATP synthase subunit gamma, mitochondrial-like [Phoenix dactylifera]"	0.999654	0.00129959	60.345	VYS(1)GPEKETK	3	-0.31997	1	0.711782	0.766635	0.725264	1.22281	1.29566	1.3501
Cellular Component	GO:0030117	8	membrane coat	0.248811	TRINITY_DN87476_c0_g2_m.22051	549	1.96526	Up	0.000548407	S	protein transport protein SEC23 [Asparagus officinalis]	0.948633	2.39795e-07	88.009	LAHYDS(0.048)GS(0.949)PVS(0.004)R	2	-0.15658	3	0.75045	0.661202	0.702922	1.26245	1.42632	1.46692
Cellular Component	GO:0030117	8	membrane coat	0.248811	TRINITY_DN87476_c0_g2_m.22051	547	1.96461	Up	0.00350351	S	protein transport protein SEC23 [Asparagus officinalis]	0.983886	3.7669e-12	97.203	LAHYDS(0.984)GS(0.016)PVSR	3	-0.33863	5	0.766667	0.676034	0.67776	1.18154	1.45	1.53435
Cellular Component	GO:0030117	8	membrane coat	0.248811	TRINITY_DN99194_c0_g1_m.34814	845	1.60165	Up	0.0105928	T	PREDICTED: AP-2 complex subunit alpha-1-like [Elaeis guineensis]	0.854324	0.000454549	66.92	FGT(0.854)T(0.146)MVNVK	3	-0.18275	4	0.830508	0.839631	0.662521	1.31879	1.07437	1.34295
Cellular Component	GO:1990904	3	ribonucleoprotein complex	0.0180904	TRINITY_DN97391_c0_g1_m.31953	66	1.70396	Up	0.00694045	S	PREDICTED: la-related protein 6B-like [Elaeis guineensis]	1	0.000362411	78.809	APS(1)PAPVGGHPR	2	-0.2339	2	0.678315	0.885496	0.675147	1.25187	1.1516	1.41163
Cellular Component	GO:1990904	3	ribonucleoprotein complex	0.0180904	TRINITY_DN103612_c1_g1_m.7239	110	2.16148	Up	0.00210595	S	PREDICTED: 40S ribosomal protein S7-like [Musa acuminata subsp. malaccensis]	0.999915	3.00285e-55	149.69	DVVFEYPVTES(1)A	2	0.532	3	0.66277	0.754448	0.636432	1.49694	1.28708	1.6549
Cellular Component	GO:1990904	3	ribonucleoprotein complex	0.0180904	TRINITY_DN103612_c1_g1_m.7236	391	2.24732	Up	0.00375871	S	PREDICTED: 60S ribosomal protein L4 [Ziziphus jujuba]	0.876944	2.662e-106	165.66	T(0.041)MIS(0.877)DS(0.082)DYTEFENFSK	3	-0.60378	2	0.640173	0.665702	0.754545	1.42676	1.38674	1.81692
Cellular Component	GO:1990904	3	ribonucleoprotein complex	0.0180904	TRINITY_DN97922_c1_g1_m.32767	271	2.36334	Up	0.000297606	S	PREDICTED: 40S ribosomal protein S6 [Musa acuminata subsp. malaccensis]	1	0.000621062	78.342	ERRS(1)ES(1)LAK	2	1.3603	9	0.647506	0.594249	0.635476	1.36301	1.46675	1.60678
Cellular Component	GO:1990904	3	ribonucleoprotein complex	0.0180904	TRINITY_DN97922_c1_g1_m.32767	269	2.96839	Up	0.000500021	S	PREDICTED: 40S ribosomal protein S6 [Musa acuminata subsp. malaccensis]	1	0.000621062	74.789	ERRS(1)ES(1)LAK	2	1.3603	4	0.531699	0.498403	0.591538	1.44521	1.58076	1.78769
Cellular Component	GO:1990904	3	ribonucleoprotein complex	0.0180904	TRINITY_DN94595_c0_g1_m.28019	6	1.57515	Up	7.5978e-08	S	60S ribosomal protein L9 [Ananas comosus]	0.8533	1.34026e-69	136.68	T(0.028)ILS(0.853)S(0.099)HT(0.02)MDIPEEVTVK	3	0.57693	2	0.775528	0.785321	0.775529	1.22556	1.22139	1.23319
Cellular Component	GO:1990904	3	ribonucleoprotein complex	0.0180904	TRINITY_DN105098_c2_g8_m.10531	141	2.39882	Up	0.000118545	T	PREDICTED: 60S ribosomal protein L13-1 [Elaeis guineensis]	0.966693	0	230.27	AGDS(0.033)T(0.967)PEELATATQVK	2	-0.48452	8	0.588848	0.766184	0.585837	1.57551	1.5422	1.53808
Cellular Component	GO:1990904	3	ribonucleoprotein complex	0.0180904	TRINITY_DN100025_c1_g4_m.48	17	1.97553	Up	0.00644157	S	PREDICTED: 60S ribosomal protein L8-like [Elaeis guineensis]	0.999988	0.000316614	77.644	FRS(1)LDFSER	3	0.23528	5	0.718321	0.727131	0.719838	1.283	1.29901	1.69559
Cellular Component	GO:1990904	3	ribonucleoprotein complex	0.0180904	TRINITY_DN102019_c1_g1_m.3794	134	1.66617	Up	0.000761324	S	ribosomal protein L2 (chloroplast) [Phalaenopsis equestris]	0.998905	0.000620392	114.89	YS(0.001)DS(0.999)FILR	2	0.67841	5	0.695135	0.792994	0.745455	1.31749	1.2444	1.15963
Cellular Component	GO:0030529	6	intracellular ribonucleoprotein complex	0.0180904	TRINITY_DN97391_c0_g1_m.31953	66	1.70396	Up	0.00694045	S	PREDICTED: la-related protein 6B-like [Elaeis guineensis]	1	0.000362411	78.809	APS(1)PAPVGGHPR	2	-0.2339	2	0.678315	0.885496	0.675147	1.25187	1.1516	1.41163
Cellular Component	GO:0030529	6	intracellular ribonucleoprotein complex	0.0180904	TRINITY_DN103612_c1_g1_m.7239	110	2.16148	Up	0.00210595	S	PREDICTED: 40S ribosomal protein S7-like [Musa acuminata subsp. malaccensis]	0.999915	3.00285e-55	149.69	DVVFEYPVTES(1)A	2	0.532	3	0.66277	0.754448	0.636432	1.49694	1.28708	1.6549
Cellular Component	GO:0030529	6	intracellular ribonucleoprotein complex	0.0180904	TRINITY_DN103612_c1_g1_m.7236	391	2.24732	Up	0.00375871	S	PREDICTED: 60S ribosomal protein L4 [Ziziphus jujuba]	0.876944	2.662e-106	165.66	T(0.041)MIS(0.877)DS(0.082)DYTEFENFSK	3	-0.60378	2	0.640173	0.665702	0.754545	1.42676	1.38674	1.81692
Cellular Component	GO:0030529	6	intracellular ribonucleoprotein complex	0.0180904	TRINITY_DN97922_c1_g1_m.32767	271	2.36334	Up	0.000297606	S	PREDICTED: 40S ribosomal protein S6 [Musa acuminata subsp. malaccensis]	1	0.000621062	78.342	ERRS(1)ES(1)LAK	2	1.3603	9	0.647506	0.594249	0.635476	1.36301	1.46675	1.60678
Cellular Component	GO:0030529	6	intracellular ribonucleoprotein complex	0.0180904	TRINITY_DN97922_c1_g1_m.32767	269	2.96839	Up	0.000500021	S	PREDICTED: 40S ribosomal protein S6 [Musa acuminata subsp. malaccensis]	1	0.000621062	74.789	ERRS(1)ES(1)LAK	2	1.3603	4	0.531699	0.498403	0.591538	1.44521	1.58076	1.78769
Cellular Component	GO:0030529	6	intracellular ribonucleoprotein complex	0.0180904	TRINITY_DN94595_c0_g1_m.28019	6	1.57515	Up	7.5978e-08	S	60S ribosomal protein L9 [Ananas comosus]	0.8533	1.34026e-69	136.68	T(0.028)ILS(0.853)S(0.099)HT(0.02)MDIPEEVTVK	3	0.57693	2	0.775528	0.785321	0.775529	1.22556	1.22139	1.23319
Cellular Component	GO:0030529	6	intracellular ribonucleoprotein complex	0.0180904	TRINITY_DN105098_c2_g8_m.10531	141	2.39882	Up	0.000118545	T	PREDICTED: 60S ribosomal protein L13-1 [Elaeis guineensis]	0.966693	0	230.27	AGDS(0.033)T(0.967)PEELATATQVK	2	-0.48452	8	0.588848	0.766184	0.585837	1.57551	1.5422	1.53808
Cellular Component	GO:0030529	6	intracellular ribonucleoprotein complex	0.0180904	TRINITY_DN100025_c1_g4_m.48	17	1.97553	Up	0.00644157	S	PREDICTED: 60S ribosomal protein L8-like [Elaeis guineensis]	0.999988	0.000316614	77.644	FRS(1)LDFSER	3	0.23528	5	0.718321	0.727131	0.719838	1.283	1.29901	1.69559
Cellular Component	GO:0030529	6	intracellular ribonucleoprotein complex	0.0180904	TRINITY_DN102019_c1_g1_m.3794	134	1.66617	Up	0.000761324	S	ribosomal protein L2 (chloroplast) [Phalaenopsis equestris]	0.998905	0.000620392	114.89	YS(0.001)DS(0.999)FILR	2	0.67841	5	0.695135	0.792994	0.745455	1.31749	1.2444	1.15963
Cellular Component	GO:0031410	8	cytoplasmic vesicle	0.193958	TRINITY_DN87476_c0_g2_m.22051	549	1.96526	Up	0.000548407	S	protein transport protein SEC23 [Asparagus officinalis]	0.948633	2.39795e-07	88.009	LAHYDS(0.048)GS(0.949)PVS(0.004)R	2	-0.15658	3	0.75045	0.661202	0.702922	1.26245	1.42632	1.46692
Cellular Component	GO:0031410	8	cytoplasmic vesicle	0.193958	TRINITY_DN87476_c0_g2_m.22051	547	1.96461	Up	0.00350351	S	protein transport protein SEC23 [Asparagus officinalis]	0.983886	3.7669e-12	97.203	LAHYDS(0.984)GS(0.016)PVSR	3	-0.33863	5	0.766667	0.676034	0.67776	1.18154	1.45	1.53435
Cellular Component	GO:0031410	8	cytoplasmic vesicle	0.193958	TRINITY_DN97868_c0_g1_m.32677	225	1.66889	Up	0.000109987	S	PREDICTED: putative clathrin assembly protein At2g25430 [Phoenix dactylifera]	0.888676	0.00110611	78.903	NSTSFS(0.111)S(0.889)PR	2	0.061034	1	0.746169	0.735708	0.76843	1.20494	1.23852	1.31205
Cellular Component	GO:0098796	4	membrane protein complex	0.167791	TRINITY_DN92372_c0_g3_m.25578	124	1.53123	Up	0.0157346	S	PREDICTED: V-type proton ATPase subunit F-like [Prunus mume]	0.9985	1.02077e-05	78.902	YLFS(0.001)AES(0.998)VASDRR	3	0.11241	1	0.85473	0.888889	0.609641	1.30982	1.15059	1.14298
Cellular Component	GO:0098796	4	membrane protein complex	0.167791	TRINITY_DN87476_c0_g2_m.22051	549	1.96526	Up	0.000548407	S	protein transport protein SEC23 [Asparagus officinalis]	0.948633	2.39795e-07	88.009	LAHYDS(0.048)GS(0.949)PVS(0.004)R	2	-0.15658	3	0.75045	0.661202	0.702922	1.26245	1.42632	1.46692
Cellular Component	GO:0098796	4	membrane protein complex	0.167791	TRINITY_DN87476_c0_g2_m.22051	547	1.96461	Up	0.00350351	S	protein transport protein SEC23 [Asparagus officinalis]	0.983886	3.7669e-12	97.203	LAHYDS(0.984)GS(0.016)PVSR	3	-0.33863	5	0.766667	0.676034	0.67776	1.18154	1.45	1.53435
Cellular Component	GO:0098796	4	membrane protein complex	0.167791	TRINITY_DN99194_c0_g1_m.34814	845	1.60165	Up	0.0105928	T	PREDICTED: AP-2 complex subunit alpha-1-like [Elaeis guineensis]	0.854324	0.000454549	66.92	FGT(0.854)T(0.146)MVNVK	3	-0.18275	4	0.830508	0.839631	0.662521	1.31879	1.07437	1.34295
Cellular Component	GO:0098796	4	membrane protein complex	0.167791	TRINITY_DN88673_c0_g1_m.22662	3	1.86021	Up	0.00155771	T	ATP synthase CF1 alpha subunit (chloroplast) [Dendrobium huoshanense]	0.999998	6.94243e-07	84.94	GT(1)LRADEISNIIR	3	0.71127	1	0.636973	0.841546	0.616585	1.32966	1.23638	1.33129
Cellular Component	GO:0098796	4	membrane protein complex	0.167791	TRINITY_DN94812_c0_g1_m.28275	135	1.75551	Up	0.000162677	S	"PREDICTED: ATP synthase subunit gamma, mitochondrial-like [Phoenix dactylifera]"	0.999654	0.00129959	60.345	VYS(1)GPEKETK	3	-0.31997	1	0.711782	0.766635	0.725264	1.22281	1.29566	1.3501
Cellular Component	GO:0031982	4	vesicle	0.193958	TRINITY_DN87476_c0_g2_m.22051	549	1.96526	Up	0.000548407	S	protein transport protein SEC23 [Asparagus officinalis]	0.948633	2.39795e-07	88.009	LAHYDS(0.048)GS(0.949)PVS(0.004)R	2	-0.15658	3	0.75045	0.661202	0.702922	1.26245	1.42632	1.46692
Cellular Component	GO:0031982	4	vesicle	0.193958	TRINITY_DN87476_c0_g2_m.22051	547	1.96461	Up	0.00350351	S	protein transport protein SEC23 [Asparagus officinalis]	0.983886	3.7669e-12	97.203	LAHYDS(0.984)GS(0.016)PVSR	3	-0.33863	5	0.766667	0.676034	0.67776	1.18154	1.45	1.53435
Cellular Component	GO:0031982	4	vesicle	0.193958	TRINITY_DN97868_c0_g1_m.32677	225	1.66889	Up	0.000109987	S	PREDICTED: putative clathrin assembly protein At2g25430 [Phoenix dactylifera]	0.888676	0.00110611	78.903	NSTSFS(0.111)S(0.889)PR	2	0.061034	1	0.746169	0.735708	0.76843	1.20494	1.23852	1.31205
Cellular Component	GO:0045261	7	proton-transporting ATP synthase complex, catalytic core F(1)	0.0507019	TRINITY_DN88673_c0_g1_m.22662	3	1.86021	Up	0.00155771	T	ATP synthase CF1 alpha subunit (chloroplast) [Dendrobium huoshanense]	0.999998	6.94243e-07	84.94	GT(1)LRADEISNIIR	3	0.71127	1	0.636973	0.841546	0.616585	1.32966	1.23638	1.33129
Cellular Component	GO:0045261	7	proton-transporting ATP synthase complex, catalytic core F(1)	0.0507019	TRINITY_DN94812_c0_g1_m.28275	135	1.75551	Up	0.000162677	S	"PREDICTED: ATP synthase subunit gamma, mitochondrial-like [Phoenix dactylifera]"	0.999654	0.00129959	60.345	VYS(1)GPEKETK	3	-0.31997	1	0.711782	0.766635	0.725264	1.22281	1.29566	1.3501
Cellular Component	GO:0097708	7	intracellular vesicle	0.193958	TRINITY_DN87476_c0_g2_m.22051	549	1.96526	Up	0.000548407	S	protein transport protein SEC23 [Asparagus officinalis]	0.948633	2.39795e-07	88.009	LAHYDS(0.048)GS(0.949)PVS(0.004)R	2	-0.15658	3	0.75045	0.661202	0.702922	1.26245	1.42632	1.46692
Cellular Component	GO:0097708	7	intracellular vesicle	0.193958	TRINITY_DN87476_c0_g2_m.22051	547	1.96461	Up	0.00350351	S	protein transport protein SEC23 [Asparagus officinalis]	0.983886	3.7669e-12	97.203	LAHYDS(0.984)GS(0.016)PVSR	3	-0.33863	5	0.766667	0.676034	0.67776	1.18154	1.45	1.53435
Cellular Component	GO:0097708	7	intracellular vesicle	0.193958	TRINITY_DN97868_c0_g1_m.32677	225	1.66889	Up	0.000109987	S	PREDICTED: putative clathrin assembly protein At2g25430 [Phoenix dactylifera]	0.888676	0.00110611	78.903	NSTSFS(0.111)S(0.889)PR	2	0.061034	1	0.746169	0.735708	0.76843	1.20494	1.23852	1.31205
Cellular Component	GO:0043232	7	intracellular non-membrane-bounded organelle	0.0506405	TRINITY_DN103612_c1_g1_m.7239	110	2.16148	Up	0.00210595	S	PREDICTED: 40S ribosomal protein S7-like [Musa acuminata subsp. malaccensis]	0.999915	3.00285e-55	149.69	DVVFEYPVTES(1)A	2	0.532	3	0.66277	0.754448	0.636432	1.49694	1.28708	1.6549
Cellular Component	GO:0043232	7	intracellular non-membrane-bounded organelle	0.0506405	TRINITY_DN103612_c1_g1_m.7236	391	2.24732	Up	0.00375871	S	PREDICTED: 60S ribosomal protein L4 [Ziziphus jujuba]	0.876944	2.662e-106	165.66	T(0.041)MIS(0.877)DS(0.082)DYTEFENFSK	3	-0.60378	2	0.640173	0.665702	0.754545	1.42676	1.38674	1.81692
Cellular Component	GO:0043232	7	intracellular non-membrane-bounded organelle	0.0506405	TRINITY_DN97922_c1_g1_m.32767	271	2.36334	Up	0.000297606	S	PREDICTED: 40S ribosomal protein S6 [Musa acuminata subsp. malaccensis]	1	0.000621062	78.342	ERRS(1)ES(1)LAK	2	1.3603	9	0.647506	0.594249	0.635476	1.36301	1.46675	1.60678
Cellular Component	GO:0043232	7	intracellular non-membrane-bounded organelle	0.0506405	TRINITY_DN97922_c1_g1_m.32767	269	2.96839	Up	0.000500021	S	PREDICTED: 40S ribosomal protein S6 [Musa acuminata subsp. malaccensis]	1	0.000621062	74.789	ERRS(1)ES(1)LAK	2	1.3603	4	0.531699	0.498403	0.591538	1.44521	1.58076	1.78769
Cellular Component	GO:0043232	7	intracellular non-membrane-bounded organelle	0.0506405	TRINITY_DN94595_c0_g1_m.28019	6	1.57515	Up	7.5978e-08	S	60S ribosomal protein L9 [Ananas comosus]	0.8533	1.34026e-69	136.68	T(0.028)ILS(0.853)S(0.099)HT(0.02)MDIPEEVTVK	3	0.57693	2	0.775528	0.785321	0.775529	1.22556	1.22139	1.23319
Cellular Component	GO:0043232	7	intracellular non-membrane-bounded organelle	0.0506405	TRINITY_DN105098_c2_g8_m.10531	141	2.39882	Up	0.000118545	T	PREDICTED: 60S ribosomal protein L13-1 [Elaeis guineensis]	0.966693	0	230.27	AGDS(0.033)T(0.967)PEELATATQVK	2	-0.48452	8	0.588848	0.766184	0.585837	1.57551	1.5422	1.53808
Cellular Component	GO:0043232	7	intracellular non-membrane-bounded organelle	0.0506405	TRINITY_DN97433_c4_g4_m.32011	349	1.85307	Up	0.000692762	T	tubulin alpha-3 chain [Asparagus officinalis]	1	2.01289e-08	89.468	TVQFVDWCPT(1)GFK	2	0.76613	2	0.800532	0.683666	0.736029	1.2733	1.36872	1.47222
Cellular Component	GO:0043232	7	intracellular non-membrane-bounded organelle	0.0506405	TRINITY_DN100025_c1_g4_m.48	17	1.97553	Up	0.00644157	S	PREDICTED: 60S ribosomal protein L8-like [Elaeis guineensis]	0.999988	0.000316614	77.644	FRS(1)LDFSER	3	0.23528	5	0.718321	0.727131	0.719838	1.283	1.29901	1.69559
Cellular Component	GO:0043232	7	intracellular non-membrane-bounded organelle	0.0506405	TRINITY_DN102019_c1_g1_m.3794	134	1.66617	Up	0.000761324	S	ribosomal protein L2 (chloroplast) [Phalaenopsis equestris]	0.998905	0.000620392	114.89	YS(0.001)DS(0.999)FILR	2	0.67841	5	0.695135	0.792994	0.745455	1.31749	1.2444	1.15963
Cellular Component	GO:0033178	6	proton-transporting two-sector ATPase complex, catalytic domain	0.0568255	TRINITY_DN92372_c0_g3_m.25578	124	1.53123	Up	0.0157346	S	PREDICTED: V-type proton ATPase subunit F-like [Prunus mume]	0.9985	1.02077e-05	78.902	YLFS(0.001)AES(0.998)VASDRR	3	0.11241	1	0.85473	0.888889	0.609641	1.30982	1.15059	1.14298
Cellular Component	GO:0033178	6	proton-transporting two-sector ATPase complex, catalytic domain	0.0568255	TRINITY_DN88673_c0_g1_m.22662	3	1.86021	Up	0.00155771	T	ATP synthase CF1 alpha subunit (chloroplast) [Dendrobium huoshanense]	0.999998	6.94243e-07	84.94	GT(1)LRADEISNIIR	3	0.71127	1	0.636973	0.841546	0.616585	1.32966	1.23638	1.33129
Cellular Component	GO:0033178	6	proton-transporting two-sector ATPase complex, catalytic domain	0.0568255	TRINITY_DN94812_c0_g1_m.28275	135	1.75551	Up	0.000162677	S	"PREDICTED: ATP synthase subunit gamma, mitochondrial-like [Phoenix dactylifera]"	0.999654	0.00129959	60.345	VYS(1)GPEKETK	3	-0.31997	1	0.711782	0.766635	0.725264	1.22281	1.29566	1.3501
Cellular Component	GO:0044444	7	cytoplasmic part	0.0420188	TRINITY_DN87476_c0_g2_m.22051	549	1.96526	Up	0.000548407	S	protein transport protein SEC23 [Asparagus officinalis]	0.948633	2.39795e-07	88.009	LAHYDS(0.048)GS(0.949)PVS(0.004)R	2	-0.15658	3	0.75045	0.661202	0.702922	1.26245	1.42632	1.46692
Cellular Component	GO:0044444	7	cytoplasmic part	0.0420188	TRINITY_DN87476_c0_g2_m.22051	547	1.96461	Up	0.00350351	S	protein transport protein SEC23 [Asparagus officinalis]	0.983886	3.7669e-12	97.203	LAHYDS(0.984)GS(0.016)PVSR	3	-0.33863	5	0.766667	0.676034	0.67776	1.18154	1.45	1.53435
Cellular Component	GO:0044444	7	cytoplasmic part	0.0420188	TRINITY_DN103612_c1_g1_m.7236	391	2.24732	Up	0.00375871	S	PREDICTED: 60S ribosomal protein L4 [Ziziphus jujuba]	0.876944	2.662e-106	165.66	T(0.041)MIS(0.877)DS(0.082)DYTEFENFSK	3	-0.60378	2	0.640173	0.665702	0.754545	1.42676	1.38674	1.81692
Cellular Component	GO:0044444	7	cytoplasmic part	0.0420188	TRINITY_DN100025_c1_g4_m.48	17	1.97553	Up	0.00644157	S	PREDICTED: 60S ribosomal protein L8-like [Elaeis guineensis]	0.999988	0.000316614	77.644	FRS(1)LDFSER	3	0.23528	5	0.718321	0.727131	0.719838	1.283	1.29901	1.69559
Cellular Component	GO:0044444	7	cytoplasmic part	0.0420188	TRINITY_DN99117_c0_g1_m.34685	942	1.58932	Up	0.00218341	S	PREDICTED: eukaryotic translation initiation factor 3 subunit A [Elaeis guineensis]	0.797058	0.0191467	44.847	RS(0.201)S(0.797)FT(0.001)GSR	3	-1.9537	1	0.801641	0.870398	0.737092	1.31355	1.16712	1.3482
Cellular Component	GO:0044444	7	cytoplasmic part	0.0420188	TRINITY_DN102019_c1_g1_m.3794	134	1.66617	Up	0.000761324	S	ribosomal protein L2 (chloroplast) [Phalaenopsis equestris]	0.998905	0.000620392	114.89	YS(0.001)DS(0.999)FILR	2	0.67841	5	0.695135	0.792994	0.745455	1.31749	1.2444	1.15963
Cellular Component	GO:0044444	7	cytoplasmic part	0.0420188	TRINITY_DN94644_c0_g1_m.28091	619	1.74797	Up	0.00217641	S	"zeaxanthin epoxidase, chloroplastic [Asparagus officinalis]"	0.763787	1.18654e-08	89.344	VRS(0.764)S(0.218)HS(0.018)IEFGSDK	3	-0.014226	1	0.73753	0.665996	0.743494	1.26534	1.11944	1.36813
Cellular Component	GO:0044444	7	cytoplasmic part	0.0420188	TRINITY_DN97922_c1_g1_m.32767	271	2.36334	Up	0.000297606	S	PREDICTED: 40S ribosomal protein S6 [Musa acuminata subsp. malaccensis]	1	0.000621062	78.342	ERRS(1)ES(1)LAK	2	1.3603	9	0.647506	0.594249	0.635476	1.36301	1.46675	1.60678
Cellular Component	GO:0044444	7	cytoplasmic part	0.0420188	TRINITY_DN97922_c1_g1_m.32767	269	2.96839	Up	0.000500021	S	PREDICTED: 40S ribosomal protein S6 [Musa acuminata subsp. malaccensis]	1	0.000621062	74.789	ERRS(1)ES(1)LAK	2	1.3603	4	0.531699	0.498403	0.591538	1.44521	1.58076	1.78769
Cellular Component	GO:0044444	7	cytoplasmic part	0.0420188	TRINITY_DN103612_c1_g1_m.7239	110	2.16148	Up	0.00210595	S	PREDICTED: 40S ribosomal protein S7-like [Musa acuminata subsp. malaccensis]	0.999915	3.00285e-55	149.69	DVVFEYPVTES(1)A	2	0.532	3	0.66277	0.754448	0.636432	1.49694	1.28708	1.6549
Cellular Component	GO:0044444	7	cytoplasmic part	0.0420188	TRINITY_DN97868_c0_g1_m.32677	225	1.66889	Up	0.000109987	S	PREDICTED: putative clathrin assembly protein At2g25430 [Phoenix dactylifera]	0.888676	0.00110611	78.903	NSTSFS(0.111)S(0.889)PR	2	0.061034	1	0.746169	0.735708	0.76843	1.20494	1.23852	1.31205
Cellular Component	GO:0044444	7	cytoplasmic part	0.0420188	TRINITY_DN94595_c0_g1_m.28019	6	1.57515	Up	7.5978e-08	S	60S ribosomal protein L9 [Ananas comosus]	0.8533	1.34026e-69	136.68	T(0.028)ILS(0.853)S(0.099)HT(0.02)MDIPEEVTVK	3	0.57693	2	0.775528	0.785321	0.775529	1.22556	1.22139	1.23319
Cellular Component	GO:0044444	7	cytoplasmic part	0.0420188	TRINITY_DN105098_c2_g8_m.10531	141	2.39882	Up	0.000118545	T	PREDICTED: 60S ribosomal protein L13-1 [Elaeis guineensis]	0.966693	0	230.27	AGDS(0.033)T(0.967)PEELATATQVK	2	-0.48452	8	0.588848	0.766184	0.585837	1.57551	1.5422	1.53808
Cellular Component	GO:0044444	7	cytoplasmic part	0.0420188	TRINITY_DN68564_c0_g1_m.17886	128	1.54779	Up	0.000459596	S	"PREDICTED: glycine cleavage system H protein 2, mitochondrial [Elaeis guineensis]"	0.953056	4.65564e-07	90.793	VQIS(0.001)DS(0.953)T(0.046)ELK	3	0.20276	4	0.78591	0.772163	0.83619	1.24916	1.16598	1.29068
Cellular Component	GO:0044444	7	cytoplasmic part	0.0420188	TRINITY_DN99194_c0_g1_m.34814	845	1.60165	Up	0.0105928	T	PREDICTED: AP-2 complex subunit alpha-1-like [Elaeis guineensis]	0.854324	0.000454549	66.92	FGT(0.854)T(0.146)MVNVK	3	-0.18275	4	0.830508	0.839631	0.662521	1.31879	1.07437	1.34295
Molecular Function	GO:0015078	9	hydrogen ion transmembrane transporter activity	0.180024	TRINITY_DN92372_c0_g3_m.25578	124	1.53123	Up	0.0157346	S	PREDICTED: V-type proton ATPase subunit F-like [Prunus mume]	0.9985	1.02077e-05	78.902	YLFS(0.001)AES(0.998)VASDRR	3	0.11241	1	0.85473	0.888889	0.609641	1.30982	1.15059	1.14298
Molecular Function	GO:0015078	9	hydrogen ion transmembrane transporter activity	0.180024	TRINITY_DN88673_c0_g1_m.22662	3	1.86021	Up	0.00155771	T	ATP synthase CF1 alpha subunit (chloroplast) [Dendrobium huoshanense]	0.999998	6.94243e-07	84.94	GT(1)LRADEISNIIR	3	0.71127	1	0.636973	0.841546	0.616585	1.32966	1.23638	1.33129
Molecular Function	GO:0015078	9	hydrogen ion transmembrane transporter activity	0.180024	TRINITY_DN94812_c0_g1_m.28275	135	1.75551	Up	0.000162677	S	"PREDICTED: ATP synthase subunit gamma, mitochondrial-like [Phoenix dactylifera]"	0.999654	0.00129959	60.345	VYS(1)GPEKETK	3	-0.31997	1	0.711782	0.766635	0.725264	1.22281	1.29566	1.3501
Molecular Function	GO:0003735	3	structural constituent of ribosome	0.0275163	TRINITY_DN103612_c1_g1_m.7239	110	2.16148	Up	0.00210595	S	PREDICTED: 40S ribosomal protein S7-like [Musa acuminata subsp. malaccensis]	0.999915	3.00285e-55	149.69	DVVFEYPVTES(1)A	2	0.532	3	0.66277	0.754448	0.636432	1.49694	1.28708	1.6549
Molecular Function	GO:0003735	3	structural constituent of ribosome	0.0275163	TRINITY_DN103612_c1_g1_m.7236	391	2.24732	Up	0.00375871	S	PREDICTED: 60S ribosomal protein L4 [Ziziphus jujuba]	0.876944	2.662e-106	165.66	T(0.041)MIS(0.877)DS(0.082)DYTEFENFSK	3	-0.60378	2	0.640173	0.665702	0.754545	1.42676	1.38674	1.81692
Molecular Function	GO:0003735	3	structural constituent of ribosome	0.0275163	TRINITY_DN97922_c1_g1_m.32767	271	2.36334	Up	0.000297606	S	PREDICTED: 40S ribosomal protein S6 [Musa acuminata subsp. malaccensis]	1	0.000621062	78.342	ERRS(1)ES(1)LAK	2	1.3603	9	0.647506	0.594249	0.635476	1.36301	1.46675	1.60678
Molecular Function	GO:0003735	3	structural constituent of ribosome	0.0275163	TRINITY_DN97922_c1_g1_m.32767	269	2.96839	Up	0.000500021	S	PREDICTED: 40S ribosomal protein S6 [Musa acuminata subsp. malaccensis]	1	0.000621062	74.789	ERRS(1)ES(1)LAK	2	1.3603	4	0.531699	0.498403	0.591538	1.44521	1.58076	1.78769
Molecular Function	GO:0003735	3	structural constituent of ribosome	0.0275163	TRINITY_DN94595_c0_g1_m.28019	6	1.57515	Up	7.5978e-08	S	60S ribosomal protein L9 [Ananas comosus]	0.8533	1.34026e-69	136.68	T(0.028)ILS(0.853)S(0.099)HT(0.02)MDIPEEVTVK	3	0.57693	2	0.775528	0.785321	0.775529	1.22556	1.22139	1.23319
Molecular Function	GO:0003735	3	structural constituent of ribosome	0.0275163	TRINITY_DN105098_c2_g8_m.10531	141	2.39882	Up	0.000118545	T	PREDICTED: 60S ribosomal protein L13-1 [Elaeis guineensis]	0.966693	0	230.27	AGDS(0.033)T(0.967)PEELATATQVK	2	-0.48452	8	0.588848	0.766184	0.585837	1.57551	1.5422	1.53808
Molecular Function	GO:0003735	3	structural constituent of ribosome	0.0275163	TRINITY_DN100025_c1_g4_m.48	17	1.97553	Up	0.00644157	S	PREDICTED: 60S ribosomal protein L8-like [Elaeis guineensis]	0.999988	0.000316614	77.644	FRS(1)LDFSER	3	0.23528	5	0.718321	0.727131	0.719838	1.283	1.29901	1.69559
Molecular Function	GO:0003735	3	structural constituent of ribosome	0.0275163	TRINITY_DN102019_c1_g1_m.3794	134	1.66617	Up	0.000761324	S	ribosomal protein L2 (chloroplast) [Phalaenopsis equestris]	0.998905	0.000620392	114.89	YS(0.001)DS(0.999)FILR	2	0.67841	5	0.695135	0.792994	0.745455	1.31749	1.2444	1.15963
Molecular Function	GO:0019829	13	cation-transporting ATPase activity	0.105062	TRINITY_DN92372_c0_g3_m.25578	124	1.53123	Up	0.0157346	S	PREDICTED: V-type proton ATPase subunit F-like [Prunus mume]	0.9985	1.02077e-05	78.902	YLFS(0.001)AES(0.998)VASDRR	3	0.11241	1	0.85473	0.888889	0.609641	1.30982	1.15059	1.14298
Molecular Function	GO:0019829	13	cation-transporting ATPase activity	0.105062	TRINITY_DN88673_c0_g1_m.22662	3	1.86021	Up	0.00155771	T	ATP synthase CF1 alpha subunit (chloroplast) [Dendrobium huoshanense]	0.999998	6.94243e-07	84.94	GT(1)LRADEISNIIR	3	0.71127	1	0.636973	0.841546	0.616585	1.32966	1.23638	1.33129
Molecular Function	GO:0019829	13	cation-transporting ATPase activity	0.105062	TRINITY_DN94812_c0_g1_m.28275	135	1.75551	Up	0.000162677	S	"PREDICTED: ATP synthase subunit gamma, mitochondrial-like [Phoenix dactylifera]"	0.999654	0.00129959	60.345	VYS(1)GPEKETK	3	-0.31997	1	0.711782	0.766635	0.725264	1.22281	1.29566	1.3501
Molecular Function	GO:0043492	10	ATPase activity, coupled to movement of substances	0.0523776	TRINITY_DN92372_c0_g3_m.25578	124	1.53123	Up	0.0157346	S	PREDICTED: V-type proton ATPase subunit F-like [Prunus mume]	0.9985	1.02077e-05	78.902	YLFS(0.001)AES(0.998)VASDRR	3	0.11241	1	0.85473	0.888889	0.609641	1.30982	1.15059	1.14298
Molecular Function	GO:0043492	10	ATPase activity, coupled to movement of substances	0.0523776	TRINITY_DN89983_c0_g4_m.23490	67	1.90836	Up	1.49186e-05	S	PREDICTED: V-type proton ATPase subunit D-like [Elaeis guineensis]	0.794572	0.00110478	75.739	AS(0.205)S(0.795)FALTEAK	3	0.23071	1	0.722365	0.729362	0.671595	1.34937	1.32019	1.38249
Molecular Function	GO:0043492	10	ATPase activity, coupled to movement of substances	0.0523776	TRINITY_DN103460_c0_g1_m.6877	1609	2.15584	Up	0.000662396	S	ABC transporter C family member 2-like [Asparagus officinalis]	1	6.73792e-09	100.4	LQHPNFS(1)FEDK	2	-0.086248	7	0.744921	0.551837	0.637465	1.28285	1.4303	1.45673
Molecular Function	GO:0043492	10	ATPase activity, coupled to movement of substances	0.0523776	TRINITY_DN105080_c0_g1_m.10486	897	2.42927	Up	2.04901e-05	S	PREDICTED: ABC transporter C family member 14-like [Phoenix dactylifera]	0.99992	8.22538e-09	103.79	SKDESSVIS(1)PK	2	0.07238	22	0.591723	0.558342	0.547065	1.41926	1.39163	1.3119
Molecular Function	GO:0043492	10	ATPase activity, coupled to movement of substances	0.0523776	TRINITY_DN105080_c0_g1_m.10486	874	1.56552	Up	0.00112312	S	PREDICTED: ABC transporter C family member 14-like [Phoenix dactylifera]	0.934026	1.06413e-05	56.882	MDS(0.934)PS(0.066)KQGDQTITNDEK	3	1.1102	1	0.728188	0.717557	0.861573	1.24708	1.2	1.16507
Molecular Function	GO:0043492	10	ATPase activity, coupled to movement of substances	0.0523776	TRINITY_DN88673_c0_g1_m.22662	3	1.86021	Up	0.00155771	T	ATP synthase CF1 alpha subunit (chloroplast) [Dendrobium huoshanense]	0.999998	6.94243e-07	84.94	GT(1)LRADEISNIIR	3	0.71127	1	0.636973	0.841546	0.616585	1.32966	1.23638	1.33129
Molecular Function	GO:0043492	10	ATPase activity, coupled to movement of substances	0.0523776	TRINITY_DN94812_c0_g1_m.28275	135	1.75551	Up	0.000162677	S	"PREDICTED: ATP synthase subunit gamma, mitochondrial-like [Phoenix dactylifera]"	0.999654	0.00129959	60.345	VYS(1)GPEKETK	3	-0.31997	1	0.711782	0.766635	0.725264	1.22281	1.29566	1.3501
Molecular Function	GO:0003924	8	GTPase activity	0.34438	TRINITY_DN104376_c0_g2_m.8874	990	1.80728	Up	0.00560177	S	LOW QUALITY PROTEIN: guanylate-binding protein 3 [Asparagus officinalis]	0.936953	0.0221764	53.448	S(0.004)T(0.003)T(0.056)S(0.937)QLNLK	2	-0.077479	1	0.843318	0.724009	0.676697	1.28794	1.22028	1.54735
Molecular Function	GO:0003924	8	GTPase activity	0.34438	TRINITY_DN104376_c0_g2_m.8874	938	1.72032	Up	0.0101263	S	LOW QUALITY PROTEIN: guanylate-binding protein 3 [Asparagus officinalis]	0.871202	0.00111261	70.748	LDSLQQEHT(0.129)S(0.871)VR	2	-0.51475	1	0.905069	0.714286	0.687194	1.35927	1.1352	1.47354
Molecular Function	GO:0003924	8	GTPase activity	0.34438	TRINITY_DN97433_c4_g4_m.32011	349	1.85307	Up	0.000692762	T	tubulin alpha-3 chain [Asparagus officinalis]	1	2.01289e-08	89.468	TVQFVDWCPT(1)GFK	2	0.76613	2	0.800532	0.683666	0.736029	1.2733	1.36872	1.47222
Molecular Function	GO:0016831	5	carboxy-lyase activity	0.00543606	TRINITY_DN88736_c0_g1_m.22706	472	1.50355	Up	0.000519978	S	PREDICTED: glutamate decarboxylase [Elaeis guineensis]	1	0.00348163	61.11	KS(1)VDEVPK	3	0.87561	1	0.757261	0.799342	0.803983	1.15174	1.14286	1.25466
Molecular Function	GO:0016831	5	carboxy-lyase activity	0.00543606	TRINITY_DN96247_c1_g1_m.30267	311	1.54906	Up	0.0249456	S	PREDICTED: phosphoenolpyruvate carboxylase 2-like [Musa acuminata subsp. malaccensis]	1	1.03789e-06	86.944	ANKS(1)AAELVK	2	0.041719	3	0.71629	1.02151	0.677803	1.14815	1.22552	1.36823
Molecular Function	GO:0016831	5	carboxy-lyase activity	0.00543606	TRINITY_DN96519_c0_g1_m.30665	8	1.50492	Up	0.000839939	S	glutamate decarboxylase [Asparagus officinalis]	0.993633	3.4227e-244	201.61	AQS(0.994)ES(0.006)S(0.001)DSSVHSTFASR	2	0.14002	25	0.767358	0.815814	0.800363	1.26484	1.11931	1.20287
Molecular Function	GO:0016831	5	carboxy-lyase activity	0.00543606	TRINITY_DN96519_c0_g1_m.30665	10	1.50589	Up	0.00688595	S	glutamate decarboxylase [Asparagus officinalis]	0.785336	3.79051e-14	76.889	AQS(0.053)ES(0.785)S(0.15)DS(0.004)S(0.007)VHSTFASR	3	-1.0104	1	0.708747	0.843721	0.830309	1.25913	1.06471	1.26434
Molecular Function	GO:0016831	5	carboxy-lyase activity	0.00543606	TRINITY_DN97066_c1_g1_m.31437	135	1.71051	Up	0.000236054	S	phosphoenolpyruvate carboxylase 2 [Gossypium hirsutum]	0.909915	1.76382e-43	100.66	KGDFADEASAT(0.006)T(0.084)ES(0.91)DAEETFKR	4	-0.71348	1	0.724638	0.798104	0.715613	1.2563	1.23094	1.34149
Molecular Function	GO:0016831	5	carboxy-lyase activity	0.00543606	TRINITY_DN86269_c0_g1_m.21504	11	1.53457	Up	0.00507527	S	PREDICTED: phosphoenolpyruvate carboxylase 2 [Elaeis guineensis]	1	4.58017e-07	107.11	HAS(1)IDAQLR	3	-0.017494	12	0.79504	0.859882	0.777163	1.16351	1.17772	1.39098
Molecular Function	GO:0016831	5	carboxy-lyase activity	0.00543606	TRINITY_DN86269_c0_g1_m.21504	760	2.46702	Up	0.000197267	S	PREDICTED: phosphoenolpyruvate carboxylase 2 [Elaeis guineensis]	0.991736	0.000700086	55.724	RKPS(0.992)GGIES(0.008)LR	3	-0.066071	2	0.616338	0.621681	0.680969	1.54054	1.48237	1.71128
Molecular Function	GO:0005506	7	iron ion binding	0.0471199	TRINITY_DN104387_c0_g1_m.8902	138	2.72677	Up	0.000848953	S	PREDICTED: cytochrome P450 71A1-like isoform X2 [Phoenix dactylifera]	0.979928	0.00160887	101.39	THLLS(0.02)S(0.98)QK	2	-0.093548	2	0.620766	0.650852	0.529741	1.51175	1.54469	1.85546
Molecular Function	GO:0005506	7	iron ion binding	0.0471199	TRINITY_DN64209_c0_g1_m.17563	233	2.04491	Up	0.000488997	S	"PREDICTED: ferritin-3, chloroplastic-like [Phoenix dactylifera]"	0.922584	0.00135475	59.294	LLNT(0.077)HS(0.923)VAAR	3	1.1184	2	0.708999	0.725569	0.776928	1.42222	1.64937	1.45072
Molecular Function	GO:0005506	7	iron ion binding	0.0471199	TRINITY_DN104730_c3_g5_m.9631	538	2.81821	Up	0.000229705	S	geraniol 8-hydroxylase-like [Ananas comosus]	1	6.07476e-05	84.759	AQS(1)LVLVPAAR	2	0.71283	3	0.605481	0.707635	0.595923	1.7417	1.67942	1.95896
Molecular Function	GO:0022853	6	active ion transmembrane transporter activity	0.105062	TRINITY_DN92372_c0_g3_m.25578	124	1.53123	Up	0.0157346	S	PREDICTED: V-type proton ATPase subunit F-like [Prunus mume]	0.9985	1.02077e-05	78.902	YLFS(0.001)AES(0.998)VASDRR	3	0.11241	1	0.85473	0.888889	0.609641	1.30982	1.15059	1.14298
Molecular Function	GO:0022853	6	active ion transmembrane transporter activity	0.105062	TRINITY_DN88673_c0_g1_m.22662	3	1.86021	Up	0.00155771	T	ATP synthase CF1 alpha subunit (chloroplast) [Dendrobium huoshanense]	0.999998	6.94243e-07	84.94	GT(1)LRADEISNIIR	3	0.71127	1	0.636973	0.841546	0.616585	1.32966	1.23638	1.33129
Molecular Function	GO:0022853	6	active ion transmembrane transporter activity	0.105062	TRINITY_DN94812_c0_g1_m.28275	135	1.75551	Up	0.000162677	S	"PREDICTED: ATP synthase subunit gamma, mitochondrial-like [Phoenix dactylifera]"	0.999654	0.00129959	60.345	VYS(1)GPEKETK	3	-0.31997	1	0.711782	0.766635	0.725264	1.22281	1.29566	1.3501
Molecular Function	GO:0016705	4	oxidoreductase activity, acting on paired donors, with incorporation or reduction of molecular oxygen	0.026441	TRINITY_DN104387_c0_g1_m.8902	138	2.72677	Up	0.000848953	S	PREDICTED: cytochrome P450 71A1-like isoform X2 [Phoenix dactylifera]	0.979928	0.00160887	101.39	THLLS(0.02)S(0.98)QK	2	-0.093548	2	0.620766	0.650852	0.529741	1.51175	1.54469	1.85546
Molecular Function	GO:0016705	4	oxidoreductase activity, acting on paired donors, with incorporation or reduction of molecular oxygen	0.026441	TRINITY_DN94644_c0_g1_m.28091	619	1.74797	Up	0.00217641	S	"zeaxanthin epoxidase, chloroplastic [Asparagus officinalis]"	0.763787	1.18654e-08	89.344	VRS(0.764)S(0.218)HS(0.018)IEFGSDK	3	-0.014226	1	0.73753	0.665996	0.743494	1.26534	1.11944	1.36813
Molecular Function	GO:0016705	4	oxidoreductase activity, acting on paired donors, with incorporation or reduction of molecular oxygen	0.026441	TRINITY_DN104730_c3_g5_m.9631	538	2.81821	Up	0.000229705	S	geraniol 8-hydroxylase-like [Ananas comosus]	1	6.07476e-05	84.759	AQS(1)LVLVPAAR	2	0.71283	3	0.605481	0.707635	0.595923	1.7417	1.67942	1.95896
Molecular Function	GO:0004553	5	hydrolase activity, hydrolyzing O-glycosyl compounds	0.105062	TRINITY_DN103348_c8_g2_m.6625	808	1.52771	Up	0.00410742	S	"PREDICTED: 1,4-alpha-glucan-branching enzyme 1, chloroplastic/amyloplastic isoform X1 [Elaeis guineensis]"	0.999986	2.0151e-43	141.18	INPS(1)AEYFSTEGK	2	-0.26631	5	0.720497	0.824302	0.87013	1.14836	1.20222	1.33873
Molecular Function	GO:0004553	5	hydrolase activity, hydrolyzing O-glycosyl compounds	0.105062	TRINITY_DN76758_c0_g1_m.18997	74	1.96225	Up	0.000812528	T	PREDICTED: probable alkaline/neutral invertase D [Elaeis guineensis]	0.999018	3.83086e-09	102.09	SGFGT(0.999)PAS(0.001)SAR	2	0.60016	3	0.727273	0.797178	0.62	1.29196	1.4527	1.46329
Molecular Function	GO:0004553	5	hydrolase activity, hydrolyzing O-glycosyl compounds	0.105062	TRINITY_DN76758_c0_g1_m.18997	64	1.92561	Up	0.00190721	S	PREDICTED: probable alkaline/neutral invertase D [Elaeis guineensis]	0.998297	1.08233e-26	105.9	AVDGFDS(0.002)MYS(0.998)PGGIR	2	0.23864	5	0.75146	0.803351	0.614483	1.24941	1.43919	1.48861
Molecular Function	GO:0004553	5	hydrolase activity, hydrolyzing O-glycosyl compounds	0.105062	TRINITY_DN92219_c0_g1_m.25433	65	2.32307	Up	8.14162e-05	S	PREDICTED: probable alkaline/neutral invertase D [Elaeis guineensis]	1	1.8878e-227	202.94	AIDGFESLYS(1)PGGIR	2	-0.30819	7	0.628171	0.648379	0.642738	1.5308	1.38382	1.54402
Molecular Function	GO:0004553	5	hydrolase activity, hydrolyzing O-glycosyl compounds	0.105062	TRINITY_DN92219_c0_g1_m.25433	79	2.37636	Up	0.000740715	S	PREDICTED: probable alkaline/neutral invertase D [Elaeis guineensis]	0.999795	0.00265993	63.754	SGLNTPAWS(1)AR	2	-0.15611	1	0.566054	0.660017	0.666945	1.61599	1.32832	1.55418
Molecular Function	GO:0016747	5	transferase activity, transferring acyl groups other than amino-acyl groups	0.140848	TRINITY_DN98908_c0_g1_m.34340	286	1.97218	Up	5.09396e-06	T	PREDICTED: omega-hydroxypalmitate O-feruloyl transferase-like [Musa acuminata subsp. malaccensis]	0.994317	0.00498679	69.672	SFT(0.994)FT(0.005)PEK	2	0.75692	1	0.720295	0.73688	0.705971	1.39017	1.41896	1.45699
Molecular Function	GO:0016747	5	transferase activity, transferring acyl groups other than amino-acyl groups	0.140848	TRINITY_DN95345_c0_g1_m.28985	230	1.6616	Up	0.000140733	S	PREDICTED: probable acetyltransferase NATA1-like [Musa acuminata subsp. malaccensis]	0.999981	0.00719478	48.369	YAVDEEDS(1)AGRR	2	1.6579	1	0.704693	0.787521	0.814783	1.25116	1.289	1.29314
Molecular Function	GO:0016747	5	transferase activity, transferring acyl groups other than amino-acyl groups	0.140848	TRINITY_DN101440_c1_g2_m.2696	221	3.84717	Up	1.01691e-05	S	PREDICTED: BAHD acyltransferase DCR [Musa acuminata subsp. malaccensis]	0.988276	0.00010042	81.128	GEPIS(0.012)AS(0.988)PVHNR	3	0.74707	3	0.626129	0.643092	0.666667	2.60778	2.3873	2.4526
Molecular Function	GO:0015405	6	P-P-bond-hydrolysis-driven transmembrane transporter activity	0.00778679	TRINITY_DN92372_c0_g3_m.25578	124	1.53123	Up	0.0157346	S	PREDICTED: V-type proton ATPase subunit F-like [Prunus mume]	0.9985	1.02077e-05	78.902	YLFS(0.001)AES(0.998)VASDRR	3	0.11241	1	0.85473	0.888889	0.609641	1.30982	1.15059	1.14298
Molecular Function	GO:0015405	6	P-P-bond-hydrolysis-driven transmembrane transporter activity	0.00778679	TRINITY_DN89983_c0_g4_m.23490	67	1.90836	Up	1.49186e-05	S	PREDICTED: V-type proton ATPase subunit D-like [Elaeis guineensis]	0.794572	0.00110478	75.739	AS(0.205)S(0.795)FALTEAK	3	0.23071	1	0.722365	0.729362	0.671595	1.34937	1.32019	1.38249
Molecular Function	GO:0015405	6	P-P-bond-hydrolysis-driven transmembrane transporter activity	0.00778679	TRINITY_DN103460_c0_g1_m.6877	1609	2.15584	Up	0.000662396	S	ABC transporter C family member 2-like [Asparagus officinalis]	1	6.73792e-09	100.4	LQHPNFS(1)FEDK	2	-0.086248	7	0.744921	0.551837	0.637465	1.28285	1.4303	1.45673
Molecular Function	GO:0015405	6	P-P-bond-hydrolysis-driven transmembrane transporter activity	0.00778679	TRINITY_DN105080_c0_g1_m.10486	897	2.42927	Up	2.04901e-05	S	PREDICTED: ABC transporter C family member 14-like [Phoenix dactylifera]	0.99992	8.22538e-09	103.79	SKDESSVIS(1)PK	2	0.07238	22	0.591723	0.558342	0.547065	1.41926	1.39163	1.3119
Molecular Function	GO:0015405	6	P-P-bond-hydrolysis-driven transmembrane transporter activity	0.00778679	TRINITY_DN105080_c0_g1_m.10486	874	1.56552	Up	0.00112312	S	PREDICTED: ABC transporter C family member 14-like [Phoenix dactylifera]	0.934026	1.06413e-05	56.882	MDS(0.934)PS(0.066)KQGDQTITNDEK	3	1.1102	1	0.728188	0.717557	0.861573	1.24708	1.2	1.16507
Molecular Function	GO:0015405	6	P-P-bond-hydrolysis-driven transmembrane transporter activity	0.00778679	TRINITY_DN91683_c0_g1_m.24948	749	2.09055	Up	0.00178965	T	PREDICTED: pyrophosphate-energized membrane proton pump 3-like isoform X1 [Gossypium raimondii]	1	0.0231849	44.425	FIET(1)GALGGK	2	2.5105	1	0.654801	0.719268	0.652766	1.2866	1.3467	1.6039
Molecular Function	GO:0015405	6	P-P-bond-hydrolysis-driven transmembrane transporter activity	0.00778679	TRINITY_DN88673_c0_g1_m.22662	3	1.86021	Up	0.00155771	T	ATP synthase CF1 alpha subunit (chloroplast) [Dendrobium huoshanense]	0.999998	6.94243e-07	84.94	GT(1)LRADEISNIIR	3	0.71127	1	0.636973	0.841546	0.616585	1.32966	1.23638	1.33129
Molecular Function	GO:0015405	6	P-P-bond-hydrolysis-driven transmembrane transporter activity	0.00778679	TRINITY_DN94812_c0_g1_m.28275	135	1.75551	Up	0.000162677	S	"PREDICTED: ATP synthase subunit gamma, mitochondrial-like [Phoenix dactylifera]"	0.999654	0.00129959	60.345	VYS(1)GPEKETK	3	-0.31997	1	0.711782	0.766635	0.725264	1.22281	1.29566	1.3501
Molecular Function	GO:0050660	6	flavin adenine dinucleotide binding	0.026441	TRINITY_DN94644_c0_g1_m.28091	619	1.74797	Up	0.00217641	S	"zeaxanthin epoxidase, chloroplastic [Asparagus officinalis]"	0.763787	1.18654e-08	89.344	VRS(0.764)S(0.218)HS(0.018)IEFGSDK	3	-0.014226	1	0.73753	0.665996	0.743494	1.26534	1.11944	1.36813
Molecular Function	GO:0050660	6	flavin adenine dinucleotide binding	0.026441	TRINITY_DN95074_c0_g1_m.28585	2	2.18462	Up	0.00989005	S	delta(24)-sterol reductase-like [Asparagus officinalis]	1	0.000736933	58.172	S(1)DLRAPLRPK	2	-0.31432	3	0.647727	0.660514	0.710327	1.15538	1.50871	1.74571
Molecular Function	GO:0050660	6	flavin adenine dinucleotide binding	0.026441	TRINITY_DN103754_c1_g13_m.7535	127	1.50223	Up	0.00648972	S	PREDICTED: FAD-dependent urate hydroxylase [Phoenix dactylifera]	0.88388	0.00170905	56.036	S(0.116)FS(0.884)FKEEAPGQEVR	3	-0.58838	1	0.73849	0.83871	0.817805	1.32121	1.07626	1.20039
Molecular Function	GO:0016903	4	oxidoreductase activity, acting on the aldehyde or oxo group of donors	0.0334904	TRINITY_DN88061_c0_g1_m.22326	166	1.83357	Up	0.00152665	T	PREDICTED: betaine aldehyde dehydrogenase 2-like [Musa acuminata subsp. malaccensis]	0.99729	4.54995e-06	82.755	QRT(0.997)PVS(0.003)VPLQTFK	3	-1.4884	2	0.702183	0.67807	0.774684	1.20644	1.29236	1.45244
Molecular Function	GO:0016903	4	oxidoreductase activity, acting on the aldehyde or oxo group of donors	0.0334904	TRINITY_DN94662_c0_g1_m.28114	290	1.53087	Up	0.0146154	S	"aldehyde dehydrogenase family 2 member B7, mitochondrial-like [Ananas comosus]"	0.963301	0.000275081	78.903	LAFTGS(0.004)T(0.028)S(0.963)T(0.005)GK	3	0.0296	1	0.848261	0.8198	0.679634	1.17539	1.06108	1.35755
Molecular Function	GO:0016903	4	oxidoreductase activity, acting on the aldehyde or oxo group of donors	0.0334904	TRINITY_DN96518_c1_g6_m.30664	478	1.8923	Up	0.000658646	S	PREDICTED: aldehyde dehydrogenase family 3 member H1 [Phoenix dactylifera]	1	0.00126939	82.437	S(1)FGGEVSAR	2	0.16511	1	0.706308	0.64666	0.723029	1.19043	1.38229	1.35569
Molecular Function	GO:0016903	4	oxidoreductase activity, acting on the aldehyde or oxo group of donors	0.0334904	TRINITY_DN91364_c1_g1_m.24671	207	1.79985	Up	0.000330472	S	"glyceraldehyde-3-phosphate dehydrogenase 2, cytosolic [Ananas comosus]"	0.999996	8.40349e-61	146.13	AAS(1)FNIIPSSTGAAK	2	0.26466	37	0.695738	0.766041	0.677451	1.23761	1.2458	1.36687
Molecular Function	GO:0051213	4	dioxygenase activity	0.022491	TRINITY_DN99283_c0_g1_m.34976	239	1.64985	Up	0.000573891	S	"carotenoid 9,10(9',10')-cleavage dioxygenase [Asparagus officinalis]"	0.755491	0.00158514	73.435	LAHS(0.755)FT(0.245)AHPK	3	1.247	1	0.686343	0.739679	0.809584	1.24703	1.16537	1.27602
Molecular Function	GO:0051213	4	dioxygenase activity	0.022491	TRINITY_DN103010_c1_g1_m.5891	339	4.184	Up	2.96882e-06	T	linoleate 9S-lipoxygenase 6 isoform X1 [Ananas comosus]	0.998017	0.00724577	48.568	T(0.002)FIT(0.998)PGHNQR	3	-0.028953	1	0.6455	0.625494	0.587093	2.57567	2.68389	2.51467
Molecular Function	GO:0051213	4	dioxygenase activity	0.022491	TRINITY_DN103010_c1_g1_m.5891	821	2.95367	Up	0.000751898	S	linoleate 9S-lipoxygenase 6 isoform X1 [Ananas comosus]	0.99999	0.000113134	78.249	NIS(1)NLNHDPSLK	3	-0.097132	1	0.679183	0.78793	0.677327	2.35905	2.12158	1.85333
Molecular Function	GO:0016802	5	trialkylsulfonium hydrolase activity	0.022491	TRINITY_DN104176_c8_g1_m.8436	46	2.88027	Up	5.77687e-05	S	PREDICTED: adenosylhomocysteinase-like [Phoenix dactylifera]	1	3.98938e-07	97.073	VKDLS(1)QADFGR	3	1.5574	2	0.515625	0.555974	0.536842	1.44421	1.55371	1.63483
Molecular Function	GO:0016802	5	trialkylsulfonium hydrolase activity	0.022491	TRINITY_DN100616_c1_g1_m.1117	52	1.72366	Up	0.000139023	S	PREDICTED: adenosylhomocysteinase-like [Phoenix dactylifera]	1	0.00191834	52.966	VKDMS(1)QADFGR	3	0.61365	2	0.719008	0.808682	0.748184	1.25841	1.30949	1.35492
Molecular Function	GO:0016829	3	lyase activity	0.0308772	TRINITY_DN88736_c0_g1_m.22706	472	1.50355	Up	0.000519978	S	PREDICTED: glutamate decarboxylase [Elaeis guineensis]	1	0.00348163	61.11	KS(1)VDEVPK	3	0.87561	1	0.757261	0.799342	0.803983	1.15174	1.14286	1.25466
Molecular Function	GO:0016829	3	lyase activity	0.0308772	TRINITY_DN96247_c1_g1_m.30267	311	1.54906	Up	0.0249456	S	PREDICTED: phosphoenolpyruvate carboxylase 2-like [Musa acuminata subsp. malaccensis]	1	1.03789e-06	86.944	ANKS(1)AAELVK	2	0.041719	3	0.71629	1.02151	0.677803	1.14815	1.22552	1.36823
Molecular Function	GO:0016829	3	lyase activity	0.0308772	TRINITY_DN96519_c0_g1_m.30665	8	1.50492	Up	0.000839939	S	glutamate decarboxylase [Asparagus officinalis]	0.993633	3.4227e-244	201.61	AQS(0.994)ES(0.006)S(0.001)DSSVHSTFASR	2	0.14002	25	0.767358	0.815814	0.800363	1.26484	1.11931	1.20287
Molecular Function	GO:0016829	3	lyase activity	0.0308772	TRINITY_DN96519_c0_g1_m.30665	10	1.50589	Up	0.00688595	S	glutamate decarboxylase [Asparagus officinalis]	0.785336	3.79051e-14	76.889	AQS(0.053)ES(0.785)S(0.15)DS(0.004)S(0.007)VHSTFASR	3	-1.0104	1	0.708747	0.843721	0.830309	1.25913	1.06471	1.26434
Molecular Function	GO:0016829	3	lyase activity	0.0308772	TRINITY_DN97066_c1_g1_m.31437	135	1.71051	Up	0.000236054	S	phosphoenolpyruvate carboxylase 2 [Gossypium hirsutum]	0.909915	1.76382e-43	100.66	KGDFADEASAT(0.006)T(0.084)ES(0.91)DAEETFKR	4	-0.71348	1	0.724638	0.798104	0.715613	1.2563	1.23094	1.34149
Molecular Function	GO:0016829	3	lyase activity	0.0308772	TRINITY_DN96287_c0_g1_m.30344	350	1.64889	Up	0.000190032	S	"PREDICTED: fructose-bisphosphate aldolase 1, cytoplasmic [Elaeis guineensis]"	0.999223	5.56702e-69	131.82	YGGDAALGDGAS(0.001)ES(0.999)LHVK	3	-0.1875	4	0.739423	0.811155	0.735093	1.30587	1.20833	1.25462
Molecular Function	GO:0016829	3	lyase activity	0.0308772	TRINITY_DN86269_c0_g1_m.21504	11	1.53457	Up	0.00507527	S	PREDICTED: phosphoenolpyruvate carboxylase 2 [Elaeis guineensis]	1	4.58017e-07	107.11	HAS(1)IDAQLR	3	-0.017494	12	0.79504	0.859882	0.777163	1.16351	1.17772	1.39098
Molecular Function	GO:0016829	3	lyase activity	0.0308772	TRINITY_DN86269_c0_g1_m.21504	760	2.46702	Up	0.000197267	S	PREDICTED: phosphoenolpyruvate carboxylase 2 [Elaeis guineensis]	0.991736	0.000700086	55.724	RKPS(0.992)GGIES(0.008)LR	3	-0.066071	2	0.616338	0.621681	0.680969	1.54054	1.48237	1.71128
Molecular Function	GO:0004013	6	adenosylhomocysteinase activity	0.022491	TRINITY_DN104176_c8_g1_m.8436	46	2.88027	Up	5.77687e-05	S	PREDICTED: adenosylhomocysteinase-like [Phoenix dactylifera]	1	3.98938e-07	97.073	VKDLS(1)QADFGR	3	1.5574	2	0.515625	0.555974	0.536842	1.44421	1.55371	1.63483
Molecular Function	GO:0004013	6	adenosylhomocysteinase activity	0.022491	TRINITY_DN100616_c1_g1_m.1117	52	1.72366	Up	0.000139023	S	PREDICTED: adenosylhomocysteinase-like [Phoenix dactylifera]	1	0.00191834	52.966	VKDMS(1)QADFGR	3	0.61365	2	0.719008	0.808682	0.748184	1.25841	1.30949	1.35492
Molecular Function	GO:0016620	5	oxidoreductase activity, acting on the aldehyde or oxo group of donors, NAD or NADP as acceptor	0.00576213	TRINITY_DN88061_c0_g1_m.22326	166	1.83357	Up	0.00152665	T	PREDICTED: betaine aldehyde dehydrogenase 2-like [Musa acuminata subsp. malaccensis]	0.99729	4.54995e-06	82.755	QRT(0.997)PVS(0.003)VPLQTFK	3	-1.4884	2	0.702183	0.67807	0.774684	1.20644	1.29236	1.45244
Molecular Function	GO:0016620	5	oxidoreductase activity, acting on the aldehyde or oxo group of donors, NAD or NADP as acceptor	0.00576213	TRINITY_DN94662_c0_g1_m.28114	290	1.53087	Up	0.0146154	S	"aldehyde dehydrogenase family 2 member B7, mitochondrial-like [Ananas comosus]"	0.963301	0.000275081	78.903	LAFTGS(0.004)T(0.028)S(0.963)T(0.005)GK	3	0.0296	1	0.848261	0.8198	0.679634	1.17539	1.06108	1.35755
Molecular Function	GO:0016620	5	oxidoreductase activity, acting on the aldehyde or oxo group of donors, NAD or NADP as acceptor	0.00576213	TRINITY_DN96518_c1_g6_m.30664	478	1.8923	Up	0.000658646	S	PREDICTED: aldehyde dehydrogenase family 3 member H1 [Phoenix dactylifera]	1	0.00126939	82.437	S(1)FGGEVSAR	2	0.16511	1	0.706308	0.64666	0.723029	1.19043	1.38229	1.35569
Molecular Function	GO:0016620	5	oxidoreductase activity, acting on the aldehyde or oxo group of donors, NAD or NADP as acceptor	0.00576213	TRINITY_DN91364_c1_g1_m.24671	207	1.79985	Up	0.000330472	S	"glyceraldehyde-3-phosphate dehydrogenase 2, cytosolic [Ananas comosus]"	0.999996	8.40349e-61	146.13	AAS(1)FNIIPSSTGAAK	2	0.26466	37	0.695738	0.766041	0.677451	1.23761	1.2458	1.36687
Molecular Function	GO:0042623	9	ATPase activity, coupled	0.117321	TRINITY_DN92372_c0_g3_m.25578	124	1.53123	Up	0.0157346	S	PREDICTED: V-type proton ATPase subunit F-like [Prunus mume]	0.9985	1.02077e-05	78.902	YLFS(0.001)AES(0.998)VASDRR	3	0.11241	1	0.85473	0.888889	0.609641	1.30982	1.15059	1.14298
Molecular Function	GO:0042623	9	ATPase activity, coupled	0.117321	TRINITY_DN89983_c0_g4_m.23490	67	1.90836	Up	1.49186e-05	S	PREDICTED: V-type proton ATPase subunit D-like [Elaeis guineensis]	0.794572	0.00110478	75.739	AS(0.205)S(0.795)FALTEAK	3	0.23071	1	0.722365	0.729362	0.671595	1.34937	1.32019	1.38249
Molecular Function	GO:0042623	9	ATPase activity, coupled	0.117321	TRINITY_DN103460_c0_g1_m.6877	1609	2.15584	Up	0.000662396	S	ABC transporter C family member 2-like [Asparagus officinalis]	1	6.73792e-09	100.4	LQHPNFS(1)FEDK	2	-0.086248	7	0.744921	0.551837	0.637465	1.28285	1.4303	1.45673
Molecular Function	GO:0042623	9	ATPase activity, coupled	0.117321	TRINITY_DN105080_c0_g1_m.10486	897	2.42927	Up	2.04901e-05	S	PREDICTED: ABC transporter C family member 14-like [Phoenix dactylifera]	0.99992	8.22538e-09	103.79	SKDESSVIS(1)PK	2	0.07238	22	0.591723	0.558342	0.547065	1.41926	1.39163	1.3119
Molecular Function	GO:0042623	9	ATPase activity, coupled	0.117321	TRINITY_DN105080_c0_g1_m.10486	874	1.56552	Up	0.00112312	S	PREDICTED: ABC transporter C family member 14-like [Phoenix dactylifera]	0.934026	1.06413e-05	56.882	MDS(0.934)PS(0.066)KQGDQTITNDEK	3	1.1102	1	0.728188	0.717557	0.861573	1.24708	1.2	1.16507
Molecular Function	GO:0042623	9	ATPase activity, coupled	0.117321	TRINITY_DN88673_c0_g1_m.22662	3	1.86021	Up	0.00155771	T	ATP synthase CF1 alpha subunit (chloroplast) [Dendrobium huoshanense]	0.999998	6.94243e-07	84.94	GT(1)LRADEISNIIR	3	0.71127	1	0.636973	0.841546	0.616585	1.32966	1.23638	1.33129
Molecular Function	GO:0042623	9	ATPase activity, coupled	0.117321	TRINITY_DN94812_c0_g1_m.28275	135	1.75551	Up	0.000162677	S	"PREDICTED: ATP synthase subunit gamma, mitochondrial-like [Phoenix dactylifera]"	0.999654	0.00129959	60.345	VYS(1)GPEKETK	3	-0.31997	1	0.711782	0.766635	0.725264	1.22281	1.29566	1.3501
Molecular Function	GO:0016798	4	hydrolase activity, acting on glycosyl bonds	0.140848	TRINITY_DN103348_c8_g2_m.6625	808	1.52771	Up	0.00410742	S	"PREDICTED: 1,4-alpha-glucan-branching enzyme 1, chloroplastic/amyloplastic isoform X1 [Elaeis guineensis]"	0.999986	2.0151e-43	141.18	INPS(1)AEYFSTEGK	2	-0.26631	5	0.720497	0.824302	0.87013	1.14836	1.20222	1.33873
Molecular Function	GO:0016798	4	hydrolase activity, acting on glycosyl bonds	0.140848	TRINITY_DN76758_c0_g1_m.18997	74	1.96225	Up	0.000812528	T	PREDICTED: probable alkaline/neutral invertase D [Elaeis guineensis]	0.999018	3.83086e-09	102.09	SGFGT(0.999)PAS(0.001)SAR	2	0.60016	3	0.727273	0.797178	0.62	1.29196	1.4527	1.46329
Molecular Function	GO:0016798	4	hydrolase activity, acting on glycosyl bonds	0.140848	TRINITY_DN76758_c0_g1_m.18997	64	1.92561	Up	0.00190721	S	PREDICTED: probable alkaline/neutral invertase D [Elaeis guineensis]	0.998297	1.08233e-26	105.9	AVDGFDS(0.002)MYS(0.998)PGGIR	2	0.23864	5	0.75146	0.803351	0.614483	1.24941	1.43919	1.48861
Molecular Function	GO:0016798	4	hydrolase activity, acting on glycosyl bonds	0.140848	TRINITY_DN92219_c0_g1_m.25433	65	2.32307	Up	8.14162e-05	S	PREDICTED: probable alkaline/neutral invertase D [Elaeis guineensis]	1	1.8878e-227	202.94	AIDGFESLYS(1)PGGIR	2	-0.30819	7	0.628171	0.648379	0.642738	1.5308	1.38382	1.54402
Molecular Function	GO:0016798	4	hydrolase activity, acting on glycosyl bonds	0.140848	TRINITY_DN92219_c0_g1_m.25433	79	2.37636	Up	0.000740715	S	PREDICTED: probable alkaline/neutral invertase D [Elaeis guineensis]	0.999795	0.00265993	63.754	SGLNTPAWS(1)AR	2	-0.15611	1	0.566054	0.660017	0.666945	1.61599	1.32832	1.55418
Molecular Function	GO:0042625	12	ATPase coupled ion transmembrane transporter activity	0.105062	TRINITY_DN92372_c0_g3_m.25578	124	1.53123	Up	0.0157346	S	PREDICTED: V-type proton ATPase subunit F-like [Prunus mume]	0.9985	1.02077e-05	78.902	YLFS(0.001)AES(0.998)VASDRR	3	0.11241	1	0.85473	0.888889	0.609641	1.30982	1.15059	1.14298
Molecular Function	GO:0042625	12	ATPase coupled ion transmembrane transporter activity	0.105062	TRINITY_DN88673_c0_g1_m.22662	3	1.86021	Up	0.00155771	T	ATP synthase CF1 alpha subunit (chloroplast) [Dendrobium huoshanense]	0.999998	6.94243e-07	84.94	GT(1)LRADEISNIIR	3	0.71127	1	0.636973	0.841546	0.616585	1.32966	1.23638	1.33129
Molecular Function	GO:0042625	12	ATPase coupled ion transmembrane transporter activity	0.105062	TRINITY_DN94812_c0_g1_m.28275	135	1.75551	Up	0.000162677	S	"PREDICTED: ATP synthase subunit gamma, mitochondrial-like [Phoenix dactylifera]"	0.999654	0.00129959	60.345	VYS(1)GPEKETK	3	-0.31997	1	0.711782	0.766635	0.725264	1.22281	1.29566	1.3501
Molecular Function	GO:0044769	13	ATPase activity, coupled to transmembrane movement of ions, rotational mechanism	0.0471199	TRINITY_DN92372_c0_g3_m.25578	124	1.53123	Up	0.0157346	S	PREDICTED: V-type proton ATPase subunit F-like [Prunus mume]	0.9985	1.02077e-05	78.902	YLFS(0.001)AES(0.998)VASDRR	3	0.11241	1	0.85473	0.888889	0.609641	1.30982	1.15059	1.14298
Molecular Function	GO:0044769	13	ATPase activity, coupled to transmembrane movement of ions, rotational mechanism	0.0471199	TRINITY_DN88673_c0_g1_m.22662	3	1.86021	Up	0.00155771	T	ATP synthase CF1 alpha subunit (chloroplast) [Dendrobium huoshanense]	0.999998	6.94243e-07	84.94	GT(1)LRADEISNIIR	3	0.71127	1	0.636973	0.841546	0.616585	1.32966	1.23638	1.33129
Molecular Function	GO:0044769	13	ATPase activity, coupled to transmembrane movement of ions, rotational mechanism	0.0471199	TRINITY_DN94812_c0_g1_m.28275	135	1.75551	Up	0.000162677	S	"PREDICTED: ATP synthase subunit gamma, mitochondrial-like [Phoenix dactylifera]"	0.999654	0.00129959	60.345	VYS(1)GPEKETK	3	-0.31997	1	0.711782	0.766635	0.725264	1.22281	1.29566	1.3501
Molecular Function	GO:0046933	14	proton-transporting ATP synthase activity, rotational mechanism	0.0607935	TRINITY_DN88673_c0_g1_m.22662	3	1.86021	Up	0.00155771	T	ATP synthase CF1 alpha subunit (chloroplast) [Dendrobium huoshanense]	0.999998	6.94243e-07	84.94	GT(1)LRADEISNIIR	3	0.71127	1	0.636973	0.841546	0.616585	1.32966	1.23638	1.33129
Molecular Function	GO:0046933	14	proton-transporting ATP synthase activity, rotational mechanism	0.0607935	TRINITY_DN94812_c0_g1_m.28275	135	1.75551	Up	0.000162677	S	"PREDICTED: ATP synthase subunit gamma, mitochondrial-like [Phoenix dactylifera]"	0.999654	0.00129959	60.345	VYS(1)GPEKETK	3	-0.31997	1	0.711782	0.766635	0.725264	1.22281	1.29566	1.3501
Molecular Function	GO:0016702	5	oxidoreductase activity, acting on single donors with incorporation of molecular oxygen, incorporation of two atoms of oxygen	0.022491	TRINITY_DN99283_c0_g1_m.34976	239	1.64985	Up	0.000573891	S	"carotenoid 9,10(9',10')-cleavage dioxygenase [Asparagus officinalis]"	0.755491	0.00158514	73.435	LAHS(0.755)FT(0.245)AHPK	3	1.247	1	0.686343	0.739679	0.809584	1.24703	1.16537	1.27602
Molecular Function	GO:0016702	5	oxidoreductase activity, acting on single donors with incorporation of molecular oxygen, incorporation of two atoms of oxygen	0.022491	TRINITY_DN103010_c1_g1_m.5891	339	4.184	Up	2.96882e-06	T	linoleate 9S-lipoxygenase 6 isoform X1 [Ananas comosus]	0.998017	0.00724577	48.568	T(0.002)FIT(0.998)PGHNQR	3	-0.028953	1	0.6455	0.625494	0.587093	2.57567	2.68389	2.51467
Molecular Function	GO:0016702	5	oxidoreductase activity, acting on single donors with incorporation of molecular oxygen, incorporation of two atoms of oxygen	0.022491	TRINITY_DN103010_c1_g1_m.5891	821	2.95367	Up	0.000751898	S	linoleate 9S-lipoxygenase 6 isoform X1 [Ananas comosus]	0.99999	0.000113134	78.249	NIS(1)NLNHDPSLK	3	-0.097132	1	0.679183	0.78793	0.677327	2.35905	2.12158	1.85333
Molecular Function	GO:0016746	4	transferase activity, transferring acyl groups	0.180024	TRINITY_DN98908_c0_g1_m.34340	286	1.97218	Up	5.09396e-06	T	PREDICTED: omega-hydroxypalmitate O-feruloyl transferase-like [Musa acuminata subsp. malaccensis]	0.994317	0.00498679	69.672	SFT(0.994)FT(0.005)PEK	2	0.75692	1	0.720295	0.73688	0.705971	1.39017	1.41896	1.45699
Molecular Function	GO:0016746	4	transferase activity, transferring acyl groups	0.180024	TRINITY_DN95345_c0_g1_m.28985	230	1.6616	Up	0.000140733	S	PREDICTED: probable acetyltransferase NATA1-like [Musa acuminata subsp. malaccensis]	0.999981	0.00719478	48.369	YAVDEEDS(1)AGRR	2	1.6579	1	0.704693	0.787521	0.814783	1.25116	1.289	1.29314
Molecular Function	GO:0016746	4	transferase activity, transferring acyl groups	0.180024	TRINITY_DN101440_c1_g2_m.2696	221	3.84717	Up	1.01691e-05	S	PREDICTED: BAHD acyltransferase DCR [Musa acuminata subsp. malaccensis]	0.988276	0.00010042	81.128	GEPIS(0.012)AS(0.988)PVHNR	3	0.74707	3	0.626129	0.643092	0.666667	2.60778	2.3873	2.4526
Molecular Function	GO:0016830	4	carbon-carbon lyase activity	0.00440831	TRINITY_DN88736_c0_g1_m.22706	472	1.50355	Up	0.000519978	S	PREDICTED: glutamate decarboxylase [Elaeis guineensis]	1	0.00348163	61.11	KS(1)VDEVPK	3	0.87561	1	0.757261	0.799342	0.803983	1.15174	1.14286	1.25466
Molecular Function	GO:0016830	4	carbon-carbon lyase activity	0.00440831	TRINITY_DN96247_c1_g1_m.30267	311	1.54906	Up	0.0249456	S	PREDICTED: phosphoenolpyruvate carboxylase 2-like [Musa acuminata subsp. malaccensis]	1	1.03789e-06	86.944	ANKS(1)AAELVK	2	0.041719	3	0.71629	1.02151	0.677803	1.14815	1.22552	1.36823
Molecular Function	GO:0016830	4	carbon-carbon lyase activity	0.00440831	TRINITY_DN96519_c0_g1_m.30665	8	1.50492	Up	0.000839939	S	glutamate decarboxylase [Asparagus officinalis]	0.993633	3.4227e-244	201.61	AQS(0.994)ES(0.006)S(0.001)DSSVHSTFASR	2	0.14002	25	0.767358	0.815814	0.800363	1.26484	1.11931	1.20287
Molecular Function	GO:0016830	4	carbon-carbon lyase activity	0.00440831	TRINITY_DN96519_c0_g1_m.30665	10	1.50589	Up	0.00688595	S	glutamate decarboxylase [Asparagus officinalis]	0.785336	3.79051e-14	76.889	AQS(0.053)ES(0.785)S(0.15)DS(0.004)S(0.007)VHSTFASR	3	-1.0104	1	0.708747	0.843721	0.830309	1.25913	1.06471	1.26434
Molecular Function	GO:0016830	4	carbon-carbon lyase activity	0.00440831	TRINITY_DN97066_c1_g1_m.31437	135	1.71051	Up	0.000236054	S	phosphoenolpyruvate carboxylase 2 [Gossypium hirsutum]	0.909915	1.76382e-43	100.66	KGDFADEASAT(0.006)T(0.084)ES(0.91)DAEETFKR	4	-0.71348	1	0.724638	0.798104	0.715613	1.2563	1.23094	1.34149
Molecular Function	GO:0016830	4	carbon-carbon lyase activity	0.00440831	TRINITY_DN96287_c0_g1_m.30344	350	1.64889	Up	0.000190032	S	"PREDICTED: fructose-bisphosphate aldolase 1, cytoplasmic [Elaeis guineensis]"	0.999223	5.56702e-69	131.82	YGGDAALGDGAS(0.001)ES(0.999)LHVK	3	-0.1875	4	0.739423	0.811155	0.735093	1.30587	1.20833	1.25462
Molecular Function	GO:0016830	4	carbon-carbon lyase activity	0.00440831	TRINITY_DN86269_c0_g1_m.21504	11	1.53457	Up	0.00507527	S	PREDICTED: phosphoenolpyruvate carboxylase 2 [Elaeis guineensis]	1	4.58017e-07	107.11	HAS(1)IDAQLR	3	-0.017494	12	0.79504	0.859882	0.777163	1.16351	1.17772	1.39098
Molecular Function	GO:0016830	4	carbon-carbon lyase activity	0.00440831	TRINITY_DN86269_c0_g1_m.21504	760	2.46702	Up	0.000197267	S	PREDICTED: phosphoenolpyruvate carboxylase 2 [Elaeis guineensis]	0.991736	0.000700086	55.724	RKPS(0.992)GGIES(0.008)LR	3	-0.066071	2	0.616338	0.621681	0.680969	1.54054	1.48237	1.71128
Molecular Function	GO:0046906	4	tetrapyrrole binding	0.165216	TRINITY_DN104387_c0_g1_m.8902	138	2.72677	Up	0.000848953	S	PREDICTED: cytochrome P450 71A1-like isoform X2 [Phoenix dactylifera]	0.979928	0.00160887	101.39	THLLS(0.02)S(0.98)QK	2	-0.093548	2	0.620766	0.650852	0.529741	1.51175	1.54469	1.85546
Molecular Function	GO:0046906	4	tetrapyrrole binding	0.165216	TRINITY_DN104730_c3_g5_m.9631	538	2.81821	Up	0.000229705	S	geraniol 8-hydroxylase-like [Ananas comosus]	1	6.07476e-05	84.759	AQS(1)LVLVPAAR	2	0.71283	3	0.605481	0.707635	0.595923	1.7417	1.67942	1.95896
Molecular Function	GO:0016801	4	hydrolase activity, acting on ether bonds	0.022491	TRINITY_DN104176_c8_g1_m.8436	46	2.88027	Up	5.77687e-05	S	PREDICTED: adenosylhomocysteinase-like [Phoenix dactylifera]	1	3.98938e-07	97.073	VKDLS(1)QADFGR	3	1.5574	2	0.515625	0.555974	0.536842	1.44421	1.55371	1.63483
Molecular Function	GO:0016801	4	hydrolase activity, acting on ether bonds	0.022491	TRINITY_DN100616_c1_g1_m.1117	52	1.72366	Up	0.000139023	S	PREDICTED: adenosylhomocysteinase-like [Phoenix dactylifera]	1	0.00191834	52.966	VKDMS(1)QADFGR	3	0.61365	2	0.719008	0.808682	0.748184	1.25841	1.30949	1.35492
Molecular Function	GO:0016491	3	oxidoreductase activity	0.0495182	TRINITY_DN104387_c0_g1_m.8902	138	2.72677	Up	0.000848953	S	PREDICTED: cytochrome P450 71A1-like isoform X2 [Phoenix dactylifera]	0.979928	0.00160887	101.39	THLLS(0.02)S(0.98)QK	2	-0.093548	2	0.620766	0.650852	0.529741	1.51175	1.54469	1.85546
Molecular Function	GO:0016491	3	oxidoreductase activity	0.0495182	TRINITY_DN88061_c0_g1_m.22326	166	1.83357	Up	0.00152665	T	PREDICTED: betaine aldehyde dehydrogenase 2-like [Musa acuminata subsp. malaccensis]	0.99729	4.54995e-06	82.755	QRT(0.997)PVS(0.003)VPLQTFK	3	-1.4884	2	0.702183	0.67807	0.774684	1.20644	1.29236	1.45244
Molecular Function	GO:0016491	3	oxidoreductase activity	0.0495182	TRINITY_DN97347_c0_g1_m.31886	11	1.71364	Up	0.000355635	S	PREDICTED: probable mannitol dehydrogenase [Phoenix dactylifera]	1	0.00081624	70.373	KKVS(1)PEEEHPR	3	0.52243	1	0.817154	0.683235	0.734024	1.23246	1.32438	1.27213
Molecular Function	GO:0016491	3	oxidoreductase activity	0.0495182	TRINITY_DN99283_c0_g1_m.34976	239	1.64985	Up	0.000573891	S	"carotenoid 9,10(9',10')-cleavage dioxygenase [Asparagus officinalis]"	0.755491	0.00158514	73.435	LAHS(0.755)FT(0.245)AHPK	3	1.247	1	0.686343	0.739679	0.809584	1.24703	1.16537	1.27602
Molecular Function	GO:0016491	3	oxidoreductase activity	0.0495182	TRINITY_DN103010_c1_g1_m.5891	339	4.184	Up	2.96882e-06	T	linoleate 9S-lipoxygenase 6 isoform X1 [Ananas comosus]	0.998017	0.00724577	48.568	T(0.002)FIT(0.998)PGHNQR	3	-0.028953	1	0.6455	0.625494	0.587093	2.57567	2.68389	2.51467
Molecular Function	GO:0016491	3	oxidoreductase activity	0.0495182	TRINITY_DN103010_c1_g1_m.5891	821	2.95367	Up	0.000751898	S	linoleate 9S-lipoxygenase 6 isoform X1 [Ananas comosus]	0.99999	0.000113134	78.249	NIS(1)NLNHDPSLK	3	-0.097132	1	0.679183	0.78793	0.677327	2.35905	2.12158	1.85333
Molecular Function	GO:0016491	3	oxidoreductase activity	0.0495182	TRINITY_DN96518_c1_g6_m.30664	478	1.8923	Up	0.000658646	S	PREDICTED: aldehyde dehydrogenase family 3 member H1 [Phoenix dactylifera]	1	0.00126939	82.437	S(1)FGGEVSAR	2	0.16511	1	0.706308	0.64666	0.723029	1.19043	1.38229	1.35569
Molecular Function	GO:0016491	3	oxidoreductase activity	0.0495182	TRINITY_DN95074_c0_g1_m.28585	2	2.18462	Up	0.00989005	S	delta(24)-sterol reductase-like [Asparagus officinalis]	1	0.000736933	58.172	S(1)DLRAPLRPK	2	-0.31432	3	0.647727	0.660514	0.710327	1.15538	1.50871	1.74571
Molecular Function	GO:0016491	3	oxidoreductase activity	0.0495182	TRINITY_DN94644_c0_g1_m.28091	619	1.74797	Up	0.00217641	S	"zeaxanthin epoxidase, chloroplastic [Asparagus officinalis]"	0.763787	1.18654e-08	89.344	VRS(0.764)S(0.218)HS(0.018)IEFGSDK	3	-0.014226	1	0.73753	0.665996	0.743494	1.26534	1.11944	1.36813
Molecular Function	GO:0016491	3	oxidoreductase activity	0.0495182	TRINITY_DN91480_c0_g1_m.24763	717	1.61044	Up	0.0104625	S	PREDICTED: peroxisomal fatty acid beta-oxidation multifunctional protein [Musa acuminata subsp. malaccensis]	0.808465	2.56154e-19	105.63	GLPLSFAGSS(0.057)S(0.808)S(0.134)K	3	0.58282	1	0.881148	0.633333	0.809969	1.38038	1.23657	1.12642
Molecular Function	GO:0016491	3	oxidoreductase activity	0.0495182	TRINITY_DN94662_c0_g1_m.28114	290	1.53087	Up	0.0146154	S	"aldehyde dehydrogenase family 2 member B7, mitochondrial-like [Ananas comosus]"	0.963301	0.000275081	78.903	LAFTGS(0.004)T(0.028)S(0.963)T(0.005)GK	3	0.0296	1	0.848261	0.8198	0.679634	1.17539	1.06108	1.35755
Molecular Function	GO:0016491	3	oxidoreductase activity	0.0495182	TRINITY_DN98303_c3_g1_m.33397	83	1.61615	Up	0.000358486	S	PREDICTED: NADPH--cytochrome P450 reductase-like [Musa acuminata subsp. malaccensis]	1	7.0019e-07	84.41	EVS(1)EPEIDDGKKK	4	0.51306	1	0.791145	0.722656	0.780347	1.17928	1.22516	1.30325
Molecular Function	GO:0016491	3	oxidoreductase activity	0.0495182	TRINITY_DN103754_c1_g13_m.7535	127	1.50223	Up	0.00648972	S	PREDICTED: FAD-dependent urate hydroxylase [Phoenix dactylifera]	0.88388	0.00170905	56.036	S(0.116)FS(0.884)FKEEAPGQEVR	3	-0.58838	1	0.73849	0.83871	0.817805	1.32121	1.07626	1.20039
Molecular Function	GO:0016491	3	oxidoreductase activity	0.0495182	TRINITY_DN91364_c1_g1_m.24671	207	1.79985	Up	0.000330472	S	"glyceraldehyde-3-phosphate dehydrogenase 2, cytosolic [Ananas comosus]"	0.999996	8.40349e-61	146.13	AAS(1)FNIIPSSTGAAK	2	0.26466	37	0.695738	0.766041	0.677451	1.23761	1.2458	1.36687
Molecular Function	GO:0016491	3	oxidoreductase activity	0.0495182	TRINITY_DN93191_c1_g1_m.26364	25	2.23668	Up	0.00210986	S	"PREDICTED: thiamine thiazole synthase, chloroplastic [Elaeis guineensis]"	0.940951	0.0279096	76.815	S(0.008)LS(0.941)IS(0.051)AK	2	-1.8201	1	0.6	0.59743	0.604298	1.1411	1.39523	1.49355
Molecular Function	GO:0016491	3	oxidoreductase activity	0.0495182	TRINITY_DN104730_c3_g5_m.9631	538	2.81821	Up	0.000229705	S	geraniol 8-hydroxylase-like [Ananas comosus]	1	6.07476e-05	84.759	AQS(1)LVLVPAAR	2	0.71283	3	0.605481	0.707635	0.595923	1.7417	1.67942	1.95896
Molecular Function	GO:0071949	7	FAD binding	0.022491	TRINITY_DN94644_c0_g1_m.28091	619	1.74797	Up	0.00217641	S	"zeaxanthin epoxidase, chloroplastic [Asparagus officinalis]"	0.763787	1.18654e-08	89.344	VRS(0.764)S(0.218)HS(0.018)IEFGSDK	3	-0.014226	1	0.73753	0.665996	0.743494	1.26534	1.11944	1.36813
Molecular Function	GO:0071949	7	FAD binding	0.022491	TRINITY_DN103754_c1_g13_m.7535	127	1.50223	Up	0.00648972	S	PREDICTED: FAD-dependent urate hydroxylase [Phoenix dactylifera]	0.88388	0.00170905	56.036	S(0.116)FS(0.884)FKEEAPGQEVR	3	-0.58838	1	0.73849	0.83871	0.817805	1.32121	1.07626	1.20039
Molecular Function	GO:0004175	6	endopeptidase activity	0.284551	TRINITY_DN99677_c0_g1_m.35631	774	1.66202	Up	0.000529905	S	PREDICTED: probable cytosolic oligopeptidase A [Elaeis guineensis]	1	1.38531e-09	102.29	GREPS(1)PEALLR	3	-0.12978	2	0.838622	0.752449	0.685886	1.24671	1.23248	1.30516
Molecular Function	GO:0004175	6	endopeptidase activity	0.284551	TRINITY_DN100110_c0_g2_m.171	101	6.32114	Up	0.00044156	S	"PREDICTED: ATP-dependent Clp protease proteolytic subunit-related protein 3, chloroplastic [Phoenix dactylifera]"	0.962426	0.00108128	61.11	S(0.036)VS(0.962)Y(0.001)NEHRPR	3	0.64701	1	0.359712	0.262931	0.184008	1.76643	1.45855	1.87397
Molecular Function	GO:0016853	3	isomerase activity	0.309359	TRINITY_DN81786_c0_g1_m.20026	163	1.65306	Up	0.000744287	T	PREDICTED: peptidyl-prolyl cis-trans isomerase [Lupinus angustifolius]	0.863525	9.0405e-38	123.61	T(0.053)S(0.053)KT(0.864)VT(0.031)IADCGQIS	2	0.54302	2	0.752641	0.766019	0.757856	1.16448	1.25026	1.34847
Molecular Function	GO:0016853	3	isomerase activity	0.309359	TRINITY_DN101438_c0_g1_m.2694	598	1.51834	Up	0.00590326	S	"PREDICTED: glucose-6-phosphate isomerase 1, chloroplastic [Elaeis guineensis]"	1	4.2681e-25	128.74	AIIAEGNCGS(1)PR	3	0.62788	1	0.83662	0.847505	0.716377	1.2311	1.09473	1.31895
Molecular Function	GO:0016853	3	isomerase activity	0.309359	TRINITY_DN103199_c1_g1_m.6297	25	1.50833	Up	0.000104668	S	PREDICTED: DNA-damage-repair/toleration protein DRT102 [Musa acuminata subsp. malaccensis]	1	1.53957e-87	164.01	IFTGADS(1)FGCNLK	2	0.25257	5	0.806584	0.804739	0.826406	1.22951	1.17883	1.26855
Molecular Function	GO:0005198	2	structural molecule activity	0.0240524	TRINITY_DN103612_c1_g1_m.7239	110	2.16148	Up	0.00210595	S	PREDICTED: 40S ribosomal protein S7-like [Musa acuminata subsp. malaccensis]	0.999915	3.00285e-55	149.69	DVVFEYPVTES(1)A	2	0.532	3	0.66277	0.754448	0.636432	1.49694	1.28708	1.6549
Molecular Function	GO:0005198	2	structural molecule activity	0.0240524	TRINITY_DN103612_c1_g1_m.7236	391	2.24732	Up	0.00375871	S	PREDICTED: 60S ribosomal protein L4 [Ziziphus jujuba]	0.876944	2.662e-106	165.66	T(0.041)MIS(0.877)DS(0.082)DYTEFENFSK	3	-0.60378	2	0.640173	0.665702	0.754545	1.42676	1.38674	1.81692
Molecular Function	GO:0005198	2	structural molecule activity	0.0240524	TRINITY_DN97922_c1_g1_m.32767	271	2.36334	Up	0.000297606	S	PREDICTED: 40S ribosomal protein S6 [Musa acuminata subsp. malaccensis]	1	0.000621062	78.342	ERRS(1)ES(1)LAK	2	1.3603	9	0.647506	0.594249	0.635476	1.36301	1.46675	1.60678
Molecular Function	GO:0005198	2	structural molecule activity	0.0240524	TRINITY_DN97922_c1_g1_m.32767	269	2.96839	Up	0.000500021	S	PREDICTED: 40S ribosomal protein S6 [Musa acuminata subsp. malaccensis]	1	0.000621062	74.789	ERRS(1)ES(1)LAK	2	1.3603	4	0.531699	0.498403	0.591538	1.44521	1.58076	1.78769
Molecular Function	GO:0005198	2	structural molecule activity	0.0240524	TRINITY_DN94595_c0_g1_m.28019	6	1.57515	Up	7.5978e-08	S	60S ribosomal protein L9 [Ananas comosus]	0.8533	1.34026e-69	136.68	T(0.028)ILS(0.853)S(0.099)HT(0.02)MDIPEEVTVK	3	0.57693	2	0.775528	0.785321	0.775529	1.22556	1.22139	1.23319
Molecular Function	GO:0005198	2	structural molecule activity	0.0240524	TRINITY_DN105098_c2_g8_m.10531	141	2.39882	Up	0.000118545	T	PREDICTED: 60S ribosomal protein L13-1 [Elaeis guineensis]	0.966693	0	230.27	AGDS(0.033)T(0.967)PEELATATQVK	2	-0.48452	8	0.588848	0.766184	0.585837	1.57551	1.5422	1.53808
Molecular Function	GO:0005198	2	structural molecule activity	0.0240524	TRINITY_DN97433_c4_g4_m.32011	349	1.85307	Up	0.000692762	T	tubulin alpha-3 chain [Asparagus officinalis]	1	2.01289e-08	89.468	TVQFVDWCPT(1)GFK	2	0.76613	2	0.800532	0.683666	0.736029	1.2733	1.36872	1.47222
Molecular Function	GO:0005198	2	structural molecule activity	0.0240524	TRINITY_DN100025_c1_g4_m.48	17	1.97553	Up	0.00644157	S	PREDICTED: 60S ribosomal protein L8-like [Elaeis guineensis]	0.999988	0.000316614	77.644	FRS(1)LDFSER	3	0.23528	5	0.718321	0.727131	0.719838	1.283	1.29901	1.69559
Molecular Function	GO:0005198	2	structural molecule activity	0.0240524	TRINITY_DN102019_c1_g1_m.3794	134	1.66617	Up	0.000761324	S	ribosomal protein L2 (chloroplast) [Phalaenopsis equestris]	0.998905	0.000620392	114.89	YS(0.001)DS(0.999)FILR	2	0.67841	5	0.695135	0.792994	0.745455	1.31749	1.2444	1.15963
Molecular Function	GO:0004611	6	phosphoenolpyruvate carboxykinase activity	0.026441	TRINITY_DN96247_c1_g1_m.30267	311	1.54906	Up	0.0249456	S	PREDICTED: phosphoenolpyruvate carboxylase 2-like [Musa acuminata subsp. malaccensis]	1	1.03789e-06	86.944	ANKS(1)AAELVK	2	0.041719	3	0.71629	1.02151	0.677803	1.14815	1.22552	1.36823
Molecular Function	GO:0004611	6	phosphoenolpyruvate carboxykinase activity	0.026441	TRINITY_DN97066_c1_g1_m.31437	135	1.71051	Up	0.000236054	S	phosphoenolpyruvate carboxylase 2 [Gossypium hirsutum]	0.909915	1.76382e-43	100.66	KGDFADEASAT(0.006)T(0.084)ES(0.91)DAEETFKR	4	-0.71348	1	0.724638	0.798104	0.715613	1.2563	1.23094	1.34149
Molecular Function	GO:0004611	6	phosphoenolpyruvate carboxykinase activity	0.026441	TRINITY_DN86269_c0_g1_m.21504	11	1.53457	Up	0.00507527	S	PREDICTED: phosphoenolpyruvate carboxylase 2 [Elaeis guineensis]	1	4.58017e-07	107.11	HAS(1)IDAQLR	3	-0.017494	12	0.79504	0.859882	0.777163	1.16351	1.17772	1.39098
Molecular Function	GO:0004611	6	phosphoenolpyruvate carboxykinase activity	0.026441	TRINITY_DN86269_c0_g1_m.21504	760	2.46702	Up	0.000197267	S	PREDICTED: phosphoenolpyruvate carboxylase 2 [Elaeis guineensis]	0.991736	0.000700086	55.724	RKPS(0.992)GGIES(0.008)LR	3	-0.066071	2	0.616338	0.621681	0.680969	1.54054	1.48237	1.71128
Molecular Function	GO:0015399	5	primary active transmembrane transporter activity	0.00778679	TRINITY_DN92372_c0_g3_m.25578	124	1.53123	Up	0.0157346	S	PREDICTED: V-type proton ATPase subunit F-like [Prunus mume]	0.9985	1.02077e-05	78.902	YLFS(0.001)AES(0.998)VASDRR	3	0.11241	1	0.85473	0.888889	0.609641	1.30982	1.15059	1.14298
Molecular Function	GO:0015399	5	primary active transmembrane transporter activity	0.00778679	TRINITY_DN89983_c0_g4_m.23490	67	1.90836	Up	1.49186e-05	S	PREDICTED: V-type proton ATPase subunit D-like [Elaeis guineensis]	0.794572	0.00110478	75.739	AS(0.205)S(0.795)FALTEAK	3	0.23071	1	0.722365	0.729362	0.671595	1.34937	1.32019	1.38249
Molecular Function	GO:0015399	5	primary active transmembrane transporter activity	0.00778679	TRINITY_DN103460_c0_g1_m.6877	1609	2.15584	Up	0.000662396	S	ABC transporter C family member 2-like [Asparagus officinalis]	1	6.73792e-09	100.4	LQHPNFS(1)FEDK	2	-0.086248	7	0.744921	0.551837	0.637465	1.28285	1.4303	1.45673
Molecular Function	GO:0015399	5	primary active transmembrane transporter activity	0.00778679	TRINITY_DN105080_c0_g1_m.10486	897	2.42927	Up	2.04901e-05	S	PREDICTED: ABC transporter C family member 14-like [Phoenix dactylifera]	0.99992	8.22538e-09	103.79	SKDESSVIS(1)PK	2	0.07238	22	0.591723	0.558342	0.547065	1.41926	1.39163	1.3119
Molecular Function	GO:0015399	5	primary active transmembrane transporter activity	0.00778679	TRINITY_DN105080_c0_g1_m.10486	874	1.56552	Up	0.00112312	S	PREDICTED: ABC transporter C family member 14-like [Phoenix dactylifera]	0.934026	1.06413e-05	56.882	MDS(0.934)PS(0.066)KQGDQTITNDEK	3	1.1102	1	0.728188	0.717557	0.861573	1.24708	1.2	1.16507
Molecular Function	GO:0015399	5	primary active transmembrane transporter activity	0.00778679	TRINITY_DN91683_c0_g1_m.24948	749	2.09055	Up	0.00178965	T	PREDICTED: pyrophosphate-energized membrane proton pump 3-like isoform X1 [Gossypium raimondii]	1	0.0231849	44.425	FIET(1)GALGGK	2	2.5105	1	0.654801	0.719268	0.652766	1.2866	1.3467	1.6039
Molecular Function	GO:0015399	5	primary active transmembrane transporter activity	0.00778679	TRINITY_DN88673_c0_g1_m.22662	3	1.86021	Up	0.00155771	T	ATP synthase CF1 alpha subunit (chloroplast) [Dendrobium huoshanense]	0.999998	6.94243e-07	84.94	GT(1)LRADEISNIIR	3	0.71127	1	0.636973	0.841546	0.616585	1.32966	1.23638	1.33129
Molecular Function	GO:0015399	5	primary active transmembrane transporter activity	0.00778679	TRINITY_DN94812_c0_g1_m.28275	135	1.75551	Up	0.000162677	S	"PREDICTED: ATP synthase subunit gamma, mitochondrial-like [Phoenix dactylifera]"	0.999654	0.00129959	60.345	VYS(1)GPEKETK	3	-0.31997	1	0.711782	0.766635	0.725264	1.22281	1.29566	1.3501
Molecular Function	GO:0016874	3	ligase activity	0.265077	TRINITY_DN86703_c0_g1_m.21707	1033	1.72285	Up	0.00330395	T	PREDICTED: acetyl-CoA carboxylase 1 [Elaeis guineensis]	0.789744	9.64269e-17	75.682	SLSELEMFTEEGERVS(0.21)T(0.79)PR	3	-0.45023	1	0.744063	0.809859	0.733333	1.19844	1.26369	1.47847
Molecular Function	GO:0016874	3	ligase activity	0.265077	TRINITY_DN99273_c0_g1_m.34960	344	2.23308	Up	3.03624e-05	S	PREDICTED: biotin--protein ligase 2 isoform X1 [Elaeis guineensis]	0.95664	2.0706e-288	206.64	GLT(0.036)S(0.957)S(0.007)GYLLAMDEEQR	2	-0.27826	11	0.590984	0.661002	0.66385	1.36819	1.45528	1.45474
Molecular Function	GO:0016874	3	ligase activity	0.265077	TRINITY_DN96241_c1_g1_m.30260	81	1.50444	Up	0.00179334	S	"PREDICTED: acetyl-coenzyme A synthetase, chloroplastic/glyoxysomal-like isoform X2 [Elaeis guineensis]"	1	0.000162798	93.345	SIAGS(1)DHLR	3	0.83189	4	0.768143	0.75576	0.911043	1.2019	1.19193	1.26939
Molecular Function	GO:0016874	3	ligase activity	0.265077	TRINITY_DN96241_c1_g1_m.30260	89	1.59972	Up	0.000691787	S	"PREDICTED: acetyl-coenzyme A synthetase, chloroplastic/glyoxysomal-like isoform X2 [Elaeis guineensis]"	0.969193	4.53956e-08	82.663	HVDS(0.969)MT(0.031)RVPSGAGK	3	-0.98829	9	0.811499	0.706912	0.831288	1.23256	1.31407	1.21224
Molecular Function	GO:0020037	5	heme binding	0.109706	TRINITY_DN104387_c0_g1_m.8902	138	2.72677	Up	0.000848953	S	PREDICTED: cytochrome P450 71A1-like isoform X2 [Phoenix dactylifera]	0.979928	0.00160887	101.39	THLLS(0.02)S(0.98)QK	2	-0.093548	2	0.620766	0.650852	0.529741	1.51175	1.54469	1.85546
Molecular Function	GO:0020037	5	heme binding	0.109706	TRINITY_DN104730_c3_g5_m.9631	538	2.81821	Up	0.000229705	S	geraniol 8-hydroxylase-like [Ananas comosus]	1	6.07476e-05	84.759	AQS(1)LVLVPAAR	2	0.71283	3	0.605481	0.707635	0.595923	1.7417	1.67942	1.95896
Molecular Function	GO:0008964	7	phosphoenolpyruvate carboxylase activity	0.0118811	TRINITY_DN96247_c1_g1_m.30267	311	1.54906	Up	0.0249456	S	PREDICTED: phosphoenolpyruvate carboxylase 2-like [Musa acuminata subsp. malaccensis]	1	1.03789e-06	86.944	ANKS(1)AAELVK	2	0.041719	3	0.71629	1.02151	0.677803	1.14815	1.22552	1.36823
Molecular Function	GO:0008964	7	phosphoenolpyruvate carboxylase activity	0.0118811	TRINITY_DN97066_c1_g1_m.31437	135	1.71051	Up	0.000236054	S	phosphoenolpyruvate carboxylase 2 [Gossypium hirsutum]	0.909915	1.76382e-43	100.66	KGDFADEASAT(0.006)T(0.084)ES(0.91)DAEETFKR	4	-0.71348	1	0.724638	0.798104	0.715613	1.2563	1.23094	1.34149
Molecular Function	GO:0008964	7	phosphoenolpyruvate carboxylase activity	0.0118811	TRINITY_DN86269_c0_g1_m.21504	11	1.53457	Up	0.00507527	S	PREDICTED: phosphoenolpyruvate carboxylase 2 [Elaeis guineensis]	1	4.58017e-07	107.11	HAS(1)IDAQLR	3	-0.017494	12	0.79504	0.859882	0.777163	1.16351	1.17772	1.39098
Molecular Function	GO:0008964	7	phosphoenolpyruvate carboxylase activity	0.0118811	TRINITY_DN86269_c0_g1_m.21504	760	2.46702	Up	0.000197267	S	PREDICTED: phosphoenolpyruvate carboxylase 2 [Elaeis guineensis]	0.991736	0.000700086	55.724	RKPS(0.992)GGIES(0.008)LR	3	-0.066071	2	0.616338	0.621681	0.680969	1.54054	1.48237	1.71128
Molecular Function	GO:0016820	5	hydrolase activity, acting on acid anhydrides, catalyzing transmembrane movement of substances	0.0308772	TRINITY_DN92372_c0_g3_m.25578	124	1.53123	Up	0.0157346	S	PREDICTED: V-type proton ATPase subunit F-like [Prunus mume]	0.9985	1.02077e-05	78.902	YLFS(0.001)AES(0.998)VASDRR	3	0.11241	1	0.85473	0.888889	0.609641	1.30982	1.15059	1.14298
Molecular Function	GO:0016820	5	hydrolase activity, acting on acid anhydrides, catalyzing transmembrane movement of substances	0.0308772	TRINITY_DN89983_c0_g4_m.23490	67	1.90836	Up	1.49186e-05	S	PREDICTED: V-type proton ATPase subunit D-like [Elaeis guineensis]	0.794572	0.00110478	75.739	AS(0.205)S(0.795)FALTEAK	3	0.23071	1	0.722365	0.729362	0.671595	1.34937	1.32019	1.38249
Molecular Function	GO:0016820	5	hydrolase activity, acting on acid anhydrides, catalyzing transmembrane movement of substances	0.0308772	TRINITY_DN103460_c0_g1_m.6877	1609	2.15584	Up	0.000662396	S	ABC transporter C family member 2-like [Asparagus officinalis]	1	6.73792e-09	100.4	LQHPNFS(1)FEDK	2	-0.086248	7	0.744921	0.551837	0.637465	1.28285	1.4303	1.45673
Molecular Function	GO:0016820	5	hydrolase activity, acting on acid anhydrides, catalyzing transmembrane movement of substances	0.0308772	TRINITY_DN105080_c0_g1_m.10486	897	2.42927	Up	2.04901e-05	S	PREDICTED: ABC transporter C family member 14-like [Phoenix dactylifera]	0.99992	8.22538e-09	103.79	SKDESSVIS(1)PK	2	0.07238	22	0.591723	0.558342	0.547065	1.41926	1.39163	1.3119
Molecular Function	GO:0016820	5	hydrolase activity, acting on acid anhydrides, catalyzing transmembrane movement of substances	0.0308772	TRINITY_DN105080_c0_g1_m.10486	874	1.56552	Up	0.00112312	S	PREDICTED: ABC transporter C family member 14-like [Phoenix dactylifera]	0.934026	1.06413e-05	56.882	MDS(0.934)PS(0.066)KQGDQTITNDEK	3	1.1102	1	0.728188	0.717557	0.861573	1.24708	1.2	1.16507
Molecular Function	GO:0016820	5	hydrolase activity, acting on acid anhydrides, catalyzing transmembrane movement of substances	0.0308772	TRINITY_DN88673_c0_g1_m.22662	3	1.86021	Up	0.00155771	T	ATP synthase CF1 alpha subunit (chloroplast) [Dendrobium huoshanense]	0.999998	6.94243e-07	84.94	GT(1)LRADEISNIIR	3	0.71127	1	0.636973	0.841546	0.616585	1.32966	1.23638	1.33129
Molecular Function	GO:0016820	5	hydrolase activity, acting on acid anhydrides, catalyzing transmembrane movement of substances	0.0308772	TRINITY_DN94812_c0_g1_m.28275	135	1.75551	Up	0.000162677	S	"PREDICTED: ATP synthase subunit gamma, mitochondrial-like [Phoenix dactylifera]"	0.999654	0.00129959	60.345	VYS(1)GPEKETK	3	-0.31997	1	0.711782	0.766635	0.725264	1.22281	1.29566	1.3501
Molecular Function	GO:0022804	4	active transmembrane transporter activity	0.035413	TRINITY_DN92372_c0_g3_m.25578	124	1.53123	Up	0.0157346	S	PREDICTED: V-type proton ATPase subunit F-like [Prunus mume]	0.9985	1.02077e-05	78.902	YLFS(0.001)AES(0.998)VASDRR	3	0.11241	1	0.85473	0.888889	0.609641	1.30982	1.15059	1.14298
Molecular Function	GO:0022804	4	active transmembrane transporter activity	0.035413	TRINITY_DN89983_c0_g4_m.23490	67	1.90836	Up	1.49186e-05	S	PREDICTED: V-type proton ATPase subunit D-like [Elaeis guineensis]	0.794572	0.00110478	75.739	AS(0.205)S(0.795)FALTEAK	3	0.23071	1	0.722365	0.729362	0.671595	1.34937	1.32019	1.38249
Molecular Function	GO:0022804	4	active transmembrane transporter activity	0.035413	TRINITY_DN103460_c0_g1_m.6877	1609	2.15584	Up	0.000662396	S	ABC transporter C family member 2-like [Asparagus officinalis]	1	6.73792e-09	100.4	LQHPNFS(1)FEDK	2	-0.086248	7	0.744921	0.551837	0.637465	1.28285	1.4303	1.45673
Molecular Function	GO:0022804	4	active transmembrane transporter activity	0.035413	TRINITY_DN105080_c0_g1_m.10486	897	2.42927	Up	2.04901e-05	S	PREDICTED: ABC transporter C family member 14-like [Phoenix dactylifera]	0.99992	8.22538e-09	103.79	SKDESSVIS(1)PK	2	0.07238	22	0.591723	0.558342	0.547065	1.41926	1.39163	1.3119
Molecular Function	GO:0022804	4	active transmembrane transporter activity	0.035413	TRINITY_DN105080_c0_g1_m.10486	874	1.56552	Up	0.00112312	S	PREDICTED: ABC transporter C family member 14-like [Phoenix dactylifera]	0.934026	1.06413e-05	56.882	MDS(0.934)PS(0.066)KQGDQTITNDEK	3	1.1102	1	0.728188	0.717557	0.861573	1.24708	1.2	1.16507
Molecular Function	GO:0022804	4	active transmembrane transporter activity	0.035413	TRINITY_DN91683_c0_g1_m.24948	749	2.09055	Up	0.00178965	T	PREDICTED: pyrophosphate-energized membrane proton pump 3-like isoform X1 [Gossypium raimondii]	1	0.0231849	44.425	FIET(1)GALGGK	2	2.5105	1	0.654801	0.719268	0.652766	1.2866	1.3467	1.6039
Molecular Function	GO:0022804	4	active transmembrane transporter activity	0.035413	TRINITY_DN88673_c0_g1_m.22662	3	1.86021	Up	0.00155771	T	ATP synthase CF1 alpha subunit (chloroplast) [Dendrobium huoshanense]	0.999998	6.94243e-07	84.94	GT(1)LRADEISNIIR	3	0.71127	1	0.636973	0.841546	0.616585	1.32966	1.23638	1.33129
Molecular Function	GO:0022804	4	active transmembrane transporter activity	0.035413	TRINITY_DN94812_c0_g1_m.28275	135	1.75551	Up	0.000162677	S	"PREDICTED: ATP synthase subunit gamma, mitochondrial-like [Phoenix dactylifera]"	0.999654	0.00129959	60.345	VYS(1)GPEKETK	3	-0.31997	1	0.711782	0.766635	0.725264	1.22281	1.29566	1.3501
Molecular Function	GO:0004143	6	diacylglycerol kinase activity	0.022491	TRINITY_DN90997_c0_g1_m.24339	227	1.60269	Up	0.0146901	S	PREDICTED: diacylglycerol kinase 5-like isoform X2 [Phoenix dactylifera]	0.994763	2.6538e-223	165.96	SIHDPSTPPSASGHHEDDEVSAEES(0.995)DDES(0.005)GEER	4	0.26706	2	0.878365	0.749558	0.831909	1.13048	1.5232	1.28867
Molecular Function	GO:0004143	6	diacylglycerol kinase activity	0.022491	TRINITY_DN99635_c0_g1_m.35548	338	1.52729	Up	0.00916891	S	PREDICTED: diacylglycerol kinase 1 isoform X1 [Phoenix dactylifera]	0.997211	5.8076e-119	170.27	S(0.001)YS(0.997)FNQS(0.002)NDSGVEGTK	2	-1.1504	10	0.76734	0.704065	0.944785	1.1286	1.24941	1.31222
Molecular Function	GO:0033926	6	glycopeptide alpha-N-acetylgalactosaminidase activity	0.022491	TRINITY_DN76758_c0_g1_m.18997	74	1.96225	Up	0.000812528	T	PREDICTED: probable alkaline/neutral invertase D [Elaeis guineensis]	0.999018	3.83086e-09	102.09	SGFGT(0.999)PAS(0.001)SAR	2	0.60016	3	0.727273	0.797178	0.62	1.29196	1.4527	1.46329
Molecular Function	GO:0033926	6	glycopeptide alpha-N-acetylgalactosaminidase activity	0.022491	TRINITY_DN76758_c0_g1_m.18997	64	1.92561	Up	0.00190721	S	PREDICTED: probable alkaline/neutral invertase D [Elaeis guineensis]	0.998297	1.08233e-26	105.9	AVDGFDS(0.002)MYS(0.998)PGGIR	2	0.23864	5	0.75146	0.803351	0.614483	1.24941	1.43919	1.48861
Molecular Function	GO:0033926	6	glycopeptide alpha-N-acetylgalactosaminidase activity	0.022491	TRINITY_DN92219_c0_g1_m.25433	65	2.32307	Up	8.14162e-05	S	PREDICTED: probable alkaline/neutral invertase D [Elaeis guineensis]	1	1.8878e-227	202.94	AIDGFESLYS(1)PGGIR	2	-0.30819	7	0.628171	0.648379	0.642738	1.5308	1.38382	1.54402
Molecular Function	GO:0033926	6	glycopeptide alpha-N-acetylgalactosaminidase activity	0.022491	TRINITY_DN92219_c0_g1_m.25433	79	2.37636	Up	0.000740715	S	PREDICTED: probable alkaline/neutral invertase D [Elaeis guineensis]	0.999795	0.00265993	63.754	SGLNTPAWS(1)AR	2	-0.15611	1	0.566054	0.660017	0.666945	1.61599	1.32832	1.55418
Molecular Function	GO:0048037	3	cofactor binding	0.0269835	TRINITY_DN88736_c0_g1_m.22706	472	1.50355	Up	0.000519978	S	PREDICTED: glutamate decarboxylase [Elaeis guineensis]	1	0.00348163	61.11	KS(1)VDEVPK	3	0.87561	1	0.757261	0.799342	0.803983	1.15174	1.14286	1.25466
Molecular Function	GO:0048037	3	cofactor binding	0.0269835	TRINITY_DN100616_c1_g1_m.1117	52	1.72366	Up	0.000139023	S	PREDICTED: adenosylhomocysteinase-like [Phoenix dactylifera]	1	0.00191834	52.966	VKDMS(1)QADFGR	3	0.61365	2	0.719008	0.808682	0.748184	1.25841	1.30949	1.35492
Molecular Function	GO:0048037	3	cofactor binding	0.0269835	TRINITY_DN96519_c0_g1_m.30665	8	1.50492	Up	0.000839939	S	glutamate decarboxylase [Asparagus officinalis]	0.993633	3.4227e-244	201.61	AQS(0.994)ES(0.006)S(0.001)DSSVHSTFASR	2	0.14002	25	0.767358	0.815814	0.800363	1.26484	1.11931	1.20287
Molecular Function	GO:0048037	3	cofactor binding	0.0269835	TRINITY_DN96519_c0_g1_m.30665	10	1.50589	Up	0.00688595	S	glutamate decarboxylase [Asparagus officinalis]	0.785336	3.79051e-14	76.889	AQS(0.053)ES(0.785)S(0.15)DS(0.004)S(0.007)VHSTFASR	3	-1.0104	1	0.708747	0.843721	0.830309	1.25913	1.06471	1.26434
Molecular Function	GO:0048037	3	cofactor binding	0.0269835	TRINITY_DN95074_c0_g1_m.28585	2	2.18462	Up	0.00989005	S	delta(24)-sterol reductase-like [Asparagus officinalis]	1	0.000736933	58.172	S(1)DLRAPLRPK	2	-0.31432	3	0.647727	0.660514	0.710327	1.15538	1.50871	1.74571
Molecular Function	GO:0048037	3	cofactor binding	0.0269835	TRINITY_DN104176_c8_g1_m.8436	46	2.88027	Up	5.77687e-05	S	PREDICTED: adenosylhomocysteinase-like [Phoenix dactylifera]	1	3.98938e-07	97.073	VKDLS(1)QADFGR	3	1.5574	2	0.515625	0.555974	0.536842	1.44421	1.55371	1.63483
Molecular Function	GO:0048037	3	cofactor binding	0.0269835	TRINITY_DN94644_c0_g1_m.28091	619	1.74797	Up	0.00217641	S	"zeaxanthin epoxidase, chloroplastic [Asparagus officinalis]"	0.763787	1.18654e-08	89.344	VRS(0.764)S(0.218)HS(0.018)IEFGSDK	3	-0.014226	1	0.73753	0.665996	0.743494	1.26534	1.11944	1.36813
Molecular Function	GO:0048037	3	cofactor binding	0.0269835	TRINITY_DN98303_c3_g1_m.33397	83	1.61615	Up	0.000358486	S	PREDICTED: NADPH--cytochrome P450 reductase-like [Musa acuminata subsp. malaccensis]	1	7.0019e-07	84.41	EVS(1)EPEIDDGKKK	4	0.51306	1	0.791145	0.722656	0.780347	1.17928	1.22516	1.30325
Molecular Function	GO:0048037	3	cofactor binding	0.0269835	TRINITY_DN103754_c1_g13_m.7535	127	1.50223	Up	0.00648972	S	PREDICTED: FAD-dependent urate hydroxylase [Phoenix dactylifera]	0.88388	0.00170905	56.036	S(0.116)FS(0.884)FKEEAPGQEVR	3	-0.58838	1	0.73849	0.83871	0.817805	1.32121	1.07626	1.20039
Molecular Function	GO:0048037	3	cofactor binding	0.0269835	TRINITY_DN91364_c1_g1_m.24671	207	1.79985	Up	0.000330472	S	"glyceraldehyde-3-phosphate dehydrogenase 2, cytosolic [Ananas comosus]"	0.999996	8.40349e-61	146.13	AAS(1)FNIIPSSTGAAK	2	0.26466	37	0.695738	0.766041	0.677451	1.23761	1.2458	1.36687
Molecular Function	GO:0048037	3	cofactor binding	0.0269835	TRINITY_DN88553_c0_g1_m.22597	82	1.51698	Up	0.019844	S	PREDICTED: UDP-D-apiose/UDP-D-xylose synthase 2 [Musa acuminata subsp. malaccensis]	1	0.0295871	68.972	NDS(1)RLEGLIK	2	-0.54745	1	0.836453	0.71611	0.855359	1.0695	1.17137	1.41189
Molecular Function	GO:0004351	6	glutamate decarboxylase activity	0.022491	TRINITY_DN88736_c0_g1_m.22706	472	1.50355	Up	0.000519978	S	PREDICTED: glutamate decarboxylase [Elaeis guineensis]	1	0.00348163	61.11	KS(1)VDEVPK	3	0.87561	1	0.757261	0.799342	0.803983	1.15174	1.14286	1.25466
Molecular Function	GO:0004351	6	glutamate decarboxylase activity	0.022491	TRINITY_DN96519_c0_g1_m.30665	8	1.50492	Up	0.000839939	S	glutamate decarboxylase [Asparagus officinalis]	0.993633	3.4227e-244	201.61	AQS(0.994)ES(0.006)S(0.001)DSSVHSTFASR	2	0.14002	25	0.767358	0.815814	0.800363	1.26484	1.11931	1.20287
Molecular Function	GO:0004351	6	glutamate decarboxylase activity	0.022491	TRINITY_DN96519_c0_g1_m.30665	10	1.50589	Up	0.00688595	S	glutamate decarboxylase [Asparagus officinalis]	0.785336	3.79051e-14	76.889	AQS(0.053)ES(0.785)S(0.15)DS(0.004)S(0.007)VHSTFASR	3	-1.0104	1	0.708747	0.843721	0.830309	1.25913	1.06471	1.26434
Molecular Function	GO:0016701	4	oxidoreductase activity, acting on single donors with incorporation of molecular oxygen	0.022491	TRINITY_DN99283_c0_g1_m.34976	239	1.64985	Up	0.000573891	S	"carotenoid 9,10(9',10')-cleavage dioxygenase [Asparagus officinalis]"	0.755491	0.00158514	73.435	LAHS(0.755)FT(0.245)AHPK	3	1.247	1	0.686343	0.739679	0.809584	1.24703	1.16537	1.27602
Molecular Function	GO:0016701	4	oxidoreductase activity, acting on single donors with incorporation of molecular oxygen	0.022491	TRINITY_DN103010_c1_g1_m.5891	339	4.184	Up	2.96882e-06	T	linoleate 9S-lipoxygenase 6 isoform X1 [Ananas comosus]	0.998017	0.00724577	48.568	T(0.002)FIT(0.998)PGHNQR	3	-0.028953	1	0.6455	0.625494	0.587093	2.57567	2.68389	2.51467
Molecular Function	GO:0016701	4	oxidoreductase activity, acting on single donors with incorporation of molecular oxygen	0.022491	TRINITY_DN103010_c1_g1_m.5891	821	2.95367	Up	0.000751898	S	linoleate 9S-lipoxygenase 6 isoform X1 [Ananas comosus]	0.99999	0.000113134	78.249	NIS(1)NLNHDPSLK	3	-0.097132	1	0.679183	0.78793	0.677327	2.35905	2.12158	1.85333
Molecular Function	GO:0042626	11	ATPase activity, coupled to transmembrane movement of substances	0.0227277	TRINITY_DN92372_c0_g3_m.25578	124	1.53123	Up	0.0157346	S	PREDICTED: V-type proton ATPase subunit F-like [Prunus mume]	0.9985	1.02077e-05	78.902	YLFS(0.001)AES(0.998)VASDRR	3	0.11241	1	0.85473	0.888889	0.609641	1.30982	1.15059	1.14298
Molecular Function	GO:0042626	11	ATPase activity, coupled to transmembrane movement of substances	0.0227277	TRINITY_DN89983_c0_g4_m.23490	67	1.90836	Up	1.49186e-05	S	PREDICTED: V-type proton ATPase subunit D-like [Elaeis guineensis]	0.794572	0.00110478	75.739	AS(0.205)S(0.795)FALTEAK	3	0.23071	1	0.722365	0.729362	0.671595	1.34937	1.32019	1.38249
Molecular Function	GO:0042626	11	ATPase activity, coupled to transmembrane movement of substances	0.0227277	TRINITY_DN103460_c0_g1_m.6877	1609	2.15584	Up	0.000662396	S	ABC transporter C family member 2-like [Asparagus officinalis]	1	6.73792e-09	100.4	LQHPNFS(1)FEDK	2	-0.086248	7	0.744921	0.551837	0.637465	1.28285	1.4303	1.45673
Molecular Function	GO:0042626	11	ATPase activity, coupled to transmembrane movement of substances	0.0227277	TRINITY_DN105080_c0_g1_m.10486	897	2.42927	Up	2.04901e-05	S	PREDICTED: ABC transporter C family member 14-like [Phoenix dactylifera]	0.99992	8.22538e-09	103.79	SKDESSVIS(1)PK	2	0.07238	22	0.591723	0.558342	0.547065	1.41926	1.39163	1.3119
Molecular Function	GO:0042626	11	ATPase activity, coupled to transmembrane movement of substances	0.0227277	TRINITY_DN105080_c0_g1_m.10486	874	1.56552	Up	0.00112312	S	PREDICTED: ABC transporter C family member 14-like [Phoenix dactylifera]	0.934026	1.06413e-05	56.882	MDS(0.934)PS(0.066)KQGDQTITNDEK	3	1.1102	1	0.728188	0.717557	0.861573	1.24708	1.2	1.16507
Molecular Function	GO:0042626	11	ATPase activity, coupled to transmembrane movement of substances	0.0227277	TRINITY_DN88673_c0_g1_m.22662	3	1.86021	Up	0.00155771	T	ATP synthase CF1 alpha subunit (chloroplast) [Dendrobium huoshanense]	0.999998	6.94243e-07	84.94	GT(1)LRADEISNIIR	3	0.71127	1	0.636973	0.841546	0.616585	1.32966	1.23638	1.33129
Molecular Function	GO:0042626	11	ATPase activity, coupled to transmembrane movement of substances	0.0227277	TRINITY_DN94812_c0_g1_m.28275	135	1.75551	Up	0.000162677	S	"PREDICTED: ATP synthase subunit gamma, mitochondrial-like [Phoenix dactylifera]"	0.999654	0.00129959	60.345	VYS(1)GPEKETK	3	-0.31997	1	0.711782	0.766635	0.725264	1.22281	1.29566	1.3501
Molecular Function	GO:0051287	6	NAD binding	0.073547	TRINITY_DN104176_c8_g1_m.8436	46	2.88027	Up	5.77687e-05	S	PREDICTED: adenosylhomocysteinase-like [Phoenix dactylifera]	1	3.98938e-07	97.073	VKDLS(1)QADFGR	3	1.5574	2	0.515625	0.555974	0.536842	1.44421	1.55371	1.63483
Molecular Function	GO:0051287	6	NAD binding	0.073547	TRINITY_DN100616_c1_g1_m.1117	52	1.72366	Up	0.000139023	S	PREDICTED: adenosylhomocysteinase-like [Phoenix dactylifera]	1	0.00191834	52.966	VKDMS(1)QADFGR	3	0.61365	2	0.719008	0.808682	0.748184	1.25841	1.30949	1.35492
Molecular Function	GO:0051287	6	NAD binding	0.073547	TRINITY_DN91364_c1_g1_m.24671	207	1.79985	Up	0.000330472	S	"glyceraldehyde-3-phosphate dehydrogenase 2, cytosolic [Ananas comosus]"	0.999996	8.40349e-61	146.13	AAS(1)FNIIPSSTGAAK	2	0.26466	37	0.695738	0.766041	0.677451	1.23761	1.2458	1.36687
Molecular Function	GO:0019904	4	protein domain specific binding	0.165216	TRINITY_DN88475_c0_g1_m.22566	224	2.10556	Up	0.000400364	S	PREDICTED: 14-3-3-like protein D [Elaeis guineensis]	0.885206	4.18502e-23	81.94	AYQAASSAAEADLS(0.885)PT(0.115)HPIR	3	-2.6547	3	0.7	0.773768	0.666444	1.38062	1.60267	1.52305
Molecular Function	GO:0019904	4	protein domain specific binding	0.165216	TRINITY_DN100885_c2_g3_m.1615	246	2.06499	Up	0.000256671	S	PREDICTED: 14-3-3-like protein D [Elaeis guineensis]	0.868981	2.39868e-49	96.068	DNLTLWTSDIPEDGGDES(0.869)MKDGS(0.102)T(0.029)R	3	0.14084	3	0.705556	0.687408	0.683296	1.39304	1.54609	1.34831
Molecular Function	GO:0019904	4	protein domain specific binding	0.165216	TRINITY_DN100885_c2_g3_m.1615	167	1.9594	Up	0.000103137	S	PREDICTED: 14-3-3-like protein D [Elaeis guineensis]	0.991915	7.685e-174	182.4	AYQTASSTAEADLS(0.992)PT(0.008)HPIR	3	0.18854	3	0.748413	0.689605	0.694633	1.32603	1.38827	1.46442
Molecular Function	GO:0050662	4	coenzyme binding	0.0209122	TRINITY_DN94644_c0_g1_m.28091	619	1.74797	Up	0.00217641	S	"zeaxanthin epoxidase, chloroplastic [Asparagus officinalis]"	0.763787	1.18654e-08	89.344	VRS(0.764)S(0.218)HS(0.018)IEFGSDK	3	-0.014226	1	0.73753	0.665996	0.743494	1.26534	1.11944	1.36813
Molecular Function	GO:0050662	4	coenzyme binding	0.0209122	TRINITY_DN104176_c8_g1_m.8436	46	2.88027	Up	5.77687e-05	S	PREDICTED: adenosylhomocysteinase-like [Phoenix dactylifera]	1	3.98938e-07	97.073	VKDLS(1)QADFGR	3	1.5574	2	0.515625	0.555974	0.536842	1.44421	1.55371	1.63483
Molecular Function	GO:0050662	4	coenzyme binding	0.0209122	TRINITY_DN100616_c1_g1_m.1117	52	1.72366	Up	0.000139023	S	PREDICTED: adenosylhomocysteinase-like [Phoenix dactylifera]	1	0.00191834	52.966	VKDMS(1)QADFGR	3	0.61365	2	0.719008	0.808682	0.748184	1.25841	1.30949	1.35492
Molecular Function	GO:0050662	4	coenzyme binding	0.0209122	TRINITY_DN95074_c0_g1_m.28585	2	2.18462	Up	0.00989005	S	delta(24)-sterol reductase-like [Asparagus officinalis]	1	0.000736933	58.172	S(1)DLRAPLRPK	2	-0.31432	3	0.647727	0.660514	0.710327	1.15538	1.50871	1.74571
Molecular Function	GO:0050662	4	coenzyme binding	0.0209122	TRINITY_DN91364_c1_g1_m.24671	207	1.79985	Up	0.000330472	S	"glyceraldehyde-3-phosphate dehydrogenase 2, cytosolic [Ananas comosus]"	0.999996	8.40349e-61	146.13	AAS(1)FNIIPSSTGAAK	2	0.26466	37	0.695738	0.766041	0.677451	1.23761	1.2458	1.36687
Molecular Function	GO:0050662	4	coenzyme binding	0.0209122	TRINITY_DN103754_c1_g13_m.7535	127	1.50223	Up	0.00648972	S	PREDICTED: FAD-dependent urate hydroxylase [Phoenix dactylifera]	0.88388	0.00170905	56.036	S(0.116)FS(0.884)FKEEAPGQEVR	3	-0.58838	1	0.73849	0.83871	0.817805	1.32121	1.07626	1.20039
Molecular Function	GO:0050662	4	coenzyme binding	0.0209122	TRINITY_DN88553_c0_g1_m.22597	82	1.51698	Up	0.019844	S	PREDICTED: UDP-D-apiose/UDP-D-xylose synthase 2 [Musa acuminata subsp. malaccensis]	1	0.0295871	68.972	NDS(1)RLEGLIK	2	-0.54745	1	0.836453	0.71611	0.855359	1.0695	1.17137	1.41189
Biological Process	GO:0007205	7	protein kinase C-activating G-protein coupled receptor signaling pathway	0.0248694	TRINITY_DN90997_c0_g1_m.24339	227	1.60269	Up	0.0146901	S	PREDICTED: diacylglycerol kinase 5-like isoform X2 [Phoenix dactylifera]	0.994763	2.6538e-223	165.96	SIHDPSTPPSASGHHEDDEVSAEES(0.995)DDES(0.005)GEER	4	0.26706	2	0.878365	0.749558	0.831909	1.13048	1.5232	1.28867
Biological Process	GO:0007205	7	protein kinase C-activating G-protein coupled receptor signaling pathway	0.0248694	TRINITY_DN99635_c0_g1_m.35548	338	1.52729	Up	0.00916891	S	PREDICTED: diacylglycerol kinase 1 isoform X1 [Phoenix dactylifera]	0.997211	5.8076e-119	170.27	S(0.001)YS(0.997)FNQS(0.002)NDSGVEGTK	2	-1.1504	10	0.76734	0.704065	0.944785	1.1286	1.24941	1.31222
Biological Process	GO:0044255	5	cellular lipid metabolic process	0.238277	TRINITY_DN94644_c0_g1_m.28091	619	1.74797	Up	0.00217641	S	"zeaxanthin epoxidase, chloroplastic [Asparagus officinalis]"	0.763787	1.18654e-08	89.344	VRS(0.764)S(0.218)HS(0.018)IEFGSDK	3	-0.014226	1	0.73753	0.665996	0.743494	1.26534	1.11944	1.36813
Biological Process	GO:0044255	5	cellular lipid metabolic process	0.238277	TRINITY_DN86703_c0_g1_m.21707	1033	1.72285	Up	0.00330395	T	PREDICTED: acetyl-CoA carboxylase 1 [Elaeis guineensis]	0.789744	9.64269e-17	75.682	SLSELEMFTEEGERVS(0.21)T(0.79)PR	3	-0.45023	1	0.744063	0.809859	0.733333	1.19844	1.26369	1.47847
Biological Process	GO:0044255	5	cellular lipid metabolic process	0.238277	TRINITY_DN92858_c0_g1_m.26036	281	1.78304	Up	0.00631442	S	"4-diphosphocytidyl-2-C-methyl-D-erythritol kinase, chloroplastic [Asparagus officinalis]"	0.775723	0.00177396	59.673	T(0.049)S(0.173)S(0.776)VDPLT(0.002)LLEK	2	0.78568	1	0.727719	0.804762	0.674582	1.197	1.22077	1.51751
Biological Process	GO:0044255	5	cellular lipid metabolic process	0.238277	TRINITY_DN91480_c0_g1_m.24763	717	1.61044	Up	0.0104625	S	PREDICTED: peroxisomal fatty acid beta-oxidation multifunctional protein [Musa acuminata subsp. malaccensis]	0.808465	2.56154e-19	105.63	GLPLSFAGSS(0.057)S(0.808)S(0.134)K	3	0.58282	1	0.881148	0.633333	0.809969	1.38038	1.23657	1.12642
Biological Process	GO:0008610	5	lipid biosynthetic process	0.0833153	TRINITY_DN94644_c0_g1_m.28091	619	1.74797	Up	0.00217641	S	"zeaxanthin epoxidase, chloroplastic [Asparagus officinalis]"	0.763787	1.18654e-08	89.344	VRS(0.764)S(0.218)HS(0.018)IEFGSDK	3	-0.014226	1	0.73753	0.665996	0.743494	1.26534	1.11944	1.36813
Biological Process	GO:0008610	5	lipid biosynthetic process	0.0833153	TRINITY_DN86703_c0_g1_m.21707	1033	1.72285	Up	0.00330395	T	PREDICTED: acetyl-CoA carboxylase 1 [Elaeis guineensis]	0.789744	9.64269e-17	75.682	SLSELEMFTEEGERVS(0.21)T(0.79)PR	3	-0.45023	1	0.744063	0.809859	0.733333	1.19844	1.26369	1.47847
Biological Process	GO:0008610	5	lipid biosynthetic process	0.0833153	TRINITY_DN92858_c0_g1_m.26036	281	1.78304	Up	0.00631442	S	"4-diphosphocytidyl-2-C-methyl-D-erythritol kinase, chloroplastic [Asparagus officinalis]"	0.775723	0.00177396	59.673	T(0.049)S(0.173)S(0.776)VDPLT(0.002)LLEK	2	0.78568	1	0.727719	0.804762	0.674582	1.197	1.22077	1.51751
Biological Process	GO:0006006	8	glucose metabolic process	0.243109	TRINITY_DN101438_c0_g1_m.2694	598	1.51834	Up	0.00590326	S	"PREDICTED: glucose-6-phosphate isomerase 1, chloroplastic [Elaeis guineensis]"	1	4.2681e-25	128.74	AIIAEGNCGS(1)PR	3	0.62788	1	0.83662	0.847505	0.716377	1.2311	1.09473	1.31895
Biological Process	GO:0006006	8	glucose metabolic process	0.243109	TRINITY_DN91364_c1_g1_m.24671	207	1.79985	Up	0.000330472	S	"glyceraldehyde-3-phosphate dehydrogenase 2, cytosolic [Ananas comosus]"	0.999996	8.40349e-61	146.13	AAS(1)FNIIPSSTGAAK	2	0.26466	37	0.695738	0.766041	0.677451	1.23761	1.2458	1.36687
Biological Process	GO:0006091	4	generation of precursor metabolites and energy	0.0557319	TRINITY_DN103348_c8_g2_m.6625	808	1.52771	Up	0.00410742	S	"PREDICTED: 1,4-alpha-glucan-branching enzyme 1, chloroplastic/amyloplastic isoform X1 [Elaeis guineensis]"	0.999986	2.0151e-43	141.18	INPS(1)AEYFSTEGK	2	-0.26631	5	0.720497	0.824302	0.87013	1.14836	1.20222	1.33873
Biological Process	GO:0006091	4	generation of precursor metabolites and energy	0.0557319	TRINITY_DN101438_c0_g1_m.2694	598	1.51834	Up	0.00590326	S	"PREDICTED: glucose-6-phosphate isomerase 1, chloroplastic [Elaeis guineensis]"	1	4.2681e-25	128.74	AIIAEGNCGS(1)PR	3	0.62788	1	0.83662	0.847505	0.716377	1.2311	1.09473	1.31895
Biological Process	GO:0006091	4	generation of precursor metabolites and energy	0.0557319	TRINITY_DN96247_c1_g1_m.30267	311	1.54906	Up	0.0249456	S	PREDICTED: phosphoenolpyruvate carboxylase 2-like [Musa acuminata subsp. malaccensis]	1	1.03789e-06	86.944	ANKS(1)AAELVK	2	0.041719	3	0.71629	1.02151	0.677803	1.14815	1.22552	1.36823
Biological Process	GO:0006091	4	generation of precursor metabolites and energy	0.0557319	TRINITY_DN97066_c1_g1_m.31437	135	1.71051	Up	0.000236054	S	phosphoenolpyruvate carboxylase 2 [Gossypium hirsutum]	0.909915	1.76382e-43	100.66	KGDFADEASAT(0.006)T(0.084)ES(0.91)DAEETFKR	4	-0.71348	1	0.724638	0.798104	0.715613	1.2563	1.23094	1.34149
Biological Process	GO:0006091	4	generation of precursor metabolites and energy	0.0557319	TRINITY_DN96287_c0_g1_m.30344	350	1.64889	Up	0.000190032	S	"PREDICTED: fructose-bisphosphate aldolase 1, cytoplasmic [Elaeis guineensis]"	0.999223	5.56702e-69	131.82	YGGDAALGDGAS(0.001)ES(0.999)LHVK	3	-0.1875	4	0.739423	0.811155	0.735093	1.30587	1.20833	1.25462
Biological Process	GO:0006091	4	generation of precursor metabolites and energy	0.0557319	TRINITY_DN86269_c0_g1_m.21504	11	1.53457	Up	0.00507527	S	PREDICTED: phosphoenolpyruvate carboxylase 2 [Elaeis guineensis]	1	4.58017e-07	107.11	HAS(1)IDAQLR	3	-0.017494	12	0.79504	0.859882	0.777163	1.16351	1.17772	1.39098
Biological Process	GO:0006091	4	generation of precursor metabolites and energy	0.0557319	TRINITY_DN86269_c0_g1_m.21504	760	2.46702	Up	0.000197267	S	PREDICTED: phosphoenolpyruvate carboxylase 2 [Elaeis guineensis]	0.991736	0.000700086	55.724	RKPS(0.992)GGIES(0.008)LR	3	-0.066071	2	0.616338	0.621681	0.680969	1.54054	1.48237	1.71128
Biological Process	GO:0006091	4	generation of precursor metabolites and energy	0.0557319	TRINITY_DN75629_c0_g1_m.18812	569	1.93326	Up	9.24914e-05	S	PREDICTED: plastidial pyruvate kinase 2 [Elaeis guineensis]	0.947162	0.000333629	79.652	S(0.01)QS(0.947)T(0.043)HNIQIR	2	0.71901	1	0.662024	0.705771	0.649951	1.24403	1.2901	1.3667
Biological Process	GO:0072350	8	tricarboxylic acid metabolic process	0.0302704	TRINITY_DN96247_c1_g1_m.30267	311	1.54906	Up	0.0249456	S	PREDICTED: phosphoenolpyruvate carboxylase 2-like [Musa acuminata subsp. malaccensis]	1	1.03789e-06	86.944	ANKS(1)AAELVK	2	0.041719	3	0.71629	1.02151	0.677803	1.14815	1.22552	1.36823
Biological Process	GO:0072350	8	tricarboxylic acid metabolic process	0.0302704	TRINITY_DN97066_c1_g1_m.31437	135	1.71051	Up	0.000236054	S	phosphoenolpyruvate carboxylase 2 [Gossypium hirsutum]	0.909915	1.76382e-43	100.66	KGDFADEASAT(0.006)T(0.084)ES(0.91)DAEETFKR	4	-0.71348	1	0.724638	0.798104	0.715613	1.2563	1.23094	1.34149
Biological Process	GO:0072350	8	tricarboxylic acid metabolic process	0.0302704	TRINITY_DN86269_c0_g1_m.21504	11	1.53457	Up	0.00507527	S	PREDICTED: phosphoenolpyruvate carboxylase 2 [Elaeis guineensis]	1	4.58017e-07	107.11	HAS(1)IDAQLR	3	-0.017494	12	0.79504	0.859882	0.777163	1.16351	1.17772	1.39098
Biological Process	GO:0072350	8	tricarboxylic acid metabolic process	0.0302704	TRINITY_DN86269_c0_g1_m.21504	760	2.46702	Up	0.000197267	S	PREDICTED: phosphoenolpyruvate carboxylase 2 [Elaeis guineensis]	0.991736	0.000700086	55.724	RKPS(0.992)GGIES(0.008)LR	3	-0.066071	2	0.616338	0.621681	0.680969	1.54054	1.48237	1.71128
Biological Process	GO:0009206	11	purine ribonucleoside triphosphate biosynthetic process	0.369902	TRINITY_DN88673_c0_g1_m.22662	3	1.86021	Up	0.00155771	T	ATP synthase CF1 alpha subunit (chloroplast) [Dendrobium huoshanense]	0.999998	6.94243e-07	84.94	GT(1)LRADEISNIIR	3	0.71127	1	0.636973	0.841546	0.616585	1.32966	1.23638	1.33129
Biological Process	GO:0009206	11	purine ribonucleoside triphosphate biosynthetic process	0.369902	TRINITY_DN94812_c0_g1_m.28275	135	1.75551	Up	0.000162677	S	"PREDICTED: ATP synthase subunit gamma, mitochondrial-like [Phoenix dactylifera]"	0.999654	0.00129959	60.345	VYS(1)GPEKETK	3	-0.31997	1	0.711782	0.766635	0.725264	1.22281	1.29566	1.3501
Biological Process	GO:0006754	12	ATP biosynthetic process	0.179959	TRINITY_DN88673_c0_g1_m.22662	3	1.86021	Up	0.00155771	T	ATP synthase CF1 alpha subunit (chloroplast) [Dendrobium huoshanense]	0.999998	6.94243e-07	84.94	GT(1)LRADEISNIIR	3	0.71127	1	0.636973	0.841546	0.616585	1.32966	1.23638	1.33129
Biological Process	GO:0006754	12	ATP biosynthetic process	0.179959	TRINITY_DN94812_c0_g1_m.28275	135	1.75551	Up	0.000162677	S	"PREDICTED: ATP synthase subunit gamma, mitochondrial-like [Phoenix dactylifera]"	0.999654	0.00129959	60.345	VYS(1)GPEKETK	3	-0.31997	1	0.711782	0.766635	0.725264	1.22281	1.29566	1.3501
Biological Process	GO:0009168	11	purine ribonucleoside monophosphate biosynthetic process	0.0833153	TRINITY_DN104477_c0_g1_m.9084	172	1.52499	Up	0.000899335	S	PREDICTED: probable AMP deaminase [Elaeis guineensis]	1	0.0117742	87.568	AIGPPS(1)PK	3	0.094217	5	0.758218	0.740927	0.85732	1.22517	1.13941	1.22901
Biological Process	GO:0009168	11	purine ribonucleoside monophosphate biosynthetic process	0.0833153	TRINITY_DN104477_c0_g1_m.9084	804	2.27854	Up	0.00103535	S	PREDICTED: probable AMP deaminase [Elaeis guineensis]	0.963561	2.35472e-09	102.5	LS(0.964)S(0.036)CDLCEIAR	2	-0.98213	1	0.514316	0.590726	0.684864	1.28382	1.28597	1.50859
Biological Process	GO:0009168	11	purine ribonucleoside monophosphate biosynthetic process	0.0833153	TRINITY_DN104477_c0_g1_m.9084	322	1.73562	Up	0.00149957	T	PREDICTED: probable AMP deaminase [Elaeis guineensis]	0.825736	2.6077e-111	146.2	EIIT(0.009)DPS(0.165)T(0.826)PKPNPNPFAYAAEQK	4	-0.091439	10	0.640509	0.711694	0.812655	1.20814	1.20286	1.34637
Biological Process	GO:0009168	11	purine ribonucleoside monophosphate biosynthetic process	0.0833153	TRINITY_DN88673_c0_g1_m.22662	3	1.86021	Up	0.00155771	T	ATP synthase CF1 alpha subunit (chloroplast) [Dendrobium huoshanense]	0.999998	6.94243e-07	84.94	GT(1)LRADEISNIIR	3	0.71127	1	0.636973	0.841546	0.616585	1.32966	1.23638	1.33129
Biological Process	GO:0009168	11	purine ribonucleoside monophosphate biosynthetic process	0.0833153	TRINITY_DN94812_c0_g1_m.28275	135	1.75551	Up	0.000162677	S	"PREDICTED: ATP synthase subunit gamma, mitochondrial-like [Phoenix dactylifera]"	0.999654	0.00129959	60.345	VYS(1)GPEKETK	3	-0.31997	1	0.711782	0.766635	0.725264	1.22281	1.29566	1.3501
Biological Process	GO:1901575	4	organic substance catabolic process	0.0687482	TRINITY_DN104176_c8_g1_m.8436	46	2.88027	Up	5.77687e-05	S	PREDICTED: adenosylhomocysteinase-like [Phoenix dactylifera]	1	3.98938e-07	97.073	VKDLS(1)QADFGR	3	1.5574	2	0.515625	0.555974	0.536842	1.44421	1.55371	1.63483
Biological Process	GO:1901575	4	organic substance catabolic process	0.0687482	TRINITY_DN100616_c1_g1_m.1117	52	1.72366	Up	0.000139023	S	PREDICTED: adenosylhomocysteinase-like [Phoenix dactylifera]	1	0.00191834	52.966	VKDMS(1)QADFGR	3	0.61365	2	0.719008	0.808682	0.748184	1.25841	1.30949	1.35492
Biological Process	GO:1901575	4	organic substance catabolic process	0.0687482	TRINITY_DN101438_c0_g1_m.2694	598	1.51834	Up	0.00590326	S	"PREDICTED: glucose-6-phosphate isomerase 1, chloroplastic [Elaeis guineensis]"	1	4.2681e-25	128.74	AIIAEGNCGS(1)PR	3	0.62788	1	0.83662	0.847505	0.716377	1.2311	1.09473	1.31895
Biological Process	GO:1901575	4	organic substance catabolic process	0.0687482	TRINITY_DN100000_c0_g1_m.1	56	2.05016	Up	1.91462e-05	T	PREDICTED: 26S proteasome regulatory subunit 4 homolog B [Nelumbo nucifera]	0.999998	0.000595093	87.719	LPT(1)VAPLTK	2	-0.51008	3	0.653744	0.687557	0.69442	1.43547	1.3972	1.34088
Biological Process	GO:1901575	4	organic substance catabolic process	0.0687482	TRINITY_DN68564_c0_g1_m.17886	128	1.54779	Up	0.000459596	S	"PREDICTED: glycine cleavage system H protein 2, mitochondrial [Elaeis guineensis]"	0.953056	4.65564e-07	90.793	VQIS(0.001)DS(0.953)T(0.046)ELK	3	0.20276	4	0.78591	0.772163	0.83619	1.24916	1.16598	1.29068
Biological Process	GO:1901575	4	organic substance catabolic process	0.0687482	TRINITY_DN96287_c0_g1_m.30344	350	1.64889	Up	0.000190032	S	"PREDICTED: fructose-bisphosphate aldolase 1, cytoplasmic [Elaeis guineensis]"	0.999223	5.56702e-69	131.82	YGGDAALGDGAS(0.001)ES(0.999)LHVK	3	-0.1875	4	0.739423	0.811155	0.735093	1.30587	1.20833	1.25462
Biological Process	GO:1901575	4	organic substance catabolic process	0.0687482	TRINITY_DN75629_c0_g1_m.18812	569	1.93326	Up	9.24914e-05	S	PREDICTED: plastidial pyruvate kinase 2 [Elaeis guineensis]	0.947162	0.000333629	79.652	S(0.01)QS(0.947)T(0.043)HNIQIR	2	0.71901	1	0.662024	0.705771	0.649951	1.24403	1.2901	1.3667
Biological Process	GO:0019439	5	aromatic compound catabolic process	0.0248694	TRINITY_DN104176_c8_g1_m.8436	46	2.88027	Up	5.77687e-05	S	PREDICTED: adenosylhomocysteinase-like [Phoenix dactylifera]	1	3.98938e-07	97.073	VKDLS(1)QADFGR	3	1.5574	2	0.515625	0.555974	0.536842	1.44421	1.55371	1.63483
Biological Process	GO:0019439	5	aromatic compound catabolic process	0.0248694	TRINITY_DN100616_c1_g1_m.1117	52	1.72366	Up	0.000139023	S	PREDICTED: adenosylhomocysteinase-like [Phoenix dactylifera]	1	0.00191834	52.966	VKDMS(1)QADFGR	3	0.61365	2	0.719008	0.808682	0.748184	1.25841	1.30949	1.35492
Biological Process	GO:0009161	9	ribonucleoside monophosphate metabolic process	0.118207	TRINITY_DN101438_c0_g1_m.2694	598	1.51834	Up	0.00590326	S	"PREDICTED: glucose-6-phosphate isomerase 1, chloroplastic [Elaeis guineensis]"	1	4.2681e-25	128.74	AIIAEGNCGS(1)PR	3	0.62788	1	0.83662	0.847505	0.716377	1.2311	1.09473	1.31895
Biological Process	GO:0009161	9	ribonucleoside monophosphate metabolic process	0.118207	TRINITY_DN104477_c0_g1_m.9084	172	1.52499	Up	0.000899335	S	PREDICTED: probable AMP deaminase [Elaeis guineensis]	1	0.0117742	87.568	AIGPPS(1)PK	3	0.094217	5	0.758218	0.740927	0.85732	1.22517	1.13941	1.22901
Biological Process	GO:0009161	9	ribonucleoside monophosphate metabolic process	0.118207	TRINITY_DN104477_c0_g1_m.9084	804	2.27854	Up	0.00103535	S	PREDICTED: probable AMP deaminase [Elaeis guineensis]	0.963561	2.35472e-09	102.5	LS(0.964)S(0.036)CDLCEIAR	2	-0.98213	1	0.514316	0.590726	0.684864	1.28382	1.28597	1.50859
Biological Process	GO:0009161	9	ribonucleoside monophosphate metabolic process	0.118207	TRINITY_DN104477_c0_g1_m.9084	322	1.73562	Up	0.00149957	T	PREDICTED: probable AMP deaminase [Elaeis guineensis]	0.825736	2.6077e-111	146.2	EIIT(0.009)DPS(0.165)T(0.826)PKPNPNPFAYAAEQK	4	-0.091439	10	0.640509	0.711694	0.812655	1.20814	1.20286	1.34637
Biological Process	GO:0009161	9	ribonucleoside monophosphate metabolic process	0.118207	TRINITY_DN96287_c0_g1_m.30344	350	1.64889	Up	0.000190032	S	"PREDICTED: fructose-bisphosphate aldolase 1, cytoplasmic [Elaeis guineensis]"	0.999223	5.56702e-69	131.82	YGGDAALGDGAS(0.001)ES(0.999)LHVK	3	-0.1875	4	0.739423	0.811155	0.735093	1.30587	1.20833	1.25462
Biological Process	GO:0009161	9	ribonucleoside monophosphate metabolic process	0.118207	TRINITY_DN88673_c0_g1_m.22662	3	1.86021	Up	0.00155771	T	ATP synthase CF1 alpha subunit (chloroplast) [Dendrobium huoshanense]	0.999998	6.94243e-07	84.94	GT(1)LRADEISNIIR	3	0.71127	1	0.636973	0.841546	0.616585	1.32966	1.23638	1.33129
Biological Process	GO:0009161	9	ribonucleoside monophosphate metabolic process	0.118207	TRINITY_DN94812_c0_g1_m.28275	135	1.75551	Up	0.000162677	S	"PREDICTED: ATP synthase subunit gamma, mitochondrial-like [Phoenix dactylifera]"	0.999654	0.00129959	60.345	VYS(1)GPEKETK	3	-0.31997	1	0.711782	0.766635	0.725264	1.22281	1.29566	1.3501
Biological Process	GO:0009161	9	ribonucleoside monophosphate metabolic process	0.118207	TRINITY_DN75629_c0_g1_m.18812	569	1.93326	Up	9.24914e-05	S	PREDICTED: plastidial pyruvate kinase 2 [Elaeis guineensis]	0.947162	0.000333629	79.652	S(0.01)QS(0.947)T(0.043)HNIQIR	2	0.71901	1	0.662024	0.705771	0.649951	1.24403	1.2901	1.3667
Biological Process	GO:0015986	13	ATP synthesis coupled proton transport	0.0668791	TRINITY_DN88673_c0_g1_m.22662	3	1.86021	Up	0.00155771	T	ATP synthase CF1 alpha subunit (chloroplast) [Dendrobium huoshanense]	0.999998	6.94243e-07	84.94	GT(1)LRADEISNIIR	3	0.71127	1	0.636973	0.841546	0.616585	1.32966	1.23638	1.33129
Biological Process	GO:0015986	13	ATP synthesis coupled proton transport	0.0668791	TRINITY_DN94812_c0_g1_m.28275	135	1.75551	Up	0.000162677	S	"PREDICTED: ATP synthase subunit gamma, mitochondrial-like [Phoenix dactylifera]"	0.999654	0.00129959	60.345	VYS(1)GPEKETK	3	-0.31997	1	0.711782	0.766635	0.725264	1.22281	1.29566	1.3501
Biological Process	GO:0009063	9	cellular amino acid catabolic process	0.0136745	TRINITY_DN104176_c8_g1_m.8436	46	2.88027	Up	5.77687e-05	S	PREDICTED: adenosylhomocysteinase-like [Phoenix dactylifera]	1	3.98938e-07	97.073	VKDLS(1)QADFGR	3	1.5574	2	0.515625	0.555974	0.536842	1.44421	1.55371	1.63483
Biological Process	GO:0009063	9	cellular amino acid catabolic process	0.0136745	TRINITY_DN100616_c1_g1_m.1117	52	1.72366	Up	0.000139023	S	PREDICTED: adenosylhomocysteinase-like [Phoenix dactylifera]	1	0.00191834	52.966	VKDMS(1)QADFGR	3	0.61365	2	0.719008	0.808682	0.748184	1.25841	1.30949	1.35492
Biological Process	GO:0009063	9	cellular amino acid catabolic process	0.0136745	TRINITY_DN68564_c0_g1_m.17886	128	1.54779	Up	0.000459596	S	"PREDICTED: glycine cleavage system H protein 2, mitochondrial [Elaeis guineensis]"	0.953056	4.65564e-07	90.793	VQIS(0.001)DS(0.953)T(0.046)ELK	3	0.20276	4	0.78591	0.772163	0.83619	1.24916	1.16598	1.29068
Biological Process	GO:0043436	6	oxoacid metabolic process	0.00242908	TRINITY_DN88736_c0_g1_m.22706	472	1.50355	Up	0.000519978	S	PREDICTED: glutamate decarboxylase [Elaeis guineensis]	1	0.00348163	61.11	KS(1)VDEVPK	3	0.87561	1	0.757261	0.799342	0.803983	1.15174	1.14286	1.25466
Biological Process	GO:0043436	6	oxoacid metabolic process	0.00242908	TRINITY_DN86703_c0_g1_m.21707	1033	1.72285	Up	0.00330395	T	PREDICTED: acetyl-CoA carboxylase 1 [Elaeis guineensis]	0.789744	9.64269e-17	75.682	SLSELEMFTEEGERVS(0.21)T(0.79)PR	3	-0.45023	1	0.744063	0.809859	0.733333	1.19844	1.26369	1.47847
Biological Process	GO:0043436	6	oxoacid metabolic process	0.00242908	TRINITY_DN100616_c1_g1_m.1117	52	1.72366	Up	0.000139023	S	PREDICTED: adenosylhomocysteinase-like [Phoenix dactylifera]	1	0.00191834	52.966	VKDMS(1)QADFGR	3	0.61365	2	0.719008	0.808682	0.748184	1.25841	1.30949	1.35492
Biological Process	GO:0043436	6	oxoacid metabolic process	0.00242908	TRINITY_DN96241_c1_g1_m.30260	81	1.50444	Up	0.00179334	S	"PREDICTED: acetyl-coenzyme A synthetase, chloroplastic/glyoxysomal-like isoform X2 [Elaeis guineensis]"	1	0.000162798	93.345	SIAGS(1)DHLR	3	0.83189	4	0.768143	0.75576	0.911043	1.2019	1.19193	1.26939
Biological Process	GO:0043436	6	oxoacid metabolic process	0.00242908	TRINITY_DN96241_c1_g1_m.30260	89	1.59972	Up	0.000691787	S	"PREDICTED: acetyl-coenzyme A synthetase, chloroplastic/glyoxysomal-like isoform X2 [Elaeis guineensis]"	0.969193	4.53956e-08	82.663	HVDS(0.969)MT(0.031)RVPSGAGK	3	-0.98829	9	0.811499	0.706912	0.831288	1.23256	1.31407	1.21224
Biological Process	GO:0043436	6	oxoacid metabolic process	0.00242908	TRINITY_DN96247_c1_g1_m.30267	311	1.54906	Up	0.0249456	S	PREDICTED: phosphoenolpyruvate carboxylase 2-like [Musa acuminata subsp. malaccensis]	1	1.03789e-06	86.944	ANKS(1)AAELVK	2	0.041719	3	0.71629	1.02151	0.677803	1.14815	1.22552	1.36823
Biological Process	GO:0043436	6	oxoacid metabolic process	0.00242908	TRINITY_DN96519_c0_g1_m.30665	8	1.50492	Up	0.000839939	S	glutamate decarboxylase [Asparagus officinalis]	0.993633	3.4227e-244	201.61	AQS(0.994)ES(0.006)S(0.001)DSSVHSTFASR	2	0.14002	25	0.767358	0.815814	0.800363	1.26484	1.11931	1.20287
Biological Process	GO:0043436	6	oxoacid metabolic process	0.00242908	TRINITY_DN96519_c0_g1_m.30665	10	1.50589	Up	0.00688595	S	glutamate decarboxylase [Asparagus officinalis]	0.785336	3.79051e-14	76.889	AQS(0.053)ES(0.785)S(0.15)DS(0.004)S(0.007)VHSTFASR	3	-1.0104	1	0.708747	0.843721	0.830309	1.25913	1.06471	1.26434
Biological Process	GO:0043436	6	oxoacid metabolic process	0.00242908	TRINITY_DN104176_c8_g1_m.8436	46	2.88027	Up	5.77687e-05	S	PREDICTED: adenosylhomocysteinase-like [Phoenix dactylifera]	1	3.98938e-07	97.073	VKDLS(1)QADFGR	3	1.5574	2	0.515625	0.555974	0.536842	1.44421	1.55371	1.63483
Biological Process	GO:0043436	6	oxoacid metabolic process	0.00242908	TRINITY_DN94644_c0_g1_m.28091	619	1.74797	Up	0.00217641	S	"zeaxanthin epoxidase, chloroplastic [Asparagus officinalis]"	0.763787	1.18654e-08	89.344	VRS(0.764)S(0.218)HS(0.018)IEFGSDK	3	-0.014226	1	0.73753	0.665996	0.743494	1.26534	1.11944	1.36813
Biological Process	GO:0043436	6	oxoacid metabolic process	0.00242908	TRINITY_DN91480_c0_g1_m.24763	717	1.61044	Up	0.0104625	S	PREDICTED: peroxisomal fatty acid beta-oxidation multifunctional protein [Musa acuminata subsp. malaccensis]	0.808465	2.56154e-19	105.63	GLPLSFAGSS(0.057)S(0.808)S(0.134)K	3	0.58282	1	0.881148	0.633333	0.809969	1.38038	1.23657	1.12642
Biological Process	GO:0043436	6	oxoacid metabolic process	0.00242908	TRINITY_DN101438_c0_g1_m.2694	598	1.51834	Up	0.00590326	S	"PREDICTED: glucose-6-phosphate isomerase 1, chloroplastic [Elaeis guineensis]"	1	4.2681e-25	128.74	AIIAEGNCGS(1)PR	3	0.62788	1	0.83662	0.847505	0.716377	1.2311	1.09473	1.31895
Biological Process	GO:0043436	6	oxoacid metabolic process	0.00242908	TRINITY_DN68564_c0_g1_m.17886	128	1.54779	Up	0.000459596	S	"PREDICTED: glycine cleavage system H protein 2, mitochondrial [Elaeis guineensis]"	0.953056	4.65564e-07	90.793	VQIS(0.001)DS(0.953)T(0.046)ELK	3	0.20276	4	0.78591	0.772163	0.83619	1.24916	1.16598	1.29068
Biological Process	GO:0043436	6	oxoacid metabolic process	0.00242908	TRINITY_DN97066_c1_g1_m.31437	135	1.71051	Up	0.000236054	S	phosphoenolpyruvate carboxylase 2 [Gossypium hirsutum]	0.909915	1.76382e-43	100.66	KGDFADEASAT(0.006)T(0.084)ES(0.91)DAEETFKR	4	-0.71348	1	0.724638	0.798104	0.715613	1.2563	1.23094	1.34149
Biological Process	GO:0043436	6	oxoacid metabolic process	0.00242908	TRINITY_DN96287_c0_g1_m.30344	350	1.64889	Up	0.000190032	S	"PREDICTED: fructose-bisphosphate aldolase 1, cytoplasmic [Elaeis guineensis]"	0.999223	5.56702e-69	131.82	YGGDAALGDGAS(0.001)ES(0.999)LHVK	3	-0.1875	4	0.739423	0.811155	0.735093	1.30587	1.20833	1.25462
Biological Process	GO:0043436	6	oxoacid metabolic process	0.00242908	TRINITY_DN86269_c0_g1_m.21504	11	1.53457	Up	0.00507527	S	PREDICTED: phosphoenolpyruvate carboxylase 2 [Elaeis guineensis]	1	4.58017e-07	107.11	HAS(1)IDAQLR	3	-0.017494	12	0.79504	0.859882	0.777163	1.16351	1.17772	1.39098
Biological Process	GO:0043436	6	oxoacid metabolic process	0.00242908	TRINITY_DN86269_c0_g1_m.21504	760	2.46702	Up	0.000197267	S	PREDICTED: phosphoenolpyruvate carboxylase 2 [Elaeis guineensis]	0.991736	0.000700086	55.724	RKPS(0.992)GGIES(0.008)LR	3	-0.066071	2	0.616338	0.621681	0.680969	1.54054	1.48237	1.71128
Biological Process	GO:0043436	6	oxoacid metabolic process	0.00242908	TRINITY_DN75629_c0_g1_m.18812	569	1.93326	Up	9.24914e-05	S	PREDICTED: plastidial pyruvate kinase 2 [Elaeis guineensis]	0.947162	0.000333629	79.652	S(0.01)QS(0.947)T(0.043)HNIQIR	2	0.71901	1	0.662024	0.705771	0.649951	1.24403	1.2901	1.3667
Biological Process	GO:0009259	9	ribonucleotide metabolic process	0.189558	TRINITY_DN101438_c0_g1_m.2694	598	1.51834	Up	0.00590326	S	"PREDICTED: glucose-6-phosphate isomerase 1, chloroplastic [Elaeis guineensis]"	1	4.2681e-25	128.74	AIIAEGNCGS(1)PR	3	0.62788	1	0.83662	0.847505	0.716377	1.2311	1.09473	1.31895
Biological Process	GO:0009259	9	ribonucleotide metabolic process	0.189558	TRINITY_DN104477_c0_g1_m.9084	172	1.52499	Up	0.000899335	S	PREDICTED: probable AMP deaminase [Elaeis guineensis]	1	0.0117742	87.568	AIGPPS(1)PK	3	0.094217	5	0.758218	0.740927	0.85732	1.22517	1.13941	1.22901
Biological Process	GO:0009259	9	ribonucleotide metabolic process	0.189558	TRINITY_DN104477_c0_g1_m.9084	804	2.27854	Up	0.00103535	S	PREDICTED: probable AMP deaminase [Elaeis guineensis]	0.963561	2.35472e-09	102.5	LS(0.964)S(0.036)CDLCEIAR	2	-0.98213	1	0.514316	0.590726	0.684864	1.28382	1.28597	1.50859
Biological Process	GO:0009259	9	ribonucleotide metabolic process	0.189558	TRINITY_DN104477_c0_g1_m.9084	322	1.73562	Up	0.00149957	T	PREDICTED: probable AMP deaminase [Elaeis guineensis]	0.825736	2.6077e-111	146.2	EIIT(0.009)DPS(0.165)T(0.826)PKPNPNPFAYAAEQK	4	-0.091439	10	0.640509	0.711694	0.812655	1.20814	1.20286	1.34637
Biological Process	GO:0009259	9	ribonucleotide metabolic process	0.189558	TRINITY_DN96287_c0_g1_m.30344	350	1.64889	Up	0.000190032	S	"PREDICTED: fructose-bisphosphate aldolase 1, cytoplasmic [Elaeis guineensis]"	0.999223	5.56702e-69	131.82	YGGDAALGDGAS(0.001)ES(0.999)LHVK	3	-0.1875	4	0.739423	0.811155	0.735093	1.30587	1.20833	1.25462
Biological Process	GO:0009259	9	ribonucleotide metabolic process	0.189558	TRINITY_DN88673_c0_g1_m.22662	3	1.86021	Up	0.00155771	T	ATP synthase CF1 alpha subunit (chloroplast) [Dendrobium huoshanense]	0.999998	6.94243e-07	84.94	GT(1)LRADEISNIIR	3	0.71127	1	0.636973	0.841546	0.616585	1.32966	1.23638	1.33129
Biological Process	GO:0009259	9	ribonucleotide metabolic process	0.189558	TRINITY_DN94812_c0_g1_m.28275	135	1.75551	Up	0.000162677	S	"PREDICTED: ATP synthase subunit gamma, mitochondrial-like [Phoenix dactylifera]"	0.999654	0.00129959	60.345	VYS(1)GPEKETK	3	-0.31997	1	0.711782	0.766635	0.725264	1.22281	1.29566	1.3501
Biological Process	GO:0009259	9	ribonucleotide metabolic process	0.189558	TRINITY_DN75629_c0_g1_m.18812	569	1.93326	Up	9.24914e-05	S	PREDICTED: plastidial pyruvate kinase 2 [Elaeis guineensis]	0.947162	0.000333629	79.652	S(0.01)QS(0.947)T(0.043)HNIQIR	2	0.71901	1	0.662024	0.705771	0.649951	1.24403	1.2901	1.3667
Biological Process	GO:0044270	5	cellular nitrogen compound catabolic process	0.0248694	TRINITY_DN104176_c8_g1_m.8436	46	2.88027	Up	5.77687e-05	S	PREDICTED: adenosylhomocysteinase-like [Phoenix dactylifera]	1	3.98938e-07	97.073	VKDLS(1)QADFGR	3	1.5574	2	0.515625	0.555974	0.536842	1.44421	1.55371	1.63483
Biological Process	GO:0044270	5	cellular nitrogen compound catabolic process	0.0248694	TRINITY_DN100616_c1_g1_m.1117	52	1.72366	Up	0.000139023	S	PREDICTED: adenosylhomocysteinase-like [Phoenix dactylifera]	1	0.00191834	52.966	VKDMS(1)QADFGR	3	0.61365	2	0.719008	0.808682	0.748184	1.25841	1.30949	1.35492
Biological Process	GO:0044248	4	cellular catabolic process	0.200817	TRINITY_DN104176_c8_g1_m.8436	46	2.88027	Up	5.77687e-05	S	PREDICTED: adenosylhomocysteinase-like [Phoenix dactylifera]	1	3.98938e-07	97.073	VKDLS(1)QADFGR	3	1.5574	2	0.515625	0.555974	0.536842	1.44421	1.55371	1.63483
Biological Process	GO:0044248	4	cellular catabolic process	0.200817	TRINITY_DN100616_c1_g1_m.1117	52	1.72366	Up	0.000139023	S	PREDICTED: adenosylhomocysteinase-like [Phoenix dactylifera]	1	0.00191834	52.966	VKDMS(1)QADFGR	3	0.61365	2	0.719008	0.808682	0.748184	1.25841	1.30949	1.35492
Biological Process	GO:0044248	4	cellular catabolic process	0.200817	TRINITY_DN68564_c0_g1_m.17886	128	1.54779	Up	0.000459596	S	"PREDICTED: glycine cleavage system H protein 2, mitochondrial [Elaeis guineensis]"	0.953056	4.65564e-07	90.793	VQIS(0.001)DS(0.953)T(0.046)ELK	3	0.20276	4	0.78591	0.772163	0.83619	1.24916	1.16598	1.29068
Biological Process	GO:0034655	6	nucleobase-containing compound catabolic process	0.0248694	TRINITY_DN104176_c8_g1_m.8436	46	2.88027	Up	5.77687e-05	S	PREDICTED: adenosylhomocysteinase-like [Phoenix dactylifera]	1	3.98938e-07	97.073	VKDLS(1)QADFGR	3	1.5574	2	0.515625	0.555974	0.536842	1.44421	1.55371	1.63483
Biological Process	GO:0034655	6	nucleobase-containing compound catabolic process	0.0248694	TRINITY_DN100616_c1_g1_m.1117	52	1.72366	Up	0.000139023	S	PREDICTED: adenosylhomocysteinase-like [Phoenix dactylifera]	1	0.00191834	52.966	VKDMS(1)QADFGR	3	0.61365	2	0.719008	0.808682	0.748184	1.25841	1.30949	1.35492
Biological Process	GO:0044711	4	single-organism biosynthetic process	0.0976687	TRINITY_DN86703_c0_g1_m.21707	1033	1.72285	Up	0.00330395	T	PREDICTED: acetyl-CoA carboxylase 1 [Elaeis guineensis]	0.789744	9.64269e-17	75.682	SLSELEMFTEEGERVS(0.21)T(0.79)PR	3	-0.45023	1	0.744063	0.809859	0.733333	1.19844	1.26369	1.47847
Biological Process	GO:0044711	4	single-organism biosynthetic process	0.0976687	TRINITY_DN96241_c1_g1_m.30260	81	1.50444	Up	0.00179334	S	"PREDICTED: acetyl-coenzyme A synthetase, chloroplastic/glyoxysomal-like isoform X2 [Elaeis guineensis]"	1	0.000162798	93.345	SIAGS(1)DHLR	3	0.83189	4	0.768143	0.75576	0.911043	1.2019	1.19193	1.26939
Biological Process	GO:0044711	4	single-organism biosynthetic process	0.0976687	TRINITY_DN96241_c1_g1_m.30260	89	1.59972	Up	0.000691787	S	"PREDICTED: acetyl-coenzyme A synthetase, chloroplastic/glyoxysomal-like isoform X2 [Elaeis guineensis]"	0.969193	4.53956e-08	82.663	HVDS(0.969)MT(0.031)RVPSGAGK	3	-0.98829	9	0.811499	0.706912	0.831288	1.23256	1.31407	1.21224
Biological Process	GO:0044711	4	single-organism biosynthetic process	0.0976687	TRINITY_DN88673_c0_g1_m.22662	3	1.86021	Up	0.00155771	T	ATP synthase CF1 alpha subunit (chloroplast) [Dendrobium huoshanense]	0.999998	6.94243e-07	84.94	GT(1)LRADEISNIIR	3	0.71127	1	0.636973	0.841546	0.616585	1.32966	1.23638	1.33129
Biological Process	GO:0044711	4	single-organism biosynthetic process	0.0976687	TRINITY_DN94812_c0_g1_m.28275	135	1.75551	Up	0.000162677	S	"PREDICTED: ATP synthase subunit gamma, mitochondrial-like [Phoenix dactylifera]"	0.999654	0.00129959	60.345	VYS(1)GPEKETK	3	-0.31997	1	0.711782	0.766635	0.725264	1.22281	1.29566	1.3501
Biological Process	GO:0044711	4	single-organism biosynthetic process	0.0976687	TRINITY_DN103348_c8_g2_m.6625	808	1.52771	Up	0.00410742	S	"PREDICTED: 1,4-alpha-glucan-branching enzyme 1, chloroplastic/amyloplastic isoform X1 [Elaeis guineensis]"	0.999986	2.0151e-43	141.18	INPS(1)AEYFSTEGK	2	-0.26631	5	0.720497	0.824302	0.87013	1.14836	1.20222	1.33873
Biological Process	GO:0044711	4	single-organism biosynthetic process	0.0976687	TRINITY_DN94644_c0_g1_m.28091	619	1.74797	Up	0.00217641	S	"zeaxanthin epoxidase, chloroplastic [Asparagus officinalis]"	0.763787	1.18654e-08	89.344	VRS(0.764)S(0.218)HS(0.018)IEFGSDK	3	-0.014226	1	0.73753	0.665996	0.743494	1.26534	1.11944	1.36813
Biological Process	GO:0044711	4	single-organism biosynthetic process	0.0976687	TRINITY_DN92858_c0_g1_m.26036	281	1.78304	Up	0.00631442	S	"4-diphosphocytidyl-2-C-methyl-D-erythritol kinase, chloroplastic [Asparagus officinalis]"	0.775723	0.00177396	59.673	T(0.049)S(0.173)S(0.776)VDPLT(0.002)LLEK	2	0.78568	1	0.727719	0.804762	0.674582	1.197	1.22077	1.51751
Biological Process	GO:0044711	4	single-organism biosynthetic process	0.0976687	TRINITY_DN101438_c0_g1_m.2694	598	1.51834	Up	0.00590326	S	"PREDICTED: glucose-6-phosphate isomerase 1, chloroplastic [Elaeis guineensis]"	1	4.2681e-25	128.74	AIIAEGNCGS(1)PR	3	0.62788	1	0.83662	0.847505	0.716377	1.2311	1.09473	1.31895
Biological Process	GO:0044711	4	single-organism biosynthetic process	0.0976687	TRINITY_DN104477_c0_g1_m.9084	172	1.52499	Up	0.000899335	S	PREDICTED: probable AMP deaminase [Elaeis guineensis]	1	0.0117742	87.568	AIGPPS(1)PK	3	0.094217	5	0.758218	0.740927	0.85732	1.22517	1.13941	1.22901
Biological Process	GO:0044711	4	single-organism biosynthetic process	0.0976687	TRINITY_DN104477_c0_g1_m.9084	804	2.27854	Up	0.00103535	S	PREDICTED: probable AMP deaminase [Elaeis guineensis]	0.963561	2.35472e-09	102.5	LS(0.964)S(0.036)CDLCEIAR	2	-0.98213	1	0.514316	0.590726	0.684864	1.28382	1.28597	1.50859
Biological Process	GO:0044711	4	single-organism biosynthetic process	0.0976687	TRINITY_DN104477_c0_g1_m.9084	322	1.73562	Up	0.00149957	T	PREDICTED: probable AMP deaminase [Elaeis guineensis]	0.825736	2.6077e-111	146.2	EIIT(0.009)DPS(0.165)T(0.826)PKPNPNPFAYAAEQK	4	-0.091439	10	0.640509	0.711694	0.812655	1.20814	1.20286	1.34637
Biological Process	GO:0006099	10	tricarboxylic acid cycle	0.0302704	TRINITY_DN96247_c1_g1_m.30267	311	1.54906	Up	0.0249456	S	PREDICTED: phosphoenolpyruvate carboxylase 2-like [Musa acuminata subsp. malaccensis]	1	1.03789e-06	86.944	ANKS(1)AAELVK	2	0.041719	3	0.71629	1.02151	0.677803	1.14815	1.22552	1.36823
Biological Process	GO:0006099	10	tricarboxylic acid cycle	0.0302704	TRINITY_DN97066_c1_g1_m.31437	135	1.71051	Up	0.000236054	S	phosphoenolpyruvate carboxylase 2 [Gossypium hirsutum]	0.909915	1.76382e-43	100.66	KGDFADEASAT(0.006)T(0.084)ES(0.91)DAEETFKR	4	-0.71348	1	0.724638	0.798104	0.715613	1.2563	1.23094	1.34149
Biological Process	GO:0006099	10	tricarboxylic acid cycle	0.0302704	TRINITY_DN86269_c0_g1_m.21504	11	1.53457	Up	0.00507527	S	PREDICTED: phosphoenolpyruvate carboxylase 2 [Elaeis guineensis]	1	4.58017e-07	107.11	HAS(1)IDAQLR	3	-0.017494	12	0.79504	0.859882	0.777163	1.16351	1.17772	1.39098
Biological Process	GO:0006099	10	tricarboxylic acid cycle	0.0302704	TRINITY_DN86269_c0_g1_m.21504	760	2.46702	Up	0.000197267	S	PREDICTED: phosphoenolpyruvate carboxylase 2 [Elaeis guineensis]	0.991736	0.000700086	55.724	RKPS(0.992)GGIES(0.008)LR	3	-0.066071	2	0.616338	0.621681	0.680969	1.54054	1.48237	1.71128
Biological Process	GO:0007186	6	G-protein coupled receptor signaling pathway	0.0668791	TRINITY_DN90997_c0_g1_m.24339	227	1.60269	Up	0.0146901	S	PREDICTED: diacylglycerol kinase 5-like isoform X2 [Phoenix dactylifera]	0.994763	2.6538e-223	165.96	SIHDPSTPPSASGHHEDDEVSAEES(0.995)DDES(0.005)GEER	4	0.26706	2	0.878365	0.749558	0.831909	1.13048	1.5232	1.28867
Biological Process	GO:0007186	6	G-protein coupled receptor signaling pathway	0.0668791	TRINITY_DN99635_c0_g1_m.35548	338	1.52729	Up	0.00916891	S	PREDICTED: diacylglycerol kinase 1 isoform X1 [Phoenix dactylifera]	0.997211	5.8076e-119	170.27	S(0.001)YS(0.997)FNQS(0.002)NDSGVEGTK	2	-1.1504	10	0.76734	0.704065	0.944785	1.1286	1.24941	1.31222
Biological Process	GO:0009260	10	ribonucleotide biosynthetic process	0.200817	TRINITY_DN104477_c0_g1_m.9084	172	1.52499	Up	0.000899335	S	PREDICTED: probable AMP deaminase [Elaeis guineensis]	1	0.0117742	87.568	AIGPPS(1)PK	3	0.094217	5	0.758218	0.740927	0.85732	1.22517	1.13941	1.22901
Biological Process	GO:0009260	10	ribonucleotide biosynthetic process	0.200817	TRINITY_DN104477_c0_g1_m.9084	804	2.27854	Up	0.00103535	S	PREDICTED: probable AMP deaminase [Elaeis guineensis]	0.963561	2.35472e-09	102.5	LS(0.964)S(0.036)CDLCEIAR	2	-0.98213	1	0.514316	0.590726	0.684864	1.28382	1.28597	1.50859
Biological Process	GO:0009260	10	ribonucleotide biosynthetic process	0.200817	TRINITY_DN104477_c0_g1_m.9084	322	1.73562	Up	0.00149957	T	PREDICTED: probable AMP deaminase [Elaeis guineensis]	0.825736	2.6077e-111	146.2	EIIT(0.009)DPS(0.165)T(0.826)PKPNPNPFAYAAEQK	4	-0.091439	10	0.640509	0.711694	0.812655	1.20814	1.20286	1.34637
Biological Process	GO:0009260	10	ribonucleotide biosynthetic process	0.200817	TRINITY_DN88673_c0_g1_m.22662	3	1.86021	Up	0.00155771	T	ATP synthase CF1 alpha subunit (chloroplast) [Dendrobium huoshanense]	0.999998	6.94243e-07	84.94	GT(1)LRADEISNIIR	3	0.71127	1	0.636973	0.841546	0.616585	1.32966	1.23638	1.33129
Biological Process	GO:0009260	10	ribonucleotide biosynthetic process	0.200817	TRINITY_DN94812_c0_g1_m.28275	135	1.75551	Up	0.000162677	S	"PREDICTED: ATP synthase subunit gamma, mitochondrial-like [Phoenix dactylifera]"	0.999654	0.00129959	60.345	VYS(1)GPEKETK	3	-0.31997	1	0.711782	0.766635	0.725264	1.22281	1.29566	1.3501
Biological Process	GO:0009164	8	nucleoside catabolic process	0.0248694	TRINITY_DN104176_c8_g1_m.8436	46	2.88027	Up	5.77687e-05	S	PREDICTED: adenosylhomocysteinase-like [Phoenix dactylifera]	1	3.98938e-07	97.073	VKDLS(1)QADFGR	3	1.5574	2	0.515625	0.555974	0.536842	1.44421	1.55371	1.63483
Biological Process	GO:0009164	8	nucleoside catabolic process	0.0248694	TRINITY_DN100616_c1_g1_m.1117	52	1.72366	Up	0.000139023	S	PREDICTED: adenosylhomocysteinase-like [Phoenix dactylifera]	1	0.00191834	52.966	VKDMS(1)QADFGR	3	0.61365	2	0.719008	0.808682	0.748184	1.25841	1.30949	1.35492
Biological Process	GO:0072330	9	monocarboxylic acid biosynthetic process	0.120084	TRINITY_DN94644_c0_g1_m.28091	619	1.74797	Up	0.00217641	S	"zeaxanthin epoxidase, chloroplastic [Asparagus officinalis]"	0.763787	1.18654e-08	89.344	VRS(0.764)S(0.218)HS(0.018)IEFGSDK	3	-0.014226	1	0.73753	0.665996	0.743494	1.26534	1.11944	1.36813
Biological Process	GO:0072330	9	monocarboxylic acid biosynthetic process	0.120084	TRINITY_DN86703_c0_g1_m.21707	1033	1.72285	Up	0.00330395	T	PREDICTED: acetyl-CoA carboxylase 1 [Elaeis guineensis]	0.789744	9.64269e-17	75.682	SLSELEMFTEEGERVS(0.21)T(0.79)PR	3	-0.45023	1	0.744063	0.809859	0.733333	1.19844	1.26369	1.47847
Biological Process	GO:0019318	7	hexose metabolic process	0.307027	TRINITY_DN101438_c0_g1_m.2694	598	1.51834	Up	0.00590326	S	"PREDICTED: glucose-6-phosphate isomerase 1, chloroplastic [Elaeis guineensis]"	1	4.2681e-25	128.74	AIIAEGNCGS(1)PR	3	0.62788	1	0.83662	0.847505	0.716377	1.2311	1.09473	1.31895
Biological Process	GO:0019318	7	hexose metabolic process	0.307027	TRINITY_DN91364_c1_g1_m.24671	207	1.79985	Up	0.000330472	S	"glyceraldehyde-3-phosphate dehydrogenase 2, cytosolic [Ananas comosus]"	0.999996	8.40349e-61	146.13	AAS(1)FNIIPSSTGAAK	2	0.26466	37	0.695738	0.766041	0.677451	1.23761	1.2458	1.36687
Biological Process	GO:0046498	10	S-adenosylhomocysteine metabolic process	0.0248694	TRINITY_DN104176_c8_g1_m.8436	46	2.88027	Up	5.77687e-05	S	PREDICTED: adenosylhomocysteinase-like [Phoenix dactylifera]	1	3.98938e-07	97.073	VKDLS(1)QADFGR	3	1.5574	2	0.515625	0.555974	0.536842	1.44421	1.55371	1.63483
Biological Process	GO:0046498	10	S-adenosylhomocysteine metabolic process	0.0248694	TRINITY_DN100616_c1_g1_m.1117	52	1.72366	Up	0.000139023	S	PREDICTED: adenosylhomocysteinase-like [Phoenix dactylifera]	1	0.00191834	52.966	VKDMS(1)QADFGR	3	0.61365	2	0.719008	0.808682	0.748184	1.25841	1.30949	1.35492
Biological Process	GO:0046031	11	ADP metabolic process	0.292778	TRINITY_DN101438_c0_g1_m.2694	598	1.51834	Up	0.00590326	S	"PREDICTED: glucose-6-phosphate isomerase 1, chloroplastic [Elaeis guineensis]"	1	4.2681e-25	128.74	AIIAEGNCGS(1)PR	3	0.62788	1	0.83662	0.847505	0.716377	1.2311	1.09473	1.31895
Biological Process	GO:0046031	11	ADP metabolic process	0.292778	TRINITY_DN96287_c0_g1_m.30344	350	1.64889	Up	0.000190032	S	"PREDICTED: fructose-bisphosphate aldolase 1, cytoplasmic [Elaeis guineensis]"	0.999223	5.56702e-69	131.82	YGGDAALGDGAS(0.001)ES(0.999)LHVK	3	-0.1875	4	0.739423	0.811155	0.735093	1.30587	1.20833	1.25462
Biological Process	GO:0046031	11	ADP metabolic process	0.292778	TRINITY_DN75629_c0_g1_m.18812	569	1.93326	Up	9.24914e-05	S	PREDICTED: plastidial pyruvate kinase 2 [Elaeis guineensis]	0.947162	0.000333629	79.652	S(0.01)QS(0.947)T(0.043)HNIQIR	2	0.71901	1	0.662024	0.705771	0.649951	1.24403	1.2901	1.3667
Biological Process	GO:0009156	10	ribonucleoside monophosphate biosynthetic process	0.0833153	TRINITY_DN104477_c0_g1_m.9084	172	1.52499	Up	0.000899335	S	PREDICTED: probable AMP deaminase [Elaeis guineensis]	1	0.0117742	87.568	AIGPPS(1)PK	3	0.094217	5	0.758218	0.740927	0.85732	1.22517	1.13941	1.22901
Biological Process	GO:0009156	10	ribonucleoside monophosphate biosynthetic process	0.0833153	TRINITY_DN104477_c0_g1_m.9084	804	2.27854	Up	0.00103535	S	PREDICTED: probable AMP deaminase [Elaeis guineensis]	0.963561	2.35472e-09	102.5	LS(0.964)S(0.036)CDLCEIAR	2	-0.98213	1	0.514316	0.590726	0.684864	1.28382	1.28597	1.50859
Biological Process	GO:0009156	10	ribonucleoside monophosphate biosynthetic process	0.0833153	TRINITY_DN104477_c0_g1_m.9084	322	1.73562	Up	0.00149957	T	PREDICTED: probable AMP deaminase [Elaeis guineensis]	0.825736	2.6077e-111	146.2	EIIT(0.009)DPS(0.165)T(0.826)PKPNPNPFAYAAEQK	4	-0.091439	10	0.640509	0.711694	0.812655	1.20814	1.20286	1.34637
Biological Process	GO:0009156	10	ribonucleoside monophosphate biosynthetic process	0.0833153	TRINITY_DN88673_c0_g1_m.22662	3	1.86021	Up	0.00155771	T	ATP synthase CF1 alpha subunit (chloroplast) [Dendrobium huoshanense]	0.999998	6.94243e-07	84.94	GT(1)LRADEISNIIR	3	0.71127	1	0.636973	0.841546	0.616585	1.32966	1.23638	1.33129
Biological Process	GO:0009156	10	ribonucleoside monophosphate biosynthetic process	0.0833153	TRINITY_DN94812_c0_g1_m.28275	135	1.75551	Up	0.000162677	S	"PREDICTED: ATP synthase subunit gamma, mitochondrial-like [Phoenix dactylifera]"	0.999654	0.00129959	60.345	VYS(1)GPEKETK	3	-0.31997	1	0.711782	0.766635	0.725264	1.22281	1.29566	1.3501
Biological Process	GO:0006520	8	cellular amino acid metabolic process	0.0549824	TRINITY_DN104176_c8_g1_m.8436	46	2.88027	Up	5.77687e-05	S	PREDICTED: adenosylhomocysteinase-like [Phoenix dactylifera]	1	3.98938e-07	97.073	VKDLS(1)QADFGR	3	1.5574	2	0.515625	0.555974	0.536842	1.44421	1.55371	1.63483
Biological Process	GO:0006520	8	cellular amino acid metabolic process	0.0549824	TRINITY_DN88736_c0_g1_m.22706	472	1.50355	Up	0.000519978	S	PREDICTED: glutamate decarboxylase [Elaeis guineensis]	1	0.00348163	61.11	KS(1)VDEVPK	3	0.87561	1	0.757261	0.799342	0.803983	1.15174	1.14286	1.25466
Biological Process	GO:0006520	8	cellular amino acid metabolic process	0.0549824	TRINITY_DN100616_c1_g1_m.1117	52	1.72366	Up	0.000139023	S	PREDICTED: adenosylhomocysteinase-like [Phoenix dactylifera]	1	0.00191834	52.966	VKDMS(1)QADFGR	3	0.61365	2	0.719008	0.808682	0.748184	1.25841	1.30949	1.35492
Biological Process	GO:0006520	8	cellular amino acid metabolic process	0.0549824	TRINITY_DN96519_c0_g1_m.30665	8	1.50492	Up	0.000839939	S	glutamate decarboxylase [Asparagus officinalis]	0.993633	3.4227e-244	201.61	AQS(0.994)ES(0.006)S(0.001)DSSVHSTFASR	2	0.14002	25	0.767358	0.815814	0.800363	1.26484	1.11931	1.20287
Biological Process	GO:0006520	8	cellular amino acid metabolic process	0.0549824	TRINITY_DN96519_c0_g1_m.30665	10	1.50589	Up	0.00688595	S	glutamate decarboxylase [Asparagus officinalis]	0.785336	3.79051e-14	76.889	AQS(0.053)ES(0.785)S(0.15)DS(0.004)S(0.007)VHSTFASR	3	-1.0104	1	0.708747	0.843721	0.830309	1.25913	1.06471	1.26434
Biological Process	GO:0006520	8	cellular amino acid metabolic process	0.0549824	TRINITY_DN68564_c0_g1_m.17886	128	1.54779	Up	0.000459596	S	"PREDICTED: glycine cleavage system H protein 2, mitochondrial [Elaeis guineensis]"	0.953056	4.65564e-07	90.793	VQIS(0.001)DS(0.953)T(0.046)ELK	3	0.20276	4	0.78591	0.772163	0.83619	1.24916	1.16598	1.29068
Biological Process	GO:0015977	4	carbon fixation	0.0302704	TRINITY_DN96247_c1_g1_m.30267	311	1.54906	Up	0.0249456	S	PREDICTED: phosphoenolpyruvate carboxylase 2-like [Musa acuminata subsp. malaccensis]	1	1.03789e-06	86.944	ANKS(1)AAELVK	2	0.041719	3	0.71629	1.02151	0.677803	1.14815	1.22552	1.36823
Biological Process	GO:0015977	4	carbon fixation	0.0302704	TRINITY_DN97066_c1_g1_m.31437	135	1.71051	Up	0.000236054	S	phosphoenolpyruvate carboxylase 2 [Gossypium hirsutum]	0.909915	1.76382e-43	100.66	KGDFADEASAT(0.006)T(0.084)ES(0.91)DAEETFKR	4	-0.71348	1	0.724638	0.798104	0.715613	1.2563	1.23094	1.34149
Biological Process	GO:0015977	4	carbon fixation	0.0302704	TRINITY_DN86269_c0_g1_m.21504	11	1.53457	Up	0.00507527	S	PREDICTED: phosphoenolpyruvate carboxylase 2 [Elaeis guineensis]	1	4.58017e-07	107.11	HAS(1)IDAQLR	3	-0.017494	12	0.79504	0.859882	0.777163	1.16351	1.17772	1.39098
Biological Process	GO:0015977	4	carbon fixation	0.0302704	TRINITY_DN86269_c0_g1_m.21504	760	2.46702	Up	0.000197267	S	PREDICTED: phosphoenolpyruvate carboxylase 2 [Elaeis guineensis]	0.991736	0.000700086	55.724	RKPS(0.992)GGIES(0.008)LR	3	-0.066071	2	0.616338	0.621681	0.680969	1.54054	1.48237	1.71128
Biological Process	GO:0043043	7	peptide biosynthetic process	0.0998594	TRINITY_DN103612_c1_g1_m.7239	110	2.16148	Up	0.00210595	S	PREDICTED: 40S ribosomal protein S7-like [Musa acuminata subsp. malaccensis]	0.999915	3.00285e-55	149.69	DVVFEYPVTES(1)A	2	0.532	3	0.66277	0.754448	0.636432	1.49694	1.28708	1.6549
Biological Process	GO:0043043	7	peptide biosynthetic process	0.0998594	TRINITY_DN103612_c1_g1_m.7236	391	2.24732	Up	0.00375871	S	PREDICTED: 60S ribosomal protein L4 [Ziziphus jujuba]	0.876944	2.662e-106	165.66	T(0.041)MIS(0.877)DS(0.082)DYTEFENFSK	3	-0.60378	2	0.640173	0.665702	0.754545	1.42676	1.38674	1.81692
Biological Process	GO:0043043	7	peptide biosynthetic process	0.0998594	TRINITY_DN97922_c1_g1_m.32767	271	2.36334	Up	0.000297606	S	PREDICTED: 40S ribosomal protein S6 [Musa acuminata subsp. malaccensis]	1	0.000621062	78.342	ERRS(1)ES(1)LAK	2	1.3603	9	0.647506	0.594249	0.635476	1.36301	1.46675	1.60678
Biological Process	GO:0043043	7	peptide biosynthetic process	0.0998594	TRINITY_DN97922_c1_g1_m.32767	269	2.96839	Up	0.000500021	S	PREDICTED: 40S ribosomal protein S6 [Musa acuminata subsp. malaccensis]	1	0.000621062	74.789	ERRS(1)ES(1)LAK	2	1.3603	4	0.531699	0.498403	0.591538	1.44521	1.58076	1.78769
Biological Process	GO:0043043	7	peptide biosynthetic process	0.0998594	TRINITY_DN94595_c0_g1_m.28019	6	1.57515	Up	7.5978e-08	S	60S ribosomal protein L9 [Ananas comosus]	0.8533	1.34026e-69	136.68	T(0.028)ILS(0.853)S(0.099)HT(0.02)MDIPEEVTVK	3	0.57693	2	0.775528	0.785321	0.775529	1.22556	1.22139	1.23319
Biological Process	GO:0043043	7	peptide biosynthetic process	0.0998594	TRINITY_DN105098_c2_g8_m.10531	141	2.39882	Up	0.000118545	T	PREDICTED: 60S ribosomal protein L13-1 [Elaeis guineensis]	0.966693	0	230.27	AGDS(0.033)T(0.967)PEELATATQVK	2	-0.48452	8	0.588848	0.766184	0.585837	1.57551	1.5422	1.53808
Biological Process	GO:0043043	7	peptide biosynthetic process	0.0998594	TRINITY_DN100025_c1_g4_m.48	17	1.97553	Up	0.00644157	S	PREDICTED: 60S ribosomal protein L8-like [Elaeis guineensis]	0.999988	0.000316614	77.644	FRS(1)LDFSER	3	0.23528	5	0.718321	0.727131	0.719838	1.283	1.29901	1.69559
Biological Process	GO:0043043	7	peptide biosynthetic process	0.0998594	TRINITY_DN102019_c1_g1_m.3794	134	1.66617	Up	0.000761324	S	ribosomal protein L2 (chloroplast) [Phalaenopsis equestris]	0.998905	0.000620392	114.89	YS(0.001)DS(0.999)FILR	2	0.67841	5	0.695135	0.792994	0.745455	1.31749	1.2444	1.15963
Biological Process	GO:0055114	4	oxidation-reduction process	0.00680225	TRINITY_DN97347_c0_g1_m.31886	11	1.71364	Up	0.000355635	S	PREDICTED: probable mannitol dehydrogenase [Phoenix dactylifera]	1	0.00081624	70.373	KKVS(1)PEEEHPR	3	0.52243	1	0.817154	0.683235	0.734024	1.23246	1.32438	1.27213
Biological Process	GO:0055114	4	oxidation-reduction process	0.00680225	TRINITY_DN96247_c1_g1_m.30267	311	1.54906	Up	0.0249456	S	PREDICTED: phosphoenolpyruvate carboxylase 2-like [Musa acuminata subsp. malaccensis]	1	1.03789e-06	86.944	ANKS(1)AAELVK	2	0.041719	3	0.71629	1.02151	0.677803	1.14815	1.22552	1.36823
Biological Process	GO:0055114	4	oxidation-reduction process	0.00680225	TRINITY_DN103010_c1_g1_m.5891	339	4.184	Up	2.96882e-06	T	linoleate 9S-lipoxygenase 6 isoform X1 [Ananas comosus]	0.998017	0.00724577	48.568	T(0.002)FIT(0.998)PGHNQR	3	-0.028953	1	0.6455	0.625494	0.587093	2.57567	2.68389	2.51467
Biological Process	GO:0055114	4	oxidation-reduction process	0.00680225	TRINITY_DN103010_c1_g1_m.5891	821	2.95367	Up	0.000751898	S	linoleate 9S-lipoxygenase 6 isoform X1 [Ananas comosus]	0.99999	0.000113134	78.249	NIS(1)NLNHDPSLK	3	-0.097132	1	0.679183	0.78793	0.677327	2.35905	2.12158	1.85333
Biological Process	GO:0055114	4	oxidation-reduction process	0.00680225	TRINITY_DN94644_c0_g1_m.28091	619	1.74797	Up	0.00217641	S	"zeaxanthin epoxidase, chloroplastic [Asparagus officinalis]"	0.763787	1.18654e-08	89.344	VRS(0.764)S(0.218)HS(0.018)IEFGSDK	3	-0.014226	1	0.73753	0.665996	0.743494	1.26534	1.11944	1.36813
Biological Process	GO:0055114	4	oxidation-reduction process	0.00680225	TRINITY_DN103348_c8_g2_m.6625	808	1.52771	Up	0.00410742	S	"PREDICTED: 1,4-alpha-glucan-branching enzyme 1, chloroplastic/amyloplastic isoform X1 [Elaeis guineensis]"	0.999986	2.0151e-43	141.18	INPS(1)AEYFSTEGK	2	-0.26631	5	0.720497	0.824302	0.87013	1.14836	1.20222	1.33873
Biological Process	GO:0055114	4	oxidation-reduction process	0.00680225	TRINITY_DN94662_c0_g1_m.28114	290	1.53087	Up	0.0146154	S	"aldehyde dehydrogenase family 2 member B7, mitochondrial-like [Ananas comosus]"	0.963301	0.000275081	78.903	LAFTGS(0.004)T(0.028)S(0.963)T(0.005)GK	3	0.0296	1	0.848261	0.8198	0.679634	1.17539	1.06108	1.35755
Biological Process	GO:0055114	4	oxidation-reduction process	0.00680225	TRINITY_DN98303_c3_g1_m.33397	83	1.61615	Up	0.000358486	S	PREDICTED: NADPH--cytochrome P450 reductase-like [Musa acuminata subsp. malaccensis]	1	7.0019e-07	84.41	EVS(1)EPEIDDGKKK	4	0.51306	1	0.791145	0.722656	0.780347	1.17928	1.22516	1.30325
Biological Process	GO:0055114	4	oxidation-reduction process	0.00680225	TRINITY_DN93191_c1_g1_m.26364	25	2.23668	Up	0.00210986	S	"PREDICTED: thiamine thiazole synthase, chloroplastic [Elaeis guineensis]"	0.940951	0.0279096	76.815	S(0.008)LS(0.941)IS(0.051)AK	2	-1.8201	1	0.6	0.59743	0.604298	1.1411	1.39523	1.49355
Biological Process	GO:0055114	4	oxidation-reduction process	0.00680225	TRINITY_DN103754_c1_g13_m.7535	127	1.50223	Up	0.00648972	S	PREDICTED: FAD-dependent urate hydroxylase [Phoenix dactylifera]	0.88388	0.00170905	56.036	S(0.116)FS(0.884)FKEEAPGQEVR	3	-0.58838	1	0.73849	0.83871	0.817805	1.32121	1.07626	1.20039
Biological Process	GO:0055114	4	oxidation-reduction process	0.00680225	TRINITY_DN86269_c0_g1_m.21504	11	1.53457	Up	0.00507527	S	PREDICTED: phosphoenolpyruvate carboxylase 2 [Elaeis guineensis]	1	4.58017e-07	107.11	HAS(1)IDAQLR	3	-0.017494	12	0.79504	0.859882	0.777163	1.16351	1.17772	1.39098
Biological Process	GO:0055114	4	oxidation-reduction process	0.00680225	TRINITY_DN86269_c0_g1_m.21504	760	2.46702	Up	0.000197267	S	PREDICTED: phosphoenolpyruvate carboxylase 2 [Elaeis guineensis]	0.991736	0.000700086	55.724	RKPS(0.992)GGIES(0.008)LR	3	-0.066071	2	0.616338	0.621681	0.680969	1.54054	1.48237	1.71128
Biological Process	GO:0055114	4	oxidation-reduction process	0.00680225	TRINITY_DN104730_c3_g5_m.9631	538	2.81821	Up	0.000229705	S	geraniol 8-hydroxylase-like [Ananas comosus]	1	6.07476e-05	84.759	AQS(1)LVLVPAAR	2	0.71283	3	0.605481	0.707635	0.595923	1.7417	1.67942	1.95896
Biological Process	GO:0055114	4	oxidation-reduction process	0.00680225	TRINITY_DN104387_c0_g1_m.8902	138	2.72677	Up	0.000848953	S	PREDICTED: cytochrome P450 71A1-like isoform X2 [Phoenix dactylifera]	0.979928	0.00160887	101.39	THLLS(0.02)S(0.98)QK	2	-0.093548	2	0.620766	0.650852	0.529741	1.51175	1.54469	1.85546
Biological Process	GO:0055114	4	oxidation-reduction process	0.00680225	TRINITY_DN88061_c0_g1_m.22326	166	1.83357	Up	0.00152665	T	PREDICTED: betaine aldehyde dehydrogenase 2-like [Musa acuminata subsp. malaccensis]	0.99729	4.54995e-06	82.755	QRT(0.997)PVS(0.003)VPLQTFK	3	-1.4884	2	0.702183	0.67807	0.774684	1.20644	1.29236	1.45244
Biological Process	GO:0055114	4	oxidation-reduction process	0.00680225	TRINITY_DN99283_c0_g1_m.34976	239	1.64985	Up	0.000573891	S	"carotenoid 9,10(9',10')-cleavage dioxygenase [Asparagus officinalis]"	0.755491	0.00158514	73.435	LAHS(0.755)FT(0.245)AHPK	3	1.247	1	0.686343	0.739679	0.809584	1.24703	1.16537	1.27602
Biological Process	GO:0055114	4	oxidation-reduction process	0.00680225	TRINITY_DN95074_c0_g1_m.28585	2	2.18462	Up	0.00989005	S	delta(24)-sterol reductase-like [Asparagus officinalis]	1	0.000736933	58.172	S(1)DLRAPLRPK	2	-0.31432	3	0.647727	0.660514	0.710327	1.15538	1.50871	1.74571
Biological Process	GO:0055114	4	oxidation-reduction process	0.00680225	TRINITY_DN96518_c1_g6_m.30664	478	1.8923	Up	0.000658646	S	PREDICTED: aldehyde dehydrogenase family 3 member H1 [Phoenix dactylifera]	1	0.00126939	82.437	S(1)FGGEVSAR	2	0.16511	1	0.706308	0.64666	0.723029	1.19043	1.38229	1.35569
Biological Process	GO:0055114	4	oxidation-reduction process	0.00680225	TRINITY_DN91480_c0_g1_m.24763	717	1.61044	Up	0.0104625	S	PREDICTED: peroxisomal fatty acid beta-oxidation multifunctional protein [Musa acuminata subsp. malaccensis]	0.808465	2.56154e-19	105.63	GLPLSFAGSS(0.057)S(0.808)S(0.134)K	3	0.58282	1	0.881148	0.633333	0.809969	1.38038	1.23657	1.12642
Biological Process	GO:0055114	4	oxidation-reduction process	0.00680225	TRINITY_DN91364_c1_g1_m.24671	207	1.79985	Up	0.000330472	S	"glyceraldehyde-3-phosphate dehydrogenase 2, cytosolic [Ananas comosus]"	0.999996	8.40349e-61	146.13	AAS(1)FNIIPSSTGAAK	2	0.26466	37	0.695738	0.766041	0.677451	1.23761	1.2458	1.36687
Biological Process	GO:0055114	4	oxidation-reduction process	0.00680225	TRINITY_DN97066_c1_g1_m.31437	135	1.71051	Up	0.000236054	S	phosphoenolpyruvate carboxylase 2 [Gossypium hirsutum]	0.909915	1.76382e-43	100.66	KGDFADEASAT(0.006)T(0.084)ES(0.91)DAEETFKR	4	-0.71348	1	0.724638	0.798104	0.715613	1.2563	1.23094	1.34149
Biological Process	GO:0015985	10	energy coupled proton transport, down electrochemical gradient	0.0668791	TRINITY_DN88673_c0_g1_m.22662	3	1.86021	Up	0.00155771	T	ATP synthase CF1 alpha subunit (chloroplast) [Dendrobium huoshanense]	0.999998	6.94243e-07	84.94	GT(1)LRADEISNIIR	3	0.71127	1	0.636973	0.841546	0.616585	1.32966	1.23638	1.33129
Biological Process	GO:0015985	10	energy coupled proton transport, down electrochemical gradient	0.0668791	TRINITY_DN94812_c0_g1_m.28275	135	1.75551	Up	0.000162677	S	"PREDICTED: ATP synthase subunit gamma, mitochondrial-like [Phoenix dactylifera]"	0.999654	0.00129959	60.345	VYS(1)GPEKETK	3	-0.31997	1	0.711782	0.766635	0.725264	1.22281	1.29566	1.3501
Biological Process	GO:0042451	9	purine nucleoside biosynthetic process	0.369902	TRINITY_DN88673_c0_g1_m.22662	3	1.86021	Up	0.00155771	T	ATP synthase CF1 alpha subunit (chloroplast) [Dendrobium huoshanense]	0.999998	6.94243e-07	84.94	GT(1)LRADEISNIIR	3	0.71127	1	0.636973	0.841546	0.616585	1.32966	1.23638	1.33129
Biological Process	GO:0042451	9	purine nucleoside biosynthetic process	0.369902	TRINITY_DN94812_c0_g1_m.28275	135	1.75551	Up	0.000162677	S	"PREDICTED: ATP synthase subunit gamma, mitochondrial-like [Phoenix dactylifera]"	0.999654	0.00129959	60.345	VYS(1)GPEKETK	3	-0.31997	1	0.711782	0.766635	0.725264	1.22281	1.29566	1.3501
Biological Process	GO:0006101	9	citrate metabolic process	0.0302704	TRINITY_DN96247_c1_g1_m.30267	311	1.54906	Up	0.0249456	S	PREDICTED: phosphoenolpyruvate carboxylase 2-like [Musa acuminata subsp. malaccensis]	1	1.03789e-06	86.944	ANKS(1)AAELVK	2	0.041719	3	0.71629	1.02151	0.677803	1.14815	1.22552	1.36823
Biological Process	GO:0006101	9	citrate metabolic process	0.0302704	TRINITY_DN97066_c1_g1_m.31437	135	1.71051	Up	0.000236054	S	phosphoenolpyruvate carboxylase 2 [Gossypium hirsutum]	0.909915	1.76382e-43	100.66	KGDFADEASAT(0.006)T(0.084)ES(0.91)DAEETFKR	4	-0.71348	1	0.724638	0.798104	0.715613	1.2563	1.23094	1.34149
Biological Process	GO:0006101	9	citrate metabolic process	0.0302704	TRINITY_DN86269_c0_g1_m.21504	11	1.53457	Up	0.00507527	S	PREDICTED: phosphoenolpyruvate carboxylase 2 [Elaeis guineensis]	1	4.58017e-07	107.11	HAS(1)IDAQLR	3	-0.017494	12	0.79504	0.859882	0.777163	1.16351	1.17772	1.39098
Biological Process	GO:0006101	9	citrate metabolic process	0.0302704	TRINITY_DN86269_c0_g1_m.21504	760	2.46702	Up	0.000197267	S	PREDICTED: phosphoenolpyruvate carboxylase 2 [Elaeis guineensis]	0.991736	0.000700086	55.724	RKPS(0.992)GGIES(0.008)LR	3	-0.066071	2	0.616338	0.621681	0.680969	1.54054	1.48237	1.71128
Biological Process	GO:0043648	8	dicarboxylic acid metabolic process	0.179959	TRINITY_DN88736_c0_g1_m.22706	472	1.50355	Up	0.000519978	S	PREDICTED: glutamate decarboxylase [Elaeis guineensis]	1	0.00348163	61.11	KS(1)VDEVPK	3	0.87561	1	0.757261	0.799342	0.803983	1.15174	1.14286	1.25466
Biological Process	GO:0043648	8	dicarboxylic acid metabolic process	0.179959	TRINITY_DN96519_c0_g1_m.30665	8	1.50492	Up	0.000839939	S	glutamate decarboxylase [Asparagus officinalis]	0.993633	3.4227e-244	201.61	AQS(0.994)ES(0.006)S(0.001)DSSVHSTFASR	2	0.14002	25	0.767358	0.815814	0.800363	1.26484	1.11931	1.20287
Biological Process	GO:0043648	8	dicarboxylic acid metabolic process	0.179959	TRINITY_DN96519_c0_g1_m.30665	10	1.50589	Up	0.00688595	S	glutamate decarboxylase [Asparagus officinalis]	0.785336	3.79051e-14	76.889	AQS(0.053)ES(0.785)S(0.15)DS(0.004)S(0.007)VHSTFASR	3	-1.0104	1	0.708747	0.843721	0.830309	1.25913	1.06471	1.26434
Biological Process	GO:0009142	9	nucleoside triphosphate biosynthetic process	0.369902	TRINITY_DN88673_c0_g1_m.22662	3	1.86021	Up	0.00155771	T	ATP synthase CF1 alpha subunit (chloroplast) [Dendrobium huoshanense]	0.999998	6.94243e-07	84.94	GT(1)LRADEISNIIR	3	0.71127	1	0.636973	0.841546	0.616585	1.32966	1.23638	1.33129
Biological Process	GO:0009142	9	nucleoside triphosphate biosynthetic process	0.369902	TRINITY_DN94812_c0_g1_m.28275	135	1.75551	Up	0.000162677	S	"PREDICTED: ATP synthase subunit gamma, mitochondrial-like [Phoenix dactylifera]"	0.999654	0.00129959	60.345	VYS(1)GPEKETK	3	-0.31997	1	0.711782	0.766635	0.725264	1.22281	1.29566	1.3501
Biological Process	GO:0005996	6	monosaccharide metabolic process	0.307027	TRINITY_DN101438_c0_g1_m.2694	598	1.51834	Up	0.00590326	S	"PREDICTED: glucose-6-phosphate isomerase 1, chloroplastic [Elaeis guineensis]"	1	4.2681e-25	128.74	AIIAEGNCGS(1)PR	3	0.62788	1	0.83662	0.847505	0.716377	1.2311	1.09473	1.31895
Biological Process	GO:0005996	6	monosaccharide metabolic process	0.307027	TRINITY_DN91364_c1_g1_m.24671	207	1.79985	Up	0.000330472	S	"glyceraldehyde-3-phosphate dehydrogenase 2, cytosolic [Ananas comosus]"	0.999996	8.40349e-61	146.13	AAS(1)FNIIPSSTGAAK	2	0.26466	37	0.695738	0.766041	0.677451	1.23761	1.2458	1.36687
Biological Process	GO:0046034	11	ATP metabolic process	0.196846	TRINITY_DN101438_c0_g1_m.2694	598	1.51834	Up	0.00590326	S	"PREDICTED: glucose-6-phosphate isomerase 1, chloroplastic [Elaeis guineensis]"	1	4.2681e-25	128.74	AIIAEGNCGS(1)PR	3	0.62788	1	0.83662	0.847505	0.716377	1.2311	1.09473	1.31895
Biological Process	GO:0046034	11	ATP metabolic process	0.196846	TRINITY_DN96287_c0_g1_m.30344	350	1.64889	Up	0.000190032	S	"PREDICTED: fructose-bisphosphate aldolase 1, cytoplasmic [Elaeis guineensis]"	0.999223	5.56702e-69	131.82	YGGDAALGDGAS(0.001)ES(0.999)LHVK	3	-0.1875	4	0.739423	0.811155	0.735093	1.30587	1.20833	1.25462
Biological Process	GO:0046034	11	ATP metabolic process	0.196846	TRINITY_DN88673_c0_g1_m.22662	3	1.86021	Up	0.00155771	T	ATP synthase CF1 alpha subunit (chloroplast) [Dendrobium huoshanense]	0.999998	6.94243e-07	84.94	GT(1)LRADEISNIIR	3	0.71127	1	0.636973	0.841546	0.616585	1.32966	1.23638	1.33129
Biological Process	GO:0046034	11	ATP metabolic process	0.196846	TRINITY_DN94812_c0_g1_m.28275	135	1.75551	Up	0.000162677	S	"PREDICTED: ATP synthase subunit gamma, mitochondrial-like [Phoenix dactylifera]"	0.999654	0.00129959	60.345	VYS(1)GPEKETK	3	-0.31997	1	0.711782	0.766635	0.725264	1.22281	1.29566	1.3501
Biological Process	GO:0046034	11	ATP metabolic process	0.196846	TRINITY_DN75629_c0_g1_m.18812	569	1.93326	Up	9.24914e-05	S	PREDICTED: plastidial pyruvate kinase 2 [Elaeis guineensis]	0.947162	0.000333629	79.652	S(0.01)QS(0.947)T(0.043)HNIQIR	2	0.71901	1	0.662024	0.705771	0.649951	1.24403	1.2901	1.3667
Biological Process	GO:0009064	10	glutamine family amino acid metabolic process	0.120084	TRINITY_DN88736_c0_g1_m.22706	472	1.50355	Up	0.000519978	S	PREDICTED: glutamate decarboxylase [Elaeis guineensis]	1	0.00348163	61.11	KS(1)VDEVPK	3	0.87561	1	0.757261	0.799342	0.803983	1.15174	1.14286	1.25466
Biological Process	GO:0009064	10	glutamine family amino acid metabolic process	0.120084	TRINITY_DN96519_c0_g1_m.30665	8	1.50492	Up	0.000839939	S	glutamate decarboxylase [Asparagus officinalis]	0.993633	3.4227e-244	201.61	AQS(0.994)ES(0.006)S(0.001)DSSVHSTFASR	2	0.14002	25	0.767358	0.815814	0.800363	1.26484	1.11931	1.20287
Biological Process	GO:0009064	10	glutamine family amino acid metabolic process	0.120084	TRINITY_DN96519_c0_g1_m.30665	10	1.50589	Up	0.00688595	S	glutamate decarboxylase [Asparagus officinalis]	0.785336	3.79051e-14	76.889	AQS(0.053)ES(0.785)S(0.15)DS(0.004)S(0.007)VHSTFASR	3	-1.0104	1	0.708747	0.843721	0.830309	1.25913	1.06471	1.26434
Biological Process	GO:0009124	9	nucleoside monophosphate biosynthetic process	0.0833153	TRINITY_DN104477_c0_g1_m.9084	172	1.52499	Up	0.000899335	S	PREDICTED: probable AMP deaminase [Elaeis guineensis]	1	0.0117742	87.568	AIGPPS(1)PK	3	0.094217	5	0.758218	0.740927	0.85732	1.22517	1.13941	1.22901
Biological Process	GO:0009124	9	nucleoside monophosphate biosynthetic process	0.0833153	TRINITY_DN104477_c0_g1_m.9084	804	2.27854	Up	0.00103535	S	PREDICTED: probable AMP deaminase [Elaeis guineensis]	0.963561	2.35472e-09	102.5	LS(0.964)S(0.036)CDLCEIAR	2	-0.98213	1	0.514316	0.590726	0.684864	1.28382	1.28597	1.50859
Biological Process	GO:0009124	9	nucleoside monophosphate biosynthetic process	0.0833153	TRINITY_DN104477_c0_g1_m.9084	322	1.73562	Up	0.00149957	T	PREDICTED: probable AMP deaminase [Elaeis guineensis]	0.825736	2.6077e-111	146.2	EIIT(0.009)DPS(0.165)T(0.826)PKPNPNPFAYAAEQK	4	-0.091439	10	0.640509	0.711694	0.812655	1.20814	1.20286	1.34637
Biological Process	GO:0009124	9	nucleoside monophosphate biosynthetic process	0.0833153	TRINITY_DN88673_c0_g1_m.22662	3	1.86021	Up	0.00155771	T	ATP synthase CF1 alpha subunit (chloroplast) [Dendrobium huoshanense]	0.999998	6.94243e-07	84.94	GT(1)LRADEISNIIR	3	0.71127	1	0.636973	0.841546	0.616585	1.32966	1.23638	1.33129
Biological Process	GO:0009124	9	nucleoside monophosphate biosynthetic process	0.0833153	TRINITY_DN94812_c0_g1_m.28275	135	1.75551	Up	0.000162677	S	"PREDICTED: ATP synthase subunit gamma, mitochondrial-like [Phoenix dactylifera]"	0.999654	0.00129959	60.345	VYS(1)GPEKETK	3	-0.31997	1	0.711782	0.766635	0.725264	1.22281	1.29566	1.3501
Biological Process	GO:0015992	8	proton transport	0.0393686	TRINITY_DN92372_c0_g3_m.25578	124	1.53123	Up	0.0157346	S	PREDICTED: V-type proton ATPase subunit F-like [Prunus mume]	0.9985	1.02077e-05	78.902	YLFS(0.001)AES(0.998)VASDRR	3	0.11241	1	0.85473	0.888889	0.609641	1.30982	1.15059	1.14298
Biological Process	GO:0015992	8	proton transport	0.0393686	TRINITY_DN91683_c0_g1_m.24948	749	2.09055	Up	0.00178965	T	PREDICTED: pyrophosphate-energized membrane proton pump 3-like isoform X1 [Gossypium raimondii]	1	0.0231849	44.425	FIET(1)GALGGK	2	2.5105	1	0.654801	0.719268	0.652766	1.2866	1.3467	1.6039
Biological Process	GO:0015992	8	proton transport	0.0393686	TRINITY_DN88673_c0_g1_m.22662	3	1.86021	Up	0.00155771	T	ATP synthase CF1 alpha subunit (chloroplast) [Dendrobium huoshanense]	0.999998	6.94243e-07	84.94	GT(1)LRADEISNIIR	3	0.71127	1	0.636973	0.841546	0.616585	1.32966	1.23638	1.33129
Biological Process	GO:0015992	8	proton transport	0.0393686	TRINITY_DN94812_c0_g1_m.28275	135	1.75551	Up	0.000162677	S	"PREDICTED: ATP synthase subunit gamma, mitochondrial-like [Phoenix dactylifera]"	0.999654	0.00129959	60.345	VYS(1)GPEKETK	3	-0.31997	1	0.711782	0.766635	0.725264	1.22281	1.29566	1.3501
Biological Process	GO:0006818	6	hydrogen transport	0.0393686	TRINITY_DN92372_c0_g3_m.25578	124	1.53123	Up	0.0157346	S	PREDICTED: V-type proton ATPase subunit F-like [Prunus mume]	0.9985	1.02077e-05	78.902	YLFS(0.001)AES(0.998)VASDRR	3	0.11241	1	0.85473	0.888889	0.609641	1.30982	1.15059	1.14298
Biological Process	GO:0006818	6	hydrogen transport	0.0393686	TRINITY_DN91683_c0_g1_m.24948	749	2.09055	Up	0.00178965	T	PREDICTED: pyrophosphate-energized membrane proton pump 3-like isoform X1 [Gossypium raimondii]	1	0.0231849	44.425	FIET(1)GALGGK	2	2.5105	1	0.654801	0.719268	0.652766	1.2866	1.3467	1.6039
Biological Process	GO:0006818	6	hydrogen transport	0.0393686	TRINITY_DN88673_c0_g1_m.22662	3	1.86021	Up	0.00155771	T	ATP synthase CF1 alpha subunit (chloroplast) [Dendrobium huoshanense]	0.999998	6.94243e-07	84.94	GT(1)LRADEISNIIR	3	0.71127	1	0.636973	0.841546	0.616585	1.32966	1.23638	1.33129
Biological Process	GO:0006818	6	hydrogen transport	0.0393686	TRINITY_DN94812_c0_g1_m.28275	135	1.75551	Up	0.000162677	S	"PREDICTED: ATP synthase subunit gamma, mitochondrial-like [Phoenix dactylifera]"	0.999654	0.00129959	60.345	VYS(1)GPEKETK	3	-0.31997	1	0.711782	0.766635	0.725264	1.22281	1.29566	1.3501
Biological Process	GO:0019510	11	S-adenosylhomocysteine catabolic process	0.0248694	TRINITY_DN104176_c8_g1_m.8436	46	2.88027	Up	5.77687e-05	S	PREDICTED: adenosylhomocysteinase-like [Phoenix dactylifera]	1	3.98938e-07	97.073	VKDLS(1)QADFGR	3	1.5574	2	0.515625	0.555974	0.536842	1.44421	1.55371	1.63483
Biological Process	GO:0019510	11	S-adenosylhomocysteine catabolic process	0.0248694	TRINITY_DN100616_c1_g1_m.1117	52	1.72366	Up	0.000139023	S	PREDICTED: adenosylhomocysteinase-like [Phoenix dactylifera]	1	0.00191834	52.966	VKDMS(1)QADFGR	3	0.61365	2	0.719008	0.808682	0.748184	1.25841	1.30949	1.35492
Biological Process	GO:0046128	9	purine ribonucleoside metabolic process	0.0834587	TRINITY_DN104176_c8_g1_m.8436	46	2.88027	Up	5.77687e-05	S	PREDICTED: adenosylhomocysteinase-like [Phoenix dactylifera]	1	3.98938e-07	97.073	VKDLS(1)QADFGR	3	1.5574	2	0.515625	0.555974	0.536842	1.44421	1.55371	1.63483
Biological Process	GO:0046128	9	purine ribonucleoside metabolic process	0.0834587	TRINITY_DN100616_c1_g1_m.1117	52	1.72366	Up	0.000139023	S	PREDICTED: adenosylhomocysteinase-like [Phoenix dactylifera]	1	0.00191834	52.966	VKDMS(1)QADFGR	3	0.61365	2	0.719008	0.808682	0.748184	1.25841	1.30949	1.35492
Biological Process	GO:0046128	9	purine ribonucleoside metabolic process	0.0834587	TRINITY_DN101438_c0_g1_m.2694	598	1.51834	Up	0.00590326	S	"PREDICTED: glucose-6-phosphate isomerase 1, chloroplastic [Elaeis guineensis]"	1	4.2681e-25	128.74	AIIAEGNCGS(1)PR	3	0.62788	1	0.83662	0.847505	0.716377	1.2311	1.09473	1.31895
Biological Process	GO:0046128	9	purine ribonucleoside metabolic process	0.0834587	TRINITY_DN96287_c0_g1_m.30344	350	1.64889	Up	0.000190032	S	"PREDICTED: fructose-bisphosphate aldolase 1, cytoplasmic [Elaeis guineensis]"	0.999223	5.56702e-69	131.82	YGGDAALGDGAS(0.001)ES(0.999)LHVK	3	-0.1875	4	0.739423	0.811155	0.735093	1.30587	1.20833	1.25462
Biological Process	GO:0046128	9	purine ribonucleoside metabolic process	0.0834587	TRINITY_DN88673_c0_g1_m.22662	3	1.86021	Up	0.00155771	T	ATP synthase CF1 alpha subunit (chloroplast) [Dendrobium huoshanense]	0.999998	6.94243e-07	84.94	GT(1)LRADEISNIIR	3	0.71127	1	0.636973	0.841546	0.616585	1.32966	1.23638	1.33129
Biological Process	GO:0046128	9	purine ribonucleoside metabolic process	0.0834587	TRINITY_DN94812_c0_g1_m.28275	135	1.75551	Up	0.000162677	S	"PREDICTED: ATP synthase subunit gamma, mitochondrial-like [Phoenix dactylifera]"	0.999654	0.00129959	60.345	VYS(1)GPEKETK	3	-0.31997	1	0.711782	0.766635	0.725264	1.22281	1.29566	1.3501
Biological Process	GO:0046128	9	purine ribonucleoside metabolic process	0.0834587	TRINITY_DN75629_c0_g1_m.18812	569	1.93326	Up	9.24914e-05	S	PREDICTED: plastidial pyruvate kinase 2 [Elaeis guineensis]	0.947162	0.000333629	79.652	S(0.01)QS(0.947)T(0.043)HNIQIR	2	0.71901	1	0.662024	0.705771	0.649951	1.24403	1.2901	1.3667
Biological Process	GO:1901565	5	organonitrogen compound catabolic process	0.0136745	TRINITY_DN104176_c8_g1_m.8436	46	2.88027	Up	5.77687e-05	S	PREDICTED: adenosylhomocysteinase-like [Phoenix dactylifera]	1	3.98938e-07	97.073	VKDLS(1)QADFGR	3	1.5574	2	0.515625	0.555974	0.536842	1.44421	1.55371	1.63483
Biological Process	GO:1901565	5	organonitrogen compound catabolic process	0.0136745	TRINITY_DN100616_c1_g1_m.1117	52	1.72366	Up	0.000139023	S	PREDICTED: adenosylhomocysteinase-like [Phoenix dactylifera]	1	0.00191834	52.966	VKDMS(1)QADFGR	3	0.61365	2	0.719008	0.808682	0.748184	1.25841	1.30949	1.35492
Biological Process	GO:1901565	5	organonitrogen compound catabolic process	0.0136745	TRINITY_DN68564_c0_g1_m.17886	128	1.54779	Up	0.000459596	S	"PREDICTED: glycine cleavage system H protein 2, mitochondrial [Elaeis guineensis]"	0.953056	4.65564e-07	90.793	VQIS(0.001)DS(0.953)T(0.046)ELK	3	0.20276	4	0.78591	0.772163	0.83619	1.24916	1.16598	1.29068
Biological Process	GO:0009152	11	purine ribonucleotide biosynthetic process	0.200817	TRINITY_DN104477_c0_g1_m.9084	172	1.52499	Up	0.000899335	S	PREDICTED: probable AMP deaminase [Elaeis guineensis]	1	0.0117742	87.568	AIGPPS(1)PK	3	0.094217	5	0.758218	0.740927	0.85732	1.22517	1.13941	1.22901
Biological Process	GO:0009152	11	purine ribonucleotide biosynthetic process	0.200817	TRINITY_DN104477_c0_g1_m.9084	804	2.27854	Up	0.00103535	S	PREDICTED: probable AMP deaminase [Elaeis guineensis]	0.963561	2.35472e-09	102.5	LS(0.964)S(0.036)CDLCEIAR	2	-0.98213	1	0.514316	0.590726	0.684864	1.28382	1.28597	1.50859
Biological Process	GO:0009152	11	purine ribonucleotide biosynthetic process	0.200817	TRINITY_DN104477_c0_g1_m.9084	322	1.73562	Up	0.00149957	T	PREDICTED: probable AMP deaminase [Elaeis guineensis]	0.825736	2.6077e-111	146.2	EIIT(0.009)DPS(0.165)T(0.826)PKPNPNPFAYAAEQK	4	-0.091439	10	0.640509	0.711694	0.812655	1.20814	1.20286	1.34637
Biological Process	GO:0009152	11	purine ribonucleotide biosynthetic process	0.200817	TRINITY_DN88673_c0_g1_m.22662	3	1.86021	Up	0.00155771	T	ATP synthase CF1 alpha subunit (chloroplast) [Dendrobium huoshanense]	0.999998	6.94243e-07	84.94	GT(1)LRADEISNIIR	3	0.71127	1	0.636973	0.841546	0.616585	1.32966	1.23638	1.33129
Biological Process	GO:0009152	11	purine ribonucleotide biosynthetic process	0.200817	TRINITY_DN94812_c0_g1_m.28275	135	1.75551	Up	0.000162677	S	"PREDICTED: ATP synthase subunit gamma, mitochondrial-like [Phoenix dactylifera]"	0.999654	0.00129959	60.345	VYS(1)GPEKETK	3	-0.31997	1	0.711782	0.766635	0.725264	1.22281	1.29566	1.3501
Biological Process	GO:1901659	6	glycosyl compound biosynthetic process	0.369902	TRINITY_DN88673_c0_g1_m.22662	3	1.86021	Up	0.00155771	T	ATP synthase CF1 alpha subunit (chloroplast) [Dendrobium huoshanense]	0.999998	6.94243e-07	84.94	GT(1)LRADEISNIIR	3	0.71127	1	0.636973	0.841546	0.616585	1.32966	1.23638	1.33129
Biological Process	GO:1901659	6	glycosyl compound biosynthetic process	0.369902	TRINITY_DN94812_c0_g1_m.28275	135	1.75551	Up	0.000162677	S	"PREDICTED: ATP synthase subunit gamma, mitochondrial-like [Phoenix dactylifera]"	0.999654	0.00129959	60.345	VYS(1)GPEKETK	3	-0.31997	1	0.711782	0.766635	0.725264	1.22281	1.29566	1.3501
Biological Process	GO:0009060	7	aerobic respiration	0.0302704	TRINITY_DN96247_c1_g1_m.30267	311	1.54906	Up	0.0249456	S	PREDICTED: phosphoenolpyruvate carboxylase 2-like [Musa acuminata subsp. malaccensis]	1	1.03789e-06	86.944	ANKS(1)AAELVK	2	0.041719	3	0.71629	1.02151	0.677803	1.14815	1.22552	1.36823
Biological Process	GO:0009060	7	aerobic respiration	0.0302704	TRINITY_DN97066_c1_g1_m.31437	135	1.71051	Up	0.000236054	S	phosphoenolpyruvate carboxylase 2 [Gossypium hirsutum]	0.909915	1.76382e-43	100.66	KGDFADEASAT(0.006)T(0.084)ES(0.91)DAEETFKR	4	-0.71348	1	0.724638	0.798104	0.715613	1.2563	1.23094	1.34149
Biological Process	GO:0009060	7	aerobic respiration	0.0302704	TRINITY_DN86269_c0_g1_m.21504	11	1.53457	Up	0.00507527	S	PREDICTED: phosphoenolpyruvate carboxylase 2 [Elaeis guineensis]	1	4.58017e-07	107.11	HAS(1)IDAQLR	3	-0.017494	12	0.79504	0.859882	0.777163	1.16351	1.17772	1.39098
Biological Process	GO:0009060	7	aerobic respiration	0.0302704	TRINITY_DN86269_c0_g1_m.21504	760	2.46702	Up	0.000197267	S	PREDICTED: phosphoenolpyruvate carboxylase 2 [Elaeis guineensis]	0.991736	0.000700086	55.724	RKPS(0.992)GGIES(0.008)LR	3	-0.066071	2	0.616338	0.621681	0.680969	1.54054	1.48237	1.71128
Biological Process	GO:0019752	7	carboxylic acid metabolic process	0.00242908	TRINITY_DN88736_c0_g1_m.22706	472	1.50355	Up	0.000519978	S	PREDICTED: glutamate decarboxylase [Elaeis guineensis]	1	0.00348163	61.11	KS(1)VDEVPK	3	0.87561	1	0.757261	0.799342	0.803983	1.15174	1.14286	1.25466
Biological Process	GO:0019752	7	carboxylic acid metabolic process	0.00242908	TRINITY_DN86703_c0_g1_m.21707	1033	1.72285	Up	0.00330395	T	PREDICTED: acetyl-CoA carboxylase 1 [Elaeis guineensis]	0.789744	9.64269e-17	75.682	SLSELEMFTEEGERVS(0.21)T(0.79)PR	3	-0.45023	1	0.744063	0.809859	0.733333	1.19844	1.26369	1.47847
Biological Process	GO:0019752	7	carboxylic acid metabolic process	0.00242908	TRINITY_DN100616_c1_g1_m.1117	52	1.72366	Up	0.000139023	S	PREDICTED: adenosylhomocysteinase-like [Phoenix dactylifera]	1	0.00191834	52.966	VKDMS(1)QADFGR	3	0.61365	2	0.719008	0.808682	0.748184	1.25841	1.30949	1.35492
Biological Process	GO:0019752	7	carboxylic acid metabolic process	0.00242908	TRINITY_DN96241_c1_g1_m.30260	81	1.50444	Up	0.00179334	S	"PREDICTED: acetyl-coenzyme A synthetase, chloroplastic/glyoxysomal-like isoform X2 [Elaeis guineensis]"	1	0.000162798	93.345	SIAGS(1)DHLR	3	0.83189	4	0.768143	0.75576	0.911043	1.2019	1.19193	1.26939
Biological Process	GO:0019752	7	carboxylic acid metabolic process	0.00242908	TRINITY_DN96241_c1_g1_m.30260	89	1.59972	Up	0.000691787	S	"PREDICTED: acetyl-coenzyme A synthetase, chloroplastic/glyoxysomal-like isoform X2 [Elaeis guineensis]"	0.969193	4.53956e-08	82.663	HVDS(0.969)MT(0.031)RVPSGAGK	3	-0.98829	9	0.811499	0.706912	0.831288	1.23256	1.31407	1.21224
Biological Process	GO:0019752	7	carboxylic acid metabolic process	0.00242908	TRINITY_DN96247_c1_g1_m.30267	311	1.54906	Up	0.0249456	S	PREDICTED: phosphoenolpyruvate carboxylase 2-like [Musa acuminata subsp. malaccensis]	1	1.03789e-06	86.944	ANKS(1)AAELVK	2	0.041719	3	0.71629	1.02151	0.677803	1.14815	1.22552	1.36823
Biological Process	GO:0019752	7	carboxylic acid metabolic process	0.00242908	TRINITY_DN96519_c0_g1_m.30665	8	1.50492	Up	0.000839939	S	glutamate decarboxylase [Asparagus officinalis]	0.993633	3.4227e-244	201.61	AQS(0.994)ES(0.006)S(0.001)DSSVHSTFASR	2	0.14002	25	0.767358	0.815814	0.800363	1.26484	1.11931	1.20287
Biological Process	GO:0019752	7	carboxylic acid metabolic process	0.00242908	TRINITY_DN96519_c0_g1_m.30665	10	1.50589	Up	0.00688595	S	glutamate decarboxylase [Asparagus officinalis]	0.785336	3.79051e-14	76.889	AQS(0.053)ES(0.785)S(0.15)DS(0.004)S(0.007)VHSTFASR	3	-1.0104	1	0.708747	0.843721	0.830309	1.25913	1.06471	1.26434
Biological Process	GO:0019752	7	carboxylic acid metabolic process	0.00242908	TRINITY_DN104176_c8_g1_m.8436	46	2.88027	Up	5.77687e-05	S	PREDICTED: adenosylhomocysteinase-like [Phoenix dactylifera]	1	3.98938e-07	97.073	VKDLS(1)QADFGR	3	1.5574	2	0.515625	0.555974	0.536842	1.44421	1.55371	1.63483
Biological Process	GO:0019752	7	carboxylic acid metabolic process	0.00242908	TRINITY_DN94644_c0_g1_m.28091	619	1.74797	Up	0.00217641	S	"zeaxanthin epoxidase, chloroplastic [Asparagus officinalis]"	0.763787	1.18654e-08	89.344	VRS(0.764)S(0.218)HS(0.018)IEFGSDK	3	-0.014226	1	0.73753	0.665996	0.743494	1.26534	1.11944	1.36813
Biological Process	GO:0019752	7	carboxylic acid metabolic process	0.00242908	TRINITY_DN91480_c0_g1_m.24763	717	1.61044	Up	0.0104625	S	PREDICTED: peroxisomal fatty acid beta-oxidation multifunctional protein [Musa acuminata subsp. malaccensis]	0.808465	2.56154e-19	105.63	GLPLSFAGSS(0.057)S(0.808)S(0.134)K	3	0.58282	1	0.881148	0.633333	0.809969	1.38038	1.23657	1.12642
Biological Process	GO:0019752	7	carboxylic acid metabolic process	0.00242908	TRINITY_DN101438_c0_g1_m.2694	598	1.51834	Up	0.00590326	S	"PREDICTED: glucose-6-phosphate isomerase 1, chloroplastic [Elaeis guineensis]"	1	4.2681e-25	128.74	AIIAEGNCGS(1)PR	3	0.62788	1	0.83662	0.847505	0.716377	1.2311	1.09473	1.31895
Biological Process	GO:0019752	7	carboxylic acid metabolic process	0.00242908	TRINITY_DN68564_c0_g1_m.17886	128	1.54779	Up	0.000459596	S	"PREDICTED: glycine cleavage system H protein 2, mitochondrial [Elaeis guineensis]"	0.953056	4.65564e-07	90.793	VQIS(0.001)DS(0.953)T(0.046)ELK	3	0.20276	4	0.78591	0.772163	0.83619	1.24916	1.16598	1.29068
Biological Process	GO:0019752	7	carboxylic acid metabolic process	0.00242908	TRINITY_DN97066_c1_g1_m.31437	135	1.71051	Up	0.000236054	S	phosphoenolpyruvate carboxylase 2 [Gossypium hirsutum]	0.909915	1.76382e-43	100.66	KGDFADEASAT(0.006)T(0.084)ES(0.91)DAEETFKR	4	-0.71348	1	0.724638	0.798104	0.715613	1.2563	1.23094	1.34149
Biological Process	GO:0019752	7	carboxylic acid metabolic process	0.00242908	TRINITY_DN96287_c0_g1_m.30344	350	1.64889	Up	0.000190032	S	"PREDICTED: fructose-bisphosphate aldolase 1, cytoplasmic [Elaeis guineensis]"	0.999223	5.56702e-69	131.82	YGGDAALGDGAS(0.001)ES(0.999)LHVK	3	-0.1875	4	0.739423	0.811155	0.735093	1.30587	1.20833	1.25462
Biological Process	GO:0019752	7	carboxylic acid metabolic process	0.00242908	TRINITY_DN86269_c0_g1_m.21504	11	1.53457	Up	0.00507527	S	PREDICTED: phosphoenolpyruvate carboxylase 2 [Elaeis guineensis]	1	4.58017e-07	107.11	HAS(1)IDAQLR	3	-0.017494	12	0.79504	0.859882	0.777163	1.16351	1.17772	1.39098
Biological Process	GO:0019752	7	carboxylic acid metabolic process	0.00242908	TRINITY_DN86269_c0_g1_m.21504	760	2.46702	Up	0.000197267	S	PREDICTED: phosphoenolpyruvate carboxylase 2 [Elaeis guineensis]	0.991736	0.000700086	55.724	RKPS(0.992)GGIES(0.008)LR	3	-0.066071	2	0.616338	0.621681	0.680969	1.54054	1.48237	1.71128
Biological Process	GO:0019752	7	carboxylic acid metabolic process	0.00242908	TRINITY_DN75629_c0_g1_m.18812	569	1.93326	Up	9.24914e-05	S	PREDICTED: plastidial pyruvate kinase 2 [Elaeis guineensis]	0.947162	0.000333629	79.652	S(0.01)QS(0.947)T(0.043)HNIQIR	2	0.71901	1	0.662024	0.705771	0.649951	1.24403	1.2901	1.3667
Biological Process	GO:0043604	6	amide biosynthetic process	0.0998594	TRINITY_DN103612_c1_g1_m.7239	110	2.16148	Up	0.00210595	S	PREDICTED: 40S ribosomal protein S7-like [Musa acuminata subsp. malaccensis]	0.999915	3.00285e-55	149.69	DVVFEYPVTES(1)A	2	0.532	3	0.66277	0.754448	0.636432	1.49694	1.28708	1.6549
Biological Process	GO:0043604	6	amide biosynthetic process	0.0998594	TRINITY_DN103612_c1_g1_m.7236	391	2.24732	Up	0.00375871	S	PREDICTED: 60S ribosomal protein L4 [Ziziphus jujuba]	0.876944	2.662e-106	165.66	T(0.041)MIS(0.877)DS(0.082)DYTEFENFSK	3	-0.60378	2	0.640173	0.665702	0.754545	1.42676	1.38674	1.81692
Biological Process	GO:0043604	6	amide biosynthetic process	0.0998594	TRINITY_DN97922_c1_g1_m.32767	271	2.36334	Up	0.000297606	S	PREDICTED: 40S ribosomal protein S6 [Musa acuminata subsp. malaccensis]	1	0.000621062	78.342	ERRS(1)ES(1)LAK	2	1.3603	9	0.647506	0.594249	0.635476	1.36301	1.46675	1.60678
Biological Process	GO:0043604	6	amide biosynthetic process	0.0998594	TRINITY_DN97922_c1_g1_m.32767	269	2.96839	Up	0.000500021	S	PREDICTED: 40S ribosomal protein S6 [Musa acuminata subsp. malaccensis]	1	0.000621062	74.789	ERRS(1)ES(1)LAK	2	1.3603	4	0.531699	0.498403	0.591538	1.44521	1.58076	1.78769
Biological Process	GO:0043604	6	amide biosynthetic process	0.0998594	TRINITY_DN94595_c0_g1_m.28019	6	1.57515	Up	7.5978e-08	S	60S ribosomal protein L9 [Ananas comosus]	0.8533	1.34026e-69	136.68	T(0.028)ILS(0.853)S(0.099)HT(0.02)MDIPEEVTVK	3	0.57693	2	0.775528	0.785321	0.775529	1.22556	1.22139	1.23319
Biological Process	GO:0043604	6	amide biosynthetic process	0.0998594	TRINITY_DN105098_c2_g8_m.10531	141	2.39882	Up	0.000118545	T	PREDICTED: 60S ribosomal protein L13-1 [Elaeis guineensis]	0.966693	0	230.27	AGDS(0.033)T(0.967)PEELATATQVK	2	-0.48452	8	0.588848	0.766184	0.585837	1.57551	1.5422	1.53808
Biological Process	GO:0043604	6	amide biosynthetic process	0.0998594	TRINITY_DN100025_c1_g4_m.48	17	1.97553	Up	0.00644157	S	PREDICTED: 60S ribosomal protein L8-like [Elaeis guineensis]	0.999988	0.000316614	77.644	FRS(1)LDFSER	3	0.23528	5	0.718321	0.727131	0.719838	1.283	1.29901	1.69559
Biological Process	GO:0043604	6	amide biosynthetic process	0.0998594	TRINITY_DN102019_c1_g1_m.3794	134	1.66617	Up	0.000761324	S	ribosomal protein L2 (chloroplast) [Phalaenopsis equestris]	0.998905	0.000620392	114.89	YS(0.001)DS(0.999)FILR	2	0.67841	5	0.695135	0.792994	0.745455	1.31749	1.2444	1.15963
Biological Process	GO:0009056	3	catabolic process	0.0998594	TRINITY_DN104176_c8_g1_m.8436	46	2.88027	Up	5.77687e-05	S	PREDICTED: adenosylhomocysteinase-like [Phoenix dactylifera]	1	3.98938e-07	97.073	VKDLS(1)QADFGR	3	1.5574	2	0.515625	0.555974	0.536842	1.44421	1.55371	1.63483
Biological Process	GO:0009056	3	catabolic process	0.0998594	TRINITY_DN100616_c1_g1_m.1117	52	1.72366	Up	0.000139023	S	PREDICTED: adenosylhomocysteinase-like [Phoenix dactylifera]	1	0.00191834	52.966	VKDMS(1)QADFGR	3	0.61365	2	0.719008	0.808682	0.748184	1.25841	1.30949	1.35492
Biological Process	GO:0009056	3	catabolic process	0.0998594	TRINITY_DN101438_c0_g1_m.2694	598	1.51834	Up	0.00590326	S	"PREDICTED: glucose-6-phosphate isomerase 1, chloroplastic [Elaeis guineensis]"	1	4.2681e-25	128.74	AIIAEGNCGS(1)PR	3	0.62788	1	0.83662	0.847505	0.716377	1.2311	1.09473	1.31895
Biological Process	GO:0009056	3	catabolic process	0.0998594	TRINITY_DN100000_c0_g1_m.1	56	2.05016	Up	1.91462e-05	T	PREDICTED: 26S proteasome regulatory subunit 4 homolog B [Nelumbo nucifera]	0.999998	0.000595093	87.719	LPT(1)VAPLTK	2	-0.51008	3	0.653744	0.687557	0.69442	1.43547	1.3972	1.34088
Biological Process	GO:0009056	3	catabolic process	0.0998594	TRINITY_DN68564_c0_g1_m.17886	128	1.54779	Up	0.000459596	S	"PREDICTED: glycine cleavage system H protein 2, mitochondrial [Elaeis guineensis]"	0.953056	4.65564e-07	90.793	VQIS(0.001)DS(0.953)T(0.046)ELK	3	0.20276	4	0.78591	0.772163	0.83619	1.24916	1.16598	1.29068
Biological Process	GO:0009056	3	catabolic process	0.0998594	TRINITY_DN96287_c0_g1_m.30344	350	1.64889	Up	0.000190032	S	"PREDICTED: fructose-bisphosphate aldolase 1, cytoplasmic [Elaeis guineensis]"	0.999223	5.56702e-69	131.82	YGGDAALGDGAS(0.001)ES(0.999)LHVK	3	-0.1875	4	0.739423	0.811155	0.735093	1.30587	1.20833	1.25462
Biological Process	GO:0009056	3	catabolic process	0.0998594	TRINITY_DN75629_c0_g1_m.18812	569	1.93326	Up	9.24914e-05	S	PREDICTED: plastidial pyruvate kinase 2 [Elaeis guineensis]	0.947162	0.000333629	79.652	S(0.01)QS(0.947)T(0.043)HNIQIR	2	0.71901	1	0.662024	0.705771	0.649951	1.24403	1.2901	1.3667
Biological Process	GO:0009116	7	nucleoside metabolic process	0.13758	TRINITY_DN104176_c8_g1_m.8436	46	2.88027	Up	5.77687e-05	S	PREDICTED: adenosylhomocysteinase-like [Phoenix dactylifera]	1	3.98938e-07	97.073	VKDLS(1)QADFGR	3	1.5574	2	0.515625	0.555974	0.536842	1.44421	1.55371	1.63483
Biological Process	GO:0009116	7	nucleoside metabolic process	0.13758	TRINITY_DN100616_c1_g1_m.1117	52	1.72366	Up	0.000139023	S	PREDICTED: adenosylhomocysteinase-like [Phoenix dactylifera]	1	0.00191834	52.966	VKDMS(1)QADFGR	3	0.61365	2	0.719008	0.808682	0.748184	1.25841	1.30949	1.35492
Biological Process	GO:0009116	7	nucleoside metabolic process	0.13758	TRINITY_DN101438_c0_g1_m.2694	598	1.51834	Up	0.00590326	S	"PREDICTED: glucose-6-phosphate isomerase 1, chloroplastic [Elaeis guineensis]"	1	4.2681e-25	128.74	AIIAEGNCGS(1)PR	3	0.62788	1	0.83662	0.847505	0.716377	1.2311	1.09473	1.31895
Biological Process	GO:0009116	7	nucleoside metabolic process	0.13758	TRINITY_DN96287_c0_g1_m.30344	350	1.64889	Up	0.000190032	S	"PREDICTED: fructose-bisphosphate aldolase 1, cytoplasmic [Elaeis guineensis]"	0.999223	5.56702e-69	131.82	YGGDAALGDGAS(0.001)ES(0.999)LHVK	3	-0.1875	4	0.739423	0.811155	0.735093	1.30587	1.20833	1.25462
Biological Process	GO:0009116	7	nucleoside metabolic process	0.13758	TRINITY_DN88673_c0_g1_m.22662	3	1.86021	Up	0.00155771	T	ATP synthase CF1 alpha subunit (chloroplast) [Dendrobium huoshanense]	0.999998	6.94243e-07	84.94	GT(1)LRADEISNIIR	3	0.71127	1	0.636973	0.841546	0.616585	1.32966	1.23638	1.33129
Biological Process	GO:0009116	7	nucleoside metabolic process	0.13758	TRINITY_DN94812_c0_g1_m.28275	135	1.75551	Up	0.000162677	S	"PREDICTED: ATP synthase subunit gamma, mitochondrial-like [Phoenix dactylifera]"	0.999654	0.00129959	60.345	VYS(1)GPEKETK	3	-0.31997	1	0.711782	0.766635	0.725264	1.22281	1.29566	1.3501
Biological Process	GO:0009116	7	nucleoside metabolic process	0.13758	TRINITY_DN75629_c0_g1_m.18812	569	1.93326	Up	9.24914e-05	S	PREDICTED: plastidial pyruvate kinase 2 [Elaeis guineensis]	0.947162	0.000333629	79.652	S(0.01)QS(0.947)T(0.043)HNIQIR	2	0.71901	1	0.662024	0.705771	0.649951	1.24403	1.2901	1.3667
Biological Process	GO:0006518	6	peptide metabolic process	0.0998594	TRINITY_DN103612_c1_g1_m.7239	110	2.16148	Up	0.00210595	S	PREDICTED: 40S ribosomal protein S7-like [Musa acuminata subsp. malaccensis]	0.999915	3.00285e-55	149.69	DVVFEYPVTES(1)A	2	0.532	3	0.66277	0.754448	0.636432	1.49694	1.28708	1.6549
Biological Process	GO:0006518	6	peptide metabolic process	0.0998594	TRINITY_DN103612_c1_g1_m.7236	391	2.24732	Up	0.00375871	S	PREDICTED: 60S ribosomal protein L4 [Ziziphus jujuba]	0.876944	2.662e-106	165.66	T(0.041)MIS(0.877)DS(0.082)DYTEFENFSK	3	-0.60378	2	0.640173	0.665702	0.754545	1.42676	1.38674	1.81692
Biological Process	GO:0006518	6	peptide metabolic process	0.0998594	TRINITY_DN97922_c1_g1_m.32767	271	2.36334	Up	0.000297606	S	PREDICTED: 40S ribosomal protein S6 [Musa acuminata subsp. malaccensis]	1	0.000621062	78.342	ERRS(1)ES(1)LAK	2	1.3603	9	0.647506	0.594249	0.635476	1.36301	1.46675	1.60678
Biological Process	GO:0006518	6	peptide metabolic process	0.0998594	TRINITY_DN97922_c1_g1_m.32767	269	2.96839	Up	0.000500021	S	PREDICTED: 40S ribosomal protein S6 [Musa acuminata subsp. malaccensis]	1	0.000621062	74.789	ERRS(1)ES(1)LAK	2	1.3603	4	0.531699	0.498403	0.591538	1.44521	1.58076	1.78769
Biological Process	GO:0006518	6	peptide metabolic process	0.0998594	TRINITY_DN94595_c0_g1_m.28019	6	1.57515	Up	7.5978e-08	S	60S ribosomal protein L9 [Ananas comosus]	0.8533	1.34026e-69	136.68	T(0.028)ILS(0.853)S(0.099)HT(0.02)MDIPEEVTVK	3	0.57693	2	0.775528	0.785321	0.775529	1.22556	1.22139	1.23319
Biological Process	GO:0006518	6	peptide metabolic process	0.0998594	TRINITY_DN105098_c2_g8_m.10531	141	2.39882	Up	0.000118545	T	PREDICTED: 60S ribosomal protein L13-1 [Elaeis guineensis]	0.966693	0	230.27	AGDS(0.033)T(0.967)PEELATATQVK	2	-0.48452	8	0.588848	0.766184	0.585837	1.57551	1.5422	1.53808
Biological Process	GO:0006518	6	peptide metabolic process	0.0998594	TRINITY_DN100025_c1_g4_m.48	17	1.97553	Up	0.00644157	S	PREDICTED: 60S ribosomal protein L8-like [Elaeis guineensis]	0.999988	0.000316614	77.644	FRS(1)LDFSER	3	0.23528	5	0.718321	0.727131	0.719838	1.283	1.29901	1.69559
Biological Process	GO:0006518	6	peptide metabolic process	0.0998594	TRINITY_DN102019_c1_g1_m.3794	134	1.66617	Up	0.000761324	S	ribosomal protein L2 (chloroplast) [Phalaenopsis equestris]	0.998905	0.000620392	114.89	YS(0.001)DS(0.999)FILR	2	0.67841	5	0.695135	0.792994	0.745455	1.31749	1.2444	1.15963
Biological Process	GO:0006096	13	glycolytic process	0.292778	TRINITY_DN101438_c0_g1_m.2694	598	1.51834	Up	0.00590326	S	"PREDICTED: glucose-6-phosphate isomerase 1, chloroplastic [Elaeis guineensis]"	1	4.2681e-25	128.74	AIIAEGNCGS(1)PR	3	0.62788	1	0.83662	0.847505	0.716377	1.2311	1.09473	1.31895
Biological Process	GO:0006096	13	glycolytic process	0.292778	TRINITY_DN96287_c0_g1_m.30344	350	1.64889	Up	0.000190032	S	"PREDICTED: fructose-bisphosphate aldolase 1, cytoplasmic [Elaeis guineensis]"	0.999223	5.56702e-69	131.82	YGGDAALGDGAS(0.001)ES(0.999)LHVK	3	-0.1875	4	0.739423	0.811155	0.735093	1.30587	1.20833	1.25462
Biological Process	GO:0006096	13	glycolytic process	0.292778	TRINITY_DN75629_c0_g1_m.18812	569	1.93326	Up	9.24914e-05	S	PREDICTED: plastidial pyruvate kinase 2 [Elaeis guineensis]	0.947162	0.000333629	79.652	S(0.01)QS(0.947)T(0.043)HNIQIR	2	0.71901	1	0.662024	0.705771	0.649951	1.24403	1.2901	1.3667
Biological Process	GO:0009185	9	ribonucleoside diphosphate metabolic process	0.292778	TRINITY_DN101438_c0_g1_m.2694	598	1.51834	Up	0.00590326	S	"PREDICTED: glucose-6-phosphate isomerase 1, chloroplastic [Elaeis guineensis]"	1	4.2681e-25	128.74	AIIAEGNCGS(1)PR	3	0.62788	1	0.83662	0.847505	0.716377	1.2311	1.09473	1.31895
Biological Process	GO:0009185	9	ribonucleoside diphosphate metabolic process	0.292778	TRINITY_DN96287_c0_g1_m.30344	350	1.64889	Up	0.000190032	S	"PREDICTED: fructose-bisphosphate aldolase 1, cytoplasmic [Elaeis guineensis]"	0.999223	5.56702e-69	131.82	YGGDAALGDGAS(0.001)ES(0.999)LHVK	3	-0.1875	4	0.739423	0.811155	0.735093	1.30587	1.20833	1.25462
Biological Process	GO:0009185	9	ribonucleoside diphosphate metabolic process	0.292778	TRINITY_DN75629_c0_g1_m.18812	569	1.93326	Up	9.24914e-05	S	PREDICTED: plastidial pyruvate kinase 2 [Elaeis guineensis]	0.947162	0.000333629	79.652	S(0.01)QS(0.947)T(0.043)HNIQIR	2	0.71901	1	0.662024	0.705771	0.649951	1.24403	1.2901	1.3667
Biological Process	GO:0046129	10	purine ribonucleoside biosynthetic process	0.369902	TRINITY_DN88673_c0_g1_m.22662	3	1.86021	Up	0.00155771	T	ATP synthase CF1 alpha subunit (chloroplast) [Dendrobium huoshanense]	0.999998	6.94243e-07	84.94	GT(1)LRADEISNIIR	3	0.71127	1	0.636973	0.841546	0.616585	1.32966	1.23638	1.33129
Biological Process	GO:0046129	10	purine ribonucleoside biosynthetic process	0.369902	TRINITY_DN94812_c0_g1_m.28275	135	1.75551	Up	0.000162677	S	"PREDICTED: ATP synthase subunit gamma, mitochondrial-like [Phoenix dactylifera]"	0.999654	0.00129959	60.345	VYS(1)GPEKETK	3	-0.31997	1	0.711782	0.766635	0.725264	1.22281	1.29566	1.3501
Biological Process	GO:0009163	8	nucleoside biosynthetic process	0.369902	TRINITY_DN88673_c0_g1_m.22662	3	1.86021	Up	0.00155771	T	ATP synthase CF1 alpha subunit (chloroplast) [Dendrobium huoshanense]	0.999998	6.94243e-07	84.94	GT(1)LRADEISNIIR	3	0.71127	1	0.636973	0.841546	0.616585	1.32966	1.23638	1.33129
Biological Process	GO:0009163	8	nucleoside biosynthetic process	0.369902	TRINITY_DN94812_c0_g1_m.28275	135	1.75551	Up	0.000162677	S	"PREDICTED: ATP synthase subunit gamma, mitochondrial-like [Phoenix dactylifera]"	0.999654	0.00129959	60.345	VYS(1)GPEKETK	3	-0.31997	1	0.711782	0.766635	0.725264	1.22281	1.29566	1.3501
Biological Process	GO:0046390	7	ribose phosphate biosynthetic process	0.200817	TRINITY_DN104477_c0_g1_m.9084	172	1.52499	Up	0.000899335	S	PREDICTED: probable AMP deaminase [Elaeis guineensis]	1	0.0117742	87.568	AIGPPS(1)PK	3	0.094217	5	0.758218	0.740927	0.85732	1.22517	1.13941	1.22901
Biological Process	GO:0046390	7	ribose phosphate biosynthetic process	0.200817	TRINITY_DN104477_c0_g1_m.9084	804	2.27854	Up	0.00103535	S	PREDICTED: probable AMP deaminase [Elaeis guineensis]	0.963561	2.35472e-09	102.5	LS(0.964)S(0.036)CDLCEIAR	2	-0.98213	1	0.514316	0.590726	0.684864	1.28382	1.28597	1.50859
Biological Process	GO:0046390	7	ribose phosphate biosynthetic process	0.200817	TRINITY_DN104477_c0_g1_m.9084	322	1.73562	Up	0.00149957	T	PREDICTED: probable AMP deaminase [Elaeis guineensis]	0.825736	2.6077e-111	146.2	EIIT(0.009)DPS(0.165)T(0.826)PKPNPNPFAYAAEQK	4	-0.091439	10	0.640509	0.711694	0.812655	1.20814	1.20286	1.34637
Biological Process	GO:0046390	7	ribose phosphate biosynthetic process	0.200817	TRINITY_DN88673_c0_g1_m.22662	3	1.86021	Up	0.00155771	T	ATP synthase CF1 alpha subunit (chloroplast) [Dendrobium huoshanense]	0.999998	6.94243e-07	84.94	GT(1)LRADEISNIIR	3	0.71127	1	0.636973	0.841546	0.616585	1.32966	1.23638	1.33129
Biological Process	GO:0046390	7	ribose phosphate biosynthetic process	0.200817	TRINITY_DN94812_c0_g1_m.28275	135	1.75551	Up	0.000162677	S	"PREDICTED: ATP synthase subunit gamma, mitochondrial-like [Phoenix dactylifera]"	0.999654	0.00129959	60.345	VYS(1)GPEKETK	3	-0.31997	1	0.711782	0.766635	0.725264	1.22281	1.29566	1.3501
Biological Process	GO:0044262	5	cellular carbohydrate metabolic process	0.369902	TRINITY_DN103348_c8_g2_m.6625	808	1.52771	Up	0.00410742	S	"PREDICTED: 1,4-alpha-glucan-branching enzyme 1, chloroplastic/amyloplastic isoform X1 [Elaeis guineensis]"	0.999986	2.0151e-43	141.18	INPS(1)AEYFSTEGK	2	-0.26631	5	0.720497	0.824302	0.87013	1.14836	1.20222	1.33873
Biological Process	GO:0044262	5	cellular carbohydrate metabolic process	0.369902	TRINITY_DN99583_c0_g1_m.35454	11	2.03724	Up	0.00076541	S	PREDICTED: LOW QUALITY PROTEIN: sucrose synthase 4 [Elaeis guineensis]	1	0.031038	43.958	LGRVPS(1)MR	3	-0.29768	1	0.745645	0.632546	0.670377	1.49087	1.25829	1.42428
Biological Process	GO:0046130	10	purine ribonucleoside catabolic process	0.0248694	TRINITY_DN104176_c8_g1_m.8436	46	2.88027	Up	5.77687e-05	S	PREDICTED: adenosylhomocysteinase-like [Phoenix dactylifera]	1	3.98938e-07	97.073	VKDLS(1)QADFGR	3	1.5574	2	0.515625	0.555974	0.536842	1.44421	1.55371	1.63483
Biological Process	GO:0046130	10	purine ribonucleoside catabolic process	0.0248694	TRINITY_DN100616_c1_g1_m.1117	52	1.72366	Up	0.000139023	S	PREDICTED: adenosylhomocysteinase-like [Phoenix dactylifera]	1	0.00191834	52.966	VKDMS(1)QADFGR	3	0.61365	2	0.719008	0.808682	0.748184	1.25841	1.30949	1.35492
Biological Process	GO:0032787	8	monocarboxylic acid metabolic process	0.0557319	TRINITY_DN94644_c0_g1_m.28091	619	1.74797	Up	0.00217641	S	"zeaxanthin epoxidase, chloroplastic [Asparagus officinalis]"	0.763787	1.18654e-08	89.344	VRS(0.764)S(0.218)HS(0.018)IEFGSDK	3	-0.014226	1	0.73753	0.665996	0.743494	1.26534	1.11944	1.36813
Biological Process	GO:0032787	8	monocarboxylic acid metabolic process	0.0557319	TRINITY_DN86703_c0_g1_m.21707	1033	1.72285	Up	0.00330395	T	PREDICTED: acetyl-CoA carboxylase 1 [Elaeis guineensis]	0.789744	9.64269e-17	75.682	SLSELEMFTEEGERVS(0.21)T(0.79)PR	3	-0.45023	1	0.744063	0.809859	0.733333	1.19844	1.26369	1.47847
Biological Process	GO:0032787	8	monocarboxylic acid metabolic process	0.0557319	TRINITY_DN96241_c1_g1_m.30260	81	1.50444	Up	0.00179334	S	"PREDICTED: acetyl-coenzyme A synthetase, chloroplastic/glyoxysomal-like isoform X2 [Elaeis guineensis]"	1	0.000162798	93.345	SIAGS(1)DHLR	3	0.83189	4	0.768143	0.75576	0.911043	1.2019	1.19193	1.26939
Biological Process	GO:0032787	8	monocarboxylic acid metabolic process	0.0557319	TRINITY_DN96241_c1_g1_m.30260	89	1.59972	Up	0.000691787	S	"PREDICTED: acetyl-coenzyme A synthetase, chloroplastic/glyoxysomal-like isoform X2 [Elaeis guineensis]"	0.969193	4.53956e-08	82.663	HVDS(0.969)MT(0.031)RVPSGAGK	3	-0.98829	9	0.811499	0.706912	0.831288	1.23256	1.31407	1.21224
Biological Process	GO:0032787	8	monocarboxylic acid metabolic process	0.0557319	TRINITY_DN91480_c0_g1_m.24763	717	1.61044	Up	0.0104625	S	PREDICTED: peroxisomal fatty acid beta-oxidation multifunctional protein [Musa acuminata subsp. malaccensis]	0.808465	2.56154e-19	105.63	GLPLSFAGSS(0.057)S(0.808)S(0.134)K	3	0.58282	1	0.881148	0.633333	0.809969	1.38038	1.23657	1.12642
Biological Process	GO:0032787	8	monocarboxylic acid metabolic process	0.0557319	TRINITY_DN101438_c0_g1_m.2694	598	1.51834	Up	0.00590326	S	"PREDICTED: glucose-6-phosphate isomerase 1, chloroplastic [Elaeis guineensis]"	1	4.2681e-25	128.74	AIIAEGNCGS(1)PR	3	0.62788	1	0.83662	0.847505	0.716377	1.2311	1.09473	1.31895
Biological Process	GO:0032787	8	monocarboxylic acid metabolic process	0.0557319	TRINITY_DN96287_c0_g1_m.30344	350	1.64889	Up	0.000190032	S	"PREDICTED: fructose-bisphosphate aldolase 1, cytoplasmic [Elaeis guineensis]"	0.999223	5.56702e-69	131.82	YGGDAALGDGAS(0.001)ES(0.999)LHVK	3	-0.1875	4	0.739423	0.811155	0.735093	1.30587	1.20833	1.25462
Biological Process	GO:0032787	8	monocarboxylic acid metabolic process	0.0557319	TRINITY_DN75629_c0_g1_m.18812	569	1.93326	Up	9.24914e-05	S	PREDICTED: plastidial pyruvate kinase 2 [Elaeis guineensis]	0.947162	0.000333629	79.652	S(0.01)QS(0.947)T(0.043)HNIQIR	2	0.71901	1	0.662024	0.705771	0.649951	1.24403	1.2901	1.3667
Biological Process	GO:0009145	10	purine nucleoside triphosphate biosynthetic process	0.369902	TRINITY_DN88673_c0_g1_m.22662	3	1.86021	Up	0.00155771	T	ATP synthase CF1 alpha subunit (chloroplast) [Dendrobium huoshanense]	0.999998	6.94243e-07	84.94	GT(1)LRADEISNIIR	3	0.71127	1	0.636973	0.841546	0.616585	1.32966	1.23638	1.33129
Biological Process	GO:0009145	10	purine nucleoside triphosphate biosynthetic process	0.369902	TRINITY_DN94812_c0_g1_m.28275	135	1.75551	Up	0.000162677	S	"PREDICTED: ATP synthase subunit gamma, mitochondrial-like [Phoenix dactylifera]"	0.999654	0.00129959	60.345	VYS(1)GPEKETK	3	-0.31997	1	0.711782	0.766635	0.725264	1.22281	1.29566	1.3501
Biological Process	GO:0006790	4	sulfur compound metabolic process	0.0833153	TRINITY_DN104176_c8_g1_m.8436	46	2.88027	Up	5.77687e-05	S	PREDICTED: adenosylhomocysteinase-like [Phoenix dactylifera]	1	3.98938e-07	97.073	VKDLS(1)QADFGR	3	1.5574	2	0.515625	0.555974	0.536842	1.44421	1.55371	1.63483
Biological Process	GO:0006790	4	sulfur compound metabolic process	0.0833153	TRINITY_DN100616_c1_g1_m.1117	52	1.72366	Up	0.000139023	S	PREDICTED: adenosylhomocysteinase-like [Phoenix dactylifera]	1	0.00191834	52.966	VKDMS(1)QADFGR	3	0.61365	2	0.719008	0.808682	0.748184	1.25841	1.30949	1.35492
Biological Process	GO:0006790	4	sulfur compound metabolic process	0.0833153	TRINITY_DN96241_c1_g1_m.30260	81	1.50444	Up	0.00179334	S	"PREDICTED: acetyl-coenzyme A synthetase, chloroplastic/glyoxysomal-like isoform X2 [Elaeis guineensis]"	1	0.000162798	93.345	SIAGS(1)DHLR	3	0.83189	4	0.768143	0.75576	0.911043	1.2019	1.19193	1.26939
Biological Process	GO:0006790	4	sulfur compound metabolic process	0.0833153	TRINITY_DN96241_c1_g1_m.30260	89	1.59972	Up	0.000691787	S	"PREDICTED: acetyl-coenzyme A synthetase, chloroplastic/glyoxysomal-like isoform X2 [Elaeis guineensis]"	0.969193	4.53956e-08	82.663	HVDS(0.969)MT(0.031)RVPSGAGK	3	-0.98829	9	0.811499	0.706912	0.831288	1.23256	1.31407	1.21224
Biological Process	GO:0009179	10	purine ribonucleoside diphosphate metabolic process	0.292778	TRINITY_DN101438_c0_g1_m.2694	598	1.51834	Up	0.00590326	S	"PREDICTED: glucose-6-phosphate isomerase 1, chloroplastic [Elaeis guineensis]"	1	4.2681e-25	128.74	AIIAEGNCGS(1)PR	3	0.62788	1	0.83662	0.847505	0.716377	1.2311	1.09473	1.31895
Biological Process	GO:0009179	10	purine ribonucleoside diphosphate metabolic process	0.292778	TRINITY_DN96287_c0_g1_m.30344	350	1.64889	Up	0.000190032	S	"PREDICTED: fructose-bisphosphate aldolase 1, cytoplasmic [Elaeis guineensis]"	0.999223	5.56702e-69	131.82	YGGDAALGDGAS(0.001)ES(0.999)LHVK	3	-0.1875	4	0.739423	0.811155	0.735093	1.30587	1.20833	1.25462
Biological Process	GO:0009179	10	purine ribonucleoside diphosphate metabolic process	0.292778	TRINITY_DN75629_c0_g1_m.18812	569	1.93326	Up	9.24914e-05	S	PREDICTED: plastidial pyruvate kinase 2 [Elaeis guineensis]	0.947162	0.000333629	79.652	S(0.01)QS(0.947)T(0.043)HNIQIR	2	0.71901	1	0.662024	0.705771	0.649951	1.24403	1.2901	1.3667
Biological Process	GO:0044281	4	small molecule metabolic process	0.0177432	TRINITY_DN88736_c0_g1_m.22706	472	1.50355	Up	0.000519978	S	PREDICTED: glutamate decarboxylase [Elaeis guineensis]	1	0.00348163	61.11	KS(1)VDEVPK	3	0.87561	1	0.757261	0.799342	0.803983	1.15174	1.14286	1.25466
Biological Process	GO:0044281	4	small molecule metabolic process	0.0177432	TRINITY_DN86703_c0_g1_m.21707	1033	1.72285	Up	0.00330395	T	PREDICTED: acetyl-CoA carboxylase 1 [Elaeis guineensis]	0.789744	9.64269e-17	75.682	SLSELEMFTEEGERVS(0.21)T(0.79)PR	3	-0.45023	1	0.744063	0.809859	0.733333	1.19844	1.26369	1.47847
Biological Process	GO:0044281	4	small molecule metabolic process	0.0177432	TRINITY_DN100616_c1_g1_m.1117	52	1.72366	Up	0.000139023	S	PREDICTED: adenosylhomocysteinase-like [Phoenix dactylifera]	1	0.00191834	52.966	VKDMS(1)QADFGR	3	0.61365	2	0.719008	0.808682	0.748184	1.25841	1.30949	1.35492
Biological Process	GO:0044281	4	small molecule metabolic process	0.0177432	TRINITY_DN96247_c1_g1_m.30267	311	1.54906	Up	0.0249456	S	PREDICTED: phosphoenolpyruvate carboxylase 2-like [Musa acuminata subsp. malaccensis]	1	1.03789e-06	86.944	ANKS(1)AAELVK	2	0.041719	3	0.71629	1.02151	0.677803	1.14815	1.22552	1.36823
Biological Process	GO:0044281	4	small molecule metabolic process	0.0177432	TRINITY_DN88673_c0_g1_m.22662	3	1.86021	Up	0.00155771	T	ATP synthase CF1 alpha subunit (chloroplast) [Dendrobium huoshanense]	0.999998	6.94243e-07	84.94	GT(1)LRADEISNIIR	3	0.71127	1	0.636973	0.841546	0.616585	1.32966	1.23638	1.33129
Biological Process	GO:0044281	4	small molecule metabolic process	0.0177432	TRINITY_DN94812_c0_g1_m.28275	135	1.75551	Up	0.000162677	S	"PREDICTED: ATP synthase subunit gamma, mitochondrial-like [Phoenix dactylifera]"	0.999654	0.00129959	60.345	VYS(1)GPEKETK	3	-0.31997	1	0.711782	0.766635	0.725264	1.22281	1.29566	1.3501
Biological Process	GO:0044281	4	small molecule metabolic process	0.0177432	TRINITY_DN94644_c0_g1_m.28091	619	1.74797	Up	0.00217641	S	"zeaxanthin epoxidase, chloroplastic [Asparagus officinalis]"	0.763787	1.18654e-08	89.344	VRS(0.764)S(0.218)HS(0.018)IEFGSDK	3	-0.014226	1	0.73753	0.665996	0.743494	1.26534	1.11944	1.36813
Biological Process	GO:0044281	4	small molecule metabolic process	0.0177432	TRINITY_DN104176_c8_g1_m.8436	46	2.88027	Up	5.77687e-05	S	PREDICTED: adenosylhomocysteinase-like [Phoenix dactylifera]	1	3.98938e-07	97.073	VKDLS(1)QADFGR	3	1.5574	2	0.515625	0.555974	0.536842	1.44421	1.55371	1.63483
Biological Process	GO:0044281	4	small molecule metabolic process	0.0177432	TRINITY_DN68564_c0_g1_m.17886	128	1.54779	Up	0.000459596	S	"PREDICTED: glycine cleavage system H protein 2, mitochondrial [Elaeis guineensis]"	0.953056	4.65564e-07	90.793	VQIS(0.001)DS(0.953)T(0.046)ELK	3	0.20276	4	0.78591	0.772163	0.83619	1.24916	1.16598	1.29068
Biological Process	GO:0044281	4	small molecule metabolic process	0.0177432	TRINITY_DN96287_c0_g1_m.30344	350	1.64889	Up	0.000190032	S	"PREDICTED: fructose-bisphosphate aldolase 1, cytoplasmic [Elaeis guineensis]"	0.999223	5.56702e-69	131.82	YGGDAALGDGAS(0.001)ES(0.999)LHVK	3	-0.1875	4	0.739423	0.811155	0.735093	1.30587	1.20833	1.25462
Biological Process	GO:0044281	4	small molecule metabolic process	0.0177432	TRINITY_DN86269_c0_g1_m.21504	11	1.53457	Up	0.00507527	S	PREDICTED: phosphoenolpyruvate carboxylase 2 [Elaeis guineensis]	1	4.58017e-07	107.11	HAS(1)IDAQLR	3	-0.017494	12	0.79504	0.859882	0.777163	1.16351	1.17772	1.39098
Biological Process	GO:0044281	4	small molecule metabolic process	0.0177432	TRINITY_DN86269_c0_g1_m.21504	760	2.46702	Up	0.000197267	S	PREDICTED: phosphoenolpyruvate carboxylase 2 [Elaeis guineensis]	0.991736	0.000700086	55.724	RKPS(0.992)GGIES(0.008)LR	3	-0.066071	2	0.616338	0.621681	0.680969	1.54054	1.48237	1.71128
Biological Process	GO:0044281	4	small molecule metabolic process	0.0177432	TRINITY_DN96241_c1_g1_m.30260	81	1.50444	Up	0.00179334	S	"PREDICTED: acetyl-coenzyme A synthetase, chloroplastic/glyoxysomal-like isoform X2 [Elaeis guineensis]"	1	0.000162798	93.345	SIAGS(1)DHLR	3	0.83189	4	0.768143	0.75576	0.911043	1.2019	1.19193	1.26939
Biological Process	GO:0044281	4	small molecule metabolic process	0.0177432	TRINITY_DN96241_c1_g1_m.30260	89	1.59972	Up	0.000691787	S	"PREDICTED: acetyl-coenzyme A synthetase, chloroplastic/glyoxysomal-like isoform X2 [Elaeis guineensis]"	0.969193	4.53956e-08	82.663	HVDS(0.969)MT(0.031)RVPSGAGK	3	-0.98829	9	0.811499	0.706912	0.831288	1.23256	1.31407	1.21224
Biological Process	GO:0044281	4	small molecule metabolic process	0.0177432	TRINITY_DN96519_c0_g1_m.30665	8	1.50492	Up	0.000839939	S	glutamate decarboxylase [Asparagus officinalis]	0.993633	3.4227e-244	201.61	AQS(0.994)ES(0.006)S(0.001)DSSVHSTFASR	2	0.14002	25	0.767358	0.815814	0.800363	1.26484	1.11931	1.20287
Biological Process	GO:0044281	4	small molecule metabolic process	0.0177432	TRINITY_DN96519_c0_g1_m.30665	10	1.50589	Up	0.00688595	S	glutamate decarboxylase [Asparagus officinalis]	0.785336	3.79051e-14	76.889	AQS(0.053)ES(0.785)S(0.15)DS(0.004)S(0.007)VHSTFASR	3	-1.0104	1	0.708747	0.843721	0.830309	1.25913	1.06471	1.26434
Biological Process	GO:0044281	4	small molecule metabolic process	0.0177432	TRINITY_DN91480_c0_g1_m.24763	717	1.61044	Up	0.0104625	S	PREDICTED: peroxisomal fatty acid beta-oxidation multifunctional protein [Musa acuminata subsp. malaccensis]	0.808465	2.56154e-19	105.63	GLPLSFAGSS(0.057)S(0.808)S(0.134)K	3	0.58282	1	0.881148	0.633333	0.809969	1.38038	1.23657	1.12642
Biological Process	GO:0044281	4	small molecule metabolic process	0.0177432	TRINITY_DN101438_c0_g1_m.2694	598	1.51834	Up	0.00590326	S	"PREDICTED: glucose-6-phosphate isomerase 1, chloroplastic [Elaeis guineensis]"	1	4.2681e-25	128.74	AIIAEGNCGS(1)PR	3	0.62788	1	0.83662	0.847505	0.716377	1.2311	1.09473	1.31895
Biological Process	GO:0044281	4	small molecule metabolic process	0.0177432	TRINITY_DN91364_c1_g1_m.24671	207	1.79985	Up	0.000330472	S	"glyceraldehyde-3-phosphate dehydrogenase 2, cytosolic [Ananas comosus]"	0.999996	8.40349e-61	146.13	AAS(1)FNIIPSSTGAAK	2	0.26466	37	0.695738	0.766041	0.677451	1.23761	1.2458	1.36687
Biological Process	GO:0044281	4	small molecule metabolic process	0.0177432	TRINITY_DN97066_c1_g1_m.31437	135	1.71051	Up	0.000236054	S	phosphoenolpyruvate carboxylase 2 [Gossypium hirsutum]	0.909915	1.76382e-43	100.66	KGDFADEASAT(0.006)T(0.084)ES(0.91)DAEETFKR	4	-0.71348	1	0.724638	0.798104	0.715613	1.2563	1.23094	1.34149
Biological Process	GO:0044281	4	small molecule metabolic process	0.0177432	TRINITY_DN104477_c0_g1_m.9084	172	1.52499	Up	0.000899335	S	PREDICTED: probable AMP deaminase [Elaeis guineensis]	1	0.0117742	87.568	AIGPPS(1)PK	3	0.094217	5	0.758218	0.740927	0.85732	1.22517	1.13941	1.22901
Biological Process	GO:0044281	4	small molecule metabolic process	0.0177432	TRINITY_DN104477_c0_g1_m.9084	804	2.27854	Up	0.00103535	S	PREDICTED: probable AMP deaminase [Elaeis guineensis]	0.963561	2.35472e-09	102.5	LS(0.964)S(0.036)CDLCEIAR	2	-0.98213	1	0.514316	0.590726	0.684864	1.28382	1.28597	1.50859
Biological Process	GO:0044281	4	small molecule metabolic process	0.0177432	TRINITY_DN104477_c0_g1_m.9084	322	1.73562	Up	0.00149957	T	PREDICTED: probable AMP deaminase [Elaeis guineensis]	0.825736	2.6077e-111	146.2	EIIT(0.009)DPS(0.165)T(0.826)PKPNPNPFAYAAEQK	4	-0.091439	10	0.640509	0.711694	0.812655	1.20814	1.20286	1.34637
Biological Process	GO:0044281	4	small molecule metabolic process	0.0177432	TRINITY_DN75629_c0_g1_m.18812	569	1.93326	Up	9.24914e-05	S	PREDICTED: plastidial pyruvate kinase 2 [Elaeis guineensis]	0.947162	0.000333629	79.652	S(0.01)QS(0.947)T(0.043)HNIQIR	2	0.71901	1	0.662024	0.705771	0.649951	1.24403	1.2901	1.3667
Biological Process	GO:0072521	5	purine-containing compound metabolic process	0.0710119	TRINITY_DN104176_c8_g1_m.8436	46	2.88027	Up	5.77687e-05	S	PREDICTED: adenosylhomocysteinase-like [Phoenix dactylifera]	1	3.98938e-07	97.073	VKDLS(1)QADFGR	3	1.5574	2	0.515625	0.555974	0.536842	1.44421	1.55371	1.63483
Biological Process	GO:0072521	5	purine-containing compound metabolic process	0.0710119	TRINITY_DN100616_c1_g1_m.1117	52	1.72366	Up	0.000139023	S	PREDICTED: adenosylhomocysteinase-like [Phoenix dactylifera]	1	0.00191834	52.966	VKDMS(1)QADFGR	3	0.61365	2	0.719008	0.808682	0.748184	1.25841	1.30949	1.35492
Biological Process	GO:0072521	5	purine-containing compound metabolic process	0.0710119	TRINITY_DN101438_c0_g1_m.2694	598	1.51834	Up	0.00590326	S	"PREDICTED: glucose-6-phosphate isomerase 1, chloroplastic [Elaeis guineensis]"	1	4.2681e-25	128.74	AIIAEGNCGS(1)PR	3	0.62788	1	0.83662	0.847505	0.716377	1.2311	1.09473	1.31895
Biological Process	GO:0072521	5	purine-containing compound metabolic process	0.0710119	TRINITY_DN104477_c0_g1_m.9084	172	1.52499	Up	0.000899335	S	PREDICTED: probable AMP deaminase [Elaeis guineensis]	1	0.0117742	87.568	AIGPPS(1)PK	3	0.094217	5	0.758218	0.740927	0.85732	1.22517	1.13941	1.22901
Biological Process	GO:0072521	5	purine-containing compound metabolic process	0.0710119	TRINITY_DN104477_c0_g1_m.9084	804	2.27854	Up	0.00103535	S	PREDICTED: probable AMP deaminase [Elaeis guineensis]	0.963561	2.35472e-09	102.5	LS(0.964)S(0.036)CDLCEIAR	2	-0.98213	1	0.514316	0.590726	0.684864	1.28382	1.28597	1.50859
Biological Process	GO:0072521	5	purine-containing compound metabolic process	0.0710119	TRINITY_DN104477_c0_g1_m.9084	322	1.73562	Up	0.00149957	T	PREDICTED: probable AMP deaminase [Elaeis guineensis]	0.825736	2.6077e-111	146.2	EIIT(0.009)DPS(0.165)T(0.826)PKPNPNPFAYAAEQK	4	-0.091439	10	0.640509	0.711694	0.812655	1.20814	1.20286	1.34637
Biological Process	GO:0072521	5	purine-containing compound metabolic process	0.0710119	TRINITY_DN96287_c0_g1_m.30344	350	1.64889	Up	0.000190032	S	"PREDICTED: fructose-bisphosphate aldolase 1, cytoplasmic [Elaeis guineensis]"	0.999223	5.56702e-69	131.82	YGGDAALGDGAS(0.001)ES(0.999)LHVK	3	-0.1875	4	0.739423	0.811155	0.735093	1.30587	1.20833	1.25462
Biological Process	GO:0072521	5	purine-containing compound metabolic process	0.0710119	TRINITY_DN88673_c0_g1_m.22662	3	1.86021	Up	0.00155771	T	ATP synthase CF1 alpha subunit (chloroplast) [Dendrobium huoshanense]	0.999998	6.94243e-07	84.94	GT(1)LRADEISNIIR	3	0.71127	1	0.636973	0.841546	0.616585	1.32966	1.23638	1.33129
Biological Process	GO:0072521	5	purine-containing compound metabolic process	0.0710119	TRINITY_DN94812_c0_g1_m.28275	135	1.75551	Up	0.000162677	S	"PREDICTED: ATP synthase subunit gamma, mitochondrial-like [Phoenix dactylifera]"	0.999654	0.00129959	60.345	VYS(1)GPEKETK	3	-0.31997	1	0.711782	0.766635	0.725264	1.22281	1.29566	1.3501
Biological Process	GO:0072521	5	purine-containing compound metabolic process	0.0710119	TRINITY_DN75629_c0_g1_m.18812	569	1.93326	Up	9.24914e-05	S	PREDICTED: plastidial pyruvate kinase 2 [Elaeis guineensis]	0.947162	0.000333629	79.652	S(0.01)QS(0.947)T(0.043)HNIQIR	2	0.71901	1	0.662024	0.705771	0.649951	1.24403	1.2901	1.3667
Biological Process	GO:0046395	8	carboxylic acid catabolic process	0.0136745	TRINITY_DN104176_c8_g1_m.8436	46	2.88027	Up	5.77687e-05	S	PREDICTED: adenosylhomocysteinase-like [Phoenix dactylifera]	1	3.98938e-07	97.073	VKDLS(1)QADFGR	3	1.5574	2	0.515625	0.555974	0.536842	1.44421	1.55371	1.63483
Biological Process	GO:0046395	8	carboxylic acid catabolic process	0.0136745	TRINITY_DN100616_c1_g1_m.1117	52	1.72366	Up	0.000139023	S	PREDICTED: adenosylhomocysteinase-like [Phoenix dactylifera]	1	0.00191834	52.966	VKDMS(1)QADFGR	3	0.61365	2	0.719008	0.808682	0.748184	1.25841	1.30949	1.35492
Biological Process	GO:0046395	8	carboxylic acid catabolic process	0.0136745	TRINITY_DN68564_c0_g1_m.17886	128	1.54779	Up	0.000459596	S	"PREDICTED: glycine cleavage system H protein 2, mitochondrial [Elaeis guineensis]"	0.953056	4.65564e-07	90.793	VQIS(0.001)DS(0.953)T(0.046)ELK	3	0.20276	4	0.78591	0.772163	0.83619	1.24916	1.16598	1.29068
Biological Process	GO:0006152	9	purine nucleoside catabolic process	0.0248694	TRINITY_DN104176_c8_g1_m.8436	46	2.88027	Up	5.77687e-05	S	PREDICTED: adenosylhomocysteinase-like [Phoenix dactylifera]	1	3.98938e-07	97.073	VKDLS(1)QADFGR	3	1.5574	2	0.515625	0.555974	0.536842	1.44421	1.55371	1.63483
Biological Process	GO:0006152	9	purine nucleoside catabolic process	0.0248694	TRINITY_DN100616_c1_g1_m.1117	52	1.72366	Up	0.000139023	S	PREDICTED: adenosylhomocysteinase-like [Phoenix dactylifera]	1	0.00191834	52.966	VKDMS(1)QADFGR	3	0.61365	2	0.719008	0.808682	0.748184	1.25841	1.30949	1.35492
Biological Process	GO:0009126	9	purine nucleoside monophosphate metabolic process	0.118207	TRINITY_DN101438_c0_g1_m.2694	598	1.51834	Up	0.00590326	S	"PREDICTED: glucose-6-phosphate isomerase 1, chloroplastic [Elaeis guineensis]"	1	4.2681e-25	128.74	AIIAEGNCGS(1)PR	3	0.62788	1	0.83662	0.847505	0.716377	1.2311	1.09473	1.31895
Biological Process	GO:0009126	9	purine nucleoside monophosphate metabolic process	0.118207	TRINITY_DN104477_c0_g1_m.9084	172	1.52499	Up	0.000899335	S	PREDICTED: probable AMP deaminase [Elaeis guineensis]	1	0.0117742	87.568	AIGPPS(1)PK	3	0.094217	5	0.758218	0.740927	0.85732	1.22517	1.13941	1.22901
Biological Process	GO:0009126	9	purine nucleoside monophosphate metabolic process	0.118207	TRINITY_DN104477_c0_g1_m.9084	804	2.27854	Up	0.00103535	S	PREDICTED: probable AMP deaminase [Elaeis guineensis]	0.963561	2.35472e-09	102.5	LS(0.964)S(0.036)CDLCEIAR	2	-0.98213	1	0.514316	0.590726	0.684864	1.28382	1.28597	1.50859
Biological Process	GO:0009126	9	purine nucleoside monophosphate metabolic process	0.118207	TRINITY_DN104477_c0_g1_m.9084	322	1.73562	Up	0.00149957	T	PREDICTED: probable AMP deaminase [Elaeis guineensis]	0.825736	2.6077e-111	146.2	EIIT(0.009)DPS(0.165)T(0.826)PKPNPNPFAYAAEQK	4	-0.091439	10	0.640509	0.711694	0.812655	1.20814	1.20286	1.34637
Biological Process	GO:0009126	9	purine nucleoside monophosphate metabolic process	0.118207	TRINITY_DN96287_c0_g1_m.30344	350	1.64889	Up	0.000190032	S	"PREDICTED: fructose-bisphosphate aldolase 1, cytoplasmic [Elaeis guineensis]"	0.999223	5.56702e-69	131.82	YGGDAALGDGAS(0.001)ES(0.999)LHVK	3	-0.1875	4	0.739423	0.811155	0.735093	1.30587	1.20833	1.25462
Biological Process	GO:0009126	9	purine nucleoside monophosphate metabolic process	0.118207	TRINITY_DN88673_c0_g1_m.22662	3	1.86021	Up	0.00155771	T	ATP synthase CF1 alpha subunit (chloroplast) [Dendrobium huoshanense]	0.999998	6.94243e-07	84.94	GT(1)LRADEISNIIR	3	0.71127	1	0.636973	0.841546	0.616585	1.32966	1.23638	1.33129
Biological Process	GO:0009126	9	purine nucleoside monophosphate metabolic process	0.118207	TRINITY_DN94812_c0_g1_m.28275	135	1.75551	Up	0.000162677	S	"PREDICTED: ATP synthase subunit gamma, mitochondrial-like [Phoenix dactylifera]"	0.999654	0.00129959	60.345	VYS(1)GPEKETK	3	-0.31997	1	0.711782	0.766635	0.725264	1.22281	1.29566	1.3501
Biological Process	GO:0009126	9	purine nucleoside monophosphate metabolic process	0.118207	TRINITY_DN75629_c0_g1_m.18812	569	1.93326	Up	9.24914e-05	S	PREDICTED: plastidial pyruvate kinase 2 [Elaeis guineensis]	0.947162	0.000333629	79.652	S(0.01)QS(0.947)T(0.043)HNIQIR	2	0.71901	1	0.662024	0.705771	0.649951	1.24403	1.2901	1.3667
Biological Process	GO:0006164	10	purine nucleotide biosynthetic process	0.246087	TRINITY_DN104477_c0_g1_m.9084	172	1.52499	Up	0.000899335	S	PREDICTED: probable AMP deaminase [Elaeis guineensis]	1	0.0117742	87.568	AIGPPS(1)PK	3	0.094217	5	0.758218	0.740927	0.85732	1.22517	1.13941	1.22901
Biological Process	GO:0006164	10	purine nucleotide biosynthetic process	0.246087	TRINITY_DN104477_c0_g1_m.9084	804	2.27854	Up	0.00103535	S	PREDICTED: probable AMP deaminase [Elaeis guineensis]	0.963561	2.35472e-09	102.5	LS(0.964)S(0.036)CDLCEIAR	2	-0.98213	1	0.514316	0.590726	0.684864	1.28382	1.28597	1.50859
Biological Process	GO:0006164	10	purine nucleotide biosynthetic process	0.246087	TRINITY_DN104477_c0_g1_m.9084	322	1.73562	Up	0.00149957	T	PREDICTED: probable AMP deaminase [Elaeis guineensis]	0.825736	2.6077e-111	146.2	EIIT(0.009)DPS(0.165)T(0.826)PKPNPNPFAYAAEQK	4	-0.091439	10	0.640509	0.711694	0.812655	1.20814	1.20286	1.34637
Biological Process	GO:0006164	10	purine nucleotide biosynthetic process	0.246087	TRINITY_DN88673_c0_g1_m.22662	3	1.86021	Up	0.00155771	T	ATP synthase CF1 alpha subunit (chloroplast) [Dendrobium huoshanense]	0.999998	6.94243e-07	84.94	GT(1)LRADEISNIIR	3	0.71127	1	0.636973	0.841546	0.616585	1.32966	1.23638	1.33129
Biological Process	GO:0006164	10	purine nucleotide biosynthetic process	0.246087	TRINITY_DN94812_c0_g1_m.28275	135	1.75551	Up	0.000162677	S	"PREDICTED: ATP synthase subunit gamma, mitochondrial-like [Phoenix dactylifera]"	0.999654	0.00129959	60.345	VYS(1)GPEKETK	3	-0.31997	1	0.711782	0.766635	0.725264	1.22281	1.29566	1.3501
Biological Process	GO:0009201	10	ribonucleoside triphosphate biosynthetic process	0.369902	TRINITY_DN88673_c0_g1_m.22662	3	1.86021	Up	0.00155771	T	ATP synthase CF1 alpha subunit (chloroplast) [Dendrobium huoshanense]	0.999998	6.94243e-07	84.94	GT(1)LRADEISNIIR	3	0.71127	1	0.636973	0.841546	0.616585	1.32966	1.23638	1.33129
Biological Process	GO:0009201	10	ribonucleoside triphosphate biosynthetic process	0.369902	TRINITY_DN94812_c0_g1_m.28275	135	1.75551	Up	0.000162677	S	"PREDICTED: ATP synthase subunit gamma, mitochondrial-like [Phoenix dactylifera]"	0.999654	0.00129959	60.345	VYS(1)GPEKETK	3	-0.31997	1	0.711782	0.766635	0.725264	1.22281	1.29566	1.3501
Biological Process	GO:0072523	6	purine-containing compound catabolic process	0.0248694	TRINITY_DN104176_c8_g1_m.8436	46	2.88027	Up	5.77687e-05	S	PREDICTED: adenosylhomocysteinase-like [Phoenix dactylifera]	1	3.98938e-07	97.073	VKDLS(1)QADFGR	3	1.5574	2	0.515625	0.555974	0.536842	1.44421	1.55371	1.63483
Biological Process	GO:0072523	6	purine-containing compound catabolic process	0.0248694	TRINITY_DN100616_c1_g1_m.1117	52	1.72366	Up	0.000139023	S	PREDICTED: adenosylhomocysteinase-like [Phoenix dactylifera]	1	0.00191834	52.966	VKDMS(1)QADFGR	3	0.61365	2	0.719008	0.808682	0.748184	1.25841	1.30949	1.35492
Biological Process	GO:0016114	8	terpenoid biosynthetic process	0.0248694	TRINITY_DN94644_c0_g1_m.28091	619	1.74797	Up	0.00217641	S	"zeaxanthin epoxidase, chloroplastic [Asparagus officinalis]"	0.763787	1.18654e-08	89.344	VRS(0.764)S(0.218)HS(0.018)IEFGSDK	3	-0.014226	1	0.73753	0.665996	0.743494	1.26534	1.11944	1.36813
Biological Process	GO:0016114	8	terpenoid biosynthetic process	0.0248694	TRINITY_DN92858_c0_g1_m.26036	281	1.78304	Up	0.00631442	S	"4-diphosphocytidyl-2-C-methyl-D-erythritol kinase, chloroplastic [Asparagus officinalis]"	0.775723	0.00177396	59.673	T(0.049)S(0.173)S(0.776)VDPLT(0.002)LLEK	2	0.78568	1	0.727719	0.804762	0.674582	1.197	1.22077	1.51751
Biological Process	GO:0009119	8	ribonucleoside metabolic process	0.0834587	TRINITY_DN104176_c8_g1_m.8436	46	2.88027	Up	5.77687e-05	S	PREDICTED: adenosylhomocysteinase-like [Phoenix dactylifera]	1	3.98938e-07	97.073	VKDLS(1)QADFGR	3	1.5574	2	0.515625	0.555974	0.536842	1.44421	1.55371	1.63483
Biological Process	GO:0009119	8	ribonucleoside metabolic process	0.0834587	TRINITY_DN100616_c1_g1_m.1117	52	1.72366	Up	0.000139023	S	PREDICTED: adenosylhomocysteinase-like [Phoenix dactylifera]	1	0.00191834	52.966	VKDMS(1)QADFGR	3	0.61365	2	0.719008	0.808682	0.748184	1.25841	1.30949	1.35492
Biological Process	GO:0009119	8	ribonucleoside metabolic process	0.0834587	TRINITY_DN101438_c0_g1_m.2694	598	1.51834	Up	0.00590326	S	"PREDICTED: glucose-6-phosphate isomerase 1, chloroplastic [Elaeis guineensis]"	1	4.2681e-25	128.74	AIIAEGNCGS(1)PR	3	0.62788	1	0.83662	0.847505	0.716377	1.2311	1.09473	1.31895
Biological Process	GO:0009119	8	ribonucleoside metabolic process	0.0834587	TRINITY_DN96287_c0_g1_m.30344	350	1.64889	Up	0.000190032	S	"PREDICTED: fructose-bisphosphate aldolase 1, cytoplasmic [Elaeis guineensis]"	0.999223	5.56702e-69	131.82	YGGDAALGDGAS(0.001)ES(0.999)LHVK	3	-0.1875	4	0.739423	0.811155	0.735093	1.30587	1.20833	1.25462
Biological Process	GO:0009119	8	ribonucleoside metabolic process	0.0834587	TRINITY_DN88673_c0_g1_m.22662	3	1.86021	Up	0.00155771	T	ATP synthase CF1 alpha subunit (chloroplast) [Dendrobium huoshanense]	0.999998	6.94243e-07	84.94	GT(1)LRADEISNIIR	3	0.71127	1	0.636973	0.841546	0.616585	1.32966	1.23638	1.33129
Biological Process	GO:0009119	8	ribonucleoside metabolic process	0.0834587	TRINITY_DN94812_c0_g1_m.28275	135	1.75551	Up	0.000162677	S	"PREDICTED: ATP synthase subunit gamma, mitochondrial-like [Phoenix dactylifera]"	0.999654	0.00129959	60.345	VYS(1)GPEKETK	3	-0.31997	1	0.711782	0.766635	0.725264	1.22281	1.29566	1.3501
Biological Process	GO:0009119	8	ribonucleoside metabolic process	0.0834587	TRINITY_DN75629_c0_g1_m.18812	569	1.93326	Up	9.24914e-05	S	PREDICTED: plastidial pyruvate kinase 2 [Elaeis guineensis]	0.947162	0.000333629	79.652	S(0.01)QS(0.947)T(0.043)HNIQIR	2	0.71901	1	0.662024	0.705771	0.649951	1.24403	1.2901	1.3667
Biological Process	GO:0006720	6	isoprenoid metabolic process	0.0248694	TRINITY_DN94644_c0_g1_m.28091	619	1.74797	Up	0.00217641	S	"zeaxanthin epoxidase, chloroplastic [Asparagus officinalis]"	0.763787	1.18654e-08	89.344	VRS(0.764)S(0.218)HS(0.018)IEFGSDK	3	-0.014226	1	0.73753	0.665996	0.743494	1.26534	1.11944	1.36813
Biological Process	GO:0006720	6	isoprenoid metabolic process	0.0248694	TRINITY_DN92858_c0_g1_m.26036	281	1.78304	Up	0.00631442	S	"4-diphosphocytidyl-2-C-methyl-D-erythritol kinase, chloroplastic [Asparagus officinalis]"	0.775723	0.00177396	59.673	T(0.049)S(0.173)S(0.776)VDPLT(0.002)LLEK	2	0.78568	1	0.727719	0.804762	0.674582	1.197	1.22077	1.51751
Biological Process	GO:1901658	6	glycosyl compound catabolic process	0.0248694	TRINITY_DN104176_c8_g1_m.8436	46	2.88027	Up	5.77687e-05	S	PREDICTED: adenosylhomocysteinase-like [Phoenix dactylifera]	1	3.98938e-07	97.073	VKDLS(1)QADFGR	3	1.5574	2	0.515625	0.555974	0.536842	1.44421	1.55371	1.63483
Biological Process	GO:1901658	6	glycosyl compound catabolic process	0.0248694	TRINITY_DN100616_c1_g1_m.1117	52	1.72366	Up	0.000139023	S	PREDICTED: adenosylhomocysteinase-like [Phoenix dactylifera]	1	0.00191834	52.966	VKDMS(1)QADFGR	3	0.61365	2	0.719008	0.808682	0.748184	1.25841	1.30949	1.35492
Biological Process	GO:1901136	5	carbohydrate derivative catabolic process	0.0248694	TRINITY_DN104176_c8_g1_m.8436	46	2.88027	Up	5.77687e-05	S	PREDICTED: adenosylhomocysteinase-like [Phoenix dactylifera]	1	3.98938e-07	97.073	VKDLS(1)QADFGR	3	1.5574	2	0.515625	0.555974	0.536842	1.44421	1.55371	1.63483
Biological Process	GO:1901136	5	carbohydrate derivative catabolic process	0.0248694	TRINITY_DN100616_c1_g1_m.1117	52	1.72366	Up	0.000139023	S	PREDICTED: adenosylhomocysteinase-like [Phoenix dactylifera]	1	0.00191834	52.966	VKDMS(1)QADFGR	3	0.61365	2	0.719008	0.808682	0.748184	1.25841	1.30949	1.35492
Biological Process	GO:1901605	9	alpha-amino acid metabolic process	0.0117079	TRINITY_DN104176_c8_g1_m.8436	46	2.88027	Up	5.77687e-05	S	PREDICTED: adenosylhomocysteinase-like [Phoenix dactylifera]	1	3.98938e-07	97.073	VKDLS(1)QADFGR	3	1.5574	2	0.515625	0.555974	0.536842	1.44421	1.55371	1.63483
Biological Process	GO:1901605	9	alpha-amino acid metabolic process	0.0117079	TRINITY_DN88736_c0_g1_m.22706	472	1.50355	Up	0.000519978	S	PREDICTED: glutamate decarboxylase [Elaeis guineensis]	1	0.00348163	61.11	KS(1)VDEVPK	3	0.87561	1	0.757261	0.799342	0.803983	1.15174	1.14286	1.25466
Biological Process	GO:1901605	9	alpha-amino acid metabolic process	0.0117079	TRINITY_DN100616_c1_g1_m.1117	52	1.72366	Up	0.000139023	S	PREDICTED: adenosylhomocysteinase-like [Phoenix dactylifera]	1	0.00191834	52.966	VKDMS(1)QADFGR	3	0.61365	2	0.719008	0.808682	0.748184	1.25841	1.30949	1.35492
Biological Process	GO:1901605	9	alpha-amino acid metabolic process	0.0117079	TRINITY_DN96519_c0_g1_m.30665	8	1.50492	Up	0.000839939	S	glutamate decarboxylase [Asparagus officinalis]	0.993633	3.4227e-244	201.61	AQS(0.994)ES(0.006)S(0.001)DSSVHSTFASR	2	0.14002	25	0.767358	0.815814	0.800363	1.26484	1.11931	1.20287
Biological Process	GO:1901605	9	alpha-amino acid metabolic process	0.0117079	TRINITY_DN96519_c0_g1_m.30665	10	1.50589	Up	0.00688595	S	glutamate decarboxylase [Asparagus officinalis]	0.785336	3.79051e-14	76.889	AQS(0.053)ES(0.785)S(0.15)DS(0.004)S(0.007)VHSTFASR	3	-1.0104	1	0.708747	0.843721	0.830309	1.25913	1.06471	1.26434
Biological Process	GO:1901605	9	alpha-amino acid metabolic process	0.0117079	TRINITY_DN68564_c0_g1_m.17886	128	1.54779	Up	0.000459596	S	"PREDICTED: glycine cleavage system H protein 2, mitochondrial [Elaeis guineensis]"	0.953056	4.65564e-07	90.793	VQIS(0.001)DS(0.953)T(0.046)ELK	3	0.20276	4	0.78591	0.772163	0.83619	1.24916	1.16598	1.29068
Biological Process	GO:0042455	9	ribonucleoside biosynthetic process	0.369902	TRINITY_DN88673_c0_g1_m.22662	3	1.86021	Up	0.00155771	T	ATP synthase CF1 alpha subunit (chloroplast) [Dendrobium huoshanense]	0.999998	6.94243e-07	84.94	GT(1)LRADEISNIIR	3	0.71127	1	0.636973	0.841546	0.616585	1.32966	1.23638	1.33129
Biological Process	GO:0042455	9	ribonucleoside biosynthetic process	0.369902	TRINITY_DN94812_c0_g1_m.28275	135	1.75551	Up	0.000162677	S	"PREDICTED: ATP synthase subunit gamma, mitochondrial-like [Phoenix dactylifera]"	0.999654	0.00129959	60.345	VYS(1)GPEKETK	3	-0.31997	1	0.711782	0.766635	0.725264	1.22281	1.29566	1.3501
Biological Process	GO:0016054	6	organic acid catabolic process	0.0136745	TRINITY_DN104176_c8_g1_m.8436	46	2.88027	Up	5.77687e-05	S	PREDICTED: adenosylhomocysteinase-like [Phoenix dactylifera]	1	3.98938e-07	97.073	VKDLS(1)QADFGR	3	1.5574	2	0.515625	0.555974	0.536842	1.44421	1.55371	1.63483
Biological Process	GO:0016054	6	organic acid catabolic process	0.0136745	TRINITY_DN100616_c1_g1_m.1117	52	1.72366	Up	0.000139023	S	PREDICTED: adenosylhomocysteinase-like [Phoenix dactylifera]	1	0.00191834	52.966	VKDMS(1)QADFGR	3	0.61365	2	0.719008	0.808682	0.748184	1.25841	1.30949	1.35492
Biological Process	GO:0016054	6	organic acid catabolic process	0.0136745	TRINITY_DN68564_c0_g1_m.17886	128	1.54779	Up	0.000459596	S	"PREDICTED: glycine cleavage system H protein 2, mitochondrial [Elaeis guineensis]"	0.953056	4.65564e-07	90.793	VQIS(0.001)DS(0.953)T(0.046)ELK	3	0.20276	4	0.78591	0.772163	0.83619	1.24916	1.16598	1.29068
Biological Process	GO:0015672	7	monovalent inorganic cation transport	0.20184	TRINITY_DN92372_c0_g3_m.25578	124	1.53123	Up	0.0157346	S	PREDICTED: V-type proton ATPase subunit F-like [Prunus mume]	0.9985	1.02077e-05	78.902	YLFS(0.001)AES(0.998)VASDRR	3	0.11241	1	0.85473	0.888889	0.609641	1.30982	1.15059	1.14298
Biological Process	GO:0015672	7	monovalent inorganic cation transport	0.20184	TRINITY_DN91683_c0_g1_m.24948	749	2.09055	Up	0.00178965	T	PREDICTED: pyrophosphate-energized membrane proton pump 3-like isoform X1 [Gossypium raimondii]	1	0.0231849	44.425	FIET(1)GALGGK	2	2.5105	1	0.654801	0.719268	0.652766	1.2866	1.3467	1.6039
Biological Process	GO:0015672	7	monovalent inorganic cation transport	0.20184	TRINITY_DN88673_c0_g1_m.22662	3	1.86021	Up	0.00155771	T	ATP synthase CF1 alpha subunit (chloroplast) [Dendrobium huoshanense]	0.999998	6.94243e-07	84.94	GT(1)LRADEISNIIR	3	0.71127	1	0.636973	0.841546	0.616585	1.32966	1.23638	1.33129
Biological Process	GO:0015672	7	monovalent inorganic cation transport	0.20184	TRINITY_DN94812_c0_g1_m.28275	135	1.75551	Up	0.000162677	S	"PREDICTED: ATP synthase subunit gamma, mitochondrial-like [Phoenix dactylifera]"	0.999654	0.00129959	60.345	VYS(1)GPEKETK	3	-0.31997	1	0.711782	0.766635	0.725264	1.22281	1.29566	1.3501
Biological Process	GO:0009123	8	nucleoside monophosphate metabolic process	0.118207	TRINITY_DN101438_c0_g1_m.2694	598	1.51834	Up	0.00590326	S	"PREDICTED: glucose-6-phosphate isomerase 1, chloroplastic [Elaeis guineensis]"	1	4.2681e-25	128.74	AIIAEGNCGS(1)PR	3	0.62788	1	0.83662	0.847505	0.716377	1.2311	1.09473	1.31895
Biological Process	GO:0009123	8	nucleoside monophosphate metabolic process	0.118207	TRINITY_DN104477_c0_g1_m.9084	172	1.52499	Up	0.000899335	S	PREDICTED: probable AMP deaminase [Elaeis guineensis]	1	0.0117742	87.568	AIGPPS(1)PK	3	0.094217	5	0.758218	0.740927	0.85732	1.22517	1.13941	1.22901
Biological Process	GO:0009123	8	nucleoside monophosphate metabolic process	0.118207	TRINITY_DN104477_c0_g1_m.9084	804	2.27854	Up	0.00103535	S	PREDICTED: probable AMP deaminase [Elaeis guineensis]	0.963561	2.35472e-09	102.5	LS(0.964)S(0.036)CDLCEIAR	2	-0.98213	1	0.514316	0.590726	0.684864	1.28382	1.28597	1.50859
Biological Process	GO:0009123	8	nucleoside monophosphate metabolic process	0.118207	TRINITY_DN104477_c0_g1_m.9084	322	1.73562	Up	0.00149957	T	PREDICTED: probable AMP deaminase [Elaeis guineensis]	0.825736	2.6077e-111	146.2	EIIT(0.009)DPS(0.165)T(0.826)PKPNPNPFAYAAEQK	4	-0.091439	10	0.640509	0.711694	0.812655	1.20814	1.20286	1.34637
Biological Process	GO:0009123	8	nucleoside monophosphate metabolic process	0.118207	TRINITY_DN96287_c0_g1_m.30344	350	1.64889	Up	0.000190032	S	"PREDICTED: fructose-bisphosphate aldolase 1, cytoplasmic [Elaeis guineensis]"	0.999223	5.56702e-69	131.82	YGGDAALGDGAS(0.001)ES(0.999)LHVK	3	-0.1875	4	0.739423	0.811155	0.735093	1.30587	1.20833	1.25462
Biological Process	GO:0009123	8	nucleoside monophosphate metabolic process	0.118207	TRINITY_DN88673_c0_g1_m.22662	3	1.86021	Up	0.00155771	T	ATP synthase CF1 alpha subunit (chloroplast) [Dendrobium huoshanense]	0.999998	6.94243e-07	84.94	GT(1)LRADEISNIIR	3	0.71127	1	0.636973	0.841546	0.616585	1.32966	1.23638	1.33129
Biological Process	GO:0009123	8	nucleoside monophosphate metabolic process	0.118207	TRINITY_DN94812_c0_g1_m.28275	135	1.75551	Up	0.000162677	S	"PREDICTED: ATP synthase subunit gamma, mitochondrial-like [Phoenix dactylifera]"	0.999654	0.00129959	60.345	VYS(1)GPEKETK	3	-0.31997	1	0.711782	0.766635	0.725264	1.22281	1.29566	1.3501
Biological Process	GO:0009123	8	nucleoside monophosphate metabolic process	0.118207	TRINITY_DN75629_c0_g1_m.18812	569	1.93326	Up	9.24914e-05	S	PREDICTED: plastidial pyruvate kinase 2 [Elaeis guineensis]	0.947162	0.000333629	79.652	S(0.01)QS(0.947)T(0.043)HNIQIR	2	0.71901	1	0.662024	0.705771	0.649951	1.24403	1.2901	1.3667
Biological Process	GO:0006757	12	ATP generation from ADP	0.292778	TRINITY_DN101438_c0_g1_m.2694	598	1.51834	Up	0.00590326	S	"PREDICTED: glucose-6-phosphate isomerase 1, chloroplastic [Elaeis guineensis]"	1	4.2681e-25	128.74	AIIAEGNCGS(1)PR	3	0.62788	1	0.83662	0.847505	0.716377	1.2311	1.09473	1.31895
Biological Process	GO:0006757	12	ATP generation from ADP	0.292778	TRINITY_DN96287_c0_g1_m.30344	350	1.64889	Up	0.000190032	S	"PREDICTED: fructose-bisphosphate aldolase 1, cytoplasmic [Elaeis guineensis]"	0.999223	5.56702e-69	131.82	YGGDAALGDGAS(0.001)ES(0.999)LHVK	3	-0.1875	4	0.739423	0.811155	0.735093	1.30587	1.20833	1.25462
Biological Process	GO:0006757	12	ATP generation from ADP	0.292778	TRINITY_DN75629_c0_g1_m.18812	569	1.93326	Up	9.24914e-05	S	PREDICTED: plastidial pyruvate kinase 2 [Elaeis guineensis]	0.947162	0.000333629	79.652	S(0.01)QS(0.947)T(0.043)HNIQIR	2	0.71901	1	0.662024	0.705771	0.649951	1.24403	1.2901	1.3667
Biological Process	GO:1901606	10	alpha-amino acid catabolic process	0.0136745	TRINITY_DN104176_c8_g1_m.8436	46	2.88027	Up	5.77687e-05	S	PREDICTED: adenosylhomocysteinase-like [Phoenix dactylifera]	1	3.98938e-07	97.073	VKDLS(1)QADFGR	3	1.5574	2	0.515625	0.555974	0.536842	1.44421	1.55371	1.63483
Biological Process	GO:1901606	10	alpha-amino acid catabolic process	0.0136745	TRINITY_DN100616_c1_g1_m.1117	52	1.72366	Up	0.000139023	S	PREDICTED: adenosylhomocysteinase-like [Phoenix dactylifera]	1	0.00191834	52.966	VKDMS(1)QADFGR	3	0.61365	2	0.719008	0.808682	0.748184	1.25841	1.30949	1.35492
Biological Process	GO:1901606	10	alpha-amino acid catabolic process	0.0136745	TRINITY_DN68564_c0_g1_m.17886	128	1.54779	Up	0.000459596	S	"PREDICTED: glycine cleavage system H protein 2, mitochondrial [Elaeis guineensis]"	0.953056	4.65564e-07	90.793	VQIS(0.001)DS(0.953)T(0.046)ELK	3	0.20276	4	0.78591	0.772163	0.83619	1.24916	1.16598	1.29068
Biological Process	GO:0042278	8	purine nucleoside metabolic process	0.0834587	TRINITY_DN104176_c8_g1_m.8436	46	2.88027	Up	5.77687e-05	S	PREDICTED: adenosylhomocysteinase-like [Phoenix dactylifera]	1	3.98938e-07	97.073	VKDLS(1)QADFGR	3	1.5574	2	0.515625	0.555974	0.536842	1.44421	1.55371	1.63483
Biological Process	GO:0042278	8	purine nucleoside metabolic process	0.0834587	TRINITY_DN100616_c1_g1_m.1117	52	1.72366	Up	0.000139023	S	PREDICTED: adenosylhomocysteinase-like [Phoenix dactylifera]	1	0.00191834	52.966	VKDMS(1)QADFGR	3	0.61365	2	0.719008	0.808682	0.748184	1.25841	1.30949	1.35492
Biological Process	GO:0042278	8	purine nucleoside metabolic process	0.0834587	TRINITY_DN101438_c0_g1_m.2694	598	1.51834	Up	0.00590326	S	"PREDICTED: glucose-6-phosphate isomerase 1, chloroplastic [Elaeis guineensis]"	1	4.2681e-25	128.74	AIIAEGNCGS(1)PR	3	0.62788	1	0.83662	0.847505	0.716377	1.2311	1.09473	1.31895
Biological Process	GO:0042278	8	purine nucleoside metabolic process	0.0834587	TRINITY_DN96287_c0_g1_m.30344	350	1.64889	Up	0.000190032	S	"PREDICTED: fructose-bisphosphate aldolase 1, cytoplasmic [Elaeis guineensis]"	0.999223	5.56702e-69	131.82	YGGDAALGDGAS(0.001)ES(0.999)LHVK	3	-0.1875	4	0.739423	0.811155	0.735093	1.30587	1.20833	1.25462
Biological Process	GO:0042278	8	purine nucleoside metabolic process	0.0834587	TRINITY_DN88673_c0_g1_m.22662	3	1.86021	Up	0.00155771	T	ATP synthase CF1 alpha subunit (chloroplast) [Dendrobium huoshanense]	0.999998	6.94243e-07	84.94	GT(1)LRADEISNIIR	3	0.71127	1	0.636973	0.841546	0.616585	1.32966	1.23638	1.33129
Biological Process	GO:0042278	8	purine nucleoside metabolic process	0.0834587	TRINITY_DN94812_c0_g1_m.28275	135	1.75551	Up	0.000162677	S	"PREDICTED: ATP synthase subunit gamma, mitochondrial-like [Phoenix dactylifera]"	0.999654	0.00129959	60.345	VYS(1)GPEKETK	3	-0.31997	1	0.711782	0.766635	0.725264	1.22281	1.29566	1.3501
Biological Process	GO:0042278	8	purine nucleoside metabolic process	0.0834587	TRINITY_DN75629_c0_g1_m.18812	569	1.93326	Up	9.24914e-05	S	PREDICTED: plastidial pyruvate kinase 2 [Elaeis guineensis]	0.947162	0.000333629	79.652	S(0.01)QS(0.947)T(0.043)HNIQIR	2	0.71901	1	0.662024	0.705771	0.649951	1.24403	1.2901	1.3667
Biological Process	GO:0009167	10	purine ribonucleoside monophosphate metabolic process	0.118207	TRINITY_DN101438_c0_g1_m.2694	598	1.51834	Up	0.00590326	S	"PREDICTED: glucose-6-phosphate isomerase 1, chloroplastic [Elaeis guineensis]"	1	4.2681e-25	128.74	AIIAEGNCGS(1)PR	3	0.62788	1	0.83662	0.847505	0.716377	1.2311	1.09473	1.31895
Biological Process	GO:0009167	10	purine ribonucleoside monophosphate metabolic process	0.118207	TRINITY_DN104477_c0_g1_m.9084	172	1.52499	Up	0.000899335	S	PREDICTED: probable AMP deaminase [Elaeis guineensis]	1	0.0117742	87.568	AIGPPS(1)PK	3	0.094217	5	0.758218	0.740927	0.85732	1.22517	1.13941	1.22901
Biological Process	GO:0009167	10	purine ribonucleoside monophosphate metabolic process	0.118207	TRINITY_DN104477_c0_g1_m.9084	804	2.27854	Up	0.00103535	S	PREDICTED: probable AMP deaminase [Elaeis guineensis]	0.963561	2.35472e-09	102.5	LS(0.964)S(0.036)CDLCEIAR	2	-0.98213	1	0.514316	0.590726	0.684864	1.28382	1.28597	1.50859
Biological Process	GO:0009167	10	purine ribonucleoside monophosphate metabolic process	0.118207	TRINITY_DN104477_c0_g1_m.9084	322	1.73562	Up	0.00149957	T	PREDICTED: probable AMP deaminase [Elaeis guineensis]	0.825736	2.6077e-111	146.2	EIIT(0.009)DPS(0.165)T(0.826)PKPNPNPFAYAAEQK	4	-0.091439	10	0.640509	0.711694	0.812655	1.20814	1.20286	1.34637
Biological Process	GO:0009167	10	purine ribonucleoside monophosphate metabolic process	0.118207	TRINITY_DN96287_c0_g1_m.30344	350	1.64889	Up	0.000190032	S	"PREDICTED: fructose-bisphosphate aldolase 1, cytoplasmic [Elaeis guineensis]"	0.999223	5.56702e-69	131.82	YGGDAALGDGAS(0.001)ES(0.999)LHVK	3	-0.1875	4	0.739423	0.811155	0.735093	1.30587	1.20833	1.25462
Biological Process	GO:0009167	10	purine ribonucleoside monophosphate metabolic process	0.118207	TRINITY_DN88673_c0_g1_m.22662	3	1.86021	Up	0.00155771	T	ATP synthase CF1 alpha subunit (chloroplast) [Dendrobium huoshanense]	0.999998	6.94243e-07	84.94	GT(1)LRADEISNIIR	3	0.71127	1	0.636973	0.841546	0.616585	1.32966	1.23638	1.33129
Biological Process	GO:0009167	10	purine ribonucleoside monophosphate metabolic process	0.118207	TRINITY_DN94812_c0_g1_m.28275	135	1.75551	Up	0.000162677	S	"PREDICTED: ATP synthase subunit gamma, mitochondrial-like [Phoenix dactylifera]"	0.999654	0.00129959	60.345	VYS(1)GPEKETK	3	-0.31997	1	0.711782	0.766635	0.725264	1.22281	1.29566	1.3501
Biological Process	GO:0009167	10	purine ribonucleoside monophosphate metabolic process	0.118207	TRINITY_DN75629_c0_g1_m.18812	569	1.93326	Up	9.24914e-05	S	PREDICTED: plastidial pyruvate kinase 2 [Elaeis guineensis]	0.947162	0.000333629	79.652	S(0.01)QS(0.947)T(0.043)HNIQIR	2	0.71901	1	0.662024	0.705771	0.649951	1.24403	1.2901	1.3667
Biological Process	GO:0009135	9	purine nucleoside diphosphate metabolic process	0.292778	TRINITY_DN101438_c0_g1_m.2694	598	1.51834	Up	0.00590326	S	"PREDICTED: glucose-6-phosphate isomerase 1, chloroplastic [Elaeis guineensis]"	1	4.2681e-25	128.74	AIIAEGNCGS(1)PR	3	0.62788	1	0.83662	0.847505	0.716377	1.2311	1.09473	1.31895
Biological Process	GO:0009135	9	purine nucleoside diphosphate metabolic process	0.292778	TRINITY_DN96287_c0_g1_m.30344	350	1.64889	Up	0.000190032	S	"PREDICTED: fructose-bisphosphate aldolase 1, cytoplasmic [Elaeis guineensis]"	0.999223	5.56702e-69	131.82	YGGDAALGDGAS(0.001)ES(0.999)LHVK	3	-0.1875	4	0.739423	0.811155	0.735093	1.30587	1.20833	1.25462
Biological Process	GO:0009135	9	purine nucleoside diphosphate metabolic process	0.292778	TRINITY_DN75629_c0_g1_m.18812	569	1.93326	Up	9.24914e-05	S	PREDICTED: plastidial pyruvate kinase 2 [Elaeis guineensis]	0.947162	0.000333629	79.652	S(0.01)QS(0.947)T(0.043)HNIQIR	2	0.71901	1	0.662024	0.705771	0.649951	1.24403	1.2901	1.3667
Biological Process	GO:0008299	7	isoprenoid biosynthetic process	0.0248694	TRINITY_DN94644_c0_g1_m.28091	619	1.74797	Up	0.00217641	S	"zeaxanthin epoxidase, chloroplastic [Asparagus officinalis]"	0.763787	1.18654e-08	89.344	VRS(0.764)S(0.218)HS(0.018)IEFGSDK	3	-0.014226	1	0.73753	0.665996	0.743494	1.26534	1.11944	1.36813
Biological Process	GO:0008299	7	isoprenoid biosynthetic process	0.0248694	TRINITY_DN92858_c0_g1_m.26036	281	1.78304	Up	0.00631442	S	"4-diphosphocytidyl-2-C-methyl-D-erythritol kinase, chloroplastic [Asparagus officinalis]"	0.775723	0.00177396	59.673	T(0.049)S(0.173)S(0.776)VDPLT(0.002)LLEK	2	0.78568	1	0.727719	0.804762	0.674582	1.197	1.22077	1.51751
Biological Process	GO:0006457	3	protein folding	0.238277	TRINITY_DN81786_c0_g1_m.20026	163	1.65306	Up	0.000744287	T	PREDICTED: peptidyl-prolyl cis-trans isomerase [Lupinus angustifolius]	0.863525	9.0405e-38	123.61	T(0.053)S(0.053)KT(0.864)VT(0.031)IADCGQIS	2	0.54302	2	0.752641	0.766019	0.757856	1.16448	1.25026	1.34847
Biological Process	GO:0006457	3	protein folding	0.238277	TRINITY_DN89321_c0_g1_m.23055	195	1.74881	Up	0.000569981	S	"PREDICTED: ruBisCO large subunit-binding protein subunit beta, chloroplastic-like [Phoenix dactylifera]"	1	0.0324879	72.325	ALVS(1)ELK	2	0.23901	1	0.711579	0.732558	0.727081	1.23269	1.19306	1.37129
Biological Process	GO:0006457	3	protein folding	0.238277	TRINITY_DN102242_c0_g1_m.4247	104	2.68495	Up	1.75877e-05	S	PREDICTED: T-complex protein 1 subunit theta [Ziziphus jujuba]	1	3.15086e-13	113.25	HLS(1)GLDEAVLK	3	-0.089651	2	0.507069	0.562956	0.589552	1.49458	1.42916	1.53214
Biological Process	GO:0006457	3	protein folding	0.238277	TRINITY_DN98958_c0_g1_m.34422	359	1.79038	Up	3.17908e-05	S	PREDICTED: T-complex protein 1 subunit epsilon [Elaeis guineensis]	0.998956	0.0301991	44.543	EKS(0.999)FGT(0.001)TK	3	-0.63787	1	0.694059	0.763132	0.699164	1.2556	1.2971	1.308
Biological Process	GO:1901361	5	organic cyclic compound catabolic process	0.0248694	TRINITY_DN104176_c8_g1_m.8436	46	2.88027	Up	5.77687e-05	S	PREDICTED: adenosylhomocysteinase-like [Phoenix dactylifera]	1	3.98938e-07	97.073	VKDLS(1)QADFGR	3	1.5574	2	0.515625	0.555974	0.536842	1.44421	1.55371	1.63483
Biological Process	GO:1901361	5	organic cyclic compound catabolic process	0.0248694	TRINITY_DN100616_c1_g1_m.1117	52	1.72366	Up	0.000139023	S	PREDICTED: adenosylhomocysteinase-like [Phoenix dactylifera]	1	0.00191834	52.966	VKDMS(1)QADFGR	3	0.61365	2	0.719008	0.808682	0.748184	1.25841	1.30949	1.35492
Biological Process	GO:0006412	8	translation	0.0834587	TRINITY_DN103612_c1_g1_m.7239	110	2.16148	Up	0.00210595	S	PREDICTED: 40S ribosomal protein S7-like [Musa acuminata subsp. malaccensis]	0.999915	3.00285e-55	149.69	DVVFEYPVTES(1)A	2	0.532	3	0.66277	0.754448	0.636432	1.49694	1.28708	1.6549
Biological Process	GO:0006412	8	translation	0.0834587	TRINITY_DN103612_c1_g1_m.7236	391	2.24732	Up	0.00375871	S	PREDICTED: 60S ribosomal protein L4 [Ziziphus jujuba]	0.876944	2.662e-106	165.66	T(0.041)MIS(0.877)DS(0.082)DYTEFENFSK	3	-0.60378	2	0.640173	0.665702	0.754545	1.42676	1.38674	1.81692
Biological Process	GO:0006412	8	translation	0.0834587	TRINITY_DN97922_c1_g1_m.32767	271	2.36334	Up	0.000297606	S	PREDICTED: 40S ribosomal protein S6 [Musa acuminata subsp. malaccensis]	1	0.000621062	78.342	ERRS(1)ES(1)LAK	2	1.3603	9	0.647506	0.594249	0.635476	1.36301	1.46675	1.60678
Biological Process	GO:0006412	8	translation	0.0834587	TRINITY_DN97922_c1_g1_m.32767	269	2.96839	Up	0.000500021	S	PREDICTED: 40S ribosomal protein S6 [Musa acuminata subsp. malaccensis]	1	0.000621062	74.789	ERRS(1)ES(1)LAK	2	1.3603	4	0.531699	0.498403	0.591538	1.44521	1.58076	1.78769
Biological Process	GO:0006412	8	translation	0.0834587	TRINITY_DN94595_c0_g1_m.28019	6	1.57515	Up	7.5978e-08	S	60S ribosomal protein L9 [Ananas comosus]	0.8533	1.34026e-69	136.68	T(0.028)ILS(0.853)S(0.099)HT(0.02)MDIPEEVTVK	3	0.57693	2	0.775528	0.785321	0.775529	1.22556	1.22139	1.23319
Biological Process	GO:0006412	8	translation	0.0834587	TRINITY_DN105098_c2_g8_m.10531	141	2.39882	Up	0.000118545	T	PREDICTED: 60S ribosomal protein L13-1 [Elaeis guineensis]	0.966693	0	230.27	AGDS(0.033)T(0.967)PEELATATQVK	2	-0.48452	8	0.588848	0.766184	0.585837	1.57551	1.5422	1.53808
Biological Process	GO:0006412	8	translation	0.0834587	TRINITY_DN100025_c1_g4_m.48	17	1.97553	Up	0.00644157	S	PREDICTED: 60S ribosomal protein L8-like [Elaeis guineensis]	0.999988	0.000316614	77.644	FRS(1)LDFSER	3	0.23528	5	0.718321	0.727131	0.719838	1.283	1.29901	1.69559
Biological Process	GO:0006412	8	translation	0.0834587	TRINITY_DN102019_c1_g1_m.3794	134	1.66617	Up	0.000761324	S	ribosomal protein L2 (chloroplast) [Phalaenopsis equestris]	0.998905	0.000620392	114.89	YS(0.001)DS(0.999)FILR	2	0.67841	5	0.695135	0.792994	0.745455	1.31749	1.2444	1.15963
Biological Process	GO:0043603	5	cellular amide metabolic process	0.0998594	TRINITY_DN103612_c1_g1_m.7239	110	2.16148	Up	0.00210595	S	PREDICTED: 40S ribosomal protein S7-like [Musa acuminata subsp. malaccensis]	0.999915	3.00285e-55	149.69	DVVFEYPVTES(1)A	2	0.532	3	0.66277	0.754448	0.636432	1.49694	1.28708	1.6549
Biological Process	GO:0043603	5	cellular amide metabolic process	0.0998594	TRINITY_DN103612_c1_g1_m.7236	391	2.24732	Up	0.00375871	S	PREDICTED: 60S ribosomal protein L4 [Ziziphus jujuba]	0.876944	2.662e-106	165.66	T(0.041)MIS(0.877)DS(0.082)DYTEFENFSK	3	-0.60378	2	0.640173	0.665702	0.754545	1.42676	1.38674	1.81692
Biological Process	GO:0043603	5	cellular amide metabolic process	0.0998594	TRINITY_DN97922_c1_g1_m.32767	271	2.36334	Up	0.000297606	S	PREDICTED: 40S ribosomal protein S6 [Musa acuminata subsp. malaccensis]	1	0.000621062	78.342	ERRS(1)ES(1)LAK	2	1.3603	9	0.647506	0.594249	0.635476	1.36301	1.46675	1.60678
Biological Process	GO:0043603	5	cellular amide metabolic process	0.0998594	TRINITY_DN97922_c1_g1_m.32767	269	2.96839	Up	0.000500021	S	PREDICTED: 40S ribosomal protein S6 [Musa acuminata subsp. malaccensis]	1	0.000621062	74.789	ERRS(1)ES(1)LAK	2	1.3603	4	0.531699	0.498403	0.591538	1.44521	1.58076	1.78769
Biological Process	GO:0043603	5	cellular amide metabolic process	0.0998594	TRINITY_DN94595_c0_g1_m.28019	6	1.57515	Up	7.5978e-08	S	60S ribosomal protein L9 [Ananas comosus]	0.8533	1.34026e-69	136.68	T(0.028)ILS(0.853)S(0.099)HT(0.02)MDIPEEVTVK	3	0.57693	2	0.775528	0.785321	0.775529	1.22556	1.22139	1.23319
Biological Process	GO:0043603	5	cellular amide metabolic process	0.0998594	TRINITY_DN105098_c2_g8_m.10531	141	2.39882	Up	0.000118545	T	PREDICTED: 60S ribosomal protein L13-1 [Elaeis guineensis]	0.966693	0	230.27	AGDS(0.033)T(0.967)PEELATATQVK	2	-0.48452	8	0.588848	0.766184	0.585837	1.57551	1.5422	1.53808
Biological Process	GO:0043603	5	cellular amide metabolic process	0.0998594	TRINITY_DN100025_c1_g4_m.48	17	1.97553	Up	0.00644157	S	PREDICTED: 60S ribosomal protein L8-like [Elaeis guineensis]	0.999988	0.000316614	77.644	FRS(1)LDFSER	3	0.23528	5	0.718321	0.727131	0.719838	1.283	1.29901	1.69559
Biological Process	GO:0043603	5	cellular amide metabolic process	0.0998594	TRINITY_DN102019_c1_g1_m.3794	134	1.66617	Up	0.000761324	S	ribosomal protein L2 (chloroplast) [Phalaenopsis equestris]	0.998905	0.000620392	114.89	YS(0.001)DS(0.999)FILR	2	0.67841	5	0.695135	0.792994	0.745455	1.31749	1.2444	1.15963
Biological Process	GO:0072522	6	purine-containing compound biosynthetic process	0.292778	TRINITY_DN104477_c0_g1_m.9084	172	1.52499	Up	0.000899335	S	PREDICTED: probable AMP deaminase [Elaeis guineensis]	1	0.0117742	87.568	AIGPPS(1)PK	3	0.094217	5	0.758218	0.740927	0.85732	1.22517	1.13941	1.22901
Biological Process	GO:0072522	6	purine-containing compound biosynthetic process	0.292778	TRINITY_DN104477_c0_g1_m.9084	804	2.27854	Up	0.00103535	S	PREDICTED: probable AMP deaminase [Elaeis guineensis]	0.963561	2.35472e-09	102.5	LS(0.964)S(0.036)CDLCEIAR	2	-0.98213	1	0.514316	0.590726	0.684864	1.28382	1.28597	1.50859
Biological Process	GO:0072522	6	purine-containing compound biosynthetic process	0.292778	TRINITY_DN104477_c0_g1_m.9084	322	1.73562	Up	0.00149957	T	PREDICTED: probable AMP deaminase [Elaeis guineensis]	0.825736	2.6077e-111	146.2	EIIT(0.009)DPS(0.165)T(0.826)PKPNPNPFAYAAEQK	4	-0.091439	10	0.640509	0.711694	0.812655	1.20814	1.20286	1.34637
Biological Process	GO:0072522	6	purine-containing compound biosynthetic process	0.292778	TRINITY_DN88673_c0_g1_m.22662	3	1.86021	Up	0.00155771	T	ATP synthase CF1 alpha subunit (chloroplast) [Dendrobium huoshanense]	0.999998	6.94243e-07	84.94	GT(1)LRADEISNIIR	3	0.71127	1	0.636973	0.841546	0.616585	1.32966	1.23638	1.33129
Biological Process	GO:0072522	6	purine-containing compound biosynthetic process	0.292778	TRINITY_DN94812_c0_g1_m.28275	135	1.75551	Up	0.000162677	S	"PREDICTED: ATP synthase subunit gamma, mitochondrial-like [Phoenix dactylifera]"	0.999654	0.00129959	60.345	VYS(1)GPEKETK	3	-0.31997	1	0.711782	0.766635	0.725264	1.22281	1.29566	1.3501
Biological Process	GO:0015980	5	energy derivation by oxidation of organic compounds	0.0141179	TRINITY_DN103348_c8_g2_m.6625	808	1.52771	Up	0.00410742	S	"PREDICTED: 1,4-alpha-glucan-branching enzyme 1, chloroplastic/amyloplastic isoform X1 [Elaeis guineensis]"	0.999986	2.0151e-43	141.18	INPS(1)AEYFSTEGK	2	-0.26631	5	0.720497	0.824302	0.87013	1.14836	1.20222	1.33873
Biological Process	GO:0015980	5	energy derivation by oxidation of organic compounds	0.0141179	TRINITY_DN96247_c1_g1_m.30267	311	1.54906	Up	0.0249456	S	PREDICTED: phosphoenolpyruvate carboxylase 2-like [Musa acuminata subsp. malaccensis]	1	1.03789e-06	86.944	ANKS(1)AAELVK	2	0.041719	3	0.71629	1.02151	0.677803	1.14815	1.22552	1.36823
Biological Process	GO:0015980	5	energy derivation by oxidation of organic compounds	0.0141179	TRINITY_DN97066_c1_g1_m.31437	135	1.71051	Up	0.000236054	S	phosphoenolpyruvate carboxylase 2 [Gossypium hirsutum]	0.909915	1.76382e-43	100.66	KGDFADEASAT(0.006)T(0.084)ES(0.91)DAEETFKR	4	-0.71348	1	0.724638	0.798104	0.715613	1.2563	1.23094	1.34149
Biological Process	GO:0015980	5	energy derivation by oxidation of organic compounds	0.0141179	TRINITY_DN86269_c0_g1_m.21504	11	1.53457	Up	0.00507527	S	PREDICTED: phosphoenolpyruvate carboxylase 2 [Elaeis guineensis]	1	4.58017e-07	107.11	HAS(1)IDAQLR	3	-0.017494	12	0.79504	0.859882	0.777163	1.16351	1.17772	1.39098
Biological Process	GO:0015980	5	energy derivation by oxidation of organic compounds	0.0141179	TRINITY_DN86269_c0_g1_m.21504	760	2.46702	Up	0.000197267	S	PREDICTED: phosphoenolpyruvate carboxylase 2 [Elaeis guineensis]	0.991736	0.000700086	55.724	RKPS(0.992)GGIES(0.008)LR	3	-0.066071	2	0.616338	0.621681	0.680969	1.54054	1.48237	1.71128
Biological Process	GO:0044273	5	sulfur compound catabolic process	0.0248694	TRINITY_DN104176_c8_g1_m.8436	46	2.88027	Up	5.77687e-05	S	PREDICTED: adenosylhomocysteinase-like [Phoenix dactylifera]	1	3.98938e-07	97.073	VKDLS(1)QADFGR	3	1.5574	2	0.515625	0.555974	0.536842	1.44421	1.55371	1.63483
Biological Process	GO:0044273	5	sulfur compound catabolic process	0.0248694	TRINITY_DN100616_c1_g1_m.1117	52	1.72366	Up	0.000139023	S	PREDICTED: adenosylhomocysteinase-like [Phoenix dactylifera]	1	0.00191834	52.966	VKDMS(1)QADFGR	3	0.61365	2	0.719008	0.808682	0.748184	1.25841	1.30949	1.35492
Biological Process	GO:1901657	5	glycosyl compound metabolic process	0.13758	TRINITY_DN104176_c8_g1_m.8436	46	2.88027	Up	5.77687e-05	S	PREDICTED: adenosylhomocysteinase-like [Phoenix dactylifera]	1	3.98938e-07	97.073	VKDLS(1)QADFGR	3	1.5574	2	0.515625	0.555974	0.536842	1.44421	1.55371	1.63483
Biological Process	GO:1901657	5	glycosyl compound metabolic process	0.13758	TRINITY_DN100616_c1_g1_m.1117	52	1.72366	Up	0.000139023	S	PREDICTED: adenosylhomocysteinase-like [Phoenix dactylifera]	1	0.00191834	52.966	VKDMS(1)QADFGR	3	0.61365	2	0.719008	0.808682	0.748184	1.25841	1.30949	1.35492
Biological Process	GO:1901657	5	glycosyl compound metabolic process	0.13758	TRINITY_DN101438_c0_g1_m.2694	598	1.51834	Up	0.00590326	S	"PREDICTED: glucose-6-phosphate isomerase 1, chloroplastic [Elaeis guineensis]"	1	4.2681e-25	128.74	AIIAEGNCGS(1)PR	3	0.62788	1	0.83662	0.847505	0.716377	1.2311	1.09473	1.31895
Biological Process	GO:1901657	5	glycosyl compound metabolic process	0.13758	TRINITY_DN96287_c0_g1_m.30344	350	1.64889	Up	0.000190032	S	"PREDICTED: fructose-bisphosphate aldolase 1, cytoplasmic [Elaeis guineensis]"	0.999223	5.56702e-69	131.82	YGGDAALGDGAS(0.001)ES(0.999)LHVK	3	-0.1875	4	0.739423	0.811155	0.735093	1.30587	1.20833	1.25462
Biological Process	GO:1901657	5	glycosyl compound metabolic process	0.13758	TRINITY_DN88673_c0_g1_m.22662	3	1.86021	Up	0.00155771	T	ATP synthase CF1 alpha subunit (chloroplast) [Dendrobium huoshanense]	0.999998	6.94243e-07	84.94	GT(1)LRADEISNIIR	3	0.71127	1	0.636973	0.841546	0.616585	1.32966	1.23638	1.33129
Biological Process	GO:1901657	5	glycosyl compound metabolic process	0.13758	TRINITY_DN94812_c0_g1_m.28275	135	1.75551	Up	0.000162677	S	"PREDICTED: ATP synthase subunit gamma, mitochondrial-like [Phoenix dactylifera]"	0.999654	0.00129959	60.345	VYS(1)GPEKETK	3	-0.31997	1	0.711782	0.766635	0.725264	1.22281	1.29566	1.3501
Biological Process	GO:1901657	5	glycosyl compound metabolic process	0.13758	TRINITY_DN75629_c0_g1_m.18812	569	1.93326	Up	9.24914e-05	S	PREDICTED: plastidial pyruvate kinase 2 [Elaeis guineensis]	0.947162	0.000333629	79.652	S(0.01)QS(0.947)T(0.043)HNIQIR	2	0.71901	1	0.662024	0.705771	0.649951	1.24403	1.2901	1.3667
Biological Process	GO:0006082	5	organic acid metabolic process	0.00242908	TRINITY_DN88736_c0_g1_m.22706	472	1.50355	Up	0.000519978	S	PREDICTED: glutamate decarboxylase [Elaeis guineensis]	1	0.00348163	61.11	KS(1)VDEVPK	3	0.87561	1	0.757261	0.799342	0.803983	1.15174	1.14286	1.25466
Biological Process	GO:0006082	5	organic acid metabolic process	0.00242908	TRINITY_DN86703_c0_g1_m.21707	1033	1.72285	Up	0.00330395	T	PREDICTED: acetyl-CoA carboxylase 1 [Elaeis guineensis]	0.789744	9.64269e-17	75.682	SLSELEMFTEEGERVS(0.21)T(0.79)PR	3	-0.45023	1	0.744063	0.809859	0.733333	1.19844	1.26369	1.47847
Biological Process	GO:0006082	5	organic acid metabolic process	0.00242908	TRINITY_DN100616_c1_g1_m.1117	52	1.72366	Up	0.000139023	S	PREDICTED: adenosylhomocysteinase-like [Phoenix dactylifera]	1	0.00191834	52.966	VKDMS(1)QADFGR	3	0.61365	2	0.719008	0.808682	0.748184	1.25841	1.30949	1.35492
Biological Process	GO:0006082	5	organic acid metabolic process	0.00242908	TRINITY_DN96241_c1_g1_m.30260	81	1.50444	Up	0.00179334	S	"PREDICTED: acetyl-coenzyme A synthetase, chloroplastic/glyoxysomal-like isoform X2 [Elaeis guineensis]"	1	0.000162798	93.345	SIAGS(1)DHLR	3	0.83189	4	0.768143	0.75576	0.911043	1.2019	1.19193	1.26939
Biological Process	GO:0006082	5	organic acid metabolic process	0.00242908	TRINITY_DN96241_c1_g1_m.30260	89	1.59972	Up	0.000691787	S	"PREDICTED: acetyl-coenzyme A synthetase, chloroplastic/glyoxysomal-like isoform X2 [Elaeis guineensis]"	0.969193	4.53956e-08	82.663	HVDS(0.969)MT(0.031)RVPSGAGK	3	-0.98829	9	0.811499	0.706912	0.831288	1.23256	1.31407	1.21224
Biological Process	GO:0006082	5	organic acid metabolic process	0.00242908	TRINITY_DN96247_c1_g1_m.30267	311	1.54906	Up	0.0249456	S	PREDICTED: phosphoenolpyruvate carboxylase 2-like [Musa acuminata subsp. malaccensis]	1	1.03789e-06	86.944	ANKS(1)AAELVK	2	0.041719	3	0.71629	1.02151	0.677803	1.14815	1.22552	1.36823
Biological Process	GO:0006082	5	organic acid metabolic process	0.00242908	TRINITY_DN96519_c0_g1_m.30665	8	1.50492	Up	0.000839939	S	glutamate decarboxylase [Asparagus officinalis]	0.993633	3.4227e-244	201.61	AQS(0.994)ES(0.006)S(0.001)DSSVHSTFASR	2	0.14002	25	0.767358	0.815814	0.800363	1.26484	1.11931	1.20287
Biological Process	GO:0006082	5	organic acid metabolic process	0.00242908	TRINITY_DN96519_c0_g1_m.30665	10	1.50589	Up	0.00688595	S	glutamate decarboxylase [Asparagus officinalis]	0.785336	3.79051e-14	76.889	AQS(0.053)ES(0.785)S(0.15)DS(0.004)S(0.007)VHSTFASR	3	-1.0104	1	0.708747	0.843721	0.830309	1.25913	1.06471	1.26434
Biological Process	GO:0006082	5	organic acid metabolic process	0.00242908	TRINITY_DN104176_c8_g1_m.8436	46	2.88027	Up	5.77687e-05	S	PREDICTED: adenosylhomocysteinase-like [Phoenix dactylifera]	1	3.98938e-07	97.073	VKDLS(1)QADFGR	3	1.5574	2	0.515625	0.555974	0.536842	1.44421	1.55371	1.63483
Biological Process	GO:0006082	5	organic acid metabolic process	0.00242908	TRINITY_DN94644_c0_g1_m.28091	619	1.74797	Up	0.00217641	S	"zeaxanthin epoxidase, chloroplastic [Asparagus officinalis]"	0.763787	1.18654e-08	89.344	VRS(0.764)S(0.218)HS(0.018)IEFGSDK	3	-0.014226	1	0.73753	0.665996	0.743494	1.26534	1.11944	1.36813
Biological Process	GO:0006082	5	organic acid metabolic process	0.00242908	TRINITY_DN91480_c0_g1_m.24763	717	1.61044	Up	0.0104625	S	PREDICTED: peroxisomal fatty acid beta-oxidation multifunctional protein [Musa acuminata subsp. malaccensis]	0.808465	2.56154e-19	105.63	GLPLSFAGSS(0.057)S(0.808)S(0.134)K	3	0.58282	1	0.881148	0.633333	0.809969	1.38038	1.23657	1.12642
Biological Process	GO:0006082	5	organic acid metabolic process	0.00242908	TRINITY_DN101438_c0_g1_m.2694	598	1.51834	Up	0.00590326	S	"PREDICTED: glucose-6-phosphate isomerase 1, chloroplastic [Elaeis guineensis]"	1	4.2681e-25	128.74	AIIAEGNCGS(1)PR	3	0.62788	1	0.83662	0.847505	0.716377	1.2311	1.09473	1.31895
Biological Process	GO:0006082	5	organic acid metabolic process	0.00242908	TRINITY_DN68564_c0_g1_m.17886	128	1.54779	Up	0.000459596	S	"PREDICTED: glycine cleavage system H protein 2, mitochondrial [Elaeis guineensis]"	0.953056	4.65564e-07	90.793	VQIS(0.001)DS(0.953)T(0.046)ELK	3	0.20276	4	0.78591	0.772163	0.83619	1.24916	1.16598	1.29068
Biological Process	GO:0006082	5	organic acid metabolic process	0.00242908	TRINITY_DN97066_c1_g1_m.31437	135	1.71051	Up	0.000236054	S	phosphoenolpyruvate carboxylase 2 [Gossypium hirsutum]	0.909915	1.76382e-43	100.66	KGDFADEASAT(0.006)T(0.084)ES(0.91)DAEETFKR	4	-0.71348	1	0.724638	0.798104	0.715613	1.2563	1.23094	1.34149
Biological Process	GO:0006082	5	organic acid metabolic process	0.00242908	TRINITY_DN96287_c0_g1_m.30344	350	1.64889	Up	0.000190032	S	"PREDICTED: fructose-bisphosphate aldolase 1, cytoplasmic [Elaeis guineensis]"	0.999223	5.56702e-69	131.82	YGGDAALGDGAS(0.001)ES(0.999)LHVK	3	-0.1875	4	0.739423	0.811155	0.735093	1.30587	1.20833	1.25462
Biological Process	GO:0006082	5	organic acid metabolic process	0.00242908	TRINITY_DN86269_c0_g1_m.21504	11	1.53457	Up	0.00507527	S	PREDICTED: phosphoenolpyruvate carboxylase 2 [Elaeis guineensis]	1	4.58017e-07	107.11	HAS(1)IDAQLR	3	-0.017494	12	0.79504	0.859882	0.777163	1.16351	1.17772	1.39098
Biological Process	GO:0006082	5	organic acid metabolic process	0.00242908	TRINITY_DN86269_c0_g1_m.21504	760	2.46702	Up	0.000197267	S	PREDICTED: phosphoenolpyruvate carboxylase 2 [Elaeis guineensis]	0.991736	0.000700086	55.724	RKPS(0.992)GGIES(0.008)LR	3	-0.066071	2	0.616338	0.621681	0.680969	1.54054	1.48237	1.71128
Biological Process	GO:0006082	5	organic acid metabolic process	0.00242908	TRINITY_DN75629_c0_g1_m.18812	569	1.93326	Up	9.24914e-05	S	PREDICTED: plastidial pyruvate kinase 2 [Elaeis guineensis]	0.947162	0.000333629	79.652	S(0.01)QS(0.947)T(0.043)HNIQIR	2	0.71901	1	0.662024	0.705771	0.649951	1.24403	1.2901	1.3667
Biological Process	GO:0016051	6	carbohydrate biosynthetic process	0.179959	TRINITY_DN103348_c8_g2_m.6625	808	1.52771	Up	0.00410742	S	"PREDICTED: 1,4-alpha-glucan-branching enzyme 1, chloroplastic/amyloplastic isoform X1 [Elaeis guineensis]"	0.999986	2.0151e-43	141.18	INPS(1)AEYFSTEGK	2	-0.26631	5	0.720497	0.824302	0.87013	1.14836	1.20222	1.33873
Biological Process	GO:0016051	6	carbohydrate biosynthetic process	0.179959	TRINITY_DN101438_c0_g1_m.2694	598	1.51834	Up	0.00590326	S	"PREDICTED: glucose-6-phosphate isomerase 1, chloroplastic [Elaeis guineensis]"	1	4.2681e-25	128.74	AIIAEGNCGS(1)PR	3	0.62788	1	0.83662	0.847505	0.716377	1.2311	1.09473	1.31895
Biological Process	GO:0042454	9	ribonucleoside catabolic process	0.0248694	TRINITY_DN104176_c8_g1_m.8436	46	2.88027	Up	5.77687e-05	S	PREDICTED: adenosylhomocysteinase-like [Phoenix dactylifera]	1	3.98938e-07	97.073	VKDLS(1)QADFGR	3	1.5574	2	0.515625	0.555974	0.536842	1.44421	1.55371	1.63483
Biological Process	GO:0042454	9	ribonucleoside catabolic process	0.0248694	TRINITY_DN100616_c1_g1_m.1117	52	1.72366	Up	0.000139023	S	PREDICTED: adenosylhomocysteinase-like [Phoenix dactylifera]	1	0.00191834	52.966	VKDMS(1)QADFGR	3	0.61365	2	0.719008	0.808682	0.748184	1.25841	1.30949	1.35492
Biological Process	GO:0006730	5	one-carbon metabolic process	0.0248694	TRINITY_DN104176_c8_g1_m.8436	46	2.88027	Up	5.77687e-05	S	PREDICTED: adenosylhomocysteinase-like [Phoenix dactylifera]	1	3.98938e-07	97.073	VKDLS(1)QADFGR	3	1.5574	2	0.515625	0.555974	0.536842	1.44421	1.55371	1.63483
Biological Process	GO:0006730	5	one-carbon metabolic process	0.0248694	TRINITY_DN100616_c1_g1_m.1117	52	1.72366	Up	0.000139023	S	PREDICTED: adenosylhomocysteinase-like [Phoenix dactylifera]	1	0.00191834	52.966	VKDMS(1)QADFGR	3	0.61365	2	0.719008	0.808682	0.748184	1.25841	1.30949	1.35492
Biological Process	GO:0006536	11	glutamate metabolic process	0.0248694	TRINITY_DN88736_c0_g1_m.22706	472	1.50355	Up	0.000519978	S	PREDICTED: glutamate decarboxylase [Elaeis guineensis]	1	0.00348163	61.11	KS(1)VDEVPK	3	0.87561	1	0.757261	0.799342	0.803983	1.15174	1.14286	1.25466
Biological Process	GO:0006536	11	glutamate metabolic process	0.0248694	TRINITY_DN96519_c0_g1_m.30665	8	1.50492	Up	0.000839939	S	glutamate decarboxylase [Asparagus officinalis]	0.993633	3.4227e-244	201.61	AQS(0.994)ES(0.006)S(0.001)DSSVHSTFASR	2	0.14002	25	0.767358	0.815814	0.800363	1.26484	1.11931	1.20287
Biological Process	GO:0006536	11	glutamate metabolic process	0.0248694	TRINITY_DN96519_c0_g1_m.30665	10	1.50589	Up	0.00688595	S	glutamate decarboxylase [Asparagus officinalis]	0.785336	3.79051e-14	76.889	AQS(0.053)ES(0.785)S(0.15)DS(0.004)S(0.007)VHSTFASR	3	-1.0104	1	0.708747	0.843721	0.830309	1.25913	1.06471	1.26434
Biological Process	GO:1902600	9	hydrogen ion transmembrane transport	0.118399	TRINITY_DN92372_c0_g3_m.25578	124	1.53123	Up	0.0157346	S	PREDICTED: V-type proton ATPase subunit F-like [Prunus mume]	0.9985	1.02077e-05	78.902	YLFS(0.001)AES(0.998)VASDRR	3	0.11241	1	0.85473	0.888889	0.609641	1.30982	1.15059	1.14298
Biological Process	GO:1902600	9	hydrogen ion transmembrane transport	0.118399	TRINITY_DN88673_c0_g1_m.22662	3	1.86021	Up	0.00155771	T	ATP synthase CF1 alpha subunit (chloroplast) [Dendrobium huoshanense]	0.999998	6.94243e-07	84.94	GT(1)LRADEISNIIR	3	0.71127	1	0.636973	0.841546	0.616585	1.32966	1.23638	1.33129
Biological Process	GO:1902600	9	hydrogen ion transmembrane transport	0.118399	TRINITY_DN94812_c0_g1_m.28275	135	1.75551	Up	0.000162677	S	"PREDICTED: ATP synthase subunit gamma, mitochondrial-like [Phoenix dactylifera]"	0.999654	0.00129959	60.345	VYS(1)GPEKETK	3	-0.31997	1	0.711782	0.766635	0.725264	1.22281	1.29566	1.3501
Biological Process	GO:0044712	4	single-organism catabolic process	0.0639083	TRINITY_DN104176_c8_g1_m.8436	46	2.88027	Up	5.77687e-05	S	PREDICTED: adenosylhomocysteinase-like [Phoenix dactylifera]	1	3.98938e-07	97.073	VKDLS(1)QADFGR	3	1.5574	2	0.515625	0.555974	0.536842	1.44421	1.55371	1.63483
Biological Process	GO:0044712	4	single-organism catabolic process	0.0639083	TRINITY_DN100616_c1_g1_m.1117	52	1.72366	Up	0.000139023	S	PREDICTED: adenosylhomocysteinase-like [Phoenix dactylifera]	1	0.00191834	52.966	VKDMS(1)QADFGR	3	0.61365	2	0.719008	0.808682	0.748184	1.25841	1.30949	1.35492
Biological Process	GO:0044712	4	single-organism catabolic process	0.0639083	TRINITY_DN101438_c0_g1_m.2694	598	1.51834	Up	0.00590326	S	"PREDICTED: glucose-6-phosphate isomerase 1, chloroplastic [Elaeis guineensis]"	1	4.2681e-25	128.74	AIIAEGNCGS(1)PR	3	0.62788	1	0.83662	0.847505	0.716377	1.2311	1.09473	1.31895
Biological Process	GO:0044712	4	single-organism catabolic process	0.0639083	TRINITY_DN68564_c0_g1_m.17886	128	1.54779	Up	0.000459596	S	"PREDICTED: glycine cleavage system H protein 2, mitochondrial [Elaeis guineensis]"	0.953056	4.65564e-07	90.793	VQIS(0.001)DS(0.953)T(0.046)ELK	3	0.20276	4	0.78591	0.772163	0.83619	1.24916	1.16598	1.29068
Biological Process	GO:0044712	4	single-organism catabolic process	0.0639083	TRINITY_DN96287_c0_g1_m.30344	350	1.64889	Up	0.000190032	S	"PREDICTED: fructose-bisphosphate aldolase 1, cytoplasmic [Elaeis guineensis]"	0.999223	5.56702e-69	131.82	YGGDAALGDGAS(0.001)ES(0.999)LHVK	3	-0.1875	4	0.739423	0.811155	0.735093	1.30587	1.20833	1.25462
Biological Process	GO:0044712	4	single-organism catabolic process	0.0639083	TRINITY_DN75629_c0_g1_m.18812	569	1.93326	Up	9.24914e-05	S	PREDICTED: plastidial pyruvate kinase 2 [Elaeis guineensis]	0.947162	0.000333629	79.652	S(0.01)QS(0.947)T(0.043)HNIQIR	2	0.71901	1	0.662024	0.705771	0.649951	1.24403	1.2901	1.3667
Biological Process	GO:0009127	10	purine nucleoside monophosphate biosynthetic process	0.0833153	TRINITY_DN104477_c0_g1_m.9084	172	1.52499	Up	0.000899335	S	PREDICTED: probable AMP deaminase [Elaeis guineensis]	1	0.0117742	87.568	AIGPPS(1)PK	3	0.094217	5	0.758218	0.740927	0.85732	1.22517	1.13941	1.22901
Biological Process	GO:0009127	10	purine nucleoside monophosphate biosynthetic process	0.0833153	TRINITY_DN104477_c0_g1_m.9084	804	2.27854	Up	0.00103535	S	PREDICTED: probable AMP deaminase [Elaeis guineensis]	0.963561	2.35472e-09	102.5	LS(0.964)S(0.036)CDLCEIAR	2	-0.98213	1	0.514316	0.590726	0.684864	1.28382	1.28597	1.50859
Biological Process	GO:0009127	10	purine nucleoside monophosphate biosynthetic process	0.0833153	TRINITY_DN104477_c0_g1_m.9084	322	1.73562	Up	0.00149957	T	PREDICTED: probable AMP deaminase [Elaeis guineensis]	0.825736	2.6077e-111	146.2	EIIT(0.009)DPS(0.165)T(0.826)PKPNPNPFAYAAEQK	4	-0.091439	10	0.640509	0.711694	0.812655	1.20814	1.20286	1.34637
Biological Process	GO:0009127	10	purine nucleoside monophosphate biosynthetic process	0.0833153	TRINITY_DN88673_c0_g1_m.22662	3	1.86021	Up	0.00155771	T	ATP synthase CF1 alpha subunit (chloroplast) [Dendrobium huoshanense]	0.999998	6.94243e-07	84.94	GT(1)LRADEISNIIR	3	0.71127	1	0.636973	0.841546	0.616585	1.32966	1.23638	1.33129
Biological Process	GO:0009127	10	purine nucleoside monophosphate biosynthetic process	0.0833153	TRINITY_DN94812_c0_g1_m.28275	135	1.75551	Up	0.000162677	S	"PREDICTED: ATP synthase subunit gamma, mitochondrial-like [Phoenix dactylifera]"	0.999654	0.00129959	60.345	VYS(1)GPEKETK	3	-0.31997	1	0.711782	0.766635	0.725264	1.22281	1.29566	1.3501
Biological Process	GO:0044282	5	small molecule catabolic process	0.0536593	TRINITY_DN104176_c8_g1_m.8436	46	2.88027	Up	5.77687e-05	S	PREDICTED: adenosylhomocysteinase-like [Phoenix dactylifera]	1	3.98938e-07	97.073	VKDLS(1)QADFGR	3	1.5574	2	0.515625	0.555974	0.536842	1.44421	1.55371	1.63483
Biological Process	GO:0044282	5	small molecule catabolic process	0.0536593	TRINITY_DN100616_c1_g1_m.1117	52	1.72366	Up	0.000139023	S	PREDICTED: adenosylhomocysteinase-like [Phoenix dactylifera]	1	0.00191834	52.966	VKDMS(1)QADFGR	3	0.61365	2	0.719008	0.808682	0.748184	1.25841	1.30949	1.35492
Biological Process	GO:0044282	5	small molecule catabolic process	0.0536593	TRINITY_DN68564_c0_g1_m.17886	128	1.54779	Up	0.000459596	S	"PREDICTED: glycine cleavage system H protein 2, mitochondrial [Elaeis guineensis]"	0.953056	4.65564e-07	90.793	VQIS(0.001)DS(0.953)T(0.046)ELK	3	0.20276	4	0.78591	0.772163	0.83619	1.24916	1.16598	1.29068
Biological Process	GO:0006631	9	fatty acid metabolic process	0.179959	TRINITY_DN86703_c0_g1_m.21707	1033	1.72285	Up	0.00330395	T	PREDICTED: acetyl-CoA carboxylase 1 [Elaeis guineensis]	0.789744	9.64269e-17	75.682	SLSELEMFTEEGERVS(0.21)T(0.79)PR	3	-0.45023	1	0.744063	0.809859	0.733333	1.19844	1.26369	1.47847
Biological Process	GO:0006631	9	fatty acid metabolic process	0.179959	TRINITY_DN91480_c0_g1_m.24763	717	1.61044	Up	0.0104625	S	PREDICTED: peroxisomal fatty acid beta-oxidation multifunctional protein [Musa acuminata subsp. malaccensis]	0.808465	2.56154e-19	105.63	GLPLSFAGSS(0.057)S(0.808)S(0.134)K	3	0.58282	1	0.881148	0.633333	0.809969	1.38038	1.23657	1.12642
Biological Process	GO:0045333	6	cellular respiration	0.0536593	TRINITY_DN96247_c1_g1_m.30267	311	1.54906	Up	0.0249456	S	PREDICTED: phosphoenolpyruvate carboxylase 2-like [Musa acuminata subsp. malaccensis]	1	1.03789e-06	86.944	ANKS(1)AAELVK	2	0.041719	3	0.71629	1.02151	0.677803	1.14815	1.22552	1.36823
Biological Process	GO:0045333	6	cellular respiration	0.0536593	TRINITY_DN97066_c1_g1_m.31437	135	1.71051	Up	0.000236054	S	phosphoenolpyruvate carboxylase 2 [Gossypium hirsutum]	0.909915	1.76382e-43	100.66	KGDFADEASAT(0.006)T(0.084)ES(0.91)DAEETFKR	4	-0.71348	1	0.724638	0.798104	0.715613	1.2563	1.23094	1.34149
Biological Process	GO:0045333	6	cellular respiration	0.0536593	TRINITY_DN86269_c0_g1_m.21504	11	1.53457	Up	0.00507527	S	PREDICTED: phosphoenolpyruvate carboxylase 2 [Elaeis guineensis]	1	4.58017e-07	107.11	HAS(1)IDAQLR	3	-0.017494	12	0.79504	0.859882	0.777163	1.16351	1.17772	1.39098
Biological Process	GO:0045333	6	cellular respiration	0.0536593	TRINITY_DN86269_c0_g1_m.21504	760	2.46702	Up	0.000197267	S	PREDICTED: phosphoenolpyruvate carboxylase 2 [Elaeis guineensis]	0.991736	0.000700086	55.724	RKPS(0.992)GGIES(0.008)LR	3	-0.066071	2	0.616338	0.621681	0.680969	1.54054	1.48237	1.71128
Biological Process	GO:0006721	7	terpenoid metabolic process	0.0248694	TRINITY_DN94644_c0_g1_m.28091	619	1.74797	Up	0.00217641	S	"zeaxanthin epoxidase, chloroplastic [Asparagus officinalis]"	0.763787	1.18654e-08	89.344	VRS(0.764)S(0.218)HS(0.018)IEFGSDK	3	-0.014226	1	0.73753	0.665996	0.743494	1.26534	1.11944	1.36813
Biological Process	GO:0006721	7	terpenoid metabolic process	0.0248694	TRINITY_DN92858_c0_g1_m.26036	281	1.78304	Up	0.00631442	S	"4-diphosphocytidyl-2-C-methyl-D-erythritol kinase, chloroplastic [Asparagus officinalis]"	0.775723	0.00177396	59.673	T(0.049)S(0.173)S(0.776)VDPLT(0.002)LLEK	2	0.78568	1	0.727719	0.804762	0.674582	1.197	1.22077	1.51751
Biological Process	GO:0009150	10	purine ribonucleotide metabolic process	0.189558	TRINITY_DN101438_c0_g1_m.2694	598	1.51834	Up	0.00590326	S	"PREDICTED: glucose-6-phosphate isomerase 1, chloroplastic [Elaeis guineensis]"	1	4.2681e-25	128.74	AIIAEGNCGS(1)PR	3	0.62788	1	0.83662	0.847505	0.716377	1.2311	1.09473	1.31895
Biological Process	GO:0009150	10	purine ribonucleotide metabolic process	0.189558	TRINITY_DN104477_c0_g1_m.9084	172	1.52499	Up	0.000899335	S	PREDICTED: probable AMP deaminase [Elaeis guineensis]	1	0.0117742	87.568	AIGPPS(1)PK	3	0.094217	5	0.758218	0.740927	0.85732	1.22517	1.13941	1.22901
Biological Process	GO:0009150	10	purine ribonucleotide metabolic process	0.189558	TRINITY_DN104477_c0_g1_m.9084	804	2.27854	Up	0.00103535	S	PREDICTED: probable AMP deaminase [Elaeis guineensis]	0.963561	2.35472e-09	102.5	LS(0.964)S(0.036)CDLCEIAR	2	-0.98213	1	0.514316	0.590726	0.684864	1.28382	1.28597	1.50859
Biological Process	GO:0009150	10	purine ribonucleotide metabolic process	0.189558	TRINITY_DN104477_c0_g1_m.9084	322	1.73562	Up	0.00149957	T	PREDICTED: probable AMP deaminase [Elaeis guineensis]	0.825736	2.6077e-111	146.2	EIIT(0.009)DPS(0.165)T(0.826)PKPNPNPFAYAAEQK	4	-0.091439	10	0.640509	0.711694	0.812655	1.20814	1.20286	1.34637
Biological Process	GO:0009150	10	purine ribonucleotide metabolic process	0.189558	TRINITY_DN96287_c0_g1_m.30344	350	1.64889	Up	0.000190032	S	"PREDICTED: fructose-bisphosphate aldolase 1, cytoplasmic [Elaeis guineensis]"	0.999223	5.56702e-69	131.82	YGGDAALGDGAS(0.001)ES(0.999)LHVK	3	-0.1875	4	0.739423	0.811155	0.735093	1.30587	1.20833	1.25462
Biological Process	GO:0009150	10	purine ribonucleotide metabolic process	0.189558	TRINITY_DN88673_c0_g1_m.22662	3	1.86021	Up	0.00155771	T	ATP synthase CF1 alpha subunit (chloroplast) [Dendrobium huoshanense]	0.999998	6.94243e-07	84.94	GT(1)LRADEISNIIR	3	0.71127	1	0.636973	0.841546	0.616585	1.32966	1.23638	1.33129
Biological Process	GO:0009150	10	purine ribonucleotide metabolic process	0.189558	TRINITY_DN94812_c0_g1_m.28275	135	1.75551	Up	0.000162677	S	"PREDICTED: ATP synthase subunit gamma, mitochondrial-like [Phoenix dactylifera]"	0.999654	0.00129959	60.345	VYS(1)GPEKETK	3	-0.31997	1	0.711782	0.766635	0.725264	1.22281	1.29566	1.3501
Biological Process	GO:0009150	10	purine ribonucleotide metabolic process	0.189558	TRINITY_DN75629_c0_g1_m.18812	569	1.93326	Up	9.24914e-05	S	PREDICTED: plastidial pyruvate kinase 2 [Elaeis guineensis]	0.947162	0.000333629	79.652	S(0.01)QS(0.947)T(0.043)HNIQIR	2	0.71901	1	0.662024	0.705771	0.649951	1.24403	1.2901	1.3667
Biological Process	GO:0046700	5	heterocycle catabolic process	0.0248694	TRINITY_DN104176_c8_g1_m.8436	46	2.88027	Up	5.77687e-05	S	PREDICTED: adenosylhomocysteinase-like [Phoenix dactylifera]	1	3.98938e-07	97.073	VKDLS(1)QADFGR	3	1.5574	2	0.515625	0.555974	0.536842	1.44421	1.55371	1.63483
Biological Process	GO:0046700	5	heterocycle catabolic process	0.0248694	TRINITY_DN100616_c1_g1_m.1117	52	1.72366	Up	0.000139023	S	PREDICTED: adenosylhomocysteinase-like [Phoenix dactylifera]	1	0.00191834	52.966	VKDMS(1)QADFGR	3	0.61365	2	0.719008	0.808682	0.748184	1.25841	1.30949	1.35492

## Sheet: Down
GO Terms Level 1	GO Terms Description	GO Terms Level	GO Terms ID	Mapping	Background	All Mapping	All Background	Fold Enrichment	Fisher' exact test P value	-log10(p value)	Related Protein
Molecular Function	organic cyclic compound binding	3	GO:0097159	19	374	29	864	1.51	0.0119308	1.92	TRINITY_DN96044_c5_g3_m.29975 TRINITY_DN92499_c0_g1_m.25713 TRINITY_DN87886_c0_g1_m.22253 TRINITY_DN91631_c0_g1_m.24899 TRINITY_DN96508_c1_g1_m.30646 TRINITY_DN97289_c0_g1_m.31796 TRINITY_DN63600_c0_g1_m.17517 TRINITY_DN92204_c0_g2_m.25413 TRINITY_DN100722_c2_g1_m.1328 TRINITY_DN96142_c2_g1_m.30101 TRINITY_DN93958_c4_g1_m.27270 TRINITY_DN63501_c0_g1_m.17511 TRINITY_DN95459_c0_g1_m.29179 TRINITY_D…
	heterocyclic compound binding	3	GO:1901363	19	374	29	864	1.51	0.0119308	1.92	TRINITY_DN96044_c5_g3_m.29975 TRINITY_DN92499_c0_g1_m.25713 TRINITY_DN87886_c0_g1_m.22253 TRINITY_DN91631_c0_g1_m.24899 TRINITY_DN96508_c1_g1_m.30646 TRINITY_DN97289_c0_g1_m.31796 TRINITY_DN63600_c0_g1_m.17517 TRINITY_DN92204_c0_g2_m.25413 TRINITY_DN100722_c2_g1_m.1328 TRINITY_DN96142_c2_g1_m.30101 TRINITY_DN93958_c4_g1_m.27270 TRINITY_DN63501_c0_g1_m.17511 TRINITY_DN95459_c0_g1_m.29179 TRINITY_D…
	guanyl ribonucleotide binding	8	GO:0032561	3	17	29	864	5.26	0.016855	1.77	TRINITY_DN96562_c0_g1_m.30729 TRINITY_DN93958_c4_g1_m.27270 TRINITY_DN92204_c0_g2_m.25413
	GTP binding	9	GO:0005525	3	17	29	864	5.26	0.016855	1.77	TRINITY_DN96562_c0_g1_m.30729 TRINITY_DN93958_c4_g1_m.27270 TRINITY_DN92204_c0_g2_m.25413
	guanyl nucleotide binding	7	GO:0019001	3	18	29	864	4.97	0.0197725	1.7	TRINITY_DN96562_c0_g1_m.30729 TRINITY_DN93958_c4_g1_m.27270 TRINITY_DN92204_c0_g2_m.25413
	nucleic acid binding	4	GO:0003676	11	177	29	864	1.85	0.0213884	1.67	TRINITY_DN96044_c5_g3_m.29975 TRINITY_DN96508_c1_g1_m.30646 TRINITY_DN63501_c0_g1_m.17511 TRINITY_DN97289_c0_g1_m.31796 TRINITY_DN95459_c0_g1_m.29179 TRINITY_DN90368_c0_g1_m.23835 TRINITY_DN89149_c2_g1_m.22940 TRINITY_DN97660_c0_g1_m.32349 TRINITY_DN87695_c0_g1_m.22151 TRINITY_DN100722_c2_g1_m.1328 TRINITY_DN99339_c1_g1_m.35079
	nucleotide binding	5	GO:0000166	14	260	29	864	1.6	0.0278205	1.56	TRINITY_DN96044_c5_g3_m.29975 TRINITY_DN92499_c0_g1_m.25713 TRINITY_DN96142_c2_g1_m.30101 TRINITY_DN87886_c0_g1_m.22253 TRINITY_DN93958_c4_g1_m.27270 TRINITY_DN91631_c0_g1_m.24899 TRINITY_DN95459_c0_g1_m.29179 TRINITY_DN63600_c0_g1_m.17517 TRINITY_DN90368_c0_g1_m.23835 TRINITY_DN89149_c2_g1_m.22940 TRINITY_DN96562_c0_g1_m.30729 TRINITY_DN92204_c0_g2_m.25413 TRINITY_DN87695_c0_g1_m.22151 TRINITY_D…
	nucleoside phosphate binding	4	GO:1901265	14	260	29	864	1.6	0.0278205	1.56	TRINITY_DN96044_c5_g3_m.29975 TRINITY_DN92499_c0_g1_m.25713 TRINITY_DN96142_c2_g1_m.30101 TRINITY_DN87886_c0_g1_m.22253 TRINITY_DN93958_c4_g1_m.27270 TRINITY_DN91631_c0_g1_m.24899 TRINITY_DN95459_c0_g1_m.29179 TRINITY_DN63600_c0_g1_m.17517 TRINITY_DN90368_c0_g1_m.23835 TRINITY_DN89149_c2_g1_m.22940 TRINITY_DN96562_c0_g1_m.30729 TRINITY_DN92204_c0_g2_m.25413 TRINITY_DN87695_c0_g1_m.22151 TRINITY_D…
Biological Process	single-organism metabolic process	3	GO:0044710	10	150	16	549	2.29	0.00296305	2.53	TRINITY_DN96142_c2_g1_m.30101 TRINITY_DN87886_c0_g1_m.22253 TRINITY_DN87878_c0_g1_m.22249 TRINITY_DN98738_c0_g1_m.34073 TRINITY_DN63600_c0_g1_m.17517 TRINITY_DN63741_c0_g1_m.17529 TRINITY_DN102910_c56_g26_m.5674 TRINITY_DN96562_c0_g1_m.30729 TRINITY_DN102585_c2_g1_m.5022 TRINITY_DN104761_c0_g7_m.9713
	single-organism process	2	GO:0044699	11	210	16	549	1.8	0.0121128	1.92	TRINITY_DN96142_c2_g1_m.30101 TRINITY_DN87886_c0_g1_m.22253 TRINITY_DN87878_c0_g1_m.22249 TRINITY_DN98738_c0_g1_m.34073 TRINITY_DN63600_c0_g1_m.17517 TRINITY_DN63741_c0_g1_m.17529 TRINITY_DN102910_c56_g26_m.5674 TRINITY_DN96562_c0_g1_m.30729 TRINITY_DN102585_c2_g1_m.5022 TRINITY_DN92204_c0_g2_m.25413 TRINITY_DN104761_c0_g7_m.9713
	purine nucleotide metabolic process	9	GO:0006163	3	26	16	549	3.96	0.0350458	1.46	TRINITY_DN96562_c0_g1_m.30729 TRINITY_DN87886_c0_g1_m.22253 TRINITY_DN63600_c0_g1_m.17517
	purine nucleotide biosynthetic process	10	GO:0006164	2	11	16	549	6.24	0.0375997	1.42	TRINITY_DN96562_c0_g1_m.30729 TRINITY_DN87886_c0_g1_m.22253
	purine-containing compound biosynthetic process	6	GO:0072522	2	12	16	549	5.72	0.0443558	1.35	TRINITY_DN96562_c0_g1_m.30729 TRINITY_DN87886_c0_g1_m.22253
	organonitrogen compound biosynthetic process	5	GO:1901566	4	49	16	549	2.8	0.0457141	1.34	TRINITY_DN96562_c0_g1_m.30729 TRINITY_DN87886_c0_g1_m.22253 TRINITY_DN102910_c56_g26_m.5674 TRINITY_DN63501_c0_g1_m.17511
	purine-containing compound metabolic process	5	GO:0072521	3	29	16	549	3.55	0.0466532	1.33	TRINITY_DN96562_c0_g1_m.30729 TRINITY_DN87886_c0_g1_m.22253 TRINITY_DN63600_c0_g1_m.17517

## Sheet: Down GO2Protein
GO Terms Level 1	GO Terms ID	GO Terms Level	GO Terms Description	Fisher's exact test P value	Protein accession	Position	CV/IWV Ratio	Regulated Type	GP/SPUF P value	Amino acid	Protein description	Localization probability	PEP	Score	Modified sequence	Charge	Mass error [ppm]	GP/SPUF Count	SPUF1	SPUF2	SPUF3	GP1	GP2	GP3
Cellular Component	GO:0044425	3	membrane part	0.33569	TRINITY_DN87886_c0_g1_m.22253	889	0.601422	Down	0.00206277	T	"ATPase 11, plasma membrane-type [Asparagus officinalis]"	0.999935	0.00134176	54.09	T(1)LHGLQPPDSK	3	-2.2639	3	1.17751	1.29672	1.39455	0.730838	0.749564	0.846364
Cellular Component	GO:0044425	3	membrane part	0.33569	TRINITY_DN63600_c0_g1_m.17517	475	0.643119	Down	0.0139322	S	PREDICTED: V-type proton ATPase subunit B 2 [Elaeis guineensis]	0.922607	0.00468827	46.249	IPS(0.923)KT(0.077)LDQYYSR	3	0.9152	1	1.06034	1.42661	1.23422	0.802791	0.804054	0.786309
Molecular Function	GO:0097159	3	organic cyclic compound binding	0.0119308	TRINITY_DN96044_c5_g3_m.29975	150	0.563917	Down	0.00354122	S	PREDICTED: binding partner of ACD11 1 isoform X4 [Musa acuminata subsp. malaccensis]	1	0.0248069	51.066	VAS(1)FDKR	3	0.91874	1	1.08088	1.18799	1.35563	0.725444	0.622328	0.696145
Molecular Function	GO:0097159	3	organic cyclic compound binding	0.0119308	TRINITY_DN92499_c0_g1_m.25713	213	0.55781	Down	0.00261793	S	"PREDICTED: stromal 70 kDa heat shock-related protein, chloroplastic-like [Musa acuminata subsp. malaccensis]"	0.999224	0.00025552	61.52	AVVTVPAY(0.001)FNDS(0.999)QR	3	-1.2939	1	1.27411	1.57044	1.38503	0.855501	0.738693	0.765106
Molecular Function	GO:0097159	3	organic cyclic compound binding	0.0119308	TRINITY_DN87886_c0_g1_m.22253	889	0.601422	Down	0.00206277	T	"ATPase 11, plasma membrane-type [Asparagus officinalis]"	0.999935	0.00134176	54.09	T(1)LHGLQPPDSK	3	-2.2639	3	1.17751	1.29672	1.39455	0.730838	0.749564	0.846364
Molecular Function	GO:0097159	3	organic cyclic compound binding	0.0119308	TRINITY_DN91631_c0_g1_m.24899	359	0.547461	Down	0.00118839	T	"PREDICTED: stromal 70 kDa heat shock-related protein, chloroplastic-like [Musa acuminata subsp. malaccensis]"	0.864661	0.00335386	72.434	HIET(0.135)T(0.865)LTR	2	-2.6499	2	1.38724	1.63777	1.40979	0.795902	0.794118	0.837859
Molecular Function	GO:0097159	3	organic cyclic compound binding	0.0119308	TRINITY_DN96508_c1_g1_m.30646	591	0.586028	Down	0.000514902	S	PREDICTED: YTH domain-containing family protein 2-like isoform X2 [Phoenix dactylifera]	1	0.0144078	94.309	S(1)FGQVVR	2	0.69482	1	1.34259	1.26092	1.34292	0.717282	0.733577	0.861862
Molecular Function	GO:0097159	3	organic cyclic compound binding	0.0119308	TRINITY_DN97289_c0_g1_m.31796	299	0.63813	Down	0.00226249	S	PREDICTED: RNA-binding KH domain-containing protein PEPPER-like [Phoenix dactylifera]	0.775787	7.9256e-150	178.84	S(0.22)S(0.776)LS(0.005)LYGQDPALSGLR	2	-0.020331	2	1.26531	1.34076	1.20361	0.818268	0.714836	0.897959
Molecular Function	GO:0097159	3	organic cyclic compound binding	0.0119308	TRINITY_DN63600_c0_g1_m.17517	475	0.643119	Down	0.0139322	S	PREDICTED: V-type proton ATPase subunit B 2 [Elaeis guineensis]	0.922607	0.00468827	46.249	IPS(0.923)KT(0.077)LDQYYSR	3	0.9152	1	1.06034	1.42661	1.23422	0.802791	0.804054	0.786309
Molecular Function	GO:0097159	3	organic cyclic compound binding	0.0119308	TRINITY_DN92204_c0_g2_m.25413	81	0.534909	Down	0.000301171	T	PREDICTED: ras-related protein RABE1c-like isoform X2 [Phoenix dactylifera]	0.90588	0.00661752	66.758	T(0.024)IT(0.906)T(0.07)AYYR	2	0.42523	1	1.26712	1.43295	1.38981	0.750887	0.686833	0.75
Molecular Function	GO:0097159	3	organic cyclic compound binding	0.0119308	TRINITY_DN100722_c2_g1_m.1328	387	0.622013	Down	0.00010915	T	PREDICTED: eukaryotic translation initiation factor 4B2-like [Nelumbo nucifera]	0.998864	1.51244e-14	118.21	S(0.001)VT(0.999)DDEKILEK	3	-0.68693	2	1.28612	1.37568	1.36053	0.796899	0.850368	0.854674
Molecular Function	GO:0097159	3	organic cyclic compound binding	0.0119308	TRINITY_DN96142_c2_g1_m.30101	158	0.644432	Down	0.000422752	T	peroxisomal (S)-2-hydroxy-acid oxidase GLO1 isoform X1 [Asparagus officinalis]	0.996137	0.00241839	75.683	AIALT(0.004)VDT(0.996)PR	2	0.1438	1	1.3591	1.41335	1.38579	0.927287	0.80775	0.944667
Molecular Function	GO:0097159	3	organic cyclic compound binding	0.0119308	TRINITY_DN93958_c4_g1_m.27270	813	0.306516	Down	0.000544692	S	PREDICTED: dynamin-2A isoform X1 [Elaeis guineensis]	0.969069	0.0218975	81.017	QS(0.031)S(0.969)ILTK	2	-0.41332	1	1.22682	1.47437	1.50814	0.368041	0.422764	0.499422
Molecular Function	GO:0097159	3	organic cyclic compound binding	0.0119308	TRINITY_DN63501_c0_g1_m.17511	2	0.658573	Down	0.0162019	S	ribosomal protein S4 (chloroplast) [Dendrobium catenatum]	0.999221	0.0184045	40.994	S(0.999)RY(0.001)RGPR	2	0.44933	1	1.24246	1.04674	1.31584	0.700863	0.758242	0.915074
Molecular Function	GO:0097159	3	organic cyclic compound binding	0.0119308	TRINITY_DN95459_c0_g1_m.29179	31	0.41296	Down	0.000167999	S	PREDICTED: heterogeneous nuclear ribonucleoprotein 1 [Elaeis guineensis]	0.977565	2.8217e-13	126.12	DT(0.022)S(0.978)IATFLK	2	-1.3693	3	1.37315	1.46265	1.59086	0.623439	0.601098	0.603496
Molecular Function	GO:0097159	3	organic cyclic compound binding	0.0119308	TRINITY_DN95459_c0_g1_m.29179	17	0.649557	Down	0.00150579	S	PREDICTED: heterogeneous nuclear ribonucleoprotein 1 [Elaeis guineensis]	1	1.3593e-128	163.74	NSEHDGAS(1)PGK	2	0.21492	11	1.17019	1.21182	1.3456	0.838617	0.772187	0.810488
Molecular Function	GO:0097159	3	organic cyclic compound binding	0.0119308	TRINITY_DN90368_c0_g1_m.23835	178	0.57906	Down	0.00463004	S	PREDICTED: flowering time control protein FPA isoform X1 [Elaeis guineensis]	1	0.00104976	66.989	AFS(1)PFGEIEK	2	-0.85291	2	1.21901	1.31343	1.38347	0.812381	0.591574	0.86359
Molecular Function	GO:0097159	3	organic cyclic compound binding	0.0119308	TRINITY_DN89149_c2_g1_m.22940	128	0.445933	Down	0.00341557	S	PREDICTED: glycine-rich RNA-binding protein GRP1A-like [Nelumbo nucifera]	0.923842	0.0223973	43.164	S(0.003)DGGY(0.045)GGGRS(0.924)DGGY(0.005)S(0.023)R	2	-2.5918	1	1.52174	1.88773	1.90928	0.760142	0.641924	0.969741
Molecular Function	GO:0097159	3	organic cyclic compound binding	0.0119308	TRINITY_DN89149_c2_g1_m.22940	152	0.542526	Down	0.000301296	S	PREDICTED: glycine-rich RNA-binding protein GRP1A-like [Nelumbo nucifera]	0.993641	3.36437e-27	83.312	GYDGGS(0.005)RYS(0.994)GGGGGS(0.001)DGNWRN	3	0.66564	1	1.45652	1.6341	1.63924	0.881139	0.84055	0.84438
Molecular Function	GO:0097159	3	organic cyclic compound binding	0.0119308	TRINITY_DN97660_c0_g1_m.32349	871	0.633593	Down	0.00119817	S	protein argonaute 4B-like [Ananas comosus]	0.882553	0	281.44	FEDKS(0.883)ET(0.066)S(0.01)S(0.036)S(0.005)QGGMTAAGAAPVPELPR	3	-0.13059	2	1.02141	1.05169	1.13624	0.612903	0.698718	0.721793
Molecular Function	GO:0097159	3	organic cyclic compound binding	0.0119308	TRINITY_DN96562_c0_g1_m.30729	380	0.487748	Down	0.00068179	T	"PREDICTED: adenylosuccinate synthetase, chloroplastic [Elaeis guineensis]"	0.995971	7.54004e-27	107.5	VAGMEFGT(0.996)T(0.004)TGRPR	3	-0.42324	7	1.2918	1.30237	1.50792	0.681227	0.624174	0.695387
Molecular Function	GO:0097159	3	organic cyclic compound binding	0.0119308	TRINITY_DN87695_c0_g1_m.22151	78	0.497018	Down	0.00143093	T	PREDICTED: DAZ-associated protein 1 [Elaeis guineensis]	1	0.00268265	59.975	IAT(1)PKEEMR	3	-0.31344	1	1.32588	1.1989	1.41085	0.547548	0.663079	0.745455
Molecular Function	GO:0097159	3	organic cyclic compound binding	0.0119308	TRINITY_DN99339_c1_g1_m.35079	74	0.609402	Down	0.000706885	S	"PREDICTED: 28 kDa ribonucleoprotein, chloroplastic [Elaeis guineensis]"	0.999968	7.6067e-187	168.34	KTNLEDADS(1)EEDEKAIGGSVGAVDGTK	4	0.88059	4	1.46309	1.31332	1.3974	0.801887	0.923325	0.818317
Molecular Function	GO:0000287	6	magnesium ion binding	0.0414385	TRINITY_DN84490_c0_g1_m.20804	118	0.361582	Down	0.000135922	S	PREDICTED: soluble inorganic pyrophosphatase 4-like [Musa acuminata subsp. malaccensis]	0.992352	8.05028e-25	140.35	ILS(0.992)S(0.008)LSR	2	-0.06254	6	1.442	1.36737	1.57302	0.506783	0.501006	0.576803
Molecular Function	GO:0000287	6	magnesium ion binding	0.0414385	TRINITY_DN63741_c0_g1_m.17529	337	0.624355	Down	0.000347247	T	"ribulose-1,5-bisphosphate carboxylase/oxygenase large subunit (chloroplast) [Dendrobium huoshanense]"	1	5.5369e-09	80.316	MSGGDHIHAGT(1)VVGK	3	0.10399	6	1.25903	1.39567	1.2908	0.82467	0.795026	0.843696
Molecular Function	GO:0000166	5	nucleotide binding	0.0278205	TRINITY_DN96044_c5_g3_m.29975	150	0.563917	Down	0.00354122	S	PREDICTED: binding partner of ACD11 1 isoform X4 [Musa acuminata subsp. malaccensis]	1	0.0248069	51.066	VAS(1)FDKR	3	0.91874	1	1.08088	1.18799	1.35563	0.725444	0.622328	0.696145
Molecular Function	GO:0000166	5	nucleotide binding	0.0278205	TRINITY_DN92499_c0_g1_m.25713	213	0.55781	Down	0.00261793	S	"PREDICTED: stromal 70 kDa heat shock-related protein, chloroplastic-like [Musa acuminata subsp. malaccensis]"	0.999224	0.00025552	61.52	AVVTVPAY(0.001)FNDS(0.999)QR	3	-1.2939	1	1.27411	1.57044	1.38503	0.855501	0.738693	0.765106
Molecular Function	GO:0000166	5	nucleotide binding	0.0278205	TRINITY_DN96142_c2_g1_m.30101	158	0.644432	Down	0.000422752	T	peroxisomal (S)-2-hydroxy-acid oxidase GLO1 isoform X1 [Asparagus officinalis]	0.996137	0.00241839	75.683	AIALT(0.004)VDT(0.996)PR	2	0.1438	1	1.3591	1.41335	1.38579	0.927287	0.80775	0.944667
Molecular Function	GO:0000166	5	nucleotide binding	0.0278205	TRINITY_DN87886_c0_g1_m.22253	889	0.601422	Down	0.00206277	T	"ATPase 11, plasma membrane-type [Asparagus officinalis]"	0.999935	0.00134176	54.09	T(1)LHGLQPPDSK	3	-2.2639	3	1.17751	1.29672	1.39455	0.730838	0.749564	0.846364
Molecular Function	GO:0000166	5	nucleotide binding	0.0278205	TRINITY_DN93958_c4_g1_m.27270	813	0.306516	Down	0.000544692	S	PREDICTED: dynamin-2A isoform X1 [Elaeis guineensis]	0.969069	0.0218975	81.017	QS(0.031)S(0.969)ILTK	2	-0.41332	1	1.22682	1.47437	1.50814	0.368041	0.422764	0.499422
Molecular Function	GO:0000166	5	nucleotide binding	0.0278205	TRINITY_DN91631_c0_g1_m.24899	359	0.547461	Down	0.00118839	T	"PREDICTED: stromal 70 kDa heat shock-related protein, chloroplastic-like [Musa acuminata subsp. malaccensis]"	0.864661	0.00335386	72.434	HIET(0.135)T(0.865)LTR	2	-2.6499	2	1.38724	1.63777	1.40979	0.795902	0.794118	0.837859
Molecular Function	GO:0000166	5	nucleotide binding	0.0278205	TRINITY_DN95459_c0_g1_m.29179	31	0.41296	Down	0.000167999	S	PREDICTED: heterogeneous nuclear ribonucleoprotein 1 [Elaeis guineensis]	0.977565	2.8217e-13	126.12	DT(0.022)S(0.978)IATFLK	2	-1.3693	3	1.37315	1.46265	1.59086	0.623439	0.601098	0.603496
Molecular Function	GO:0000166	5	nucleotide binding	0.0278205	TRINITY_DN95459_c0_g1_m.29179	17	0.649557	Down	0.00150579	S	PREDICTED: heterogeneous nuclear ribonucleoprotein 1 [Elaeis guineensis]	1	1.3593e-128	163.74	NSEHDGAS(1)PGK	2	0.21492	11	1.17019	1.21182	1.3456	0.838617	0.772187	0.810488
Molecular Function	GO:0000166	5	nucleotide binding	0.0278205	TRINITY_DN63600_c0_g1_m.17517	475	0.643119	Down	0.0139322	S	PREDICTED: V-type proton ATPase subunit B 2 [Elaeis guineensis]	0.922607	0.00468827	46.249	IPS(0.923)KT(0.077)LDQYYSR	3	0.9152	1	1.06034	1.42661	1.23422	0.802791	0.804054	0.786309
Molecular Function	GO:0000166	5	nucleotide binding	0.0278205	TRINITY_DN90368_c0_g1_m.23835	178	0.57906	Down	0.00463004	S	PREDICTED: flowering time control protein FPA isoform X1 [Elaeis guineensis]	1	0.00104976	66.989	AFS(1)PFGEIEK	2	-0.85291	2	1.21901	1.31343	1.38347	0.812381	0.591574	0.86359
Molecular Function	GO:0000166	5	nucleotide binding	0.0278205	TRINITY_DN89149_c2_g1_m.22940	128	0.445933	Down	0.00341557	S	PREDICTED: glycine-rich RNA-binding protein GRP1A-like [Nelumbo nucifera]	0.923842	0.0223973	43.164	S(0.003)DGGY(0.045)GGGRS(0.924)DGGY(0.005)S(0.023)R	2	-2.5918	1	1.52174	1.88773	1.90928	0.760142	0.641924	0.969741
Molecular Function	GO:0000166	5	nucleotide binding	0.0278205	TRINITY_DN89149_c2_g1_m.22940	152	0.542526	Down	0.000301296	S	PREDICTED: glycine-rich RNA-binding protein GRP1A-like [Nelumbo nucifera]	0.993641	3.36437e-27	83.312	GYDGGS(0.005)RYS(0.994)GGGGGS(0.001)DGNWRN	3	0.66564	1	1.45652	1.6341	1.63924	0.881139	0.84055	0.84438
Molecular Function	GO:0000166	5	nucleotide binding	0.0278205	TRINITY_DN96562_c0_g1_m.30729	380	0.487748	Down	0.00068179	T	"PREDICTED: adenylosuccinate synthetase, chloroplastic [Elaeis guineensis]"	0.995971	7.54004e-27	107.5	VAGMEFGT(0.996)T(0.004)TGRPR	3	-0.42324	7	1.2918	1.30237	1.50792	0.681227	0.624174	0.695387
Molecular Function	GO:0000166	5	nucleotide binding	0.0278205	TRINITY_DN92204_c0_g2_m.25413	81	0.534909	Down	0.000301171	T	PREDICTED: ras-related protein RABE1c-like isoform X2 [Phoenix dactylifera]	0.90588	0.00661752	66.758	T(0.024)IT(0.906)T(0.07)AYYR	2	0.42523	1	1.26712	1.43295	1.38981	0.750887	0.686833	0.75
Molecular Function	GO:0000166	5	nucleotide binding	0.0278205	TRINITY_DN87695_c0_g1_m.22151	78	0.497018	Down	0.00143093	T	PREDICTED: DAZ-associated protein 1 [Elaeis guineensis]	1	0.00268265	59.975	IAT(1)PKEEMR	3	-0.31344	1	1.32588	1.1989	1.41085	0.547548	0.663079	0.745455
Molecular Function	GO:0000166	5	nucleotide binding	0.0278205	TRINITY_DN99339_c1_g1_m.35079	74	0.609402	Down	0.000706885	S	"PREDICTED: 28 kDa ribonucleoprotein, chloroplastic [Elaeis guineensis]"	0.999968	7.6067e-187	168.34	KTNLEDADS(1)EEDEKAIGGSVGAVDGTK	4	0.88059	4	1.46309	1.31332	1.3974	0.801887	0.923325	0.818317
Molecular Function	GO:0016879	4	ligase activity, forming carbon-nitrogen bonds	0.0338484	TRINITY_DN96562_c0_g1_m.30729	380	0.487748	Down	0.00068179	T	"PREDICTED: adenylosuccinate synthetase, chloroplastic [Elaeis guineensis]"	0.995971	7.54004e-27	107.5	VAGMEFGT(0.996)T(0.004)TGRPR	3	-0.42324	7	1.2918	1.30237	1.50792	0.681227	0.624174	0.695387
Molecular Function	GO:0016879	4	ligase activity, forming carbon-nitrogen bonds	0.0338484	TRINITY_DN102910_c56_g26_m.5674	48	0.588661	Down	0.0392185	S	PREDICTED: glutamine synthetase nodule isozyme [Phoenix dactylifera]	0.995262	0.00164376	48.216	TLPGPVT(0.005)DPS(0.995)QIPK	3	2.5426	1	1.15603	1.78241	1.28006	0.837641	0.814815	0.830806
Molecular Function	GO:0003676	4	nucleic acid binding	0.0213884	TRINITY_DN96044_c5_g3_m.29975	150	0.563917	Down	0.00354122	S	PREDICTED: binding partner of ACD11 1 isoform X4 [Musa acuminata subsp. malaccensis]	1	0.0248069	51.066	VAS(1)FDKR	3	0.91874	1	1.08088	1.18799	1.35563	0.725444	0.622328	0.696145
Molecular Function	GO:0003676	4	nucleic acid binding	0.0213884	TRINITY_DN96508_c1_g1_m.30646	591	0.586028	Down	0.000514902	S	PREDICTED: YTH domain-containing family protein 2-like isoform X2 [Phoenix dactylifera]	1	0.0144078	94.309	S(1)FGQVVR	2	0.69482	1	1.34259	1.26092	1.34292	0.717282	0.733577	0.861862
Molecular Function	GO:0003676	4	nucleic acid binding	0.0213884	TRINITY_DN63501_c0_g1_m.17511	2	0.658573	Down	0.0162019	S	ribosomal protein S4 (chloroplast) [Dendrobium catenatum]	0.999221	0.0184045	40.994	S(0.999)RY(0.001)RGPR	2	0.44933	1	1.24246	1.04674	1.31584	0.700863	0.758242	0.915074
Molecular Function	GO:0003676	4	nucleic acid binding	0.0213884	TRINITY_DN97289_c0_g1_m.31796	299	0.63813	Down	0.00226249	S	PREDICTED: RNA-binding KH domain-containing protein PEPPER-like [Phoenix dactylifera]	0.775787	7.9256e-150	178.84	S(0.22)S(0.776)LS(0.005)LYGQDPALSGLR	2	-0.020331	2	1.26531	1.34076	1.20361	0.818268	0.714836	0.897959
Molecular Function	GO:0003676	4	nucleic acid binding	0.0213884	TRINITY_DN95459_c0_g1_m.29179	31	0.41296	Down	0.000167999	S	PREDICTED: heterogeneous nuclear ribonucleoprotein 1 [Elaeis guineensis]	0.977565	2.8217e-13	126.12	DT(0.022)S(0.978)IATFLK	2	-1.3693	3	1.37315	1.46265	1.59086	0.623439	0.601098	0.603496
Molecular Function	GO:0003676	4	nucleic acid binding	0.0213884	TRINITY_DN95459_c0_g1_m.29179	17	0.649557	Down	0.00150579	S	PREDICTED: heterogeneous nuclear ribonucleoprotein 1 [Elaeis guineensis]	1	1.3593e-128	163.74	NSEHDGAS(1)PGK	2	0.21492	11	1.17019	1.21182	1.3456	0.838617	0.772187	0.810488
Molecular Function	GO:0003676	4	nucleic acid binding	0.0213884	TRINITY_DN90368_c0_g1_m.23835	178	0.57906	Down	0.00463004	S	PREDICTED: flowering time control protein FPA isoform X1 [Elaeis guineensis]	1	0.00104976	66.989	AFS(1)PFGEIEK	2	-0.85291	2	1.21901	1.31343	1.38347	0.812381	0.591574	0.86359
Molecular Function	GO:0003676	4	nucleic acid binding	0.0213884	TRINITY_DN89149_c2_g1_m.22940	128	0.445933	Down	0.00341557	S	PREDICTED: glycine-rich RNA-binding protein GRP1A-like [Nelumbo nucifera]	0.923842	0.0223973	43.164	S(0.003)DGGY(0.045)GGGRS(0.924)DGGY(0.005)S(0.023)R	2	-2.5918	1	1.52174	1.88773	1.90928	0.760142	0.641924	0.969741
Molecular Function	GO:0003676	4	nucleic acid binding	0.0213884	TRINITY_DN89149_c2_g1_m.22940	152	0.542526	Down	0.000301296	S	PREDICTED: glycine-rich RNA-binding protein GRP1A-like [Nelumbo nucifera]	0.993641	3.36437e-27	83.312	GYDGGS(0.005)RYS(0.994)GGGGGS(0.001)DGNWRN	3	0.66564	1	1.45652	1.6341	1.63924	0.881139	0.84055	0.84438
Molecular Function	GO:0003676	4	nucleic acid binding	0.0213884	TRINITY_DN97660_c0_g1_m.32349	871	0.633593	Down	0.00119817	S	protein argonaute 4B-like [Ananas comosus]	0.882553	0	281.44	FEDKS(0.883)ET(0.066)S(0.01)S(0.036)S(0.005)QGGMTAAGAAPVPELPR	3	-0.13059	2	1.02141	1.05169	1.13624	0.612903	0.698718	0.721793
Molecular Function	GO:0003676	4	nucleic acid binding	0.0213884	TRINITY_DN87695_c0_g1_m.22151	78	0.497018	Down	0.00143093	T	PREDICTED: DAZ-associated protein 1 [Elaeis guineensis]	1	0.00268265	59.975	IAT(1)PKEEMR	3	-0.31344	1	1.32588	1.1989	1.41085	0.547548	0.663079	0.745455
Molecular Function	GO:0003676	4	nucleic acid binding	0.0213884	TRINITY_DN100722_c2_g1_m.1328	387	0.622013	Down	0.00010915	T	PREDICTED: eukaryotic translation initiation factor 4B2-like [Nelumbo nucifera]	0.998864	1.51244e-14	118.21	S(0.001)VT(0.999)DDEKILEK	3	-0.68693	2	1.28612	1.37568	1.36053	0.796899	0.850368	0.854674
Molecular Function	GO:0003676	4	nucleic acid binding	0.0213884	TRINITY_DN99339_c1_g1_m.35079	74	0.609402	Down	0.000706885	S	"PREDICTED: 28 kDa ribonucleoprotein, chloroplastic [Elaeis guineensis]"	0.999968	7.6067e-187	168.34	KTNLEDADS(1)EEDEKAIGGSVGAVDGTK	4	0.88059	4	1.46309	1.31332	1.3974	0.801887	0.923325	0.818317
Molecular Function	GO:0032561	8	guanyl ribonucleotide binding	0.016855	TRINITY_DN96562_c0_g1_m.30729	380	0.487748	Down	0.00068179	T	"PREDICTED: adenylosuccinate synthetase, chloroplastic [Elaeis guineensis]"	0.995971	7.54004e-27	107.5	VAGMEFGT(0.996)T(0.004)TGRPR	3	-0.42324	7	1.2918	1.30237	1.50792	0.681227	0.624174	0.695387
Molecular Function	GO:0032561	8	guanyl ribonucleotide binding	0.016855	TRINITY_DN93958_c4_g1_m.27270	813	0.306516	Down	0.000544692	S	PREDICTED: dynamin-2A isoform X1 [Elaeis guineensis]	0.969069	0.0218975	81.017	QS(0.031)S(0.969)ILTK	2	-0.41332	1	1.22682	1.47437	1.50814	0.368041	0.422764	0.499422
Molecular Function	GO:0032561	8	guanyl ribonucleotide binding	0.016855	TRINITY_DN92204_c0_g2_m.25413	81	0.534909	Down	0.000301171	T	PREDICTED: ras-related protein RABE1c-like isoform X2 [Phoenix dactylifera]	0.90588	0.00661752	66.758	T(0.024)IT(0.906)T(0.07)AYYR	2	0.42523	1	1.26712	1.43295	1.38981	0.750887	0.686833	0.75
Molecular Function	GO:0051082	4	unfolded protein binding	0.0338484	TRINITY_DN92499_c0_g1_m.25713	213	0.55781	Down	0.00261793	S	"PREDICTED: stromal 70 kDa heat shock-related protein, chloroplastic-like [Musa acuminata subsp. malaccensis]"	0.999224	0.00025552	61.52	AVVTVPAY(0.001)FNDS(0.999)QR	3	-1.2939	1	1.27411	1.57044	1.38503	0.855501	0.738693	0.765106
Molecular Function	GO:0051082	4	unfolded protein binding	0.0338484	TRINITY_DN91631_c0_g1_m.24899	359	0.547461	Down	0.00118839	T	"PREDICTED: stromal 70 kDa heat shock-related protein, chloroplastic-like [Musa acuminata subsp. malaccensis]"	0.864661	0.00335386	72.434	HIET(0.135)T(0.865)LTR	2	-2.6499	2	1.38724	1.63777	1.40979	0.795902	0.794118	0.837859
Molecular Function	GO:1901265	4	nucleoside phosphate binding	0.0278205	TRINITY_DN96044_c5_g3_m.29975	150	0.563917	Down	0.00354122	S	PREDICTED: binding partner of ACD11 1 isoform X4 [Musa acuminata subsp. malaccensis]	1	0.0248069	51.066	VAS(1)FDKR	3	0.91874	1	1.08088	1.18799	1.35563	0.725444	0.622328	0.696145
Molecular Function	GO:1901265	4	nucleoside phosphate binding	0.0278205	TRINITY_DN92499_c0_g1_m.25713	213	0.55781	Down	0.00261793	S	"PREDICTED: stromal 70 kDa heat shock-related protein, chloroplastic-like [Musa acuminata subsp. malaccensis]"	0.999224	0.00025552	61.52	AVVTVPAY(0.001)FNDS(0.999)QR	3	-1.2939	1	1.27411	1.57044	1.38503	0.855501	0.738693	0.765106
Molecular Function	GO:1901265	4	nucleoside phosphate binding	0.0278205	TRINITY_DN96142_c2_g1_m.30101	158	0.644432	Down	0.000422752	T	peroxisomal (S)-2-hydroxy-acid oxidase GLO1 isoform X1 [Asparagus officinalis]	0.996137	0.00241839	75.683	AIALT(0.004)VDT(0.996)PR	2	0.1438	1	1.3591	1.41335	1.38579	0.927287	0.80775	0.944667
Molecular Function	GO:1901265	4	nucleoside phosphate binding	0.0278205	TRINITY_DN87886_c0_g1_m.22253	889	0.601422	Down	0.00206277	T	"ATPase 11, plasma membrane-type [Asparagus officinalis]"	0.999935	0.00134176	54.09	T(1)LHGLQPPDSK	3	-2.2639	3	1.17751	1.29672	1.39455	0.730838	0.749564	0.846364
Molecular Function	GO:1901265	4	nucleoside phosphate binding	0.0278205	TRINITY_DN93958_c4_g1_m.27270	813	0.306516	Down	0.000544692	S	PREDICTED: dynamin-2A isoform X1 [Elaeis guineensis]	0.969069	0.0218975	81.017	QS(0.031)S(0.969)ILTK	2	-0.41332	1	1.22682	1.47437	1.50814	0.368041	0.422764	0.499422
Molecular Function	GO:1901265	4	nucleoside phosphate binding	0.0278205	TRINITY_DN91631_c0_g1_m.24899	359	0.547461	Down	0.00118839	T	"PREDICTED: stromal 70 kDa heat shock-related protein, chloroplastic-like [Musa acuminata subsp. malaccensis]"	0.864661	0.00335386	72.434	HIET(0.135)T(0.865)LTR	2	-2.6499	2	1.38724	1.63777	1.40979	0.795902	0.794118	0.837859
Molecular Function	GO:1901265	4	nucleoside phosphate binding	0.0278205	TRINITY_DN95459_c0_g1_m.29179	31	0.41296	Down	0.000167999	S	PREDICTED: heterogeneous nuclear ribonucleoprotein 1 [Elaeis guineensis]	0.977565	2.8217e-13	126.12	DT(0.022)S(0.978)IATFLK	2	-1.3693	3	1.37315	1.46265	1.59086	0.623439	0.601098	0.603496
Molecular Function	GO:1901265	4	nucleoside phosphate binding	0.0278205	TRINITY_DN95459_c0_g1_m.29179	17	0.649557	Down	0.00150579	S	PREDICTED: heterogeneous nuclear ribonucleoprotein 1 [Elaeis guineensis]	1	1.3593e-128	163.74	NSEHDGAS(1)PGK	2	0.21492	11	1.17019	1.21182	1.3456	0.838617	0.772187	0.810488
Molecular Function	GO:1901265	4	nucleoside phosphate binding	0.0278205	TRINITY_DN63600_c0_g1_m.17517	475	0.643119	Down	0.0139322	S	PREDICTED: V-type proton ATPase subunit B 2 [Elaeis guineensis]	0.922607	0.00468827	46.249	IPS(0.923)KT(0.077)LDQYYSR	3	0.9152	1	1.06034	1.42661	1.23422	0.802791	0.804054	0.786309
Molecular Function	GO:1901265	4	nucleoside phosphate binding	0.0278205	TRINITY_DN90368_c0_g1_m.23835	178	0.57906	Down	0.00463004	S	PREDICTED: flowering time control protein FPA isoform X1 [Elaeis guineensis]	1	0.00104976	66.989	AFS(1)PFGEIEK	2	-0.85291	2	1.21901	1.31343	1.38347	0.812381	0.591574	0.86359
Molecular Function	GO:1901265	4	nucleoside phosphate binding	0.0278205	TRINITY_DN89149_c2_g1_m.22940	128	0.445933	Down	0.00341557	S	PREDICTED: glycine-rich RNA-binding protein GRP1A-like [Nelumbo nucifera]	0.923842	0.0223973	43.164	S(0.003)DGGY(0.045)GGGRS(0.924)DGGY(0.005)S(0.023)R	2	-2.5918	1	1.52174	1.88773	1.90928	0.760142	0.641924	0.969741
Molecular Function	GO:1901265	4	nucleoside phosphate binding	0.0278205	TRINITY_DN89149_c2_g1_m.22940	152	0.542526	Down	0.000301296	S	PREDICTED: glycine-rich RNA-binding protein GRP1A-like [Nelumbo nucifera]	0.993641	3.36437e-27	83.312	GYDGGS(0.005)RYS(0.994)GGGGGS(0.001)DGNWRN	3	0.66564	1	1.45652	1.6341	1.63924	0.881139	0.84055	0.84438
Molecular Function	GO:1901265	4	nucleoside phosphate binding	0.0278205	TRINITY_DN96562_c0_g1_m.30729	380	0.487748	Down	0.00068179	T	"PREDICTED: adenylosuccinate synthetase, chloroplastic [Elaeis guineensis]"	0.995971	7.54004e-27	107.5	VAGMEFGT(0.996)T(0.004)TGRPR	3	-0.42324	7	1.2918	1.30237	1.50792	0.681227	0.624174	0.695387
Molecular Function	GO:1901265	4	nucleoside phosphate binding	0.0278205	TRINITY_DN92204_c0_g2_m.25413	81	0.534909	Down	0.000301171	T	PREDICTED: ras-related protein RABE1c-like isoform X2 [Phoenix dactylifera]	0.90588	0.00661752	66.758	T(0.024)IT(0.906)T(0.07)AYYR	2	0.42523	1	1.26712	1.43295	1.38981	0.750887	0.686833	0.75
Molecular Function	GO:1901265	4	nucleoside phosphate binding	0.0278205	TRINITY_DN87695_c0_g1_m.22151	78	0.497018	Down	0.00143093	T	PREDICTED: DAZ-associated protein 1 [Elaeis guineensis]	1	0.00268265	59.975	IAT(1)PKEEMR	3	-0.31344	1	1.32588	1.1989	1.41085	0.547548	0.663079	0.745455
Molecular Function	GO:1901265	4	nucleoside phosphate binding	0.0278205	TRINITY_DN99339_c1_g1_m.35079	74	0.609402	Down	0.000706885	S	"PREDICTED: 28 kDa ribonucleoprotein, chloroplastic [Elaeis guineensis]"	0.999968	7.6067e-187	168.34	KTNLEDADS(1)EEDEKAIGGSVGAVDGTK	4	0.88059	4	1.46309	1.31332	1.3974	0.801887	0.923325	0.818317
Molecular Function	GO:0016874	3	ligase activity	0.0583045	TRINITY_DN96562_c0_g1_m.30729	380	0.487748	Down	0.00068179	T	"PREDICTED: adenylosuccinate synthetase, chloroplastic [Elaeis guineensis]"	0.995971	7.54004e-27	107.5	VAGMEFGT(0.996)T(0.004)TGRPR	3	-0.42324	7	1.2918	1.30237	1.50792	0.681227	0.624174	0.695387
Molecular Function	GO:0016874	3	ligase activity	0.0583045	TRINITY_DN102910_c56_g26_m.5674	48	0.588661	Down	0.0392185	S	PREDICTED: glutamine synthetase nodule isozyme [Phoenix dactylifera]	0.995262	0.00164376	48.216	TLPGPVT(0.005)DPS(0.995)QIPK	3	2.5426	1	1.15603	1.78241	1.28006	0.837641	0.814815	0.830806
Molecular Function	GO:0016817	4	hydrolase activity, acting on acid anhydrides	0.0627532	TRINITY_DN87886_c0_g1_m.22253	889	0.601422	Down	0.00206277	T	"ATPase 11, plasma membrane-type [Asparagus officinalis]"	0.999935	0.00134176	54.09	T(1)LHGLQPPDSK	3	-2.2639	3	1.17751	1.29672	1.39455	0.730838	0.749564	0.846364
Molecular Function	GO:0016817	4	hydrolase activity, acting on acid anhydrides	0.0627532	TRINITY_DN93958_c4_g1_m.27270	813	0.306516	Down	0.000544692	S	PREDICTED: dynamin-2A isoform X1 [Elaeis guineensis]	0.969069	0.0218975	81.017	QS(0.031)S(0.969)ILTK	2	-0.41332	1	1.22682	1.47437	1.50814	0.368041	0.422764	0.499422
Molecular Function	GO:0016817	4	hydrolase activity, acting on acid anhydrides	0.0627532	TRINITY_DN84490_c0_g1_m.20804	118	0.361582	Down	0.000135922	S	PREDICTED: soluble inorganic pyrophosphatase 4-like [Musa acuminata subsp. malaccensis]	0.992352	8.05028e-25	140.35	ILS(0.992)S(0.008)LSR	2	-0.06254	6	1.442	1.36737	1.57302	0.506783	0.501006	0.576803
Molecular Function	GO:0016817	4	hydrolase activity, acting on acid anhydrides	0.0627532	TRINITY_DN63600_c0_g1_m.17517	475	0.643119	Down	0.0139322	S	PREDICTED: V-type proton ATPase subunit B 2 [Elaeis guineensis]	0.922607	0.00468827	46.249	IPS(0.923)KT(0.077)LDQYYSR	3	0.9152	1	1.06034	1.42661	1.23422	0.802791	0.804054	0.786309
Molecular Function	GO:1901363	3	heterocyclic compound binding	0.0119308	TRINITY_DN96044_c5_g3_m.29975	150	0.563917	Down	0.00354122	S	PREDICTED: binding partner of ACD11 1 isoform X4 [Musa acuminata subsp. malaccensis]	1	0.0248069	51.066	VAS(1)FDKR	3	0.91874	1	1.08088	1.18799	1.35563	0.725444	0.622328	0.696145
Molecular Function	GO:1901363	3	heterocyclic compound binding	0.0119308	TRINITY_DN92499_c0_g1_m.25713	213	0.55781	Down	0.00261793	S	"PREDICTED: stromal 70 kDa heat shock-related protein, chloroplastic-like [Musa acuminata subsp. malaccensis]"	0.999224	0.00025552	61.52	AVVTVPAY(0.001)FNDS(0.999)QR	3	-1.2939	1	1.27411	1.57044	1.38503	0.855501	0.738693	0.765106
Molecular Function	GO:1901363	3	heterocyclic compound binding	0.0119308	TRINITY_DN87886_c0_g1_m.22253	889	0.601422	Down	0.00206277	T	"ATPase 11, plasma membrane-type [Asparagus officinalis]"	0.999935	0.00134176	54.09	T(1)LHGLQPPDSK	3	-2.2639	3	1.17751	1.29672	1.39455	0.730838	0.749564	0.846364
Molecular Function	GO:1901363	3	heterocyclic compound binding	0.0119308	TRINITY_DN91631_c0_g1_m.24899	359	0.547461	Down	0.00118839	T	"PREDICTED: stromal 70 kDa heat shock-related protein, chloroplastic-like [Musa acuminata subsp. malaccensis]"	0.864661	0.00335386	72.434	HIET(0.135)T(0.865)LTR	2	-2.6499	2	1.38724	1.63777	1.40979	0.795902	0.794118	0.837859
Molecular Function	GO:1901363	3	heterocyclic compound binding	0.0119308	TRINITY_DN96508_c1_g1_m.30646	591	0.586028	Down	0.000514902	S	PREDICTED: YTH domain-containing family protein 2-like isoform X2 [Phoenix dactylifera]	1	0.0144078	94.309	S(1)FGQVVR	2	0.69482	1	1.34259	1.26092	1.34292	0.717282	0.733577	0.861862
Molecular Function	GO:1901363	3	heterocyclic compound binding	0.0119308	TRINITY_DN97289_c0_g1_m.31796	299	0.63813	Down	0.00226249	S	PREDICTED: RNA-binding KH domain-containing protein PEPPER-like [Phoenix dactylifera]	0.775787	7.9256e-150	178.84	S(0.22)S(0.776)LS(0.005)LYGQDPALSGLR	2	-0.020331	2	1.26531	1.34076	1.20361	0.818268	0.714836	0.897959
Molecular Function	GO:1901363	3	heterocyclic compound binding	0.0119308	TRINITY_DN63600_c0_g1_m.17517	475	0.643119	Down	0.0139322	S	PREDICTED: V-type proton ATPase subunit B 2 [Elaeis guineensis]	0.922607	0.00468827	46.249	IPS(0.923)KT(0.077)LDQYYSR	3	0.9152	1	1.06034	1.42661	1.23422	0.802791	0.804054	0.786309
Molecular Function	GO:1901363	3	heterocyclic compound binding	0.0119308	TRINITY_DN92204_c0_g2_m.25413	81	0.534909	Down	0.000301171	T	PREDICTED: ras-related protein RABE1c-like isoform X2 [Phoenix dactylifera]	0.90588	0.00661752	66.758	T(0.024)IT(0.906)T(0.07)AYYR	2	0.42523	1	1.26712	1.43295	1.38981	0.750887	0.686833	0.75
Molecular Function	GO:1901363	3	heterocyclic compound binding	0.0119308	TRINITY_DN100722_c2_g1_m.1328	387	0.622013	Down	0.00010915	T	PREDICTED: eukaryotic translation initiation factor 4B2-like [Nelumbo nucifera]	0.998864	1.51244e-14	118.21	S(0.001)VT(0.999)DDEKILEK	3	-0.68693	2	1.28612	1.37568	1.36053	0.796899	0.850368	0.854674
Molecular Function	GO:1901363	3	heterocyclic compound binding	0.0119308	TRINITY_DN96142_c2_g1_m.30101	158	0.644432	Down	0.000422752	T	peroxisomal (S)-2-hydroxy-acid oxidase GLO1 isoform X1 [Asparagus officinalis]	0.996137	0.00241839	75.683	AIALT(0.004)VDT(0.996)PR	2	0.1438	1	1.3591	1.41335	1.38579	0.927287	0.80775	0.944667
Molecular Function	GO:1901363	3	heterocyclic compound binding	0.0119308	TRINITY_DN93958_c4_g1_m.27270	813	0.306516	Down	0.000544692	S	PREDICTED: dynamin-2A isoform X1 [Elaeis guineensis]	0.969069	0.0218975	81.017	QS(0.031)S(0.969)ILTK	2	-0.41332	1	1.22682	1.47437	1.50814	0.368041	0.422764	0.499422
Molecular Function	GO:1901363	3	heterocyclic compound binding	0.0119308	TRINITY_DN63501_c0_g1_m.17511	2	0.658573	Down	0.0162019	S	ribosomal protein S4 (chloroplast) [Dendrobium catenatum]	0.999221	0.0184045	40.994	S(0.999)RY(0.001)RGPR	2	0.44933	1	1.24246	1.04674	1.31584	0.700863	0.758242	0.915074
Molecular Function	GO:1901363	3	heterocyclic compound binding	0.0119308	TRINITY_DN95459_c0_g1_m.29179	31	0.41296	Down	0.000167999	S	PREDICTED: heterogeneous nuclear ribonucleoprotein 1 [Elaeis guineensis]	0.977565	2.8217e-13	126.12	DT(0.022)S(0.978)IATFLK	2	-1.3693	3	1.37315	1.46265	1.59086	0.623439	0.601098	0.603496
Molecular Function	GO:1901363	3	heterocyclic compound binding	0.0119308	TRINITY_DN95459_c0_g1_m.29179	17	0.649557	Down	0.00150579	S	PREDICTED: heterogeneous nuclear ribonucleoprotein 1 [Elaeis guineensis]	1	1.3593e-128	163.74	NSEHDGAS(1)PGK	2	0.21492	11	1.17019	1.21182	1.3456	0.838617	0.772187	0.810488
Molecular Function	GO:1901363	3	heterocyclic compound binding	0.0119308	TRINITY_DN90368_c0_g1_m.23835	178	0.57906	Down	0.00463004	S	PREDICTED: flowering time control protein FPA isoform X1 [Elaeis guineensis]	1	0.00104976	66.989	AFS(1)PFGEIEK	2	-0.85291	2	1.21901	1.31343	1.38347	0.812381	0.591574	0.86359
Molecular Function	GO:1901363	3	heterocyclic compound binding	0.0119308	TRINITY_DN89149_c2_g1_m.22940	128	0.445933	Down	0.00341557	S	PREDICTED: glycine-rich RNA-binding protein GRP1A-like [Nelumbo nucifera]	0.923842	0.0223973	43.164	S(0.003)DGGY(0.045)GGGRS(0.924)DGGY(0.005)S(0.023)R	2	-2.5918	1	1.52174	1.88773	1.90928	0.760142	0.641924	0.969741
Molecular Function	GO:1901363	3	heterocyclic compound binding	0.0119308	TRINITY_DN89149_c2_g1_m.22940	152	0.542526	Down	0.000301296	S	PREDICTED: glycine-rich RNA-binding protein GRP1A-like [Nelumbo nucifera]	0.993641	3.36437e-27	83.312	GYDGGS(0.005)RYS(0.994)GGGGGS(0.001)DGNWRN	3	0.66564	1	1.45652	1.6341	1.63924	0.881139	0.84055	0.84438
Molecular Function	GO:1901363	3	heterocyclic compound binding	0.0119308	TRINITY_DN97660_c0_g1_m.32349	871	0.633593	Down	0.00119817	S	protein argonaute 4B-like [Ananas comosus]	0.882553	0	281.44	FEDKS(0.883)ET(0.066)S(0.01)S(0.036)S(0.005)QGGMTAAGAAPVPELPR	3	-0.13059	2	1.02141	1.05169	1.13624	0.612903	0.698718	0.721793
Molecular Function	GO:1901363	3	heterocyclic compound binding	0.0119308	TRINITY_DN96562_c0_g1_m.30729	380	0.487748	Down	0.00068179	T	"PREDICTED: adenylosuccinate synthetase, chloroplastic [Elaeis guineensis]"	0.995971	7.54004e-27	107.5	VAGMEFGT(0.996)T(0.004)TGRPR	3	-0.42324	7	1.2918	1.30237	1.50792	0.681227	0.624174	0.695387
Molecular Function	GO:1901363	3	heterocyclic compound binding	0.0119308	TRINITY_DN87695_c0_g1_m.22151	78	0.497018	Down	0.00143093	T	PREDICTED: DAZ-associated protein 1 [Elaeis guineensis]	1	0.00268265	59.975	IAT(1)PKEEMR	3	-0.31344	1	1.32588	1.1989	1.41085	0.547548	0.663079	0.745455
Molecular Function	GO:1901363	3	heterocyclic compound binding	0.0119308	TRINITY_DN99339_c1_g1_m.35079	74	0.609402	Down	0.000706885	S	"PREDICTED: 28 kDa ribonucleoprotein, chloroplastic [Elaeis guineensis]"	0.999968	7.6067e-187	168.34	KTNLEDADS(1)EEDEKAIGGSVGAVDGTK	4	0.88059	4	1.46309	1.31332	1.3974	0.801887	0.923325	0.818317
Molecular Function	GO:0016462	6	pyrophosphatase activity	0.179326	TRINITY_DN87886_c0_g1_m.22253	889	0.601422	Down	0.00206277	T	"ATPase 11, plasma membrane-type [Asparagus officinalis]"	0.999935	0.00134176	54.09	T(1)LHGLQPPDSK	3	-2.2639	3	1.17751	1.29672	1.39455	0.730838	0.749564	0.846364
Molecular Function	GO:0016462	6	pyrophosphatase activity	0.179326	TRINITY_DN93958_c4_g1_m.27270	813	0.306516	Down	0.000544692	S	PREDICTED: dynamin-2A isoform X1 [Elaeis guineensis]	0.969069	0.0218975	81.017	QS(0.031)S(0.969)ILTK	2	-0.41332	1	1.22682	1.47437	1.50814	0.368041	0.422764	0.499422
Molecular Function	GO:0016462	6	pyrophosphatase activity	0.179326	TRINITY_DN84490_c0_g1_m.20804	118	0.361582	Down	0.000135922	S	PREDICTED: soluble inorganic pyrophosphatase 4-like [Musa acuminata subsp. malaccensis]	0.992352	8.05028e-25	140.35	ILS(0.992)S(0.008)LSR	2	-0.06254	6	1.442	1.36737	1.57302	0.506783	0.501006	0.576803
Molecular Function	GO:0019001	7	guanyl nucleotide binding	0.0197725	TRINITY_DN96562_c0_g1_m.30729	380	0.487748	Down	0.00068179	T	"PREDICTED: adenylosuccinate synthetase, chloroplastic [Elaeis guineensis]"	0.995971	7.54004e-27	107.5	VAGMEFGT(0.996)T(0.004)TGRPR	3	-0.42324	7	1.2918	1.30237	1.50792	0.681227	0.624174	0.695387
Molecular Function	GO:0019001	7	guanyl nucleotide binding	0.0197725	TRINITY_DN93958_c4_g1_m.27270	813	0.306516	Down	0.000544692	S	PREDICTED: dynamin-2A isoform X1 [Elaeis guineensis]	0.969069	0.0218975	81.017	QS(0.031)S(0.969)ILTK	2	-0.41332	1	1.22682	1.47437	1.50814	0.368041	0.422764	0.499422
Molecular Function	GO:0019001	7	guanyl nucleotide binding	0.0197725	TRINITY_DN92204_c0_g2_m.25413	81	0.534909	Down	0.000301171	T	PREDICTED: ras-related protein RABE1c-like isoform X2 [Phoenix dactylifera]	0.90588	0.00661752	66.758	T(0.024)IT(0.906)T(0.07)AYYR	2	0.42523	1	1.26712	1.43295	1.38981	0.750887	0.686833	0.75
Molecular Function	GO:0016818	5	hydrolase activity, acting on acid anhydrides, in phosphorus-containing anhydrides	0.179326	TRINITY_DN87886_c0_g1_m.22253	889	0.601422	Down	0.00206277	T	"ATPase 11, plasma membrane-type [Asparagus officinalis]"	0.999935	0.00134176	54.09	T(1)LHGLQPPDSK	3	-2.2639	3	1.17751	1.29672	1.39455	0.730838	0.749564	0.846364
Molecular Function	GO:0016818	5	hydrolase activity, acting on acid anhydrides, in phosphorus-containing anhydrides	0.179326	TRINITY_DN93958_c4_g1_m.27270	813	0.306516	Down	0.000544692	S	PREDICTED: dynamin-2A isoform X1 [Elaeis guineensis]	0.969069	0.0218975	81.017	QS(0.031)S(0.969)ILTK	2	-0.41332	1	1.22682	1.47437	1.50814	0.368041	0.422764	0.499422
Molecular Function	GO:0016818	5	hydrolase activity, acting on acid anhydrides, in phosphorus-containing anhydrides	0.179326	TRINITY_DN84490_c0_g1_m.20804	118	0.361582	Down	0.000135922	S	PREDICTED: soluble inorganic pyrophosphatase 4-like [Musa acuminata subsp. malaccensis]	0.992352	8.05028e-25	140.35	ILS(0.992)S(0.008)LSR	2	-0.06254	6	1.442	1.36737	1.57302	0.506783	0.501006	0.576803
Molecular Function	GO:0005525	9	GTP binding	0.016855	TRINITY_DN96562_c0_g1_m.30729	380	0.487748	Down	0.00068179	T	"PREDICTED: adenylosuccinate synthetase, chloroplastic [Elaeis guineensis]"	0.995971	7.54004e-27	107.5	VAGMEFGT(0.996)T(0.004)TGRPR	3	-0.42324	7	1.2918	1.30237	1.50792	0.681227	0.624174	0.695387
Molecular Function	GO:0005525	9	GTP binding	0.016855	TRINITY_DN93958_c4_g1_m.27270	813	0.306516	Down	0.000544692	S	PREDICTED: dynamin-2A isoform X1 [Elaeis guineensis]	0.969069	0.0218975	81.017	QS(0.031)S(0.969)ILTK	2	-0.41332	1	1.22682	1.47437	1.50814	0.368041	0.422764	0.499422
Molecular Function	GO:0005525	9	GTP binding	0.016855	TRINITY_DN92204_c0_g2_m.25413	81	0.534909	Down	0.000301171	T	PREDICTED: ras-related protein RABE1c-like isoform X2 [Phoenix dactylifera]	0.90588	0.00661752	66.758	T(0.024)IT(0.906)T(0.07)AYYR	2	0.42523	1	1.26712	1.43295	1.38981	0.750887	0.686833	0.75
Molecular Function	GO:0003723	5	RNA binding	0.0759758	TRINITY_DN96508_c1_g1_m.30646	591	0.586028	Down	0.000514902	S	PREDICTED: YTH domain-containing family protein 2-like isoform X2 [Phoenix dactylifera]	1	0.0144078	94.309	S(1)FGQVVR	2	0.69482	1	1.34259	1.26092	1.34292	0.717282	0.733577	0.861862
Molecular Function	GO:0003723	5	RNA binding	0.0759758	TRINITY_DN100722_c2_g1_m.1328	387	0.622013	Down	0.00010915	T	PREDICTED: eukaryotic translation initiation factor 4B2-like [Nelumbo nucifera]	0.998864	1.51244e-14	118.21	S(0.001)VT(0.999)DDEKILEK	3	-0.68693	2	1.28612	1.37568	1.36053	0.796899	0.850368	0.854674
Molecular Function	GO:0003723	5	RNA binding	0.0759758	TRINITY_DN63501_c0_g1_m.17511	2	0.658573	Down	0.0162019	S	ribosomal protein S4 (chloroplast) [Dendrobium catenatum]	0.999221	0.0184045	40.994	S(0.999)RY(0.001)RGPR	2	0.44933	1	1.24246	1.04674	1.31584	0.700863	0.758242	0.915074
Molecular Function	GO:0003723	5	RNA binding	0.0759758	TRINITY_DN97289_c0_g1_m.31796	299	0.63813	Down	0.00226249	S	PREDICTED: RNA-binding KH domain-containing protein PEPPER-like [Phoenix dactylifera]	0.775787	7.9256e-150	178.84	S(0.22)S(0.776)LS(0.005)LYGQDPALSGLR	2	-0.020331	2	1.26531	1.34076	1.20361	0.818268	0.714836	0.897959
Molecular Function	GO:0036094	3	small molecule binding	0.0297289	TRINITY_DN96044_c5_g3_m.29975	150	0.563917	Down	0.00354122	S	PREDICTED: binding partner of ACD11 1 isoform X4 [Musa acuminata subsp. malaccensis]	1	0.0248069	51.066	VAS(1)FDKR	3	0.91874	1	1.08088	1.18799	1.35563	0.725444	0.622328	0.696145
Molecular Function	GO:0036094	3	small molecule binding	0.0297289	TRINITY_DN92499_c0_g1_m.25713	213	0.55781	Down	0.00261793	S	"PREDICTED: stromal 70 kDa heat shock-related protein, chloroplastic-like [Musa acuminata subsp. malaccensis]"	0.999224	0.00025552	61.52	AVVTVPAY(0.001)FNDS(0.999)QR	3	-1.2939	1	1.27411	1.57044	1.38503	0.855501	0.738693	0.765106
Molecular Function	GO:0036094	3	small molecule binding	0.0297289	TRINITY_DN96142_c2_g1_m.30101	158	0.644432	Down	0.000422752	T	peroxisomal (S)-2-hydroxy-acid oxidase GLO1 isoform X1 [Asparagus officinalis]	0.996137	0.00241839	75.683	AIALT(0.004)VDT(0.996)PR	2	0.1438	1	1.3591	1.41335	1.38579	0.927287	0.80775	0.944667
Molecular Function	GO:0036094	3	small molecule binding	0.0297289	TRINITY_DN87886_c0_g1_m.22253	889	0.601422	Down	0.00206277	T	"ATPase 11, plasma membrane-type [Asparagus officinalis]"	0.999935	0.00134176	54.09	T(1)LHGLQPPDSK	3	-2.2639	3	1.17751	1.29672	1.39455	0.730838	0.749564	0.846364
Molecular Function	GO:0036094	3	small molecule binding	0.0297289	TRINITY_DN93958_c4_g1_m.27270	813	0.306516	Down	0.000544692	S	PREDICTED: dynamin-2A isoform X1 [Elaeis guineensis]	0.969069	0.0218975	81.017	QS(0.031)S(0.969)ILTK	2	-0.41332	1	1.22682	1.47437	1.50814	0.368041	0.422764	0.499422
Molecular Function	GO:0036094	3	small molecule binding	0.0297289	TRINITY_DN91631_c0_g1_m.24899	359	0.547461	Down	0.00118839	T	"PREDICTED: stromal 70 kDa heat shock-related protein, chloroplastic-like [Musa acuminata subsp. malaccensis]"	0.864661	0.00335386	72.434	HIET(0.135)T(0.865)LTR	2	-2.6499	2	1.38724	1.63777	1.40979	0.795902	0.794118	0.837859
Molecular Function	GO:0036094	3	small molecule binding	0.0297289	TRINITY_DN95459_c0_g1_m.29179	31	0.41296	Down	0.000167999	S	PREDICTED: heterogeneous nuclear ribonucleoprotein 1 [Elaeis guineensis]	0.977565	2.8217e-13	126.12	DT(0.022)S(0.978)IATFLK	2	-1.3693	3	1.37315	1.46265	1.59086	0.623439	0.601098	0.603496
Molecular Function	GO:0036094	3	small molecule binding	0.0297289	TRINITY_DN95459_c0_g1_m.29179	17	0.649557	Down	0.00150579	S	PREDICTED: heterogeneous nuclear ribonucleoprotein 1 [Elaeis guineensis]	1	1.3593e-128	163.74	NSEHDGAS(1)PGK	2	0.21492	11	1.17019	1.21182	1.3456	0.838617	0.772187	0.810488
Molecular Function	GO:0036094	3	small molecule binding	0.0297289	TRINITY_DN63600_c0_g1_m.17517	475	0.643119	Down	0.0139322	S	PREDICTED: V-type proton ATPase subunit B 2 [Elaeis guineensis]	0.922607	0.00468827	46.249	IPS(0.923)KT(0.077)LDQYYSR	3	0.9152	1	1.06034	1.42661	1.23422	0.802791	0.804054	0.786309
Molecular Function	GO:0036094	3	small molecule binding	0.0297289	TRINITY_DN90368_c0_g1_m.23835	178	0.57906	Down	0.00463004	S	PREDICTED: flowering time control protein FPA isoform X1 [Elaeis guineensis]	1	0.00104976	66.989	AFS(1)PFGEIEK	2	-0.85291	2	1.21901	1.31343	1.38347	0.812381	0.591574	0.86359
Molecular Function	GO:0036094	3	small molecule binding	0.0297289	TRINITY_DN89149_c2_g1_m.22940	128	0.445933	Down	0.00341557	S	PREDICTED: glycine-rich RNA-binding protein GRP1A-like [Nelumbo nucifera]	0.923842	0.0223973	43.164	S(0.003)DGGY(0.045)GGGRS(0.924)DGGY(0.005)S(0.023)R	2	-2.5918	1	1.52174	1.88773	1.90928	0.760142	0.641924	0.969741
Molecular Function	GO:0036094	3	small molecule binding	0.0297289	TRINITY_DN89149_c2_g1_m.22940	152	0.542526	Down	0.000301296	S	PREDICTED: glycine-rich RNA-binding protein GRP1A-like [Nelumbo nucifera]	0.993641	3.36437e-27	83.312	GYDGGS(0.005)RYS(0.994)GGGGGS(0.001)DGNWRN	3	0.66564	1	1.45652	1.6341	1.63924	0.881139	0.84055	0.84438
Molecular Function	GO:0036094	3	small molecule binding	0.0297289	TRINITY_DN96562_c0_g1_m.30729	380	0.487748	Down	0.00068179	T	"PREDICTED: adenylosuccinate synthetase, chloroplastic [Elaeis guineensis]"	0.995971	7.54004e-27	107.5	VAGMEFGT(0.996)T(0.004)TGRPR	3	-0.42324	7	1.2918	1.30237	1.50792	0.681227	0.624174	0.695387
Molecular Function	GO:0036094	3	small molecule binding	0.0297289	TRINITY_DN92204_c0_g2_m.25413	81	0.534909	Down	0.000301171	T	PREDICTED: ras-related protein RABE1c-like isoform X2 [Phoenix dactylifera]	0.90588	0.00661752	66.758	T(0.024)IT(0.906)T(0.07)AYYR	2	0.42523	1	1.26712	1.43295	1.38981	0.750887	0.686833	0.75
Molecular Function	GO:0036094	3	small molecule binding	0.0297289	TRINITY_DN87695_c0_g1_m.22151	78	0.497018	Down	0.00143093	T	PREDICTED: DAZ-associated protein 1 [Elaeis guineensis]	1	0.00268265	59.975	IAT(1)PKEEMR	3	-0.31344	1	1.32588	1.1989	1.41085	0.547548	0.663079	0.745455
Molecular Function	GO:0036094	3	small molecule binding	0.0297289	TRINITY_DN99339_c1_g1_m.35079	74	0.609402	Down	0.000706885	S	"PREDICTED: 28 kDa ribonucleoprotein, chloroplastic [Elaeis guineensis]"	0.999968	7.6067e-187	168.34	KTNLEDADS(1)EEDEKAIGGSVGAVDGTK	4	0.88059	4	1.46309	1.31332	1.3974	0.801887	0.923325	0.818317
Biological Process	GO:0009116	7	nucleoside metabolic process	0.193803	TRINITY_DN87886_c0_g1_m.22253	889	0.601422	Down	0.00206277	T	"ATPase 11, plasma membrane-type [Asparagus officinalis]"	0.999935	0.00134176	54.09	T(1)LHGLQPPDSK	3	-2.2639	3	1.17751	1.29672	1.39455	0.730838	0.749564	0.846364
Biological Process	GO:0009116	7	nucleoside metabolic process	0.193803	TRINITY_DN63600_c0_g1_m.17517	475	0.643119	Down	0.0139322	S	PREDICTED: V-type proton ATPase subunit B 2 [Elaeis guineensis]	0.922607	0.00468827	46.249	IPS(0.923)KT(0.077)LDQYYSR	3	0.9152	1	1.06034	1.42661	1.23422	0.802791	0.804054	0.786309
Biological Process	GO:0019693	6	ribose phosphate metabolic process	0.204702	TRINITY_DN87886_c0_g1_m.22253	889	0.601422	Down	0.00206277	T	"ATPase 11, plasma membrane-type [Asparagus officinalis]"	0.999935	0.00134176	54.09	T(1)LHGLQPPDSK	3	-2.2639	3	1.17751	1.29672	1.39455	0.730838	0.749564	0.846364
Biological Process	GO:0019693	6	ribose phosphate metabolic process	0.204702	TRINITY_DN63600_c0_g1_m.17517	475	0.643119	Down	0.0139322	S	PREDICTED: V-type proton ATPase subunit B 2 [Elaeis guineensis]	0.922607	0.00468827	46.249	IPS(0.923)KT(0.077)LDQYYSR	3	0.9152	1	1.06034	1.42661	1.23422	0.802791	0.804054	0.786309
Biological Process	GO:0018130	5	heterocycle biosynthetic process	0.215688	TRINITY_DN96562_c0_g1_m.30729	380	0.487748	Down	0.00068179	T	"PREDICTED: adenylosuccinate synthetase, chloroplastic [Elaeis guineensis]"	0.995971	7.54004e-27	107.5	VAGMEFGT(0.996)T(0.004)TGRPR	3	-0.42324	7	1.2918	1.30237	1.50792	0.681227	0.624174	0.695387
Biological Process	GO:0018130	5	heterocycle biosynthetic process	0.215688	TRINITY_DN87886_c0_g1_m.22253	889	0.601422	Down	0.00206277	T	"ATPase 11, plasma membrane-type [Asparagus officinalis]"	0.999935	0.00134176	54.09	T(1)LHGLQPPDSK	3	-2.2639	3	1.17751	1.29672	1.39455	0.730838	0.749564	0.846364
Biological Process	GO:0044281	4	small molecule metabolic process	0.168379	TRINITY_DN96562_c0_g1_m.30729	380	0.487748	Down	0.00068179	T	"PREDICTED: adenylosuccinate synthetase, chloroplastic [Elaeis guineensis]"	0.995971	7.54004e-27	107.5	VAGMEFGT(0.996)T(0.004)TGRPR	3	-0.42324	7	1.2918	1.30237	1.50792	0.681227	0.624174	0.695387
Biological Process	GO:0044281	4	small molecule metabolic process	0.168379	TRINITY_DN87886_c0_g1_m.22253	889	0.601422	Down	0.00206277	T	"ATPase 11, plasma membrane-type [Asparagus officinalis]"	0.999935	0.00134176	54.09	T(1)LHGLQPPDSK	3	-2.2639	3	1.17751	1.29672	1.39455	0.730838	0.749564	0.846364
Biological Process	GO:0044281	4	small molecule metabolic process	0.168379	TRINITY_DN102910_c56_g26_m.5674	48	0.588661	Down	0.0392185	S	PREDICTED: glutamine synthetase nodule isozyme [Phoenix dactylifera]	0.995262	0.00164376	48.216	TLPGPVT(0.005)DPS(0.995)QIPK	3	2.5426	1	1.15603	1.78241	1.28006	0.837641	0.814815	0.830806
Biological Process	GO:0044281	4	small molecule metabolic process	0.168379	TRINITY_DN63600_c0_g1_m.17517	475	0.643119	Down	0.0139322	S	PREDICTED: V-type proton ATPase subunit B 2 [Elaeis guineensis]	0.922607	0.00468827	46.249	IPS(0.923)KT(0.077)LDQYYSR	3	0.9152	1	1.06034	1.42661	1.23422	0.802791	0.804054	0.786309
Biological Process	GO:0072521	5	purine-containing compound metabolic process	0.0466532	TRINITY_DN96562_c0_g1_m.30729	380	0.487748	Down	0.00068179	T	"PREDICTED: adenylosuccinate synthetase, chloroplastic [Elaeis guineensis]"	0.995971	7.54004e-27	107.5	VAGMEFGT(0.996)T(0.004)TGRPR	3	-0.42324	7	1.2918	1.30237	1.50792	0.681227	0.624174	0.695387
Biological Process	GO:0072521	5	purine-containing compound metabolic process	0.0466532	TRINITY_DN87886_c0_g1_m.22253	889	0.601422	Down	0.00206277	T	"ATPase 11, plasma membrane-type [Asparagus officinalis]"	0.999935	0.00134176	54.09	T(1)LHGLQPPDSK	3	-2.2639	3	1.17751	1.29672	1.39455	0.730838	0.749564	0.846364
Biological Process	GO:0072521	5	purine-containing compound metabolic process	0.0466532	TRINITY_DN63600_c0_g1_m.17517	475	0.643119	Down	0.0139322	S	PREDICTED: V-type proton ATPase subunit B 2 [Elaeis guineensis]	0.922607	0.00468827	46.249	IPS(0.923)KT(0.077)LDQYYSR	3	0.9152	1	1.06034	1.42661	1.23422	0.802791	0.804054	0.786309
Biological Process	GO:0009205	10	purine ribonucleoside triphosphate metabolic process	0.141085	TRINITY_DN87886_c0_g1_m.22253	889	0.601422	Down	0.00206277	T	"ATPase 11, plasma membrane-type [Asparagus officinalis]"	0.999935	0.00134176	54.09	T(1)LHGLQPPDSK	3	-2.2639	3	1.17751	1.29672	1.39455	0.730838	0.749564	0.846364
Biological Process	GO:0009205	10	purine ribonucleoside triphosphate metabolic process	0.141085	TRINITY_DN63600_c0_g1_m.17517	475	0.643119	Down	0.0139322	S	PREDICTED: V-type proton ATPase subunit B 2 [Elaeis guineensis]	0.922607	0.00468827	46.249	IPS(0.923)KT(0.077)LDQYYSR	3	0.9152	1	1.06034	1.42661	1.23422	0.802791	0.804054	0.786309
Biological Process	GO:0090407	6	organophosphate biosynthetic process	0.0591073	TRINITY_DN96562_c0_g1_m.30729	380	0.487748	Down	0.00068179	T	"PREDICTED: adenylosuccinate synthetase, chloroplastic [Elaeis guineensis]"	0.995971	7.54004e-27	107.5	VAGMEFGT(0.996)T(0.004)TGRPR	3	-0.42324	7	1.2918	1.30237	1.50792	0.681227	0.624174	0.695387
Biological Process	GO:0090407	6	organophosphate biosynthetic process	0.0591073	TRINITY_DN87886_c0_g1_m.22253	889	0.601422	Down	0.00206277	T	"ATPase 11, plasma membrane-type [Asparagus officinalis]"	0.999935	0.00134176	54.09	T(1)LHGLQPPDSK	3	-2.2639	3	1.17751	1.29672	1.39455	0.730838	0.749564	0.846364
Biological Process	GO:0009161	9	ribonucleoside monophosphate metabolic process	0.131009	TRINITY_DN87886_c0_g1_m.22253	889	0.601422	Down	0.00206277	T	"ATPase 11, plasma membrane-type [Asparagus officinalis]"	0.999935	0.00134176	54.09	T(1)LHGLQPPDSK	3	-2.2639	3	1.17751	1.29672	1.39455	0.730838	0.749564	0.846364
Biological Process	GO:0009161	9	ribonucleoside monophosphate metabolic process	0.131009	TRINITY_DN63600_c0_g1_m.17517	475	0.643119	Down	0.0139322	S	PREDICTED: V-type proton ATPase subunit B 2 [Elaeis guineensis]	0.922607	0.00468827	46.249	IPS(0.923)KT(0.077)LDQYYSR	3	0.9152	1	1.06034	1.42661	1.23422	0.802791	0.804054	0.786309
Biological Process	GO:0044710	3	single-organism metabolic process	0.00296305	TRINITY_DN96142_c2_g1_m.30101	158	0.644432	Down	0.000422752	T	peroxisomal (S)-2-hydroxy-acid oxidase GLO1 isoform X1 [Asparagus officinalis]	0.996137	0.00241839	75.683	AIALT(0.004)VDT(0.996)PR	2	0.1438	1	1.3591	1.41335	1.38579	0.927287	0.80775	0.944667
Biological Process	GO:0044710	3	single-organism metabolic process	0.00296305	TRINITY_DN87886_c0_g1_m.22253	889	0.601422	Down	0.00206277	T	"ATPase 11, plasma membrane-type [Asparagus officinalis]"	0.999935	0.00134176	54.09	T(1)LHGLQPPDSK	3	-2.2639	3	1.17751	1.29672	1.39455	0.730838	0.749564	0.846364
Biological Process	GO:0044710	3	single-organism metabolic process	0.00296305	TRINITY_DN87878_c0_g1_m.22249	247	0.532104	Down	0.00109431	S	probable phospholipid hydroperoxide glutathione peroxidase [Ananas comosus]	0.836029	0.00603507	43.502	Y(0.022)PPT(0.025)T(0.117)S(0.836)PFQIEK	3	0.83686	1	1.32859	1.3816	1.57645	0.712923	0.768526	0.799488
Biological Process	GO:0044710	3	single-organism metabolic process	0.00296305	TRINITY_DN98738_c0_g1_m.34073	254	0.596195	Down	0.00935056	S	aldo-keto reductase family 4 member C10-like [Asparagus officinalis]	1	0.00145714	96.342	S(1)VHGPMLK	3	0.30686	25	1.13636	1.22222	1.46698	0.725746	0.701493	0.85354
Biological Process	GO:0044710	3	single-organism metabolic process	0.00296305	TRINITY_DN63600_c0_g1_m.17517	475	0.643119	Down	0.0139322	S	PREDICTED: V-type proton ATPase subunit B 2 [Elaeis guineensis]	0.922607	0.00468827	46.249	IPS(0.923)KT(0.077)LDQYYSR	3	0.9152	1	1.06034	1.42661	1.23422	0.802791	0.804054	0.786309
Biological Process	GO:0044710	3	single-organism metabolic process	0.00296305	TRINITY_DN63741_c0_g1_m.17529	337	0.624355	Down	0.000347247	T	"ribulose-1,5-bisphosphate carboxylase/oxygenase large subunit (chloroplast) [Dendrobium huoshanense]"	1	5.5369e-09	80.316	MSGGDHIHAGT(1)VVGK	3	0.10399	6	1.25903	1.39567	1.2908	0.82467	0.795026	0.843696
Biological Process	GO:0044710	3	single-organism metabolic process	0.00296305	TRINITY_DN102910_c56_g26_m.5674	48	0.588661	Down	0.0392185	S	PREDICTED: glutamine synthetase nodule isozyme [Phoenix dactylifera]	0.995262	0.00164376	48.216	TLPGPVT(0.005)DPS(0.995)QIPK	3	2.5426	1	1.15603	1.78241	1.28006	0.837641	0.814815	0.830806
Biological Process	GO:0044710	3	single-organism metabolic process	0.00296305	TRINITY_DN96562_c0_g1_m.30729	380	0.487748	Down	0.00068179	T	"PREDICTED: adenylosuccinate synthetase, chloroplastic [Elaeis guineensis]"	0.995971	7.54004e-27	107.5	VAGMEFGT(0.996)T(0.004)TGRPR	3	-0.42324	7	1.2918	1.30237	1.50792	0.681227	0.624174	0.695387
Biological Process	GO:0044710	3	single-organism metabolic process	0.00296305	TRINITY_DN102585_c2_g1_m.5022	12	0.36223	Down	4.18533e-05	S	PREDICTED: sucrose synthase 1 [Elaeis guineensis]	1	0.0231422	56.916	VHS(1)VRER	3	-0.15209	1	1.21212	1.20608	1.18316	0.472678	0.474048	0.357798
Biological Process	GO:0044710	3	single-organism metabolic process	0.00296305	TRINITY_DN104761_c0_g7_m.9713	102	0.303866	Down	0.00201219	S	"putative quinone-oxidoreductase homolog, chloroplastic [Ananas comosus]"	0.784643	3.47746e-65	130.37	SLGADEVLDYKS(0.215)S(0.785)DGAK	3	-0.26463	7	2.36364	1.70162	2.20152	0.565807	0.636792	0.701662
Biological Process	GO:0009126	9	purine nucleoside monophosphate metabolic process	0.131009	TRINITY_DN87886_c0_g1_m.22253	889	0.601422	Down	0.00206277	T	"ATPase 11, plasma membrane-type [Asparagus officinalis]"	0.999935	0.00134176	54.09	T(1)LHGLQPPDSK	3	-2.2639	3	1.17751	1.29672	1.39455	0.730838	0.749564	0.846364
Biological Process	GO:0009126	9	purine nucleoside monophosphate metabolic process	0.131009	TRINITY_DN63600_c0_g1_m.17517	475	0.643119	Down	0.0139322	S	PREDICTED: V-type proton ATPase subunit B 2 [Elaeis guineensis]	0.922607	0.00468827	46.249	IPS(0.923)KT(0.077)LDQYYSR	3	0.9152	1	1.06034	1.42661	1.23422	0.802791	0.804054	0.786309
Biological Process	GO:0006164	10	purine nucleotide biosynthetic process	0.0375997	TRINITY_DN96562_c0_g1_m.30729	380	0.487748	Down	0.00068179	T	"PREDICTED: adenylosuccinate synthetase, chloroplastic [Elaeis guineensis]"	0.995971	7.54004e-27	107.5	VAGMEFGT(0.996)T(0.004)TGRPR	3	-0.42324	7	1.2918	1.30237	1.50792	0.681227	0.624174	0.695387
Biological Process	GO:0006164	10	purine nucleotide biosynthetic process	0.0375997	TRINITY_DN87886_c0_g1_m.22253	889	0.601422	Down	0.00206277	T	"ATPase 11, plasma membrane-type [Asparagus officinalis]"	0.999935	0.00134176	54.09	T(1)LHGLQPPDSK	3	-2.2639	3	1.17751	1.29672	1.39455	0.730838	0.749564	0.846364
Biological Process	GO:1901362	5	organic cyclic compound biosynthetic process	0.226745	TRINITY_DN96562_c0_g1_m.30729	380	0.487748	Down	0.00068179	T	"PREDICTED: adenylosuccinate synthetase, chloroplastic [Elaeis guineensis]"	0.995971	7.54004e-27	107.5	VAGMEFGT(0.996)T(0.004)TGRPR	3	-0.42324	7	1.2918	1.30237	1.50792	0.681227	0.624174	0.695387
Biological Process	GO:1901362	5	organic cyclic compound biosynthetic process	0.226745	TRINITY_DN87886_c0_g1_m.22253	889	0.601422	Down	0.00206277	T	"ATPase 11, plasma membrane-type [Asparagus officinalis]"	0.999935	0.00134176	54.09	T(1)LHGLQPPDSK	3	-2.2639	3	1.17751	1.29672	1.39455	0.730838	0.749564	0.846364
Biological Process	GO:0009259	9	ribonucleotide metabolic process	0.161755	TRINITY_DN87886_c0_g1_m.22253	889	0.601422	Down	0.00206277	T	"ATPase 11, plasma membrane-type [Asparagus officinalis]"	0.999935	0.00134176	54.09	T(1)LHGLQPPDSK	3	-2.2639	3	1.17751	1.29672	1.39455	0.730838	0.749564	0.846364
Biological Process	GO:0009259	9	ribonucleotide metabolic process	0.161755	TRINITY_DN63600_c0_g1_m.17517	475	0.643119	Down	0.0139322	S	PREDICTED: V-type proton ATPase subunit B 2 [Elaeis guineensis]	0.922607	0.00468827	46.249	IPS(0.923)KT(0.077)LDQYYSR	3	0.9152	1	1.06034	1.42661	1.23422	0.802791	0.804054	0.786309
Biological Process	GO:0046483	4	heterocycle metabolic process	0.205414	TRINITY_DN99334_c0_g1_m.35071	731	0.510931	Down	0.00256271	S	PREDICTED: serine/arginine repetitive matrix protein 1-like isoform X1 [Elaeis guineensis]	0.993799	0.0141137	57.708	IS(0.006)DS(0.994)FKR	3	1.4873	2	1.14504	1.35953	1.43972	0.611002	0.662875	0.741379
Biological Process	GO:0046483	4	heterocycle metabolic process	0.205414	TRINITY_DN96562_c0_g1_m.30729	380	0.487748	Down	0.00068179	T	"PREDICTED: adenylosuccinate synthetase, chloroplastic [Elaeis guineensis]"	0.995971	7.54004e-27	107.5	VAGMEFGT(0.996)T(0.004)TGRPR	3	-0.42324	7	1.2918	1.30237	1.50792	0.681227	0.624174	0.695387
Biological Process	GO:0046483	4	heterocycle metabolic process	0.205414	TRINITY_DN87886_c0_g1_m.22253	889	0.601422	Down	0.00206277	T	"ATPase 11, plasma membrane-type [Asparagus officinalis]"	0.999935	0.00134176	54.09	T(1)LHGLQPPDSK	3	-2.2639	3	1.17751	1.29672	1.39455	0.730838	0.749564	0.846364
Biological Process	GO:0046483	4	heterocycle metabolic process	0.205414	TRINITY_DN63600_c0_g1_m.17517	475	0.643119	Down	0.0139322	S	PREDICTED: V-type proton ATPase subunit B 2 [Elaeis guineensis]	0.922607	0.00468827	46.249	IPS(0.923)KT(0.077)LDQYYSR	3	0.9152	1	1.06034	1.42661	1.23422	0.802791	0.804054	0.786309
Biological Process	GO:0019438	5	aromatic compound biosynthetic process	0.215688	TRINITY_DN96562_c0_g1_m.30729	380	0.487748	Down	0.00068179	T	"PREDICTED: adenylosuccinate synthetase, chloroplastic [Elaeis guineensis]"	0.995971	7.54004e-27	107.5	VAGMEFGT(0.996)T(0.004)TGRPR	3	-0.42324	7	1.2918	1.30237	1.50792	0.681227	0.624174	0.695387
Biological Process	GO:0019438	5	aromatic compound biosynthetic process	0.215688	TRINITY_DN87886_c0_g1_m.22253	889	0.601422	Down	0.00206277	T	"ATPase 11, plasma membrane-type [Asparagus officinalis]"	0.999935	0.00134176	54.09	T(1)LHGLQPPDSK	3	-2.2639	3	1.17751	1.29672	1.39455	0.730838	0.749564	0.846364
Biological Process	GO:0006139	5	nucleobase-containing compound metabolic process	0.180404	TRINITY_DN99334_c0_g1_m.35071	731	0.510931	Down	0.00256271	S	PREDICTED: serine/arginine repetitive matrix protein 1-like isoform X1 [Elaeis guineensis]	0.993799	0.0141137	57.708	IS(0.006)DS(0.994)FKR	3	1.4873	2	1.14504	1.35953	1.43972	0.611002	0.662875	0.741379
Biological Process	GO:0006139	5	nucleobase-containing compound metabolic process	0.180404	TRINITY_DN96562_c0_g1_m.30729	380	0.487748	Down	0.00068179	T	"PREDICTED: adenylosuccinate synthetase, chloroplastic [Elaeis guineensis]"	0.995971	7.54004e-27	107.5	VAGMEFGT(0.996)T(0.004)TGRPR	3	-0.42324	7	1.2918	1.30237	1.50792	0.681227	0.624174	0.695387
Biological Process	GO:0006139	5	nucleobase-containing compound metabolic process	0.180404	TRINITY_DN87886_c0_g1_m.22253	889	0.601422	Down	0.00206277	T	"ATPase 11, plasma membrane-type [Asparagus officinalis]"	0.999935	0.00134176	54.09	T(1)LHGLQPPDSK	3	-2.2639	3	1.17751	1.29672	1.39455	0.730838	0.749564	0.846364
Biological Process	GO:0006139	5	nucleobase-containing compound metabolic process	0.180404	TRINITY_DN63600_c0_g1_m.17517	475	0.643119	Down	0.0139322	S	PREDICTED: V-type proton ATPase subunit B 2 [Elaeis guineensis]	0.922607	0.00468827	46.249	IPS(0.923)KT(0.077)LDQYYSR	3	0.9152	1	1.06034	1.42661	1.23422	0.802791	0.804054	0.786309
Biological Process	GO:1901135	4	carbohydrate derivative metabolic process	0.305193	TRINITY_DN87886_c0_g1_m.22253	889	0.601422	Down	0.00206277	T	"ATPase 11, plasma membrane-type [Asparagus officinalis]"	0.999935	0.00134176	54.09	T(1)LHGLQPPDSK	3	-2.2639	3	1.17751	1.29672	1.39455	0.730838	0.749564	0.846364
Biological Process	GO:1901135	4	carbohydrate derivative metabolic process	0.305193	TRINITY_DN63600_c0_g1_m.17517	475	0.643119	Down	0.0139322	S	PREDICTED: V-type proton ATPase subunit B 2 [Elaeis guineensis]	0.922607	0.00468827	46.249	IPS(0.923)KT(0.077)LDQYYSR	3	0.9152	1	1.06034	1.42661	1.23422	0.802791	0.804054	0.786309
Biological Process	GO:0009119	8	ribonucleoside metabolic process	0.161755	TRINITY_DN87886_c0_g1_m.22253	889	0.601422	Down	0.00206277	T	"ATPase 11, plasma membrane-type [Asparagus officinalis]"	0.999935	0.00134176	54.09	T(1)LHGLQPPDSK	3	-2.2639	3	1.17751	1.29672	1.39455	0.730838	0.749564	0.846364
Biological Process	GO:0009119	8	ribonucleoside metabolic process	0.161755	TRINITY_DN63600_c0_g1_m.17517	475	0.643119	Down	0.0139322	S	PREDICTED: V-type proton ATPase subunit B 2 [Elaeis guineensis]	0.922607	0.00468827	46.249	IPS(0.923)KT(0.077)LDQYYSR	3	0.9152	1	1.06034	1.42661	1.23422	0.802791	0.804054	0.786309
Biological Process	GO:0044711	4	single-organism biosynthetic process	0.0803289	TRINITY_DN96562_c0_g1_m.30729	380	0.487748	Down	0.00068179	T	"PREDICTED: adenylosuccinate synthetase, chloroplastic [Elaeis guineensis]"	0.995971	7.54004e-27	107.5	VAGMEFGT(0.996)T(0.004)TGRPR	3	-0.42324	7	1.2918	1.30237	1.50792	0.681227	0.624174	0.695387
Biological Process	GO:0044711	4	single-organism biosynthetic process	0.0803289	TRINITY_DN87886_c0_g1_m.22253	889	0.601422	Down	0.00206277	T	"ATPase 11, plasma membrane-type [Asparagus officinalis]"	0.999935	0.00134176	54.09	T(1)LHGLQPPDSK	3	-2.2639	3	1.17751	1.29672	1.39455	0.730838	0.749564	0.846364
Biological Process	GO:0044711	4	single-organism biosynthetic process	0.0803289	TRINITY_DN102910_c56_g26_m.5674	48	0.588661	Down	0.0392185	S	PREDICTED: glutamine synthetase nodule isozyme [Phoenix dactylifera]	0.995262	0.00164376	48.216	TLPGPVT(0.005)DPS(0.995)QIPK	3	2.5426	1	1.15603	1.78241	1.28006	0.837641	0.814815	0.830806
Biological Process	GO:0034654	6	nucleobase-containing compound biosynthetic process	0.161755	TRINITY_DN96562_c0_g1_m.30729	380	0.487748	Down	0.00068179	T	"PREDICTED: adenylosuccinate synthetase, chloroplastic [Elaeis guineensis]"	0.995971	7.54004e-27	107.5	VAGMEFGT(0.996)T(0.004)TGRPR	3	-0.42324	7	1.2918	1.30237	1.50792	0.681227	0.624174	0.695387
Biological Process	GO:0034654	6	nucleobase-containing compound biosynthetic process	0.161755	TRINITY_DN87886_c0_g1_m.22253	889	0.601422	Down	0.00206277	T	"ATPase 11, plasma membrane-type [Asparagus officinalis]"	0.999935	0.00134176	54.09	T(1)LHGLQPPDSK	3	-2.2639	3	1.17751	1.29672	1.39455	0.730838	0.749564	0.846364
Biological Process	GO:1901293	8	nucleoside phosphate biosynthetic process	0.051534	TRINITY_DN96562_c0_g1_m.30729	380	0.487748	Down	0.00068179	T	"PREDICTED: adenylosuccinate synthetase, chloroplastic [Elaeis guineensis]"	0.995971	7.54004e-27	107.5	VAGMEFGT(0.996)T(0.004)TGRPR	3	-0.42324	7	1.2918	1.30237	1.50792	0.681227	0.624174	0.695387
Biological Process	GO:1901293	8	nucleoside phosphate biosynthetic process	0.051534	TRINITY_DN87886_c0_g1_m.22253	889	0.601422	Down	0.00206277	T	"ATPase 11, plasma membrane-type [Asparagus officinalis]"	0.999935	0.00134176	54.09	T(1)LHGLQPPDSK	3	-2.2639	3	1.17751	1.29672	1.39455	0.730838	0.749564	0.846364
Biological Process	GO:0009141	8	nucleoside triphosphate metabolic process	0.141085	TRINITY_DN87886_c0_g1_m.22253	889	0.601422	Down	0.00206277	T	"ATPase 11, plasma membrane-type [Asparagus officinalis]"	0.999935	0.00134176	54.09	T(1)LHGLQPPDSK	3	-2.2639	3	1.17751	1.29672	1.39455	0.730838	0.749564	0.846364
Biological Process	GO:0009141	8	nucleoside triphosphate metabolic process	0.141085	TRINITY_DN63600_c0_g1_m.17517	475	0.643119	Down	0.0139322	S	PREDICTED: V-type proton ATPase subunit B 2 [Elaeis guineensis]	0.922607	0.00468827	46.249	IPS(0.923)KT(0.077)LDQYYSR	3	0.9152	1	1.06034	1.42661	1.23422	0.802791	0.804054	0.786309
Biological Process	GO:1901576	4	organic substance biosynthetic process	0.174349	TRINITY_DN96562_c0_g1_m.30729	380	0.487748	Down	0.00068179	T	"PREDICTED: adenylosuccinate synthetase, chloroplastic [Elaeis guineensis]"	0.995971	7.54004e-27	107.5	VAGMEFGT(0.996)T(0.004)TGRPR	3	-0.42324	7	1.2918	1.30237	1.50792	0.681227	0.624174	0.695387
Biological Process	GO:1901576	4	organic substance biosynthetic process	0.174349	TRINITY_DN87886_c0_g1_m.22253	889	0.601422	Down	0.00206277	T	"ATPase 11, plasma membrane-type [Asparagus officinalis]"	0.999935	0.00134176	54.09	T(1)LHGLQPPDSK	3	-2.2639	3	1.17751	1.29672	1.39455	0.730838	0.749564	0.846364
Biological Process	GO:1901576	4	organic substance biosynthetic process	0.174349	TRINITY_DN102910_c56_g26_m.5674	48	0.588661	Down	0.0392185	S	PREDICTED: glutamine synthetase nodule isozyme [Phoenix dactylifera]	0.995262	0.00164376	48.216	TLPGPVT(0.005)DPS(0.995)QIPK	3	2.5426	1	1.15603	1.78241	1.28006	0.837641	0.814815	0.830806
Biological Process	GO:1901576	4	organic substance biosynthetic process	0.174349	TRINITY_DN63501_c0_g1_m.17511	2	0.658573	Down	0.0162019	S	ribosomal protein S4 (chloroplast) [Dendrobium catenatum]	0.999221	0.0184045	40.994	S(0.999)RY(0.001)RGPR	2	0.44933	1	1.24246	1.04674	1.31584	0.700863	0.758242	0.915074
Biological Process	GO:0006163	9	purine nucleotide metabolic process	0.0350458	TRINITY_DN96562_c0_g1_m.30729	380	0.487748	Down	0.00068179	T	"PREDICTED: adenylosuccinate synthetase, chloroplastic [Elaeis guineensis]"	0.995971	7.54004e-27	107.5	VAGMEFGT(0.996)T(0.004)TGRPR	3	-0.42324	7	1.2918	1.30237	1.50792	0.681227	0.624174	0.695387
Biological Process	GO:0006163	9	purine nucleotide metabolic process	0.0350458	TRINITY_DN87886_c0_g1_m.22253	889	0.601422	Down	0.00206277	T	"ATPase 11, plasma membrane-type [Asparagus officinalis]"	0.999935	0.00134176	54.09	T(1)LHGLQPPDSK	3	-2.2639	3	1.17751	1.29672	1.39455	0.730838	0.749564	0.846364
Biological Process	GO:0006163	9	purine nucleotide metabolic process	0.0350458	TRINITY_DN63600_c0_g1_m.17517	475	0.643119	Down	0.0139322	S	PREDICTED: V-type proton ATPase subunit B 2 [Elaeis guineensis]	0.922607	0.00468827	46.249	IPS(0.923)KT(0.077)LDQYYSR	3	0.9152	1	1.06034	1.42661	1.23422	0.802791	0.804054	0.786309
Biological Process	GO:0019637	5	organophosphate metabolic process	0.0915418	TRINITY_DN96562_c0_g1_m.30729	380	0.487748	Down	0.00068179	T	"PREDICTED: adenylosuccinate synthetase, chloroplastic [Elaeis guineensis]"	0.995971	7.54004e-27	107.5	VAGMEFGT(0.996)T(0.004)TGRPR	3	-0.42324	7	1.2918	1.30237	1.50792	0.681227	0.624174	0.695387
Biological Process	GO:0019637	5	organophosphate metabolic process	0.0915418	TRINITY_DN87886_c0_g1_m.22253	889	0.601422	Down	0.00206277	T	"ATPase 11, plasma membrane-type [Asparagus officinalis]"	0.999935	0.00134176	54.09	T(1)LHGLQPPDSK	3	-2.2639	3	1.17751	1.29672	1.39455	0.730838	0.749564	0.846364
Biological Process	GO:0019637	5	organophosphate metabolic process	0.0915418	TRINITY_DN63600_c0_g1_m.17517	475	0.643119	Down	0.0139322	S	PREDICTED: V-type proton ATPase subunit B 2 [Elaeis guineensis]	0.922607	0.00468827	46.249	IPS(0.923)KT(0.077)LDQYYSR	3	0.9152	1	1.06034	1.42661	1.23422	0.802791	0.804054	0.786309
Biological Process	GO:0009123	8	nucleoside monophosphate metabolic process	0.131009	TRINITY_DN87886_c0_g1_m.22253	889	0.601422	Down	0.00206277	T	"ATPase 11, plasma membrane-type [Asparagus officinalis]"	0.999935	0.00134176	54.09	T(1)LHGLQPPDSK	3	-2.2639	3	1.17751	1.29672	1.39455	0.730838	0.749564	0.846364
Biological Process	GO:0009123	8	nucleoside monophosphate metabolic process	0.131009	TRINITY_DN63600_c0_g1_m.17517	475	0.643119	Down	0.0139322	S	PREDICTED: V-type proton ATPase subunit B 2 [Elaeis guineensis]	0.922607	0.00468827	46.249	IPS(0.923)KT(0.077)LDQYYSR	3	0.9152	1	1.06034	1.42661	1.23422	0.802791	0.804054	0.786309
Biological Process	GO:1901564	4	organonitrogen compound metabolic process	0.0623441	TRINITY_DN96562_c0_g1_m.30729	380	0.487748	Down	0.00068179	T	"PREDICTED: adenylosuccinate synthetase, chloroplastic [Elaeis guineensis]"	0.995971	7.54004e-27	107.5	VAGMEFGT(0.996)T(0.004)TGRPR	3	-0.42324	7	1.2918	1.30237	1.50792	0.681227	0.624174	0.695387
Biological Process	GO:1901564	4	organonitrogen compound metabolic process	0.0623441	TRINITY_DN87886_c0_g1_m.22253	889	0.601422	Down	0.00206277	T	"ATPase 11, plasma membrane-type [Asparagus officinalis]"	0.999935	0.00134176	54.09	T(1)LHGLQPPDSK	3	-2.2639	3	1.17751	1.29672	1.39455	0.730838	0.749564	0.846364
Biological Process	GO:1901564	4	organonitrogen compound metabolic process	0.0623441	TRINITY_DN102910_c56_g26_m.5674	48	0.588661	Down	0.0392185	S	PREDICTED: glutamine synthetase nodule isozyme [Phoenix dactylifera]	0.995262	0.00164376	48.216	TLPGPVT(0.005)DPS(0.995)QIPK	3	2.5426	1	1.15603	1.78241	1.28006	0.837641	0.814815	0.830806
Biological Process	GO:1901564	4	organonitrogen compound metabolic process	0.0623441	TRINITY_DN63501_c0_g1_m.17511	2	0.658573	Down	0.0162019	S	ribosomal protein S4 (chloroplast) [Dendrobium catenatum]	0.999221	0.0184045	40.994	S(0.999)RY(0.001)RGPR	2	0.44933	1	1.24246	1.04674	1.31584	0.700863	0.758242	0.915074
Biological Process	GO:1901564	4	organonitrogen compound metabolic process	0.0623441	TRINITY_DN63600_c0_g1_m.17517	475	0.643119	Down	0.0139322	S	PREDICTED: V-type proton ATPase subunit B 2 [Elaeis guineensis]	0.922607	0.00468827	46.249	IPS(0.923)KT(0.077)LDQYYSR	3	0.9152	1	1.06034	1.42661	1.23422	0.802791	0.804054	0.786309
Biological Process	GO:0042278	8	purine nucleoside metabolic process	0.161755	TRINITY_DN87886_c0_g1_m.22253	889	0.601422	Down	0.00206277	T	"ATPase 11, plasma membrane-type [Asparagus officinalis]"	0.999935	0.00134176	54.09	T(1)LHGLQPPDSK	3	-2.2639	3	1.17751	1.29672	1.39455	0.730838	0.749564	0.846364
Biological Process	GO:0042278	8	purine nucleoside metabolic process	0.161755	TRINITY_DN63600_c0_g1_m.17517	475	0.643119	Down	0.0139322	S	PREDICTED: V-type proton ATPase subunit B 2 [Elaeis guineensis]	0.922607	0.00468827	46.249	IPS(0.923)KT(0.077)LDQYYSR	3	0.9152	1	1.06034	1.42661	1.23422	0.802791	0.804054	0.786309
Biological Process	GO:0009167	10	purine ribonucleoside monophosphate metabolic process	0.131009	TRINITY_DN87886_c0_g1_m.22253	889	0.601422	Down	0.00206277	T	"ATPase 11, plasma membrane-type [Asparagus officinalis]"	0.999935	0.00134176	54.09	T(1)LHGLQPPDSK	3	-2.2639	3	1.17751	1.29672	1.39455	0.730838	0.749564	0.846364
Biological Process	GO:0009167	10	purine ribonucleoside monophosphate metabolic process	0.131009	TRINITY_DN63600_c0_g1_m.17517	475	0.643119	Down	0.0139322	S	PREDICTED: V-type proton ATPase subunit B 2 [Elaeis guineensis]	0.922607	0.00468827	46.249	IPS(0.923)KT(0.077)LDQYYSR	3	0.9152	1	1.06034	1.42661	1.23422	0.802791	0.804054	0.786309
Biological Process	GO:0009117	8	nucleotide metabolic process	0.0599855	TRINITY_DN96562_c0_g1_m.30729	380	0.487748	Down	0.00068179	T	"PREDICTED: adenylosuccinate synthetase, chloroplastic [Elaeis guineensis]"	0.995971	7.54004e-27	107.5	VAGMEFGT(0.996)T(0.004)TGRPR	3	-0.42324	7	1.2918	1.30237	1.50792	0.681227	0.624174	0.695387
Biological Process	GO:0009117	8	nucleotide metabolic process	0.0599855	TRINITY_DN87886_c0_g1_m.22253	889	0.601422	Down	0.00206277	T	"ATPase 11, plasma membrane-type [Asparagus officinalis]"	0.999935	0.00134176	54.09	T(1)LHGLQPPDSK	3	-2.2639	3	1.17751	1.29672	1.39455	0.730838	0.749564	0.846364
Biological Process	GO:0009117	8	nucleotide metabolic process	0.0599855	TRINITY_DN63600_c0_g1_m.17517	475	0.643119	Down	0.0139322	S	PREDICTED: V-type proton ATPase subunit B 2 [Elaeis guineensis]	0.922607	0.00468827	46.249	IPS(0.923)KT(0.077)LDQYYSR	3	0.9152	1	1.06034	1.42661	1.23422	0.802791	0.804054	0.786309
Biological Process	GO:0044699	2	single-organism process	0.0121128	TRINITY_DN96142_c2_g1_m.30101	158	0.644432	Down	0.000422752	T	peroxisomal (S)-2-hydroxy-acid oxidase GLO1 isoform X1 [Asparagus officinalis]	0.996137	0.00241839	75.683	AIALT(0.004)VDT(0.996)PR	2	0.1438	1	1.3591	1.41335	1.38579	0.927287	0.80775	0.944667
Biological Process	GO:0044699	2	single-organism process	0.0121128	TRINITY_DN87886_c0_g1_m.22253	889	0.601422	Down	0.00206277	T	"ATPase 11, plasma membrane-type [Asparagus officinalis]"	0.999935	0.00134176	54.09	T(1)LHGLQPPDSK	3	-2.2639	3	1.17751	1.29672	1.39455	0.730838	0.749564	0.846364
Biological Process	GO:0044699	2	single-organism process	0.0121128	TRINITY_DN87878_c0_g1_m.22249	247	0.532104	Down	0.00109431	S	probable phospholipid hydroperoxide glutathione peroxidase [Ananas comosus]	0.836029	0.00603507	43.502	Y(0.022)PPT(0.025)T(0.117)S(0.836)PFQIEK	3	0.83686	1	1.32859	1.3816	1.57645	0.712923	0.768526	0.799488
Biological Process	GO:0044699	2	single-organism process	0.0121128	TRINITY_DN98738_c0_g1_m.34073	254	0.596195	Down	0.00935056	S	aldo-keto reductase family 4 member C10-like [Asparagus officinalis]	1	0.00145714	96.342	S(1)VHGPMLK	3	0.30686	25	1.13636	1.22222	1.46698	0.725746	0.701493	0.85354
Biological Process	GO:0044699	2	single-organism process	0.0121128	TRINITY_DN63600_c0_g1_m.17517	475	0.643119	Down	0.0139322	S	PREDICTED: V-type proton ATPase subunit B 2 [Elaeis guineensis]	0.922607	0.00468827	46.249	IPS(0.923)KT(0.077)LDQYYSR	3	0.9152	1	1.06034	1.42661	1.23422	0.802791	0.804054	0.786309
Biological Process	GO:0044699	2	single-organism process	0.0121128	TRINITY_DN63741_c0_g1_m.17529	337	0.624355	Down	0.000347247	T	"ribulose-1,5-bisphosphate carboxylase/oxygenase large subunit (chloroplast) [Dendrobium huoshanense]"	1	5.5369e-09	80.316	MSGGDHIHAGT(1)VVGK	3	0.10399	6	1.25903	1.39567	1.2908	0.82467	0.795026	0.843696
Biological Process	GO:0044699	2	single-organism process	0.0121128	TRINITY_DN102910_c56_g26_m.5674	48	0.588661	Down	0.0392185	S	PREDICTED: glutamine synthetase nodule isozyme [Phoenix dactylifera]	0.995262	0.00164376	48.216	TLPGPVT(0.005)DPS(0.995)QIPK	3	2.5426	1	1.15603	1.78241	1.28006	0.837641	0.814815	0.830806
Biological Process	GO:0044699	2	single-organism process	0.0121128	TRINITY_DN96562_c0_g1_m.30729	380	0.487748	Down	0.00068179	T	"PREDICTED: adenylosuccinate synthetase, chloroplastic [Elaeis guineensis]"	0.995971	7.54004e-27	107.5	VAGMEFGT(0.996)T(0.004)TGRPR	3	-0.42324	7	1.2918	1.30237	1.50792	0.681227	0.624174	0.695387
Biological Process	GO:0044699	2	single-organism process	0.0121128	TRINITY_DN102585_c2_g1_m.5022	12	0.36223	Down	4.18533e-05	S	PREDICTED: sucrose synthase 1 [Elaeis guineensis]	1	0.0231422	56.916	VHS(1)VRER	3	-0.15209	1	1.21212	1.20608	1.18316	0.472678	0.474048	0.357798
Biological Process	GO:0044699	2	single-organism process	0.0121128	TRINITY_DN92204_c0_g2_m.25413	81	0.534909	Down	0.000301171	T	PREDICTED: ras-related protein RABE1c-like isoform X2 [Phoenix dactylifera]	0.90588	0.00661752	66.758	T(0.024)IT(0.906)T(0.07)AYYR	2	0.42523	1	1.26712	1.43295	1.38981	0.750887	0.686833	0.75
Biological Process	GO:0044699	2	single-organism process	0.0121128	TRINITY_DN104761_c0_g7_m.9713	102	0.303866	Down	0.00201219	S	"putative quinone-oxidoreductase homolog, chloroplastic [Ananas comosus]"	0.784643	3.47746e-65	130.37	SLGADEVLDYKS(0.215)S(0.785)DGAK	3	-0.26463	7	2.36364	1.70162	2.20152	0.565807	0.636792	0.701662
Biological Process	GO:0009058	3	biosynthetic process	0.205414	TRINITY_DN96562_c0_g1_m.30729	380	0.487748	Down	0.00068179	T	"PREDICTED: adenylosuccinate synthetase, chloroplastic [Elaeis guineensis]"	0.995971	7.54004e-27	107.5	VAGMEFGT(0.996)T(0.004)TGRPR	3	-0.42324	7	1.2918	1.30237	1.50792	0.681227	0.624174	0.695387
Biological Process	GO:0009058	3	biosynthetic process	0.205414	TRINITY_DN87886_c0_g1_m.22253	889	0.601422	Down	0.00206277	T	"ATPase 11, plasma membrane-type [Asparagus officinalis]"	0.999935	0.00134176	54.09	T(1)LHGLQPPDSK	3	-2.2639	3	1.17751	1.29672	1.39455	0.730838	0.749564	0.846364
Biological Process	GO:0009058	3	biosynthetic process	0.205414	TRINITY_DN102910_c56_g26_m.5674	48	0.588661	Down	0.0392185	S	PREDICTED: glutamine synthetase nodule isozyme [Phoenix dactylifera]	0.995262	0.00164376	48.216	TLPGPVT(0.005)DPS(0.995)QIPK	3	2.5426	1	1.15603	1.78241	1.28006	0.837641	0.814815	0.830806
Biological Process	GO:0009058	3	biosynthetic process	0.205414	TRINITY_DN63501_c0_g1_m.17511	2	0.658573	Down	0.0162019	S	ribosomal protein S4 (chloroplast) [Dendrobium catenatum]	0.999221	0.0184045	40.994	S(0.999)RY(0.001)RGPR	2	0.44933	1	1.24246	1.04674	1.31584	0.700863	0.758242	0.915074
Biological Process	GO:0006457	3	protein folding	0.0753364	TRINITY_DN92499_c0_g1_m.25713	213	0.55781	Down	0.00261793	S	"PREDICTED: stromal 70 kDa heat shock-related protein, chloroplastic-like [Musa acuminata subsp. malaccensis]"	0.999224	0.00025552	61.52	AVVTVPAY(0.001)FNDS(0.999)QR	3	-1.2939	1	1.27411	1.57044	1.38503	0.855501	0.738693	0.765106
Biological Process	GO:0006457	3	protein folding	0.0753364	TRINITY_DN91631_c0_g1_m.24899	359	0.547461	Down	0.00118839	T	"PREDICTED: stromal 70 kDa heat shock-related protein, chloroplastic-like [Musa acuminata subsp. malaccensis]"	0.864661	0.00335386	72.434	HIET(0.135)T(0.865)LTR	2	-2.6499	2	1.38724	1.63777	1.40979	0.795902	0.794118	0.837859
Biological Process	GO:0006753	7	nucleoside phosphate metabolic process	0.0599855	TRINITY_DN96562_c0_g1_m.30729	380	0.487748	Down	0.00068179	T	"PREDICTED: adenylosuccinate synthetase, chloroplastic [Elaeis guineensis]"	0.995971	7.54004e-27	107.5	VAGMEFGT(0.996)T(0.004)TGRPR	3	-0.42324	7	1.2918	1.30237	1.50792	0.681227	0.624174	0.695387
Biological Process	GO:0006753	7	nucleoside phosphate metabolic process	0.0599855	TRINITY_DN87886_c0_g1_m.22253	889	0.601422	Down	0.00206277	T	"ATPase 11, plasma membrane-type [Asparagus officinalis]"	0.999935	0.00134176	54.09	T(1)LHGLQPPDSK	3	-2.2639	3	1.17751	1.29672	1.39455	0.730838	0.749564	0.846364
Biological Process	GO:0006753	7	nucleoside phosphate metabolic process	0.0599855	TRINITY_DN63600_c0_g1_m.17517	475	0.643119	Down	0.0139322	S	PREDICTED: V-type proton ATPase subunit B 2 [Elaeis guineensis]	0.922607	0.00468827	46.249	IPS(0.923)KT(0.077)LDQYYSR	3	0.9152	1	1.06034	1.42661	1.23422	0.802791	0.804054	0.786309
Biological Process	GO:0055114	4	oxidation-reduction process	0.134448	TRINITY_DN96142_c2_g1_m.30101	158	0.644432	Down	0.000422752	T	peroxisomal (S)-2-hydroxy-acid oxidase GLO1 isoform X1 [Asparagus officinalis]	0.996137	0.00241839	75.683	AIALT(0.004)VDT(0.996)PR	2	0.1438	1	1.3591	1.41335	1.38579	0.927287	0.80775	0.944667
Biological Process	GO:0055114	4	oxidation-reduction process	0.134448	TRINITY_DN87878_c0_g1_m.22249	247	0.532104	Down	0.00109431	S	probable phospholipid hydroperoxide glutathione peroxidase [Ananas comosus]	0.836029	0.00603507	43.502	Y(0.022)PPT(0.025)T(0.117)S(0.836)PFQIEK	3	0.83686	1	1.32859	1.3816	1.57645	0.712923	0.768526	0.799488
Biological Process	GO:0055114	4	oxidation-reduction process	0.134448	TRINITY_DN98738_c0_g1_m.34073	254	0.596195	Down	0.00935056	S	aldo-keto reductase family 4 member C10-like [Asparagus officinalis]	1	0.00145714	96.342	S(1)VHGPMLK	3	0.30686	25	1.13636	1.22222	1.46698	0.725746	0.701493	0.85354
Biological Process	GO:0055114	4	oxidation-reduction process	0.134448	TRINITY_DN104761_c0_g7_m.9713	102	0.303866	Down	0.00201219	S	"putative quinone-oxidoreductase homolog, chloroplastic [Ananas comosus]"	0.784643	3.47746e-65	130.37	SLGADEVLDYKS(0.215)S(0.785)DGAK	3	-0.26463	7	2.36364	1.70162	2.20152	0.565807	0.636792	0.701662
Biological Process	GO:1901360	4	organic cyclic compound metabolic process	0.211853	TRINITY_DN99334_c0_g1_m.35071	731	0.510931	Down	0.00256271	S	PREDICTED: serine/arginine repetitive matrix protein 1-like isoform X1 [Elaeis guineensis]	0.993799	0.0141137	57.708	IS(0.006)DS(0.994)FKR	3	1.4873	2	1.14504	1.35953	1.43972	0.611002	0.662875	0.741379
Biological Process	GO:1901360	4	organic cyclic compound metabolic process	0.211853	TRINITY_DN96562_c0_g1_m.30729	380	0.487748	Down	0.00068179	T	"PREDICTED: adenylosuccinate synthetase, chloroplastic [Elaeis guineensis]"	0.995971	7.54004e-27	107.5	VAGMEFGT(0.996)T(0.004)TGRPR	3	-0.42324	7	1.2918	1.30237	1.50792	0.681227	0.624174	0.695387
Biological Process	GO:1901360	4	organic cyclic compound metabolic process	0.211853	TRINITY_DN87886_c0_g1_m.22253	889	0.601422	Down	0.00206277	T	"ATPase 11, plasma membrane-type [Asparagus officinalis]"	0.999935	0.00134176	54.09	T(1)LHGLQPPDSK	3	-2.2639	3	1.17751	1.29672	1.39455	0.730838	0.749564	0.846364
Biological Process	GO:1901360	4	organic cyclic compound metabolic process	0.211853	TRINITY_DN63600_c0_g1_m.17517	475	0.643119	Down	0.0139322	S	PREDICTED: V-type proton ATPase subunit B 2 [Elaeis guineensis]	0.922607	0.00468827	46.249	IPS(0.923)KT(0.077)LDQYYSR	3	0.9152	1	1.06034	1.42661	1.23422	0.802791	0.804054	0.786309
Biological Process	GO:0009199	9	ribonucleoside triphosphate metabolic process	0.141085	TRINITY_DN87886_c0_g1_m.22253	889	0.601422	Down	0.00206277	T	"ATPase 11, plasma membrane-type [Asparagus officinalis]"	0.999935	0.00134176	54.09	T(1)LHGLQPPDSK	3	-2.2639	3	1.17751	1.29672	1.39455	0.730838	0.749564	0.846364
Biological Process	GO:0009199	9	ribonucleoside triphosphate metabolic process	0.141085	TRINITY_DN63600_c0_g1_m.17517	475	0.643119	Down	0.0139322	S	PREDICTED: V-type proton ATPase subunit B 2 [Elaeis guineensis]	0.922607	0.00468827	46.249	IPS(0.923)KT(0.077)LDQYYSR	3	0.9152	1	1.06034	1.42661	1.23422	0.802791	0.804054	0.786309
Biological Process	GO:0072522	6	purine-containing compound biosynthetic process	0.0443558	TRINITY_DN96562_c0_g1_m.30729	380	0.487748	Down	0.00068179	T	"PREDICTED: adenylosuccinate synthetase, chloroplastic [Elaeis guineensis]"	0.995971	7.54004e-27	107.5	VAGMEFGT(0.996)T(0.004)TGRPR	3	-0.42324	7	1.2918	1.30237	1.50792	0.681227	0.624174	0.695387
Biological Process	GO:0072522	6	purine-containing compound biosynthetic process	0.0443558	TRINITY_DN87886_c0_g1_m.22253	889	0.601422	Down	0.00206277	T	"ATPase 11, plasma membrane-type [Asparagus officinalis]"	0.999935	0.00134176	54.09	T(1)LHGLQPPDSK	3	-2.2639	3	1.17751	1.29672	1.39455	0.730838	0.749564	0.846364
Biological Process	GO:1901657	5	glycosyl compound metabolic process	0.193803	TRINITY_DN87886_c0_g1_m.22253	889	0.601422	Down	0.00206277	T	"ATPase 11, plasma membrane-type [Asparagus officinalis]"	0.999935	0.00134176	54.09	T(1)LHGLQPPDSK	3	-2.2639	3	1.17751	1.29672	1.39455	0.730838	0.749564	0.846364
Biological Process	GO:1901657	5	glycosyl compound metabolic process	0.193803	TRINITY_DN63600_c0_g1_m.17517	475	0.643119	Down	0.0139322	S	PREDICTED: V-type proton ATPase subunit B 2 [Elaeis guineensis]	0.922607	0.00468827	46.249	IPS(0.923)KT(0.077)LDQYYSR	3	0.9152	1	1.06034	1.42661	1.23422	0.802791	0.804054	0.786309
Biological Process	GO:0009165	9	nucleotide biosynthetic process	0.051534	TRINITY_DN96562_c0_g1_m.30729	380	0.487748	Down	0.00068179	T	"PREDICTED: adenylosuccinate synthetase, chloroplastic [Elaeis guineensis]"	0.995971	7.54004e-27	107.5	VAGMEFGT(0.996)T(0.004)TGRPR	3	-0.42324	7	1.2918	1.30237	1.50792	0.681227	0.624174	0.695387
Biological Process	GO:0009165	9	nucleotide biosynthetic process	0.051534	TRINITY_DN87886_c0_g1_m.22253	889	0.601422	Down	0.00206277	T	"ATPase 11, plasma membrane-type [Asparagus officinalis]"	0.999935	0.00134176	54.09	T(1)LHGLQPPDSK	3	-2.2639	3	1.17751	1.29672	1.39455	0.730838	0.749564	0.846364
Biological Process	GO:0006725	4	cellular aromatic compound metabolic process	0.205414	TRINITY_DN99334_c0_g1_m.35071	731	0.510931	Down	0.00256271	S	PREDICTED: serine/arginine repetitive matrix protein 1-like isoform X1 [Elaeis guineensis]	0.993799	0.0141137	57.708	IS(0.006)DS(0.994)FKR	3	1.4873	2	1.14504	1.35953	1.43972	0.611002	0.662875	0.741379
Biological Process	GO:0006725	4	cellular aromatic compound metabolic process	0.205414	TRINITY_DN96562_c0_g1_m.30729	380	0.487748	Down	0.00068179	T	"PREDICTED: adenylosuccinate synthetase, chloroplastic [Elaeis guineensis]"	0.995971	7.54004e-27	107.5	VAGMEFGT(0.996)T(0.004)TGRPR	3	-0.42324	7	1.2918	1.30237	1.50792	0.681227	0.624174	0.695387
Biological Process	GO:0006725	4	cellular aromatic compound metabolic process	0.205414	TRINITY_DN87886_c0_g1_m.22253	889	0.601422	Down	0.00206277	T	"ATPase 11, plasma membrane-type [Asparagus officinalis]"	0.999935	0.00134176	54.09	T(1)LHGLQPPDSK	3	-2.2639	3	1.17751	1.29672	1.39455	0.730838	0.749564	0.846364
Biological Process	GO:0006725	4	cellular aromatic compound metabolic process	0.205414	TRINITY_DN63600_c0_g1_m.17517	475	0.643119	Down	0.0139322	S	PREDICTED: V-type proton ATPase subunit B 2 [Elaeis guineensis]	0.922607	0.00468827	46.249	IPS(0.923)KT(0.077)LDQYYSR	3	0.9152	1	1.06034	1.42661	1.23422	0.802791	0.804054	0.786309
Biological Process	GO:0050896	2	response to stimulus	0.338819	TRINITY_DN87878_c0_g1_m.22249	247	0.532104	Down	0.00109431	S	probable phospholipid hydroperoxide glutathione peroxidase [Ananas comosus]	0.836029	0.00603507	43.502	Y(0.022)PPT(0.025)T(0.117)S(0.836)PFQIEK	3	0.83686	1	1.32859	1.3816	1.57645	0.712923	0.768526	0.799488
Biological Process	GO:0050896	2	response to stimulus	0.338819	TRINITY_DN92204_c0_g2_m.25413	81	0.534909	Down	0.000301171	T	PREDICTED: ras-related protein RABE1c-like isoform X2 [Phoenix dactylifera]	0.90588	0.00661752	66.758	T(0.024)IT(0.906)T(0.07)AYYR	2	0.42523	1	1.26712	1.43295	1.38981	0.750887	0.686833	0.75
Biological Process	GO:1901566	5	organonitrogen compound biosynthetic process	0.0457141	TRINITY_DN96562_c0_g1_m.30729	380	0.487748	Down	0.00068179	T	"PREDICTED: adenylosuccinate synthetase, chloroplastic [Elaeis guineensis]"	0.995971	7.54004e-27	107.5	VAGMEFGT(0.996)T(0.004)TGRPR	3	-0.42324	7	1.2918	1.30237	1.50792	0.681227	0.624174	0.695387
Biological Process	GO:1901566	5	organonitrogen compound biosynthetic process	0.0457141	TRINITY_DN87886_c0_g1_m.22253	889	0.601422	Down	0.00206277	T	"ATPase 11, plasma membrane-type [Asparagus officinalis]"	0.999935	0.00134176	54.09	T(1)LHGLQPPDSK	3	-2.2639	3	1.17751	1.29672	1.39455	0.730838	0.749564	0.846364
Biological Process	GO:1901566	5	organonitrogen compound biosynthetic process	0.0457141	TRINITY_DN102910_c56_g26_m.5674	48	0.588661	Down	0.0392185	S	PREDICTED: glutamine synthetase nodule isozyme [Phoenix dactylifera]	0.995262	0.00164376	48.216	TLPGPVT(0.005)DPS(0.995)QIPK	3	2.5426	1	1.15603	1.78241	1.28006	0.837641	0.814815	0.830806
Biological Process	GO:1901566	5	organonitrogen compound biosynthetic process	0.0457141	TRINITY_DN63501_c0_g1_m.17511	2	0.658573	Down	0.0162019	S	ribosomal protein S4 (chloroplast) [Dendrobium catenatum]	0.999221	0.0184045	40.994	S(0.999)RY(0.001)RGPR	2	0.44933	1	1.24246	1.04674	1.31584	0.700863	0.758242	0.915074
Biological Process	GO:0034641	4	cellular nitrogen compound metabolic process	0.178494	TRINITY_DN99334_c0_g1_m.35071	731	0.510931	Down	0.00256271	S	PREDICTED: serine/arginine repetitive matrix protein 1-like isoform X1 [Elaeis guineensis]	0.993799	0.0141137	57.708	IS(0.006)DS(0.994)FKR	3	1.4873	2	1.14504	1.35953	1.43972	0.611002	0.662875	0.741379
Biological Process	GO:0034641	4	cellular nitrogen compound metabolic process	0.178494	TRINITY_DN96562_c0_g1_m.30729	380	0.487748	Down	0.00068179	T	"PREDICTED: adenylosuccinate synthetase, chloroplastic [Elaeis guineensis]"	0.995971	7.54004e-27	107.5	VAGMEFGT(0.996)T(0.004)TGRPR	3	-0.42324	7	1.2918	1.30237	1.50792	0.681227	0.624174	0.695387
Biological Process	GO:0034641	4	cellular nitrogen compound metabolic process	0.178494	TRINITY_DN87886_c0_g1_m.22253	889	0.601422	Down	0.00206277	T	"ATPase 11, plasma membrane-type [Asparagus officinalis]"	0.999935	0.00134176	54.09	T(1)LHGLQPPDSK	3	-2.2639	3	1.17751	1.29672	1.39455	0.730838	0.749564	0.846364
Biological Process	GO:0034641	4	cellular nitrogen compound metabolic process	0.178494	TRINITY_DN63501_c0_g1_m.17511	2	0.658573	Down	0.0162019	S	ribosomal protein S4 (chloroplast) [Dendrobium catenatum]	0.999221	0.0184045	40.994	S(0.999)RY(0.001)RGPR	2	0.44933	1	1.24246	1.04674	1.31584	0.700863	0.758242	0.915074
Biological Process	GO:0034641	4	cellular nitrogen compound metabolic process	0.178494	TRINITY_DN63600_c0_g1_m.17517	475	0.643119	Down	0.0139322	S	PREDICTED: V-type proton ATPase subunit B 2 [Elaeis guineensis]	0.922607	0.00468827	46.249	IPS(0.923)KT(0.077)LDQYYSR	3	0.9152	1	1.06034	1.42661	1.23422	0.802791	0.804054	0.786309
Biological Process	GO:0055086	6	nucleobase-containing small molecule metabolic process	0.0858517	TRINITY_DN96562_c0_g1_m.30729	380	0.487748	Down	0.00068179	T	"PREDICTED: adenylosuccinate synthetase, chloroplastic [Elaeis guineensis]"	0.995971	7.54004e-27	107.5	VAGMEFGT(0.996)T(0.004)TGRPR	3	-0.42324	7	1.2918	1.30237	1.50792	0.681227	0.624174	0.695387
Biological Process	GO:0055086	6	nucleobase-containing small molecule metabolic process	0.0858517	TRINITY_DN87886_c0_g1_m.22253	889	0.601422	Down	0.00206277	T	"ATPase 11, plasma membrane-type [Asparagus officinalis]"	0.999935	0.00134176	54.09	T(1)LHGLQPPDSK	3	-2.2639	3	1.17751	1.29672	1.39455	0.730838	0.749564	0.846364
Biological Process	GO:0055086	6	nucleobase-containing small molecule metabolic process	0.0858517	TRINITY_DN63600_c0_g1_m.17517	475	0.643119	Down	0.0139322	S	PREDICTED: V-type proton ATPase subunit B 2 [Elaeis guineensis]	0.922607	0.00468827	46.249	IPS(0.923)KT(0.077)LDQYYSR	3	0.9152	1	1.06034	1.42661	1.23422	0.802791	0.804054	0.786309
Biological Process	GO:0009144	9	purine nucleoside triphosphate metabolic process	0.141085	TRINITY_DN87886_c0_g1_m.22253	889	0.601422	Down	0.00206277	T	"ATPase 11, plasma membrane-type [Asparagus officinalis]"	0.999935	0.00134176	54.09	T(1)LHGLQPPDSK	3	-2.2639	3	1.17751	1.29672	1.39455	0.730838	0.749564	0.846364
Biological Process	GO:0009144	9	purine nucleoside triphosphate metabolic process	0.141085	TRINITY_DN63600_c0_g1_m.17517	475	0.643119	Down	0.0139322	S	PREDICTED: V-type proton ATPase subunit B 2 [Elaeis guineensis]	0.922607	0.00468827	46.249	IPS(0.923)KT(0.077)LDQYYSR	3	0.9152	1	1.06034	1.42661	1.23422	0.802791	0.804054	0.786309
Biological Process	GO:0046034	11	ATP metabolic process	0.11146	TRINITY_DN87886_c0_g1_m.22253	889	0.601422	Down	0.00206277	T	"ATPase 11, plasma membrane-type [Asparagus officinalis]"	0.999935	0.00134176	54.09	T(1)LHGLQPPDSK	3	-2.2639	3	1.17751	1.29672	1.39455	0.730838	0.749564	0.846364
Biological Process	GO:0046034	11	ATP metabolic process	0.11146	TRINITY_DN63600_c0_g1_m.17517	475	0.643119	Down	0.0139322	S	PREDICTED: V-type proton ATPase subunit B 2 [Elaeis guineensis]	0.922607	0.00468827	46.249	IPS(0.923)KT(0.077)LDQYYSR	3	0.9152	1	1.06034	1.42661	1.23422	0.802791	0.804054	0.786309
Biological Process	GO:0006807	3	nitrogen compound metabolic process	0.109026	TRINITY_DN99334_c0_g1_m.35071	731	0.510931	Down	0.00256271	S	PREDICTED: serine/arginine repetitive matrix protein 1-like isoform X1 [Elaeis guineensis]	0.993799	0.0141137	57.708	IS(0.006)DS(0.994)FKR	3	1.4873	2	1.14504	1.35953	1.43972	0.611002	0.662875	0.741379
Biological Process	GO:0006807	3	nitrogen compound metabolic process	0.109026	TRINITY_DN96562_c0_g1_m.30729	380	0.487748	Down	0.00068179	T	"PREDICTED: adenylosuccinate synthetase, chloroplastic [Elaeis guineensis]"	0.995971	7.54004e-27	107.5	VAGMEFGT(0.996)T(0.004)TGRPR	3	-0.42324	7	1.2918	1.30237	1.50792	0.681227	0.624174	0.695387
Biological Process	GO:0006807	3	nitrogen compound metabolic process	0.109026	TRINITY_DN87886_c0_g1_m.22253	889	0.601422	Down	0.00206277	T	"ATPase 11, plasma membrane-type [Asparagus officinalis]"	0.999935	0.00134176	54.09	T(1)LHGLQPPDSK	3	-2.2639	3	1.17751	1.29672	1.39455	0.730838	0.749564	0.846364
Biological Process	GO:0006807	3	nitrogen compound metabolic process	0.109026	TRINITY_DN102910_c56_g26_m.5674	48	0.588661	Down	0.0392185	S	PREDICTED: glutamine synthetase nodule isozyme [Phoenix dactylifera]	0.995262	0.00164376	48.216	TLPGPVT(0.005)DPS(0.995)QIPK	3	2.5426	1	1.15603	1.78241	1.28006	0.837641	0.814815	0.830806
Biological Process	GO:0006807	3	nitrogen compound metabolic process	0.109026	TRINITY_DN63501_c0_g1_m.17511	2	0.658573	Down	0.0162019	S	ribosomal protein S4 (chloroplast) [Dendrobium catenatum]	0.999221	0.0184045	40.994	S(0.999)RY(0.001)RGPR	2	0.44933	1	1.24246	1.04674	1.31584	0.700863	0.758242	0.915074
Biological Process	GO:0006807	3	nitrogen compound metabolic process	0.109026	TRINITY_DN63600_c0_g1_m.17517	475	0.643119	Down	0.0139322	S	PREDICTED: V-type proton ATPase subunit B 2 [Elaeis guineensis]	0.922607	0.00468827	46.249	IPS(0.923)KT(0.077)LDQYYSR	3	0.9152	1	1.06034	1.42661	1.23422	0.802791	0.804054	0.786309
Biological Process	GO:0044249	4	cellular biosynthetic process	0.162495	TRINITY_DN96562_c0_g1_m.30729	380	0.487748	Down	0.00068179	T	"PREDICTED: adenylosuccinate synthetase, chloroplastic [Elaeis guineensis]"	0.995971	7.54004e-27	107.5	VAGMEFGT(0.996)T(0.004)TGRPR	3	-0.42324	7	1.2918	1.30237	1.50792	0.681227	0.624174	0.695387
Biological Process	GO:0044249	4	cellular biosynthetic process	0.162495	TRINITY_DN87886_c0_g1_m.22253	889	0.601422	Down	0.00206277	T	"ATPase 11, plasma membrane-type [Asparagus officinalis]"	0.999935	0.00134176	54.09	T(1)LHGLQPPDSK	3	-2.2639	3	1.17751	1.29672	1.39455	0.730838	0.749564	0.846364
Biological Process	GO:0044249	4	cellular biosynthetic process	0.162495	TRINITY_DN102910_c56_g26_m.5674	48	0.588661	Down	0.0392185	S	PREDICTED: glutamine synthetase nodule isozyme [Phoenix dactylifera]	0.995262	0.00164376	48.216	TLPGPVT(0.005)DPS(0.995)QIPK	3	2.5426	1	1.15603	1.78241	1.28006	0.837641	0.814815	0.830806
Biological Process	GO:0044249	4	cellular biosynthetic process	0.162495	TRINITY_DN63501_c0_g1_m.17511	2	0.658573	Down	0.0162019	S	ribosomal protein S4 (chloroplast) [Dendrobium catenatum]	0.999221	0.0184045	40.994	S(0.999)RY(0.001)RGPR	2	0.44933	1	1.24246	1.04674	1.31584	0.700863	0.758242	0.915074
Biological Process	GO:0046128	9	purine ribonucleoside metabolic process	0.161755	TRINITY_DN87886_c0_g1_m.22253	889	0.601422	Down	0.00206277	T	"ATPase 11, plasma membrane-type [Asparagus officinalis]"	0.999935	0.00134176	54.09	T(1)LHGLQPPDSK	3	-2.2639	3	1.17751	1.29672	1.39455	0.730838	0.749564	0.846364
Biological Process	GO:0046128	9	purine ribonucleoside metabolic process	0.161755	TRINITY_DN63600_c0_g1_m.17517	475	0.643119	Down	0.0139322	S	PREDICTED: V-type proton ATPase subunit B 2 [Elaeis guineensis]	0.922607	0.00468827	46.249	IPS(0.923)KT(0.077)LDQYYSR	3	0.9152	1	1.06034	1.42661	1.23422	0.802791	0.804054	0.786309
Biological Process	GO:0044271	5	cellular nitrogen compound biosynthetic process	0.209533	TRINITY_DN96562_c0_g1_m.30729	380	0.487748	Down	0.00068179	T	"PREDICTED: adenylosuccinate synthetase, chloroplastic [Elaeis guineensis]"	0.995971	7.54004e-27	107.5	VAGMEFGT(0.996)T(0.004)TGRPR	3	-0.42324	7	1.2918	1.30237	1.50792	0.681227	0.624174	0.695387
Biological Process	GO:0044271	5	cellular nitrogen compound biosynthetic process	0.209533	TRINITY_DN87886_c0_g1_m.22253	889	0.601422	Down	0.00206277	T	"ATPase 11, plasma membrane-type [Asparagus officinalis]"	0.999935	0.00134176	54.09	T(1)LHGLQPPDSK	3	-2.2639	3	1.17751	1.29672	1.39455	0.730838	0.749564	0.846364
Biological Process	GO:0044271	5	cellular nitrogen compound biosynthetic process	0.209533	TRINITY_DN63501_c0_g1_m.17511	2	0.658573	Down	0.0162019	S	ribosomal protein S4 (chloroplast) [Dendrobium catenatum]	0.999221	0.0184045	40.994	S(0.999)RY(0.001)RGPR	2	0.44933	1	1.24246	1.04674	1.31584	0.700863	0.758242	0.915074
Biological Process	GO:0009150	10	purine ribonucleotide metabolic process	0.161755	TRINITY_DN87886_c0_g1_m.22253	889	0.601422	Down	0.00206277	T	"ATPase 11, plasma membrane-type [Asparagus officinalis]"	0.999935	0.00134176	54.09	T(1)LHGLQPPDSK	3	-2.2639	3	1.17751	1.29672	1.39455	0.730838	0.749564	0.846364
Biological Process	GO:0009150	10	purine ribonucleotide metabolic process	0.161755	TRINITY_DN63600_c0_g1_m.17517	475	0.643119	Down	0.0139322	S	PREDICTED: V-type proton ATPase subunit B 2 [Elaeis guineensis]	0.922607	0.00468827	46.249	IPS(0.923)KT(0.077)LDQYYSR	3	0.9152	1	1.06034	1.42661	1.23422	0.802791	0.804054	0.786309

## Sheet: all
GO Terms Level 1	GO Terms Description	GO Terms Level	GO Terms ID	Mapping	Background	All Mapping	All Background	Fold Enrichment	Fisher' exact test P value	-log10(p value)	Related Protein
Cellular Component	ribosome	8	GO:0005840	8	22	36	232	2.34	0.00984281	2.01	TRINITY_DN103612_c1_g1_m.7239 TRINITY_DN103612_c1_g1_m.7236 TRINITY_DN97922_c1_g1_m.32767 TRINITY_DN94595_c0_g1_m.28019 TRINITY_DN105098_c2_g8_m.10531 TRINITY_DN100025_c1_g4_m.48 TRINITY_DN63501_c0_g1_m.17511 TRINITY_DN102019_c1_g1_m.3794
	ribonucleoprotein complex	3	GO:1990904	9	27	36	232	2.15	0.0114732	1.94	TRINITY_DN97391_c0_g1_m.31953 TRINITY_DN103612_c1_g1_m.7239 TRINITY_DN103612_c1_g1_m.7236 TRINITY_DN97922_c1_g1_m.32767 TRINITY_DN94595_c0_g1_m.28019 TRINITY_DN105098_c2_g8_m.10531 TRINITY_DN100025_c1_g4_m.48 TRINITY_DN63501_c0_g1_m.17511 TRINITY_DN102019_c1_g1_m.3794
	intracellular ribonucleoprotein complex	6	GO:0030529	9	27	36	232	2.15	0.0114732	1.94	TRINITY_DN97391_c0_g1_m.31953 TRINITY_DN103612_c1_g1_m.7239 TRINITY_DN103612_c1_g1_m.7236 TRINITY_DN97922_c1_g1_m.32767 TRINITY_DN94595_c0_g1_m.28019 TRINITY_DN105098_c2_g8_m.10531 TRINITY_DN100025_c1_g4_m.48 TRINITY_DN63501_c0_g1_m.17511 TRINITY_DN102019_c1_g1_m.3794
	proton-transporting two-sector ATPase complex, catalytic domain	6	GO:0033178	4	7	36	232	3.68	0.0122713	1.91	TRINITY_DN92372_c0_g3_m.25578 TRINITY_DN88673_c0_g1_m.22662 TRINITY_DN94812_c0_g1_m.28275 TRINITY_DN63600_c0_g1_m.17517
	proton-transporting two-sector ATPase complex	5	GO:0016469	4	8	36	232	3.22	0.0218029	1.66	TRINITY_DN92372_c0_g3_m.25578 TRINITY_DN88673_c0_g1_m.22662 TRINITY_DN94812_c0_g1_m.28275 TRINITY_DN63600_c0_g1_m.17517
	non-membrane-bounded organelle	3	GO:0043228	9	32	36	232	1.81	0.037403	1.43	TRINITY_DN103612_c1_g1_m.7239 TRINITY_DN103612_c1_g1_m.7236 TRINITY_DN97922_c1_g1_m.32767 TRINITY_DN94595_c0_g1_m.28019 TRINITY_DN105098_c2_g8_m.10531 TRINITY_DN97433_c4_g4_m.32011 TRINITY_DN100025_c1_g4_m.48 TRINITY_DN63501_c0_g1_m.17511 TRINITY_DN102019_c1_g1_m.3794
	intracellular non-membrane-bounded organelle	7	GO:0043232	9	32	36	232	1.81	0.037403	1.43	TRINITY_DN103612_c1_g1_m.7239 TRINITY_DN103612_c1_g1_m.7236 TRINITY_DN97922_c1_g1_m.32767 TRINITY_DN94595_c0_g1_m.28019 TRINITY_DN105098_c2_g8_m.10531 TRINITY_DN97433_c4_g4_m.32011 TRINITY_DN100025_c1_g4_m.48 TRINITY_DN63501_c0_g1_m.17511 TRINITY_DN102019_c1_g1_m.3794
Molecular Function	carboxy-lyase activity	5	GO:0016831	6	9	158	864	3.65	0.00177439	2.75	TRINITY_DN88736_c0_g1_m.22706 TRINITY_DN96247_c1_g1_m.30267 TRINITY_DN96519_c0_g1_m.30665 TRINITY_DN97066_c1_g1_m.31437 TRINITY_DN86269_c0_g1_m.21504 TRINITY_DN63741_c0_g1_m.17529
	carbon-carbon lyase activity	4	GO:0016830	7	12	158	864	3.19	0.00210748	2.68	TRINITY_DN88736_c0_g1_m.22706 TRINITY_DN96247_c1_g1_m.30267 TRINITY_DN96519_c0_g1_m.30665 TRINITY_DN97066_c1_g1_m.31437 TRINITY_DN96287_c0_g1_m.30344 TRINITY_DN86269_c0_g1_m.21504 TRINITY_DN63741_c0_g1_m.17529
	oxidoreductase activity, acting on the aldehyde or oxo group of donors, NAD or NADP as acceptor	5	GO:0016620	4	6	158	864	3.65	0.0119457	1.92	TRINITY_DN88061_c0_g1_m.22326 TRINITY_DN94662_c0_g1_m.28114 TRINITY_DN96518_c1_g6_m.30664 TRINITY_DN91364_c1_g1_m.24671
	phosphoenolpyruvate carboxylase activity	7	GO:0008964	3	4	158	864	4.1	0.0208313	1.68	TRINITY_DN96247_c1_g1_m.30267 TRINITY_DN97066_c1_g1_m.31437 TRINITY_DN86269_c0_g1_m.21504
	P-P-bond-hydrolysis-driven transmembrane transporter activity	6	GO:0015405	7	17	158	864	2.25	0.0227242	1.64	TRINITY_DN92372_c0_g3_m.25578 TRINITY_DN89983_c0_g4_m.23490 TRINITY_DN103460_c0_g1_m.6877 TRINITY_DN105080_c0_g1_m.10486 TRINITY_DN91683_c0_g1_m.24948 TRINITY_DN88673_c0_g1_m.22662 TRINITY_DN94812_c0_g1_m.28275
	primary active transmembrane transporter activity	5	GO:0015399	7	17	158	864	2.25	0.0227242	1.64	TRINITY_DN92372_c0_g3_m.25578 TRINITY_DN89983_c0_g4_m.23490 TRINITY_DN103460_c0_g1_m.6877 TRINITY_DN105080_c0_g1_m.10486 TRINITY_DN91683_c0_g1_m.24948 TRINITY_DN88673_c0_g1_m.22662 TRINITY_DN94812_c0_g1_m.28275
	hydrolase activity, acting on acid anhydrides, catalyzing transmembrane movement of substances	5	GO:0016820	7	17	158	864	2.25	0.0227242	1.64	TRINITY_DN92372_c0_g3_m.25578 TRINITY_DN89983_c0_g4_m.23490 TRINITY_DN103460_c0_g1_m.6877 TRINITY_DN105080_c0_g1_m.10486 TRINITY_DN88673_c0_g1_m.22662 TRINITY_DN94812_c0_g1_m.28275 TRINITY_DN63600_c0_g1_m.17517
	lyase activity	3	GO:0016829	7	17	158	864	2.25	0.0227242	1.64	TRINITY_DN88736_c0_g1_m.22706 TRINITY_DN96247_c1_g1_m.30267 TRINITY_DN96519_c0_g1_m.30665 TRINITY_DN97066_c1_g1_m.31437 TRINITY_DN96287_c0_g1_m.30344 TRINITY_DN86269_c0_g1_m.21504 TRINITY_DN63741_c0_g1_m.17529
Biological Process	single-organism metabolic process	3	GO:0044710	44	150	102	549	1.58	9.49194e-05	4.02	TRINITY_DN88736_c0_g1_m.22706 TRINITY_DN103010_c1_g1_m.5891 TRINITY_DN98738_c0_g1_m.34073 TRINITY_DN63600_c0_g1_m.17517 TRINITY_DN103348_c8_g2_m.6625 TRINITY_DN94662_c0_g1_m.28114 TRINITY_DN102910_c56_g26_m.5674 TRINITY_DN68564_c0_g1_m.17886 TRINITY_DN96287_c0_g1_m.30344 TRINITY_DN86269_c0_g1_m.21504 TRINITY_DN104761_c0_g7_m.9713 TRINITY_DN104387_c0_g1_m.8902 TRINITY_DN96142_c2_g1_m.30101 TRINITY…
	oxidation-reduction process	4	GO:0055114	23	70	102	549	1.77	0.00154075	2.81	TRINITY_DN97347_c0_g1_m.31886 TRINITY_DN96247_c1_g1_m.30267 TRINITY_DN103010_c1_g1_m.5891 TRINITY_DN98738_c0_g1_m.34073 TRINITY_DN94644_c0_g1_m.28091 TRINITY_DN103348_c8_g2_m.6625 TRINITY_DN94662_c0_g1_m.28114 TRINITY_DN98303_c3_g1_m.33397 TRINITY_DN93191_c1_g1_m.26364 TRINITY_DN103754_c1_g13_m.7535 TRINITY_DN86269_c0_g1_m.21504 TRINITY_DN104730_c3_g5_m.9631 TRINITY_DN104761_c0_g7_m.9713 TRINITY_…
	alpha-amino acid metabolic process	9	GO:1901605	6	10	102	549	3.23	0.00397029	2.4	TRINITY_DN104176_c8_g1_m.8436 TRINITY_DN88736_c0_g1_m.22706 TRINITY_DN100616_c1_g1_m.1117 TRINITY_DN102910_c56_g26_m.5674 TRINITY_DN96519_c0_g1_m.30665 TRINITY_DN68564_c0_g1_m.17886
	oxoacid metabolic process	6	GO:0043436	16	46	102	549	1.87	0.00476745	2.32	TRINITY_DN88736_c0_g1_m.22706 TRINITY_DN86703_c0_g1_m.21707 TRINITY_DN100616_c1_g1_m.1117 TRINITY_DN96241_c1_g1_m.30260 TRINITY_DN96247_c1_g1_m.30267 TRINITY_DN96519_c0_g1_m.30665 TRINITY_DN94644_c0_g1_m.28091 TRINITY_DN104176_c8_g1_m.8436 TRINITY_DN91480_c0_g1_m.24763 TRINITY_DN101438_c0_g1_m.2694 TRINITY_DN102910_c56_g26_m.5674 TRINITY_DN68564_c0_g1_m.17886 TRINITY_DN97066_c1_g1_m.31437 TRINITY…
	organic acid metabolic process	5	GO:0006082	16	46	102	549	1.87	0.00476745	2.32	TRINITY_DN88736_c0_g1_m.22706 TRINITY_DN86703_c0_g1_m.21707 TRINITY_DN100616_c1_g1_m.1117 TRINITY_DN96241_c1_g1_m.30260 TRINITY_DN96247_c1_g1_m.30267 TRINITY_DN96519_c0_g1_m.30665 TRINITY_DN94644_c0_g1_m.28091 TRINITY_DN104176_c8_g1_m.8436 TRINITY_DN91480_c0_g1_m.24763 TRINITY_DN101438_c0_g1_m.2694 TRINITY_DN102910_c56_g26_m.5674 TRINITY_DN68564_c0_g1_m.17886 TRINITY_DN97066_c1_g1_m.31437 TRINITY…
	carboxylic acid metabolic process	7	GO:0019752	16	46	102	549	1.87	0.00476745	2.32	TRINITY_DN88736_c0_g1_m.22706 TRINITY_DN86703_c0_g1_m.21707 TRINITY_DN100616_c1_g1_m.1117 TRINITY_DN96241_c1_g1_m.30260 TRINITY_DN96247_c1_g1_m.30267 TRINITY_DN96519_c0_g1_m.30665 TRINITY_DN94644_c0_g1_m.28091 TRINITY_DN104176_c8_g1_m.8436 TRINITY_DN91480_c0_g1_m.24763 TRINITY_DN101438_c0_g1_m.2694 TRINITY_DN102910_c56_g26_m.5674 TRINITY_DN68564_c0_g1_m.17886 TRINITY_DN97066_c1_g1_m.31437 TRINITY…
	carbon fixation	4	GO:0015977	4	5	102	549	4.31	0.00485895	2.31	TRINITY_DN96247_c1_g1_m.30267 TRINITY_DN97066_c1_g1_m.31437 TRINITY_DN86269_c0_g1_m.21504 TRINITY_DN63741_c0_g1_m.17529
	small molecule metabolic process	4	GO:0044281	23	76	102	549	1.63	0.00537669	2.27	TRINITY_DN88736_c0_g1_m.22706 TRINITY_DN86703_c0_g1_m.21707 TRINITY_DN100616_c1_g1_m.1117 TRINITY_DN87886_c0_g1_m.22253 TRINITY_DN96247_c1_g1_m.30267 TRINITY_DN88673_c0_g1_m.22662 TRINITY_DN94812_c0_g1_m.28275 TRINITY_DN63600_c0_g1_m.17517 TRINITY_DN94644_c0_g1_m.28091 TRINITY_DN104176_c8_g1_m.8436 TRINITY_DN102910_c56_g26_m.5674 TRINITY_DN68564_c0_g1_m.17886 TRINITY_DN96287_c0_g1_m.30344 TRINITY…
	organonitrogen compound metabolic process	4	GO:1901564	23	78	102	549	1.59	0.00776854	2.11	TRINITY_DN88736_c0_g1_m.22706 TRINITY_DN103612_c1_g1_m.7236 TRINITY_DN100616_c1_g1_m.1117 TRINITY_DN87886_c0_g1_m.22253 TRINITY_DN88673_c0_g1_m.22662 TRINITY_DN94812_c0_g1_m.28275 TRINITY_DN63600_c0_g1_m.17517 TRINITY_DN102019_c1_g1_m.3794 TRINITY_DN104176_c8_g1_m.8436 TRINITY_DN105098_c2_g8_m.10531 TRINITY_DN102910_c56_g26_m.5674 TRINITY_DN68564_c0_g1_m.17886 TRINITY_DN96287_c0_g1_m.30344 TRINIT…
	purine-containing compound metabolic process	5	GO:0072521	11	29	102	549	2.04	0.0095581	2.02	TRINITY_DN100616_c1_g1_m.1117 TRINITY_DN87886_c0_g1_m.22253 TRINITY_DN88673_c0_g1_m.22662 TRINITY_DN94812_c0_g1_m.28275 TRINITY_DN63600_c0_g1_m.17517 TRINITY_DN104176_c8_g1_m.8436 TRINITY_DN101438_c0_g1_m.2694 TRINITY_DN96562_c0_g1_m.30729 TRINITY_DN104477_c0_g1_m.9084 TRINITY_DN75629_c0_g1_m.18812 TRINITY_DN96287_c0_g1_m.30344
	proton transport	8	GO:0015992	5	9	102	549	2.99	0.0135648	1.87	TRINITY_DN92372_c0_g3_m.25578 TRINITY_DN91683_c0_g1_m.24948 TRINITY_DN88673_c0_g1_m.22662 TRINITY_DN94812_c0_g1_m.28275 TRINITY_DN63600_c0_g1_m.17517
	hydrogen transport	6	GO:0006818	5	9	102	549	2.99	0.0135648	1.87	TRINITY_DN92372_c0_g3_m.25578 TRINITY_DN91683_c0_g1_m.24948 TRINITY_DN88673_c0_g1_m.22662 TRINITY_DN94812_c0_g1_m.28275 TRINITY_DN63600_c0_g1_m.17517
	single-organism biosynthetic process	4	GO:0044711	12	36	102	549	1.79	0.0212263	1.67	TRINITY_DN86703_c0_g1_m.21707 TRINITY_DN96241_c1_g1_m.30260 TRINITY_DN87886_c0_g1_m.22253 TRINITY_DN88673_c0_g1_m.22662 TRINITY_DN94812_c0_g1_m.28275 TRINITY_DN103348_c8_g2_m.6625 TRINITY_DN94644_c0_g1_m.28091 TRINITY_DN92858_c0_g1_m.26036 TRINITY_DN101438_c0_g1_m.2694 TRINITY_DN102910_c56_g26_m.5674 TRINITY_DN96562_c0_g1_m.30729 TRINITY_DN104477_c0_g1_m.9084
	carboxylic acid catabolic process	8	GO:0046395	3	4	102	549	4.04	0.0216352	1.66	TRINITY_DN104176_c8_g1_m.8436 TRINITY_DN100616_c1_g1_m.1117 TRINITY_DN68564_c0_g1_m.17886

## Sheet: all GO2Protein
GO Terms Level 1	GO Terms ID	GO Terms Level	GO Terms Description	Fisher's exact test P value	Protein accession	Position	GP/SPUF Ratio	Regulated Type	GP/SPUF P value	Amino acid	Protein description	Localization probability	PEP	Score	Modified sequence	Charge	Mass error [ppm]	MS/MS Count	SPUF1	SPUF2	SPUF3	GP1	GP2	GP3
Cellular Component	GO:0033176	6	proton-transporting V-type ATPase complex	0.114764	TRINITY_DN92372_c0_g3_m.25578	124	1.53123	Up	0.0157346	S	PREDICTED: V-type proton ATPase subunit F-like [Prunus mume]	0.9985	1.02077e-05	78.902	YLFS(0.001)AES(0.998)VASDRR	3	0.11241	1	0.85473	0.888889	0.609641	1.30982	1.15059	1.14298
Cellular Component	GO:0033176	6	proton-transporting V-type ATPase complex	0.114764	TRINITY_DN63600_c0_g1_m.17517	475	0.643119	Down	0.0139322	S	PREDICTED: V-type proton ATPase subunit B 2 [Elaeis guineensis]	0.922607	0.00468827	46.249	IPS(0.923)KT(0.077)LDQYYSR	3	0.9152	1	1.06034	1.42661	1.23422	0.802791	0.804054	0.786309
Cellular Component	GO:0043228	3	non-membrane-bounded organelle	0.037403	TRINITY_DN103612_c1_g1_m.7239	110	2.16148	Up	0.00210595	S	PREDICTED: 40S ribosomal protein S7-like [Musa acuminata subsp. malaccensis]	0.999915	3.00285e-55	149.69	DVVFEYPVTES(1)A	2	0.532	3	0.66277	0.754448	0.636432	1.49694	1.28708	1.6549
Cellular Component	GO:0043228	3	non-membrane-bounded organelle	0.037403	TRINITY_DN103612_c1_g1_m.7236	391	2.24732	Up	0.00375871	S	PREDICTED: 60S ribosomal protein L4 [Ziziphus jujuba]	0.876944	2.662e-106	165.66	T(0.041)MIS(0.877)DS(0.082)DYTEFENFSK	3	-0.60378	2	0.640173	0.665702	0.754545	1.42676	1.38674	1.81692
Cellular Component	GO:0043228	3	non-membrane-bounded organelle	0.037403	TRINITY_DN97922_c1_g1_m.32767	271	2.36334	Up	0.000297606	S	PREDICTED: 40S ribosomal protein S6 [Musa acuminata subsp. malaccensis]	1	0.000621062	78.342	ERRS(1)ES(1)LAK	2	1.3603	9	0.647506	0.594249	0.635476	1.36301	1.46675	1.60678
Cellular Component	GO:0043228	3	non-membrane-bounded organelle	0.037403	TRINITY_DN97922_c1_g1_m.32767	269	2.96839	Up	0.000500021	S	PREDICTED: 40S ribosomal protein S6 [Musa acuminata subsp. malaccensis]	1	0.000621062	74.789	ERRS(1)ES(1)LAK	2	1.3603	4	0.531699	0.498403	0.591538	1.44521	1.58076	1.78769
Cellular Component	GO:0043228	3	non-membrane-bounded organelle	0.037403	TRINITY_DN94595_c0_g1_m.28019	6	1.57515	Up	7.5978e-08	S	60S ribosomal protein L9 [Ananas comosus]	0.8533	1.34026e-69	136.68	T(0.028)ILS(0.853)S(0.099)HT(0.02)MDIPEEVTVK	3	0.57693	2	0.775528	0.785321	0.775529	1.22556	1.22139	1.23319
Cellular Component	GO:0043228	3	non-membrane-bounded organelle	0.037403	TRINITY_DN105098_c2_g8_m.10531	141	2.39882	Up	0.000118545	T	PREDICTED: 60S ribosomal protein L13-1 [Elaeis guineensis]	0.966693	0	230.27	AGDS(0.033)T(0.967)PEELATATQVK	2	-0.48452	8	0.588848	0.766184	0.585837	1.57551	1.5422	1.53808
Cellular Component	GO:0043228	3	non-membrane-bounded organelle	0.037403	TRINITY_DN97433_c4_g4_m.32011	349	1.85307	Up	0.000692762	T	tubulin alpha-3 chain [Asparagus officinalis]	1	2.01289e-08	89.468	TVQFVDWCPT(1)GFK	2	0.76613	2	0.800532	0.683666	0.736029	1.2733	1.36872	1.47222
Cellular Component	GO:0043228	3	non-membrane-bounded organelle	0.037403	TRINITY_DN100025_c1_g4_m.48	17	1.97553	Up	0.00644157	S	PREDICTED: 60S ribosomal protein L8-like [Elaeis guineensis]	0.999988	0.000316614	77.644	FRS(1)LDFSER	3	0.23528	5	0.718321	0.727131	0.719838	1.283	1.29901	1.69559
Cellular Component	GO:0043228	3	non-membrane-bounded organelle	0.037403	TRINITY_DN63501_c0_g1_m.17511	2	0.658573	Down	0.0162019	S	ribosomal protein S4 (chloroplast) [Dendrobium catenatum]	0.999221	0.0184045	40.994	S(0.999)RY(0.001)RGPR	2	0.44933	1	1.24246	1.04674	1.31584	0.700863	0.758242	0.915074
Cellular Component	GO:0043228	3	non-membrane-bounded organelle	0.037403	TRINITY_DN102019_c1_g1_m.3794	134	1.66617	Up	0.000761324	S	ribosomal protein L2 (chloroplast) [Phalaenopsis equestris]	0.998905	0.000620392	114.89	YS(0.001)DS(0.999)FILR	2	0.67841	5	0.695135	0.792994	0.745455	1.31749	1.2444	1.15963
Cellular Component	GO:0005840	8	ribosome	0.00984281	TRINITY_DN103612_c1_g1_m.7239	110	2.16148	Up	0.00210595	S	PREDICTED: 40S ribosomal protein S7-like [Musa acuminata subsp. malaccensis]	0.999915	3.00285e-55	149.69	DVVFEYPVTES(1)A	2	0.532	3	0.66277	0.754448	0.636432	1.49694	1.28708	1.6549
Cellular Component	GO:0005840	8	ribosome	0.00984281	TRINITY_DN103612_c1_g1_m.7236	391	2.24732	Up	0.00375871	S	PREDICTED: 60S ribosomal protein L4 [Ziziphus jujuba]	0.876944	2.662e-106	165.66	T(0.041)MIS(0.877)DS(0.082)DYTEFENFSK	3	-0.60378	2	0.640173	0.665702	0.754545	1.42676	1.38674	1.81692
Cellular Component	GO:0005840	8	ribosome	0.00984281	TRINITY_DN97922_c1_g1_m.32767	271	2.36334	Up	0.000297606	S	PREDICTED: 40S ribosomal protein S6 [Musa acuminata subsp. malaccensis]	1	0.000621062	78.342	ERRS(1)ES(1)LAK	2	1.3603	9	0.647506	0.594249	0.635476	1.36301	1.46675	1.60678
Cellular Component	GO:0005840	8	ribosome	0.00984281	TRINITY_DN97922_c1_g1_m.32767	269	2.96839	Up	0.000500021	S	PREDICTED: 40S ribosomal protein S6 [Musa acuminata subsp. malaccensis]	1	0.000621062	74.789	ERRS(1)ES(1)LAK	2	1.3603	4	0.531699	0.498403	0.591538	1.44521	1.58076	1.78769
Cellular Component	GO:0005840	8	ribosome	0.00984281	TRINITY_DN94595_c0_g1_m.28019	6	1.57515	Up	7.5978e-08	S	60S ribosomal protein L9 [Ananas comosus]	0.8533	1.34026e-69	136.68	T(0.028)ILS(0.853)S(0.099)HT(0.02)MDIPEEVTVK	3	0.57693	2	0.775528	0.785321	0.775529	1.22556	1.22139	1.23319
Cellular Component	GO:0005840	8	ribosome	0.00984281	TRINITY_DN105098_c2_g8_m.10531	141	2.39882	Up	0.000118545	T	PREDICTED: 60S ribosomal protein L13-1 [Elaeis guineensis]	0.966693	0	230.27	AGDS(0.033)T(0.967)PEELATATQVK	2	-0.48452	8	0.588848	0.766184	0.585837	1.57551	1.5422	1.53808
Cellular Component	GO:0005840	8	ribosome	0.00984281	TRINITY_DN100025_c1_g4_m.48	17	1.97553	Up	0.00644157	S	PREDICTED: 60S ribosomal protein L8-like [Elaeis guineensis]	0.999988	0.000316614	77.644	FRS(1)LDFSER	3	0.23528	5	0.718321	0.727131	0.719838	1.283	1.29901	1.69559
Cellular Component	GO:0005840	8	ribosome	0.00984281	TRINITY_DN63501_c0_g1_m.17511	2	0.658573	Down	0.0162019	S	ribosomal protein S4 (chloroplast) [Dendrobium catenatum]	0.999221	0.0184045	40.994	S(0.999)RY(0.001)RGPR	2	0.44933	1	1.24246	1.04674	1.31584	0.700863	0.758242	0.915074
Cellular Component	GO:0005840	8	ribosome	0.00984281	TRINITY_DN102019_c1_g1_m.3794	134	1.66617	Up	0.000761324	S	ribosomal protein L2 (chloroplast) [Phalaenopsis equestris]	0.998905	0.000620392	114.89	YS(0.001)DS(0.999)FILR	2	0.67841	5	0.695135	0.792994	0.745455	1.31749	1.2444	1.15963
Cellular Component	GO:0048475	3	coated membrane	0.297455	TRINITY_DN87476_c0_g2_m.22051	549	1.96526	Up	0.000548407	S	protein transport protein SEC23 [Asparagus officinalis]	0.948633	2.39795e-07	88.009	LAHYDS(0.048)GS(0.949)PVS(0.004)R	2	-0.15658	3	0.75045	0.661202	0.702922	1.26245	1.42632	1.46692
Cellular Component	GO:0048475	3	coated membrane	0.297455	TRINITY_DN87476_c0_g2_m.22051	547	1.96461	Up	0.00350351	S	protein transport protein SEC23 [Asparagus officinalis]	0.983886	3.7669e-12	97.203	LAHYDS(0.984)GS(0.016)PVSR	3	-0.33863	5	0.766667	0.676034	0.67776	1.18154	1.45	1.53435
Cellular Component	GO:0048475	3	coated membrane	0.297455	TRINITY_DN99194_c0_g1_m.34814	845	1.60165	Up	0.0105928	T	PREDICTED: AP-2 complex subunit alpha-1-like [Elaeis guineensis]	0.854324	0.000454549	66.92	FGT(0.854)T(0.146)MVNVK	3	-0.18275	4	0.830508	0.839631	0.662521	1.31879	1.07437	1.34295
Cellular Component	GO:0030135	9	coated vesicle	0.234542	TRINITY_DN87476_c0_g2_m.22051	549	1.96526	Up	0.000548407	S	protein transport protein SEC23 [Asparagus officinalis]	0.948633	2.39795e-07	88.009	LAHYDS(0.048)GS(0.949)PVS(0.004)R	2	-0.15658	3	0.75045	0.661202	0.702922	1.26245	1.42632	1.46692
Cellular Component	GO:0030135	9	coated vesicle	0.234542	TRINITY_DN87476_c0_g2_m.22051	547	1.96461	Up	0.00350351	S	protein transport protein SEC23 [Asparagus officinalis]	0.983886	3.7669e-12	97.203	LAHYDS(0.984)GS(0.016)PVSR	3	-0.33863	5	0.766667	0.676034	0.67776	1.18154	1.45	1.53435
Cellular Component	GO:0030135	9	coated vesicle	0.234542	TRINITY_DN97868_c0_g1_m.32677	225	1.66889	Up	0.000109987	S	PREDICTED: putative clathrin assembly protein At2g25430 [Phoenix dactylifera]	0.888676	0.00110611	78.903	NSTSFS(0.111)S(0.889)PR	2	0.061034	1	0.746169	0.735708	0.76843	1.20494	1.23852	1.31205
Cellular Component	GO:0045259	6	proton-transporting ATP synthase complex	0.0635818	TRINITY_DN88673_c0_g1_m.22662	3	1.86021	Up	0.00155771	T	ATP synthase CF1 alpha subunit (chloroplast) [Dendrobium huoshanense]	0.999998	6.94243e-07	84.94	GT(1)LRADEISNIIR	3	0.71127	1	0.636973	0.841546	0.616585	1.32966	1.23638	1.33129
Cellular Component	GO:0045259	6	proton-transporting ATP synthase complex	0.0635818	TRINITY_DN94812_c0_g1_m.28275	135	1.75551	Up	0.000162677	S	"PREDICTED: ATP synthase subunit gamma, mitochondrial-like [Phoenix dactylifera]"	0.999654	0.00129959	60.345	VYS(1)GPEKETK	3	-0.31997	1	0.711782	0.766635	0.725264	1.22281	1.29566	1.3501
[truncated: 1,158 more rows]
