# Supplementary material for: Comparative Proteome and Phosphoproteome Analyses Reveal Different Molecular Mechanism Between Stone Planting Under the Forest and Greenhouse Planting of Dendrobium huoshanense
Source: Front Plant Sci. 2022 Jul 7;13:937392. doi: 10.3389/fpls.2022.937392 (PMC9301318; doi:10.3389/fpls.2022.937392)
Supplement: Supplementary Figure 1 — Cluster analysis of the DEPs from proteome. [file Data_Sheet_1.ZIP › Supple Tab/Table S17.xlsx]

## Sheet: Up
KEGG pathway	Mapping	Background	All Mapping	All Background	Fold enrichment	Fisher's exact test p value	-log10(p value)	Related proteins
ath00410 beta-Alanine metabolism	4	5	70	392	4.48	0.00408786	2.39	TRINITY_DN88736_c0_g1_m.22706 TRINITY_DN94662_c0_g1_m.28114 TRINITY_DN96519_c0_g1_m.30665 TRINITY_DN96518_c1_g6_m.30664
ath00620 Pyruvate metabolism	7	17	70	392	2.31	0.0186871	1.73	TRINITY_DN86703_c0_g1_m.21707 TRINITY_DN96241_c1_g1_m.30260 TRINITY_DN94662_c0_g1_m.28114 TRINITY_DN97066_c1_g1_m.31437 TRINITY_DN96518_c1_g6_m.30664 TRINITY_DN86269_c0_g1_m.21504 TRINITY_DN75629_c0_g1_m.18812
ath00430 Taurine and hypotaurine metabolism	2	2	70	392	5.6	0.0315126	1.5	TRINITY_DN88736_c0_g1_m.22706 TRINITY_DN96519_c0_g1_m.30665
ath00340 Histidine metabolism	2	2	70	392	5.6	0.0315126	1.5	TRINITY_DN94662_c0_g1_m.28114 TRINITY_DN96518_c1_g6_m.30664
ath00561 Glycerolipid metabolism	3	5	70	392	3.36	0.0417156	1.38	TRINITY_DN94662_c0_g1_m.28114 TRINITY_DN96518_c1_g6_m.30664 TRINITY_DN99635_c0_g1_m.35548

## Sheet: Up Pathway2Protein
KEGG pathway	Fisher's exact test p value	Protein accession	Position	GP/SPUFRatio	Regulated Type	GP/SPUF P value	Amino acid	Protein description	Localization probability	PEP	Score	Modified sequence	Charge	Mass error [ppm]	MS/MS Count	SPUF1	SPUF2	SPUF3	GP1	GP2	GP3
ath00620 Pyruvate metabolism	0.0186871	TRINITY_DN86703_c0_g1_m.21707	1033	1.72285	Up	0.00330395	T	PREDICTED: acetyl-CoA carboxylase 1 [Elaeis guineensis]	0.789744	9.64269e-17	75.682	SLSELEMFTEEGERVS(0.21)T(0.79)PR	3	-0.45023	1	0.744063	0.809859	0.733333	1.19844	1.26369	1.47847
ath00620 Pyruvate metabolism	0.0186871	TRINITY_DN96241_c1_g1_m.30260	81	1.50444	Up	0.00179334	S	"PREDICTED: acetyl-coenzyme A synthetase, chloroplastic/glyoxysomal-like isoform X2 [Elaeis guineensis]"	1	0.000162798	93.345	SIAGS(1)DHLR	3	0.83189	4	0.768143	0.75576	0.911043	1.2019	1.19193	1.26939
ath00620 Pyruvate metabolism	0.0186871	TRINITY_DN96241_c1_g1_m.30260	89	1.59972	Up	0.000691787	S	"PREDICTED: acetyl-coenzyme A synthetase, chloroplastic/glyoxysomal-like isoform X2 [Elaeis guineensis]"	0.969193	4.53956e-08	82.663	HVDS(0.969)MT(0.031)RVPSGAGK	3	-0.98829	9	0.811499	0.706912	0.831288	1.23256	1.31407	1.21224
ath00620 Pyruvate metabolism	0.0186871	TRINITY_DN94662_c0_g1_m.28114	290	1.53087	Up	0.0146154	S	"aldehyde dehydrogenase family 2 member B7, mitochondrial-like [Ananas comosus]"	0.963301	0.000275081	78.903	LAFTGS(0.004)T(0.028)S(0.963)T(0.005)GK	3	0.0296	1	0.848261	0.8198	0.679634	1.17539	1.06108	1.35755
ath00620 Pyruvate metabolism	0.0186871	TRINITY_DN97066_c1_g1_m.31437	135	1.71051	Up	0.000236054	S	phosphoenolpyruvate carboxylase 2 [Gossypium hirsutum]	0.909915	1.76382e-43	100.66	KGDFADEASAT(0.006)T(0.084)ES(0.91)DAEETFKR	4	-0.71348	1	0.724638	0.798104	0.715613	1.2563	1.23094	1.34149
ath00620 Pyruvate metabolism	0.0186871	TRINITY_DN96518_c1_g6_m.30664	478	1.8923	Up	0.000658646	S	PREDICTED: aldehyde dehydrogenase family 3 member H1 [Phoenix dactylifera]	1	0.00126939	82.437	S(1)FGGEVSAR	2	0.16511	1	0.706308	0.64666	0.723029	1.19043	1.38229	1.35569
ath00620 Pyruvate metabolism	0.0186871	TRINITY_DN86269_c0_g1_m.21504	11	1.53457	Up	0.00507527	S	PREDICTED: phosphoenolpyruvate carboxylase 2 [Elaeis guineensis]	1	4.58017e-07	107.11	HAS(1)IDAQLR	3	-0.017494	12	0.79504	0.859882	0.777163	1.16351	1.17772	1.39098
ath00620 Pyruvate metabolism	0.0186871	TRINITY_DN86269_c0_g1_m.21504	760	2.46702	Up	0.000197267	S	PREDICTED: phosphoenolpyruvate carboxylase 2 [Elaeis guineensis]	0.991736	0.000700086	55.724	RKPS(0.992)GGIES(0.008)LR	3	-0.066071	2	0.616338	0.621681	0.680969	1.54054	1.48237	1.71128
ath00620 Pyruvate metabolism	0.0186871	TRINITY_DN75629_c0_g1_m.18812	569	1.93326	Up	9.24914e-05	S	PREDICTED: plastidial pyruvate kinase 2 [Elaeis guineensis]	0.947162	0.000333629	79.652	S(0.01)QS(0.947)T(0.043)HNIQIR	2	0.71901	1	0.662024	0.705771	0.649951	1.24403	1.2901	1.3667
ath00380 Tryptophan metabolism	0.147959	TRINITY_DN94662_c0_g1_m.28114	290	1.53087	Up	0.0146154	S	"aldehyde dehydrogenase family 2 member B7, mitochondrial-like [Ananas comosus]"	0.963301	0.000275081	78.903	LAFTGS(0.004)T(0.028)S(0.963)T(0.005)GK	3	0.0296	1	0.848261	0.8198	0.679634	1.17539	1.06108	1.35755
ath00380 Tryptophan metabolism	0.147959	TRINITY_DN96518_c1_g6_m.30664	478	1.8923	Up	0.000658646	S	PREDICTED: aldehyde dehydrogenase family 3 member H1 [Phoenix dactylifera]	1	0.00126939	82.437	S(1)FGGEVSAR	2	0.16511	1	0.706308	0.64666	0.723029	1.19043	1.38229	1.35569
ath00640 Propanoate metabolism	0.291767	TRINITY_DN86703_c0_g1_m.21707	1033	1.72285	Up	0.00330395	T	PREDICTED: acetyl-CoA carboxylase 1 [Elaeis guineensis]	0.789744	9.64269e-17	75.682	SLSELEMFTEEGERVS(0.21)T(0.79)PR	3	-0.45023	1	0.744063	0.809859	0.733333	1.19844	1.26369	1.47847
ath00640 Propanoate metabolism	0.291767	TRINITY_DN96241_c1_g1_m.30260	81	1.50444	Up	0.00179334	S	"PREDICTED: acetyl-coenzyme A synthetase, chloroplastic/glyoxysomal-like isoform X2 [Elaeis guineensis]"	1	0.000162798	93.345	SIAGS(1)DHLR	3	0.83189	4	0.768143	0.75576	0.911043	1.2019	1.19193	1.26939
ath00640 Propanoate metabolism	0.291767	TRINITY_DN96241_c1_g1_m.30260	89	1.59972	Up	0.000691787	S	"PREDICTED: acetyl-coenzyme A synthetase, chloroplastic/glyoxysomal-like isoform X2 [Elaeis guineensis]"	0.969193	4.53956e-08	82.663	HVDS(0.969)MT(0.031)RVPSGAGK	3	-0.98829	9	0.811499	0.706912	0.831288	1.23256	1.31407	1.21224
ath00410 beta-Alanine metabolism	0.00408786	TRINITY_DN88736_c0_g1_m.22706	472	1.50355	Up	0.000519978	S	PREDICTED: glutamate decarboxylase [Elaeis guineensis]	1	0.00348163	61.11	KS(1)VDEVPK	3	0.87561	1	0.757261	0.799342	0.803983	1.15174	1.14286	1.25466
ath00410 beta-Alanine metabolism	0.00408786	TRINITY_DN94662_c0_g1_m.28114	290	1.53087	Up	0.0146154	S	"aldehyde dehydrogenase family 2 member B7, mitochondrial-like [Ananas comosus]"	0.963301	0.000275081	78.903	LAFTGS(0.004)T(0.028)S(0.963)T(0.005)GK	3	0.0296	1	0.848261	0.8198	0.679634	1.17539	1.06108	1.35755
ath00410 beta-Alanine metabolism	0.00408786	TRINITY_DN96519_c0_g1_m.30665	8	1.50492	Up	0.000839939	S	glutamate decarboxylase [Asparagus officinalis]	0.993633	3.4227e-244	201.61	AQS(0.994)ES(0.006)S(0.001)DSSVHSTFASR	2	0.14002	25	0.767358	0.815814	0.800363	1.26484	1.11931	1.20287
ath00410 beta-Alanine metabolism	0.00408786	TRINITY_DN96519_c0_g1_m.30665	10	1.50589	Up	0.00688595	S	glutamate decarboxylase [Asparagus officinalis]	0.785336	3.79051e-14	76.889	AQS(0.053)ES(0.785)S(0.15)DS(0.004)S(0.007)VHSTFASR	3	-1.0104	1	0.708747	0.843721	0.830309	1.25913	1.06471	1.26434
ath00410 beta-Alanine metabolism	0.00408786	TRINITY_DN96518_c1_g6_m.30664	478	1.8923	Up	0.000658646	S	PREDICTED: aldehyde dehydrogenase family 3 member H1 [Phoenix dactylifera]	1	0.00126939	82.437	S(1)FGGEVSAR	2	0.16511	1	0.706308	0.64666	0.723029	1.19043	1.38229	1.35569
ath00650 Butanoate metabolism	0.147959	TRINITY_DN88736_c0_g1_m.22706	472	1.50355	Up	0.000519978	S	PREDICTED: glutamate decarboxylase [Elaeis guineensis]	1	0.00348163	61.11	KS(1)VDEVPK	3	0.87561	1	0.757261	0.799342	0.803983	1.15174	1.14286	1.25466
ath00650 Butanoate metabolism	0.147959	TRINITY_DN96519_c0_g1_m.30665	8	1.50492	Up	0.000839939	S	glutamate decarboxylase [Asparagus officinalis]	0.993633	3.4227e-244	201.61	AQS(0.994)ES(0.006)S(0.001)DSSVHSTFASR	2	0.14002	25	0.767358	0.815814	0.800363	1.26484	1.11931	1.20287
ath00650 Butanoate metabolism	0.147959	TRINITY_DN96519_c0_g1_m.30665	10	1.50589	Up	0.00688595	S	glutamate decarboxylase [Asparagus officinalis]	0.785336	3.79051e-14	76.889	AQS(0.053)ES(0.785)S(0.15)DS(0.004)S(0.007)VHSTFASR	3	-1.0104	1	0.708747	0.843721	0.830309	1.25913	1.06471	1.26434
ath00270 Cysteine and methionine metabolism	0.291767	TRINITY_DN104176_c8_g1_m.8436	46	2.88027	Up	5.77687e-05	S	PREDICTED: adenosylhomocysteinase-like [Phoenix dactylifera]	1	3.98938e-07	97.073	VKDLS(1)QADFGR	3	1.5574	2	0.515625	0.555974	0.536842	1.44421	1.55371	1.63483
ath00270 Cysteine and methionine metabolism	0.291767	TRINITY_DN100616_c1_g1_m.1117	52	1.72366	Up	0.000139023	S	PREDICTED: adenosylhomocysteinase-like [Phoenix dactylifera]	1	0.00191834	52.966	VKDMS(1)QADFGR	3	0.61365	2	0.719008	0.808682	0.748184	1.25841	1.30949	1.35492
ath00280 Valine, leucine and isoleucine degradation	0.147959	TRINITY_DN94662_c0_g1_m.28114	290	1.53087	Up	0.0146154	S	"aldehyde dehydrogenase family 2 member B7, mitochondrial-like [Ananas comosus]"	0.963301	0.000275081	78.903	LAFTGS(0.004)T(0.028)S(0.963)T(0.005)GK	3	0.0296	1	0.848261	0.8198	0.679634	1.17539	1.06108	1.35755
ath00280 Valine, leucine and isoleucine degradation	0.147959	TRINITY_DN96518_c1_g6_m.30664	478	1.8923	Up	0.000658646	S	PREDICTED: aldehyde dehydrogenase family 3 member H1 [Phoenix dactylifera]	1	0.00126939	82.437	S(1)FGGEVSAR	2	0.16511	1	0.706308	0.64666	0.723029	1.19043	1.38229	1.35569
ath04145 Phagosome	0.20509	TRINITY_DN92372_c0_g3_m.25578	124	1.53123	Up	0.0157346	S	PREDICTED: V-type proton ATPase subunit F-like [Prunus mume]	0.9985	1.02077e-05	78.902	YLFS(0.001)AES(0.998)VASDRR	3	0.11241	1	0.85473	0.888889	0.609641	1.30982	1.15059	1.14298
ath04145 Phagosome	0.20509	TRINITY_DN89983_c0_g4_m.23490	67	1.90836	Up	1.49186e-05	S	PREDICTED: V-type proton ATPase subunit D-like [Elaeis guineensis]	0.794572	0.00110478	75.739	AS(0.205)S(0.795)FALTEAK	3	0.23071	1	0.722365	0.729362	0.671595	1.34937	1.32019	1.38249
ath04145 Phagosome	0.20509	TRINITY_DN97433_c4_g4_m.32011	349	1.85307	Up	0.000692762	T	tubulin alpha-3 chain [Asparagus officinalis]	1	2.01289e-08	89.468	TVQFVDWCPT(1)GFK	2	0.76613	2	0.800532	0.683666	0.736029	1.2733	1.36872	1.47222
ath00330 Arginine and proline metabolism	0.0835488	TRINITY_DN94662_c0_g1_m.28114	290	1.53087	Up	0.0146154	S	"aldehyde dehydrogenase family 2 member B7, mitochondrial-like [Ananas comosus]"	0.963301	0.000275081	78.903	LAFTGS(0.004)T(0.028)S(0.963)T(0.005)GK	3	0.0296	1	0.848261	0.8198	0.679634	1.17539	1.06108	1.35755
ath00330 Arginine and proline metabolism	0.0835488	TRINITY_DN96518_c1_g6_m.30664	478	1.8923	Up	0.000658646	S	PREDICTED: aldehyde dehydrogenase family 3 member H1 [Phoenix dactylifera]	1	0.00126939	82.437	S(1)FGGEVSAR	2	0.16511	1	0.706308	0.64666	0.723029	1.19043	1.38229	1.35569
ath00053 Ascorbate and aldarate metabolism	0.291767	TRINITY_DN94662_c0_g1_m.28114	290	1.53087	Up	0.0146154	S	"aldehyde dehydrogenase family 2 member B7, mitochondrial-like [Ananas comosus]"	0.963301	0.000275081	78.903	LAFTGS(0.004)T(0.028)S(0.963)T(0.005)GK	3	0.0296	1	0.848261	0.8198	0.679634	1.17539	1.06108	1.35755
ath00053 Ascorbate and aldarate metabolism	0.291767	TRINITY_DN96518_c1_g6_m.30664	478	1.8923	Up	0.000658646	S	PREDICTED: aldehyde dehydrogenase family 3 member H1 [Phoenix dactylifera]	1	0.00126939	82.437	S(1)FGGEVSAR	2	0.16511	1	0.706308	0.64666	0.723029	1.19043	1.38229	1.35569
ath00260 Glycine, serine and threonine metabolism	0.291767	TRINITY_DN88061_c0_g1_m.22326	166	1.83357	Up	0.00152665	T	PREDICTED: betaine aldehyde dehydrogenase 2-like [Musa acuminata subsp. malaccensis]	0.99729	4.54995e-06	82.755	QRT(0.997)PVS(0.003)VPLQTFK	3	-1.4884	2	0.702183	0.67807	0.774684	1.20644	1.29236	1.45244
ath00260 Glycine, serine and threonine metabolism	0.291767	TRINITY_DN68564_c0_g1_m.17886	128	1.54779	Up	0.000459596	S	"PREDICTED: glycine cleavage system H protein 2, mitochondrial [Elaeis guineensis]"	0.953056	4.65564e-07	90.793	VQIS(0.001)DS(0.953)T(0.046)ELK	3	0.20276	4	0.78591	0.772163	0.83619	1.24916	1.16598	1.29068
ath00500 Starch and sucrose metabolism	0.20509	TRINITY_DN103348_c8_g2_m.6625	808	1.52771	Up	0.00410742	S	"PREDICTED: 1,4-alpha-glucan-branching enzyme 1, chloroplastic/amyloplastic isoform X1 [Elaeis guineensis]"	0.999986	2.0151e-43	141.18	INPS(1)AEYFSTEGK	2	-0.26631	5	0.720497	0.824302	0.87013	1.14836	1.20222	1.33873
ath00500 Starch and sucrose metabolism	0.20509	TRINITY_DN99583_c0_g1_m.35454	11	2.03724	Up	0.00076541	S	PREDICTED: LOW QUALITY PROTEIN: sucrose synthase 4 [Elaeis guineensis]	1	0.031038	43.958	LGRVPS(1)MR	3	-0.29768	1	0.745645	0.632546	0.670377	1.49087	1.25829	1.42428
ath00500 Starch and sucrose metabolism	0.20509	TRINITY_DN101438_c0_g1_m.2694	598	1.51834	Up	0.00590326	S	"PREDICTED: glucose-6-phosphate isomerase 1, chloroplastic [Elaeis guineensis]"	1	4.2681e-25	128.74	AIIAEGNCGS(1)PR	3	0.62788	1	0.83662	0.847505	0.716377	1.2311	1.09473	1.31895
ath00430 Taurine and hypotaurine metabolism	0.0315126	TRINITY_DN88736_c0_g1_m.22706	472	1.50355	Up	0.000519978	S	PREDICTED: glutamate decarboxylase [Elaeis guineensis]	1	0.00348163	61.11	KS(1)VDEVPK	3	0.87561	1	0.757261	0.799342	0.803983	1.15174	1.14286	1.25466
ath00430 Taurine and hypotaurine metabolism	0.0315126	TRINITY_DN96519_c0_g1_m.30665	8	1.50492	Up	0.000839939	S	glutamate decarboxylase [Asparagus officinalis]	0.993633	3.4227e-244	201.61	AQS(0.994)ES(0.006)S(0.001)DSSVHSTFASR	2	0.14002	25	0.767358	0.815814	0.800363	1.26484	1.11931	1.20287
ath00430 Taurine and hypotaurine metabolism	0.0315126	TRINITY_DN96519_c0_g1_m.30665	10	1.50589	Up	0.00688595	S	glutamate decarboxylase [Asparagus officinalis]	0.785336	3.79051e-14	76.889	AQS(0.053)ES(0.785)S(0.15)DS(0.004)S(0.007)VHSTFASR	3	-1.0104	1	0.708747	0.843721	0.830309	1.25913	1.06471	1.26434
ath00310 Lysine degradation	0.147959	TRINITY_DN94662_c0_g1_m.28114	290	1.53087	Up	0.0146154	S	"aldehyde dehydrogenase family 2 member B7, mitochondrial-like [Ananas comosus]"	0.963301	0.000275081	78.903	LAFTGS(0.004)T(0.028)S(0.963)T(0.005)GK	3	0.0296	1	0.848261	0.8198	0.679634	1.17539	1.06108	1.35755
ath00310 Lysine degradation	0.147959	TRINITY_DN96518_c1_g6_m.30664	478	1.8923	Up	0.000658646	S	PREDICTED: aldehyde dehydrogenase family 3 member H1 [Phoenix dactylifera]	1	0.00126939	82.437	S(1)FGGEVSAR	2	0.16511	1	0.706308	0.64666	0.723029	1.19043	1.38229	1.35569
ath04144 Endocytosis	0.180559	TRINITY_DN103352_c3_g6_m.6639	308	1.99968	Up	0.00108375	T	"PREDICTED: protein EARLY-RESPONSIVE TO DEHYDRATION 7, chloroplastic [Elaeis guineensis]"	0.825211	2.62849e-19	103.13	RRT(0.825)S(0.161)PCS(0.013)QPT(0.001)EVSK	3	0.044937	1	0.700322	0.604513	0.648889	1.43411	1.18583	1.28689
ath04144 Endocytosis	0.180559	TRINITY_DN103352_c3_g6_m.6639	458	1.56806	Up	0.0131636	S	"PREDICTED: protein EARLY-RESPONSIVE TO DEHYDRATION 7, chloroplastic [Elaeis guineensis]"	0.997522	0.0356713	40.727	T(0.002)LAKS(0.998)FAK	3	-0.66886	1	0.709989	0.833729	0.765556	1.20736	1.03976	1.37397
ath04144 Endocytosis	0.180559	TRINITY_DN99674_c1_g3_m.35628	533	1.86749	Up	0.000113723	S	PREDICTED: heat shock cognate 70 kDa protein 2 [Oryza sativa Japonica Group]	0.99942	0.00031628	63.185	Y(0.001)KS(0.999)EDEEHKK	4	0.11929	4	0.712488	0.704712	0.668288	1.2407	1.28474	1.36918
ath04144 Endocytosis	0.180559	TRINITY_DN89609_c0_g1_m.23233	348	2.17136	Up	2.78313e-05	S	PREDICTED: LOW QUALITY PROTEIN: clathrin interactor EPSIN 2-like [Phoenix dactylifera]	0.798088	4.50771e-12	78.554	AS(0.202)S(0.798)PQNNHHGEQPAVK	3	-0.35934	2	0.66487	0.587575	0.691203	1.43792	1.38027	1.40217
ath04144 Endocytosis	0.180559	TRINITY_DN89609_c0_g1_m.23233	262	1.50128	Up	0.00157945	S	PREDICTED: LOW QUALITY PROTEIN: clathrin interactor EPSIN 2-like [Phoenix dactylifera]	0.999692	1.35928e-10	63.823	S(1)FDKDKDHSYEEDDSYSYR	4	0.82823	1	0.785265	0.732528	0.899461	1.22235	1.17184	1.23478
ath04144 Endocytosis	0.180559	TRINITY_DN89609_c0_g1_m.23233	235	2.72078	Up	6.72451e-06	S	PREDICTED: LOW QUALITY PROTEIN: clathrin interactor EPSIN 2-like [Phoenix dactylifera]	0.98624	0.000414834	52.527	DSDEHS(0.986)GRGS(0.013)YK	3	0.17808	4	0.596586	0.534944	0.54219	1.48307	1.50554	1.56522
ath04144 Endocytosis	0.180559	TRINITY_DN89609_c0_g1_m.23233	651	1.7257	Up	0.00515919	S	PREDICTED: LOW QUALITY PROTEIN: clathrin interactor EPSIN 2-like [Phoenix dactylifera]	0.765812	6.65987e-70	152.68	NLNQPGLS(0.234)S(0.766)PLNQR	2	0.26755	2	0.735849	0.820535	0.675943	1.41309	1.11641	1.32283
ath04144 Endocytosis	0.180559	TRINITY_DN99194_c0_g1_m.34814	845	1.60165	Up	0.0105928	T	PREDICTED: AP-2 complex subunit alpha-1-like [Elaeis guineensis]	0.854324	0.000454549	66.92	FGT(0.854)T(0.146)MVNVK	3	-0.18275	4	0.830508	0.839631	0.662521	1.31879	1.07437	1.34295
ath04144 Endocytosis	0.180559	TRINITY_DN102922_c0_g2_m.5700	602	1.61726	Up	0.000687141	S	PREDICTED: ALG-2 interacting protein X-like [Phoenix dactylifera]	0.929475	4.68187e-29	120.21	LLAT(0.035)S(0.929)GS(0.035)HEDLFK	2	-0.16079	2	0.731849	0.857708	0.721689	1.19734	1.27407	1.26646
ath04144 Endocytosis	0.180559	TRINITY_DN99383_c1_g1_m.35154	174	1.62061	Up	0.000844832	S	PREDICTED: ADP-ribosylation factor GTPase-activating protein AGD7 [Elaeis guineensis]	0.999987	4.3685e-14	80.236	RNQS(1)ANDVRPGTIGGGK	3	-0.49509	9	0.820485	0.672397	0.78654	1.18877	1.22327	1.282
ath03050 Proteasome	0.111398	TRINITY_DN92741_c0_g1_m.25924	399	2.55476	Up	4.71442e-05	S	26S proteasome non-ATPase regulatory subunit 2 homolog A-like [Ananas comosus]	0.945954	1.21663e-48	104.66	LMTVPSEPTSSGT(0.002)S(0.023)S(0.946)PS(0.029)WLFK	3	0.28954	2	0.587243	0.741815	0.590176	1.66097	1.61388	1.62833
ath03050 Proteasome	0.111398	TRINITY_DN92741_c0_g1_m.25924	9	4.29603	Up	8.84837e-07	S	26S proteasome non-ATPase regulatory subunit 2 homolog A-like [Ananas comosus]	0.930921	5.66709e-50	107.65	TADQNPS(0.039)S(0.931)S(0.028)T(0.002)APEQASKPPPK	4	0.07091	2	0.483871	0.423363	0.477273	1.93732	2.01056	2
ath03050 Proteasome	0.111398	TRINITY_DN92741_c0_g1_m.25924	340	2.09188	Up	6.27524e-05	S	26S proteasome non-ATPase regulatory subunit 2 homolog A-like [Ananas comosus]	0.999999	4.78815e-16	96.143	DIEVMEPKS(1)PEDIYK	4	-0.29882	8	0.709677	0.696429	0.731672	1.40456	1.54148	1.52595
ath03050 Proteasome	0.111398	TRINITY_DN92741_c0_g1_m.25924	355	1.68635	Up	0.000477397	S	26S proteasome non-ATPase regulatory subunit 2 homolog A-like [Ananas comosus]	0.97483	1.49988e-06	60.735	AHLIDGRAS(0.975)AS(0.006)S(0.008)S(0.008)LDS(0.003)AR	3	1.1238	1	0.794721	0.738095	0.843842	1.26781	1.41327	1.32679
ath03050 Proteasome	0.111398	TRINITY_DN100000_c0_g1_m.1	56	2.05016	Up	1.91462e-05	T	PREDICTED: 26S proteasome regulatory subunit 4 homolog B [Nelumbo nucifera]	0.999998	0.000595093	87.719	LPT(1)VAPLTK	2	-0.51008	3	0.653744	0.687557	0.69442	1.43547	1.3972	1.34088
ath03050 Proteasome	0.111398	TRINITY_DN99768_c0_g4_m.35774	165	3.81731	Up	3.28899e-05	S	PREDICTED: probable proteasome inhibitor [Musa acuminata subsp. malaccensis]	0.936006	0.00111682	80.014	AVAS(0.058)AS(0.936)PS(0.006)R	2	-0.016752	2	0.396195	0.443541	0.489547	1.69977	1.78107	1.59344
ath00561 Glycerolipid metabolism	0.0417156	TRINITY_DN94662_c0_g1_m.28114	290	1.53087	Up	0.0146154	S	"aldehyde dehydrogenase family 2 member B7, mitochondrial-like [Ananas comosus]"	0.963301	0.000275081	78.903	LAFTGS(0.004)T(0.028)S(0.963)T(0.005)GK	3	0.0296	1	0.848261	0.8198	0.679634	1.17539	1.06108	1.35755
ath00561 Glycerolipid metabolism	0.0417156	TRINITY_DN96518_c1_g6_m.30664	478	1.8923	Up	0.000658646	S	PREDICTED: aldehyde dehydrogenase family 3 member H1 [Phoenix dactylifera]	1	0.00126939	82.437	S(1)FGGEVSAR	2	0.16511	1	0.706308	0.64666	0.723029	1.19043	1.38229	1.35569
ath00561 Glycerolipid metabolism	0.0417156	TRINITY_DN99635_c0_g1_m.35548	338	1.52729	Up	0.00916891	S	PREDICTED: diacylglycerol kinase 1 isoform X1 [Phoenix dactylifera]	0.997211	5.8076e-119	170.27	S(0.001)YS(0.997)FNQS(0.002)NDSGVEGTK	2	-1.1504	10	0.76734	0.704065	0.944785	1.1286	1.24941	1.31222
ath00340 Histidine metabolism	0.0315126	TRINITY_DN94662_c0_g1_m.28114	290	1.53087	Up	0.0146154	S	"aldehyde dehydrogenase family 2 member B7, mitochondrial-like [Ananas comosus]"	0.963301	0.000275081	78.903	LAFTGS(0.004)T(0.028)S(0.963)T(0.005)GK	3	0.0296	1	0.848261	0.8198	0.679634	1.17539	1.06108	1.35755
ath00340 Histidine metabolism	0.0315126	TRINITY_DN96518_c1_g6_m.30664	478	1.8923	Up	0.000658646	S	PREDICTED: aldehyde dehydrogenase family 3 member H1 [Phoenix dactylifera]	1	0.00126939	82.437	S(1)FGGEVSAR	2	0.16511	1	0.706308	0.64666	0.723029	1.19043	1.38229	1.35569
ath00010 Glycolysis / Gluconeogenesis	0.0764646	TRINITY_DN96241_c1_g1_m.30260	81	1.50444	Up	0.00179334	S	"PREDICTED: acetyl-coenzyme A synthetase, chloroplastic/glyoxysomal-like isoform X2 [Elaeis guineensis]"	1	0.000162798	93.345	SIAGS(1)DHLR	3	0.83189	4	0.768143	0.75576	0.911043	1.2019	1.19193	1.26939
ath00010 Glycolysis / Gluconeogenesis	0.0764646	TRINITY_DN96241_c1_g1_m.30260	89	1.59972	Up	0.000691787	S	"PREDICTED: acetyl-coenzyme A synthetase, chloroplastic/glyoxysomal-like isoform X2 [Elaeis guineensis]"	0.969193	4.53956e-08	82.663	HVDS(0.969)MT(0.031)RVPSGAGK	3	-0.98829	9	0.811499	0.706912	0.831288	1.23256	1.31407	1.21224
ath00010 Glycolysis / Gluconeogenesis	0.0764646	TRINITY_DN94662_c0_g1_m.28114	290	1.53087	Up	0.0146154	S	"aldehyde dehydrogenase family 2 member B7, mitochondrial-like [Ananas comosus]"	0.963301	0.000275081	78.903	LAFTGS(0.004)T(0.028)S(0.963)T(0.005)GK	3	0.0296	1	0.848261	0.8198	0.679634	1.17539	1.06108	1.35755
ath00010 Glycolysis / Gluconeogenesis	0.0764646	TRINITY_DN101438_c0_g1_m.2694	598	1.51834	Up	0.00590326	S	"PREDICTED: glucose-6-phosphate isomerase 1, chloroplastic [Elaeis guineensis]"	1	4.2681e-25	128.74	AIIAEGNCGS(1)PR	3	0.62788	1	0.83662	0.847505	0.716377	1.2311	1.09473	1.31895
ath00010 Glycolysis / Gluconeogenesis	0.0764646	TRINITY_DN96518_c1_g6_m.30664	478	1.8923	Up	0.000658646	S	PREDICTED: aldehyde dehydrogenase family 3 member H1 [Phoenix dactylifera]	1	0.00126939	82.437	S(1)FGGEVSAR	2	0.16511	1	0.706308	0.64666	0.723029	1.19043	1.38229	1.35569
ath00010 Glycolysis / Gluconeogenesis	0.0764646	TRINITY_DN91364_c1_g1_m.24671	207	1.79985	Up	0.000330472	S	"glyceraldehyde-3-phosphate dehydrogenase 2, cytosolic [Ananas comosus]"	0.999996	8.40349e-61	146.13	AAS(1)FNIIPSSTGAAK	2	0.26466	37	0.695738	0.766041	0.677451	1.23761	1.2458	1.36687
ath00010 Glycolysis / Gluconeogenesis	0.0764646	TRINITY_DN96287_c0_g1_m.30344	350	1.64889	Up	0.000190032	S	"PREDICTED: fructose-bisphosphate aldolase 1, cytoplasmic [Elaeis guineensis]"	0.999223	5.56702e-69	131.82	YGGDAALGDGAS(0.001)ES(0.999)LHVK	3	-0.1875	4	0.739423	0.811155	0.735093	1.30587	1.20833	1.25462
ath00010 Glycolysis / Gluconeogenesis	0.0764646	TRINITY_DN75629_c0_g1_m.18812	569	1.93326	Up	9.24914e-05	S	PREDICTED: plastidial pyruvate kinase 2 [Elaeis guineensis]	0.947162	0.000333629	79.652	S(0.01)QS(0.947)T(0.043)HNIQIR	2	0.71901	1	0.662024	0.705771	0.649951	1.24403	1.2901	1.3667
ath00071 Fatty acid degradation	0.20509	TRINITY_DN91480_c0_g1_m.24763	717	1.61044	Up	0.0104625	S	PREDICTED: peroxisomal fatty acid beta-oxidation multifunctional protein [Musa acuminata subsp. malaccensis]	0.808465	2.56154e-19	105.63	GLPLSFAGSS(0.057)S(0.808)S(0.134)K	3	0.58282	1	0.881148	0.633333	0.809969	1.38038	1.23657	1.12642
ath00071 Fatty acid degradation	0.20509	TRINITY_DN94662_c0_g1_m.28114	290	1.53087	Up	0.0146154	S	"aldehyde dehydrogenase family 2 member B7, mitochondrial-like [Ananas comosus]"	0.963301	0.000275081	78.903	LAFTGS(0.004)T(0.028)S(0.963)T(0.005)GK	3	0.0296	1	0.848261	0.8198	0.679634	1.17539	1.06108	1.35755
ath00071 Fatty acid degradation	0.20509	TRINITY_DN96518_c1_g6_m.30664	478	1.8923	Up	0.000658646	S	PREDICTED: aldehyde dehydrogenase family 3 member H1 [Phoenix dactylifera]	1	0.00126939	82.437	S(1)FGGEVSAR	2	0.16511	1	0.706308	0.64666	0.723029	1.19043	1.38229	1.35569

## Sheet: Down
KEGG pathway	Mapping	Background	All Mapping	All Background	Fold enrichment	Fisher's exact test p value	-log10(p value)	Related proteins
ath04144 Endocytosis	5	22	21	392	4.24	0.00390563	2.41	TRINITY_DN92499_c0_g1_m.25713 TRINITY_DN93958_c4_g1_m.27270 TRINITY_DN91631_c0_g1_m.24899 TRINITY_DN92204_c0_g2_m.25413 TRINITY_DN103576_c16_g4_m.7159
ath00630 Glyoxylate and dicarboxylate metabolism	3	14	21	392	4	0.0329794	1.48	TRINITY_DN96142_c2_g1_m.30101 TRINITY_DN102910_c56_g26_m.5674 TRINITY_DN63741_c0_g1_m.17529
ath00190 Oxidative phosphorylation	3	15	21	392	3.73	0.0398022	1.4	TRINITY_DN87886_c0_g1_m.22253 TRINITY_DN84490_c0_g1_m.20804 TRINITY_DN63600_c0_g1_m.17517

## Sheet: Down Pathway2Protein
KEGG pathway	Fisher's exact test p value	Protein accession	Position	GP/SPUF Ratio	Regulated Type	GP/SPUF P value	Amino acid	Protein description	Localization probability	PEP	Score	Modified sequence	Charge	Mass error [ppm]	MS/MS Count	SPUF1	SPUF2	SPUF3	GP1	GP2	GP3
ath04141 Protein processing in endoplasmic reticulum	0.353157	TRINITY_DN92499_c0_g1_m.25713	213	0.55781	Down	0.00261793	S	"PREDICTED: stromal 70 kDa heat shock-related protein, chloroplastic-like [Musa acuminata subsp. malaccensis]"	0.999224	0.00025552	61.52	AVVTVPAY(0.001)FNDS(0.999)QR	3	-1.2939	1	1.27411	1.57044	1.38503	0.855501	0.738693	0.765106
ath04141 Protein processing in endoplasmic reticulum	0.353157	TRINITY_DN91631_c0_g1_m.24899	359	0.547461	Down	0.00118839	T	"PREDICTED: stromal 70 kDa heat shock-related protein, chloroplastic-like [Musa acuminata subsp. malaccensis]"	0.864661	0.00335386	72.434	HIET(0.135)T(0.865)LTR	2	-2.6499	2	1.38724	1.63777	1.40979	0.795902	0.794118	0.837859
ath00250 Alanine, aspartate and glutamate metabolism	0.0949009	TRINITY_DN96562_c0_g1_m.30729	380	0.487748	Down	0.00068179	T	"PREDICTED: adenylosuccinate synthetase, chloroplastic [Elaeis guineensis]"	0.995971	7.54004e-27	107.5	VAGMEFGT(0.996)T(0.004)TGRPR	3	-0.42324	7	1.2918	1.30237	1.50792	0.681227	0.624174	0.695387
ath00250 Alanine, aspartate and glutamate metabolism	0.0949009	TRINITY_DN102910_c56_g26_m.5674	48	0.588661	Down	0.0392185	S	PREDICTED: glutamine synthetase nodule isozyme [Phoenix dactylifera]	0.995262	0.00164376	48.216	TLPGPVT(0.005)DPS(0.995)QIPK	3	2.5426	1	1.15603	1.78241	1.28006	0.837641	0.814815	0.830806
ath00190 Oxidative phosphorylation	0.0398022	TRINITY_DN87886_c0_g1_m.22253	889	0.601422	Down	0.00206277	T	"ATPase 11, plasma membrane-type [Asparagus officinalis]"	0.999935	0.00134176	54.09	T(1)LHGLQPPDSK	3	-2.2639	3	1.17751	1.29672	1.39455	0.730838	0.749564	0.846364
ath00190 Oxidative phosphorylation	0.0398022	TRINITY_DN84490_c0_g1_m.20804	118	0.361582	Down	0.000135922	S	PREDICTED: soluble inorganic pyrophosphatase 4-like [Musa acuminata subsp. malaccensis]	0.992352	8.05028e-25	140.35	ILS(0.992)S(0.008)LSR	2	-0.06254	6	1.442	1.36737	1.57302	0.506783	0.501006	0.576803
ath00190 Oxidative phosphorylation	0.0398022	TRINITY_DN63600_c0_g1_m.17517	475	0.643119	Down	0.0139322	S	PREDICTED: V-type proton ATPase subunit B 2 [Elaeis guineensis]	0.922607	0.00468827	46.249	IPS(0.923)KT(0.077)LDQYYSR	3	0.9152	1	1.06034	1.42661	1.23422	0.802791	0.804054	0.786309
ath00630 Glyoxylate and dicarboxylate metabolism	0.0329794	TRINITY_DN96142_c2_g1_m.30101	158	0.644432	Down	0.000422752	T	peroxisomal (S)-2-hydroxy-acid oxidase GLO1 isoform X1 [Asparagus officinalis]	0.996137	0.00241839	75.683	AIALT(0.004)VDT(0.996)PR	2	0.1438	1	1.3591	1.41335	1.38579	0.927287	0.80775	0.944667
ath00630 Glyoxylate and dicarboxylate metabolism	0.0329794	TRINITY_DN102910_c56_g26_m.5674	48	0.588661	Down	0.0392185	S	PREDICTED: glutamine synthetase nodule isozyme [Phoenix dactylifera]	0.995262	0.00164376	48.216	TLPGPVT(0.005)DPS(0.995)QIPK	3	2.5426	1	1.15603	1.78241	1.28006	0.837641	0.814815	0.830806
ath00630 Glyoxylate and dicarboxylate metabolism	0.0329794	TRINITY_DN63741_c0_g1_m.17529	337	0.624355	Down	0.000347247	T	"ribulose-1,5-bisphosphate carboxylase/oxygenase large subunit (chloroplast) [Dendrobium huoshanense]"	1	5.5369e-09	80.316	MSGGDHIHAGT(1)VVGK	3	0.10399	6	1.25903	1.39567	1.2908	0.82467	0.795026	0.843696
ath04144 Endocytosis	0.00390563	TRINITY_DN92499_c0_g1_m.25713	213	0.55781	Down	0.00261793	S	"PREDICTED: stromal 70 kDa heat shock-related protein, chloroplastic-like [Musa acuminata subsp. malaccensis]"	0.999224	0.00025552	61.52	AVVTVPAY(0.001)FNDS(0.999)QR	3	-1.2939	1	1.27411	1.57044	1.38503	0.855501	0.738693	0.765106
ath04144 Endocytosis	0.00390563	TRINITY_DN93958_c4_g1_m.27270	813	0.306516	Down	0.000544692	S	PREDICTED: dynamin-2A isoform X1 [Elaeis guineensis]	0.969069	0.0218975	81.017	QS(0.031)S(0.969)ILTK	2	-0.41332	1	1.22682	1.47437	1.50814	0.368041	0.422764	0.499422
ath04144 Endocytosis	0.00390563	TRINITY_DN91631_c0_g1_m.24899	359	0.547461	Down	0.00118839	T	"PREDICTED: stromal 70 kDa heat shock-related protein, chloroplastic-like [Musa acuminata subsp. malaccensis]"	0.864661	0.00335386	72.434	HIET(0.135)T(0.865)LTR	2	-2.6499	2	1.38724	1.63777	1.40979	0.795902	0.794118	0.837859
ath04144 Endocytosis	0.00390563	TRINITY_DN92204_c0_g2_m.25413	81	0.534909	Down	0.000301171	T	PREDICTED: ras-related protein RABE1c-like isoform X2 [Phoenix dactylifera]	0.90588	0.00661752	66.758	T(0.024)IT(0.906)T(0.07)AYYR	2	0.42523	1	1.26712	1.43295	1.38981	0.750887	0.686833	0.75
ath04144 Endocytosis	0.00390563	TRINITY_DN103576_c16_g4_m.7159	172	0.499508	Down	0.000547213	S	PREDICTED: vacuolar protein-sorting-associated protein 37 homolog 1 isoform X1 [Musa acuminata subsp.malaccensis]	0.966014	4.56381e-07	109.39	AYS(0.966)PS(0.021)S(0.013)LLK	2	-0.66313	6	1.68421	1.50378	1.44506	0.731651	0.760324	0.822273
ath03015 mRNA surveillance pathway	0.270495	TRINITY_DN99334_c0_g1_m.35071	731	0.510931	Down	0.00256271	S	PREDICTED: serine/arginine repetitive matrix protein 1-like isoform X1 [Elaeis guineensis]	0.993799	0.0141137	57.708	IS(0.006)DS(0.994)FKR	3	1.4873	2	1.14504	1.35953	1.43972	0.611002	0.662875	0.741379
ath03015 mRNA surveillance pathway	0.270495	TRINITY_DN87695_c0_g1_m.22151	78	0.497018	Down	0.00143093	T	PREDICTED: DAZ-associated protein 1 [Elaeis guineensis]	1	0.00268265	59.975	IAT(1)PKEEMR	3	-0.31344	1	1.32588	1.1989	1.41085	0.547548	0.663079	0.745455

## Sheet: all
KEGG pathway	Mapping	Background	All Mapping	All Background	Fold enrichment	Fisher's exact test p value	-log10(p value)	Related proteins
ath04144 Endocytosis	11	22	90	392	2.18	0.00392708	2.41	TRINITY_DN92499_c0_g1_m.25713 TRINITY_DN93958_c4_g1_m.27270 TRINITY_DN91631_c0_g1_m.24899 TRINITY_DN102922_c0_g2_m.5700 TRINITY_DN103352_c3_g6_m.6639 TRINITY_DN99674_c1_g3_m.35628 TRINITY_DN89609_c0_g1_m.23233 TRINITY_DN99194_c0_g1_m.34814 TRINITY_DN92204_c0_g2_m.25413 TRINITY_DN99383_c1_g1_m.35154 TRINITY_DN103576_c16_g4_m.7159
ath00410 beta-Alanine metabolism	4	5	90	392	3.48	0.0108482	1.96	TRINITY_DN88736_c0_g1_m.22706 TRINITY_DN94662_c0_g1_m.28114 TRINITY_DN96519_c0_g1_m.30665 TRINITY_DN96518_c1_g6_m.30664
ath00190 Oxidative phosphorylation	7	15	90	392	2.03	0.0341744	1.47	TRINITY_DN92372_c0_g3_m.25578 TRINITY_DN89983_c0_g4_m.23490 TRINITY_DN87886_c0_g1_m.22253 TRINITY_DN84490_c0_g1_m.20804 TRINITY_DN94812_c0_g1_m.28275 TRINITY_DN88673_c0_g1_m.22662 TRINITY_DN63600_c0_g1_m.17517

## Sheet: all Pathway2Protein
KEGG pathway	Fisher's exact test p value	Protein accession	Position	GP/SPUFRatio	Regulated Type	GP/SPUF P value	Amino acid	Protein description	Localization probability	PEP	Score	Modified sequence	Charge	Mass error [ppm]	MS/MS Count	SPUF1	SPUF2	SPUF3	GP1	GP2	GP3
ath00620 Pyruvate metabolism	0.0685902	TRINITY_DN86703_c0_g1_m.21707	1033	1.72285	Up	0.00330395	T	PREDICTED: acetyl-CoA carboxylase 1 [Elaeis guineensis]	0.789744	9.64269e-17	75.682	SLSELEMFTEEGERVS(0.21)T(0.79)PR	3	-0.45023	1	0.744063	0.809859	0.733333	1.19844	1.26369	1.47847
ath00620 Pyruvate metabolism	0.0685902	TRINITY_DN96241_c1_g1_m.30260	81	1.50444	Up	0.00179334	S	"PREDICTED: acetyl-coenzyme A synthetase, chloroplastic/glyoxysomal-like isoform X2 [Elaeis guineensis]"	1	0.000162798	93.345	SIAGS(1)DHLR	3	0.83189	4	0.768143	0.75576	0.911043	1.2019	1.19193	1.26939
ath00620 Pyruvate metabolism	0.0685902	TRINITY_DN96241_c1_g1_m.30260	89	1.59972	Up	0.000691787	S	"PREDICTED: acetyl-coenzyme A synthetase, chloroplastic/glyoxysomal-like isoform X2 [Elaeis guineensis]"	0.969193	4.53956e-08	82.663	HVDS(0.969)MT(0.031)RVPSGAGK	3	-0.98829	9	0.811499	0.706912	0.831288	1.23256	1.31407	1.21224
ath00620 Pyruvate metabolism	0.0685902	TRINITY_DN94662_c0_g1_m.28114	290	1.53087	Up	0.0146154	S	"aldehyde dehydrogenase family 2 member B7, mitochondrial-like [Ananas comosus]"	0.963301	0.000275081	78.903	LAFTGS(0.004)T(0.028)S(0.963)T(0.005)GK	3	0.0296	1	0.848261	0.8198	0.679634	1.17539	1.06108	1.35755
ath00620 Pyruvate metabolism	0.0685902	TRINITY_DN97066_c1_g1_m.31437	135	1.71051	Up	0.000236054	S	phosphoenolpyruvate carboxylase 2 [Gossypium hirsutum]	0.909915	1.76382e-43	100.66	KGDFADEASAT(0.006)T(0.084)ES(0.91)DAEETFKR	4	-0.71348	1	0.724638	0.798104	0.715613	1.2563	1.23094	1.34149
ath00620 Pyruvate metabolism	0.0685902	TRINITY_DN96518_c1_g6_m.30664	478	1.8923	Up	0.000658646	S	PREDICTED: aldehyde dehydrogenase family 3 member H1 [Phoenix dactylifera]	1	0.00126939	82.437	S(1)FGGEVSAR	2	0.16511	1	0.706308	0.64666	0.723029	1.19043	1.38229	1.35569
ath00620 Pyruvate metabolism	0.0685902	TRINITY_DN86269_c0_g1_m.21504	11	1.53457	Up	0.00507527	S	PREDICTED: phosphoenolpyruvate carboxylase 2 [Elaeis guineensis]	1	4.58017e-07	107.11	HAS(1)IDAQLR	3	-0.017494	12	0.79504	0.859882	0.777163	1.16351	1.17772	1.39098
ath00620 Pyruvate metabolism	0.0685902	TRINITY_DN86269_c0_g1_m.21504	760	2.46702	Up	0.000197267	S	PREDICTED: phosphoenolpyruvate carboxylase 2 [Elaeis guineensis]	0.991736	0.000700086	55.724	RKPS(0.992)GGIES(0.008)LR	3	-0.066071	2	0.616338	0.621681	0.680969	1.54054	1.48237	1.71128
ath00620 Pyruvate metabolism	0.0685902	TRINITY_DN75629_c0_g1_m.18812	569	1.93326	Up	9.24914e-05	S	PREDICTED: plastidial pyruvate kinase 2 [Elaeis guineensis]	0.947162	0.000333629	79.652	S(0.01)QS(0.947)T(0.043)HNIQIR	2	0.71901	1	0.662024	0.705771	0.649951	1.24403	1.2901	1.3667
ath00380 Tryptophan metabolism	0.227136	TRINITY_DN94662_c0_g1_m.28114	290	1.53087	Up	0.0146154	S	"aldehyde dehydrogenase family 2 member B7, mitochondrial-like [Ananas comosus]"	0.963301	0.000275081	78.903	LAFTGS(0.004)T(0.028)S(0.963)T(0.005)GK	3	0.0296	1	0.848261	0.8198	0.679634	1.17539	1.06108	1.35755
ath00380 Tryptophan metabolism	0.227136	TRINITY_DN96518_c1_g6_m.30664	478	1.8923	Up	0.000658646	S	PREDICTED: aldehyde dehydrogenase family 3 member H1 [Phoenix dactylifera]	1	0.00126939	82.437	S(1)FGGEVSAR	2	0.16511	1	0.706308	0.64666	0.723029	1.19043	1.38229	1.35569
ath00410 beta-Alanine metabolism	0.0108482	TRINITY_DN88736_c0_g1_m.22706	472	1.50355	Up	0.000519978	S	PREDICTED: glutamate decarboxylase [Elaeis guineensis]	1	0.00348163	61.11	KS(1)VDEVPK	3	0.87561	1	0.757261	0.799342	0.803983	1.15174	1.14286	1.25466
ath00410 beta-Alanine metabolism	0.0108482	TRINITY_DN94662_c0_g1_m.28114	290	1.53087	Up	0.0146154	S	"aldehyde dehydrogenase family 2 member B7, mitochondrial-like [Ananas comosus]"	0.963301	0.000275081	78.903	LAFTGS(0.004)T(0.028)S(0.963)T(0.005)GK	3	0.0296	1	0.848261	0.8198	0.679634	1.17539	1.06108	1.35755
ath00410 beta-Alanine metabolism	0.0108482	TRINITY_DN96519_c0_g1_m.30665	8	1.50492	Up	0.000839939	S	glutamate decarboxylase [Asparagus officinalis]	0.993633	3.4227e-244	201.61	AQS(0.994)ES(0.006)S(0.001)DSSVHSTFASR	2	0.14002	25	0.767358	0.815814	0.800363	1.26484	1.11931	1.20287
ath00410 beta-Alanine metabolism	0.0108482	TRINITY_DN96519_c0_g1_m.30665	10	1.50589	Up	0.00688595	S	glutamate decarboxylase [Asparagus officinalis]	0.785336	3.79051e-14	76.889	AQS(0.053)ES(0.785)S(0.15)DS(0.004)S(0.007)VHSTFASR	3	-1.0104	1	0.708747	0.843721	0.830309	1.25913	1.06471	1.26434
ath00410 beta-Alanine metabolism	0.0108482	TRINITY_DN96518_c1_g6_m.30664	478	1.8923	Up	0.000658646	S	PREDICTED: aldehyde dehydrogenase family 3 member H1 [Phoenix dactylifera]	1	0.00126939	82.437	S(1)FGGEVSAR	2	0.16511	1	0.706308	0.64666	0.723029	1.19043	1.38229	1.35569
ath00650 Butanoate metabolism	0.227136	TRINITY_DN88736_c0_g1_m.22706	472	1.50355	Up	0.000519978	S	PREDICTED: glutamate decarboxylase [Elaeis guineensis]	1	0.00348163	61.11	KS(1)VDEVPK	3	0.87561	1	0.757261	0.799342	0.803983	1.15174	1.14286	1.25466
ath00650 Butanoate metabolism	0.227136	TRINITY_DN96519_c0_g1_m.30665	8	1.50492	Up	0.000839939	S	glutamate decarboxylase [Asparagus officinalis]	0.993633	3.4227e-244	201.61	AQS(0.994)ES(0.006)S(0.001)DSSVHSTFASR	2	0.14002	25	0.767358	0.815814	0.800363	1.26484	1.11931	1.20287
ath00650 Butanoate metabolism	0.227136	TRINITY_DN96519_c0_g1_m.30665	10	1.50589	Up	0.00688595	S	glutamate decarboxylase [Asparagus officinalis]	0.785336	3.79051e-14	76.889	AQS(0.053)ES(0.785)S(0.15)DS(0.004)S(0.007)VHSTFASR	3	-1.0104	1	0.708747	0.843721	0.830309	1.25913	1.06471	1.26434
ath00280 Valine, leucine and isoleucine degradation	0.227136	TRINITY_DN94662_c0_g1_m.28114	290	1.53087	Up	0.0146154	S	"aldehyde dehydrogenase family 2 member B7, mitochondrial-like [Ananas comosus]"	0.963301	0.000275081	78.903	LAFTGS(0.004)T(0.028)S(0.963)T(0.005)GK	3	0.0296	1	0.848261	0.8198	0.679634	1.17539	1.06108	1.35755
ath00280 Valine, leucine and isoleucine degradation	0.227136	TRINITY_DN96518_c1_g6_m.30664	478	1.8923	Up	0.000658646	S	PREDICTED: aldehyde dehydrogenase family 3 member H1 [Phoenix dactylifera]	1	0.00126939	82.437	S(1)FGGEVSAR	2	0.16511	1	0.706308	0.64666	0.723029	1.19043	1.38229	1.35569
ath04145 Phagosome	0.12724	TRINITY_DN92372_c0_g3_m.25578	124	1.53123	Up	0.0157346	S	PREDICTED: V-type proton ATPase subunit F-like [Prunus mume]	0.9985	1.02077e-05	78.902	YLFS(0.001)AES(0.998)VASDRR	3	0.11241	1	0.85473	0.888889	0.609641	1.30982	1.15059	1.14298
ath04145 Phagosome	0.12724	TRINITY_DN89983_c0_g4_m.23490	67	1.90836	Up	1.49186e-05	S	PREDICTED: V-type proton ATPase subunit D-like [Elaeis guineensis]	0.794572	0.00110478	75.739	AS(0.205)S(0.795)FALTEAK	3	0.23071	1	0.722365	0.729362	0.671595	1.34937	1.32019	1.38249
ath04145 Phagosome	0.12724	TRINITY_DN97433_c4_g4_m.32011	349	1.85307	Up	0.000692762	T	tubulin alpha-3 chain [Asparagus officinalis]	1	2.01289e-08	89.468	TVQFVDWCPT(1)GFK	2	0.76613	2	0.800532	0.683666	0.736029	1.2733	1.36872	1.47222
ath04145 Phagosome	0.12724	TRINITY_DN63600_c0_g1_m.17517	475	0.643119	Down	0.0139322	S	PREDICTED: V-type proton ATPase subunit B 2 [Elaeis guineensis]	0.922607	0.00468827	46.249	IPS(0.923)KT(0.077)LDQYYSR	3	0.9152	1	1.06034	1.42661	1.23422	0.802791	0.804054	0.786309
ath00330 Arginine and proline metabolism	0.133196	TRINITY_DN94662_c0_g1_m.28114	290	1.53087	Up	0.0146154	S	"aldehyde dehydrogenase family 2 member B7, mitochondrial-like [Ananas comosus]"	0.963301	0.000275081	78.903	LAFTGS(0.004)T(0.028)S(0.963)T(0.005)GK	3	0.0296	1	0.848261	0.8198	0.679634	1.17539	1.06108	1.35755
ath00330 Arginine and proline metabolism	0.133196	TRINITY_DN96518_c1_g6_m.30664	478	1.8923	Up	0.000658646	S	PREDICTED: aldehyde dehydrogenase family 3 member H1 [Phoenix dactylifera]	1	0.00126939	82.437	S(1)FGGEVSAR	2	0.16511	1	0.706308	0.64666	0.723029	1.19043	1.38229	1.35569
ath00250 Alanine, aspartate and glutamate metabolism	0.175954	TRINITY_DN88736_c0_g1_m.22706	472	1.50355	Up	0.000519978	S	PREDICTED: glutamate decarboxylase [Elaeis guineensis]	1	0.00348163	61.11	KS(1)VDEVPK	3	0.87561	1	0.757261	0.799342	0.803983	1.15174	1.14286	1.25466
ath00250 Alanine, aspartate and glutamate metabolism	0.175954	TRINITY_DN96562_c0_g1_m.30729	380	0.487748	Down	0.00068179	T	"PREDICTED: adenylosuccinate synthetase, chloroplastic [Elaeis guineensis]"	0.995971	7.54004e-27	107.5	VAGMEFGT(0.996)T(0.004)TGRPR	3	-0.42324	7	1.2918	1.30237	1.50792	0.681227	0.624174	0.695387
ath00250 Alanine, aspartate and glutamate metabolism	0.175954	TRINITY_DN102910_c56_g26_m.5674	48	0.588661	Down	0.0392185	S	PREDICTED: glutamine synthetase nodule isozyme [Phoenix dactylifera]	0.995262	0.00164376	48.216	TLPGPVT(0.005)DPS(0.995)QIPK	3	2.5426	1	1.15603	1.78241	1.28006	0.837641	0.814815	0.830806
ath00250 Alanine, aspartate and glutamate metabolism	0.175954	TRINITY_DN96519_c0_g1_m.30665	8	1.50492	Up	0.000839939	S	glutamate decarboxylase [Asparagus officinalis]	0.993633	3.4227e-244	201.61	AQS(0.994)ES(0.006)S(0.001)DSSVHSTFASR	2	0.14002	25	0.767358	0.815814	0.800363	1.26484	1.11931	1.20287
ath00250 Alanine, aspartate and glutamate metabolism	0.175954	TRINITY_DN96519_c0_g1_m.30665	10	1.50589	Up	0.00688595	S	glutamate decarboxylase [Asparagus officinalis]	0.785336	3.79051e-14	76.889	AQS(0.053)ES(0.785)S(0.15)DS(0.004)S(0.007)VHSTFASR	3	-1.0104	1	0.708747	0.843721	0.830309	1.25913	1.06471	1.26434
ath00190 Oxidative phosphorylation	0.0341744	TRINITY_DN92372_c0_g3_m.25578	124	1.53123	Up	0.0157346	S	PREDICTED: V-type proton ATPase subunit F-like [Prunus mume]	0.9985	1.02077e-05	78.902	YLFS(0.001)AES(0.998)VASDRR	3	0.11241	1	0.85473	0.888889	0.609641	1.30982	1.15059	1.14298
ath00190 Oxidative phosphorylation	0.0341744	TRINITY_DN89983_c0_g4_m.23490	67	1.90836	Up	1.49186e-05	S	PREDICTED: V-type proton ATPase subunit D-like [Elaeis guineensis]	0.794572	0.00110478	75.739	AS(0.205)S(0.795)FALTEAK	3	0.23071	1	0.722365	0.729362	0.671595	1.34937	1.32019	1.38249
ath00190 Oxidative phosphorylation	0.0341744	TRINITY_DN87886_c0_g1_m.22253	889	0.601422	Down	0.00206277	T	"ATPase 11, plasma membrane-type [Asparagus officinalis]"	0.999935	0.00134176	54.09	T(1)LHGLQPPDSK	3	-2.2639	3	1.17751	1.29672	1.39455	0.730838	0.749564	0.846364
ath00190 Oxidative phosphorylation	0.0341744	TRINITY_DN84490_c0_g1_m.20804	118	0.361582	Down	0.000135922	S	PREDICTED: soluble inorganic pyrophosphatase 4-like [Musa acuminata subsp. malaccensis]	0.992352	8.05028e-25	140.35	ILS(0.992)S(0.008)LSR	2	-0.06254	6	1.442	1.36737	1.57302	0.506783	0.501006	0.576803
ath00190 Oxidative phosphorylation	0.0341744	TRINITY_DN94812_c0_g1_m.28275	135	1.75551	Up	0.000162677	S	"PREDICTED: ATP synthase subunit gamma, mitochondrial-like [Phoenix dactylifera]"	0.999654	0.00129959	60.345	VYS(1)GPEKETK	3	-0.31997	1	0.711782	0.766635	0.725264	1.22281	1.29566	1.3501
ath00190 Oxidative phosphorylation	0.0341744	TRINITY_DN88673_c0_g1_m.22662	3	1.86021	Up	0.00155771	T	ATP synthase CF1 alpha subunit (chloroplast) [Dendrobium huoshanense]	0.999998	6.94243e-07	84.94	GT(1)LRADEISNIIR	3	0.71127	1	0.636973	0.841546	0.616585	1.32966	1.23638	1.33129
ath00190 Oxidative phosphorylation	0.0341744	TRINITY_DN63600_c0_g1_m.17517	475	0.643119	Down	0.0139322	S	PREDICTED: V-type proton ATPase subunit B 2 [Elaeis guineensis]	0.922607	0.00468827	46.249	IPS(0.923)KT(0.077)LDQYYSR	3	0.9152	1	1.06034	1.42661	1.23422	0.802791	0.804054	0.786309
ath00500 Starch and sucrose metabolism	0.12724	TRINITY_DN103348_c8_g2_m.6625	808	1.52771	Up	0.00410742	S	"PREDICTED: 1,4-alpha-glucan-branching enzyme 1, chloroplastic/amyloplastic isoform X1 [Elaeis guineensis]"	0.999986	2.0151e-43	141.18	INPS(1)AEYFSTEGK	2	-0.26631	5	0.720497	0.824302	0.87013	1.14836	1.20222	1.33873
ath00500 Starch and sucrose metabolism	0.12724	TRINITY_DN99583_c0_g1_m.35454	11	2.03724	Up	0.00076541	S	PREDICTED: LOW QUALITY PROTEIN: sucrose synthase 4 [Elaeis guineensis]	1	0.031038	43.958	LGRVPS(1)MR	3	-0.29768	1	0.745645	0.632546	0.670377	1.49087	1.25829	1.42428
ath00500 Starch and sucrose metabolism	0.12724	TRINITY_DN101438_c0_g1_m.2694	598	1.51834	Up	0.00590326	S	"PREDICTED: glucose-6-phosphate isomerase 1, chloroplastic [Elaeis guineensis]"	1	4.2681e-25	128.74	AIIAEGNCGS(1)PR	3	0.62788	1	0.83662	0.847505	0.716377	1.2311	1.09473	1.31895
ath00500 Starch and sucrose metabolism	0.12724	TRINITY_DN102585_c2_g1_m.5022	12	0.36223	Down	4.18533e-05	S	PREDICTED: sucrose synthase 1 [Elaeis guineensis]	1	0.0231422	56.916	VHS(1)VRER	3	-0.15209	1	1.21212	1.20608	1.18316	0.472678	0.474048	0.357798
ath00430 Taurine and hypotaurine metabolism	0.05226	TRINITY_DN88736_c0_g1_m.22706	472	1.50355	Up	0.000519978	S	PREDICTED: glutamate decarboxylase [Elaeis guineensis]	1	0.00348163	61.11	KS(1)VDEVPK	3	0.87561	1	0.757261	0.799342	0.803983	1.15174	1.14286	1.25466
ath00430 Taurine and hypotaurine metabolism	0.05226	TRINITY_DN96519_c0_g1_m.30665	8	1.50492	Up	0.000839939	S	glutamate decarboxylase [Asparagus officinalis]	0.993633	3.4227e-244	201.61	AQS(0.994)ES(0.006)S(0.001)DSSVHSTFASR	2	0.14002	25	0.767358	0.815814	0.800363	1.26484	1.11931	1.20287
ath00430 Taurine and hypotaurine metabolism	0.05226	TRINITY_DN96519_c0_g1_m.30665	10	1.50589	Up	0.00688595	S	glutamate decarboxylase [Asparagus officinalis]	0.785336	3.79051e-14	76.889	AQS(0.053)ES(0.785)S(0.15)DS(0.004)S(0.007)VHSTFASR	3	-1.0104	1	0.708747	0.843721	0.830309	1.25913	1.06471	1.26434
ath00310 Lysine degradation	0.227136	TRINITY_DN94662_c0_g1_m.28114	290	1.53087	Up	0.0146154	S	"aldehyde dehydrogenase family 2 member B7, mitochondrial-like [Ananas comosus]"	0.963301	0.000275081	78.903	LAFTGS(0.004)T(0.028)S(0.963)T(0.005)GK	3	0.0296	1	0.848261	0.8198	0.679634	1.17539	1.06108	1.35755
ath00310 Lysine degradation	0.227136	TRINITY_DN96518_c1_g6_m.30664	478	1.8923	Up	0.000658646	S	PREDICTED: aldehyde dehydrogenase family 3 member H1 [Phoenix dactylifera]	1	0.00126939	82.437	S(1)FGGEVSAR	2	0.16511	1	0.706308	0.64666	0.723029	1.19043	1.38229	1.35569
ath04144 Endocytosis	0.00392708	TRINITY_DN92499_c0_g1_m.25713	213	0.55781	Down	0.00261793	S	"PREDICTED: stromal 70 kDa heat shock-related protein, chloroplastic-like [Musa acuminata subsp. malaccensis]"	0.999224	0.00025552	61.52	AVVTVPAY(0.001)FNDS(0.999)QR	3	-1.2939	1	1.27411	1.57044	1.38503	0.855501	0.738693	0.765106
ath04144 Endocytosis	0.00392708	TRINITY_DN93958_c4_g1_m.27270	813	0.306516	Down	0.000544692	S	PREDICTED: dynamin-2A isoform X1 [Elaeis guineensis]	0.969069	0.0218975	81.017	QS(0.031)S(0.969)ILTK	2	-0.41332	1	1.22682	1.47437	1.50814	0.368041	0.422764	0.499422
ath04144 Endocytosis	0.00392708	TRINITY_DN91631_c0_g1_m.24899	359	0.547461	Down	0.00118839	T	"PREDICTED: stromal 70 kDa heat shock-related protein, chloroplastic-like [Musa acuminata subsp. malaccensis]"	0.864661	0.00335386	72.434	HIET(0.135)T(0.865)LTR	2	-2.6499	2	1.38724	1.63777	1.40979	0.795902	0.794118	0.837859
ath04144 Endocytosis	0.00392708	TRINITY_DN102922_c0_g2_m.5700	602	1.61726	Up	0.000687141	S	PREDICTED: ALG-2 interacting protein X-like [Phoenix dactylifera]	0.929475	4.68187e-29	120.21	LLAT(0.035)S(0.929)GS(0.035)HEDLFK	2	-0.16079	2	0.731849	0.857708	0.721689	1.19734	1.27407	1.26646
ath04144 Endocytosis	0.00392708	TRINITY_DN103352_c3_g6_m.6639	308	1.99968	Up	0.00108375	T	"PREDICTED: protein EARLY-RESPONSIVE TO DEHYDRATION 7, chloroplastic [Elaeis guineensis]"	0.825211	2.62849e-19	103.13	RRT(0.825)S(0.161)PCS(0.013)QPT(0.001)EVSK	3	0.044937	1	0.700322	0.604513	0.648889	1.43411	1.18583	1.28689
ath04144 Endocytosis	0.00392708	TRINITY_DN103352_c3_g6_m.6639	458	1.56806	Up	0.0131636	S	"PREDICTED: protein EARLY-RESPONSIVE TO DEHYDRATION 7, chloroplastic [Elaeis guineensis]"	0.997522	0.0356713	40.727	T(0.002)LAKS(0.998)FAK	3	-0.66886	1	0.709989	0.833729	0.765556	1.20736	1.03976	1.37397
ath04144 Endocytosis	0.00392708	TRINITY_DN99674_c1_g3_m.35628	533	1.86749	Up	0.000113723	S	PREDICTED: heat shock cognate 70 kDa protein 2 [Oryza sativa Japonica Group]	0.99942	0.00031628	63.185	Y(0.001)KS(0.999)EDEEHKK	4	0.11929	4	0.712488	0.704712	0.668288	1.2407	1.28474	1.36918
ath04144 Endocytosis	0.00392708	TRINITY_DN89609_c0_g1_m.23233	348	2.17136	Up	2.78313e-05	S	PREDICTED: LOW QUALITY PROTEIN: clathrin interactor EPSIN 2-like [Phoenix dactylifera]	0.798088	4.50771e-12	78.554	AS(0.202)S(0.798)PQNNHHGEQPAVK	3	-0.35934	2	0.66487	0.587575	0.691203	1.43792	1.38027	1.40217
ath04144 Endocytosis	0.00392708	TRINITY_DN89609_c0_g1_m.23233	262	1.50128	Up	0.00157945	S	PREDICTED: LOW QUALITY PROTEIN: clathrin interactor EPSIN 2-like [Phoenix dactylifera]	0.999692	1.35928e-10	63.823	S(1)FDKDKDHSYEEDDSYSYR	4	0.82823	1	0.785265	0.732528	0.899461	1.22235	1.17184	1.23478
ath04144 Endocytosis	0.00392708	TRINITY_DN89609_c0_g1_m.23233	235	2.72078	Up	6.72451e-06	S	PREDICTED: LOW QUALITY PROTEIN: clathrin interactor EPSIN 2-like [Phoenix dactylifera]	0.98624	0.000414834	52.527	DSDEHS(0.986)GRGS(0.013)YK	3	0.17808	4	0.596586	0.534944	0.54219	1.48307	1.50554	1.56522
ath04144 Endocytosis	0.00392708	TRINITY_DN89609_c0_g1_m.23233	651	1.7257	Up	0.00515919	S	PREDICTED: LOW QUALITY PROTEIN: clathrin interactor EPSIN 2-like [Phoenix dactylifera]	0.765812	6.65987e-70	152.68	NLNQPGLS(0.234)S(0.766)PLNQR	2	0.26755	2	0.735849	0.820535	0.675943	1.41309	1.11641	1.32283
ath04144 Endocytosis	0.00392708	TRINITY_DN99194_c0_g1_m.34814	845	1.60165	Up	0.0105928	T	PREDICTED: AP-2 complex subunit alpha-1-like [Elaeis guineensis]	0.854324	0.000454549	66.92	FGT(0.854)T(0.146)MVNVK	3	-0.18275	4	0.830508	0.839631	0.662521	1.31879	1.07437	1.34295
ath04144 Endocytosis	0.00392708	TRINITY_DN92204_c0_g2_m.25413	81	0.534909	Down	0.000301171	T	PREDICTED: ras-related protein RABE1c-like isoform X2 [Phoenix dactylifera]	0.90588	0.00661752	66.758	T(0.024)IT(0.906)T(0.07)AYYR	2	0.42523	1	1.26712	1.43295	1.38981	0.750887	0.686833	0.75
ath04144 Endocytosis	0.00392708	TRINITY_DN99383_c1_g1_m.35154	174	1.62061	Up	0.000844832	S	PREDICTED: ADP-ribosylation factor GTPase-activating protein AGD7 [Elaeis guineensis]	0.999987	4.3685e-14	80.236	RNQS(1)ANDVRPGTIGGGK	3	-0.49509	9	0.820485	0.672397	0.78654	1.18877	1.22327	1.282
ath04144 Endocytosis	0.00392708	TRINITY_DN103576_c16_g4_m.7159	172	0.499508	Down	0.000547213	S	PREDICTED: vacuolar protein-sorting-associated protein 37 homolog 1 isoform X1 [Musa acuminata subsp.malaccensis]	0.966014	4.56381e-07	109.39	AYS(0.966)PS(0.021)S(0.013)LLK	2	-0.66313	6	1.68421	1.50378	1.44506	0.731651	0.760324	0.822273
ath03050 Proteasome	0.200891	TRINITY_DN92741_c0_g1_m.25924	399	2.55476	Up	4.71442e-05	S	26S proteasome non-ATPase regulatory subunit 2 homolog A-like [Ananas comosus]	0.945954	1.21663e-48	104.66	LMTVPSEPTSSGT(0.002)S(0.023)S(0.946)PS(0.029)WLFK	3	0.28954	2	0.587243	0.741815	0.590176	1.66097	1.61388	1.62833
ath03050 Proteasome	0.200891	TRINITY_DN92741_c0_g1_m.25924	9	4.29603	Up	8.84837e-07	S	26S proteasome non-ATPase regulatory subunit 2 homolog A-like [Ananas comosus]	0.930921	5.66709e-50	107.65	TADQNPS(0.039)S(0.931)S(0.028)T(0.002)APEQASKPPPK	4	0.07091	2	0.483871	0.423363	0.477273	1.93732	2.01056	2
ath03050 Proteasome	0.200891	TRINITY_DN92741_c0_g1_m.25924	340	2.09188	Up	6.27524e-05	S	26S proteasome non-ATPase regulatory subunit 2 homolog A-like [Ananas comosus]	0.999999	4.78815e-16	96.143	DIEVMEPKS(1)PEDIYK	4	-0.29882	8	0.709677	0.696429	0.731672	1.40456	1.54148	1.52595
ath03050 Proteasome	0.200891	TRINITY_DN92741_c0_g1_m.25924	355	1.68635	Up	0.000477397	S	26S proteasome non-ATPase regulatory subunit 2 homolog A-like [Ananas comosus]	0.97483	1.49988e-06	60.735	AHLIDGRAS(0.975)AS(0.006)S(0.008)S(0.008)LDS(0.003)AR	3	1.1238	1	0.794721	0.738095	0.843842	1.26781	1.41327	1.32679
ath03050 Proteasome	0.200891	TRINITY_DN100000_c0_g1_m.1	56	2.05016	Up	1.91462e-05	T	PREDICTED: 26S proteasome regulatory subunit 4 homolog B [Nelumbo nucifera]	0.999998	0.000595093	87.719	LPT(1)VAPLTK	2	-0.51008	3	0.653744	0.687557	0.69442	1.43547	1.3972	1.34088
ath03050 Proteasome	0.200891	TRINITY_DN99768_c0_g4_m.35774	165	3.81731	Up	3.28899e-05	S	PREDICTED: probable proteasome inhibitor [Musa acuminata subsp. malaccensis]	0.936006	0.00111682	80.014	AVAS(0.058)AS(0.936)PS(0.006)R	2	-0.016752	2	0.396195	0.443541	0.489547	1.69977	1.78107	1.59344
ath00561 Glycerolipid metabolism	0.0818681	TRINITY_DN94662_c0_g1_m.28114	290	1.53087	Up	0.0146154	S	"aldehyde dehydrogenase family 2 member B7, mitochondrial-like [Ananas comosus]"	0.963301	0.000275081	78.903	LAFTGS(0.004)T(0.028)S(0.963)T(0.005)GK	3	0.0296	1	0.848261	0.8198	0.679634	1.17539	1.06108	1.35755
ath00561 Glycerolipid metabolism	0.0818681	TRINITY_DN96518_c1_g6_m.30664	478	1.8923	Up	0.000658646	S	PREDICTED: aldehyde dehydrogenase family 3 member H1 [Phoenix dactylifera]	1	0.00126939	82.437	S(1)FGGEVSAR	2	0.16511	1	0.706308	0.64666	0.723029	1.19043	1.38229	1.35569
ath00561 Glycerolipid metabolism	0.0818681	TRINITY_DN99635_c0_g1_m.35548	338	1.52729	Up	0.00916891	S	PREDICTED: diacylglycerol kinase 1 isoform X1 [Phoenix dactylifera]	0.997211	5.8076e-119	170.27	S(0.001)YS(0.997)FNQS(0.002)NDSGVEGTK	2	-1.1504	10	0.76734	0.704065	0.944785	1.1286	1.24941	1.31222
ath00196 Photosynthesis - antenna proteins	0.05226	TRINITY_DN101893_c3_g2_m.3561	63	1.86649	Up	0.00247315	S	"PREDICTED: chlorophyll a-b binding protein CP26, chloroplastic [Citrus sinensis]"	0.99596	2.72301e-08	86.413	AAPVS(0.996)PVS(0.004)EELAK	3	-0.17045	1	0.823467	0.573404	0.654292	1.36821	1.2133	1.24698
ath00196 Photosynthesis - antenna proteins	0.05226	TRINITY_DN92812_c0_g2_m.25989	109	0.629815	Down	0.000197874	T	"PREDICTED: chlorophyll a-b binding protein CP29.2, chloroplastic-like [Arachis ipaensis]"	0.98954	3.22103e-19	86.987	NLAGDVIGT(0.001)RT(0.01)ET(0.99)ADVK	3	0.41176	3	1.23445	1.27033	1.1785	0.769382	0.736792	0.813609
ath00196 Photosynthesis - antenna proteins	0.05226	TRINITY_DN92812_c0_g2_m.25989	105	0.500193	Down	0.000110751	T	"PREDICTED: chlorophyll a-b binding protein CP29.2, chloroplastic-like [Arachis ipaensis]"	0.98848	5.6012e-130	170.5	NLAGDVIGT(0.988)RT(0.011)ETADVK	3	-0.72657	10	1.35882	1.2561	1.39554	0.655545	0.653218	0.697239
ath00196 Photosynthesis - antenna proteins	0.05226	TRINITY_DN92812_c0_g2_m.25989	107	0.492445	Down	4.2769e-06	T	"PREDICTED: chlorophyll a-b binding protein CP29.2, chloroplastic-like [Arachis ipaensis]"	0.954534	1.98294e-74	139.69	NLAGDVIGT(0.041)RT(0.955)ET(0.004)ADVK	4	0.35393	3	1.37615	1.32927	1.32657	0.658489	0.643612	0.683432
ath00340 Histidine metabolism	0.05226	TRINITY_DN94662_c0_g1_m.28114	290	1.53087	Up	0.0146154	S	"aldehyde dehydrogenase family 2 member B7, mitochondrial-like [Ananas comosus]"	0.963301	0.000275081	78.903	LAFTGS(0.004)T(0.028)S(0.963)T(0.005)GK	3	0.0296	1	0.848261	0.8198	0.679634	1.17539	1.06108	1.35755
ath00340 Histidine metabolism	0.05226	TRINITY_DN96518_c1_g6_m.30664	478	1.8923	Up	0.000658646	S	PREDICTED: aldehyde dehydrogenase family 3 member H1 [Phoenix dactylifera]	1	0.00126939	82.437	S(1)FGGEVSAR	2	0.16511	1	0.706308	0.64666	0.723029	1.19043	1.38229	1.35569
