# Supplementary material for: Comparative Proteome and Phosphoproteome Analyses Reveal Different Molecular Mechanism Between Stone Planting Under the Forest and Greenhouse Planting of Dendrobium huoshanense
Source: Front Plant Sci. 2022 Jul 7;13:937392. doi: 10.3389/fpls.2022.937392 (PMC9301318; doi:10.3389/fpls.2022.937392)
Supplement: Supplementary Figure 1 — Cluster analysis of the DEPs from proteome. [file Data_Sheet_1.ZIP › Supple Tab/Table S18.xlsx]

## Sheet: Up Classification
Subcellular Location	No. of Protein	Protein IDs
chloroplast	57	TRINITY_DN88736_c0_g1_m.22706 TRINITY_DN102089_c1_g1_m.3949 TRINITY_DN98908_c0_g1_m.34340 TRINITY_DN89983_c0_g4_m.23490 TRINITY_DN90848_c0_g1_m.24218 TRINITY_DN92289_c0_g1_m.25498 TRINITY_DN73630_c0_g2_m.18564 TRINITY_DN101552_c0_g1_m.2921 TRINITY_DN103348_c8_g2_m.6625 TRINITY_DN103453_c0_g2_m.6868 TRINITY_DN102597_c2_g1_m.5037 TRINITY_DN94662_c0_g1_m.28114 TRINITY_DN105098_c2_g8_m.10531 TRINITY_…
nucleus	52	TRINITY_DN92849_c0_g1_m.26028 TRINITY_DN105929_c2_g5_m.12337 TRINITY_DN104657_c1_g1_m.9490 TRINITY_DN94909_c0_g1_m.28380 TRINITY_DN98547_c0_g1_m.33776 TRINITY_DN96328_c0_g1_m.30392 TRINITY_DN104376_c0_g2_m.8874 TRINITY_DN104822_c1_g3_m.9885 TRINITY_DN90283_c0_g2_m.23767 TRINITY_DN103792_c0_g1_m.7635 TRINITY_DN104174_c0_g1_m.8431 TRINITY_DN100096_c4_g1_m.148 TRINITY_DN104031_c5_g1_m.8105 TRINITY_D…
cytoplasm	43	TRINITY_DN103612_c1_g1_m.7236 TRINITY_DN103010_c1_g1_m.5891 TRINITY_DN82111_c0_g1_m.20118 TRINITY_DN102019_c1_g1_m.3794 TRINITY_DN103352_c3_g6_m.6639 TRINITY_DN99674_c1_g3_m.35628 TRINITY_DN97868_c0_g1_m.32677 TRINITY_DN96287_c0_g1_m.30344 TRINITY_DN86269_c0_g1_m.21504 TRINITY_DN102073_c4_g1_m.3906 TRINITY_DN99283_c0_g1_m.34976 TRINITY_DN96519_c0_g1_m.30665 TRINITY_DN95074_c0_g1_m.28585 TRINITY_D…
plasma membrane	12	TRINITY_DN92741_c0_g1_m.25924 TRINITY_DN105428_c0_g3_m.11277 TRINITY_DN96301_c0_g1_m.30356 TRINITY_DN103460_c0_g1_m.6877 TRINITY_DN88597_c0_g1_m.22626 TRINITY_DN92295_c0_g2_m.25506 TRINITY_DN105061_c1_g1_m.10448 TRINITY_DN101541_c3_g1_m.2909 TRINITY_DN98576_c1_g1_m.33819 TRINITY_DN91683_c0_g1_m.24948 TRINITY_DN90797_c0_g1_m.24168 TRINITY_DN98123_c0_g2_m.33084
mitochondria	4	TRINITY_DN101380_c0_g3_m.2570 TRINITY_DN101438_c0_g1_m.2694 TRINITY_DN68564_c0_g1_m.17886 TRINITY_DN94812_c0_g1_m.28275
extracellular	3	TRINITY_DN100971_c0_g1_m.1757 TRINITY_DN88061_c0_g1_m.22326 TRINITY_DN102922_c0_g2_m.5700
Golgi apparatus	2	TRINITY_DN97480_c0_g2_m.32092 TRINITY_DN97302_c0_g1_m.31822
cytoskeleton	2	TRINITY_DN88990_c0_g2_m.22857 TRINITY_DN90997_c0_g1_m.24339
nucleus,plasma membrane	1	TRINITY_DN100885_c2_g3_m.1615
endoplasmic reticulum	1	TRINITY_DN98303_c3_g1_m.33397

## Sheet: Down Classification
Subcellular Location	No. of Protein	Protein IDs
chloroplast	15	TRINITY_DN96044_c5_g3_m.29975 TRINITY_DN92499_c0_g1_m.25713 TRINITY_DN98592_c1_g2_m.33846 TRINITY_DN91631_c0_g1_m.24899 TRINITY_DN87878_c0_g1_m.22249 TRINITY_DN98738_c0_g1_m.34073 TRINITY_DN101367_c0_g1_m.2542 TRINITY_DN94562_c0_g1_m.27987 TRINITY_DN96562_c0_g1_m.30729 TRINITY_DN99339_c1_g1_m.35079 TRINITY_DN100339_c1_g3_m.588 TRINITY_DN92812_c0_g2_m.25989 TRINITY_DN103432_c0_g4_m.6822 TRINITY_DN…
nucleus	14	TRINITY_DN100138_c0_g1_m.225 TRINITY_DN102617_c0_g1_m.5085 TRINITY_DN99334_c0_g1_m.35071 TRINITY_DN93958_c4_g1_m.27270 TRINITY_DN104657_c1_g1_m.9490 TRINITY_DN96508_c1_g1_m.30646 TRINITY_DN95459_c0_g1_m.29179 TRINITY_DN90368_c0_g1_m.23835 TRINITY_DN89149_c2_g1_m.22940 TRINITY_DN98470_c0_g1_m.33668 TRINITY_DN97660_c0_g1_m.32349 TRINITY_DN100722_c2_g1_m.1328 TRINITY_DN92271_c0_g1_m.25477 TRINITY_DN…
cytoplasm	13	TRINITY_DN104465_c3_g2_m.9064 TRINITY_DN96142_c2_g1_m.30101 TRINITY_DN99624_c0_g1_m.35523 TRINITY_DN97289_c0_g1_m.31796 TRINITY_DN63501_c0_g1_m.17511 TRINITY_DN99597_c1_g1_m.35472 TRINITY_DN63600_c0_g1_m.17517 TRINITY_DN63741_c0_g1_m.17529 TRINITY_DN102910_c56_g26_m.5674 TRINITY_DN102585_c2_g1_m.5022 TRINITY_DN84490_c0_g1_m.20804 TRINITY_DN92204_c0_g2_m.25413 TRINITY_DN87695_c0_g1_m.22151
cytoskeleton	1	TRINITY_DN102942_c0_g1_m.5737
plasma membrane	1	TRINITY_DN87886_c0_g1_m.22253

## Sheet: all Classification
Subcellular Location	No. of Protein	Protein IDs
chloroplast	72	TRINITY_DN88736_c0_g1_m.22706 TRINITY_DN102089_c1_g1_m.3949 TRINITY_DN90848_c0_g1_m.24218 TRINITY_DN91631_c0_g1_m.24899 TRINITY_DN98738_c0_g1_m.34073 TRINITY_DN73630_c0_g2_m.18564 TRINITY_DN103348_c8_g2_m.6625 TRINITY_DN105098_c2_g8_m.10531 TRINITY_DN92812_c0_g2_m.25989 TRINITY_DN103432_c0_g4_m.6822 TRINITY_DN99768_c0_g4_m.35774 TRINITY_DN111748_c0_g1_m.13075 TRINITY_DN104387_c0_g1_m.8902 TRINITY…
nucleus	63	TRINITY_DN92849_c0_g1_m.26028 TRINITY_DN105929_c2_g5_m.12337 TRINITY_DN102617_c0_g1_m.5085 TRINITY_DN104657_c1_g1_m.9490 TRINITY_DN94909_c0_g1_m.28380 TRINITY_DN98547_c0_g1_m.33776 TRINITY_DN96328_c0_g1_m.30392 TRINITY_DN104376_c0_g2_m.8874 TRINITY_DN104822_c1_g3_m.9885 TRINITY_DN90283_c0_g2_m.23767 TRINITY_DN103792_c0_g1_m.7635 TRINITY_DN104174_c0_g1_m.8431 TRINITY_DN93958_c4_g1_m.27270 TRINITY_…
cytoplasm	55	TRINITY_DN103612_c1_g1_m.7236 TRINITY_DN103010_c1_g1_m.5891 TRINITY_DN82111_c0_g1_m.20118 TRINITY_DN63600_c0_g1_m.17517 TRINITY_DN102019_c1_g1_m.3794 TRINITY_DN103352_c3_g6_m.6639 TRINITY_DN99674_c1_g3_m.35628 TRINITY_DN97868_c0_g1_m.32677 TRINITY_DN102910_c56_g26_m.5674 TRINITY_DN96287_c0_g1_m.30344 TRINITY_DN86269_c0_g1_m.21504 TRINITY_DN102073_c4_g1_m.3906 TRINITY_DN104465_c3_g2_m.9064 TRINITY…
plasma membrane	13	TRINITY_DN92741_c0_g1_m.25924 TRINITY_DN105428_c0_g3_m.11277 TRINITY_DN96301_c0_g1_m.30356 TRINITY_DN103460_c0_g1_m.6877 TRINITY_DN87886_c0_g1_m.22253 TRINITY_DN88597_c0_g1_m.22626 TRINITY_DN92295_c0_g2_m.25506 TRINITY_DN105061_c1_g1_m.10448 TRINITY_DN101541_c3_g1_m.2909 TRINITY_DN98576_c1_g1_m.33819 TRINITY_DN91683_c0_g1_m.24948 TRINITY_DN90797_c0_g1_m.24168 TRINITY_DN98123_c0_g2_m.33084
mitochondria	4	TRINITY_DN101380_c0_g3_m.2570 TRINITY_DN101438_c0_g1_m.2694 TRINITY_DN68564_c0_g1_m.17886 TRINITY_DN94812_c0_g1_m.28275
extracellular	3	TRINITY_DN100971_c0_g1_m.1757 TRINITY_DN88061_c0_g1_m.22326 TRINITY_DN102922_c0_g2_m.5700
cytoskeleton	3	TRINITY_DN88990_c0_g2_m.22857 TRINITY_DN90997_c0_g1_m.24339 TRINITY_DN102942_c0_g1_m.5737
Golgi apparatus	2	TRINITY_DN97480_c0_g2_m.32092 TRINITY_DN97302_c0_g1_m.31822
nucleus,plasma membrane	1	TRINITY_DN100885_c2_g3_m.1615
endoplasmic reticulum	1	TRINITY_DN98303_c3_g1_m.33397
