# Supplementary material for: Comparative Proteome and Phosphoproteome Analyses Reveal Different Molecular Mechanism Between Stone Planting Under the Forest and Greenhouse Planting of Dendrobium huoshanense
Source: Front Plant Sci. 2022 Jul 7;13:937392. doi: 10.3389/fpls.2022.937392 (PMC9301318; doi:10.3389/fpls.2022.937392)
Supplement: Supplementary Figure 1 — Cluster analysis of the DEPs from proteome. [file Data_Sheet_1.ZIP › Supple Tab/Table S19.xlsx]

## Sheet: PhosphoSite2Kinase
PhosphoSite	ID	Position	Code	Protein description	Peptide	Kinase ID	Kinase description	Interaction	Predictor
TRINITY_DN102086_c0_g1_m.3944-30S	TRINITY_DN102086_c0_g1_m.3944	30	S	PREDICTED: probable aquaporin NIP5-1 [Musa acuminata subsp. malaccensis]	FPSLRVDSLSYDRKA	TRINITY_DN98685_c0_g1_m.33988	TRINITY_DN98685_c0_g1_m.33988 Putative boron transporter 2	String	AGC/DMPK
TRINITY_DN83574_c0_g1_m.20510-55S	TRINITY_DN83574_c0_g1_m.20510	55	S	PREDICTED: T-complex protein 1 subunit beta [Phoenix dactylifera]	QSTGRGRSVTVTNDG	TRINITY_DN127241_c0_g1_m.14296	TRINITY_DN127241_c0_g1_m.14296 HGTP_anticodon domain-containing protein	String	AGC/DMPK
TRINITY_DN83574_c0_g1_m.20510-55S	TRINITY_DN83574_c0_g1_m.20510	55	S	PREDICTED: T-complex protein 1 subunit beta [Phoenix dactylifera]	QSTGRGRSVTVTNDG	TRINITY_DN97942_c0_g1_m.32801	TRINITY_DN97942_c0_g1_m.32801 Glycine--tRNA ligase 1, mitochondrial	String	AGC/DMPK
TRINITY_DN102956_c1_g1_m.5775-73S	TRINITY_DN102956_c1_g1_m.5775	73	S	PREDICTED: protein phosphatase 2C and cyclic nucleotide-binding/kinase domain-containing protein isoform X1 [Elaeis guineensis]	NRLSRVSSQFLPPEG	TRINITY_DN97148_c0_g1_m.31575	TRINITY_DN97148_c0_g1_m.31575 Non-specific serine/threonine protein kinase	String	AGC/NDR
TRINITY_DN102956_c1_g1_m.5775-73S	TRINITY_DN102956_c1_g1_m.5775	73	S	PREDICTED: protein phosphatase 2C and cyclic nucleotide-binding/kinase domain-containing protein isoform X1 [Elaeis guineensis]	NRLSRVSSQFLPPEG	TRINITY_DN98696_c1_g1_m.34003	TRINITY_DN98696_c1_g1_m.34003 Non-specific serine/threonine protein kinase	String	AGC/NDR
TRINITY_DN102956_c1_g1_m.5775-73S	TRINITY_DN102956_c1_g1_m.5775	73	S	PREDICTED: protein phosphatase 2C and cyclic nucleotide-binding/kinase domain-containing protein isoform X1 [Elaeis guineensis]	NRLSRVSSQFLPPEG	TRINITY_DN98696_c1_g2_m.34004	TRINITY_DN98696_c1_g2_m.34004 Non-specific serine/threonine protein kinase	String	AGC/NDR
TRINITY_DN105006_c1_g3_m.10327-460S	TRINITY_DN105006_c1_g3_m.10327	460	S	PREDICTED: epidermal growth factor receptor substrate 15-like 1 isoform X1 [Elaeis guineensis]	TNHVRVDSPSASSVF	TRINITY_DN93067_c0_g1_m.26242	TRINITY_DN93067_c0_g1_m.26242 DUF1681 domain-containing protein	String	AGC/NDR
TRINITY_DN105006_c1_g3_m.10327-460S	TRINITY_DN105006_c1_g3_m.10327	460	S	PREDICTED: epidermal growth factor receptor substrate 15-like 1 isoform X1 [Elaeis guineensis]	TNHVRVDSPSASSVF	TRINITY_DN99025_c0_g1_m.34550	TRINITY_DN99025_c0_g1_m.34550 DUF1681 domain-containing protein	String	AGC/NDR
TRINITY_DN99194_c0_g1_m.34814-845T	TRINITY_DN99194_c0_g1_m.34814	845	T	PREDICTED: AP-2 complex subunit alpha-1-like [Elaeis guineensis]	DFGYRFGTTMVNVKL	TRINITY_DN93067_c0_g1_m.26242	TRINITY_DN93067_c0_g1_m.26242 DUF1681 domain-containing protein	String	AGC/NDR
TRINITY_DN99194_c0_g1_m.34814-845T	TRINITY_DN99194_c0_g1_m.34814	845	T	PREDICTED: AP-2 complex subunit alpha-1-like [Elaeis guineensis]	DFGYRFGTTMVNVKL	TRINITY_DN99025_c0_g1_m.34550	TRINITY_DN99025_c0_g1_m.34550 DUF1681 domain-containing protein	String	AGC/NDR
TRINITY_DN100669_c0_g1_m.1219-768S	TRINITY_DN100669_c0_g1_m.1219	768	S	PREDICTED: phosphatidylinositol 4-kinase beta 1-like isoform X1 [Elaeis guineensis]	REQLRPGSPRQRLER	TRINITY_DN97840_c1_g1_m.32625	TRINITY_DN97840_c1_g1_m.32625 3-phosphoinositide-dependent protein kinase 2	String	AGC/PDK1
TRINITY_DN103210_c0_g1_m.6329-101S	TRINITY_DN103210_c0_g1_m.6329	101	S	PREDICTED: protein CYPRO4-like [Phoenix dactylifera]	LNLKYSNSPSSITPT	TRINITY_DN97840_c1_g1_m.32625	TRINITY_DN97840_c1_g1_m.32625 3-phosphoinositide-dependent protein kinase 2	String	AGC/PDK1
TRINITY_DN103210_c0_g1_m.6329-71S	TRINITY_DN103210_c0_g1_m.6329	71	S	PREDICTED: protein CYPRO4-like [Phoenix dactylifera]	SATPTVRSPAGTLKP	TRINITY_DN97840_c1_g1_m.32625	TRINITY_DN97840_c1_g1_m.32625 3-phosphoinositide-dependent protein kinase 2	String	AGC/PDK1
TRINITY_DN104477_c0_g1_m.9084-172S	TRINITY_DN104477_c0_g1_m.9084	172	S	PREDICTED: probable AMP deaminase [Elaeis guineensis]	SRAIGPPSPKSPSAS	TRINITY_DN89802_c0_g1_m.23387	TRINITY_DN89802_c0_g1_m.23387 Amidophosphoribosyltransferase	String	AGC/PDK1
TRINITY_DN104477_c0_g1_m.9084-322T	TRINITY_DN104477_c0_g1_m.9084	322	T	PREDICTED: probable AMP deaminase [Elaeis guineensis]	EIITDPSTPKPNPNP	TRINITY_DN89802_c0_g1_m.23387	TRINITY_DN89802_c0_g1_m.23387 Amidophosphoribosyltransferase	String	AGC/PDK1
TRINITY_DN98668_c0_g1_m.33959-90T	TRINITY_DN98668_c0_g1_m.33959	90	T	PREDICTED: phosphatidylinositol 3,4,5-trisphosphate 3-phosphatase and protein-tyrosine-phosphatase PTEN2A-like[Phoenix dactylifera]	DNAEGSPTPTQQGVF	TRINITY_DN97840_c1_g1_m.32625	TRINITY_DN97840_c1_g1_m.32625 3-phosphoinositide-dependent protein kinase 2	String	AGC/PDK1
TRINITY_DN100669_c0_g1_m.1219-1032S	TRINITY_DN100669_c0_g1_m.1219	1032	S	PREDICTED: phosphatidylinositol 4-kinase beta 1-like isoform X1 [Elaeis guineensis]	KEHRRVPSTIAIEEV	TRINITY_DN102956_c1_g1_m.5775	TRINITY_DN102956_c1_g1_m.5775 Protein phosphatase 2C and cyclic nucleotide-binding/kinase domain-containing protein	String	AGC/PKA
TRINITY_DN100669_c0_g1_m.1219-768S	TRINITY_DN100669_c0_g1_m.1219	768	S	PREDICTED: phosphatidylinositol 4-kinase beta 1-like isoform X1 [Elaeis guineensis]	REQLRPGSPRQRLER	TRINITY_DN102956_c1_g1_m.5775	TRINITY_DN102956_c1_g1_m.5775 Protein phosphatase 2C and cyclic nucleotide-binding/kinase domain-containing protein	String	AGC/PKA
TRINITY_DN100742_c0_g1_m.1360-500S	TRINITY_DN100742_c0_g1_m.1360	500	S	PREDICTED: serine/threonine-protein phosphatase BSL1 homolog [Musa acuminata subsp. malaccensis]	GGLIRQLSLDHFENE	TRINITY_DN102956_c1_g1_m.5775	TRINITY_DN102956_c1_g1_m.5775 Protein phosphatase 2C and cyclic nucleotide-binding/kinase domain-containing protein	String	AGC/PKA
TRINITY_DN100742_c0_g1_m.1360-531S	TRINITY_DN100742_c0_g1_m.1360	531	S	PREDICTED: serine/threonine-protein phosphatase BSL1 homolog [Musa acuminata subsp. malaccensis]	KFLNRQKSPQGLHKK	TRINITY_DN102956_c1_g1_m.5775	TRINITY_DN102956_c1_g1_m.5775 Protein phosphatase 2C and cyclic nucleotide-binding/kinase domain-containing protein	String	AGC/PKA
TRINITY_DN100742_c0_g1_m.1360-872T	TRINITY_DN100742_c0_g1_m.1360	872	T	PREDICTED: serine/threonine-protein phosphatase BSL1 homolog [Musa acuminata subsp. malaccensis]	LNTQRPPTPTRGRPQ	TRINITY_DN102956_c1_g1_m.5775	TRINITY_DN102956_c1_g1_m.5775 Protein phosphatase 2C and cyclic nucleotide-binding/kinase domain-containing protein	String	AGC/PKA
TRINITY_DN101342_c0_g1_m.2501-610S	TRINITY_DN101342_c0_g1_m.2501	610	S	probable serine/threonine-protein kinase roco5 isoform X1 [Asparagus officinalis]	AEPIKRVSSGELEYL	TRINITY_DN102956_c1_g1_m.5775	TRINITY_DN102956_c1_g1_m.5775 Protein phosphatase 2C and cyclic nucleotide-binding/kinase domain-containing protein	String	AGC/PKA
TRINITY_DN101351_c0_g3_m.2514-267S	TRINITY_DN101351_c0_g3_m.2514	267	S	PREDICTED: RNA polymerase II-associated protein 3 isoform X1 [Elaeis guineensis]	ENIDRSKSFITESKN	TRINITY_DN102956_c1_g1_m.5775	TRINITY_DN102956_c1_g1_m.5775 Protein phosphatase 2C and cyclic nucleotide-binding/kinase domain-containing protein	String	AGC/PKA
TRINITY_DN101667_c11_g2_m.3157-205T	TRINITY_DN101667_c11_g2_m.3157	205	T	PREDICTED: CBL-interacting protein kinase 23-like isoform X2 [Musa acuminata subsp. malaccensis]	VRKARGDTLEFHKFY	TRINITY_DN102956_c1_g1_m.5775	TRINITY_DN102956_c1_g1_m.5775 Protein phosphatase 2C and cyclic nucleotide-binding/kinase domain-containing protein	String	AGC/PKA
TRINITY_DN103508_c1_g1_m.7003-44S	TRINITY_DN103508_c1_g1_m.7003	44	S	eukaryotic translation initiation factor 4G isoform X2 [Ananas comosus]	TSGERPTSAGGKVRE	TRINITY_DN102956_c1_g1_m.5775	TRINITY_DN102956_c1_g1_m.5775 Protein phosphatase 2C and cyclic nucleotide-binding/kinase domain-containing protein	String	AGC/PKA
TRINITY_DN103508_c1_g1_m.7003-44S	TRINITY_DN103508_c1_g1_m.7003	44	S	eukaryotic translation initiation factor 4G isoform X2 [Ananas comosus]	TSGERPTSAGGKVRE	TRINITY_DN97370_c0_g1_m.31918	TRINITY_DN97370_c0_g1_m.31918 PPM-type phosphatase domain-containing protein	String	AGC/PKA
TRINITY_DN103508_c2_g2_m.7007-173S	TRINITY_DN103508_c2_g2_m.7007	173	S	PREDICTED: eukaryotic translation initiation factor 4G-like isoform X1 [Phoenix dactylifera]	QVPARTCSAPPNLDE	TRINITY_DN102956_c1_g1_m.5775	TRINITY_DN102956_c1_g1_m.5775 Protein phosphatase 2C and cyclic nucleotide-binding/kinase domain-containing protein	String	AGC/PKA
TRINITY_DN103508_c2_g2_m.7007-173S	TRINITY_DN103508_c2_g2_m.7007	173	S	PREDICTED: eukaryotic translation initiation factor 4G-like isoform X1 [Phoenix dactylifera]	QVPARTCSAPPNLDE	TRINITY_DN97370_c0_g1_m.31918	TRINITY_DN97370_c0_g1_m.31918 PPM-type phosphatase domain-containing protein	String	AGC/PKA
TRINITY_DN103814_c0_g1_m.7682-40S	TRINITY_DN103814_c0_g1_m.7682	40	S	PREDICTED: LOW QUALITY PROTEIN: heat shock cognate 70 kDa protein 2-like [Jatropha curcas]	RLIGRRFSDASVQSD	TRINITY_DN102956_c1_g1_m.5775	TRINITY_DN102956_c1_g1_m.5775 Protein phosphatase 2C and cyclic nucleotide-binding/kinase domain-containing protein	String	AGC/PKA
TRINITY_DN104065_c1_g1_m.8208-540S	TRINITY_DN104065_c1_g1_m.8208	540	S	PREDICTED: mitogen-activated protein kinase 10-like [Elaeis guineensis]	IAIDMRTSPFFLLGA	TRINITY_DN102956_c1_g1_m.5775	TRINITY_DN102956_c1_g1_m.5775 Protein phosphatase 2C and cyclic nucleotide-binding/kinase domain-containing protein	String	AGC/PKA
TRINITY_DN104465_c3_g2_m.9064-2524S	TRINITY_DN104465_c3_g2_m.9064	2524	S	E3 ubiquitin-protein ligase UPL1-like [Asparagus officinalis]	PTGRARRSSGITVPV	TRINITY_DN102956_c1_g1_m.5775	TRINITY_DN102956_c1_g1_m.5775 Protein phosphatase 2C and cyclic nucleotide-binding/kinase domain-containing protein	String	AGC/PKA
TRINITY_DN104465_c3_g2_m.9064-2525S	TRINITY_DN104465_c3_g2_m.9064	2525	S	E3 ubiquitin-protein ligase UPL1-like [Asparagus officinalis]	TGRARRSSGITVPVI	TRINITY_DN102956_c1_g1_m.5775	TRINITY_DN102956_c1_g1_m.5775 Protein phosphatase 2C and cyclic nucleotide-binding/kinase domain-containing protein	String	AGC/PKA
TRINITY_DN104482_c2_g1_m.9102-184S	TRINITY_DN104482_c2_g1_m.9102	184	S	PREDICTED: protein indeterminate-domain 2-like [Elaeis guineensis]	TLFSRRDSFITHRAF	TRINITY_DN102956_c1_g1_m.5775	TRINITY_DN102956_c1_g1_m.5775 Protein phosphatase 2C and cyclic nucleotide-binding/kinase domain-containing protein	String	AGC/PKA
TRINITY_DN104482_c2_g1_m.9102-462S	TRINITY_DN104482_c2_g1_m.9102	462	S	PREDICTED: protein indeterminate-domain 2-like [Elaeis guineensis]	YSSGRSSSPVKTWDG	TRINITY_DN102956_c1_g1_m.5775	TRINITY_DN102956_c1_g1_m.5775 Protein phosphatase 2C and cyclic nucleotide-binding/kinase domain-containing protein	String	AGC/PKA
TRINITY_DN104578_c2_g2_m.9321-602S	TRINITY_DN104578_c2_g2_m.9321	602	S	PREDICTED: serine/threonine-protein phosphatase BSL2 homolog [Musa acuminata subsp. malaccensis]	GGMVRQLSIDQFENE	TRINITY_DN102956_c1_g1_m.5775	TRINITY_DN102956_c1_g1_m.5775 Protein phosphatase 2C and cyclic nucleotide-binding/kinase domain-containing protein	String	AGC/PKA
TRINITY_DN104578_c2_g2_m.9321-633S	TRINITY_DN104578_c2_g2_m.9321	633	S	PREDICTED: serine/threonine-protein phosphatase BSL2 homolog [Musa acuminata subsp. malaccensis]	KLLDRQMSINSVPKK	TRINITY_DN102956_c1_g1_m.5775	TRINITY_DN102956_c1_g1_m.5775 Protein phosphatase 2C and cyclic nucleotide-binding/kinase domain-containing protein	String	AGC/PKA
TRINITY_DN105027_c0_g1_m.10379-473S	TRINITY_DN105027_c0_g1_m.10379	473	S	PREDICTED: protein-tyrosine-phosphatase MKP1-like isoform X2 [Elaeis guineensis]	RTMCRVFSDSAVIRE	TRINITY_DN102956_c1_g1_m.5775	TRINITY_DN102956_c1_g1_m.5775 Protein phosphatase 2C and cyclic nucleotide-binding/kinase domain-containing protein	String	AGC/PKA
TRINITY_DN105027_c0_g1_m.10379-587S	TRINITY_DN105027_c0_g1_m.10379	587	S	PREDICTED: protein-tyrosine-phosphatase MKP1-like isoform X2 [Elaeis guineensis]	SIAERRGSFSLLKLP	TRINITY_DN102956_c1_g1_m.5775	TRINITY_DN102956_c1_g1_m.5775 Protein phosphatase 2C and cyclic nucleotide-binding/kinase domain-containing protein	String	AGC/PKA
TRINITY_DN105027_c0_g1_m.10379-86S	TRINITY_DN105027_c0_g1_m.10379	86	S	PREDICTED: protein-tyrosine-phosphatase MKP1-like isoform X2 [Elaeis guineensis]	PLSIARRSLDEWPKA	TRINITY_DN102956_c1_g1_m.5775	TRINITY_DN102956_c1_g1_m.5775 Protein phosphatase 2C and cyclic nucleotide-binding/kinase domain-containing protein	String	AGC/PKA
TRINITY_DN105414_c0_g1_m.11256-210S	TRINITY_DN105414_c0_g1_m.11256	210	S	PREDICTED: phosphatidate phosphatase PAH2-like isoform X1 [Phoenix dactylifera]	GLMFGRKSIKESELN	TRINITY_DN102956_c1_g1_m.5775	TRINITY_DN102956_c1_g1_m.5775 Protein phosphatase 2C and cyclic nucleotide-binding/kinase domain-containing protein	String	AGC/PKA
TRINITY_DN83574_c0_g1_m.20510-255S	TRINITY_DN83574_c0_g1_m.20510	255	S	PREDICTED: T-complex protein 1 subunit beta [Phoenix dactylifera]	GARVRVDSMAKVAEI	TRINITY_DN102956_c1_g1_m.5775	TRINITY_DN102956_c1_g1_m.5775 Protein phosphatase 2C and cyclic nucleotide-binding/kinase domain-containing protein	String	AGC/PKA
TRINITY_DN83574_c0_g1_m.20510-55S	TRINITY_DN83574_c0_g1_m.20510	55	S	PREDICTED: T-complex protein 1 subunit beta [Phoenix dactylifera]	QSTGRGRSVTVTNDG	TRINITY_DN102956_c1_g1_m.5775	TRINITY_DN102956_c1_g1_m.5775 Protein phosphatase 2C and cyclic nucleotide-binding/kinase domain-containing protein	String	AGC/PKA
TRINITY_DN84490_c0_g1_m.20804-118S	TRINITY_DN84490_c0_g1_m.20804	118	S	PREDICTED: soluble inorganic pyrophosphatase 4-like [Musa acuminata subsp. malaccensis]	PLNERILSSLSRRSV	TRINITY_DN102956_c1_g1_m.5775	TRINITY_DN102956_c1_g1_m.5775 Protein phosphatase 2C and cyclic nucleotide-binding/kinase domain-containing protein	String	AGC/PKA
TRINITY_DN86474_c0_g1_m.21593-7S	TRINITY_DN86474_c0_g1_m.21593	7	S	PREDICTED: probable calcium-binding protein CML27 [Phoenix dactylifera]	*PSFRLRSPSLNSVR	TRINITY_DN102956_c1_g1_m.5775	TRINITY_DN102956_c1_g1_m.5775 Protein phosphatase 2C and cyclic nucleotide-binding/kinase domain-containing protein	String	AGC/PKA
TRINITY_DN87288_c0_g1_m.21974-179S	TRINITY_DN87288_c0_g1_m.21974	179	S	PREDICTED: ras-related protein RABA5c, partial [Vitis vinifera]	YNNISRKSLNSDSYK	TRINITY_DN102956_c1_g1_m.5775	TRINITY_DN102956_c1_g1_m.5775 Protein phosphatase 2C and cyclic nucleotide-binding/kinase domain-containing protein	String	AGC/PKA
TRINITY_DN88077_c0_g1_m.22337-46S	TRINITY_DN88077_c0_g1_m.22337	46	S	PREDICTED: calcium-binding protein CML42 [Elaeis guineensis]	SPSFRLRSPSLNSLR	TRINITY_DN102956_c1_g1_m.5775	TRINITY_DN102956_c1_g1_m.5775 Protein phosphatase 2C and cyclic nucleotide-binding/kinase domain-containing protein	String	AGC/PKA
TRINITY_DN88077_c0_g1_m.22337-48S	TRINITY_DN88077_c0_g1_m.22337	48	S	PREDICTED: calcium-binding protein CML42 [Elaeis guineensis]	SFRLRSPSLNSLRLH	TRINITY_DN102956_c1_g1_m.5775	TRINITY_DN102956_c1_g1_m.5775 Protein phosphatase 2C and cyclic nucleotide-binding/kinase domain-containing protein	String	AGC/PKA
TRINITY_DN88882_c0_g1_m.22797-92S	TRINITY_DN88882_c0_g1_m.22797	92	S	PREDICTED: calcium-dependent protein kinase 10-like [Elaeis guineensis]	IHGKRISSAGLLGSV	TRINITY_DN102956_c1_g1_m.5775	TRINITY_DN102956_c1_g1_m.5775 Protein phosphatase 2C and cyclic nucleotide-binding/kinase domain-containing protein	String	AGC/PKA
TRINITY_DN91364_c1_g1_m.24671-207S	TRINITY_DN91364_c1_g1_m.24671	207	S	glyceraldehyde-3-phosphate dehydrogenase 2, cytosolic [Ananas comosus]	WRGGRAASFNIIPSS	TRINITY_DN102956_c1_g1_m.5775	TRINITY_DN102956_c1_g1_m.5775 Protein phosphatase 2C and cyclic nucleotide-binding/kinase domain-containing protein	String	AGC/PKA
TRINITY_DN91889_c1_g1_m.25120-22S	TRINITY_DN91889_c1_g1_m.25120	22	S	PREDICTED: phosphatidylinositol 4-phosphate 5-kinase 9 [Elaeis guineensis]	PSFSRRDSQSFDASC	TRINITY_DN102956_c1_g1_m.5775	TRINITY_DN102956_c1_g1_m.5775 Protein phosphatase 2C and cyclic nucleotide-binding/kinase domain-containing protein	String	AGC/PKA
TRINITY_DN92271_c0_g1_m.25477-245S	TRINITY_DN92271_c0_g1_m.25477	245	S	PH-response transcription factor [Arabidopsis thaliana]	KRLSRPISPRRHSIS	TRINITY_DN102956_c1_g1_m.5775	TRINITY_DN102956_c1_g1_m.5775 Protein phosphatase 2C and cyclic nucleotide-binding/kinase domain-containing protein	String	AGC/PKA
TRINITY_DN92814_c0_g1_m.25991-8S	TRINITY_DN92814_c0_g1_m.25991	8	S	PREDICTED: acyl-CoA-binding domain-containing protein 4-like [Phoenix dactylifera]	MSMARSVSSLAYPER	TRINITY_DN102956_c1_g1_m.5775	TRINITY_DN102956_c1_g1_m.5775 Protein phosphatase 2C and cyclic nucleotide-binding/kinase domain-containing protein	String	AGC/PKA
TRINITY_DN92840_c0_g1_m.26018-1173T	TRINITY_DN92840_c0_g1_m.26018	1173	T	PREDICTED: serine/threonine-protein kinase BCK1/SLK1/SSP31-like [Musa acuminata subsp. malaccensis]	LSKIKRNTLVSGGVR	TRINITY_DN102956_c1_g1_m.5775	TRINITY_DN102956_c1_g1_m.5775 Protein phosphatase 2C and cyclic nucleotide-binding/kinase domain-containing protein	String	AGC/PKA
TRINITY_DN92840_c0_g1_m.26018-141S	TRINITY_DN92840_c0_g1_m.26018	141	S	PREDICTED: serine/threonine-protein kinase BCK1/SLK1/SSP31-like [Musa acuminata subsp. malaccensis]	RSIPRVPSGDGSSRG	TRINITY_DN102956_c1_g1_m.5775	TRINITY_DN102956_c1_g1_m.5775 Protein phosphatase 2C and cyclic nucleotide-binding/kinase domain-containing protein	String	AGC/PKA
TRINITY_DN92961_c1_g2_m.26150-72S	TRINITY_DN92961_c1_g2_m.26150	72	S	ras-related protein Rab7 [Asparagus officinalis]	AGQERFQSLGVAFYR	TRINITY_DN102956_c1_g1_m.5775	TRINITY_DN102956_c1_g1_m.5775 Protein phosphatase 2C and cyclic nucleotide-binding/kinase domain-containing protein	String	AGC/PKA
TRINITY_DN93764_c0_g1_m.27051-23S	TRINITY_DN93764_c0_g1_m.27051	23	S	PREDICTED: transcription initiation factor TFIID subunit 14b isoform X2 [Elaeis guineensis]	GLLMKKKSSPSSPLA	TRINITY_DN97370_c0_g1_m.31918	TRINITY_DN97370_c0_g1_m.31918 PPM-type phosphatase domain-containing protein	String	AGC/PKA
TRINITY_DN93764_c0_g1_m.27051-24S	TRINITY_DN93764_c0_g1_m.27051	24	S	PREDICTED: transcription initiation factor TFIID subunit 14b isoform X2 [Elaeis guineensis]	LLMKKKSSPSSPLAG	TRINITY_DN97370_c0_g1_m.31918	TRINITY_DN97370_c0_g1_m.31918 PPM-type phosphatase domain-containing protein	String	AGC/PKA
TRINITY_DN93820_c0_g1_m.27125-8S	TRINITY_DN93820_c0_g1_m.27125	8	S	PREDICTED: actin-depolymerizing factor 11 isoform X1 [Phoenix dactylifera]	MALLRSFSSASSGMG	TRINITY_DN102956_c1_g1_m.5775	TRINITY_DN102956_c1_g1_m.5775 Protein phosphatase 2C and cyclic nucleotide-binding/kinase domain-containing protein	String	AGC/PKA
TRINITY_DN93958_c2_g1_m.27268-135S	TRINITY_DN93958_c2_g1_m.27268	135	S	PREDICTED: dynamin-2A-like [Phoenix dactylifera]	ALLNRATSPLPDSQQ	TRINITY_DN102956_c1_g1_m.5775	TRINITY_DN102956_c1_g1_m.5775 Protein phosphatase 2C and cyclic nucleotide-binding/kinase domain-containing protein	String	AGC/PKA
TRINITY_DN93958_c4_g1_m.27270-534S	TRINITY_DN93958_c4_g1_m.27270	534	S	PREDICTED: dynamin-2A isoform X1 [Elaeis guineensis]	AILNRATSPQPGHQQ	TRINITY_DN102956_c1_g1_m.5775	TRINITY_DN102956_c1_g1_m.5775 Protein phosphatase 2C and cyclic nucleotide-binding/kinase domain-containing protein	String	AGC/PKA
TRINITY_DN93958_c4_g1_m.27270-813S	TRINITY_DN93958_c4_g1_m.27270	813	S	PREDICTED: dynamin-2A isoform X1 [Elaeis guineensis]	ERFQRQSSILTKLTR	TRINITY_DN102956_c1_g1_m.5775	TRINITY_DN102956_c1_g1_m.5775 Protein phosphatase 2C and cyclic nucleotide-binding/kinase domain-containing protein	String	AGC/PKA
TRINITY_DN95318_c0_g2_m.28941-423S	TRINITY_DN95318_c0_g2_m.28941	423	S	PREDICTED: serine/threonine-protein kinase EDR1 isoform X1 [Elaeis guineensis]	RLRRRSISITPEIGD	TRINITY_DN102956_c1_g1_m.5775	TRINITY_DN102956_c1_g1_m.5775 Protein phosphatase 2C and cyclic nucleotide-binding/kinase domain-containing protein	String	AGC/PKA
TRINITY_DN95456_c0_g1_m.29175-96S	TRINITY_DN95456_c0_g1_m.29175	96	S	PREDICTED: glyceraldehyde-3-phosphate dehydrogenase A, chloroplastic [Phoenix dactylifera]	CWHGRKDSPLDVVAI	TRINITY_DN102956_c1_g1_m.5775	TRINITY_DN102956_c1_g1_m.5775 Protein phosphatase 2C and cyclic nucleotide-binding/kinase domain-containing protein	String	AGC/PKA
TRINITY_DN95507_c1_g1_m.29232-643S	TRINITY_DN95507_c1_g1_m.29232	643	S	heat shock protein 90-5, chloroplastic-like [Ananas comosus]	VQVSKRLSSSPCVLV	TRINITY_DN102956_c1_g1_m.5775	TRINITY_DN102956_c1_g1_m.5775 Protein phosphatase 2C and cyclic nucleotide-binding/kinase domain-containing protein	String	AGC/PKA
TRINITY_DN95507_c1_g1_m.29232-644S	TRINITY_DN95507_c1_g1_m.29232	644	S	heat shock protein 90-5, chloroplastic-like [Ananas comosus]	QVSKRLSSSPCVLVS	TRINITY_DN102956_c1_g1_m.5775	TRINITY_DN102956_c1_g1_m.5775 Protein phosphatase 2C and cyclic nucleotide-binding/kinase domain-containing protein	String	AGC/PKA
TRINITY_DN95560_c2_g1_m.29307-135S	TRINITY_DN95560_c2_g1_m.29307	135	S	PREDICTED: probable serine/threonine-protein kinase At1g54610 isoform X1 [Phoenix dactylifera]	WVPRRADSFEKLDKI	TRINITY_DN102956_c1_g1_m.5775	TRINITY_DN102956_c1_g1_m.5775 Protein phosphatase 2C and cyclic nucleotide-binding/kinase domain-containing protein	String	AGC/PKA
TRINITY_DN95578_c4_g1_m.29340-158S	TRINITY_DN95578_c4_g1_m.29340	158	S	PREDICTED: serine/threonine-protein kinase SAPK7 isoform X1 [Musa acuminata subsp. malaccensis]	LLHSRPKSTVGTPAY	TRINITY_DN102956_c1_g1_m.5775	TRINITY_DN102956_c1_g1_m.5775 Protein phosphatase 2C and cyclic nucleotide-binding/kinase domain-containing protein	String	AGC/PKA
TRINITY_DN95578_c4_g1_m.29340-158S	TRINITY_DN95578_c4_g1_m.29340	158	S	PREDICTED: serine/threonine-protein kinase SAPK7 isoform X1 [Musa acuminata subsp. malaccensis]	LLHSRPKSTVGTPAY	TRINITY_DN99162_c2_g1_m.34753	TRINITY_DN99162_c2_g1_m.34753 PPM-type phosphatase domain-containing protein	String	AGC/PKA
TRINITY_DN96078_c0_g1_m.30009-30S	TRINITY_DN96078_c0_g1_m.30009	30	S	PREDICTED: calcium-dependent protein kinase 26 isoform X2 [Vitis vinifera]	RSRTDRISSLFSSDK	TRINITY_DN102956_c1_g1_m.5775	TRINITY_DN102956_c1_g1_m.5775 Protein phosphatase 2C and cyclic nucleotide-binding/kinase domain-containing protein	String	AGC/PKA
TRINITY_DN96078_c0_g1_m.30009-31S	TRINITY_DN96078_c0_g1_m.30009	31	S	PREDICTED: calcium-dependent protein kinase 26 isoform X2 [Vitis vinifera]	SRTDRISSLFSSDKA	TRINITY_DN102956_c1_g1_m.5775	TRINITY_DN102956_c1_g1_m.5775 Protein phosphatase 2C and cyclic nucleotide-binding/kinase domain-containing protein	String	AGC/PKA
TRINITY_DN96106_c0_g1_m.30040-9S	TRINITY_DN96106_c0_g1_m.30040	9	S	V-type proton ATPase catalytic subunit A [Asparagus officinalis]	AYGDRLTSFEDTEKE	TRINITY_DN102956_c1_g1_m.5775	TRINITY_DN102956_c1_g1_m.5775 Protein phosphatase 2C and cyclic nucleotide-binding/kinase domain-containing protein	String	AGC/PKA
TRINITY_DN96879_c0_g1_m.31186-23S	TRINITY_DN96879_c0_g1_m.31186	23	S	PREDICTED: transport inhibitor response 1-like protein [Musa acuminata subsp. malaccensis]	EGKDVRWSPDPGGTA	TRINITY_DN102956_c1_g1_m.5775	TRINITY_DN102956_c1_g1_m.5775 Protein phosphatase 2C and cyclic nucleotide-binding/kinase domain-containing protein	String	AGC/PKA
TRINITY_DN96937_c0_g1_m.31251-216S	TRINITY_DN96937_c0_g1_m.31251	216	S	putative cytoskeletal protein mRNA [Populus trichocarpa]	RPVSKKPSSPPPLQK	TRINITY_DN102956_c1_g1_m.5775	TRINITY_DN102956_c1_g1_m.5775 Protein phosphatase 2C and cyclic nucleotide-binding/kinase domain-containing protein	String	AGC/PKA
TRINITY_DN96937_c0_g1_m.31251-217S	TRINITY_DN96937_c0_g1_m.31251	217	S	putative cytoskeletal protein mRNA [Populus trichocarpa]	PVSKKPSSPPPLQKF	TRINITY_DN102956_c1_g1_m.5775	TRINITY_DN102956_c1_g1_m.5775 Protein phosphatase 2C and cyclic nucleotide-binding/kinase domain-containing protein	String	AGC/PKA
TRINITY_DN97723_c3_g1_m.32443-112S	TRINITY_DN97723_c3_g1_m.32443	112	S	catalase isozyme 1 [Asparagus officinalis]	TVIHERGSPETLRDP	TRINITY_DN102956_c1_g1_m.5775	TRINITY_DN102956_c1_g1_m.5775 Protein phosphatase 2C and cyclic nucleotide-binding/kinase domain-containing protein	String	AGC/PKA
TRINITY_DN98488_c0_g1_m.33686-688S	TRINITY_DN98488_c0_g1_m.33686	688	S	PREDICTED: protein KINESIN LIGHT CHAIN-RELATED 2 [Elaeis guineensis]	VRNRRAKSLEHLLDA	TRINITY_DN102956_c1_g1_m.5775	TRINITY_DN102956_c1_g1_m.5775 Protein phosphatase 2C and cyclic nucleotide-binding/kinase domain-containing protein	String	AGC/PKA
TRINITY_DN98710_c1_g2_m.34019-177T	TRINITY_DN98710_c1_g2_m.34019	177	T	PREDICTED: cyclin-dependent kinase D-1 [Elaeis guineensis]	GSPDRRFTHQVFARW	TRINITY_DN102956_c1_g1_m.5775	TRINITY_DN102956_c1_g1_m.5775 Protein phosphatase 2C and cyclic nucleotide-binding/kinase domain-containing protein	String	AGC/PKA
TRINITY_DN98774_c0_g2_m.34134-623S	TRINITY_DN98774_c0_g2_m.34134	623	S	PREDICTED: zinc finger CCCH domain-containing protein 24-like [Elaeis guineensis]	GRLKRSSSFELRSSS	TRINITY_DN102956_c1_g1_m.5775	TRINITY_DN102956_c1_g1_m.5775 Protein phosphatase 2C and cyclic nucleotide-binding/kinase domain-containing protein	String	AGC/PKA
TRINITY_DN98859_c1_g1_m.34267-172S	TRINITY_DN98859_c1_g1_m.34267	172	S	serine/threonine-protein kinase HT1-like [Ananas comosus]	KSKQRSVSPLPSTAL	TRINITY_DN102956_c1_g1_m.5775	TRINITY_DN102956_c1_g1_m.5775 Protein phosphatase 2C and cyclic nucleotide-binding/kinase domain-containing protein	String	AGC/PKA
TRINITY_DN98958_c0_g1_m.34422-359S	TRINITY_DN98958_c0_g1_m.34422	359	S	PREDICTED: T-complex protein 1 subunit epsilon [Elaeis guineensis]	AGLVREKSFGTTKDR	TRINITY_DN102956_c1_g1_m.5775	TRINITY_DN102956_c1_g1_m.5775 Protein phosphatase 2C and cyclic nucleotide-binding/kinase domain-containing protein	String	AGC/PKA
TRINITY_DN99607_c6_g10_m.35500-652S	TRINITY_DN99607_c6_g10_m.35500	652	S	PREDICTED: mitogen-activated protein kinase kinase kinase YODA-like isoform X1 [Musa acuminata subsp.malaccensis]	RDRPRARSEPFLKGR	TRINITY_DN102956_c1_g1_m.5775	TRINITY_DN102956_c1_g1_m.5775 Protein phosphatase 2C and cyclic nucleotide-binding/kinase domain-containing protein	String	AGC/PKA
TRINITY_DN99635_c0_g1_m.35548-338S	TRINITY_DN99635_c0_g1_m.35548	338	S	PREDICTED: diacylglycerol kinase 1 isoform X1 [Phoenix dactylifera]	QYALRSYSFNQSNDS	TRINITY_DN102956_c1_g1_m.5775	TRINITY_DN102956_c1_g1_m.5775 Protein phosphatase 2C and cyclic nucleotide-binding/kinase domain-containing protein	String	AGC/PKA
TRINITY_DN99637_c6_g1_m.35558-798S	TRINITY_DN99637_c6_g1_m.35558	798	S	PREDICTED: probable serine/threonine protein kinase IREH1 [Elaeis guineensis]	VVRSLRASPVHPSSK	TRINITY_DN102956_c1_g1_m.5775	TRINITY_DN102956_c1_g1_m.5775 Protein phosphatase 2C and cyclic nucleotide-binding/kinase domain-containing protein	String	AGC/PKA
TRINITY_DN99674_c1_g3_m.35628-82S	TRINITY_DN99674_c1_g3_m.35628	82	S	PREDICTED: heat shock cognate 70 kDa protein 2 [Oryza sativa Japonica Group]	RLIGRRFSDAPVQGD	TRINITY_DN102956_c1_g1_m.5775	TRINITY_DN102956_c1_g1_m.5775 Protein phosphatase 2C and cyclic nucleotide-binding/kinase domain-containing protein	String	AGC/PKA
TRINITY_DN99912_c0_g1_m.36035-55S	TRINITY_DN99912_c0_g1_m.36035	55	S	PREDICTED: mitogen-activated protein kinase kinase kinase YODA [Elaeis guineensis]	ARKEKANSFDGVLLG	TRINITY_DN102956_c1_g1_m.5775	TRINITY_DN102956_c1_g1_m.5775 Protein phosphatase 2C and cyclic nucleotide-binding/kinase domain-containing protein	String	AGC/PKA
TRINITY_DN100388_c0_g1_m.679-834S	TRINITY_DN100388_c0_g1_m.679	834	S	PREDICTED: intron-binding protein aquarius [Elaeis guineensis]	DLKSKIISPIHNSEE	TRINITY_DN91349_c0_g1_m.24659	TRINITY_DN91349_c0_g1_m.24659 Protein BUD31 like 2	String	AGC/RSK
TRINITY_DN101168_c0_g1_m.2148-1113S	TRINITY_DN101168_c0_g1_m.2148	1113	S	PREDICTED: pre-mRNA-processing protein 40C isoform X2 [Elaeis guineensis]	NSEGKNRSPADASWR	TRINITY_DN91349_c0_g1_m.24659	TRINITY_DN91349_c0_g1_m.24659 Protein BUD31 like 2	String	AGC/RSK
TRINITY_DN101342_c0_g1_m.2501-611S	TRINITY_DN101342_c0_g1_m.2501	611	S	probable serine/threonine-protein kinase roco5 isoform X1 [Asparagus officinalis]	EPIKRVSSGELEYLV	TRINITY_DN89170_c1_g1_m.22950	TRINITY_DN89170_c1_g1_m.22950 Serine/threonine-protein kinase OXI1	String	AGC/RSK
TRINITY_DN101342_c0_g1_m.2501-611S	TRINITY_DN101342_c0_g1_m.2501	611	S	probable serine/threonine-protein kinase roco5 isoform X1 [Asparagus officinalis]	EPIKRVSSGELEYLV	TRINITY_DN99874_c0_g1_m.35968	TRINITY_DN99874_c0_g1_m.35968 Serine/threonine-protein kinase OXI1	String	AGC/RSK
TRINITY_DN101512_c0_g1_m.2847-416S	TRINITY_DN101512_c0_g1_m.2847	416	S	PREDICTED: peptidyl-prolyl cis-trans isomerase CYP63 isoform X1 [Elaeis guineensis]	FRNYREWSPPRRSRR	TRINITY_DN91349_c0_g1_m.24659	TRINITY_DN91349_c0_g1_m.24659 Protein BUD31 like 2	String	AGC/RSK
TRINITY_DN101777_c0_g3_m.3357-539S	TRINITY_DN101777_c0_g3_m.3357	539	S	PREDICTED: cryptochrome-1 [Phoenix dactylifera]	SLDQRVPSFHNMDTN	TRINITY_DN92278_c2_g2_m.25486	TRINITY_DN92278_c2_g2_m.25486 Protein TWIN LOV 1	String	AGC/RSK
TRINITY_DN101777_c0_g3_m.3357-539S	TRINITY_DN101777_c0_g3_m.3357	539	S	PREDICTED: cryptochrome-1 [Phoenix dactylifera]	SLDQRVPSFHNMDTN	TRINITY_DN97904_c0_g5_m.32734	TRINITY_DN97904_c0_g5_m.32734 Phototropin-2	String	AGC/RSK
TRINITY_DN102225_c0_g1_m.4215-103S	TRINITY_DN102225_c0_g1_m.4215	103	S	PREDICTED: pre-mRNA-splicing factor CWC22 homolog [Elaeis guineensis]	YSVQRSESPEPWLDR	TRINITY_DN91349_c0_g1_m.24659	TRINITY_DN91349_c0_g1_m.24659 Protein BUD31 like 2	String	AGC/RSK
TRINITY_DN102225_c0_g1_m.4215-33S	TRINITY_DN102225_c0_g1_m.4215	33	S	PREDICTED: pre-mRNA-splicing factor CWC22 homolog [Elaeis guineensis]	RDRRRRKSPIPSSSF	TRINITY_DN91349_c0_g1_m.24659	TRINITY_DN91349_c0_g1_m.24659 Protein BUD31 like 2	String	AGC/RSK
TRINITY_DN102956_c1_g1_m.5775-73S	TRINITY_DN102956_c1_g1_m.5775	73	S	PREDICTED: protein phosphatase 2C and cyclic nucleotide-binding/kinase domain-containing protein isoform X1 [Elaeis guineensis]	NRLSRVSSQFLPPEG	TRINITY_DN101950_c0_g2_m.3663	TRINITY_DN101950_c0_g2_m.3663 Serine/threonine-protein kinase	String	AGC/RSK
TRINITY_DN102956_c1_g1_m.5775-73S	TRINITY_DN102956_c1_g1_m.5775	73	S	PREDICTED: protein phosphatase 2C and cyclic nucleotide-binding/kinase domain-containing protein isoform X1 [Elaeis guineensis]	NRLSRVSSQFLPPEG	TRINITY_DN103031_c1_g1_m.5935	TRINITY_DN103031_c1_g1_m.5935 Putative trans-2-enoyl-CoA reductase, mitochondrial	String	AGC/RSK
TRINITY_DN102956_c1_g1_m.5775-73S	TRINITY_DN102956_c1_g1_m.5775	73	S	PREDICTED: protein phosphatase 2C and cyclic nucleotide-binding/kinase domain-containing protein isoform X1 [Elaeis guineensis]	NRLSRVSSQFLPPEG	TRINITY_DN65479_c0_g1_m.17633	TRINITY_DN65479_c0_g1_m.17633 Putative trans-2-enoyl-CoA reductase, mitochondrial	String	AGC/RSK
TRINITY_DN102956_c1_g1_m.5775-73S	TRINITY_DN102956_c1_g1_m.5775	73	S	PREDICTED: protein phosphatase 2C and cyclic nucleotide-binding/kinase domain-containing protein isoform X1 [Elaeis guineensis]	NRLSRVSSQFLPPEG	TRINITY_DN91454_c0_g1_m.24740	TRINITY_DN91454_c0_g1_m.24740 Protein-tyrosine phosphatase	String	AGC/RSK
TRINITY_DN102956_c1_g1_m.5775-73S	TRINITY_DN102956_c1_g1_m.5775	73	S	PREDICTED: protein phosphatase 2C and cyclic nucleotide-binding/kinase domain-containing protein isoform X1 [Elaeis guineensis]	NRLSRVSSQFLPPEG	TRINITY_DN92278_c2_g2_m.25486	TRINITY_DN92278_c2_g2_m.25486 Protein TWIN LOV 1	String	AGC/RSK
TRINITY_DN103682_c0_g1_m.7378-200S	TRINITY_DN103682_c0_g1_m.7378	200	S	PREDICTED: SART-1 family protein DOT2 [Elaeis guineensis]	IGRSRERSIDREHDQ	TRINITY_DN91349_c0_g1_m.24659	TRINITY_DN91349_c0_g1_m.24659 Protein BUD31 like 2	String	AGC/RSK
TRINITY_DN103697_c0_g1_m.7407-196S	TRINITY_DN103697_c0_g1_m.7407	196	S	PREDICTED: inverted formin-2 [Phoenix dactylifera]	EGQARSSSFNIRAFQ	TRINITY_DN63234_c0_g1_m.17491	TRINITY_DN63234_c0_g1_m.17491 Protein kinase G11A	String	AGC/RSK
TRINITY_DN104573_c1_g2_m.9310-215S	TRINITY_DN104573_c1_g2_m.9310	215	S	PREDICTED: branchpoint-bridging protein-like [Nicotiana tabacum]	PEGARSPSPEPLYDS	TRINITY_DN91349_c0_g1_m.24659	TRINITY_DN91349_c0_g1_m.24659 Protein BUD31 like 2	String	AGC/RSK
TRINITY_DN104573_c3_g1_m.9312-114S	TRINITY_DN104573_c3_g1_m.9312	114	S	PREDICTED: branchpoint-bridging protein-like [Elaeis guineensis]	SGTDRDCSGGEEETS	TRINITY_DN91349_c0_g1_m.24659	TRINITY_DN91349_c0_g1_m.24659 Protein BUD31 like 2	String	AGC/RSK
TRINITY_DN104657_c1_g1_m.9490-41S	TRINITY_DN104657_c1_g1_m.9490	41	S	PREDICTED: protein PLASTID MOVEMENT IMPAIRED 1 [Elaeis guineensis]	HTARRTASLALPRTT	TRINITY_DN97904_c0_g5_m.32734	TRINITY_DN97904_c0_g5_m.32734 Phototropin-2	String	AGC/RSK
TRINITY_DN104735_c1_g6_m.9639-159T	TRINITY_DN104735_c1_g6_m.9639	159	T	PREDICTED: BUD13 homolog [Elaeis guineensis]	QRRRRLDTPSPEPGL	TRINITY_DN91349_c0_g1_m.24659	TRINITY_DN91349_c0_g1_m.24659 Protein BUD31 like 2	String	AGC/RSK
TRINITY_DN105123_c0_g1_m.10588-578S	TRINITY_DN105123_c0_g1_m.10588	578	S	PREDICTED: zinc phosphodiesterase ELAC protein 2-like isoform X1 [Musa acuminata subsp. malaccensis]	SYWKRPGSPVDMATV	TRINITY_DN103031_c1_g1_m.5935	TRINITY_DN103031_c1_g1_m.5935 Putative trans-2-enoyl-CoA reductase, mitochondrial	String	AGC/RSK
TRINITY_DN105123_c0_g1_m.10588-578S	TRINITY_DN105123_c0_g1_m.10588	578	S	PREDICTED: zinc phosphodiesterase ELAC protein 2-like isoform X1 [Musa acuminata subsp. malaccensis]	SYWKRPGSPVDMATV	TRINITY_DN65479_c0_g1_m.17633	TRINITY_DN65479_c0_g1_m.17633 Putative trans-2-enoyl-CoA reductase, mitochondrial	String	AGC/RSK
TRINITY_DN72061_c0_g1_m.18347-84S	TRINITY_DN72061_c0_g1_m.18347	84	S	PREDICTED: RNA-binding protein 8A [Jatropha curcas]	PPAPRLRSAITGGAG	TRINITY_DN91349_c0_g1_m.24659	TRINITY_DN91349_c0_g1_m.24659 Protein BUD31 like 2	String	AGC/RSK
TRINITY_DN75420_c0_g1_m.18781-118S	TRINITY_DN75420_c0_g1_m.18781	118	S	PREDICTED: protein STRUBBELIG-RECEPTOR FAMILY 8-like [Elaeis guineensis]	TSLVRRSSTDELGFS	TRINITY_DN97395_c2_g2_m.31966	TRINITY_DN97395_c2_g2_m.31966 Protein kinase G11A	String	AGC/RSK
TRINITY_DN80231_c0_g1_m.19646-527S	TRINITY_DN80231_c0_g1_m.19646	527	S	PREDICTED: peptidyl-prolyl cis-trans isomerase CYP95 [Musa acuminata subsp. malaccensis]	SPIRRSISQSPIRRT	TRINITY_DN91349_c0_g1_m.24659	TRINITY_DN91349_c0_g1_m.24659 Protein BUD31 like 2	String	AGC/RSK
TRINITY_DN80231_c0_g1_m.19646-694S	TRINITY_DN80231_c0_g1_m.19646	694	S	PREDICTED: peptidyl-prolyl cis-trans isomerase CYP95 [Musa acuminata subsp. malaccensis]	ARRYRTPSPDRSPVR	TRINITY_DN91349_c0_g1_m.24659	TRINITY_DN91349_c0_g1_m.24659 Protein BUD31 like 2	String	AGC/RSK
TRINITY_DN94427_c0_g1_m.27828-62S	TRINITY_DN94427_c0_g1_m.27828	62	S	PREDICTED: DEAD-box ATP-dependent RNA helicase 42-like [Phoenix dactylifera]	KERERERSDDEKYRE	TRINITY_DN91349_c0_g1_m.24659	TRINITY_DN91349_c0_g1_m.24659 Protein BUD31 like 2	String	AGC/RSK
TRINITY_DN95012_c0_g1_m.28504-321S	TRINITY_DN95012_c0_g1_m.28504	321	S	PREDICTED: pyruvate dehydrogenase E1 component subunit alpha-1, mitochondrial isoform X2 [Elaeis guineensis]	TYRYHGHSMSDPGST	TRINITY_DN94095_c0_g1_m.27422	TRINITY_DN94095_c0_g1_m.27422 Protein-serine/threonine kinase	String	Atypical/PDHK
TRINITY_DN100327_c0_g1_m.567-575S	TRINITY_DN100327_c0_g1_m.567	575	S	PREDICTED: autophagy-related protein 13a-like isoform X2 [Phoenix dactylifera]	ILLSKSRSQILDSEK	TRINITY_DN102392_c1_g2_m.4567	TRINITY_DN102392_c1_g2_m.4567 Phosphatidylinositol 3-kinase, root isoform	String	Atypical/PIKK
TRINITY_DN100327_c0_g1_m.567-575S	TRINITY_DN100327_c0_g1_m.567	575	S	PREDICTED: autophagy-related protein 13a-like isoform X2 [Phoenix dactylifera]	ILLSKSRSQILDSEK	TRINITY_DN103927_c1_g1_m.7918	TRINITY_DN103927_c1_g1_m.7918 Serine/threonine-protein kinase TOR	String	Atypical/PIKK
TRINITY_DN101255_c0_g1_m.2333-522S	TRINITY_DN101255_c0_g1_m.2333	522	S	PREDICTED: extra-large guanine nucleotide-binding protein 3-like [Phoenix dactylifera]	SKLKESGSPDQHHIE	TRINITY_DN102392_c1_g2_m.4567	TRINITY_DN102392_c1_g2_m.4567 Phosphatidylinositol 3-kinase, root isoform	String	Atypical/PIKK
TRINITY_DN101438_c0_g1_m.2694-598S	TRINITY_DN101438_c0_g1_m.2694	598	S	PREDICTED: glucose-6-phosphate isomerase 1, chloroplastic [Elaeis guineensis]	IAEGNCGSPRSIKVF	TRINITY_DN104603_c2_g11_m.9363	TRINITY_DN104603_c2_g11_m.9363 2,3-bisphosphoglycerate-dependent phosphoglycerate mutase	String	Atypical/PIKK
TRINITY_DN102956_c1_g1_m.5775-16S	TRINITY_DN102956_c1_g1_m.5775	16	S	PREDICTED: protein phosphatase 2C and cyclic nucleotide-binding/kinase domain-containing protein isoform X1 [Elaeis guineensis]	CIGHVPDSPRQEPKA	TRINITY_DN100669_c0_g1_m.1219	TRINITY_DN100669_c0_g1_m.1219 Phosphatidylinositol 4-kinase beta 1	String	Atypical/PIKK
TRINITY_DN102956_c1_g1_m.5775-16S	TRINITY_DN102956_c1_g1_m.5775	16	S	PREDICTED: protein phosphatase 2C and cyclic nucleotide-binding/kinase domain-containing protein isoform X1 [Elaeis guineensis]	CIGHVPDSPRQEPKA	TRINITY_DN102392_c1_g2_m.4567	TRINITY_DN102392_c1_g2_m.4567 Phosphatidylinositol 3-kinase, root isoform	String	Atypical/PIKK
TRINITY_DN102956_c1_g1_m.5775-16S	TRINITY_DN102956_c1_g1_m.5775	16	S	PREDICTED: protein phosphatase 2C and cyclic nucleotide-binding/kinase domain-containing protein isoform X1 [Elaeis guineensis]	CIGHVPDSPRQEPKA	TRINITY_DN102925_c0_g1_m.5709	TRINITY_DN102925_c0_g1_m.5709 Serine/threonine-protein kinase ATR	String	Atypical/PIKK
TRINITY_DN102956_c1_g1_m.5775-16S	TRINITY_DN102956_c1_g1_m.5775	16	S	PREDICTED: protein phosphatase 2C and cyclic nucleotide-binding/kinase domain-containing protein isoform X1 [Elaeis guineensis]	CIGHVPDSPRQEPKA	TRINITY_DN103927_c1_g1_m.7918	TRINITY_DN103927_c1_g1_m.7918 Serine/threonine-protein kinase TOR	String	Atypical/PIKK
TRINITY_DN102956_c1_g1_m.5775-16S	TRINITY_DN102956_c1_g1_m.5775	16	S	PREDICTED: protein phosphatase 2C and cyclic nucleotide-binding/kinase domain-containing protein isoform X1 [Elaeis guineensis]	CIGHVPDSPRQEPKA	TRINITY_DN105128_c1_g1_m.10598	TRINITY_DN105128_c1_g1_m.10598 Phosphatidylinositol 4-kinase alpha	String	Atypical/PIKK
TRINITY_DN102956_c1_g1_m.5775-16S	TRINITY_DN102956_c1_g1_m.5775	16	S	PREDICTED: protein phosphatase 2C and cyclic nucleotide-binding/kinase domain-containing protein isoform X1 [Elaeis guineensis]	CIGHVPDSPRQEPKA	TRINITY_DN105900_c0_g1_m.12277	TRINITY_DN105900_c0_g1_m.12277 Serine/threonine-protein kinase TOR	String	Atypical/PIKK
TRINITY_DN102956_c1_g1_m.5775-16S	TRINITY_DN102956_c1_g1_m.5775	16	S	PREDICTED: protein phosphatase 2C and cyclic nucleotide-binding/kinase domain-containing protein isoform X1 [Elaeis guineensis]	CIGHVPDSPRQEPKA	TRINITY_DN6197_c0_g1_m.17356	TRINITY_DN6197_c0_g1_m.17356 Serine/threonine-protein kinase ATR	String	Atypical/PIKK
TRINITY_DN102956_c1_g1_m.5775-73S	TRINITY_DN102956_c1_g1_m.5775	73	S	PREDICTED: protein phosphatase 2C and cyclic nucleotide-binding/kinase domain-containing protein isoform X1 [Elaeis guineensis]	NRLSRVSSQFLPPEG	TRINITY_DN100669_c0_g1_m.1219	TRINITY_DN100669_c0_g1_m.1219 Phosphatidylinositol 4-kinase beta 1	String	Atypical/PIKK
TRINITY_DN102956_c1_g1_m.5775-73S	TRINITY_DN102956_c1_g1_m.5775	73	S	PREDICTED: protein phosphatase 2C and cyclic nucleotide-binding/kinase domain-containing protein isoform X1 [Elaeis guineensis]	NRLSRVSSQFLPPEG	TRINITY_DN102392_c1_g2_m.4567	TRINITY_DN102392_c1_g2_m.4567 Phosphatidylinositol 3-kinase, root isoform	String	Atypical/PIKK
TRINITY_DN102956_c1_g1_m.5775-73S	TRINITY_DN102956_c1_g1_m.5775	73	S	PREDICTED: protein phosphatase 2C and cyclic nucleotide-binding/kinase domain-containing protein isoform X1 [Elaeis guineensis]	NRLSRVSSQFLPPEG	TRINITY_DN102925_c0_g1_m.5709	TRINITY_DN102925_c0_g1_m.5709 Serine/threonine-protein kinase ATR	String	Atypical/PIKK
TRINITY_DN102956_c1_g1_m.5775-73S	TRINITY_DN102956_c1_g1_m.5775	73	S	PREDICTED: protein phosphatase 2C and cyclic nucleotide-binding/kinase domain-containing protein isoform X1 [Elaeis guineensis]	NRLSRVSSQFLPPEG	TRINITY_DN103927_c1_g1_m.7918	TRINITY_DN103927_c1_g1_m.7918 Serine/threonine-protein kinase TOR	String	Atypical/PIKK
TRINITY_DN102956_c1_g1_m.5775-73S	TRINITY_DN102956_c1_g1_m.5775	73	S	PREDICTED: protein phosphatase 2C and cyclic nucleotide-binding/kinase domain-containing protein isoform X1 [Elaeis guineensis]	NRLSRVSSQFLPPEG	TRINITY_DN105128_c1_g1_m.10598	TRINITY_DN105128_c1_g1_m.10598 Phosphatidylinositol 4-kinase alpha	String	Atypical/PIKK
TRINITY_DN102956_c1_g1_m.5775-73S	TRINITY_DN102956_c1_g1_m.5775	73	S	PREDICTED: protein phosphatase 2C and cyclic nucleotide-binding/kinase domain-containing protein isoform X1 [Elaeis guineensis]	NRLSRVSSQFLPPEG	TRINITY_DN105900_c0_g1_m.12277	TRINITY_DN105900_c0_g1_m.12277 Serine/threonine-protein kinase TOR	String	Atypical/PIKK
TRINITY_DN102956_c1_g1_m.5775-73S	TRINITY_DN102956_c1_g1_m.5775	73	S	PREDICTED: protein phosphatase 2C and cyclic nucleotide-binding/kinase domain-containing protein isoform X1 [Elaeis guineensis]	NRLSRVSSQFLPPEG	TRINITY_DN6197_c0_g1_m.17356	TRINITY_DN6197_c0_g1_m.17356 Serine/threonine-protein kinase ATR	String	Atypical/PIKK
TRINITY_DN103475_c4_g3_m.6922-259S	TRINITY_DN103475_c4_g3_m.6922	259	S	PREDICTED: LOW QUALITY PROTEIN: protein PHOTOPERIOD-INDEPENDENT EARLY FLOWERING 1 [Elaeis guineensis]	NEVSRGVSPEVGEHV	TRINITY_DN102925_c0_g1_m.5709	TRINITY_DN102925_c0_g1_m.5709 Serine/threonine-protein kinase ATR	String	Atypical/PIKK
TRINITY_DN103475_c4_g3_m.6922-259S	TRINITY_DN103475_c4_g3_m.6922	259	S	PREDICTED: LOW QUALITY PROTEIN: protein PHOTOPERIOD-INDEPENDENT EARLY FLOWERING 1 [Elaeis guineensis]	NEVSRGVSPEVGEHV	TRINITY_DN105546_c0_g2_m.11538	TRINITY_DN105546_c0_g2_m.11538 Serine/threonine-protein kinase ATM	String	Atypical/PIKK
TRINITY_DN103624_c0_g1_m.7264-210S	TRINITY_DN103624_c0_g1_m.7264	210	S	PREDICTED: chromatin structure-remodeling complex protein SYD-like isoform X1 [Phoenix dactylifera]	DDTRSANSQEIHDSI	TRINITY_DN102925_c0_g1_m.5709	TRINITY_DN102925_c0_g1_m.5709 Serine/threonine-protein kinase ATR	String	Atypical/PIKK
TRINITY_DN103770_c0_g2_m.7587-18S	TRINITY_DN103770_c0_g2_m.7587	18	S	PREDICTED: E3 ubiquitin-protein ligase BRE1-like 1 isoform X1 [Phoenix dactylifera]	RRHFSSISPTAGAAA	TRINITY_DN105546_c0_g2_m.11538	TRINITY_DN105546_c0_g2_m.11538 Serine/threonine-protein kinase ATM	String	Atypical/PIKK
TRINITY_DN103770_c0_g2_m.7587-18S	TRINITY_DN103770_c0_g2_m.7587	18	S	PREDICTED: E3 ubiquitin-protein ligase BRE1-like 1 isoform X1 [Phoenix dactylifera]	RRHFSSISPTAGAAA	TRINITY_DN6197_c0_g1_m.17356	TRINITY_DN6197_c0_g1_m.17356 Serine/threonine-protein kinase ATR	String	Atypical/PIKK
TRINITY_DN104026_c0_g1_m.8097-32S	TRINITY_DN104026_c0_g1_m.8097	32	S	PREDICTED: protein CHROMATIN REMODELING 5 isoform X2 [Elaeis guineensis]	EADGAYGSPGTRDMD	TRINITY_DN102925_c0_g1_m.5709	TRINITY_DN102925_c0_g1_m.5709 Serine/threonine-protein kinase ATR	String	Atypical/PIKK
TRINITY_DN104176_c8_g1_m.8436-46S	TRINITY_DN104176_c8_g1_m.8436	46	S	PREDICTED: adenosylhomocysteinase-like [Phoenix dactylifera]	EYKVKDLSQADFGRL	TRINITY_DN104221_c3_g1_m.8521	TRINITY_DN104221_c3_g1_m.8521 Serine hydroxymethyltransferase	String	Atypical/PIKK
TRINITY_DN104176_c8_g1_m.8436-46S	TRINITY_DN104176_c8_g1_m.8436	46	S	PREDICTED: adenosylhomocysteinase-like [Phoenix dactylifera]	EYKVKDLSQADFGRL	TRINITY_DN94636_c0_g1_m.28074	TRINITY_DN94636_c0_g1_m.28074 Serine hydroxymethyltransferase	String	Atypical/PIKK
TRINITY_DN104176_c8_g1_m.8436-46S	TRINITY_DN104176_c8_g1_m.8436	46	S	PREDICTED: adenosylhomocysteinase-like [Phoenix dactylifera]	EYKVKDLSQADFGRL	TRINITY_DN97745_c0_g1_m.32480	TRINITY_DN97745_c0_g1_m.32480 Serine hydroxymethyltransferase	String	Atypical/PIKK
TRINITY_DN104176_c8_g1_m.8436-46S	TRINITY_DN104176_c8_g1_m.8436	46	S	PREDICTED: adenosylhomocysteinase-like [Phoenix dactylifera]	EYKVKDLSQADFGRL	TRINITY_DN98700_c0_g2_m.34008	TRINITY_DN98700_c0_g2_m.34008 Serine hydroxymethyltransferase	String	Atypical/PIKK
TRINITY_DN104176_c8_g1_m.8436-75S	TRINITY_DN104176_c8_g1_m.8436	75	S	PREDICTED: adenosylhomocysteinase-like [Phoenix dactylifera]	CRAEFGPSQPFKGAR	TRINITY_DN104221_c3_g1_m.8521	TRINITY_DN104221_c3_g1_m.8521 Serine hydroxymethyltransferase	String	Atypical/PIKK
TRINITY_DN104176_c8_g1_m.8436-75S	TRINITY_DN104176_c8_g1_m.8436	75	S	PREDICTED: adenosylhomocysteinase-like [Phoenix dactylifera]	CRAEFGPSQPFKGAR	TRINITY_DN94636_c0_g1_m.28074	TRINITY_DN94636_c0_g1_m.28074 Serine hydroxymethyltransferase	String	Atypical/PIKK
TRINITY_DN104176_c8_g1_m.8436-75S	TRINITY_DN104176_c8_g1_m.8436	75	S	PREDICTED: adenosylhomocysteinase-like [Phoenix dactylifera]	CRAEFGPSQPFKGAR	TRINITY_DN97745_c0_g1_m.32480	TRINITY_DN97745_c0_g1_m.32480 Serine hydroxymethyltransferase	String	Atypical/PIKK
TRINITY_DN104176_c8_g1_m.8436-75S	TRINITY_DN104176_c8_g1_m.8436	75	S	PREDICTED: adenosylhomocysteinase-like [Phoenix dactylifera]	CRAEFGPSQPFKGAR	TRINITY_DN98700_c0_g2_m.34008	TRINITY_DN98700_c0_g2_m.34008 Serine hydroxymethyltransferase	String	Atypical/PIKK
TRINITY_DN104344_c3_g4_m.8784-180S	TRINITY_DN104344_c3_g4_m.8784	180	S	PREDICTED: triosephosphate isomerase, cytosolic [Ziziphus jujuba]	TGKVATPSQAQEVHF	TRINITY_DN104603_c2_g11_m.9363	TRINITY_DN104603_c2_g11_m.9363 2,3-bisphosphoglycerate-dependent phosphoglycerate mutase	String	Atypical/PIKK
TRINITY_DN105223_c2_g1_m.10826-490S	TRINITY_DN105223_c2_g1_m.10826	490	S	PREDICTED: NADP-dependent glyceraldehyde-3-phosphate dehydrogenase [Elaeis guineensis]	STVINLPSPSYSIG*	TRINITY_DN104603_c2_g11_m.9363	TRINITY_DN104603_c2_g11_m.9363 2,3-bisphosphoglycerate-dependent phosphoglycerate mutase	String	Atypical/PIKK
TRINITY_DN105542_c1_g1_m.11536-750S	TRINITY_DN105542_c1_g1_m.11536	750	S	PREDICTED: DNA repair helicase XPD [Elaeis guineensis]	GSKKTLLSQEDLEKM	TRINITY_DN105546_c0_g2_m.11538	TRINITY_DN105546_c0_g2_m.11538 Serine/threonine-protein kinase ATM	String	Atypical/PIKK
TRINITY_DN105542_c1_g1_m.11536-750S	TRINITY_DN105542_c1_g1_m.11536	750	S	PREDICTED: DNA repair helicase XPD [Elaeis guineensis]	GSKKTLLSQEDLEKM	TRINITY_DN6197_c0_g1_m.17356	TRINITY_DN6197_c0_g1_m.17356 Serine/threonine-protein kinase ATR	String	Atypical/PIKK
TRINITY_DN76765_c0_g1_m.18999-12S	TRINITY_DN76765_c0_g1_m.18999	12	S	PREDICTED: sorting nexin 1 [Nelumbo nucifera]	QRTFSGSSPSQSPRS	TRINITY_DN102392_c1_g2_m.4567	TRINITY_DN102392_c1_g2_m.4567 Phosphatidylinositol 3-kinase, root isoform	String	Atypical/PIKK
TRINITY_DN76765_c0_g1_m.18999-14S	TRINITY_DN76765_c0_g1_m.18999	14	S	PREDICTED: sorting nexin 1 [Nelumbo nucifera]	TFSGSSPSQSPRSPS	TRINITY_DN102392_c1_g2_m.4567	TRINITY_DN102392_c1_g2_m.4567 Phosphatidylinositol 3-kinase, root isoform	String	Atypical/PIKK
TRINITY_DN76765_c0_g1_m.18999-16S	TRINITY_DN76765_c0_g1_m.18999	16	S	PREDICTED: sorting nexin 1 [Nelumbo nucifera]	SGSSPSQSPRSPSGQ	TRINITY_DN102392_c1_g2_m.4567	TRINITY_DN102392_c1_g2_m.4567 Phosphatidylinositol 3-kinase, root isoform	String	Atypical/PIKK
TRINITY_DN91889_c1_g1_m.25120-22S	TRINITY_DN91889_c1_g1_m.25120	22	S	PREDICTED: phosphatidylinositol 4-phosphate 5-kinase 9 [Elaeis guineensis]	PSFSRRDSQSFDASC	TRINITY_DN100669_c0_g1_m.1219	TRINITY_DN100669_c0_g1_m.1219 Phosphatidylinositol 4-kinase beta 1	String	Atypical/PIKK
TRINITY_DN91889_c1_g1_m.25120-22S	TRINITY_DN91889_c1_g1_m.25120	22	S	PREDICTED: phosphatidylinositol 4-phosphate 5-kinase 9 [Elaeis guineensis]	PSFSRRDSQSFDASC	TRINITY_DN102392_c1_g2_m.4567	TRINITY_DN102392_c1_g2_m.4567 Phosphatidylinositol 3-kinase, root isoform	String	Atypical/PIKK
TRINITY_DN91889_c1_g1_m.25120-22S	TRINITY_DN91889_c1_g1_m.25120	22	S	PREDICTED: phosphatidylinositol 4-phosphate 5-kinase 9 [Elaeis guineensis]	PSFSRRDSQSFDASC	TRINITY_DN105128_c1_g1_m.10598	TRINITY_DN105128_c1_g1_m.10598 Phosphatidylinositol 4-kinase alpha	String	Atypical/PIKK
TRINITY_DN92667_c0_g1_m.25855-228S	TRINITY_DN92667_c0_g1_m.25855	228	S	PREDICTED: phospholipid hydroperoxide glutathione peroxidase 1, chloroplastic-like [Phoenix dactylifera]	ERYQPTTSPFQIEKD	TRINITY_DN94636_c0_g1_m.28074	TRINITY_DN94636_c0_g1_m.28074 Serine hydroxymethyltransferase	String	Atypical/PIKK
TRINITY_DN92667_c0_g1_m.25855-228S	TRINITY_DN92667_c0_g1_m.25855	228	S	PREDICTED: phospholipid hydroperoxide glutathione peroxidase 1, chloroplastic-like [Phoenix dactylifera]	ERYQPTTSPFQIEKD	TRINITY_DN97606_c0_g1_m.32270	TRINITY_DN97606_c0_g1_m.32270 Lipoxygenase	String	Atypical/PIKK
TRINITY_DN93764_c0_g1_m.27051-24S	TRINITY_DN93764_c0_g1_m.27051	24	S	PREDICTED: transcription initiation factor TFIID subunit 14b isoform X2 [Elaeis guineensis]	LLMKKKSSPSSPLAG	TRINITY_DN102925_c0_g1_m.5709	TRINITY_DN102925_c0_g1_m.5709 Serine/threonine-protein kinase ATR	String	Atypical/PIKK
TRINITY_DN93764_c0_g1_m.27051-27S	TRINITY_DN93764_c0_g1_m.27051	27	S	PREDICTED: transcription initiation factor TFIID subunit 14b isoform X2 [Elaeis guineensis]	KKKSSPSSPLAGSEV	TRINITY_DN102925_c0_g1_m.5709	TRINITY_DN102925_c0_g1_m.5709 Serine/threonine-protein kinase ATR	String	Atypical/PIKK
TRINITY_DN94470_c0_g1_m.27881-487S	TRINITY_DN94470_c0_g1_m.27881	487	S	pyruvate, phosphate dikinase 2 isoform X1 [Asparagus officinalis]	SDIRISESQKILAVG	TRINITY_DN104603_c2_g11_m.9363	TRINITY_DN104603_c2_g11_m.9363 2,3-bisphosphoglycerate-dependent phosphoglycerate mutase	String	Atypical/PIKK
TRINITY_DN96106_c0_g1_m.30040-9S	TRINITY_DN96106_c0_g1_m.30040	9	S	V-type proton ATPase catalytic subunit A [Asparagus officinalis]	AYGDRLTSFEDTEKE	TRINITY_DN105128_c1_g1_m.10598	TRINITY_DN105128_c1_g1_m.10598 Phosphatidylinositol 4-kinase alpha	String	Atypical/PIKK
TRINITY_DN97614_c1_g1_m.32282-167S	TRINITY_DN97614_c1_g1_m.32282	167	S	PREDICTED: sorting nexin 2B [Musa acuminata subsp. malaccensis]	RASDLSGSPQEFSVR	TRINITY_DN102392_c1_g2_m.4567	TRINITY_DN102392_c1_g2_m.4567 Phosphatidylinositol 3-kinase, root isoform	String	Atypical/PIKK
TRINITY_DN97723_c3_g1_m.32443-112S	TRINITY_DN97723_c3_g1_m.32443	112	S	catalase isozyme 1 [Asparagus officinalis]	TVIHERGSPETLRDP	TRINITY_DN97606_c0_g1_m.32270	TRINITY_DN97606_c0_g1_m.32270 Lipoxygenase	String	Atypical/PIKK
TRINITY_DN97868_c0_g1_m.32677-225S	TRINITY_DN97868_c0_g1_m.32677	225	S	PREDICTED: putative clathrin assembly protein At2g25430 [Phoenix dactylifera]	RNSTSFSSPRQGDEK	TRINITY_DN102392_c1_g2_m.4567	TRINITY_DN102392_c1_g2_m.4567 Phosphatidylinositol 3-kinase, root isoform	String	Atypical/PIKK
TRINITY_DN98119_c0_g1_m.33082-843S	TRINITY_DN98119_c0_g1_m.33082	843	S	PREDICTED: filament-like plant protein 4 isoform X2 [Phoenix dactylifera]	PAEPMDSSPNRRPRL	TRINITY_DN90964_c0_g1_m.24321	TRINITY_DN90964_c0_g1_m.24321 Putative GPI-anchored protein	String	Atypical/PIKK
TRINITY_DN98646_c1_g1_m.33923-387S	TRINITY_DN98646_c1_g1_m.33923	387	S	PREDICTED: lys-63-specific deubiquitinase BRCC36 isoform X1 [Phoenix dactylifera]	RELNLESSPRRHQGG	TRINITY_DN6197_c0_g1_m.17356	TRINITY_DN6197_c0_g1_m.17356 Serine/threonine-protein kinase ATR	String	Atypical/PIKK
TRINITY_DN99292_c0_g1_m.34995-637T	TRINITY_DN99292_c0_g1_m.34995	637	T	PREDICTED: phospholipase D alpha 1 [Elaeis guineensis]	VQKSGEYTPEEQPQP	TRINITY_DN102392_c1_g2_m.4567	TRINITY_DN102392_c1_g2_m.4567 Phosphatidylinositol 3-kinase, root isoform	String	Atypical/PIKK
TRINITY_DN99292_c0_g1_m.34995-637T	TRINITY_DN99292_c0_g1_m.34995	637	T	PREDICTED: phospholipase D alpha 1 [Elaeis guineensis]	VQKSGEYTPEEQPQP	TRINITY_DN105128_c1_g1_m.10598	TRINITY_DN105128_c1_g1_m.10598 Phosphatidylinositol 4-kinase alpha	String	Atypical/PIKK
TRINITY_DN99358_c0_g1_m.35118-386S	TRINITY_DN99358_c0_g1_m.35118	386	S	PREDICTED: exosome complex component RRP45A-like [Phoenix dactylifera]	LVRSSQISPGSSTVD	TRINITY_DN104603_c2_g11_m.9363	TRINITY_DN104603_c2_g11_m.9363 2,3-bisphosphoglycerate-dependent phosphoglycerate mutase	String	Atypical/PIKK
TRINITY_DN104510_c0_g1_m.9157-1009S	TRINITY_DN104510_c0_g1_m.9157	1009	S	PREDICTED: protein starmaker [Elaeis guineensis]	SHEDKYRSRSHDEDH	TRINITY_DN101937_c0_g1_m.3630	TRINITY_DN101937_c0_g1_m.3630 Dynein assembly factor with WDR repeat domains 1	String	Atypical/RIO
TRINITY_DN88442_c0_g1_m.22542-187S	TRINITY_DN88442_c0_g1_m.22542	187	S	PREDICTED: U2 small nuclear ribonucleoprotein A'-like [Phoenix dactylifera]	TPVEATNSADSSKEE	TRINITY_DN101937_c0_g1_m.3630	TRINITY_DN101937_c0_g1_m.3630 Dynein assembly factor with WDR repeat domains 1	String	Atypical/RIO
TRINITY_DN89231_c1_g1_m.22993-64S	TRINITY_DN89231_c1_g1_m.22993	64	S	WD repeat-containing protein 43-like [Asparagus officinalis]	LASLELLSDSGAKNA	TRINITY_DN104626_c4_g1_m.9414	TRINITY_DN104626_c4_g1_m.9414 Serine/threonine-protein kinase RIO1	String	Atypical/RIO
TRINITY_DN89231_c1_g1_m.22993-64S	TRINITY_DN89231_c1_g1_m.22993	64	S	WD repeat-containing protein 43-like [Asparagus officinalis]	LASLELLSDSGAKNA	TRINITY_DN105336_c1_g1_m.11066	TRINITY_DN105336_c1_g1_m.11066 serine/threonine-protein kinase rio2	String	Atypical/RIO
TRINITY_DN92770_c0_g1_m.25957-99S	TRINITY_DN92770_c0_g1_m.25957	99	S	mitochondrial intermembrane space import and assembly protein 40 homolog, partial [Asparagus officinalis]	EKGSDCVSPFVALQN	TRINITY_DN99975_c0_g1_m.36155	TRINITY_DN99975_c0_g1_m.36155 Pentatricopeptide repeat-containing protein	String	Atypical/RIO
TRINITY_DN98189_c4_g7_m.33165-232S	TRINITY_DN98189_c4_g7_m.33165	232	S	PREDICTED: LOW QUALITY PROTEIN: SNW/SKI-interacting protein-like [Phoenix dactylifera]	RVPKASGSPPVPVMH	TRINITY_DN101937_c0_g1_m.3630	TRINITY_DN101937_c0_g1_m.3630 Dynein assembly factor with WDR repeat domains 1	String	Atypical/RIO
TRINITY_DN98634_c0_g1_m.33896-238S	TRINITY_DN98634_c0_g1_m.33896	238	S	PREDICTED: DNA-directed RNA polymerase I subunit 1 [Phoenix dactylifera]	DYSLGTASEGDGELL	TRINITY_DN104626_c4_g1_m.9414	TRINITY_DN104626_c4_g1_m.9414 Serine/threonine-protein kinase RIO1	String	Atypical/RIO
TRINITY_DN100911_c0_g1_m.1660-77S	TRINITY_DN100911_c0_g1_m.1660	77	S	PREDICTED: E3 ubiquitin-protein ligase UPL4 [Elaeis guineensis]	SAYGSCESDDDLHHH	TRINITY_DN103572_c0_g4_m.7147	TRINITY_DN103572_c0_g4_m.7147 transcription initiation factor TFIID subunit 1	String	Atypical/TAF1
TRINITY_DN102956_c1_g1_m.5775-73S	TRINITY_DN102956_c1_g1_m.5775	73	S	PREDICTED: protein phosphatase 2C and cyclic nucleotide-binding/kinase domain-containing protein isoform X1 [Elaeis guineensis]	NRLSRVSSQFLPPEG	TRINITY_DN101890_c1_g2_m.3550	TRINITY_DN101890_c1_g2_m.3550 Histone acetyltransferase GCN5	String	Atypical/TAF1
TRINITY_DN103397_c4_g1_m.6741-207S	TRINITY_DN103397_c4_g1_m.6741	207	S	E3 SUMO-protein ligase RanBP2 [Asparagus officinalis]	SGTKRLASEEFANDW	TRINITY_DN101490_c4_g1_m.2804	TRINITY_DN101490_c4_g1_m.2804 U3 small nucleolar RNA-associated protein 18 like	String	Atypical/TAF1
TRINITY_DN105131_c0_g1_m.10607-524S	TRINITY_DN105131_c0_g1_m.10607	524	S	CCR4-NOT transcription complex subunit 4 [Morus notabilis]	CTPDISRSSSQLLDT	TRINITY_DN101890_c1_g2_m.3550	TRINITY_DN101890_c1_g2_m.3550 Histone acetyltransferase GCN5	String	Atypical/TAF1
TRINITY_DN89231_c1_g1_m.22993-64S	TRINITY_DN89231_c1_g1_m.22993	64	S	WD repeat-containing protein 43-like [Asparagus officinalis]	LASLELLSDSGAKNA	TRINITY_DN101490_c4_g1_m.2804	TRINITY_DN101490_c4_g1_m.2804 U3 small nucleolar RNA-associated protein 18 like	String	Atypical/TAF1
TRINITY_DN94060_c0_g1_m.27388-178S	TRINITY_DN94060_c0_g1_m.27388	178	S	PREDICTED: peptidyl-prolyl cis-trans isomerase FKBP53 [Musa acuminata subsp. malaccensis]	LKKKHEISDSEDFEM	TRINITY_DN101490_c4_g1_m.2804	TRINITY_DN101490_c4_g1_m.2804 U3 small nucleolar RNA-associated protein 18 like	String	Atypical/TAF1
TRINITY_DN95423_c1_g1_m.29117-137S	TRINITY_DN95423_c1_g1_m.29117	137	S	PREDICTED: transcription elongation factor SPT6-like isoform X1 [Musa acuminata subsp. malaccensis]	AEERSGFSDDEESER	TRINITY_DN100677_c0_g1_m.1233	TRINITY_DN100677_c0_g1_m.1233 Transcription factor GTE12	String	Atypical/TAF1
TRINITY_DN95423_c1_g1_m.29117-137S	TRINITY_DN95423_c1_g1_m.29117	137	S	PREDICTED: transcription elongation factor SPT6-like isoform X1 [Musa acuminata subsp. malaccensis]	AEERSGFSDDEESER	TRINITY_DN101890_c1_g2_m.3550	TRINITY_DN101890_c1_g2_m.3550 Histone acetyltransferase GCN5	String	Atypical/TAF1
TRINITY_DN95423_c1_g1_m.29117-137S	TRINITY_DN95423_c1_g1_m.29117	137	S	PREDICTED: transcription elongation factor SPT6-like isoform X1 [Musa acuminata subsp. malaccensis]	AEERSGFSDDEESER	TRINITY_DN103494_c3_g2_m.6964	TRINITY_DN103494_c3_g2_m.6964 Transcription factor GTE11	String	Atypical/TAF1
TRINITY_DN95423_c1_g1_m.29117-137S	TRINITY_DN95423_c1_g1_m.29117	137	S	PREDICTED: transcription elongation factor SPT6-like isoform X1 [Musa acuminata subsp. malaccensis]	AEERSGFSDDEESER	TRINITY_DN103572_c0_g4_m.7147	TRINITY_DN103572_c0_g4_m.7147 transcription initiation factor TFIID subunit 1	String	Atypical/TAF1
TRINITY_DN97230_c0_g1_m.31703-311S	TRINITY_DN97230_c0_g1_m.31703	311	S	PREDICTED: la protein 1 isoform X1 [Phoenix dactylifera]	PSAKQNDSETLKEVE	TRINITY_DN101490_c4_g1_m.2804	TRINITY_DN101490_c4_g1_m.2804 U3 small nucleolar RNA-associated protein 18 like	String	Atypical/TAF1
TRINITY_DN97299_c0_g1_m.31818-1364T	TRINITY_DN97299_c0_g1_m.31818	1364	T	CHD3-type chromatin-remodeling factor PICKLE [Asparagus officinalis]	SESKLGRTSDTENIH	TRINITY_DN103572_c0_g4_m.7147	TRINITY_DN103572_c0_g4_m.7147 transcription initiation factor TFIID subunit 1	String	Atypical/TAF1
TRINITY_DN98434_c0_g1_m.33614-381T	TRINITY_DN98434_c0_g1_m.33614	381	T	PREDICTED: LOW QUALITY PROTEIN: transcription factor GTE4-like [Elaeis guineensis]	KTPLDLRTLERSDST	TRINITY_DN103572_c0_g4_m.7147	TRINITY_DN103572_c0_g4_m.7147 transcription initiation factor TFIID subunit 1	String	Atypical/TAF1
TRINITY_DN100110_c0_g2_m.171-101S	TRINITY_DN100110_c0_g2_m.171	101	S	PREDICTED: ATP-dependent Clp protease proteolytic subunit-related protein 3, chloroplastic [Phoenix dactylifera]	AQVERSVSYNEHRPR	TRINITY_DN92256_c0_g1_m.25468	TRINITY_DN92256_c0_g1_m.25468 Ferredoxin--NADP reductase, chloroplastic	String	CAMK/CAMK1
TRINITY_DN100110_c0_g2_m.171-101S	TRINITY_DN100110_c0_g2_m.171	101	S	PREDICTED: ATP-dependent Clp protease proteolytic subunit-related protein 3, chloroplastic [Phoenix dactylifera]	AQVERSVSYNEHRPR	TRINITY_DN92894_c2_g1_m.26078	TRINITY_DN92894_c2_g1_m.26078 Ferredoxin--NADP reductase, chloroplastic	String	CAMK/CAMK1
TRINITY_DN100725_c0_g1_m.1335-459S	TRINITY_DN100725_c0_g1_m.1335	459	S	PREDICTED: nucleolin isoform X2 [Elaeis guineensis]	SRLAKQGSIQEAGGI	TRINITY_DN77285_c0_g1_m.19099	TRINITY_DN77285_c0_g1_m.19099 Cold shock protein 1	String	CAMK/CAMK1
TRINITY_DN100739_c1_g1_m.1352-562T	TRINITY_DN100739_c1_g1_m.1352	562	T	PREDICTED: ATP-dependent RNA helicase-like protein DB10 isoform X1 [Phoenix dactylifera]	PPRKRRETSSDRHYC	TRINITY_DN102883_c0_g1_m.5621	TRINITY_DN102883_c0_g1_m.5621 Kri1_C domain-containing protein	String	CAMK/CAMK1
TRINITY_DN100739_c1_g1_m.1352-563S	TRINITY_DN100739_c1_g1_m.1352	563	S	PREDICTED: ATP-dependent RNA helicase-like protein DB10 isoform X1 [Phoenix dactylifera]	PRKRRETSSDRHYCS	TRINITY_DN102883_c0_g1_m.5621	TRINITY_DN102883_c0_g1_m.5621 Kri1_C domain-containing protein	String	CAMK/CAMK1
TRINITY_DN101113_c0_g1_m.2042-748S	TRINITY_DN101113_c0_g1_m.2042	748	S	PREDICTED: DEAD-box ATP-dependent RNA helicase 3, chloroplastic-like [Phoenix dactylifera]	SFGSRERSFGGACFK	TRINITY_DN102883_c0_g1_m.5621	TRINITY_DN102883_c0_g1_m.5621 Kri1_C domain-containing protein	String	CAMK/CAMK1
TRINITY_DN101351_c0_g3_m.2514-267S	TRINITY_DN101351_c0_g3_m.2514	267	S	PREDICTED: RNA polymerase II-associated protein 3 isoform X1 [Elaeis guineensis]	ENIDRSKSFITESKN	TRINITY_DN98443_c0_g1_m.33628	TRINITY_DN98443_c0_g1_m.33628 integrator complex subunit 3	String	CAMK/CAMK1
TRINITY_DN101376_c0_g1_m.2559-120S	TRINITY_DN101376_c0_g1_m.2559	120	S	PREDICTED: respiratory burst oxidase homolog protein B-like [Elaeis guineensis]	RTLEKKSSSLGSSVI	TRINITY_DN101015_c0_g1_m.1847	TRINITY_DN101015_c0_g1_m.1847 Calcium-dependent protein kinase 1	String	CAMK/CAMK1
TRINITY_DN101376_c0_g1_m.2559-120S	TRINITY_DN101376_c0_g1_m.2559	120	S	PREDICTED: respiratory burst oxidase homolog protein B-like [Elaeis guineensis]	RTLEKKSSSLGSSVI	TRINITY_DN101396_c2_g1_m.2605	TRINITY_DN101396_c2_g1_m.2605 Calcium dependent protein kinase	String	CAMK/CAMK1
TRINITY_DN101376_c0_g1_m.2559-120S	TRINITY_DN101376_c0_g1_m.2559	120	S	PREDICTED: respiratory burst oxidase homolog protein B-like [Elaeis guineensis]	RTLEKKSSSLGSSVI	TRINITY_DN112807_c0_g1_m.13175	TRINITY_DN112807_c0_g1_m.13175 Protein kinase domain-containing protein	String	CAMK/CAMK1
TRINITY_DN101376_c0_g1_m.2559-120S	TRINITY_DN101376_c0_g1_m.2559	120	S	PREDICTED: respiratory burst oxidase homolog protein B-like [Elaeis guineensis]	RTLEKKSSSLGSSVI	TRINITY_DN2147_c0_g1_m.15446	TRINITY_DN2147_c0_g1_m.15446 Calcium-dependent protein kinase 3	String	CAMK/CAMK1
TRINITY_DN101376_c0_g1_m.2559-120S	TRINITY_DN101376_c0_g1_m.2559	120	S	PREDICTED: respiratory burst oxidase homolog protein B-like [Elaeis guineensis]	RTLEKKSSSLGSSVI	TRINITY_DN62846_c0_g1_m.17438	TRINITY_DN62846_c0_g1_m.17438 Calcium-dependent protein kinase 7	String	CAMK/CAMK1
TRINITY_DN101376_c0_g1_m.2559-120S	TRINITY_DN101376_c0_g1_m.2559	120	S	PREDICTED: respiratory burst oxidase homolog protein B-like [Elaeis guineensis]	RTLEKKSSSLGSSVI	TRINITY_DN83057_c0_g1_m.20321	TRINITY_DN83057_c0_g1_m.20321 Calcium-dependent protein kinase 4	String	CAMK/CAMK1
TRINITY_DN101376_c0_g1_m.2559-120S	TRINITY_DN101376_c0_g1_m.2559	120	S	PREDICTED: respiratory burst oxidase homolog protein B-like [Elaeis guineensis]	RTLEKKSSSLGSSVI	TRINITY_DN88777_c0_g1_m.22727	TRINITY_DN88777_c0_g1_m.22727 Calcium-dependent protein kinase 4	String	CAMK/CAMK1
TRINITY_DN101376_c0_g1_m.2559-120S	TRINITY_DN101376_c0_g1_m.2559	120	S	PREDICTED: respiratory burst oxidase homolog protein B-like [Elaeis guineensis]	RTLEKKSSSLGSSVI	TRINITY_DN88882_c0_g1_m.22797	TRINITY_DN88882_c0_g1_m.22797 Calcium-dependent protein kinase 1	String	CAMK/CAMK1
TRINITY_DN101376_c0_g1_m.2559-120S	TRINITY_DN101376_c0_g1_m.2559	120	S	PREDICTED: respiratory burst oxidase homolog protein B-like [Elaeis guineensis]	RTLEKKSSSLGSSVI	TRINITY_DN92491_c0_g1_m.25705	TRINITY_DN92491_c0_g1_m.25705 Calcium-dependent protein kinase 8	String	CAMK/CAMK1
TRINITY_DN101376_c0_g1_m.2559-120S	TRINITY_DN101376_c0_g1_m.2559	120	S	PREDICTED: respiratory burst oxidase homolog protein B-like [Elaeis guineensis]	RTLEKKSSSLGSSVI	TRINITY_DN92720_c0_g1_m.25905	TRINITY_DN92720_c0_g1_m.25905 Calcium-dependent protein kinase 3	String	CAMK/CAMK1
TRINITY_DN101376_c0_g1_m.2559-120S	TRINITY_DN101376_c0_g1_m.2559	120	S	PREDICTED: respiratory burst oxidase homolog protein B-like [Elaeis guineensis]	RTLEKKSSSLGSSVI	TRINITY_DN92803_c0_g1_m.25982	TRINITY_DN92803_c0_g1_m.25982 Calcium-dependent protein kinase isoform 2	String	CAMK/CAMK1
TRINITY_DN101376_c0_g1_m.2559-120S	TRINITY_DN101376_c0_g1_m.2559	120	S	PREDICTED: respiratory burst oxidase homolog protein B-like [Elaeis guineensis]	RTLEKKSSSLGSSVI	TRINITY_DN92886_c0_g1_m.26068	TRINITY_DN92886_c0_g1_m.26068 Calcium-dependent protein kinase isoform 2	String	CAMK/CAMK1
TRINITY_DN101376_c0_g1_m.2559-120S	TRINITY_DN101376_c0_g1_m.2559	120	S	PREDICTED: respiratory burst oxidase homolog protein B-like [Elaeis guineensis]	RTLEKKSSSLGSSVI	TRINITY_DN94102_c0_g1_m.27430	TRINITY_DN94102_c0_g1_m.27430 Calcium-dependent protein kinase 2	String	CAMK/CAMK1
TRINITY_DN101376_c0_g1_m.2559-120S	TRINITY_DN101376_c0_g1_m.2559	120	S	PREDICTED: respiratory burst oxidase homolog protein B-like [Elaeis guineensis]	RTLEKKSSSLGSSVI	TRINITY_DN95238_c1_g2_m.28829	TRINITY_DN95238_c1_g2_m.28829 Calcium-dependent protein kinase 8	String	CAMK/CAMK1
TRINITY_DN101376_c0_g1_m.2559-120S	TRINITY_DN101376_c0_g1_m.2559	120	S	PREDICTED: respiratory burst oxidase homolog protein B-like [Elaeis guineensis]	RTLEKKSSSLGSSVI	TRINITY_DN96078_c0_g1_m.30009	TRINITY_DN96078_c0_g1_m.30009 Calcium-dependent protein kinase 4	String	CAMK/CAMK1
TRINITY_DN101376_c0_g1_m.2559-120S	TRINITY_DN101376_c0_g1_m.2559	120	S	PREDICTED: respiratory burst oxidase homolog protein B-like [Elaeis guineensis]	RTLEKKSSSLGSSVI	TRINITY_DN97638_c1_g9_m.32322	TRINITY_DN97638_c1_g9_m.32322 Calcium and calcium/calmodulin-dependent serine/threonine-protein kinase	String	CAMK/CAMK1
TRINITY_DN101376_c0_g1_m.2559-120S	TRINITY_DN101376_c0_g1_m.2559	120	S	PREDICTED: respiratory burst oxidase homolog protein B-like [Elaeis guineensis]	RTLEKKSSSLGSSVI	TRINITY_DN97947_c0_g1_m.32806	TRINITY_DN97947_c0_g1_m.32806 Calcium-dependent protein kinase 28	String	CAMK/CAMK1
TRINITY_DN101552_c0_g1_m.2921-9S	TRINITY_DN101552_c0_g1_m.2921	9	S	PREDICTED: UDP-glucuronic acid decarboxylase 1-like [Elaeis guineensis]	KQIHKQSSANQHQIP	TRINITY_DN104236_c5_g1_m.8565	TRINITY_DN104236_c5_g1_m.8565 Cellulose synthase-like protein D5	String	CAMK/CAMK1
TRINITY_DN101667_c11_g2_m.3157-205T	TRINITY_DN101667_c11_g2_m.3157	205	T	PREDICTED: CBL-interacting protein kinase 23-like isoform X2 [Musa acuminata subsp. malaccensis]	VRKARGDTLEFHKFY	TRINITY_DN83046_c0_g1_m.20311	TRINITY_DN83046_c0_g1_m.20311 Calcineurin B-like protein 3	String	CAMK/CAMK1
TRINITY_DN101777_c0_g3_m.3357-539S	TRINITY_DN101777_c0_g3_m.3357	539	S	PREDICTED: cryptochrome-1 [Phoenix dactylifera]	SLDQRVPSFHNMDTN	TRINITY_DN73486_c0_g1_m.18548	TRINITY_DN73486_c0_g1_m.18548 Calcium/calmodulin-dependent protein kinase type I	String	CAMK/CAMK1
TRINITY_DN101809_c0_g1_m.3414-627S	TRINITY_DN101809_c0_g1_m.3414	627	S	PREDICTED: protein starmaker [Musa acuminata subsp. malaccensis]	RTFGRSNSTLSADSP	TRINITY_DN42626_c0_g1_m.16204	TRINITY_DN42626_c0_g1_m.16204 Zinc finger protein GIS2	String	CAMK/CAMK1
TRINITY_DN101902_c0_g4_m.3577-628S	TRINITY_DN101902_c0_g4_m.3577	628	S	PREDICTED: ABC transporter B family member 19 [Elaeis guineensis]	SRLSHSLSTKSLSLR	TRINITY_DN73486_c0_g1_m.18548	TRINITY_DN73486_c0_g1_m.18548 Calcium/calmodulin-dependent protein kinase type I	String	CAMK/CAMK1
TRINITY_DN102956_c1_g1_m.5775-73S	TRINITY_DN102956_c1_g1_m.5775	73	S	PREDICTED: protein phosphatase 2C and cyclic nucleotide-binding/kinase domain-containing protein isoform X1 [Elaeis guineensis]	NRLSRVSSQFLPPEG	TRINITY_DN101015_c0_g1_m.1847	TRINITY_DN101015_c0_g1_m.1847 Calcium-dependent protein kinase 1	String	CAMK/CAMK1
TRINITY_DN102956_c1_g1_m.5775-73S	TRINITY_DN102956_c1_g1_m.5775	73	S	PREDICTED: protein phosphatase 2C and cyclic nucleotide-binding/kinase domain-containing protein isoform X1 [Elaeis guineensis]	NRLSRVSSQFLPPEG	TRINITY_DN112807_c0_g1_m.13175	TRINITY_DN112807_c0_g1_m.13175 Protein kinase domain-containing protein	String	CAMK/CAMK1
TRINITY_DN102956_c1_g1_m.5775-73S	TRINITY_DN102956_c1_g1_m.5775	73	S	PREDICTED: protein phosphatase 2C and cyclic nucleotide-binding/kinase domain-containing protein isoform X1 [Elaeis guineensis]	NRLSRVSSQFLPPEG	TRINITY_DN62083_c0_g1_m.17372	TRINITY_DN62083_c0_g1_m.17372 Calcium-binding allergen Ole e 8	String	CAMK/CAMK1
TRINITY_DN102956_c1_g1_m.5775-73S	TRINITY_DN102956_c1_g1_m.5775	73	S	PREDICTED: protein phosphatase 2C and cyclic nucleotide-binding/kinase domain-containing protein isoform X1 [Elaeis guineensis]	NRLSRVSSQFLPPEG	TRINITY_DN71016_c0_g1_m.18205	TRINITY_DN71016_c0_g1_m.18205 Calmodulin-like protein 8	String	CAMK/CAMK1
TRINITY_DN102956_c1_g1_m.5775-73S	TRINITY_DN102956_c1_g1_m.5775	73	S	PREDICTED: protein phosphatase 2C and cyclic nucleotide-binding/kinase domain-containing protein isoform X1 [Elaeis guineensis]	NRLSRVSSQFLPPEG	TRINITY_DN78959_c0_g1_m.19371	TRINITY_DN78959_c0_g1_m.19371 Calmodulin-like protein 5	String	CAMK/CAMK1
TRINITY_DN102956_c1_g1_m.5775-73S	TRINITY_DN102956_c1_g1_m.5775	73	S	PREDICTED: protein phosphatase 2C and cyclic nucleotide-binding/kinase domain-containing protein isoform X1 [Elaeis guineensis]	NRLSRVSSQFLPPEG	TRINITY_DN83046_c0_g1_m.20311	TRINITY_DN83046_c0_g1_m.20311 Calcineurin B-like protein 3	String	CAMK/CAMK1
TRINITY_DN102956_c1_g1_m.5775-73S	TRINITY_DN102956_c1_g1_m.5775	73	S	PREDICTED: protein phosphatase 2C and cyclic nucleotide-binding/kinase domain-containing protein isoform X1 [Elaeis guineensis]	NRLSRVSSQFLPPEG	TRINITY_DN83057_c0_g1_m.20321	TRINITY_DN83057_c0_g1_m.20321 Calcium-dependent protein kinase 4	String	CAMK/CAMK1
TRINITY_DN102956_c1_g1_m.5775-73S	TRINITY_DN102956_c1_g1_m.5775	73	S	PREDICTED: protein phosphatase 2C and cyclic nucleotide-binding/kinase domain-containing protein isoform X1 [Elaeis guineensis]	NRLSRVSSQFLPPEG	TRINITY_DN86081_c0_g1_m.21395	TRINITY_DN86081_c0_g1_m.21395 Putative calcium-binding protein CML31	String	CAMK/CAMK1
TRINITY_DN102956_c1_g1_m.5775-73S	TRINITY_DN102956_c1_g1_m.5775	73	S	PREDICTED: protein phosphatase 2C and cyclic nucleotide-binding/kinase domain-containing protein isoform X1 [Elaeis guineensis]	NRLSRVSSQFLPPEG	TRINITY_DN86474_c0_g1_m.21593	TRINITY_DN86474_c0_g1_m.21593 Putative calcium-binding protein CML27	String	CAMK/CAMK1
TRINITY_DN102956_c1_g1_m.5775-73S	TRINITY_DN102956_c1_g1_m.5775	73	S	PREDICTED: protein phosphatase 2C and cyclic nucleotide-binding/kinase domain-containing protein isoform X1 [Elaeis guineensis]	NRLSRVSSQFLPPEG	TRINITY_DN87658_c0_g1_m.22136	TRINITY_DN87658_c0_g1_m.22136 Putative calcium-binding protein CML7	String	CAMK/CAMK1
TRINITY_DN102956_c1_g1_m.5775-73S	TRINITY_DN102956_c1_g1_m.5775	73	S	PREDICTED: protein phosphatase 2C and cyclic nucleotide-binding/kinase domain-containing protein isoform X1 [Elaeis guineensis]	NRLSRVSSQFLPPEG	TRINITY_DN88077_c0_g1_m.22337	TRINITY_DN88077_c0_g1_m.22337 Calcium-binding protein CML42	String	CAMK/CAMK1
TRINITY_DN102956_c1_g1_m.5775-73S	TRINITY_DN102956_c1_g1_m.5775	73	S	PREDICTED: protein phosphatase 2C and cyclic nucleotide-binding/kinase domain-containing protein isoform X1 [Elaeis guineensis]	NRLSRVSSQFLPPEG	TRINITY_DN88777_c0_g1_m.22727	TRINITY_DN88777_c0_g1_m.22727 Calcium-dependent protein kinase 4	String	CAMK/CAMK1
TRINITY_DN102956_c1_g1_m.5775-73S	TRINITY_DN102956_c1_g1_m.5775	73	S	PREDICTED: protein phosphatase 2C and cyclic nucleotide-binding/kinase domain-containing protein isoform X1 [Elaeis guineensis]	NRLSRVSSQFLPPEG	TRINITY_DN88882_c0_g1_m.22797	TRINITY_DN88882_c0_g1_m.22797 Calcium-dependent protein kinase 1	String	CAMK/CAMK1
TRINITY_DN102956_c1_g1_m.5775-73S	TRINITY_DN102956_c1_g1_m.5775	73	S	PREDICTED: protein phosphatase 2C and cyclic nucleotide-binding/kinase domain-containing protein isoform X1 [Elaeis guineensis]	NRLSRVSSQFLPPEG	TRINITY_DN90750_c0_g1_m.24128	TRINITY_DN90750_c0_g1_m.24128 ABC transporter I family member 6, chloroplastic	String	CAMK/CAMK1
TRINITY_DN102956_c1_g1_m.5775-73S	TRINITY_DN102956_c1_g1_m.5775	73	S	PREDICTED: protein phosphatase 2C and cyclic nucleotide-binding/kinase domain-containing protein isoform X1 [Elaeis guineensis]	NRLSRVSSQFLPPEG	TRINITY_DN91319_c1_g2_m.24627	TRINITY_DN91319_c1_g2_m.24627 CDPK-related kinase 3	String	CAMK/CAMK1
TRINITY_DN102956_c1_g1_m.5775-73S	TRINITY_DN102956_c1_g1_m.5775	73	S	PREDICTED: protein phosphatase 2C and cyclic nucleotide-binding/kinase domain-containing protein isoform X1 [Elaeis guineensis]	NRLSRVSSQFLPPEG	TRINITY_DN91924_c0_g2_m.25162	TRINITY_DN91924_c0_g2_m.25162 Putative calcium-binding protein CML31	String	CAMK/CAMK1
TRINITY_DN102956_c1_g1_m.5775-73S	TRINITY_DN102956_c1_g1_m.5775	73	S	PREDICTED: protein phosphatase 2C and cyclic nucleotide-binding/kinase domain-containing protein isoform X1 [Elaeis guineensis]	NRLSRVSSQFLPPEG	TRINITY_DN92256_c0_g1_m.25468	TRINITY_DN92256_c0_g1_m.25468 Ferredoxin--NADP reductase, chloroplastic	String	CAMK/CAMK1
TRINITY_DN102956_c1_g1_m.5775-73S	TRINITY_DN102956_c1_g1_m.5775	73	S	PREDICTED: protein phosphatase 2C and cyclic nucleotide-binding/kinase domain-containing protein isoform X1 [Elaeis guineensis]	NRLSRVSSQFLPPEG	TRINITY_DN92301_c0_g1_m.25514	TRINITY_DN92301_c0_g1_m.25514 Putative calcium-binding protein CML41	String	CAMK/CAMK1
TRINITY_DN102956_c1_g1_m.5775-73S	TRINITY_DN102956_c1_g1_m.5775	73	S	PREDICTED: protein phosphatase 2C and cyclic nucleotide-binding/kinase domain-containing protein isoform X1 [Elaeis guineensis]	NRLSRVSSQFLPPEG	TRINITY_DN92720_c0_g1_m.25905	TRINITY_DN92720_c0_g1_m.25905 Calcium-dependent protein kinase 3	String	CAMK/CAMK1
TRINITY_DN102956_c1_g1_m.5775-73S	TRINITY_DN102956_c1_g1_m.5775	73	S	PREDICTED: protein phosphatase 2C and cyclic nucleotide-binding/kinase domain-containing protein isoform X1 [Elaeis guineensis]	NRLSRVSSQFLPPEG	TRINITY_DN92803_c0_g1_m.25982	TRINITY_DN92803_c0_g1_m.25982 Calcium-dependent protein kinase isoform 2	String	CAMK/CAMK1
TRINITY_DN102956_c1_g1_m.5775-73S	TRINITY_DN102956_c1_g1_m.5775	73	S	PREDICTED: protein phosphatase 2C and cyclic nucleotide-binding/kinase domain-containing protein isoform X1 [Elaeis guineensis]	NRLSRVSSQFLPPEG	TRINITY_DN92894_c2_g1_m.26078	TRINITY_DN92894_c2_g1_m.26078 Ferredoxin--NADP reductase, chloroplastic	String	CAMK/CAMK1
TRINITY_DN102956_c1_g1_m.5775-73S	TRINITY_DN102956_c1_g1_m.5775	73	S	PREDICTED: protein phosphatase 2C and cyclic nucleotide-binding/kinase domain-containing protein isoform X1 [Elaeis guineensis]	NRLSRVSSQFLPPEG	TRINITY_DN94860_c1_g1_m.28331	TRINITY_DN94860_c1_g1_m.28331 calmodulin-2/4-like	String	CAMK/CAMK1
TRINITY_DN102956_c1_g1_m.5775-73S	TRINITY_DN102956_c1_g1_m.5775	73	S	PREDICTED: protein phosphatase 2C and cyclic nucleotide-binding/kinase domain-containing protein isoform X1 [Elaeis guineensis]	NRLSRVSSQFLPPEG	TRINITY_DN96078_c0_g1_m.30009	TRINITY_DN96078_c0_g1_m.30009 Calcium-dependent protein kinase 4	String	CAMK/CAMK1
TRINITY_DN102956_c1_g1_m.5775-73S	TRINITY_DN102956_c1_g1_m.5775	73	S	PREDICTED: protein phosphatase 2C and cyclic nucleotide-binding/kinase domain-containing protein isoform X1 [Elaeis guineensis]	NRLSRVSSQFLPPEG	TRINITY_DN96672_c0_g2_m.30892	TRINITY_DN96672_c0_g2_m.30892 CDPK-related kinase 5	String	CAMK/CAMK1
TRINITY_DN102956_c1_g1_m.5775-73S	TRINITY_DN102956_c1_g1_m.5775	73	S	PREDICTED: protein phosphatase 2C and cyclic nucleotide-binding/kinase domain-containing protein isoform X1 [Elaeis guineensis]	NRLSRVSSQFLPPEG	TRINITY_DN96738_c1_g2_m.30992	TRINITY_DN96738_c1_g2_m.30992 CDPK-related kinase 1	String	CAMK/CAMK1
TRINITY_DN102956_c1_g1_m.5775-73S	TRINITY_DN102956_c1_g1_m.5775	73	S	PREDICTED: protein phosphatase 2C and cyclic nucleotide-binding/kinase domain-containing protein isoform X1 [Elaeis guineensis]	NRLSRVSSQFLPPEG	TRINITY_DN97638_c1_g9_m.32322	TRINITY_DN97638_c1_g9_m.32322 Calcium and calcium/calmodulin-dependent serine/threonine-protein kinase	String	CAMK/CAMK1
TRINITY_DN102956_c1_g1_m.5775-73S	TRINITY_DN102956_c1_g1_m.5775	73	S	PREDICTED: protein phosphatase 2C and cyclic nucleotide-binding/kinase domain-containing protein isoform X1 [Elaeis guineensis]	NRLSRVSSQFLPPEG	TRINITY_DN97947_c0_g1_m.32806	TRINITY_DN97947_c0_g1_m.32806 Calcium-dependent protein kinase 28	String	CAMK/CAMK1
TRINITY_DN103297_c0_g1_m.6510-666S	TRINITY_DN103297_c0_g1_m.6510	666	S	PREDICTED: ABC transporter B family member 2-like [Phoenix dactylifera]	VKFSRELSLGATSLG	TRINITY_DN90845_c0_g1_m.24216	TRINITY_DN90845_c0_g1_m.24216 RING-H2 finger protein ATL72	String	CAMK/CAMK1
TRINITY_DN103297_c0_g1_m.6510-666S	TRINITY_DN103297_c0_g1_m.6510	666	S	PREDICTED: ABC transporter B family member 2-like [Phoenix dactylifera]	VKFSRELSLGATSLG	TRINITY_DN91319_c1_g2_m.24627	TRINITY_DN91319_c1_g2_m.24627 CDPK-related kinase 3	String	CAMK/CAMK1
TRINITY_DN103297_c0_g1_m.6510-666S	TRINITY_DN103297_c0_g1_m.6510	666	S	PREDICTED: ABC transporter B family member 2-like [Phoenix dactylifera]	VKFSRELSLGATSLG	TRINITY_DN92412_c0_g1_m.25626	TRINITY_DN92412_c0_g1_m.25626 RING-H2 finger protein ATL3	String	CAMK/CAMK1
TRINITY_DN103297_c0_g1_m.6510-666S	TRINITY_DN103297_c0_g1_m.6510	666	S	PREDICTED: ABC transporter B family member 2-like [Phoenix dactylifera]	VKFSRELSLGATSLG	TRINITY_DN96672_c0_g2_m.30892	TRINITY_DN96672_c0_g2_m.30892 CDPK-related kinase 5	String	CAMK/CAMK1
TRINITY_DN104031_c5_g1_m.8105-881T	TRINITY_DN104031_c5_g1_m.8105	881	T	PREDICTED: serine/threonine-protein kinase EDR1-like [Elaeis guineensis]	TFLSSKSTAGTPEWM	TRINITY_DN88943_c0_g1_m.22839	TRINITY_DN88943_c0_g1_m.22839 RING-H2 finger protein ATL1	String	CAMK/CAMK1
TRINITY_DN104063_c0_g2_m.8197-2331S	TRINITY_DN104063_c0_g2_m.8197	2331	S	PREDICTED: protein ILITYHIA [Elaeis guineensis]	TRTVRTSSALALGKL	TRINITY_DN98443_c0_g1_m.33628	TRINITY_DN98443_c0_g1_m.33628 integrator complex subunit 3	String	CAMK/CAMK1
TRINITY_DN104278_c1_g1_m.8645-1033S	TRINITY_DN104278_c1_g1_m.8645	1033	S	PREDICTED: callose synthase 12-like [Elaeis guineensis]	REGSRELSLLGSSRE	TRINITY_DN59130_c1_g1_m.17127	TRINITY_DN59130_c1_g1_m.17127 Cellulose synthase-like protein D1	String	CAMK/CAMK1
TRINITY_DN104278_c1_g1_m.8645-1062S	TRINITY_DN104278_c1_g1_m.8645	1062	S	PREDICTED: callose synthase 12-like [Elaeis guineensis]	ARNLSRESSGVSLLF	TRINITY_DN59130_c1_g1_m.17127	TRINITY_DN59130_c1_g1_m.17127 Cellulose synthase-like protein D1	String	CAMK/CAMK1
TRINITY_DN104278_c1_g1_m.8645-1063S	TRINITY_DN104278_c1_g1_m.8645	1063	S	PREDICTED: callose synthase 12-like [Elaeis guineensis]	RNLSRESSGVSLLFK	TRINITY_DN59130_c1_g1_m.17127	TRINITY_DN59130_c1_g1_m.17127 Cellulose synthase-like protein D1	String	CAMK/CAMK1
TRINITY_DN104317_c0_g2_m.8733-316S	TRINITY_DN104317_c0_g2_m.8733	316	S	PREDICTED: U1 small nuclear ribonucleoprotein 70 kDa-like [Phoenix dactylifera]	GQYKRAESEPPEEGE	TRINITY_DN42626_c0_g1_m.16204	TRINITY_DN42626_c0_g1_m.16204 Zinc finger protein GIS2	String	CAMK/CAMK1
TRINITY_DN104317_c0_g2_m.8733-340S	TRINITY_DN104317_c0_g2_m.8733	340	S	PREDICTED: U1 small nuclear ribonucleoprotein 70 kDa-like [Phoenix dactylifera]	HRSERSLSREYRH**	TRINITY_DN42626_c0_g1_m.16204	TRINITY_DN42626_c0_g1_m.16204 Zinc finger protein GIS2	String	CAMK/CAMK1
TRINITY_DN104317_c0_g2_m.8733-90S	TRINITY_DN104317_c0_g2_m.8733	90	S	PREDICTED: U1 small nuclear ribonucleoprotein 70 kDa-like [Phoenix dactylifera]	AASGRPRSEEPRARE	TRINITY_DN42626_c0_g1_m.16204	TRINITY_DN42626_c0_g1_m.16204 Zinc finger protein GIS2	String	CAMK/CAMK1
TRINITY_DN104578_c2_g2_m.9321-602S	TRINITY_DN104578_c2_g2_m.9321	602	S	PREDICTED: serine/threonine-protein phosphatase BSL2 homolog [Musa acuminata subsp. malaccensis]	GGMVRQLSIDQFENE	TRINITY_DN92720_c0_g1_m.25905	TRINITY_DN92720_c0_g1_m.25905 Calcium-dependent protein kinase 3	String	CAMK/CAMK1
TRINITY_DN104578_c2_g2_m.9321-633S	TRINITY_DN104578_c2_g2_m.9321	633	S	PREDICTED: serine/threonine-protein phosphatase BSL2 homolog [Musa acuminata subsp. malaccensis]	KLLDRQMSINSVPKK	TRINITY_DN92720_c0_g1_m.25905	TRINITY_DN92720_c0_g1_m.25905 Calcium-dependent protein kinase 3	String	CAMK/CAMK1
TRINITY_DN104647_c1_g2_m.9468-34T	TRINITY_DN104647_c1_g2_m.9468	34	T	two pore potassium channel a isoform X2 [Asparagus officinalis]	RRFRRCKTTPASDAD	TRINITY_DN92720_c0_g1_m.25905	TRINITY_DN92720_c0_g1_m.25905 Calcium-dependent protein kinase 3	String	CAMK/CAMK1
TRINITY_DN104731_c5_g1_m.9632-608S	TRINITY_DN104731_c5_g1_m.9632	608	S	PREDICTED: conserved oligomeric Golgi complex subunit 3 [Elaeis guineensis]	FDWSRSTSFAMTLTP	TRINITY_DN59130_c1_g1_m.17127	TRINITY_DN59130_c1_g1_m.17127 Cellulose synthase-like protein D1	String	CAMK/CAMK1
TRINITY_DN104822_c1_g3_m.9885-165S	TRINITY_DN104822_c1_g3_m.9885	165	S	serine/arginine-rich splicing factor RS41-like isoform X1 [Asparagus officinalis]	NRRGREYSSPDRRGR	TRINITY_DN42626_c0_g1_m.16204	TRINITY_DN42626_c0_g1_m.16204 Zinc finger protein GIS2	String	CAMK/CAMK1
TRINITY_DN104822_c1_g3_m.9885-175S	TRINITY_DN104822_c1_g3_m.9885	175	S	serine/arginine-rich splicing factor RS41-like isoform X1 [Asparagus officinalis]	DRRGRGRSASPYGRG	TRINITY_DN42626_c0_g1_m.16204	TRINITY_DN42626_c0_g1_m.16204 Zinc finger protein GIS2	String	CAMK/CAMK1
TRINITY_DN104822_c1_g3_m.9885-177S	TRINITY_DN104822_c1_g3_m.9885	177	S	serine/arginine-rich splicing factor RS41-like isoform X1 [Asparagus officinalis]	RGRGRSASPYGRGLE	TRINITY_DN42626_c0_g1_m.16204	TRINITY_DN42626_c0_g1_m.16204 Zinc finger protein GIS2	String	CAMK/CAMK1
TRINITY_DN104822_c1_g3_m.9885-212S	TRINITY_DN104822_c1_g3_m.9885	212	S	serine/arginine-rich splicing factor RS41-like isoform X1 [Asparagus officinalis]	PKNDRAGSPIYERYR	TRINITY_DN42626_c0_g1_m.16204	TRINITY_DN42626_c0_g1_m.16204 Zinc finger protein GIS2	String	CAMK/CAMK1
TRINITY_DN105131_c0_g1_m.10607-526S	TRINITY_DN105131_c0_g1_m.10607	526	S	CCR4-NOT transcription complex subunit 4 [Morus notabilis]	PDISRSSSQLLDTLT	TRINITY_DN98443_c0_g1_m.33628	TRINITY_DN98443_c0_g1_m.33628 integrator complex subunit 3	String	CAMK/CAMK1
TRINITY_DN105477_c0_g1_m.11400-58S	TRINITY_DN105477_c0_g1_m.11400	58	S	initiation factor 4F subunit (DUF1350) [Arabidopsis thaliana]	KIYRRLDSCLVVPPP	TRINITY_DN102883_c0_g1_m.5621	TRINITY_DN102883_c0_g1_m.5621 Kri1_C domain-containing protein	String	CAMK/CAMK1
TRINITY_DN72061_c0_g1_m.18347-84S	TRINITY_DN72061_c0_g1_m.18347	84	S	PREDICTED: RNA-binding protein 8A [Jatropha curcas]	PPAPRLRSAITGGAG	TRINITY_DN42626_c0_g1_m.16204	TRINITY_DN42626_c0_g1_m.16204 Zinc finger protein GIS2	String	CAMK/CAMK1
TRINITY_DN72061_c0_g1_m.18347-84S	TRINITY_DN72061_c0_g1_m.18347	84	S	PREDICTED: RNA-binding protein 8A [Jatropha curcas]	PPAPRLRSAITGGAG	TRINITY_DN92412_c0_g1_m.25626	TRINITY_DN92412_c0_g1_m.25626 RING-H2 finger protein ATL3	String	CAMK/CAMK1
TRINITY_DN81785_c0_g1_m.20024-185S	TRINITY_DN81785_c0_g1_m.20024	185	S	PREDICTED: mitotic spindle checkpoint protein MAD2 isoform X2 [Musa acuminata subsp. malaccensis]	PQMVKLHSFDTKIHK	TRINITY_DN104236_c5_g1_m.8565	TRINITY_DN104236_c5_g1_m.8565 Cellulose synthase-like protein D5	String	CAMK/CAMK1
TRINITY_DN86474_c0_g1_m.21593-7S	TRINITY_DN86474_c0_g1_m.21593	7	S	PREDICTED: probable calcium-binding protein CML27 [Phoenix dactylifera]	*PSFRLRSPSLNSVR	TRINITY_DN87658_c0_g1_m.22136	TRINITY_DN87658_c0_g1_m.22136 Putative calcium-binding protein CML7	String	CAMK/CAMK1
TRINITY_DN88077_c0_g1_m.22337-46S	TRINITY_DN88077_c0_g1_m.22337	46	S	PREDICTED: calcium-binding protein CML42 [Elaeis guineensis]	SPSFRLRSPSLNSLR	TRINITY_DN87658_c0_g1_m.22136	TRINITY_DN87658_c0_g1_m.22136 Putative calcium-binding protein CML7	String	CAMK/CAMK1
TRINITY_DN88077_c0_g1_m.22337-48S	TRINITY_DN88077_c0_g1_m.22337	48	S	PREDICTED: calcium-binding protein CML42 [Elaeis guineensis]	SFRLRSPSLNSLRLH	TRINITY_DN87658_c0_g1_m.22136	TRINITY_DN87658_c0_g1_m.22136 Putative calcium-binding protein CML7	String	CAMK/CAMK1
TRINITY_DN91232_c0_g2_m.24524-76S	TRINITY_DN91232_c0_g2_m.24524	76	S	PREDICTED: glycine cleavage system H protein 3, mitochondrial-like [Phoenix dactylifera]	MIKVRPNSLSELEGL	TRINITY_DN92256_c0_g1_m.25468	TRINITY_DN92256_c0_g1_m.25468 Ferredoxin--NADP reductase, chloroplastic	String	CAMK/CAMK1
TRINITY_DN92293_c0_g2_m.25503-172S	TRINITY_DN92293_c0_g2_m.25503	172	S	PREDICTED: protein CURVATURE THYLAKOID 1B, chloroplastic [Elaeis guineensis]	ALIAKVKSIYGDVIG	TRINITY_DN92256_c0_g1_m.25468	TRINITY_DN92256_c0_g1_m.25468 Ferredoxin--NADP reductase, chloroplastic	String	CAMK/CAMK1
TRINITY_DN92782_c0_g1_m.25965-123S	TRINITY_DN92782_c0_g1_m.25965	123	S	PREDICTED: chloroplast stem-loop binding protein of 41 kDa b, chloroplastic [Musa acuminata subsp. malaccensis]	LKGDRKDSEFVKSSL	TRINITY_DN92256_c0_g1_m.25468	TRINITY_DN92256_c0_g1_m.25468 Ferredoxin--NADP reductase, chloroplastic	String	CAMK/CAMK1
TRINITY_DN92823_c1_g1_m.26001-233S	TRINITY_DN92823_c1_g1_m.26001	233	S	PREDICTED: serine/arginine-rich splicing factor SR45-like isoform X3 [Phoenix dactylifera]	SPPPRRRSPAAIRRP	TRINITY_DN42626_c0_g1_m.16204	TRINITY_DN42626_c0_g1_m.16204 Zinc finger protein GIS2	String	CAMK/CAMK1
TRINITY_DN92823_c1_g1_m.26001-249S	TRINITY_DN92823_c1_g1_m.26001	249	S	PREDICTED: serine/arginine-rich splicing factor SR45-like isoform X3 [Phoenix dactylifera]	SPRRRPDSPPRRRLD	TRINITY_DN42626_c0_g1_m.16204	TRINITY_DN42626_c0_g1_m.16204 Zinc finger protein GIS2	String	CAMK/CAMK1
TRINITY_DN92823_c1_g1_m.26001-257S	TRINITY_DN92823_c1_g1_m.26001	257	S	PREDICTED: serine/arginine-rich splicing factor SR45-like isoform X3 [Phoenix dactylifera]	PPRRRLDSPVHRRAE	TRINITY_DN42626_c0_g1_m.16204	TRINITY_DN42626_c0_g1_m.16204 Zinc finger protein GIS2	String	CAMK/CAMK1
TRINITY_DN92823_c1_g1_m.26001-313S	TRINITY_DN92823_c1_g1_m.26001	313	S	PREDICTED: serine/arginine-rich splicing factor SR45-like isoform X3 [Phoenix dactylifera]	GSPSRKRSPLPLRRR	TRINITY_DN42626_c0_g1_m.16204	TRINITY_DN42626_c0_g1_m.16204 Zinc finger protein GIS2	String	CAMK/CAMK1
TRINITY_DN93376_c0_g1_m.26572-95S	TRINITY_DN93376_c0_g1_m.26572	95	S	PREDICTED: LIM domain-containing protein WLIM2b [Elaeis guineensis]	PELTRSPSKAAGMFS	TRINITY_DN88072_c0_g1_m.22331	TRINITY_DN88072_c0_g1_m.22331 Cellulose synthase-like protein D4	String	CAMK/CAMK1
TRINITY_DN93918_c0_g1_m.27224-18S	TRINITY_DN93918_c0_g1_m.27224	18	S	PREDICTED: THO complex subunit 4A-like isoform X1 [Nelumbo nucifera]	PPVARVSSIETGSKI	TRINITY_DN42626_c0_g1_m.16204	TRINITY_DN42626_c0_g1_m.16204 Zinc finger protein GIS2	String	CAMK/CAMK1
TRINITY_DN94287_c0_g1_m.27632-13S	TRINITY_DN94287_c0_g1_m.27632	13	S	catalytic/ coenzyme binding protein [Arabidopsis lyrata subsp. lyrata]	SRLIQSHSLPSRLSS	TRINITY_DN104104_c2_g1_m.8300	TRINITY_DN104104_c2_g1_m.8300 4-hydroxybenzoate polyprenyltransferase, mitochondrial	String	CAMK/CAMK1
TRINITY_DN94873_c1_g1_m.28345-188S	TRINITY_DN94873_c1_g1_m.28345	188	S	PREDICTED: serine/arginine-rich SC35-like splicing factor SCL30 [Gossypium arboreum]	KKEPRHPSYSPSGSR	TRINITY_DN42626_c0_g1_m.16204	TRINITY_DN42626_c0_g1_m.16204 Zinc finger protein GIS2	String	CAMK/CAMK1
TRINITY_DN94873_c1_g1_m.28345-72S	TRINITY_DN94873_c1_g1_m.28345	72	S	PREDICTED: serine/arginine-rich SC35-like splicing factor SCL30 [Gossypium arboreum]	DARMRHRSRSYSPAP	TRINITY_DN42626_c0_g1_m.16204	TRINITY_DN42626_c0_g1_m.16204 Zinc finger protein GIS2	String	CAMK/CAMK1
TRINITY_DN94873_c1_g1_m.28345-76S	TRINITY_DN94873_c1_g1_m.28345	76	S	PREDICTED: serine/arginine-rich SC35-like splicing factor SCL30 [Gossypium arboreum]	RHRSRSYSPAPKHRD	TRINITY_DN42626_c0_g1_m.16204	TRINITY_DN42626_c0_g1_m.16204 Zinc finger protein GIS2	String	CAMK/CAMK1
TRINITY_DN95090_c0_g1_m.28612-611S	TRINITY_DN95090_c0_g1_m.28612	611	S	PREDICTED: probable xyloglucan glycosyltransferase 9 [Elaeis guineensis]	PKLHRANSVPDLDSI	TRINITY_DN102076_c6_g6_m.3916	TRINITY_DN102076_c6_g6_m.3916 Cellulose synthase	String	CAMK/CAMK1
TRINITY_DN95090_c0_g1_m.28612-611S	TRINITY_DN95090_c0_g1_m.28612	611	S	PREDICTED: probable xyloglucan glycosyltransferase 9 [Elaeis guineensis]	PKLHRANSVPDLDSI	TRINITY_DN59130_c1_g1_m.17127	TRINITY_DN59130_c1_g1_m.17127 Cellulose synthase-like protein D1	String	CAMK/CAMK1
TRINITY_DN95090_c0_g1_m.28612-611S	TRINITY_DN95090_c0_g1_m.28612	611	S	PREDICTED: probable xyloglucan glycosyltransferase 9 [Elaeis guineensis]	PKLHRANSVPDLDSI	TRINITY_DN73714_c2_g1_m.18575	TRINITY_DN73714_c2_g1_m.18575 Cellulose synthase-like protein D3	String	CAMK/CAMK1
TRINITY_DN95090_c0_g1_m.28612-611S	TRINITY_DN95090_c0_g1_m.28612	611	S	PREDICTED: probable xyloglucan glycosyltransferase 9 [Elaeis guineensis]	PKLHRANSVPDLDSI	TRINITY_DN80692_c0_g1_m.19760	TRINITY_DN80692_c0_g1_m.19760 Cellulose synthase-like protein D2	String	CAMK/CAMK1
TRINITY_DN95090_c0_g1_m.28612-611S	TRINITY_DN95090_c0_g1_m.28612	611	S	PREDICTED: probable xyloglucan glycosyltransferase 9 [Elaeis guineensis]	PKLHRANSVPDLDSI	TRINITY_DN86758_c0_g2_m.21728	TRINITY_DN86758_c0_g2_m.21728 Cellulose synthase	String	CAMK/CAMK1
TRINITY_DN95090_c0_g1_m.28612-611S	TRINITY_DN95090_c0_g1_m.28612	611	S	PREDICTED: probable xyloglucan glycosyltransferase 9 [Elaeis guineensis]	PKLHRANSVPDLDSI	TRINITY_DN95049_c0_g2_m.28555	TRINITY_DN95049_c0_g2_m.28555 Cellulose synthase-like protein E6	String	CAMK/CAMK1
TRINITY_DN95090_c0_g1_m.28612-611S	TRINITY_DN95090_c0_g1_m.28612	611	S	PREDICTED: probable xyloglucan glycosyltransferase 9 [Elaeis guineensis]	PKLHRANSVPDLDSI	TRINITY_DN95783_c4_g1_m.29603	TRINITY_DN95783_c4_g1_m.29603 Cellulose synthase	String	CAMK/CAMK1
TRINITY_DN95090_c0_g1_m.28612-611S	TRINITY_DN95090_c0_g1_m.28612	611	S	PREDICTED: probable xyloglucan glycosyltransferase 9 [Elaeis guineensis]	PKLHRANSVPDLDSI	TRINITY_DN99496_c0_g1_m.35323	TRINITY_DN99496_c0_g1_m.35323 Cellulose synthase-like protein D2	String	CAMK/CAMK1
TRINITY_DN95282_c1_g1_m.28901-407T	TRINITY_DN95282_c1_g1_m.28901	407	T	PREDICTED: bZIP transcription factor TRAB1 isoform X1 [Elaeis guineensis]	LCLRRTQTGPW****	TRINITY_DN101396_c2_g1_m.2605	TRINITY_DN101396_c2_g1_m.2605 Calcium dependent protein kinase	String	CAMK/CAMK1
TRINITY_DN95282_c1_g1_m.28901-407T	TRINITY_DN95282_c1_g1_m.28901	407	T	PREDICTED: bZIP transcription factor TRAB1 isoform X1 [Elaeis guineensis]	LCLRRTQTGPW****	TRINITY_DN77285_c0_g1_m.19099	TRINITY_DN77285_c0_g1_m.19099 Cold shock protein 1	String	CAMK/CAMK1
TRINITY_DN95282_c1_g1_m.28901-94S	TRINITY_DN95282_c1_g1_m.28901	94	S	PREDICTED: bZIP transcription factor TRAB1 isoform X1 [Elaeis guineensis]	SGLQRQGSLTLPRTL	TRINITY_DN101396_c2_g1_m.2605	TRINITY_DN101396_c2_g1_m.2605 Calcium dependent protein kinase	String	CAMK/CAMK1
TRINITY_DN95282_c1_g1_m.28901-94S	TRINITY_DN95282_c1_g1_m.28901	94	S	PREDICTED: bZIP transcription factor TRAB1 isoform X1 [Elaeis guineensis]	SGLQRQGSLTLPRTL	TRINITY_DN77285_c0_g1_m.19099	TRINITY_DN77285_c0_g1_m.19099 Cold shock protein 1	String	CAMK/CAMK1
TRINITY_DN95456_c0_g1_m.29175-96S	TRINITY_DN95456_c0_g1_m.29175	96	S	PREDICTED: glyceraldehyde-3-phosphate dehydrogenase A, chloroplastic [Phoenix dactylifera]	CWHGRKDSPLDVVAI	TRINITY_DN92256_c0_g1_m.25468	TRINITY_DN92256_c0_g1_m.25468 Ferredoxin--NADP reductase, chloroplastic	String	CAMK/CAMK1
TRINITY_DN95456_c0_g1_m.29175-96S	TRINITY_DN95456_c0_g1_m.29175	96	S	PREDICTED: glyceraldehyde-3-phosphate dehydrogenase A, chloroplastic [Phoenix dactylifera]	CWHGRKDSPLDVVAI	TRINITY_DN92894_c2_g1_m.26078	TRINITY_DN92894_c2_g1_m.26078 Ferredoxin--NADP reductase, chloroplastic	String	CAMK/CAMK1
TRINITY_DN96453_c1_g1_m.30570-27T	TRINITY_DN96453_c1_g1_m.30570	27	T	3-hydroxyisobutyryl-CoA hydrolase 1-like [Ananas comosus]	KRFARILTLNRPRQL	TRINITY_DN100917_c1_g1_m.1672	TRINITY_DN100917_c1_g1_m.1672 Alpha-L-fucosidase 1	String	CAMK/CAMK1
TRINITY_DN96453_c1_g1_m.30570-27T	TRINITY_DN96453_c1_g1_m.30570	27	T	3-hydroxyisobutyryl-CoA hydrolase 1-like [Ananas comosus]	KRFARILTLNRPRQL	TRINITY_DN98201_c3_g1_m.33184	TRINITY_DN98201_c3_g1_m.33184 Alpha-L-fucosidase 1	String	CAMK/CAMK1
TRINITY_DN96698_c6_g2_m.30924-54S	TRINITY_DN96698_c6_g2_m.30924	54	S	PREDICTED: probable GDP-L-fucose synthase 1 [Elaeis guineensis]	NLLVRARSELDLTRQ	TRINITY_DN100917_c1_g1_m.1672	TRINITY_DN100917_c1_g1_m.1672 Alpha-L-fucosidase 1	String	CAMK/CAMK1
TRINITY_DN96698_c6_g2_m.30924-54S	TRINITY_DN96698_c6_g2_m.30924	54	S	PREDICTED: probable GDP-L-fucose synthase 1 [Elaeis guineensis]	NLLVRARSELDLTRQ	TRINITY_DN98201_c3_g1_m.33184	TRINITY_DN98201_c3_g1_m.33184 Alpha-L-fucosidase 1	String	CAMK/CAMK1
TRINITY_DN96873_c0_g1_m.31179-167S	TRINITY_DN96873_c0_g1_m.31179	167	S	PREDICTED: UPF0603 protein Os05g0401100, chloroplastic [Phoenix dactylifera]	SDLKRMFSDLESRKN	TRINITY_DN92256_c0_g1_m.25468	TRINITY_DN92256_c0_g1_m.25468 Ferredoxin--NADP reductase, chloroplastic	String	CAMK/CAMK1
TRINITY_DN97957_c1_g1_m.32834-107S	TRINITY_DN97957_c1_g1_m.32834	107	S	PREDICTED: protein MARD1-like [Camelina sativa]	PRVLRRNSGDFTALE	TRINITY_DN95049_c0_g2_m.28555	TRINITY_DN95049_c0_g2_m.28555 Cellulose synthase-like protein E6	String	CAMK/CAMK1
TRINITY_DN98561_c0_g1_m.33805-224S	TRINITY_DN98561_c0_g1_m.33805	224	S	probable serine/threonine-protein kinase DDB_G0278509 isoform X1 [Ananas comosus]	PTLSRSCSVINLKVN	TRINITY_DN2147_c0_g1_m.15446	TRINITY_DN2147_c0_g1_m.15446 Calcium-dependent protein kinase 3	String	CAMK/CAMK1
TRINITY_DN98561_c0_g1_m.33805-224S	TRINITY_DN98561_c0_g1_m.33805	224	S	probable serine/threonine-protein kinase DDB_G0278509 isoform X1 [Ananas comosus]	PTLSRSCSVINLKVN	TRINITY_DN62846_c0_g1_m.17438	TRINITY_DN62846_c0_g1_m.17438 Calcium-dependent protein kinase 7	String	CAMK/CAMK1
TRINITY_DN98561_c0_g1_m.33805-224S	TRINITY_DN98561_c0_g1_m.33805	224	S	probable serine/threonine-protein kinase DDB_G0278509 isoform X1 [Ananas comosus]	PTLSRSCSVINLKVN	TRINITY_DN88777_c0_g1_m.22727	TRINITY_DN88777_c0_g1_m.22727 Calcium-dependent protein kinase 4	String	CAMK/CAMK1
TRINITY_DN98561_c0_g1_m.33805-224S	TRINITY_DN98561_c0_g1_m.33805	224	S	probable serine/threonine-protein kinase DDB_G0278509 isoform X1 [Ananas comosus]	PTLSRSCSVINLKVN	TRINITY_DN92491_c0_g1_m.25705	TRINITY_DN92491_c0_g1_m.25705 Calcium-dependent protein kinase 8	String	CAMK/CAMK1
TRINITY_DN98561_c0_g1_m.33805-224S	TRINITY_DN98561_c0_g1_m.33805	224	S	probable serine/threonine-protein kinase DDB_G0278509 isoform X1 [Ananas comosus]	PTLSRSCSVINLKVN	TRINITY_DN95238_c1_g2_m.28829	TRINITY_DN95238_c1_g2_m.28829 Calcium-dependent protein kinase 8	String	CAMK/CAMK1
TRINITY_DN98752_c0_g1_m.34101-7S	TRINITY_DN98752_c0_g1_m.34101	7	S	PREDICTED: translation initiation factor eIF-2B subunit alpha [Elaeis guineensis]	*MWRRSASFVLDKRQ	TRINITY_DN90750_c0_g1_m.24128	TRINITY_DN90750_c0_g1_m.24128 ABC transporter I family member 6, chloroplastic	String	CAMK/CAMK1
TRINITY_DN98836_c4_g1_m.34238-68S	TRINITY_DN98836_c4_g1_m.34238	68	S	PREDICTED: CASP-like protein 5B3 isoform X1 [Elaeis guineensis]	NPIRRVRSETDLLRS	TRINITY_DN102131_c0_g3_m.4023	TRINITY_DN102131_c0_g3_m.4023 Glycosyl transferase, family 13	String	CAMK/CAMK1
TRINITY_DN99920_c0_g1_m.36052-13S	TRINITY_DN99920_c0_g1_m.36052	13	S	PREDICTED: mannosylglycoprotein endo-beta-mannosidase isoform X2 [Phoenix dactylifera]	VGKTLLDSAWLAARS	TRINITY_DN100917_c1_g1_m.1672	TRINITY_DN100917_c1_g1_m.1672 Alpha-L-fucosidase 1	String	CAMK/CAMK1
TRINITY_DN99920_c0_g1_m.36052-13S	TRINITY_DN99920_c0_g1_m.36052	13	S	PREDICTED: mannosylglycoprotein endo-beta-mannosidase isoform X2 [Phoenix dactylifera]	VGKTLLDSAWLAARS	TRINITY_DN101739_c1_g1_m.3292	TRINITY_DN101739_c1_g1_m.3292 Cellulose synthase	String	CAMK/CAMK1
TRINITY_DN99920_c0_g1_m.36052-13S	TRINITY_DN99920_c0_g1_m.36052	13	S	PREDICTED: mannosylglycoprotein endo-beta-mannosidase isoform X2 [Phoenix dactylifera]	VGKTLLDSAWLAARS	TRINITY_DN104954_c0_g2_m.10218	TRINITY_DN104954_c0_g2_m.10218 Cellulose synthase	String	CAMK/CAMK1
TRINITY_DN99920_c0_g1_m.36052-13S	TRINITY_DN99920_c0_g1_m.36052	13	S	PREDICTED: mannosylglycoprotein endo-beta-mannosidase isoform X2 [Phoenix dactylifera]	VGKTLLDSAWLAARS	TRINITY_DN98201_c3_g1_m.33184	TRINITY_DN98201_c3_g1_m.33184 Alpha-L-fucosidase 1	String	CAMK/CAMK1
TRINITY_DN100025_c1_g4_m.48-17S	TRINITY_DN100025_c1_g4_m.48	17	S	PREDICTED: 60S ribosomal protein L8-like [Elaeis guineensis]	KGPARFRSLDFSERN	TRINITY_DN101413_c0_g1_m.2638	TRINITY_DN101413_c0_g1_m.2638 Translation factor GUF1, chloroplastic (Fragment)	String	CAMK/CAMKL
TRINITY_DN100025_c1_g4_m.48-17S	TRINITY_DN100025_c1_g4_m.48	17	S	PREDICTED: 60S ribosomal protein L8-like [Elaeis guineensis]	KGPARFRSLDFSERN	TRINITY_DN104116_c0_g1_m.8325	TRINITY_DN104116_c0_g1_m.8325 Elongation factor 2	String	CAMK/CAMKL
TRINITY_DN100025_c1_g4_m.48-17S	TRINITY_DN100025_c1_g4_m.48	17	S	PREDICTED: 60S ribosomal protein L8-like [Elaeis guineensis]	KGPARFRSLDFSERN	TRINITY_DN86248_c0_g1_m.21493	TRINITY_DN86248_c0_g1_m.21493 Translation factor GUF1 homolog, mitochondrial	String	CAMK/CAMKL
TRINITY_DN100025_c1_g4_m.48-17S	TRINITY_DN100025_c1_g4_m.48	17	S	PREDICTED: 60S ribosomal protein L8-like [Elaeis guineensis]	KGPARFRSLDFSERN	TRINITY_DN91652_c3_g3_m.24922	TRINITY_DN91652_c3_g3_m.24922 Elongation factor 2	String	CAMK/CAMKL
TRINITY_DN100025_c1_g4_m.48-17S	TRINITY_DN100025_c1_g4_m.48	17	S	PREDICTED: 60S ribosomal protein L8-like [Elaeis guineensis]	KGPARFRSLDFSERN	TRINITY_DN91652_c4_g1_m.24926	TRINITY_DN91652_c4_g1_m.24926 Elongation factor 2 (Fragment)	String	CAMK/CAMKL
TRINITY_DN100025_c1_g4_m.48-17S	TRINITY_DN100025_c1_g4_m.48	17	S	PREDICTED: 60S ribosomal protein L8-like [Elaeis guineensis]	KGPARFRSLDFSERN	TRINITY_DN96374_c0_g1_m.30451	TRINITY_DN96374_c0_g1_m.30451 Tr-type G domain-containing protein	String	CAMK/CAMKL
TRINITY_DN100025_c1_g4_m.48-17S	TRINITY_DN100025_c1_g4_m.48	17	S	PREDICTED: 60S ribosomal protein L8-like [Elaeis guineensis]	KGPARFRSLDFSERN	TRINITY_DN97922_c1_g1_m.32767	TRINITY_DN97922_c1_g1_m.32767 40S ribosomal protein S6	String	CAMK/CAMKL
TRINITY_DN100025_c1_g4_m.48-17S	TRINITY_DN100025_c1_g4_m.48	17	S	PREDICTED: 60S ribosomal protein L8-like [Elaeis guineensis]	KGPARFRSLDFSERN	TRINITY_DN99271_c0_g1_m.34957	TRINITY_DN99271_c0_g1_m.34957 putative elongation factor TypA-like SVR3, chloroplastic isoform X3	String	CAMK/CAMKL
TRINITY_DN100025_c1_g4_m.48-17S	TRINITY_DN100025_c1_g4_m.48	17	S	PREDICTED: 60S ribosomal protein L8-like [Elaeis guineensis]	KGPARFRSLDFSERN	TRINITY_DN99785_c0_g2_m.35803	TRINITY_DN99785_c0_g2_m.35803 Elongation factor 2	String	CAMK/CAMKL
TRINITY_DN100030_c0_g2_m.60-76S	TRINITY_DN100030_c0_g2_m.60	76	S	PREDICTED: delta-1-pyrroline-5-carboxylate synthase isoform X1 [Nelumbo nucifera]	YRKLVNSSFADLQKP	TRINITY_DN102004_c0_g1_m.3758	TRINITY_DN102004_c0_g1_m.3758 Cystathionine gamma-synthase, chloroplastic	String	CAMK/CAMKL
TRINITY_DN100030_c0_g2_m.60-76S	TRINITY_DN100030_c0_g2_m.60	76	S	PREDICTED: delta-1-pyrroline-5-carboxylate synthase isoform X1 [Nelumbo nucifera]	YRKLVNSSFADLQKP	TRINITY_DN102064_c0_g1_m.3896	TRINITY_DN102064_c0_g1_m.3896 Myb_DNA-bind_3 domain-containing protein	String	CAMK/CAMKL
TRINITY_DN100030_c0_g2_m.60-76S	TRINITY_DN100030_c0_g2_m.60	76	S	PREDICTED: delta-1-pyrroline-5-carboxylate synthase isoform X1 [Nelumbo nucifera]	YRKLVNSSFADLQKP	TRINITY_DN103146_c3_g3_m.6184	TRINITY_DN103146_c3_g3_m.6184 Threonine aldolase	String	CAMK/CAMKL
TRINITY_DN100030_c0_g2_m.60-76S	TRINITY_DN100030_c0_g2_m.60	76	S	PREDICTED: delta-1-pyrroline-5-carboxylate synthase isoform X1 [Nelumbo nucifera]	YRKLVNSSFADLQKP	TRINITY_DN86066_c0_g1_m.21390	TRINITY_DN86066_c0_g1_m.21390 Cystathionine beta-lyase, chloroplastic	String	CAMK/CAMKL
TRINITY_DN100030_c0_g2_m.60-76S	TRINITY_DN100030_c0_g2_m.60	76	S	PREDICTED: delta-1-pyrroline-5-carboxylate synthase isoform X1 [Nelumbo nucifera]	YRKLVNSSFADLQKP	TRINITY_DN89217_c0_g1_m.22977	TRINITY_DN89217_c0_g1_m.22977 Aspartokinase	String	CAMK/CAMKL
TRINITY_DN100030_c0_g2_m.60-76S	TRINITY_DN100030_c0_g2_m.60	76	S	PREDICTED: delta-1-pyrroline-5-carboxylate synthase isoform X1 [Nelumbo nucifera]	YRKLVNSSFADLQKP	TRINITY_DN92203_c0_g1_m.25411	TRINITY_DN92203_c0_g1_m.25411 Methionine gamma-lyase	String	CAMK/CAMKL
TRINITY_DN100030_c0_g2_m.60-76S	TRINITY_DN100030_c0_g2_m.60	76	S	PREDICTED: delta-1-pyrroline-5-carboxylate synthase isoform X1 [Nelumbo nucifera]	YRKLVNSSFADLQKP	TRINITY_DN93487_c0_g1_m.26696	TRINITY_DN93487_c0_g1_m.26696 Sec-independent protein translocase protein TATA, chloroplastic	String	CAMK/CAMKL
TRINITY_DN100183_c0_g1_m.298-42S	TRINITY_DN100183_c0_g1_m.298	42	S	PREDICTED: protein transport protein Sec61 subunit beta-like [Lupinus angustifolius]	MRRRRIASGSGGGSG	TRINITY_DN102987_c1_g1_m.5842	TRINITY_DN102987_c1_g1_m.5842 Transmembrane protein 214-B	String	CAMK/CAMKL
TRINITY_DN100183_c0_g1_m.298-42S	TRINITY_DN100183_c0_g1_m.298	42	S	PREDICTED: protein transport protein Sec61 subunit beta-like [Lupinus angustifolius]	MRRRRIASGSGGGSG	TRINITY_DN97922_c1_g1_m.32767	TRINITY_DN97922_c1_g1_m.32767 40S ribosomal protein S6	String	CAMK/CAMKL
TRINITY_DN100711_c0_g2_m.1302-562S	TRINITY_DN100711_c0_g2_m.1302	562	S	PREDICTED: heat shock 70 kDa protein 8 [Elaeis guineensis]	ALVKMYGSTMDLATI	TRINITY_DN91652_c3_g3_m.24922	TRINITY_DN91652_c3_g3_m.24922 Elongation factor 2	String	CAMK/CAMKL
TRINITY_DN100711_c0_g2_m.1302-562S	TRINITY_DN100711_c0_g2_m.1302	562	S	PREDICTED: heat shock 70 kDa protein 8 [Elaeis guineensis]	ALVKMYGSTMDLATI	TRINITY_DN91652_c4_g1_m.24926	TRINITY_DN91652_c4_g1_m.24926 Elongation factor 2 (Fragment)	String	CAMK/CAMKL
TRINITY_DN101088_c1_g4_m.1994-24S	TRINITY_DN101088_c1_g4_m.1994	24	S	PREDICTED: LOW QUALITY PROTEIN: phosphatidate cytidylyltransferase 1-like [Phoenix dactylifera]	RLRHRKRSSEVPPEV	TRINITY_DN48604_c0_g1_m.16454	TRINITY_DN48604_c0_g1_m.16454 Ethanolamine-phosphate cytidylyltransferase	String	CAMK/CAMKL
TRINITY_DN101088_c1_g4_m.1994-24S	TRINITY_DN101088_c1_g4_m.1994	24	S	PREDICTED: LOW QUALITY PROTEIN: phosphatidate cytidylyltransferase 1-like [Phoenix dactylifera]	RLRHRKRSSEVPPEV	TRINITY_DN95709_c0_g1_m.29508	TRINITY_DN95709_c0_g1_m.29508 Choline-phosphate cytidylyltransferase	String	CAMK/CAMKL
TRINITY_DN101088_c1_g4_m.1994-24S	TRINITY_DN101088_c1_g4_m.1994	24	S	PREDICTED: LOW QUALITY PROTEIN: phosphatidate cytidylyltransferase 1-like [Phoenix dactylifera]	RLRHRKRSSEVPPEV	TRINITY_DN96764_c0_g2_m.31022	TRINITY_DN96764_c0_g2_m.31022 Choline-phosphate cytidylyltransferase	String	CAMK/CAMKL
TRINITY_DN101168_c0_g1_m.2148-1113S	TRINITY_DN101168_c0_g1_m.2148	1113	S	PREDICTED: pre-mRNA-processing protein 40C isoform X2 [Elaeis guineensis]	NSEGKNRSPADASWR	TRINITY_DN104116_c0_g1_m.8325	TRINITY_DN104116_c0_g1_m.8325 Elongation factor 2	String	CAMK/CAMKL
TRINITY_DN101168_c0_g1_m.2148-1113S	TRINITY_DN101168_c0_g1_m.2148	1113	S	PREDICTED: pre-mRNA-processing protein 40C isoform X2 [Elaeis guineensis]	NSEGKNRSPADASWR	TRINITY_DN91652_c3_g3_m.24922	TRINITY_DN91652_c3_g3_m.24922 Elongation factor 2	String	CAMK/CAMKL
TRINITY_DN101168_c0_g1_m.2148-1113S	TRINITY_DN101168_c0_g1_m.2148	1113	S	PREDICTED: pre-mRNA-processing protein 40C isoform X2 [Elaeis guineensis]	NSEGKNRSPADASWR	TRINITY_DN91652_c4_g1_m.24926	TRINITY_DN91652_c4_g1_m.24926 Elongation factor 2 (Fragment)	String	CAMK/CAMKL
TRINITY_DN101168_c0_g1_m.2148-1113S	TRINITY_DN101168_c0_g1_m.2148	1113	S	PREDICTED: pre-mRNA-processing protein 40C isoform X2 [Elaeis guineensis]	NSEGKNRSPADASWR	TRINITY_DN99785_c0_g2_m.35803	TRINITY_DN99785_c0_g2_m.35803 Elongation factor 2	String	CAMK/CAMKL
TRINITY_DN101351_c0_g3_m.2514-267S	TRINITY_DN101351_c0_g3_m.2514	267	S	PREDICTED: RNA polymerase II-associated protein 3 isoform X1 [Elaeis guineensis]	ENIDRSKSFITESKN	TRINITY_DN99785_c0_g2_m.35803	TRINITY_DN99785_c0_g2_m.35803 Elongation factor 2	String	CAMK/CAMKL
TRINITY_DN101752_c3_g1_m.3311-43S	TRINITY_DN101752_c3_g1_m.3311	43	S	PREDICTED: transcription initiation factor TFIID subunit 15b-like isoform X2 [Elaeis guineensis]	GDRGRGDSFNSHDRE	TRINITY_DN99785_c0_g2_m.35803	TRINITY_DN99785_c0_g2_m.35803 Elongation factor 2	String	CAMK/CAMKL
TRINITY_DN102225_c0_g1_m.4215-33S	TRINITY_DN102225_c0_g1_m.4215	33	S	PREDICTED: pre-mRNA-splicing factor CWC22 homolog [Elaeis guineensis]	RDRRRRKSPIPSSSF	TRINITY_DN104116_c0_g1_m.8325	TRINITY_DN104116_c0_g1_m.8325 Elongation factor 2	String	CAMK/CAMKL
TRINITY_DN102225_c0_g1_m.4215-33S	TRINITY_DN102225_c0_g1_m.4215	33	S	PREDICTED: pre-mRNA-splicing factor CWC22 homolog [Elaeis guineensis]	RDRRRRKSPIPSSSF	TRINITY_DN91652_c3_g3_m.24922	TRINITY_DN91652_c3_g3_m.24922 Elongation factor 2	String	CAMK/CAMKL
TRINITY_DN102225_c0_g1_m.4215-33S	TRINITY_DN102225_c0_g1_m.4215	33	S	PREDICTED: pre-mRNA-splicing factor CWC22 homolog [Elaeis guineensis]	RDRRRRKSPIPSSSF	TRINITY_DN91652_c4_g1_m.24926	TRINITY_DN91652_c4_g1_m.24926 Elongation factor 2 (Fragment)	String	CAMK/CAMKL
TRINITY_DN102225_c0_g1_m.4215-33S	TRINITY_DN102225_c0_g1_m.4215	33	S	PREDICTED: pre-mRNA-splicing factor CWC22 homolog [Elaeis guineensis]	RDRRRRKSPIPSSSF	TRINITY_DN99785_c0_g2_m.35803	TRINITY_DN99785_c0_g2_m.35803 Elongation factor 2	String	CAMK/CAMKL
TRINITY_DN102956_c1_g1_m.5775-73S	TRINITY_DN102956_c1_g1_m.5775	73	S	PREDICTED: protein phosphatase 2C and cyclic nucleotide-binding/kinase domain-containing protein isoform X1 [Elaeis guineensis]	NRLSRVSSQFLPPEG	TRINITY_DN100416_c0_g1_m.729	TRINITY_DN100416_c0_g1_m.729 Non-specific serine/threonine protein kinase	String	CAMK/CAMKL
TRINITY_DN102956_c1_g1_m.5775-73S	TRINITY_DN102956_c1_g1_m.5775	73	S	PREDICTED: protein phosphatase 2C and cyclic nucleotide-binding/kinase domain-containing protein isoform X1 [Elaeis guineensis]	NRLSRVSSQFLPPEG	TRINITY_DN100810_c0_g1_m.1481	TRINITY_DN100810_c0_g1_m.1481 Non-specific serine/threonine protein kinase	String	CAMK/CAMKL
TRINITY_DN102956_c1_g1_m.5775-73S	TRINITY_DN102956_c1_g1_m.5775	73	S	PREDICTED: protein phosphatase 2C and cyclic nucleotide-binding/kinase domain-containing protein isoform X1 [Elaeis guineensis]	NRLSRVSSQFLPPEG	TRINITY_DN101667_c11_g2_m.3157	TRINITY_DN101667_c11_g2_m.3157 Non-specific serine/threonine protein kinase	String	CAMK/CAMKL
TRINITY_DN102956_c1_g1_m.5775-73S	TRINITY_DN102956_c1_g1_m.5775	73	S	PREDICTED: protein phosphatase 2C and cyclic nucleotide-binding/kinase domain-containing protein isoform X1 [Elaeis guineensis]	NRLSRVSSQFLPPEG	TRINITY_DN101851_c2_g3_m.3485	TRINITY_DN101851_c2_g3_m.3485 Non-specific serine/threonine protein kinase	String	CAMK/CAMKL
TRINITY_DN102956_c1_g1_m.5775-73S	TRINITY_DN102956_c1_g1_m.5775	73	S	PREDICTED: protein phosphatase 2C and cyclic nucleotide-binding/kinase domain-containing protein isoform X1 [Elaeis guineensis]	NRLSRVSSQFLPPEG	TRINITY_DN102004_c0_g1_m.3758	TRINITY_DN102004_c0_g1_m.3758 Cystathionine gamma-synthase, chloroplastic	String	CAMK/CAMKL
TRINITY_DN102956_c1_g1_m.5775-73S	TRINITY_DN102956_c1_g1_m.5775	73	S	PREDICTED: protein phosphatase 2C and cyclic nucleotide-binding/kinase domain-containing protein isoform X1 [Elaeis guineensis]	NRLSRVSSQFLPPEG	TRINITY_DN105137_c1_g1_m.10625	TRINITY_DN105137_c1_g1_m.10625 Non-specific serine/threonine protein kinase	String	CAMK/CAMKL
TRINITY_DN102956_c1_g1_m.5775-73S	TRINITY_DN102956_c1_g1_m.5775	73	S	PREDICTED: protein phosphatase 2C and cyclic nucleotide-binding/kinase domain-containing protein isoform X1 [Elaeis guineensis]	NRLSRVSSQFLPPEG	TRINITY_DN105282_c2_g1_m.10957	TRINITY_DN105282_c2_g1_m.10957 Protein kinase domain-containing protein	String	CAMK/CAMKL
TRINITY_DN102956_c1_g1_m.5775-73S	TRINITY_DN102956_c1_g1_m.5775	73	S	PREDICTED: protein phosphatase 2C and cyclic nucleotide-binding/kinase domain-containing protein isoform X1 [Elaeis guineensis]	NRLSRVSSQFLPPEG	TRINITY_DN105780_c1_g2_m.12012	TRINITY_DN105780_c1_g2_m.12012 Protein FIZZY-RELATED 2	String	CAMK/CAMKL
TRINITY_DN102956_c1_g1_m.5775-73S	TRINITY_DN102956_c1_g1_m.5775	73	S	PREDICTED: protein phosphatase 2C and cyclic nucleotide-binding/kinase domain-containing protein isoform X1 [Elaeis guineensis]	NRLSRVSSQFLPPEG	TRINITY_DN107211_c0_g1_m.12759	TRINITY_DN107211_c0_g1_m.12759 Non-specific serine/threonine protein kinase	String	CAMK/CAMKL
TRINITY_DN102956_c1_g1_m.5775-73S	TRINITY_DN102956_c1_g1_m.5775	73	S	PREDICTED: protein phosphatase 2C and cyclic nucleotide-binding/kinase domain-containing protein isoform X1 [Elaeis guineensis]	NRLSRVSSQFLPPEG	TRINITY_DN117601_c0_g1_m.13556	TRINITY_DN117601_c0_g1_m.13556 Non-specific serine/threonine protein kinase	String	CAMK/CAMKL
TRINITY_DN102956_c1_g1_m.5775-73S	TRINITY_DN102956_c1_g1_m.5775	73	S	PREDICTED: protein phosphatase 2C and cyclic nucleotide-binding/kinase domain-containing protein isoform X1 [Elaeis guineensis]	NRLSRVSSQFLPPEG	TRINITY_DN82417_c0_g1_m.20198	TRINITY_DN82417_c0_g1_m.20198 Non-specific serine/threonine protein kinase	String	CAMK/CAMKL
TRINITY_DN102956_c1_g1_m.5775-73S	TRINITY_DN102956_c1_g1_m.5775	73	S	PREDICTED: protein phosphatase 2C and cyclic nucleotide-binding/kinase domain-containing protein isoform X1 [Elaeis guineensis]	NRLSRVSSQFLPPEG	TRINITY_DN86066_c0_g1_m.21390	TRINITY_DN86066_c0_g1_m.21390 Cystathionine beta-lyase, chloroplastic	String	CAMK/CAMKL
TRINITY_DN102956_c1_g1_m.5775-73S	TRINITY_DN102956_c1_g1_m.5775	73	S	PREDICTED: protein phosphatase 2C and cyclic nucleotide-binding/kinase domain-containing protein isoform X1 [Elaeis guineensis]	NRLSRVSSQFLPPEG	TRINITY_DN90947_c0_g1_m.24301	TRINITY_DN90947_c0_g1_m.24301 Serine/threonine-protein kinase STN8, chloroplastic	String	CAMK/CAMKL
TRINITY_DN102956_c1_g1_m.5775-73S	TRINITY_DN102956_c1_g1_m.5775	73	S	PREDICTED: protein phosphatase 2C and cyclic nucleotide-binding/kinase domain-containing protein isoform X1 [Elaeis guineensis]	NRLSRVSSQFLPPEG	TRINITY_DN91442_c0_g1_m.24726	TRINITY_DN91442_c0_g1_m.24726 Non-specific serine/threonine protein kinase	String	CAMK/CAMKL
TRINITY_DN102956_c1_g1_m.5775-73S	TRINITY_DN102956_c1_g1_m.5775	73	S	PREDICTED: protein phosphatase 2C and cyclic nucleotide-binding/kinase domain-containing protein isoform X1 [Elaeis guineensis]	NRLSRVSSQFLPPEG	TRINITY_DN91673_c0_g2_m.24940	TRINITY_DN91673_c0_g2_m.24940 Serine/threonine-protein kinase SAPK3	String	CAMK/CAMKL
TRINITY_DN102956_c1_g1_m.5775-73S	TRINITY_DN102956_c1_g1_m.5775	73	S	PREDICTED: protein phosphatase 2C and cyclic nucleotide-binding/kinase domain-containing protein isoform X1 [Elaeis guineensis]	NRLSRVSSQFLPPEG	TRINITY_DN92203_c0_g1_m.25411	TRINITY_DN92203_c0_g1_m.25411 Methionine gamma-lyase	String	CAMK/CAMKL
TRINITY_DN102956_c1_g1_m.5775-73S	TRINITY_DN102956_c1_g1_m.5775	73	S	PREDICTED: protein phosphatase 2C and cyclic nucleotide-binding/kinase domain-containing protein isoform X1 [Elaeis guineensis]	NRLSRVSSQFLPPEG	TRINITY_DN93216_c0_g1_m.26388	TRINITY_DN93216_c0_g1_m.26388 Non-specific serine/threonine protein kinase	String	CAMK/CAMKL
TRINITY_DN102956_c1_g1_m.5775-73S	TRINITY_DN102956_c1_g1_m.5775	73	S	PREDICTED: protein phosphatase 2C and cyclic nucleotide-binding/kinase domain-containing protein isoform X1 [Elaeis guineensis]	NRLSRVSSQFLPPEG	TRINITY_DN93593_c0_g1_m.26832	TRINITY_DN93593_c0_g1_m.26832 Non-specific serine/threonine protein kinase	String	CAMK/CAMKL
TRINITY_DN102956_c1_g1_m.5775-73S	TRINITY_DN102956_c1_g1_m.5775	73	S	PREDICTED: protein phosphatase 2C and cyclic nucleotide-binding/kinase domain-containing protein isoform X1 [Elaeis guineensis]	NRLSRVSSQFLPPEG	TRINITY_DN94190_c0_g1_m.27524	TRINITY_DN94190_c0_g1_m.27524 Non-specific serine/threonine protein kinase	String	CAMK/CAMKL
TRINITY_DN102956_c1_g1_m.5775-73S	TRINITY_DN102956_c1_g1_m.5775	73	S	PREDICTED: protein phosphatase 2C and cyclic nucleotide-binding/kinase domain-containing protein isoform X1 [Elaeis guineensis]	NRLSRVSSQFLPPEG	TRINITY_DN95104_c0_g1_m.28635	TRINITY_DN95104_c0_g1_m.28635 serine/threonine-protein kinase SAPK2 isoform X2	String	CAMK/CAMKL
TRINITY_DN102956_c1_g1_m.5775-73S	TRINITY_DN102956_c1_g1_m.5775	73	S	PREDICTED: protein phosphatase 2C and cyclic nucleotide-binding/kinase domain-containing protein isoform X1 [Elaeis guineensis]	NRLSRVSSQFLPPEG	TRINITY_DN95578_c4_g1_m.29340	TRINITY_DN95578_c4_g1_m.29340 Serine/threonine-protein kinase SAPK7	String	CAMK/CAMKL
TRINITY_DN102956_c1_g1_m.5775-73S	TRINITY_DN102956_c1_g1_m.5775	73	S	PREDICTED: protein phosphatase 2C and cyclic nucleotide-binding/kinase domain-containing protein isoform X1 [Elaeis guineensis]	NRLSRVSSQFLPPEG	TRINITY_DN95605_c0_g1_m.29373	TRINITY_DN95605_c0_g1_m.29373 Non-specific serine/threonine protein kinase	String	CAMK/CAMKL
TRINITY_DN102956_c1_g1_m.5775-73S	TRINITY_DN102956_c1_g1_m.5775	73	S	PREDICTED: protein phosphatase 2C and cyclic nucleotide-binding/kinase domain-containing protein isoform X1 [Elaeis guineensis]	NRLSRVSSQFLPPEG	TRINITY_DN96423_c0_g1_m.30527	TRINITY_DN96423_c0_g1_m.30527 Serine/threonine-protein kinase SAPK10	String	CAMK/CAMKL
TRINITY_DN102956_c1_g1_m.5775-73S	TRINITY_DN102956_c1_g1_m.5775	73	S	PREDICTED: protein phosphatase 2C and cyclic nucleotide-binding/kinase domain-containing protein isoform X1 [Elaeis guineensis]	NRLSRVSSQFLPPEG	TRINITY_DN96700_c0_g1_m.30928	TRINITY_DN96700_c0_g1_m.30928 Non-specific serine/threonine protein kinase	String	CAMK/CAMKL
TRINITY_DN102956_c1_g1_m.5775-73S	TRINITY_DN102956_c1_g1_m.5775	73	S	PREDICTED: protein phosphatase 2C and cyclic nucleotide-binding/kinase domain-containing protein isoform X1 [Elaeis guineensis]	NRLSRVSSQFLPPEG	TRINITY_DN97100_c0_g1_m.31498	TRINITY_DN97100_c0_g1_m.31498 Non-specific serine/threonine protein kinase	String	CAMK/CAMKL
TRINITY_DN102956_c1_g1_m.5775-73S	TRINITY_DN102956_c1_g1_m.5775	73	S	PREDICTED: protein phosphatase 2C and cyclic nucleotide-binding/kinase domain-containing protein isoform X1 [Elaeis guineensis]	NRLSRVSSQFLPPEG	TRINITY_DN97100_c1_g1_m.31499	TRINITY_DN97100_c1_g1_m.31499 Non-specific serine/threonine protein kinase	String	CAMK/CAMKL
TRINITY_DN102956_c1_g1_m.5775-73S	TRINITY_DN102956_c1_g1_m.5775	73	S	PREDICTED: protein phosphatase 2C and cyclic nucleotide-binding/kinase domain-containing protein isoform X1 [Elaeis guineensis]	NRLSRVSSQFLPPEG	TRINITY_DN97762_c0_g1_m.32512	TRINITY_DN97762_c0_g1_m.32512 Non-specific serine/threonine protein kinase	String	CAMK/CAMKL
TRINITY_DN102956_c1_g1_m.5775-73S	TRINITY_DN102956_c1_g1_m.5775	73	S	PREDICTED: protein phosphatase 2C and cyclic nucleotide-binding/kinase domain-containing protein isoform X1 [Elaeis guineensis]	NRLSRVSSQFLPPEG	TRINITY_DN98428_c0_g1_m.33604	TRINITY_DN98428_c0_g1_m.33604 Non-specific serine/threonine protein kinase	String	CAMK/CAMKL
TRINITY_DN102956_c1_g1_m.5775-73S	TRINITY_DN102956_c1_g1_m.5775	73	S	PREDICTED: protein phosphatase 2C and cyclic nucleotide-binding/kinase domain-containing protein isoform X1 [Elaeis guineensis]	NRLSRVSSQFLPPEG	TRINITY_DN99288_c0_g1_m.34987	TRINITY_DN99288_c0_g1_m.34987 Protein FIZZY-RELATED 2	String	CAMK/CAMKL
TRINITY_DN102956_c1_g1_m.5775-73S	TRINITY_DN102956_c1_g1_m.5775	73	S	PREDICTED: protein phosphatase 2C and cyclic nucleotide-binding/kinase domain-containing protein isoform X1 [Elaeis guineensis]	NRLSRVSSQFLPPEG	TRINITY_DN99552_c2_g1_m.35404	TRINITY_DN99552_c2_g1_m.35404 Non-specific serine/threonine protein kinase	String	CAMK/CAMKL
TRINITY_DN102956_c1_g1_m.5775-73S	TRINITY_DN102956_c1_g1_m.5775	73	S	PREDICTED: protein phosphatase 2C and cyclic nucleotide-binding/kinase domain-containing protein isoform X1 [Elaeis guineensis]	NRLSRVSSQFLPPEG	TRINITY_DN99720_c0_g2_m.35692	TRINITY_DN99720_c0_g2_m.35692 Non-specific serine/threonine protein kinase	String	CAMK/CAMKL
TRINITY_DN103409_c0_g1_m.6770-60S	TRINITY_DN103409_c0_g1_m.6770	60	S	PREDICTED: potassium transporter 7 isoform X1 [Elaeis guineensis]	RTGPRIDSFDVEALE	TRINITY_DN84906_c0_g1_m.20916	TRINITY_DN84906_c0_g1_m.20916 Chloride channel protein CLC-c	String	CAMK/CAMKL
TRINITY_DN103472_c0_g3_m.6902-314S	TRINITY_DN103472_c0_g3_m.6902	314	S	PREDICTED: TOM1-like protein 2 [Musa acuminata subsp. malaccensis]	DSSLRYISDEELGRP	TRINITY_DN101667_c11_g2_m.3157	TRINITY_DN101667_c11_g2_m.3157 Non-specific serine/threonine protein kinase	String	CAMK/CAMKL
TRINITY_DN103472_c0_g3_m.6902-314S	TRINITY_DN103472_c0_g3_m.6902	314	S	PREDICTED: TOM1-like protein 2 [Musa acuminata subsp. malaccensis]	DSSLRYISDEELGRP	TRINITY_DN95605_c0_g1_m.29373	TRINITY_DN95605_c0_g1_m.29373 Non-specific serine/threonine protein kinase	String	CAMK/CAMKL
TRINITY_DN103472_c0_g3_m.6902-314S	TRINITY_DN103472_c0_g3_m.6902	314	S	PREDICTED: TOM1-like protein 2 [Musa acuminata subsp. malaccensis]	DSSLRYISDEELGRP	TRINITY_DN96700_c0_g1_m.30928	TRINITY_DN96700_c0_g1_m.30928 Non-specific serine/threonine protein kinase	String	CAMK/CAMKL
TRINITY_DN103472_c0_g3_m.6902-314S	TRINITY_DN103472_c0_g3_m.6902	314	S	PREDICTED: TOM1-like protein 2 [Musa acuminata subsp. malaccensis]	DSSLRYISDEELGRP	TRINITY_DN99720_c0_g2_m.35692	TRINITY_DN99720_c0_g2_m.35692 Non-specific serine/threonine protein kinase	String	CAMK/CAMKL
TRINITY_DN103682_c0_g1_m.7378-200S	TRINITY_DN103682_c0_g1_m.7378	200	S	PREDICTED: SART-1 family protein DOT2 [Elaeis guineensis]	IGRSRERSIDREHDQ	TRINITY_DN104116_c0_g1_m.8325	TRINITY_DN104116_c0_g1_m.8325 Elongation factor 2	String	CAMK/CAMKL
TRINITY_DN103682_c0_g1_m.7378-200S	TRINITY_DN103682_c0_g1_m.7378	200	S	PREDICTED: SART-1 family protein DOT2 [Elaeis guineensis]	IGRSRERSIDREHDQ	TRINITY_DN91652_c3_g3_m.24922	TRINITY_DN91652_c3_g3_m.24922 Elongation factor 2	String	CAMK/CAMKL
TRINITY_DN103682_c0_g1_m.7378-200S	TRINITY_DN103682_c0_g1_m.7378	200	S	PREDICTED: SART-1 family protein DOT2 [Elaeis guineensis]	IGRSRERSIDREHDQ	TRINITY_DN91652_c4_g1_m.24926	TRINITY_DN91652_c4_g1_m.24926 Elongation factor 2 (Fragment)	String	CAMK/CAMKL
TRINITY_DN103682_c0_g1_m.7378-200S	TRINITY_DN103682_c0_g1_m.7378	200	S	PREDICTED: SART-1 family protein DOT2 [Elaeis guineensis]	IGRSRERSIDREHDQ	TRINITY_DN99785_c0_g2_m.35803	TRINITY_DN99785_c0_g2_m.35803 Elongation factor 2	String	CAMK/CAMKL
TRINITY_DN103697_c0_g1_m.7407-196S	TRINITY_DN103697_c0_g1_m.7407	196	S	PREDICTED: inverted formin-2 [Phoenix dactylifera]	EGQARSSSFNIRAFQ	TRINITY_DN101413_c0_g1_m.2638	TRINITY_DN101413_c0_g1_m.2638 Translation factor GUF1, chloroplastic (Fragment)	String	CAMK/CAMKL
TRINITY_DN103697_c0_g1_m.7407-196S	TRINITY_DN103697_c0_g1_m.7407	196	S	PREDICTED: inverted formin-2 [Phoenix dactylifera]	EGQARSSSFNIRAFQ	TRINITY_DN104116_c0_g1_m.8325	TRINITY_DN104116_c0_g1_m.8325 Elongation factor 2	String	CAMK/CAMKL
TRINITY_DN103697_c0_g1_m.7407-196S	TRINITY_DN103697_c0_g1_m.7407	196	S	PREDICTED: inverted formin-2 [Phoenix dactylifera]	EGQARSSSFNIRAFQ	TRINITY_DN86248_c0_g1_m.21493	TRINITY_DN86248_c0_g1_m.21493 Translation factor GUF1 homolog, mitochondrial	String	CAMK/CAMKL
TRINITY_DN103697_c0_g1_m.7407-196S	TRINITY_DN103697_c0_g1_m.7407	196	S	PREDICTED: inverted formin-2 [Phoenix dactylifera]	EGQARSSSFNIRAFQ	TRINITY_DN91652_c3_g3_m.24922	TRINITY_DN91652_c3_g3_m.24922 Elongation factor 2	String	CAMK/CAMKL
TRINITY_DN103697_c0_g1_m.7407-196S	TRINITY_DN103697_c0_g1_m.7407	196	S	PREDICTED: inverted formin-2 [Phoenix dactylifera]	EGQARSSSFNIRAFQ	TRINITY_DN91652_c4_g1_m.24926	TRINITY_DN91652_c4_g1_m.24926 Elongation factor 2 (Fragment)	String	CAMK/CAMKL
TRINITY_DN103697_c0_g1_m.7407-196S	TRINITY_DN103697_c0_g1_m.7407	196	S	PREDICTED: inverted formin-2 [Phoenix dactylifera]	EGQARSSSFNIRAFQ	TRINITY_DN96374_c0_g1_m.30451	TRINITY_DN96374_c0_g1_m.30451 Tr-type G domain-containing protein	String	CAMK/CAMKL
TRINITY_DN103697_c0_g1_m.7407-196S	TRINITY_DN103697_c0_g1_m.7407	196	S	PREDICTED: inverted formin-2 [Phoenix dactylifera]	EGQARSSSFNIRAFQ	TRINITY_DN97922_c1_g1_m.32767	TRINITY_DN97922_c1_g1_m.32767 40S ribosomal protein S6	String	CAMK/CAMKL
TRINITY_DN103697_c0_g1_m.7407-196S	TRINITY_DN103697_c0_g1_m.7407	196	S	PREDICTED: inverted formin-2 [Phoenix dactylifera]	EGQARSSSFNIRAFQ	TRINITY_DN99271_c0_g1_m.34957	TRINITY_DN99271_c0_g1_m.34957 putative elongation factor TypA-like SVR3, chloroplastic isoform X3	String	CAMK/CAMKL
TRINITY_DN103697_c0_g1_m.7407-196S	TRINITY_DN103697_c0_g1_m.7407	196	S	PREDICTED: inverted formin-2 [Phoenix dactylifera]	EGQARSSSFNIRAFQ	TRINITY_DN99785_c0_g2_m.35803	TRINITY_DN99785_c0_g2_m.35803 Elongation factor 2	String	CAMK/CAMKL
TRINITY_DN103814_c0_g1_m.7682-40S	TRINITY_DN103814_c0_g1_m.7682	40	S	PREDICTED: LOW QUALITY PROTEIN: heat shock cognate 70 kDa protein 2-like [Jatropha curcas]	RLIGRRFSDASVQSD	TRINITY_DN91652_c3_g3_m.24922	TRINITY_DN91652_c3_g3_m.24922 Elongation factor 2	String	CAMK/CAMKL
TRINITY_DN103814_c0_g1_m.7682-40S	TRINITY_DN103814_c0_g1_m.7682	40	S	PREDICTED: LOW QUALITY PROTEIN: heat shock cognate 70 kDa protein 2-like [Jatropha curcas]	RLIGRRFSDASVQSD	TRINITY_DN91652_c4_g1_m.24926	TRINITY_DN91652_c4_g1_m.24926 Elongation factor 2 (Fragment)	String	CAMK/CAMKL
TRINITY_DN104063_c0_g2_m.8197-2331S	TRINITY_DN104063_c0_g2_m.8197	2331	S	PREDICTED: protein ILITYHIA [Elaeis guineensis]	TRTVRTSSALALGKL	TRINITY_DN104116_c0_g1_m.8325	TRINITY_DN104116_c0_g1_m.8325 Elongation factor 2	String	CAMK/CAMKL
TRINITY_DN104063_c0_g2_m.8197-2331S	TRINITY_DN104063_c0_g2_m.8197	2331	S	PREDICTED: protein ILITYHIA [Elaeis guineensis]	TRTVRTSSALALGKL	TRINITY_DN91652_c3_g3_m.24922	TRINITY_DN91652_c3_g3_m.24922 Elongation factor 2	String	CAMK/CAMKL
TRINITY_DN104063_c0_g2_m.8197-2331S	TRINITY_DN104063_c0_g2_m.8197	2331	S	PREDICTED: protein ILITYHIA [Elaeis guineensis]	TRTVRTSSALALGKL	TRINITY_DN91652_c4_g1_m.24926	TRINITY_DN91652_c4_g1_m.24926 Elongation factor 2 (Fragment)	String	CAMK/CAMKL
TRINITY_DN104063_c0_g2_m.8197-2331S	TRINITY_DN104063_c0_g2_m.8197	2331	S	PREDICTED: protein ILITYHIA [Elaeis guineensis]	TRTVRTSSALALGKL	TRINITY_DN99785_c0_g2_m.35803	TRINITY_DN99785_c0_g2_m.35803 Elongation factor 2	String	CAMK/CAMKL
TRINITY_DN104126_c0_g5_m.8343-132S	TRINITY_DN104126_c0_g5_m.8343	132	S	mitotic checkpoint protein BUB3.1 [Ananas comosus]	CWDPRGASGPEHTLV	TRINITY_DN105780_c1_g2_m.12012	TRINITY_DN105780_c1_g2_m.12012 Protein FIZZY-RELATED 2	String	CAMK/CAMKL
TRINITY_DN104126_c0_g5_m.8343-132S	TRINITY_DN104126_c0_g5_m.8343	132	S	mitotic checkpoint protein BUB3.1 [Ananas comosus]	CWDPRGASGPEHTLV	TRINITY_DN90947_c0_g1_m.24301	TRINITY_DN90947_c0_g1_m.24301 Serine/threonine-protein kinase STN8, chloroplastic	String	CAMK/CAMKL
TRINITY_DN104126_c0_g5_m.8343-132S	TRINITY_DN104126_c0_g5_m.8343	132	S	mitotic checkpoint protein BUB3.1 [Ananas comosus]	CWDPRGASGPEHTLV	TRINITY_DN99288_c0_g1_m.34987	TRINITY_DN99288_c0_g1_m.34987 Protein FIZZY-RELATED 2	String	CAMK/CAMKL
TRINITY_DN104278_c1_g1_m.8645-1033S	TRINITY_DN104278_c1_g1_m.8645	1033	S	PREDICTED: callose synthase 12-like [Elaeis guineensis]	REGSRELSLLGSSRE	TRINITY_DN90433_c0_g1_m.23880	TRINITY_DN90433_c0_g1_m.23880 Vesicle-associated membrane protein 724	String	CAMK/CAMKL
TRINITY_DN104278_c1_g1_m.8645-1063S	TRINITY_DN104278_c1_g1_m.8645	1063	S	PREDICTED: callose synthase 12-like [Elaeis guineensis]	RNLSRESSGVSLLFK	TRINITY_DN90433_c0_g1_m.23880	TRINITY_DN90433_c0_g1_m.23880 Vesicle-associated membrane protein 724	String	CAMK/CAMKL
TRINITY_DN104317_c0_g2_m.8733-340S	TRINITY_DN104317_c0_g2_m.8733	340	S	PREDICTED: U1 small nuclear ribonucleoprotein 70 kDa-like [Phoenix dactylifera]	HRSERSLSREYRH**	TRINITY_DN99785_c0_g2_m.35803	TRINITY_DN99785_c0_g2_m.35803 Elongation factor 2	String	CAMK/CAMKL
TRINITY_DN104399_c0_g1_m.8916-68S	TRINITY_DN104399_c0_g1_m.8916	68	S	PREDICTED: exocyst complex component 5 [Elaeis guineensis]	NGHMRVPSDTVKLDQ	TRINITY_DN87858_c0_g1_m.22237	TRINITY_DN87858_c0_g1_m.22237 Vesicle-associated membrane protein 727	String	CAMK/CAMKL
TRINITY_DN104399_c0_g1_m.8916-68S	TRINITY_DN104399_c0_g1_m.8916	68	S	PREDICTED: exocyst complex component 5 [Elaeis guineensis]	NGHMRVPSDTVKLDQ	TRINITY_DN93324_c0_g1_m.26512	TRINITY_DN93324_c0_g1_m.26512 SNAP25 likeous protein SNAP33	String	CAMK/CAMKL
TRINITY_DN104510_c0_g1_m.9157-1011S	TRINITY_DN104510_c0_g1_m.9157	1011	S	PREDICTED: protein starmaker [Elaeis guineensis]	EDKYRSRSHDEDHQS	TRINITY_DN104116_c0_g1_m.8325	TRINITY_DN104116_c0_g1_m.8325 Elongation factor 2	String	CAMK/CAMKL
TRINITY_DN104510_c0_g1_m.9157-1011S	TRINITY_DN104510_c0_g1_m.9157	1011	S	PREDICTED: protein starmaker [Elaeis guineensis]	EDKYRSRSHDEDHQS	TRINITY_DN91652_c3_g3_m.24922	TRINITY_DN91652_c3_g3_m.24922 Elongation factor 2	String	CAMK/CAMKL
TRINITY_DN104510_c0_g1_m.9157-1011S	TRINITY_DN104510_c0_g1_m.9157	1011	S	PREDICTED: protein starmaker [Elaeis guineensis]	EDKYRSRSHDEDHQS	TRINITY_DN91652_c4_g1_m.24926	TRINITY_DN91652_c4_g1_m.24926 Elongation factor 2 (Fragment)	String	CAMK/CAMKL
TRINITY_DN104510_c0_g1_m.9157-1011S	TRINITY_DN104510_c0_g1_m.9157	1011	S	PREDICTED: protein starmaker [Elaeis guineensis]	EDKYRSRSHDEDHQS	TRINITY_DN99785_c0_g2_m.35803	TRINITY_DN99785_c0_g2_m.35803 Elongation factor 2	String	CAMK/CAMKL
TRINITY_DN104533_c0_g2_m.9214-787S	TRINITY_DN104533_c0_g2_m.9214	787	S	PREDICTED: villin-5-like [Elaeis guineensis]	RVRVRGRSPAFNALA	TRINITY_DN103526_c0_g1_m.7054	TRINITY_DN103526_c0_g1_m.7054 Obg-like ATPase 1	String	CAMK/CAMKL
TRINITY_DN104647_c1_g2_m.9468-34T	TRINITY_DN104647_c1_g2_m.9468	34	T	two pore potassium channel a isoform X2 [Asparagus officinalis]	RRFRRCKTTPASDAD	TRINITY_DN102375_c0_g2_m.4528	TRINITY_DN102375_c0_g2_m.4528 Chloride channel-like protein CLC-g	String	CAMK/CAMKL
TRINITY_DN105006_c1_g3_m.10327-460S	TRINITY_DN105006_c1_g3_m.10327	460	S	PREDICTED: epidermal growth factor receptor substrate 15-like 1 isoform X1 [Elaeis guineensis]	TNHVRVDSPSASSVF	TRINITY_DN100810_c0_g1_m.1481	TRINITY_DN100810_c0_g1_m.1481 Non-specific serine/threonine protein kinase	String	CAMK/CAMKL
TRINITY_DN105006_c1_g3_m.10327-460S	TRINITY_DN105006_c1_g3_m.10327	460	S	PREDICTED: epidermal growth factor receptor substrate 15-like 1 isoform X1 [Elaeis guineensis]	TNHVRVDSPSASSVF	TRINITY_DN101851_c2_g3_m.3485	TRINITY_DN101851_c2_g3_m.3485 Non-specific serine/threonine protein kinase	String	CAMK/CAMKL
TRINITY_DN105080_c0_g1_m.10486-1104S	TRINITY_DN105080_c0_g1_m.10486	1104	S	PREDICTED: ABC transporter C family member 14-like [Phoenix dactylifera]	RELTRLDSITKAPVI	TRINITY_DN107211_c0_g1_m.12759	TRINITY_DN107211_c0_g1_m.12759 Non-specific serine/threonine protein kinase	String	CAMK/CAMKL
TRINITY_DN105123_c0_g1_m.10588-578S	TRINITY_DN105123_c0_g1_m.10588	578	S	PREDICTED: zinc phosphodiesterase ELAC protein 2-like isoform X1 [Musa acuminata subsp. malaccensis]	SYWKRPGSPVDMATV	TRINITY_DN105352_c0_g1_m.11107	TRINITY_DN105352_c0_g1_m.11107 Putative methionine--tRNA ligase	String	CAMK/CAMKL
TRINITY_DN105123_c0_g1_m.10588-578S	TRINITY_DN105123_c0_g1_m.10588	578	S	PREDICTED: zinc phosphodiesterase ELAC protein 2-like isoform X1 [Musa acuminata subsp. malaccensis]	SYWKRPGSPVDMATV	TRINITY_DN99785_c0_g2_m.35803	TRINITY_DN99785_c0_g2_m.35803 Elongation factor 2	String	CAMK/CAMKL
TRINITY_DN105131_c0_g1_m.10607-526S	TRINITY_DN105131_c0_g1_m.10607	526	S	CCR4-NOT transcription complex subunit 4 [Morus notabilis]	PDISRSSSQLLDTLT	TRINITY_DN117275_c0_g1_m.13500	TRINITY_DN117275_c0_g1_m.13500 Putative CCR4-associated factor 1 like 11	String	CAMK/CAMKL
TRINITY_DN105131_c0_g1_m.10607-526S	TRINITY_DN105131_c0_g1_m.10607	526	S	CCR4-NOT transcription complex subunit 4 [Morus notabilis]	PDISRSSSQLLDTLT	TRINITY_DN95772_c0_g1_m.29588	TRINITY_DN95772_c0_g1_m.29588 Putative CCR4-associated factor 1 like 7	String	CAMK/CAMKL
TRINITY_DN62528_c0_g1_m.17414-109S	TRINITY_DN62528_c0_g1_m.17414	109	S	40S ribosomal protein S27-2-like [Ananas comosus]	ARLTEGCSFRRK***	TRINITY_DN104116_c0_g1_m.8325	TRINITY_DN104116_c0_g1_m.8325 Elongation factor 2	String	CAMK/CAMKL
TRINITY_DN62528_c0_g1_m.17414-109S	TRINITY_DN62528_c0_g1_m.17414	109	S	40S ribosomal protein S27-2-like [Ananas comosus]	ARLTEGCSFRRK***	TRINITY_DN91652_c3_g3_m.24922	TRINITY_DN91652_c3_g3_m.24922 Elongation factor 2	String	CAMK/CAMKL
TRINITY_DN62528_c0_g1_m.17414-109S	TRINITY_DN62528_c0_g1_m.17414	109	S	40S ribosomal protein S27-2-like [Ananas comosus]	ARLTEGCSFRRK***	TRINITY_DN91652_c4_g1_m.24926	TRINITY_DN91652_c4_g1_m.24926 Elongation factor 2 (Fragment)	String	CAMK/CAMKL
TRINITY_DN62528_c0_g1_m.17414-109S	TRINITY_DN62528_c0_g1_m.17414	109	S	40S ribosomal protein S27-2-like [Ananas comosus]	ARLTEGCSFRRK***	TRINITY_DN97922_c1_g1_m.32767	TRINITY_DN97922_c1_g1_m.32767 40S ribosomal protein S6	String	CAMK/CAMKL
TRINITY_DN62528_c0_g1_m.17414-109S	TRINITY_DN62528_c0_g1_m.17414	109	S	40S ribosomal protein S27-2-like [Ananas comosus]	ARLTEGCSFRRK***	TRINITY_DN99785_c0_g2_m.35803	TRINITY_DN99785_c0_g2_m.35803 Elongation factor 2	String	CAMK/CAMKL
TRINITY_DN76765_c0_g1_m.18999-14S	TRINITY_DN76765_c0_g1_m.18999	14	S	PREDICTED: sorting nexin 1 [Nelumbo nucifera]	TFSGSSPSQSPRSPS	TRINITY_DN102375_c0_g2_m.4528	TRINITY_DN102375_c0_g2_m.4528 Chloride channel-like protein CLC-g	String	CAMK/CAMKL
TRINITY_DN76765_c0_g1_m.18999-14S	TRINITY_DN76765_c0_g1_m.18999	14	S	PREDICTED: sorting nexin 1 [Nelumbo nucifera]	TFSGSSPSQSPRSPS	TRINITY_DN105086_c0_g1_m.10505	TRINITY_DN105086_c0_g1_m.10505 Pentatricopeptide repeat-containing protein	String	CAMK/CAMKL
TRINITY_DN76765_c0_g1_m.18999-14S	TRINITY_DN76765_c0_g1_m.18999	14	S	PREDICTED: sorting nexin 1 [Nelumbo nucifera]	TFSGSSPSQSPRSPS	TRINITY_DN84906_c0_g1_m.20916	TRINITY_DN84906_c0_g1_m.20916 Chloride channel protein CLC-c	String	CAMK/CAMKL
TRINITY_DN76765_c0_g1_m.18999-14S	TRINITY_DN76765_c0_g1_m.18999	14	S	PREDICTED: sorting nexin 1 [Nelumbo nucifera]	TFSGSSPSQSPRSPS	TRINITY_DN99415_c2_g1_m.35202	TRINITY_DN99415_c2_g1_m.35202 Chloride channel protein	String	CAMK/CAMKL
TRINITY_DN76765_c0_g1_m.18999-9S	TRINITY_DN76765_c0_g1_m.18999	9	S	PREDICTED: sorting nexin 1 [Nelumbo nucifera]	ISTQRTFSGSSPSQS	TRINITY_DN102375_c0_g2_m.4528	TRINITY_DN102375_c0_g2_m.4528 Chloride channel-like protein CLC-g	String	CAMK/CAMKL
TRINITY_DN76765_c0_g1_m.18999-9S	TRINITY_DN76765_c0_g1_m.18999	9	S	PREDICTED: sorting nexin 1 [Nelumbo nucifera]	ISTQRTFSGSSPSQS	TRINITY_DN105086_c0_g1_m.10505	TRINITY_DN105086_c0_g1_m.10505 Pentatricopeptide repeat-containing protein	String	CAMK/CAMKL
TRINITY_DN76765_c0_g1_m.18999-9S	TRINITY_DN76765_c0_g1_m.18999	9	S	PREDICTED: sorting nexin 1 [Nelumbo nucifera]	ISTQRTFSGSSPSQS	TRINITY_DN84906_c0_g1_m.20916	TRINITY_DN84906_c0_g1_m.20916 Chloride channel protein CLC-c	String	CAMK/CAMKL
TRINITY_DN76765_c0_g1_m.18999-9S	TRINITY_DN76765_c0_g1_m.18999	9	S	PREDICTED: sorting nexin 1 [Nelumbo nucifera]	ISTQRTFSGSSPSQS	TRINITY_DN99415_c2_g1_m.35202	TRINITY_DN99415_c2_g1_m.35202 Chloride channel protein	String	CAMK/CAMKL
TRINITY_DN78039_c0_g1_m.19186-112S	TRINITY_DN78039_c0_g1_m.19186	112	S	PREDICTED: cleavage and polyadenylation specificity factor subunit 6-like [Musa acuminata subsp. malaccensis]	RPFNRSGSFQDGIGG	TRINITY_DN99785_c0_g2_m.35803	TRINITY_DN99785_c0_g2_m.35803 Elongation factor 2	String	CAMK/CAMKL
TRINITY_DN81785_c0_g1_m.20024-185S	TRINITY_DN81785_c0_g1_m.20024	185	S	PREDICTED: mitotic spindle checkpoint protein MAD2 isoform X2 [Musa acuminata subsp. malaccensis]	PQMVKLHSFDTKIHK	TRINITY_DN105780_c1_g2_m.12012	TRINITY_DN105780_c1_g2_m.12012 Protein FIZZY-RELATED 2	String	CAMK/CAMKL
TRINITY_DN81785_c0_g1_m.20024-185S	TRINITY_DN81785_c0_g1_m.20024	185	S	PREDICTED: mitotic spindle checkpoint protein MAD2 isoform X2 [Musa acuminata subsp. malaccensis]	PQMVKLHSFDTKIHK	TRINITY_DN90947_c0_g1_m.24301	TRINITY_DN90947_c0_g1_m.24301 Serine/threonine-protein kinase STN8, chloroplastic	String	CAMK/CAMKL
TRINITY_DN81785_c0_g1_m.20024-185S	TRINITY_DN81785_c0_g1_m.20024	185	S	PREDICTED: mitotic spindle checkpoint protein MAD2 isoform X2 [Musa acuminata subsp. malaccensis]	PQMVKLHSFDTKIHK	TRINITY_DN99288_c0_g1_m.34987	TRINITY_DN99288_c0_g1_m.34987 Protein FIZZY-RELATED 2	String	CAMK/CAMKL
TRINITY_DN83093_c0_g1_m.20330-54S	TRINITY_DN83093_c0_g1_m.20330	54	S	PREDICTED: 60S ribosomal protein L14-1-like [Musa acuminata subsp. malaccensis]	QMNFKRLSLTDIKID	TRINITY_DN105352_c0_g1_m.11107	TRINITY_DN105352_c0_g1_m.11107 Putative methionine--tRNA ligase	String	CAMK/CAMKL
TRINITY_DN83093_c0_g1_m.20330-54S	TRINITY_DN83093_c0_g1_m.20330	54	S	PREDICTED: 60S ribosomal protein L14-1-like [Musa acuminata subsp. malaccensis]	QMNFKRLSLTDIKID	TRINITY_DN91652_c3_g3_m.24922	TRINITY_DN91652_c3_g3_m.24922 Elongation factor 2	String	CAMK/CAMKL
TRINITY_DN83093_c0_g1_m.20330-54S	TRINITY_DN83093_c0_g1_m.20330	54	S	PREDICTED: 60S ribosomal protein L14-1-like [Musa acuminata subsp. malaccensis]	QMNFKRLSLTDIKID	TRINITY_DN91652_c4_g1_m.24926	TRINITY_DN91652_c4_g1_m.24926 Elongation factor 2 (Fragment)	String	CAMK/CAMKL
TRINITY_DN83093_c0_g1_m.20330-54S	TRINITY_DN83093_c0_g1_m.20330	54	S	PREDICTED: 60S ribosomal protein L14-1-like [Musa acuminata subsp. malaccensis]	QMNFKRLSLTDIKID	TRINITY_DN97922_c1_g1_m.32767	TRINITY_DN97922_c1_g1_m.32767 40S ribosomal protein S6	String	CAMK/CAMKL
TRINITY_DN83574_c0_g1_m.20510-255S	TRINITY_DN83574_c0_g1_m.20510	255	S	PREDICTED: T-complex protein 1 subunit beta [Phoenix dactylifera]	GARVRVDSMAKVAEI	TRINITY_DN105352_c0_g1_m.11107	TRINITY_DN105352_c0_g1_m.11107 Putative methionine--tRNA ligase	String	CAMK/CAMKL
TRINITY_DN83574_c0_g1_m.20510-255S	TRINITY_DN83574_c0_g1_m.20510	255	S	PREDICTED: T-complex protein 1 subunit beta [Phoenix dactylifera]	GARVRVDSMAKVAEI	TRINITY_DN105780_c1_g2_m.12012	TRINITY_DN105780_c1_g2_m.12012 Protein FIZZY-RELATED 2	String	CAMK/CAMKL
TRINITY_DN83574_c0_g1_m.20510-255S	TRINITY_DN83574_c0_g1_m.20510	255	S	PREDICTED: T-complex protein 1 subunit beta [Phoenix dactylifera]	GARVRVDSMAKVAEI	TRINITY_DN91652_c3_g3_m.24922	TRINITY_DN91652_c3_g3_m.24922 Elongation factor 2	String	CAMK/CAMKL
TRINITY_DN83574_c0_g1_m.20510-255S	TRINITY_DN83574_c0_g1_m.20510	255	S	PREDICTED: T-complex protein 1 subunit beta [Phoenix dactylifera]	GARVRVDSMAKVAEI	TRINITY_DN91652_c4_g1_m.24926	TRINITY_DN91652_c4_g1_m.24926 Elongation factor 2 (Fragment)	String	CAMK/CAMKL
TRINITY_DN83574_c0_g1_m.20510-255S	TRINITY_DN83574_c0_g1_m.20510	255	S	PREDICTED: T-complex protein 1 subunit beta [Phoenix dactylifera]	GARVRVDSMAKVAEI	TRINITY_DN97922_c1_g1_m.32767	TRINITY_DN97922_c1_g1_m.32767 40S ribosomal protein S6	String	CAMK/CAMKL
TRINITY_DN83574_c0_g1_m.20510-255S	TRINITY_DN83574_c0_g1_m.20510	255	S	PREDICTED: T-complex protein 1 subunit beta [Phoenix dactylifera]	GARVRVDSMAKVAEI	TRINITY_DN99288_c0_g1_m.34987	TRINITY_DN99288_c0_g1_m.34987 Protein FIZZY-RELATED 2	String	CAMK/CAMKL
TRINITY_DN83712_c0_g1_m.20550-167T	TRINITY_DN83712_c0_g1_m.20550	167	T	PREDICTED: N-alpha-acetyltransferase 20 [Erythranthe guttata]	IPLKRPITPDELEYD	TRINITY_DN105072_c0_g2_m.10469	TRINITY_DN105072_c0_g2_m.10469 Transmembrane 9 superfamily member	String	CAMK/CAMKL
TRINITY_DN88077_c0_g1_m.22337-48S	TRINITY_DN88077_c0_g1_m.22337	48	S	PREDICTED: calcium-binding protein CML42 [Elaeis guineensis]	SFRLRSPSLNSLRLH	TRINITY_DN100810_c0_g1_m.1481	TRINITY_DN100810_c0_g1_m.1481 Non-specific serine/threonine protein kinase	String	CAMK/CAMKL
TRINITY_DN88077_c0_g1_m.22337-48S	TRINITY_DN88077_c0_g1_m.22337	48	S	PREDICTED: calcium-binding protein CML42 [Elaeis guineensis]	SFRLRSPSLNSLRLH	TRINITY_DN101851_c2_g3_m.3485	TRINITY_DN101851_c2_g3_m.3485 Non-specific serine/threonine protein kinase	String	CAMK/CAMKL
TRINITY_DN88426_c0_g1_m.22530-396S	TRINITY_DN88426_c0_g1_m.22530	396	S	PREDICTED: light-inducible protein CPRF2-like [Elaeis guineensis]	PSMQRVASLEHLQQR	TRINITY_DN117601_c0_g1_m.13556	TRINITY_DN117601_c0_g1_m.13556 Non-specific serine/threonine protein kinase	String	CAMK/CAMKL
TRINITY_DN90368_c0_g1_m.23835-178S	TRINITY_DN90368_c0_g1_m.23835	178	S	PREDICTED: flowering time control protein FPA isoform X1 [Elaeis guineensis]	ITLRRAFSPFGEIEK	TRINITY_DN99785_c0_g2_m.35803	TRINITY_DN99785_c0_g2_m.35803 Elongation factor 2	String	CAMK/CAMKL
TRINITY_DN90368_c0_g1_m.23835-272S	TRINITY_DN90368_c0_g1_m.23835	272	S	PREDICTED: flowering time control protein FPA isoform X1 [Elaeis guineensis]	HGDERFESPVRDFHR	TRINITY_DN99785_c0_g2_m.35803	TRINITY_DN99785_c0_g2_m.35803 Elongation factor 2	String	CAMK/CAMKL
TRINITY_DN90837_c0_g1_m.24207-28S	TRINITY_DN90837_c0_g1_m.24207	28	S	PREDICTED: 60S ribosomal protein L24 [Brachypodium distachyon]	IRFVRGDSQVFLFSN	TRINITY_DN91652_c3_g3_m.24922	TRINITY_DN91652_c3_g3_m.24922 Elongation factor 2	String	CAMK/CAMKL
TRINITY_DN90837_c0_g1_m.24207-28S	TRINITY_DN90837_c0_g1_m.24207	28	S	PREDICTED: 60S ribosomal protein L24 [Brachypodium distachyon]	IRFVRGDSQVFLFSN	TRINITY_DN91652_c4_g1_m.24926	TRINITY_DN91652_c4_g1_m.24926 Elongation factor 2 (Fragment)	String	CAMK/CAMKL
TRINITY_DN90837_c0_g1_m.24207-28S	TRINITY_DN90837_c0_g1_m.24207	28	S	PREDICTED: 60S ribosomal protein L24 [Brachypodium distachyon]	IRFVRGDSQVFLFSN	TRINITY_DN97922_c1_g1_m.32767	TRINITY_DN97922_c1_g1_m.32767 40S ribosomal protein S6	String	CAMK/CAMKL
TRINITY_DN90837_c0_g1_m.24207-84S	TRINITY_DN90837_c0_g1_m.24207	84	S	PREDICTED: 60S ribosomal protein L24 [Brachypodium distachyon]	AKKPHSRSIVGASLE	TRINITY_DN91652_c3_g3_m.24922	TRINITY_DN91652_c3_g3_m.24922 Elongation factor 2	String	CAMK/CAMKL
TRINITY_DN90837_c0_g1_m.24207-84S	TRINITY_DN90837_c0_g1_m.24207	84	S	PREDICTED: 60S ribosomal protein L24 [Brachypodium distachyon]	AKKPHSRSIVGASLE	TRINITY_DN91652_c4_g1_m.24926	TRINITY_DN91652_c4_g1_m.24926 Elongation factor 2 (Fragment)	String	CAMK/CAMKL
TRINITY_DN90837_c0_g1_m.24207-84S	TRINITY_DN90837_c0_g1_m.24207	84	S	PREDICTED: 60S ribosomal protein L24 [Brachypodium distachyon]	AKKPHSRSIVGASLE	TRINITY_DN97922_c1_g1_m.32767	TRINITY_DN97922_c1_g1_m.32767 40S ribosomal protein S6	String	CAMK/CAMKL
TRINITY_DN91232_c0_g2_m.24524-76S	TRINITY_DN91232_c0_g2_m.24524	76	S	PREDICTED: glycine cleavage system H protein 3, mitochondrial-like [Phoenix dactylifera]	MIKVRPNSLSELEGL	TRINITY_DN103146_c3_g3_m.6184	TRINITY_DN103146_c3_g3_m.6184 Threonine aldolase	String	CAMK/CAMKL
TRINITY_DN91364_c1_g1_m.24671-207S	TRINITY_DN91364_c1_g1_m.24671	207	S	glyceraldehyde-3-phosphate dehydrogenase 2, cytosolic [Ananas comosus]	WRGGRAASFNIIPSS	TRINITY_DN91652_c3_g3_m.24922	TRINITY_DN91652_c3_g3_m.24922 Elongation factor 2	String	CAMK/CAMKL
TRINITY_DN91364_c1_g1_m.24671-207S	TRINITY_DN91364_c1_g1_m.24671	207	S	glyceraldehyde-3-phosphate dehydrogenase 2, cytosolic [Ananas comosus]	WRGGRAASFNIIPSS	TRINITY_DN91652_c4_g1_m.24926	TRINITY_DN91652_c4_g1_m.24926 Elongation factor 2 (Fragment)	String	CAMK/CAMKL
TRINITY_DN91364_c1_g1_m.24671-258S	TRINITY_DN91364_c1_g1_m.24671	258	S	glyceraldehyde-3-phosphate dehydrogenase 2, cytosolic [Ananas comosus]	VRIEKAASYEDIKAA	TRINITY_DN91652_c3_g3_m.24922	TRINITY_DN91652_c3_g3_m.24922 Elongation factor 2	String	CAMK/CAMKL
TRINITY_DN91364_c1_g1_m.24671-258S	TRINITY_DN91364_c1_g1_m.24671	258	S	glyceraldehyde-3-phosphate dehydrogenase 2, cytosolic [Ananas comosus]	VRIEKAASYEDIKAA	TRINITY_DN91652_c4_g1_m.24926	TRINITY_DN91652_c4_g1_m.24926 Elongation factor 2 (Fragment)	String	CAMK/CAMKL
TRINITY_DN91889_c1_g1_m.25120-22S	TRINITY_DN91889_c1_g1_m.25120	22	S	PREDICTED: phosphatidylinositol 4-phosphate 5-kinase 9 [Elaeis guineensis]	PSFSRRDSQSFDASC	TRINITY_DN93593_c0_g1_m.26832	TRINITY_DN93593_c0_g1_m.26832 Non-specific serine/threonine protein kinase	String	CAMK/CAMKL
TRINITY_DN92204_c0_g2_m.25413-81T	TRINITY_DN92204_c0_g2_m.25413	81	T	PREDICTED: ras-related protein RABE1c-like isoform X2 [Phoenix dactylifera]	QERFRTITTAYYRGA	TRINITY_DN93324_c0_g1_m.26512	TRINITY_DN93324_c0_g1_m.26512 SNAP25 likeous protein SNAP33	String	CAMK/CAMKL
TRINITY_DN92293_c0_g2_m.25503-172S	TRINITY_DN92293_c0_g2_m.25503	172	S	PREDICTED: protein CURVATURE THYLAKOID 1B, chloroplastic [Elaeis guineensis]	ALIAKVKSIYGDVIG	TRINITY_DN90947_c0_g1_m.24301	TRINITY_DN90947_c0_g1_m.24301 Serine/threonine-protein kinase STN8, chloroplastic	String	CAMK/CAMKL
TRINITY_DN92499_c0_g1_m.25713-512S	TRINITY_DN92499_c0_g1_m.25713	512	S	PREDICTED: stromal 70 kDa heat shock-related protein, chloroplastic-like [Musa acuminata subsp. malaccensis]	EFVRDNKSVGSFRLD	TRINITY_DN91652_c3_g3_m.24922	TRINITY_DN91652_c3_g3_m.24922 Elongation factor 2	String	CAMK/CAMKL
TRINITY_DN92499_c0_g1_m.25713-512S	TRINITY_DN92499_c0_g1_m.25713	512	S	PREDICTED: stromal 70 kDa heat shock-related protein, chloroplastic-like [Musa acuminata subsp. malaccensis]	EFVRDNKSVGSFRLD	TRINITY_DN91652_c4_g1_m.24926	TRINITY_DN91652_c4_g1_m.24926 Elongation factor 2 (Fragment)	String	CAMK/CAMKL
TRINITY_DN92499_c0_g1_m.25713-512S	TRINITY_DN92499_c0_g1_m.25713	512	S	PREDICTED: stromal 70 kDa heat shock-related protein, chloroplastic-like [Musa acuminata subsp. malaccensis]	EFVRDNKSVGSFRLD	TRINITY_DN94663_c0_g1_m.28116	TRINITY_DN94663_c0_g1_m.28116 DNA (Cytosine-5)-methyltransferase DRM2	String	CAMK/CAMKL
TRINITY_DN92823_c1_g1_m.26001-226S	TRINITY_DN92823_c1_g1_m.26001	226	S	PREDICTED: serine/arginine-rich splicing factor SR45-like isoform X3 [Phoenix dactylifera]	SPRRRPPSPPPRRRS	TRINITY_DN99785_c0_g2_m.35803	TRINITY_DN99785_c0_g2_m.35803 Elongation factor 2	String	CAMK/CAMKL
TRINITY_DN92823_c1_g1_m.26001-233S	TRINITY_DN92823_c1_g1_m.26001	233	S	PREDICTED: serine/arginine-rich splicing factor SR45-like isoform X3 [Phoenix dactylifera]	SPPPRRRSPAAIRRP	TRINITY_DN99785_c0_g2_m.35803	TRINITY_DN99785_c0_g2_m.35803 Elongation factor 2	String	CAMK/CAMKL
TRINITY_DN92823_c1_g1_m.26001-249S	TRINITY_DN92823_c1_g1_m.26001	249	S	PREDICTED: serine/arginine-rich splicing factor SR45-like isoform X3 [Phoenix dactylifera]	SPRRRPDSPPRRRLD	TRINITY_DN99785_c0_g2_m.35803	TRINITY_DN99785_c0_g2_m.35803 Elongation factor 2	String	CAMK/CAMKL
TRINITY_DN92823_c1_g1_m.26001-257S	TRINITY_DN92823_c1_g1_m.26001	257	S	PREDICTED: serine/arginine-rich splicing factor SR45-like isoform X3 [Phoenix dactylifera]	PPRRRLDSPVHRRAE	TRINITY_DN99785_c0_g2_m.35803	TRINITY_DN99785_c0_g2_m.35803 Elongation factor 2	String	CAMK/CAMKL
TRINITY_DN92823_c1_g1_m.26001-313S	TRINITY_DN92823_c1_g1_m.26001	313	S	PREDICTED: serine/arginine-rich splicing factor SR45-like isoform X3 [Phoenix dactylifera]	GSPSRKRSPLPLRRR	TRINITY_DN99785_c0_g2_m.35803	TRINITY_DN99785_c0_g2_m.35803 Elongation factor 2	String	CAMK/CAMKL
TRINITY_DN92858_c0_g1_m.26036-281S	TRINITY_DN92858_c0_g1_m.26036	281	S	4-diphosphocytidyl-2-C-methyl-D-erythritol kinase, chloroplastic [Asparagus officinalis]	LHLGKTSSVDPLTLL	TRINITY_DN102293_c5_g3_m.4358	TRINITY_DN102293_c5_g3_m.4358 Putative methionine--tRNA ligase	String	CAMK/CAMKL
TRINITY_DN92858_c0_g1_m.26036-281S	TRINITY_DN92858_c0_g1_m.26036	281	S	4-diphosphocytidyl-2-C-methyl-D-erythritol kinase, chloroplastic [Asparagus officinalis]	LHLGKTSSVDPLTLL	TRINITY_DN105352_c0_g1_m.11107	TRINITY_DN105352_c0_g1_m.11107 Putative methionine--tRNA ligase	String	CAMK/CAMKL
TRINITY_DN92858_c0_g1_m.26036-281S	TRINITY_DN92858_c0_g1_m.26036	281	S	4-diphosphocytidyl-2-C-methyl-D-erythritol kinase, chloroplastic [Asparagus officinalis]	LHLGKTSSVDPLTLL	TRINITY_DN95709_c0_g1_m.29508	TRINITY_DN95709_c0_g1_m.29508 Choline-phosphate cytidylyltransferase	String	CAMK/CAMKL
TRINITY_DN92858_c0_g1_m.26036-281S	TRINITY_DN92858_c0_g1_m.26036	281	S	4-diphosphocytidyl-2-C-methyl-D-erythritol kinase, chloroplastic [Asparagus officinalis]	LHLGKTSSVDPLTLL	TRINITY_DN96764_c0_g2_m.31022	TRINITY_DN96764_c0_g2_m.31022 Choline-phosphate cytidylyltransferase	String	CAMK/CAMKL
TRINITY_DN92858_c0_g1_m.26036-281S	TRINITY_DN92858_c0_g1_m.26036	281	S	4-diphosphocytidyl-2-C-methyl-D-erythritol kinase, chloroplastic [Asparagus officinalis]	LHLGKTSSVDPLTLL	TRINITY_DN98300_c1_g1_m.33385	TRINITY_DN98300_c1_g1_m.33385 Putative methionine--tRNA ligase	String	CAMK/CAMKL
TRINITY_DN93188_c0_g1_m.26359-413S	TRINITY_DN93188_c0_g1_m.26359	413	S	PREDICTED: histone-lysine N-methyltransferase, H3 lysine-9 specific SUVH6-like [Elaeis guineensis]	KLFVRSSSDKILEAC	TRINITY_DN94663_c0_g1_m.28116	TRINITY_DN94663_c0_g1_m.28116 DNA (Cytosine-5)-methyltransferase DRM2	String	CAMK/CAMKL
TRINITY_DN93371_c2_g1_m.26568-494S	TRINITY_DN93371_c2_g1_m.26568	494	S	PREDICTED: sodium/hydrogen exchanger 2-like [Elaeis guineensis]	QPIHRPTSLRMLLLK	TRINITY_DN105282_c2_g1_m.10957	TRINITY_DN105282_c2_g1_m.10957 Protein kinase domain-containing protein	String	CAMK/CAMKL
TRINITY_DN93371_c2_g1_m.26568-494S	TRINITY_DN93371_c2_g1_m.26568	494	S	PREDICTED: sodium/hydrogen exchanger 2-like [Elaeis guineensis]	QPIHRPTSLRMLLLK	TRINITY_DN98428_c0_g1_m.33604	TRINITY_DN98428_c0_g1_m.33604 Non-specific serine/threonine protein kinase	String	CAMK/CAMKL
TRINITY_DN93918_c0_g1_m.27224-18S	TRINITY_DN93918_c0_g1_m.27224	18	S	PREDICTED: THO complex subunit 4A-like isoform X1 [Nelumbo nucifera]	PPVARVSSIETGSKI	TRINITY_DN99785_c0_g2_m.35803	TRINITY_DN99785_c0_g2_m.35803 Elongation factor 2	String	CAMK/CAMKL
TRINITY_DN94141_c0_g1_m.27479-661S	TRINITY_DN94141_c0_g1_m.27479	661	S	dnaJ homolog subfamily C member 16 [Ananas comosus]	SNRRRKGSSHNITPS	TRINITY_DN100810_c0_g1_m.1481	TRINITY_DN100810_c0_g1_m.1481 Non-specific serine/threonine protein kinase	String	CAMK/CAMKL
TRINITY_DN94141_c0_g1_m.27479-661S	TRINITY_DN94141_c0_g1_m.27479	661	S	dnaJ homolog subfamily C member 16 [Ananas comosus]	SNRRRKGSSHNITPS	TRINITY_DN101851_c2_g3_m.3485	TRINITY_DN101851_c2_g3_m.3485 Non-specific serine/threonine protein kinase	String	CAMK/CAMKL
TRINITY_DN94141_c0_g1_m.27479-662S	TRINITY_DN94141_c0_g1_m.27479	662	S	dnaJ homolog subfamily C member 16 [Ananas comosus]	NRRRKGSSHNITPSI	TRINITY_DN100810_c0_g1_m.1481	TRINITY_DN100810_c0_g1_m.1481 Non-specific serine/threonine protein kinase	String	CAMK/CAMKL
TRINITY_DN94141_c0_g1_m.27479-662S	TRINITY_DN94141_c0_g1_m.27479	662	S	dnaJ homolog subfamily C member 16 [Ananas comosus]	NRRRKGSSHNITPSI	TRINITY_DN101851_c2_g3_m.3485	TRINITY_DN101851_c2_g3_m.3485 Non-specific serine/threonine protein kinase	String	CAMK/CAMKL
TRINITY_DN94427_c0_g1_m.27828-62S	TRINITY_DN94427_c0_g1_m.27828	62	S	PREDICTED: DEAD-box ATP-dependent RNA helicase 42-like [Phoenix dactylifera]	KERERERSDDEKYRE	TRINITY_DN99785_c0_g2_m.35803	TRINITY_DN99785_c0_g2_m.35803 Elongation factor 2	String	CAMK/CAMKL
TRINITY_DN94525_c0_g1_m.27956-480S	TRINITY_DN94525_c0_g1_m.27956	480	S	PREDICTED: probable serine/threonine-protein kinase At4g35230 [Prunus mume]	LAKLNMNSDSADMLN	TRINITY_DN102064_c0_g1_m.3896	TRINITY_DN102064_c0_g1_m.3896 Myb_DNA-bind_3 domain-containing protein	String	CAMK/CAMKL
TRINITY_DN94525_c0_g1_m.27956-480S	TRINITY_DN94525_c0_g1_m.27956	480	S	PREDICTED: probable serine/threonine-protein kinase At4g35230 [Prunus mume]	LAKLNMNSDSADMLN	TRINITY_DN95578_c4_g1_m.29340	TRINITY_DN95578_c4_g1_m.29340 Serine/threonine-protein kinase SAPK7	String	CAMK/CAMKL
TRINITY_DN94525_c0_g1_m.27956-480S	TRINITY_DN94525_c0_g1_m.27956	480	S	PREDICTED: probable serine/threonine-protein kinase At4g35230 [Prunus mume]	LAKLNMNSDSADMLN	TRINITY_DN96423_c0_g1_m.30527	TRINITY_DN96423_c0_g1_m.30527 Serine/threonine-protein kinase SAPK10	String	CAMK/CAMKL
TRINITY_DN94529_c0_g1_m.27959-283S	TRINITY_DN94529_c0_g1_m.27959	283	S	enolase [Ananas comosus]	SQKILGDSLKNVYKS	TRINITY_DN91652_c3_g3_m.24922	TRINITY_DN91652_c3_g3_m.24922 Elongation factor 2	String	CAMK/CAMKL
TRINITY_DN94529_c0_g1_m.27959-283S	TRINITY_DN94529_c0_g1_m.27959	283	S	enolase [Ananas comosus]	SQKILGDSLKNVYKS	TRINITY_DN91652_c4_g1_m.24926	TRINITY_DN91652_c4_g1_m.24926 Elongation factor 2 (Fragment)	String	CAMK/CAMKL
TRINITY_DN94644_c0_g1_m.28091-619S	TRINITY_DN94644_c0_g1_m.28091	619	S	zeaxanthin epoxidase, chloroplastic [Asparagus officinalis]	NSPVRVRSSHSIEFG	TRINITY_DN96423_c0_g1_m.30527	TRINITY_DN96423_c0_g1_m.30527 Serine/threonine-protein kinase SAPK10	String	CAMK/CAMKL
TRINITY_DN94756_c0_g1_m.28207-203S	TRINITY_DN94756_c0_g1_m.28207	203	S	PREDICTED: phosphoserine aminotransferase 2, chloroplastic-like [Elaeis guineensis]	EKYTKIPSFDEIRQN	TRINITY_DN102004_c0_g1_m.3758	TRINITY_DN102004_c0_g1_m.3758 Cystathionine gamma-synthase, chloroplastic	String	CAMK/CAMKL
TRINITY_DN94756_c0_g1_m.28207-203S	TRINITY_DN94756_c0_g1_m.28207	203	S	PREDICTED: phosphoserine aminotransferase 2, chloroplastic-like [Elaeis guineensis]	EKYTKIPSFDEIRQN	TRINITY_DN103146_c3_g3_m.6184	TRINITY_DN103146_c3_g3_m.6184 Threonine aldolase	String	CAMK/CAMKL
TRINITY_DN94756_c0_g1_m.28207-203S	TRINITY_DN94756_c0_g1_m.28207	203	S	PREDICTED: phosphoserine aminotransferase 2, chloroplastic-like [Elaeis guineensis]	EKYTKIPSFDEIRQN	TRINITY_DN86066_c0_g1_m.21390	TRINITY_DN86066_c0_g1_m.21390 Cystathionine beta-lyase, chloroplastic	String	CAMK/CAMKL
TRINITY_DN94756_c0_g1_m.28207-203S	TRINITY_DN94756_c0_g1_m.28207	203	S	PREDICTED: phosphoserine aminotransferase 2, chloroplastic-like [Elaeis guineensis]	EKYTKIPSFDEIRQN	TRINITY_DN89217_c0_g1_m.22977	TRINITY_DN89217_c0_g1_m.22977 Aspartokinase	String	CAMK/CAMKL
TRINITY_DN94756_c0_g1_m.28207-203S	TRINITY_DN94756_c0_g1_m.28207	203	S	PREDICTED: phosphoserine aminotransferase 2, chloroplastic-like [Elaeis guineensis]	EKYTKIPSFDEIRQN	TRINITY_DN92203_c0_g1_m.25411	TRINITY_DN92203_c0_g1_m.25411 Methionine gamma-lyase	String	CAMK/CAMKL
TRINITY_DN94873_c1_g1_m.28345-188S	TRINITY_DN94873_c1_g1_m.28345	188	S	PREDICTED: serine/arginine-rich SC35-like splicing factor SCL30 [Gossypium arboreum]	KKEPRHPSYSPSGSR	TRINITY_DN99785_c0_g2_m.35803	TRINITY_DN99785_c0_g2_m.35803 Elongation factor 2	String	CAMK/CAMKL
TRINITY_DN94873_c1_g1_m.28345-72S	TRINITY_DN94873_c1_g1_m.28345	72	S	PREDICTED: serine/arginine-rich SC35-like splicing factor SCL30 [Gossypium arboreum]	DARMRHRSRSYSPAP	TRINITY_DN99785_c0_g2_m.35803	TRINITY_DN99785_c0_g2_m.35803 Elongation factor 2	String	CAMK/CAMKL
TRINITY_DN94873_c1_g1_m.28345-76S	TRINITY_DN94873_c1_g1_m.28345	76	S	PREDICTED: serine/arginine-rich SC35-like splicing factor SCL30 [Gossypium arboreum]	RHRSRSYSPAPKHRD	TRINITY_DN99785_c0_g2_m.35803	TRINITY_DN99785_c0_g2_m.35803 Elongation factor 2	String	CAMK/CAMKL
TRINITY_DN94990_c0_g1_m.28480-224S	TRINITY_DN94990_c0_g1_m.28480	224	S	PREDICTED: T-complex protein 1 subunit eta [Nelumbo nucifera]	VAFKKTFSYAGFEQQ	TRINITY_DN105780_c1_g2_m.12012	TRINITY_DN105780_c1_g2_m.12012 Protein FIZZY-RELATED 2	String	CAMK/CAMKL
TRINITY_DN94990_c0_g1_m.28480-224S	TRINITY_DN94990_c0_g1_m.28480	224	S	PREDICTED: T-complex protein 1 subunit eta [Nelumbo nucifera]	VAFKKTFSYAGFEQQ	TRINITY_DN91652_c3_g3_m.24922	TRINITY_DN91652_c3_g3_m.24922 Elongation factor 2	String	CAMK/CAMKL
TRINITY_DN94990_c0_g1_m.28480-224S	TRINITY_DN94990_c0_g1_m.28480	224	S	PREDICTED: T-complex protein 1 subunit eta [Nelumbo nucifera]	VAFKKTFSYAGFEQQ	TRINITY_DN91652_c4_g1_m.24926	TRINITY_DN91652_c4_g1_m.24926 Elongation factor 2 (Fragment)	String	CAMK/CAMKL
TRINITY_DN94990_c0_g1_m.28480-224S	TRINITY_DN94990_c0_g1_m.28480	224	S	PREDICTED: T-complex protein 1 subunit eta [Nelumbo nucifera]	VAFKKTFSYAGFEQQ	TRINITY_DN97922_c1_g1_m.32767	TRINITY_DN97922_c1_g1_m.32767 40S ribosomal protein S6	String	CAMK/CAMKL
TRINITY_DN94990_c0_g1_m.28480-224S	TRINITY_DN94990_c0_g1_m.28480	224	S	PREDICTED: T-complex protein 1 subunit eta [Nelumbo nucifera]	VAFKKTFSYAGFEQQ	TRINITY_DN99288_c0_g1_m.34987	TRINITY_DN99288_c0_g1_m.34987 Protein FIZZY-RELATED 2	String	CAMK/CAMKL
TRINITY_DN95282_c1_g1_m.28901-407T	TRINITY_DN95282_c1_g1_m.28901	407	T	PREDICTED: bZIP transcription factor TRAB1 isoform X1 [Elaeis guineensis]	LCLRRTQTGPW****	TRINITY_DN91673_c0_g2_m.24940	TRINITY_DN91673_c0_g2_m.24940 Serine/threonine-protein kinase SAPK3	String	CAMK/CAMKL
TRINITY_DN95282_c1_g1_m.28901-407T	TRINITY_DN95282_c1_g1_m.28901	407	T	PREDICTED: bZIP transcription factor TRAB1 isoform X1 [Elaeis guineensis]	LCLRRTQTGPW****	TRINITY_DN95104_c0_g1_m.28635	TRINITY_DN95104_c0_g1_m.28635 serine/threonine-protein kinase SAPK2 isoform X2	String	CAMK/CAMKL
TRINITY_DN95282_c1_g1_m.28901-407T	TRINITY_DN95282_c1_g1_m.28901	407	T	PREDICTED: bZIP transcription factor TRAB1 isoform X1 [Elaeis guineensis]	LCLRRTQTGPW****	TRINITY_DN95578_c4_g1_m.29340	TRINITY_DN95578_c4_g1_m.29340 Serine/threonine-protein kinase SAPK7	String	CAMK/CAMKL
TRINITY_DN95282_c1_g1_m.28901-407T	TRINITY_DN95282_c1_g1_m.28901	407	T	PREDICTED: bZIP transcription factor TRAB1 isoform X1 [Elaeis guineensis]	LCLRRTQTGPW****	TRINITY_DN96423_c0_g1_m.30527	TRINITY_DN96423_c0_g1_m.30527 Serine/threonine-protein kinase SAPK10	String	CAMK/CAMKL
TRINITY_DN95282_c1_g1_m.28901-94S	TRINITY_DN95282_c1_g1_m.28901	94	S	PREDICTED: bZIP transcription factor TRAB1 isoform X1 [Elaeis guineensis]	SGLQRQGSLTLPRTL	TRINITY_DN91673_c0_g2_m.24940	TRINITY_DN91673_c0_g2_m.24940 Serine/threonine-protein kinase SAPK3	String	CAMK/CAMKL
TRINITY_DN95282_c1_g1_m.28901-94S	TRINITY_DN95282_c1_g1_m.28901	94	S	PREDICTED: bZIP transcription factor TRAB1 isoform X1 [Elaeis guineensis]	SGLQRQGSLTLPRTL	TRINITY_DN95104_c0_g1_m.28635	TRINITY_DN95104_c0_g1_m.28635 serine/threonine-protein kinase SAPK2 isoform X2	String	CAMK/CAMKL
TRINITY_DN95282_c1_g1_m.28901-94S	TRINITY_DN95282_c1_g1_m.28901	94	S	PREDICTED: bZIP transcription factor TRAB1 isoform X1 [Elaeis guineensis]	SGLQRQGSLTLPRTL	TRINITY_DN95578_c4_g1_m.29340	TRINITY_DN95578_c4_g1_m.29340 Serine/threonine-protein kinase SAPK7	String	CAMK/CAMKL
TRINITY_DN95282_c1_g1_m.28901-94S	TRINITY_DN95282_c1_g1_m.28901	94	S	PREDICTED: bZIP transcription factor TRAB1 isoform X1 [Elaeis guineensis]	SGLQRQGSLTLPRTL	TRINITY_DN96423_c0_g1_m.30527	TRINITY_DN96423_c0_g1_m.30527 Serine/threonine-protein kinase SAPK10	String	CAMK/CAMKL
TRINITY_DN95350_c0_g1_m.28990-19S	TRINITY_DN95350_c0_g1_m.28990	19	S	PREDICTED: serrate RNA effector molecule [Phoenix dactylifera]	DRQERQPSPADGSPL	TRINITY_DN39524_c0_g1_m.16098	TRINITY_DN39524_c0_g1_m.16098 MLO-like protein	String	CAMK/CAMKL
TRINITY_DN95350_c0_g1_m.28990-19S	TRINITY_DN95350_c0_g1_m.28990	19	S	PREDICTED: serrate RNA effector molecule [Phoenix dactylifera]	DRQERQPSPADGSPL	TRINITY_DN99785_c0_g2_m.35803	TRINITY_DN99785_c0_g2_m.35803 Elongation factor 2	String	CAMK/CAMKL
TRINITY_DN95350_c0_g1_m.28990-70S	TRINITY_DN95350_c0_g1_m.28990	70	S	PREDICTED: serrate RNA effector molecule [Phoenix dactylifera]	DREYRRRSSLSPPPY	TRINITY_DN39524_c0_g1_m.16098	TRINITY_DN39524_c0_g1_m.16098 MLO-like protein	String	CAMK/CAMKL
TRINITY_DN95350_c0_g1_m.28990-70S	TRINITY_DN95350_c0_g1_m.28990	70	S	PREDICTED: serrate RNA effector molecule [Phoenix dactylifera]	DREYRRRSSLSPPPY	TRINITY_DN99785_c0_g2_m.35803	TRINITY_DN99785_c0_g2_m.35803 Elongation factor 2	String	CAMK/CAMKL
TRINITY_DN95350_c0_g1_m.28990-71S	TRINITY_DN95350_c0_g1_m.28990	71	S	PREDICTED: serrate RNA effector molecule [Phoenix dactylifera]	REYRRRSSLSPPPYR	TRINITY_DN39524_c0_g1_m.16098	TRINITY_DN39524_c0_g1_m.16098 MLO-like protein	String	CAMK/CAMKL
TRINITY_DN95350_c0_g1_m.28990-71S	TRINITY_DN95350_c0_g1_m.28990	71	S	PREDICTED: serrate RNA effector molecule [Phoenix dactylifera]	REYRRRSSLSPPPYR	TRINITY_DN99785_c0_g2_m.35803	TRINITY_DN99785_c0_g2_m.35803 Elongation factor 2	String	CAMK/CAMKL
TRINITY_DN95456_c0_g1_m.29175-120S	TRINITY_DN95456_c0_g1_m.29175	120	S	PREDICTED: glyceraldehyde-3-phosphate dehydrogenase A, chloroplastic [Phoenix dactylifera]	SHLLKYDSTLGIFDA	TRINITY_DN91652_c3_g3_m.24922	TRINITY_DN91652_c3_g3_m.24922 Elongation factor 2	String	CAMK/CAMKL
TRINITY_DN95456_c0_g1_m.29175-120S	TRINITY_DN95456_c0_g1_m.29175	120	S	PREDICTED: glyceraldehyde-3-phosphate dehydrogenase A, chloroplastic [Phoenix dactylifera]	SHLLKYDSTLGIFDA	TRINITY_DN91652_c4_g1_m.24926	TRINITY_DN91652_c4_g1_m.24926 Elongation factor 2 (Fragment)	String	CAMK/CAMKL
TRINITY_DN95456_c0_g1_m.29175-120S	TRINITY_DN95456_c0_g1_m.29175	120	S	PREDICTED: glyceraldehyde-3-phosphate dehydrogenase A, chloroplastic [Phoenix dactylifera]	SHLLKYDSTLGIFDA	TRINITY_DN94374_c0_g2_m.27764	TRINITY_DN94374_c0_g2_m.27764 Thioredoxin	String	CAMK/CAMKL
TRINITY_DN95507_c1_g1_m.29232-644S	TRINITY_DN95507_c1_g1_m.29232	644	S	heat shock protein 90-5, chloroplastic-like [Ananas comosus]	QVSKRLSSSPCVLVS	TRINITY_DN91652_c3_g3_m.24922	TRINITY_DN91652_c3_g3_m.24922 Elongation factor 2	String	CAMK/CAMKL
TRINITY_DN95507_c1_g1_m.29232-644S	TRINITY_DN95507_c1_g1_m.29232	644	S	heat shock protein 90-5, chloroplastic-like [Ananas comosus]	QVSKRLSSSPCVLVS	TRINITY_DN91652_c4_g1_m.24926	TRINITY_DN91652_c4_g1_m.24926 Elongation factor 2 (Fragment)	String	CAMK/CAMKL
TRINITY_DN95883_c0_g1_m.29725-461S	TRINITY_DN95883_c0_g1_m.29725	461	S	PREDICTED: ultraviolet-B receptor UVR8 isoform X1 [Phoenix dactylifera]	KEYIRSLSLGRQP**	TRINITY_DN102334_c5_g2_m.4445	TRINITY_DN102334_c5_g2_m.4445 C3HC-type domain-containing protein	String	CAMK/CAMKL
TRINITY_DN96222_c0_g1_m.30232-17S	TRINITY_DN96222_c0_g1_m.30232	17	S	PREDICTED: hsp70-binding protein 1 isoform X1 [Elaeis guineensis]	GLLRWSLSQADGTEP	TRINITY_DN101413_c0_g1_m.2638	TRINITY_DN101413_c0_g1_m.2638 Translation factor GUF1, chloroplastic (Fragment)	String	CAMK/CAMKL
TRINITY_DN96222_c0_g1_m.30232-17S	TRINITY_DN96222_c0_g1_m.30232	17	S	PREDICTED: hsp70-binding protein 1 isoform X1 [Elaeis guineensis]	GLLRWSLSQADGTEP	TRINITY_DN104116_c0_g1_m.8325	TRINITY_DN104116_c0_g1_m.8325 Elongation factor 2	String	CAMK/CAMKL
TRINITY_DN96222_c0_g1_m.30232-17S	TRINITY_DN96222_c0_g1_m.30232	17	S	PREDICTED: hsp70-binding protein 1 isoform X1 [Elaeis guineensis]	GLLRWSLSQADGTEP	TRINITY_DN86248_c0_g1_m.21493	TRINITY_DN86248_c0_g1_m.21493 Translation factor GUF1 homolog, mitochondrial	String	CAMK/CAMKL
TRINITY_DN96222_c0_g1_m.30232-17S	TRINITY_DN96222_c0_g1_m.30232	17	S	PREDICTED: hsp70-binding protein 1 isoform X1 [Elaeis guineensis]	GLLRWSLSQADGTEP	TRINITY_DN91652_c3_g3_m.24922	TRINITY_DN91652_c3_g3_m.24922 Elongation factor 2	String	CAMK/CAMKL
TRINITY_DN96222_c0_g1_m.30232-17S	TRINITY_DN96222_c0_g1_m.30232	17	S	PREDICTED: hsp70-binding protein 1 isoform X1 [Elaeis guineensis]	GLLRWSLSQADGTEP	TRINITY_DN91652_c4_g1_m.24926	TRINITY_DN91652_c4_g1_m.24926 Elongation factor 2 (Fragment)	String	CAMK/CAMKL
TRINITY_DN96222_c0_g1_m.30232-17S	TRINITY_DN96222_c0_g1_m.30232	17	S	PREDICTED: hsp70-binding protein 1 isoform X1 [Elaeis guineensis]	GLLRWSLSQADGTEP	TRINITY_DN96374_c0_g1_m.30451	TRINITY_DN96374_c0_g1_m.30451 Tr-type G domain-containing protein	String	CAMK/CAMKL
TRINITY_DN96222_c0_g1_m.30232-17S	TRINITY_DN96222_c0_g1_m.30232	17	S	PREDICTED: hsp70-binding protein 1 isoform X1 [Elaeis guineensis]	GLLRWSLSQADGTEP	TRINITY_DN97922_c1_g1_m.32767	TRINITY_DN97922_c1_g1_m.32767 40S ribosomal protein S6	String	CAMK/CAMKL
TRINITY_DN96222_c0_g1_m.30232-17S	TRINITY_DN96222_c0_g1_m.30232	17	S	PREDICTED: hsp70-binding protein 1 isoform X1 [Elaeis guineensis]	GLLRWSLSQADGTEP	TRINITY_DN99271_c0_g1_m.34957	TRINITY_DN99271_c0_g1_m.34957 putative elongation factor TypA-like SVR3, chloroplastic isoform X3	String	CAMK/CAMKL
TRINITY_DN96222_c0_g1_m.30232-17S	TRINITY_DN96222_c0_g1_m.30232	17	S	PREDICTED: hsp70-binding protein 1 isoform X1 [Elaeis guineensis]	GLLRWSLSQADGTEP	TRINITY_DN99785_c0_g2_m.35803	TRINITY_DN99785_c0_g2_m.35803 Elongation factor 2	String	CAMK/CAMKL
TRINITY_DN96719_c0_g1_m.30953-238S	TRINITY_DN96719_c0_g1_m.30953	238	S	PREDICTED: putative protein TPRXL isoform X1 [Nicotiana tabacum]	PNLSKQLSFPVNIER	TRINITY_DN117275_c0_g1_m.13500	TRINITY_DN117275_c0_g1_m.13500 Putative CCR4-associated factor 1 like 11	String	CAMK/CAMKL
TRINITY_DN96719_c0_g1_m.30953-238S	TRINITY_DN96719_c0_g1_m.30953	238	S	PREDICTED: putative protein TPRXL isoform X1 [Nicotiana tabacum]	PNLSKQLSFPVNIER	TRINITY_DN95772_c0_g1_m.29588	TRINITY_DN95772_c0_g1_m.29588 Putative CCR4-associated factor 1 like 7	String	CAMK/CAMKL
TRINITY_DN96791_c0_g1_m.31070-307S	TRINITY_DN96791_c0_g1_m.31070	307	S	PREDICTED: ABSCISIC ACID-INSENSITIVE 5-like protein 2 [Elaeis guineensis]	KYRLRRTSSALF***	TRINITY_DN91673_c0_g2_m.24940	TRINITY_DN91673_c0_g2_m.24940 Serine/threonine-protein kinase SAPK3	String	CAMK/CAMKL
TRINITY_DN96791_c0_g1_m.31070-307S	TRINITY_DN96791_c0_g1_m.31070	307	S	PREDICTED: ABSCISIC ACID-INSENSITIVE 5-like protein 2 [Elaeis guineensis]	KYRLRRTSSALF***	TRINITY_DN95104_c0_g1_m.28635	TRINITY_DN95104_c0_g1_m.28635 serine/threonine-protein kinase SAPK2 isoform X2	String	CAMK/CAMKL
TRINITY_DN96791_c0_g1_m.31070-307S	TRINITY_DN96791_c0_g1_m.31070	307	S	PREDICTED: ABSCISIC ACID-INSENSITIVE 5-like protein 2 [Elaeis guineensis]	KYRLRRTSSALF***	TRINITY_DN95578_c4_g1_m.29340	TRINITY_DN95578_c4_g1_m.29340 Serine/threonine-protein kinase SAPK7	String	CAMK/CAMKL
TRINITY_DN96791_c0_g1_m.31070-307S	TRINITY_DN96791_c0_g1_m.31070	307	S	PREDICTED: ABSCISIC ACID-INSENSITIVE 5-like protein 2 [Elaeis guineensis]	KYRLRRTSSALF***	TRINITY_DN96423_c0_g1_m.30527	TRINITY_DN96423_c0_g1_m.30527 Serine/threonine-protein kinase SAPK10	String	CAMK/CAMKL
TRINITY_DN96791_c0_g1_m.31070-308S	TRINITY_DN96791_c0_g1_m.31070	308	S	PREDICTED: ABSCISIC ACID-INSENSITIVE 5-like protein 2 [Elaeis guineensis]	YRLRRTSSALF****	TRINITY_DN91673_c0_g2_m.24940	TRINITY_DN91673_c0_g2_m.24940 Serine/threonine-protein kinase SAPK3	String	CAMK/CAMKL
TRINITY_DN96791_c0_g1_m.31070-308S	TRINITY_DN96791_c0_g1_m.31070	308	S	PREDICTED: ABSCISIC ACID-INSENSITIVE 5-like protein 2 [Elaeis guineensis]	YRLRRTSSALF****	TRINITY_DN95104_c0_g1_m.28635	TRINITY_DN95104_c0_g1_m.28635 serine/threonine-protein kinase SAPK2 isoform X2	String	CAMK/CAMKL
TRINITY_DN96791_c0_g1_m.31070-308S	TRINITY_DN96791_c0_g1_m.31070	308	S	PREDICTED: ABSCISIC ACID-INSENSITIVE 5-like protein 2 [Elaeis guineensis]	YRLRRTSSALF****	TRINITY_DN95578_c4_g1_m.29340	TRINITY_DN95578_c4_g1_m.29340 Serine/threonine-protein kinase SAPK7	String	CAMK/CAMKL
TRINITY_DN96791_c0_g1_m.31070-308S	TRINITY_DN96791_c0_g1_m.31070	308	S	PREDICTED: ABSCISIC ACID-INSENSITIVE 5-like protein 2 [Elaeis guineensis]	YRLRRTSSALF****	TRINITY_DN96423_c0_g1_m.30527	TRINITY_DN96423_c0_g1_m.30527 Serine/threonine-protein kinase SAPK10	String	CAMK/CAMKL
TRINITY_DN96873_c0_g1_m.31179-167S	TRINITY_DN96873_c0_g1_m.31179	167	S	PREDICTED: UPF0603 protein Os05g0401100, chloroplastic [Phoenix dactylifera]	SDLKRMFSDLESRKN	TRINITY_DN90947_c0_g1_m.24301	TRINITY_DN90947_c0_g1_m.24301 Serine/threonine-protein kinase STN8, chloroplastic	String	CAMK/CAMKL
TRINITY_DN97066_c1_g1_m.31437-10S	TRINITY_DN97066_c1_g1_m.31437	10	S	phosphoenolpyruvate carboxylase 2 [Gossypium hirsutum]	KGVEKMASMDAHLRL	TRINITY_DN94671_c0_g1_m.28125	TRINITY_DN94671_c0_g1_m.28125 Phosphoenolpyruvate carboxylase kinase 1	String	CAMK/CAMKL
TRINITY_DN97370_c0_g1_m.31918-361S	TRINITY_DN97370_c0_g1_m.31918	361	S	PREDICTED: probable protein phosphatase 2C 57 [Elaeis guineensis]	PRVQRSISAEGLKEL	TRINITY_DN117601_c0_g1_m.13556	TRINITY_DN117601_c0_g1_m.13556 Non-specific serine/threonine protein kinase	String	CAMK/CAMKL
TRINITY_DN97922_c1_g1_m.32767-225T	TRINITY_DN97922_c1_g1_m.32767	225	T	PREDICTED: 40S ribosomal protein S6 [Musa acuminata subsp. malaccensis]	PKIQRLVTPLTLQRK	TRINITY_DN104116_c0_g1_m.8325	TRINITY_DN104116_c0_g1_m.8325 Elongation factor 2	String	CAMK/CAMKL
TRINITY_DN97922_c1_g1_m.32767-225T	TRINITY_DN97922_c1_g1_m.32767	225	T	PREDICTED: 40S ribosomal protein S6 [Musa acuminata subsp. malaccensis]	PKIQRLVTPLTLQRK	TRINITY_DN91652_c3_g3_m.24922	TRINITY_DN91652_c3_g3_m.24922 Elongation factor 2	String	CAMK/CAMKL
TRINITY_DN97922_c1_g1_m.32767-225T	TRINITY_DN97922_c1_g1_m.32767	225	T	PREDICTED: 40S ribosomal protein S6 [Musa acuminata subsp. malaccensis]	PKIQRLVTPLTLQRK	TRINITY_DN91652_c4_g1_m.24926	TRINITY_DN91652_c4_g1_m.24926 Elongation factor 2 (Fragment)	String	CAMK/CAMKL
TRINITY_DN97922_c1_g1_m.32767-225T	TRINITY_DN97922_c1_g1_m.32767	225	T	PREDICTED: 40S ribosomal protein S6 [Musa acuminata subsp. malaccensis]	PKIQRLVTPLTLQRK	TRINITY_DN99785_c0_g2_m.35803	TRINITY_DN99785_c0_g2_m.35803 Elongation factor 2	String	CAMK/CAMKL
TRINITY_DN97922_c1_g1_m.32767-271S	TRINITY_DN97922_c1_g1_m.32767	271	S	PREDICTED: 40S ribosomal protein S6 [Musa acuminata subsp. malaccensis]	QRERRSESLAKRRSK	TRINITY_DN104116_c0_g1_m.8325	TRINITY_DN104116_c0_g1_m.8325 Elongation factor 2	String	CAMK/CAMKL
TRINITY_DN97922_c1_g1_m.32767-271S	TRINITY_DN97922_c1_g1_m.32767	271	S	PREDICTED: 40S ribosomal protein S6 [Musa acuminata subsp. malaccensis]	QRERRSESLAKRRSK	TRINITY_DN91652_c3_g3_m.24922	TRINITY_DN91652_c3_g3_m.24922 Elongation factor 2	String	CAMK/CAMKL
TRINITY_DN97922_c1_g1_m.32767-271S	TRINITY_DN97922_c1_g1_m.32767	271	S	PREDICTED: 40S ribosomal protein S6 [Musa acuminata subsp. malaccensis]	QRERRSESLAKRRSK	TRINITY_DN91652_c4_g1_m.24926	TRINITY_DN91652_c4_g1_m.24926 Elongation factor 2 (Fragment)	String	CAMK/CAMKL
TRINITY_DN97922_c1_g1_m.32767-271S	TRINITY_DN97922_c1_g1_m.32767	271	S	PREDICTED: 40S ribosomal protein S6 [Musa acuminata subsp. malaccensis]	QRERRSESLAKRRSK	TRINITY_DN99785_c0_g2_m.35803	TRINITY_DN99785_c0_g2_m.35803 Elongation factor 2	String	CAMK/CAMKL
TRINITY_DN98230_c0_g1_m.33240-515S	TRINITY_DN98230_c0_g1_m.33240	515	S	PREDICTED: trafficking protein particle complex II-specific subunit 130 homolog [Phoenix dactylifera]	NLMSRTLSGPANSEN	TRINITY_DN90433_c0_g1_m.23880	TRINITY_DN90433_c0_g1_m.23880 Vesicle-associated membrane protein 724	String	CAMK/CAMKL
TRINITY_DN98230_c0_g1_m.33240-549S	TRINITY_DN98230_c0_g1_m.33240	549	S	PREDICTED: trafficking protein particle complex II-specific subunit 130 homolog [Phoenix dactylifera]	HALKRTISDPDLLKS	TRINITY_DN90433_c0_g1_m.23880	TRINITY_DN90433_c0_g1_m.23880 Vesicle-associated membrane protein 724	String	CAMK/CAMKL
TRINITY_DN98429_c0_g1_m.33605-1463S	TRINITY_DN98429_c0_g1_m.33605	1463	S	PREDICTED: LOW QUALITY PROTEIN: ABC transporter C family member 8 [Phoenix dactylifera]	WANYRKGSSQSLANF	TRINITY_DN93324_c0_g1_m.26512	TRINITY_DN93324_c0_g1_m.26512 SNAP25 likeous protein SNAP33	String	CAMK/CAMKL
TRINITY_DN98535_c0_g1_m.33748-288S	TRINITY_DN98535_c0_g1_m.33748	288	S	PREDICTED: plasminogen activator inhibitor 1 RNA-binding protein [Musa acuminata subsp. malaccensis]	DVFIKLGSDKDLSKR	TRINITY_DN91652_c3_g3_m.24922	TRINITY_DN91652_c3_g3_m.24922 Elongation factor 2	String	CAMK/CAMKL
TRINITY_DN98535_c0_g1_m.33748-288S	TRINITY_DN98535_c0_g1_m.33748	288	S	PREDICTED: plasminogen activator inhibitor 1 RNA-binding protein [Musa acuminata subsp. malaccensis]	DVFIKLGSDKDLSKR	TRINITY_DN91652_c4_g1_m.24926	TRINITY_DN91652_c4_g1_m.24926 Elongation factor 2 (Fragment)	String	CAMK/CAMKL
TRINITY_DN98535_c0_g1_m.33748-288S	TRINITY_DN98535_c0_g1_m.33748	288	S	PREDICTED: plasminogen activator inhibitor 1 RNA-binding protein [Musa acuminata subsp. malaccensis]	DVFIKLGSDKDLSKR	TRINITY_DN97922_c1_g1_m.32767	TRINITY_DN97922_c1_g1_m.32767 40S ribosomal protein S6	String	CAMK/CAMKL
TRINITY_DN98711_c0_g1_m.34021-375S	TRINITY_DN98711_c0_g1_m.34021	375	S	PREDICTED: protein STRUBBELIG-RECEPTOR FAMILY 6-like [Phoenix dactylifera]	PTDRKNRSYDEDEFS	TRINITY_DN105352_c0_g1_m.11107	TRINITY_DN105352_c0_g1_m.11107 Putative methionine--tRNA ligase	String	CAMK/CAMKL
TRINITY_DN98738_c0_g1_m.34073-254S	TRINITY_DN98738_c0_g1_m.34073	254	S	aldo-keto reductase family 4 member C10-like [Asparagus officinalis]	IAFRRSRSVHGPMLK	TRINITY_DN98588_c1_g2_m.33839	TRINITY_DN98588_c1_g2_m.33839 Alpha-L-arabinofuranosidase 1	String	CAMK/CAMKL
TRINITY_DN98958_c0_g1_m.34422-359S	TRINITY_DN98958_c0_g1_m.34422	359	S	PREDICTED: T-complex protein 1 subunit epsilon [Elaeis guineensis]	AGLVREKSFGTTKDR	TRINITY_DN91652_c3_g3_m.24922	TRINITY_DN91652_c3_g3_m.24922 Elongation factor 2	String	CAMK/CAMKL
TRINITY_DN98958_c0_g1_m.34422-359S	TRINITY_DN98958_c0_g1_m.34422	359	S	PREDICTED: T-complex protein 1 subunit epsilon [Elaeis guineensis]	AGLVREKSFGTTKDR	TRINITY_DN91652_c4_g1_m.24926	TRINITY_DN91652_c4_g1_m.24926 Elongation factor 2 (Fragment)	String	CAMK/CAMKL
TRINITY_DN98958_c0_g1_m.34422-359S	TRINITY_DN98958_c0_g1_m.34422	359	S	PREDICTED: T-complex protein 1 subunit epsilon [Elaeis guineensis]	AGLVREKSFGTTKDR	TRINITY_DN97922_c1_g1_m.32767	TRINITY_DN97922_c1_g1_m.32767 40S ribosomal protein S6	String	CAMK/CAMKL
TRINITY_DN99086_c0_g1_m.34631-156S	TRINITY_DN99086_c0_g1_m.34631	156	S	PREDICTED: uncharacterized membrane protein At1g16860-like [Nelumbo nucifera]	SGAPRKVSGPLDSTG	TRINITY_DN97508_c0_g1_m.32135	TRINITY_DN97508_c0_g1_m.32135 LOW QUALITY PROTEIN: probable glycosyltransferase STELLO1	String	CAMK/CAMKL
TRINITY_DN99086_c0_g1_m.34631-98S	TRINITY_DN99086_c0_g1_m.34631	98	S	PREDICTED: uncharacterized membrane protein At1g16860-like [Nelumbo nucifera]	SGRQKSHSGPLNRQG	TRINITY_DN97508_c0_g1_m.32135	TRINITY_DN97508_c0_g1_m.32135 LOW QUALITY PROTEIN: probable glycosyltransferase STELLO1	String	CAMK/CAMKL
TRINITY_DN99117_c0_g1_m.34685-942S	TRINITY_DN99117_c0_g1_m.34685	942	S	PREDICTED: eukaryotic translation initiation factor 3 subunit A [Elaeis guineensis]	DDRDRRSSFTGSRLP	TRINITY_DN105352_c0_g1_m.11107	TRINITY_DN105352_c0_g1_m.11107 Putative methionine--tRNA ligase	String	CAMK/CAMKL
TRINITY_DN99117_c0_g1_m.34685-942S	TRINITY_DN99117_c0_g1_m.34685	942	S	PREDICTED: eukaryotic translation initiation factor 3 subunit A [Elaeis guineensis]	DDRDRRSSFTGSRLP	TRINITY_DN91652_c3_g3_m.24922	TRINITY_DN91652_c3_g3_m.24922 Elongation factor 2	String	CAMK/CAMKL
TRINITY_DN99117_c0_g1_m.34685-942S	TRINITY_DN99117_c0_g1_m.34685	942	S	PREDICTED: eukaryotic translation initiation factor 3 subunit A [Elaeis guineensis]	DDRDRRSSFTGSRLP	TRINITY_DN91652_c4_g1_m.24926	TRINITY_DN91652_c4_g1_m.24926 Elongation factor 2 (Fragment)	String	CAMK/CAMKL
TRINITY_DN99117_c0_g1_m.34685-942S	TRINITY_DN99117_c0_g1_m.34685	942	S	PREDICTED: eukaryotic translation initiation factor 3 subunit A [Elaeis guineensis]	DDRDRRSSFTGSRLP	TRINITY_DN97922_c1_g1_m.32767	TRINITY_DN97922_c1_g1_m.32767 40S ribosomal protein S6	String	CAMK/CAMKL
TRINITY_DN99155_c0_g1_m.34740-139S	TRINITY_DN99155_c0_g1_m.34740	139	S	PREDICTED: 40S ribosomal protein S5-like [Malus domestica]	EDATRIGSAGVVRRQ	TRINITY_DN101413_c0_g1_m.2638	TRINITY_DN101413_c0_g1_m.2638 Translation factor GUF1, chloroplastic (Fragment)	String	CAMK/CAMKL
TRINITY_DN99155_c0_g1_m.34740-139S	TRINITY_DN99155_c0_g1_m.34740	139	S	PREDICTED: 40S ribosomal protein S5-like [Malus domestica]	EDATRIGSAGVVRRQ	TRINITY_DN104116_c0_g1_m.8325	TRINITY_DN104116_c0_g1_m.8325 Elongation factor 2	String	CAMK/CAMKL
TRINITY_DN99155_c0_g1_m.34740-139S	TRINITY_DN99155_c0_g1_m.34740	139	S	PREDICTED: 40S ribosomal protein S5-like [Malus domestica]	EDATRIGSAGVVRRQ	TRINITY_DN86248_c0_g1_m.21493	TRINITY_DN86248_c0_g1_m.21493 Translation factor GUF1 homolog, mitochondrial	String	CAMK/CAMKL
TRINITY_DN99155_c0_g1_m.34740-139S	TRINITY_DN99155_c0_g1_m.34740	139	S	PREDICTED: 40S ribosomal protein S5-like [Malus domestica]	EDATRIGSAGVVRRQ	TRINITY_DN91652_c3_g3_m.24922	TRINITY_DN91652_c3_g3_m.24922 Elongation factor 2	String	CAMK/CAMKL
TRINITY_DN99155_c0_g1_m.34740-139S	TRINITY_DN99155_c0_g1_m.34740	139	S	PREDICTED: 40S ribosomal protein S5-like [Malus domestica]	EDATRIGSAGVVRRQ	TRINITY_DN91652_c4_g1_m.24926	TRINITY_DN91652_c4_g1_m.24926 Elongation factor 2 (Fragment)	String	CAMK/CAMKL
TRINITY_DN99155_c0_g1_m.34740-139S	TRINITY_DN99155_c0_g1_m.34740	139	S	PREDICTED: 40S ribosomal protein S5-like [Malus domestica]	EDATRIGSAGVVRRQ	TRINITY_DN96374_c0_g1_m.30451	TRINITY_DN96374_c0_g1_m.30451 Tr-type G domain-containing protein	String	CAMK/CAMKL
TRINITY_DN99155_c0_g1_m.34740-139S	TRINITY_DN99155_c0_g1_m.34740	139	S	PREDICTED: 40S ribosomal protein S5-like [Malus domestica]	EDATRIGSAGVVRRQ	TRINITY_DN97922_c1_g1_m.32767	TRINITY_DN97922_c1_g1_m.32767 40S ribosomal protein S6	String	CAMK/CAMKL
TRINITY_DN99155_c0_g1_m.34740-139S	TRINITY_DN99155_c0_g1_m.34740	139	S	PREDICTED: 40S ribosomal protein S5-like [Malus domestica]	EDATRIGSAGVVRRQ	TRINITY_DN99271_c0_g1_m.34957	TRINITY_DN99271_c0_g1_m.34957 putative elongation factor TypA-like SVR3, chloroplastic isoform X3	String	CAMK/CAMKL
TRINITY_DN99155_c0_g1_m.34740-139S	TRINITY_DN99155_c0_g1_m.34740	139	S	PREDICTED: 40S ribosomal protein S5-like [Malus domestica]	EDATRIGSAGVVRRQ	TRINITY_DN99785_c0_g2_m.35803	TRINITY_DN99785_c0_g2_m.35803 Elongation factor 2	String	CAMK/CAMKL
TRINITY_DN99285_c0_g1_m.34979-1486T	TRINITY_DN99285_c0_g1_m.34979	1486	T	PREDICTED: brefeldin A-inhibited guanine nucleotide-exchange protein 5 isoform X1 [Elaeis guineensis]	NGFQRSQTFSQRIVG	TRINITY_DN100810_c0_g1_m.1481	TRINITY_DN100810_c0_g1_m.1481 Non-specific serine/threonine protein kinase	String	CAMK/CAMKL
TRINITY_DN99285_c0_g1_m.34979-1486T	TRINITY_DN99285_c0_g1_m.34979	1486	T	PREDICTED: brefeldin A-inhibited guanine nucleotide-exchange protein 5 isoform X1 [Elaeis guineensis]	NGFQRSQTFSQRIVG	TRINITY_DN101851_c2_g3_m.3485	TRINITY_DN101851_c2_g3_m.3485 Non-specific serine/threonine protein kinase	String	CAMK/CAMKL
TRINITY_DN99674_c1_g3_m.35628-82S	TRINITY_DN99674_c1_g3_m.35628	82	S	PREDICTED: heat shock cognate 70 kDa protein 2 [Oryza sativa Japonica Group]	RLIGRRFSDAPVQGD	TRINITY_DN91652_c3_g3_m.24922	TRINITY_DN91652_c3_g3_m.24922 Elongation factor 2	String	CAMK/CAMKL
TRINITY_DN99674_c1_g3_m.35628-82S	TRINITY_DN99674_c1_g3_m.35628	82	S	PREDICTED: heat shock cognate 70 kDa protein 2 [Oryza sativa Japonica Group]	RLIGRRFSDAPVQGD	TRINITY_DN91652_c4_g1_m.24926	TRINITY_DN91652_c4_g1_m.24926 Elongation factor 2 (Fragment)	String	CAMK/CAMKL
TRINITY_DN99770_c1_g1_m.35778-25S	TRINITY_DN99770_c1_g1_m.35778	25	S	PREDICTED: stem-specific protein TSJT1 [Elaeis guineensis]	AAGSRTPSPKTRASE	TRINITY_DN97478_c0_g1_m.32090	TRINITY_DN97478_c0_g1_m.32090 Transcription factor GAMYB	String	CAMK/CAMKL
TRINITY_DN95023_c0_g2_m.28514-52S	TRINITY_DN95023_c0_g2_m.28514	52	S	PREDICTED: ATP-dependent (S)-NAD(P)H-hydrate dehydratase [Elaeis guineensis]	RAMSSSLSTLGADAE	TRINITY_DN98418_c0_g1_m.33591	TRINITY_DN98418_c0_g1_m.33591 Abscisic acid-insensitive 5-like protein 4	String	CAMK/RAD53
TRINITY_DN98189_c4_g7_m.33165-240S	TRINITY_DN98189_c4_g7_m.33165	240	S	PREDICTED: LOW QUALITY PROTEIN: SNW/SKI-interacting protein-like [Phoenix dactylifera]	PPVPVMHSPPRPVTV	TRINITY_DN98418_c0_g1_m.33591	TRINITY_DN98418_c0_g1_m.33591 Abscisic acid-insensitive 5-like protein 4	String	CAMK/RAD53
TRINITY_DN101077_c2_g1_m.1974-286S	TRINITY_DN101077_c2_g1_m.1974	286	S	PREDICTED: 26S proteasome non-ATPase regulatory subunit 1 homolog A-like [Musa acuminata subsp. malaccensis]	ASLPDDGSVGMKSEN	TRINITY_DN102486_c1_g1_m.4787	TRINITY_DN102486_c1_g1_m.4787 Katanin p60 ATPase-containing subunit A1	String	CK1/CK1
TRINITY_DN101077_c2_g1_m.1974-286S	TRINITY_DN101077_c2_g1_m.1974	286	S	PREDICTED: 26S proteasome non-ATPase regulatory subunit 1 homolog A-like [Musa acuminata subsp. malaccensis]	ASLPDDGSVGMKSEN	TRINITY_DN102600_c0_g1_m.5048	TRINITY_DN102600_c0_g1_m.5048 26S proteasome regulatory subunit S10B-like B	String	CK1/CK1
TRINITY_DN101077_c2_g1_m.1974-286S	TRINITY_DN101077_c2_g1_m.1974	286	S	PREDICTED: 26S proteasome non-ATPase regulatory subunit 1 homolog A-like [Musa acuminata subsp. malaccensis]	ASLPDDGSVGMKSEN	TRINITY_DN103856_c1_g1_m.7768	TRINITY_DN103856_c1_g1_m.7768 Cell division control protein 48 like B	String	CK1/CK1
TRINITY_DN101077_c2_g1_m.1974-286S	TRINITY_DN101077_c2_g1_m.1974	286	S	PREDICTED: 26S proteasome non-ATPase regulatory subunit 1 homolog A-like [Musa acuminata subsp. malaccensis]	ASLPDDGSVGMKSEN	TRINITY_DN104086_c0_g3_m.8258	TRINITY_DN104086_c0_g3_m.8258 ATPase family AAA domain-containing protein 1-A isoform X3	String	CK1/CK1
TRINITY_DN101077_c2_g1_m.1974-286S	TRINITY_DN101077_c2_g1_m.1974	286	S	PREDICTED: 26S proteasome non-ATPase regulatory subunit 1 homolog A-like [Musa acuminata subsp. malaccensis]	ASLPDDGSVGMKSEN	TRINITY_DN104481_c0_g11_m.9096	TRINITY_DN104481_c0_g11_m.9096 26S protease regulatory subunit 8 like A	String	CK1/CK1
TRINITY_DN101077_c2_g1_m.1974-286S	TRINITY_DN101077_c2_g1_m.1974	286	S	PREDICTED: 26S proteasome non-ATPase regulatory subunit 1 homolog A-like [Musa acuminata subsp. malaccensis]	ASLPDDGSVGMKSEN	TRINITY_DN104481_c0_g3_m.9100	TRINITY_DN104481_c0_g3_m.9100 26S proteasome regulatory subunit T6	String	CK1/CK1
TRINITY_DN101077_c2_g1_m.1974-286S	TRINITY_DN101077_c2_g1_m.1974	286	S	PREDICTED: 26S proteasome non-ATPase regulatory subunit 1 homolog A-like [Musa acuminata subsp. malaccensis]	ASLPDDGSVGMKSEN	TRINITY_DN105328_c1_g1_m.11051	TRINITY_DN105328_c1_g1_m.11051 ATPase family AAA domain-containing protein	String	CK1/CK1
TRINITY_DN101077_c2_g1_m.1974-286S	TRINITY_DN101077_c2_g1_m.1974	286	S	PREDICTED: 26S proteasome non-ATPase regulatory subunit 1 homolog A-like [Musa acuminata subsp. malaccensis]	ASLPDDGSVGMKSEN	TRINITY_DN88657_c0_g1_m.22651	TRINITY_DN88657_c0_g1_m.22651 26S protease regulatory subunit 6A like	String	CK1/CK1
TRINITY_DN101077_c2_g1_m.1974-286S	TRINITY_DN101077_c2_g1_m.1974	286	S	PREDICTED: 26S proteasome non-ATPase regulatory subunit 1 homolog A-like [Musa acuminata subsp. malaccensis]	ASLPDDGSVGMKSEN	TRINITY_DN94547_c2_g2_m.27971	TRINITY_DN94547_c2_g2_m.27971 Cell division cycle protein 48 like	String	CK1/CK1
TRINITY_DN101077_c2_g1_m.1974-286S	TRINITY_DN101077_c2_g1_m.1974	286	S	PREDICTED: 26S proteasome non-ATPase regulatory subunit 1 homolog A-like [Musa acuminata subsp. malaccensis]	ASLPDDGSVGMKSEN	TRINITY_DN95525_c0_g1_m.29253	TRINITY_DN95525_c0_g1_m.29253 26S protease regulatory subunit 6B like	String	CK1/CK1
TRINITY_DN101077_c2_g1_m.1974-286S	TRINITY_DN101077_c2_g1_m.1974	286	S	PREDICTED: 26S proteasome non-ATPase regulatory subunit 1 homolog A-like [Musa acuminata subsp. malaccensis]	ASLPDDGSVGMKSEN	TRINITY_DN97599_c0_g2_m.32264	TRINITY_DN97599_c0_g2_m.32264 ATPase family AAA domain-containing protein	String	CK1/CK1
TRINITY_DN101077_c2_g1_m.1974-286S	TRINITY_DN101077_c2_g1_m.1974	286	S	PREDICTED: 26S proteasome non-ATPase regulatory subunit 1 homolog A-like [Musa acuminata subsp. malaccensis]	ASLPDDGSVGMKSEN	TRINITY_DN98035_c2_g1_m.32951	TRINITY_DN98035_c2_g1_m.32951 Katanin p60 ATPase-containing subunit A1	String	CK1/CK1
TRINITY_DN101113_c0_g1_m.2042-702S	TRINITY_DN101113_c0_g1_m.2042	702	S	PREDICTED: DEAD-box ATP-dependent RNA helicase 3, chloroplastic-like [Phoenix dactylifera]	LGGRDFDSDDEFRRG	TRINITY_DN93986_c0_g1_m.27300	TRINITY_DN93986_c0_g1_m.27300 ATP-dependent zinc metalloprotease FTSH 1, chloroplastic	String	CK1/CK1
TRINITY_DN101113_c0_g1_m.2042-702S	TRINITY_DN101113_c0_g1_m.2042	702	S	PREDICTED: DEAD-box ATP-dependent RNA helicase 3, chloroplastic-like [Phoenix dactylifera]	LGGRDFDSDDEFRRG	TRINITY_DN94362_c0_g1_m.27735	TRINITY_DN94362_c0_g1_m.27735 ATP-dependent zinc metalloprotease FTSH 2, chloroplastic	String	CK1/CK1
TRINITY_DN101343_c0_g1_m.2503-43S	TRINITY_DN101343_c0_g1_m.2503	43	S	PREDICTED: kinesin-like protein KIN-14B [Elaeis guineensis]	SLSPSSQSPRVGFGR	TRINITY_DN98035_c2_g1_m.32951	TRINITY_DN98035_c2_g1_m.32951 Katanin p60 ATPase-containing subunit A1	String	CK1/CK1
TRINITY_DN101641_c0_g1_m.3119-157S	TRINITY_DN101641_c0_g1_m.3119	157	S	20 kDa chaperonin, chloroplastic-like [Ananas comosus]	SLAEEKTSGGLLLTE	TRINITY_DN92162_c0_g1_m.25376	TRINITY_DN92162_c0_g1_m.25376 Chaperone protein ClpB3, chloroplastic	String	CK1/CK1
TRINITY_DN102090_c0_g2_m.3950-514S	TRINITY_DN102090_c0_g2_m.3950	514	S	peroxisomal membrane protein PEX14 [Asparagus officinalis]	PPIQDPSSGDEKMIK	TRINITY_DN105233_c0_g1_m.10861	TRINITY_DN105233_c0_g1_m.10861 Peroxisome biogenesis protein 6	String	CK1/CK1
TRINITY_DN102586_c0_g1_m.5023-83S	TRINITY_DN102586_c0_g1_m.5023	83	S	PREDICTED: DNA helicase INO80-like isoform X1 [Elaeis guineensis]	LNKAMFDSDGGLKSF	TRINITY_DN105328_c1_g1_m.11051	TRINITY_DN105328_c1_g1_m.11051 ATPase family AAA domain-containing protein	String	CK1/CK1
TRINITY_DN102586_c0_g1_m.5023-83S	TRINITY_DN102586_c0_g1_m.5023	83	S	PREDICTED: DNA helicase INO80-like isoform X1 [Elaeis guineensis]	LNKAMFDSDGGLKSF	TRINITY_DN97599_c0_g2_m.32264	TRINITY_DN97599_c0_g2_m.32264 ATPase family AAA domain-containing protein	String	CK1/CK1
TRINITY_DN103576_c16_g4_m.7159-172S	TRINITY_DN103576_c16_g4_m.7159	172	S	PREDICTED: vacuolar protein-sorting-associated protein 37 homolog 1 isoform X1 [Musa acuminata subsp.malaccensis]	EEMQRAYSPSSLLKT	TRINITY_DN97422_c0_g1_m.31993	TRINITY_DN97422_c0_g1_m.31993 Katanin p60 ATPase-containing subunit A1	String	CK1/CK1
TRINITY_DN105408_c0_g1_m.11237-385S	TRINITY_DN105408_c0_g1_m.11237	385	S	PREDICTED: sericin 1-like isoform X2 [Elaeis guineensis]	DDLEEETSHHSRTSD	TRINITY_DN97422_c0_g1_m.31993	TRINITY_DN97422_c0_g1_m.31993 Katanin p60 ATPase-containing subunit A1	String	CK1/CK1
TRINITY_DN105542_c1_g1_m.11536-750S	TRINITY_DN105542_c1_g1_m.11536	750	S	PREDICTED: DNA repair helicase XPD [Elaeis guineensis]	GSKKTLLSQEDLEKM	TRINITY_DN104481_c0_g11_m.9096	TRINITY_DN104481_c0_g11_m.9096 26S protease regulatory subunit 8 like A	String	CK1/CK1
TRINITY_DN105542_c1_g1_m.11536-750S	TRINITY_DN105542_c1_g1_m.11536	750	S	PREDICTED: DNA repair helicase XPD [Elaeis guineensis]	GSKKTLLSQEDLEKM	TRINITY_DN104481_c0_g3_m.9100	TRINITY_DN104481_c0_g3_m.9100 26S proteasome regulatory subunit T6	String	CK1/CK1
TRINITY_DN105542_c1_g1_m.11536-750S	TRINITY_DN105542_c1_g1_m.11536	750	S	PREDICTED: DNA repair helicase XPD [Elaeis guineensis]	GSKKTLLSQEDLEKM	TRINITY_DN95525_c0_g1_m.29253	TRINITY_DN95525_c0_g1_m.29253 26S protease regulatory subunit 6B like	String	CK1/CK1
TRINITY_DN87634_c0_g1_m.22113-61S	TRINITY_DN87634_c0_g1_m.22113	61	S	PREDICTED: copper transporter 5.1-like [Phoenix dactylifera]	LSKSNPSSLEIPLLA	TRINITY_DN101592_c0_g1_m.3011	TRINITY_DN101592_c0_g1_m.3011 protein trichome birefringence-like 13	String	CK1/CK1
TRINITY_DN89149_c2_g1_m.22940-128S	TRINITY_DN89149_c2_g1_m.22940	128	S	PREDICTED: glycine-rich RNA-binding protein GRP1A-like [Nelumbo nucifera]	GGYGGGRSDGGYSRG	TRINITY_DN93986_c0_g1_m.27300	TRINITY_DN93986_c0_g1_m.27300 ATP-dependent zinc metalloprotease FTSH 1, chloroplastic	String	CK1/CK1
TRINITY_DN89149_c2_g1_m.22940-128S	TRINITY_DN89149_c2_g1_m.22940	128	S	PREDICTED: glycine-rich RNA-binding protein GRP1A-like [Nelumbo nucifera]	GGYGGGRSDGGYSRG	TRINITY_DN94362_c0_g1_m.27735	TRINITY_DN94362_c0_g1_m.27735 ATP-dependent zinc metalloprotease FTSH 2, chloroplastic	String	CK1/CK1
TRINITY_DN89149_c2_g1_m.22940-152S	TRINITY_DN89149_c2_g1_m.22940	152	S	PREDICTED: glycine-rich RNA-binding protein GRP1A-like [Nelumbo nucifera]	YDGGSRYSGGGGGSD	TRINITY_DN93986_c0_g1_m.27300	TRINITY_DN93986_c0_g1_m.27300 ATP-dependent zinc metalloprotease FTSH 1, chloroplastic	String	CK1/CK1
TRINITY_DN89149_c2_g1_m.22940-152S	TRINITY_DN89149_c2_g1_m.22940	152	S	PREDICTED: glycine-rich RNA-binding protein GRP1A-like [Nelumbo nucifera]	YDGGSRYSGGGGGSD	TRINITY_DN94362_c0_g1_m.27735	TRINITY_DN94362_c0_g1_m.27735 ATP-dependent zinc metalloprotease FTSH 2, chloroplastic	String	CK1/CK1
TRINITY_DN89149_c2_g1_m.22940-158S	TRINITY_DN89149_c2_g1_m.22940	158	S	PREDICTED: glycine-rich RNA-binding protein GRP1A-like [Nelumbo nucifera]	YSGGGGGSDGNWRN*	TRINITY_DN93986_c0_g1_m.27300	TRINITY_DN93986_c0_g1_m.27300 ATP-dependent zinc metalloprotease FTSH 1, chloroplastic	String	CK1/CK1
TRINITY_DN89149_c2_g1_m.22940-158S	TRINITY_DN89149_c2_g1_m.22940	158	S	PREDICTED: glycine-rich RNA-binding protein GRP1A-like [Nelumbo nucifera]	YSGGGGGSDGNWRN*	TRINITY_DN94362_c0_g1_m.27735	TRINITY_DN94362_c0_g1_m.27735 ATP-dependent zinc metalloprotease FTSH 2, chloroplastic	String	CK1/CK1
TRINITY_DN90419_c0_g1_m.23874-129S	TRINITY_DN90419_c0_g1_m.23874	129	S	PREDICTED: plant UBX domain-containing protein 4-like [Phoenix dactylifera]	RRSSGPGSGSDSDEP	TRINITY_DN103856_c1_g1_m.7768	TRINITY_DN103856_c1_g1_m.7768 Cell division control protein 48 like B	String	CK1/CK1
TRINITY_DN90419_c0_g1_m.23874-129S	TRINITY_DN90419_c0_g1_m.23874	129	S	PREDICTED: plant UBX domain-containing protein 4-like [Phoenix dactylifera]	RRSSGPGSGSDSDEP	TRINITY_DN104086_c0_g3_m.8258	TRINITY_DN104086_c0_g3_m.8258 ATPase family AAA domain-containing protein 1-A isoform X3	String	CK1/CK1
TRINITY_DN90419_c0_g1_m.23874-129S	TRINITY_DN90419_c0_g1_m.23874	129	S	PREDICTED: plant UBX domain-containing protein 4-like [Phoenix dactylifera]	RRSSGPGSGSDSDEP	TRINITY_DN94547_c2_g2_m.27971	TRINITY_DN94547_c2_g2_m.27971 Cell division cycle protein 48 like	String	CK1/CK1
TRINITY_DN92120_c0_g1_m.25332-81S	TRINITY_DN92120_c0_g1_m.25332	81	S	PREDICTED: 2,3-bisphosphoglycerate-independent phosphoglycerate mutase [Elaeis guineensis]	TEDDMGNSEVGHNAL	TRINITY_DN91092_c0_g1_m.24414	TRINITY_DN91092_c0_g1_m.24414 ATP-dependent zinc metalloprotease FTSH 8, mitochondrial	String	CK1/CK1
TRINITY_DN92393_c0_g1_m.25597-16S	TRINITY_DN92393_c0_g1_m.25597	16	S	BTB/POZ and MATH domain-containing protein 4-like [Asparagus officinalis]	PERDLSISPTSSRSV	TRINITY_DN98540_c3_g1_m.33756	TRINITY_DN98540_c3_g1_m.33756 Casein kinase I isoform delta-like	String	CK1/CK1
TRINITY_DN92393_c0_g1_m.25597-16S	TRINITY_DN92393_c0_g1_m.25597	16	S	BTB/POZ and MATH domain-containing protein 4-like [Asparagus officinalis]	PERDLSISPTSSRSV	TRINITY_DN98540_c7_g1_m.33760	TRINITY_DN98540_c7_g1_m.33760 Casein kinase I isoform delta-like	String	CK1/CK1
TRINITY_DN92499_c0_g1_m.25713-512S	TRINITY_DN92499_c0_g1_m.25713	512	S	PREDICTED: stromal 70 kDa heat shock-related protein, chloroplastic-like [Musa acuminata subsp. malaccensis]	EFVRDNKSVGSFRLD	TRINITY_DN103493_c0_g1_m.6956	TRINITY_DN103493_c0_g1_m.6956 Chaperone protein ClpB1	String	CK1/CK1
TRINITY_DN92499_c0_g1_m.25713-512S	TRINITY_DN92499_c0_g1_m.25713	512	S	PREDICTED: stromal 70 kDa heat shock-related protein, chloroplastic-like [Musa acuminata subsp. malaccensis]	EFVRDNKSVGSFRLD	TRINITY_DN105035_c0_g4_m.10394	TRINITY_DN105035_c0_g4_m.10394 Cell division control protein 48 like E	String	CK1/CK1
TRINITY_DN92499_c0_g1_m.25713-512S	TRINITY_DN92499_c0_g1_m.25713	512	S	PREDICTED: stromal 70 kDa heat shock-related protein, chloroplastic-like [Musa acuminata subsp. malaccensis]	EFVRDNKSVGSFRLD	TRINITY_DN92162_c0_g1_m.25376	TRINITY_DN92162_c0_g1_m.25376 Chaperone protein ClpB3, chloroplastic	String	CK1/CK1
TRINITY_DN92499_c0_g1_m.25713-636S	TRINITY_DN92499_c0_g1_m.25713	636	S	PREDICTED: stromal 70 kDa heat shock-related protein, chloroplastic-like [Musa acuminata subsp. malaccensis]	KELKDAISGGSTQSI	TRINITY_DN103493_c0_g1_m.6956	TRINITY_DN103493_c0_g1_m.6956 Chaperone protein ClpB1	String	CK1/CK1
TRINITY_DN92499_c0_g1_m.25713-636S	TRINITY_DN92499_c0_g1_m.25713	636	S	PREDICTED: stromal 70 kDa heat shock-related protein, chloroplastic-like [Musa acuminata subsp. malaccensis]	KELKDAISGGSTQSI	TRINITY_DN105035_c0_g4_m.10394	TRINITY_DN105035_c0_g4_m.10394 Cell division control protein 48 like E	String	CK1/CK1
TRINITY_DN92499_c0_g1_m.25713-636S	TRINITY_DN92499_c0_g1_m.25713	636	S	PREDICTED: stromal 70 kDa heat shock-related protein, chloroplastic-like [Musa acuminata subsp. malaccensis]	KELKDAISGGSTQSI	TRINITY_DN92162_c0_g1_m.25376	TRINITY_DN92162_c0_g1_m.25376 Chaperone protein ClpB3, chloroplastic	String	CK1/CK1
TRINITY_DN92741_c0_g1_m.25924-355S	TRINITY_DN92741_c0_g1_m.25924	355	S	26S proteasome non-ATPase regulatory subunit 2 homolog A-like [Ananas comosus]	HLIDGRASASSSLDS	TRINITY_DN102486_c1_g1_m.4787	TRINITY_DN102486_c1_g1_m.4787 Katanin p60 ATPase-containing subunit A1	String	CK1/CK1
TRINITY_DN92741_c0_g1_m.25924-355S	TRINITY_DN92741_c0_g1_m.25924	355	S	26S proteasome non-ATPase regulatory subunit 2 homolog A-like [Ananas comosus]	HLIDGRASASSSLDS	TRINITY_DN102600_c0_g1_m.5048	TRINITY_DN102600_c0_g1_m.5048 26S proteasome regulatory subunit S10B-like B	String	CK1/CK1
TRINITY_DN92741_c0_g1_m.25924-355S	TRINITY_DN92741_c0_g1_m.25924	355	S	26S proteasome non-ATPase regulatory subunit 2 homolog A-like [Ananas comosus]	HLIDGRASASSSLDS	TRINITY_DN103856_c1_g1_m.7768	TRINITY_DN103856_c1_g1_m.7768 Cell division control protein 48 like B	String	CK1/CK1
TRINITY_DN92741_c0_g1_m.25924-355S	TRINITY_DN92741_c0_g1_m.25924	355	S	26S proteasome non-ATPase regulatory subunit 2 homolog A-like [Ananas comosus]	HLIDGRASASSSLDS	TRINITY_DN104086_c0_g3_m.8258	TRINITY_DN104086_c0_g3_m.8258 ATPase family AAA domain-containing protein 1-A isoform X3	String	CK1/CK1
TRINITY_DN92741_c0_g1_m.25924-355S	TRINITY_DN92741_c0_g1_m.25924	355	S	26S proteasome non-ATPase regulatory subunit 2 homolog A-like [Ananas comosus]	HLIDGRASASSSLDS	TRINITY_DN104481_c0_g11_m.9096	TRINITY_DN104481_c0_g11_m.9096 26S protease regulatory subunit 8 like A	String	CK1/CK1
TRINITY_DN92741_c0_g1_m.25924-355S	TRINITY_DN92741_c0_g1_m.25924	355	S	26S proteasome non-ATPase regulatory subunit 2 homolog A-like [Ananas comosus]	HLIDGRASASSSLDS	TRINITY_DN104481_c0_g3_m.9100	TRINITY_DN104481_c0_g3_m.9100 26S proteasome regulatory subunit T6	String	CK1/CK1
TRINITY_DN92741_c0_g1_m.25924-355S	TRINITY_DN92741_c0_g1_m.25924	355	S	26S proteasome non-ATPase regulatory subunit 2 homolog A-like [Ananas comosus]	HLIDGRASASSSLDS	TRINITY_DN105328_c1_g1_m.11051	TRINITY_DN105328_c1_g1_m.11051 ATPase family AAA domain-containing protein	String	CK1/CK1
TRINITY_DN92741_c0_g1_m.25924-355S	TRINITY_DN92741_c0_g1_m.25924	355	S	26S proteasome non-ATPase regulatory subunit 2 homolog A-like [Ananas comosus]	HLIDGRASASSSLDS	TRINITY_DN88657_c0_g1_m.22651	TRINITY_DN88657_c0_g1_m.22651 26S protease regulatory subunit 6A like	String	CK1/CK1
TRINITY_DN92741_c0_g1_m.25924-355S	TRINITY_DN92741_c0_g1_m.25924	355	S	26S proteasome non-ATPase regulatory subunit 2 homolog A-like [Ananas comosus]	HLIDGRASASSSLDS	TRINITY_DN94547_c2_g2_m.27971	TRINITY_DN94547_c2_g2_m.27971 Cell division cycle protein 48 like	String	CK1/CK1
TRINITY_DN92741_c0_g1_m.25924-355S	TRINITY_DN92741_c0_g1_m.25924	355	S	26S proteasome non-ATPase regulatory subunit 2 homolog A-like [Ananas comosus]	HLIDGRASASSSLDS	TRINITY_DN95525_c0_g1_m.29253	TRINITY_DN95525_c0_g1_m.29253 26S protease regulatory subunit 6B like	String	CK1/CK1
TRINITY_DN92741_c0_g1_m.25924-355S	TRINITY_DN92741_c0_g1_m.25924	355	S	26S proteasome non-ATPase regulatory subunit 2 homolog A-like [Ananas comosus]	HLIDGRASASSSLDS	TRINITY_DN97599_c0_g2_m.32264	TRINITY_DN97599_c0_g2_m.32264 ATPase family AAA domain-containing protein	String	CK1/CK1
TRINITY_DN92741_c0_g1_m.25924-355S	TRINITY_DN92741_c0_g1_m.25924	355	S	26S proteasome non-ATPase regulatory subunit 2 homolog A-like [Ananas comosus]	HLIDGRASASSSLDS	TRINITY_DN98035_c2_g1_m.32951	TRINITY_DN98035_c2_g1_m.32951 Katanin p60 ATPase-containing subunit A1	String	CK1/CK1
TRINITY_DN92741_c0_g1_m.25924-399S	TRINITY_DN92741_c0_g1_m.25924	399	S	26S proteasome non-ATPase regulatory subunit 2 homolog A-like [Ananas comosus]	PTSSGTSSPSWLFKN	TRINITY_DN102486_c1_g1_m.4787	TRINITY_DN102486_c1_g1_m.4787 Katanin p60 ATPase-containing subunit A1	String	CK1/CK1
TRINITY_DN92741_c0_g1_m.25924-399S	TRINITY_DN92741_c0_g1_m.25924	399	S	26S proteasome non-ATPase regulatory subunit 2 homolog A-like [Ananas comosus]	PTSSGTSSPSWLFKN	TRINITY_DN102600_c0_g1_m.5048	TRINITY_DN102600_c0_g1_m.5048 26S proteasome regulatory subunit S10B-like B	String	CK1/CK1
TRINITY_DN92741_c0_g1_m.25924-399S	TRINITY_DN92741_c0_g1_m.25924	399	S	26S proteasome non-ATPase regulatory subunit 2 homolog A-like [Ananas comosus]	PTSSGTSSPSWLFKN	TRINITY_DN103856_c1_g1_m.7768	TRINITY_DN103856_c1_g1_m.7768 Cell division control protein 48 like B	String	CK1/CK1
TRINITY_DN92741_c0_g1_m.25924-399S	TRINITY_DN92741_c0_g1_m.25924	399	S	26S proteasome non-ATPase regulatory subunit 2 homolog A-like [Ananas comosus]	PTSSGTSSPSWLFKN	TRINITY_DN104086_c0_g3_m.8258	TRINITY_DN104086_c0_g3_m.8258 ATPase family AAA domain-containing protein 1-A isoform X3	String	CK1/CK1
TRINITY_DN92741_c0_g1_m.25924-399S	TRINITY_DN92741_c0_g1_m.25924	399	S	26S proteasome non-ATPase regulatory subunit 2 homolog A-like [Ananas comosus]	PTSSGTSSPSWLFKN	TRINITY_DN104481_c0_g11_m.9096	TRINITY_DN104481_c0_g11_m.9096 26S protease regulatory subunit 8 like A	String	CK1/CK1
TRINITY_DN92741_c0_g1_m.25924-399S	TRINITY_DN92741_c0_g1_m.25924	399	S	26S proteasome non-ATPase regulatory subunit 2 homolog A-like [Ananas comosus]	PTSSGTSSPSWLFKN	TRINITY_DN104481_c0_g3_m.9100	TRINITY_DN104481_c0_g3_m.9100 26S proteasome regulatory subunit T6	String	CK1/CK1
TRINITY_DN92741_c0_g1_m.25924-399S	TRINITY_DN92741_c0_g1_m.25924	399	S	26S proteasome non-ATPase regulatory subunit 2 homolog A-like [Ananas comosus]	PTSSGTSSPSWLFKN	TRINITY_DN105328_c1_g1_m.11051	TRINITY_DN105328_c1_g1_m.11051 ATPase family AAA domain-containing protein	String	CK1/CK1
TRINITY_DN92741_c0_g1_m.25924-399S	TRINITY_DN92741_c0_g1_m.25924	399	S	26S proteasome non-ATPase regulatory subunit 2 homolog A-like [Ananas comosus]	PTSSGTSSPSWLFKN	TRINITY_DN88657_c0_g1_m.22651	TRINITY_DN88657_c0_g1_m.22651 26S protease regulatory subunit 6A like	String	CK1/CK1
TRINITY_DN92741_c0_g1_m.25924-399S	TRINITY_DN92741_c0_g1_m.25924	399	S	26S proteasome non-ATPase regulatory subunit 2 homolog A-like [Ananas comosus]	PTSSGTSSPSWLFKN	TRINITY_DN94547_c2_g2_m.27971	TRINITY_DN94547_c2_g2_m.27971 Cell division cycle protein 48 like	String	CK1/CK1
TRINITY_DN92741_c0_g1_m.25924-399S	TRINITY_DN92741_c0_g1_m.25924	399	S	26S proteasome non-ATPase regulatory subunit 2 homolog A-like [Ananas comosus]	PTSSGTSSPSWLFKN	TRINITY_DN95525_c0_g1_m.29253	TRINITY_DN95525_c0_g1_m.29253 26S protease regulatory subunit 6B like	String	CK1/CK1
TRINITY_DN92741_c0_g1_m.25924-399S	TRINITY_DN92741_c0_g1_m.25924	399	S	26S proteasome non-ATPase regulatory subunit 2 homolog A-like [Ananas comosus]	PTSSGTSSPSWLFKN	TRINITY_DN97599_c0_g2_m.32264	TRINITY_DN97599_c0_g2_m.32264 ATPase family AAA domain-containing protein	String	CK1/CK1
TRINITY_DN92741_c0_g1_m.25924-399S	TRINITY_DN92741_c0_g1_m.25924	399	S	26S proteasome non-ATPase regulatory subunit 2 homolog A-like [Ananas comosus]	PTSSGTSSPSWLFKN	TRINITY_DN98035_c2_g1_m.32951	TRINITY_DN98035_c2_g1_m.32951 Katanin p60 ATPase-containing subunit A1	String	CK1/CK1
TRINITY_DN92841_c0_g1_m.26019-142S	TRINITY_DN92841_c0_g1_m.26019	142	S	PREDICTED: leucine-rich repeat extensin-like protein 5 [Elaeis guineensis]	VASSSAGSGSGSSRS	TRINITY_DN105631_c0_g2_m.11710	TRINITY_DN105631_c0_g2_m.11710 Cell division control protein 48 like C	String	CK1/CK1
TRINITY_DN92841_c0_g1_m.26019-166S	TRINITY_DN92841_c0_g1_m.26019	166	S	PREDICTED: leucine-rich repeat extensin-like protein 5 [Elaeis guineensis]	SKLESAPSSIGSLLD	TRINITY_DN105631_c0_g2_m.11710	TRINITY_DN105631_c0_g2_m.11710 Cell division control protein 48 like C	String	CK1/CK1
TRINITY_DN92841_c0_g1_m.26019-33S	TRINITY_DN92841_c0_g1_m.26019	33	S	PREDICTED: leucine-rich repeat extensin-like protein 5 [Elaeis guineensis]	PRSRGGESWDEPFPS	TRINITY_DN105631_c0_g2_m.11710	TRINITY_DN105631_c0_g2_m.11710 Cell division control protein 48 like C	String	CK1/CK1
TRINITY_DN92964_c0_g1_m.26151-263S	TRINITY_DN92964_c0_g1_m.26151	263	S	PREDICTED: oxygen-evolving enhancer protein 2, chloroplastic-like [Musa acuminata subsp. malaccensis]	KFVESAASSFNLA**	TRINITY_DN94362_c0_g1_m.27735	TRINITY_DN94362_c0_g1_m.27735 ATP-dependent zinc metalloprotease FTSH 2, chloroplastic	String	CK1/CK1
TRINITY_DN93007_c0_g1_m.26186-25S	TRINITY_DN93007_c0_g1_m.26186	25	S	EVI5-like protein [Asparagus officinalis]	EFEPGPASPLKQVDR	TRINITY_DN101765_c0_g1_m.3339	TRINITY_DN101765_c0_g1_m.3339 Rab-GAP TBC domain-containing protein	String	CK1/CK1
TRINITY_DN94615_c0_g1_m.28038-129S	TRINITY_DN94615_c0_g1_m.28038	129	S	PREDICTED: kxDL motif-containing protein 1 isoform X1 [Elaeis guineensis]	PDAFPDASTIKILDQ	TRINITY_DN102600_c0_g1_m.5048	TRINITY_DN102600_c0_g1_m.5048 26S proteasome regulatory subunit S10B-like B	String	CK1/CK1
TRINITY_DN94615_c0_g1_m.28038-129S	TRINITY_DN94615_c0_g1_m.28038	129	S	PREDICTED: kxDL motif-containing protein 1 isoform X1 [Elaeis guineensis]	PDAFPDASTIKILDQ	TRINITY_DN104481_c0_g11_m.9096	TRINITY_DN104481_c0_g11_m.9096 26S protease regulatory subunit 8 like A	String	CK1/CK1
TRINITY_DN94615_c0_g1_m.28038-129S	TRINITY_DN94615_c0_g1_m.28038	129	S	PREDICTED: kxDL motif-containing protein 1 isoform X1 [Elaeis guineensis]	PDAFPDASTIKILDQ	TRINITY_DN104481_c0_g3_m.9100	TRINITY_DN104481_c0_g3_m.9100 26S proteasome regulatory subunit T6	String	CK1/CK1
TRINITY_DN94615_c0_g1_m.28038-129S	TRINITY_DN94615_c0_g1_m.28038	129	S	PREDICTED: kxDL motif-containing protein 1 isoform X1 [Elaeis guineensis]	PDAFPDASTIKILDQ	TRINITY_DN95525_c0_g1_m.29253	TRINITY_DN95525_c0_g1_m.29253 26S protease regulatory subunit 6B like	String	CK1/CK1
TRINITY_DN94718_c0_g1_m.28173-300S	TRINITY_DN94718_c0_g1_m.28173	300	S	probable nucleoredoxin 2 isoform X2 [Asparagus officinalis]	GKGTSENSPLPKSSS	TRINITY_DN98781_c0_g1_m.34143	TRINITY_DN98781_c0_g1_m.34143 Putative pleckstrin-like, plant	String	CK1/CK1
TRINITY_DN95318_c0_g2_m.28941-375S	TRINITY_DN95318_c0_g2_m.28941	375	S	PREDICTED: serine/threonine-protein kinase EDR1 isoform X1 [Elaeis guineensis]	QQRTSGSSPEHPLSR	TRINITY_DN98744_c0_g1_m.34082	TRINITY_DN98744_c0_g1_m.34082 Casein kinase I isoform delta-like	String	CK1/CK1
TRINITY_DN95327_c0_g1_m.28954-93S	TRINITY_DN95327_c0_g1_m.28954	93	S	PREDICTED: dnaJ homolog subfamily B member 13-like [Elaeis guineensis]	SGGSSFFSGGDGSTT	TRINITY_DN104086_c0_g3_m.8258	TRINITY_DN104086_c0_g3_m.8258 ATPase family AAA domain-containing protein 1-A isoform X3	String	CK1/CK1
TRINITY_DN95327_c0_g1_m.28954-93S	TRINITY_DN95327_c0_g1_m.28954	93	S	PREDICTED: dnaJ homolog subfamily B member 13-like [Elaeis guineensis]	SGGSSFFSGGDGSTT	TRINITY_DN105302_c0_g2_m.11002	TRINITY_DN105302_c0_g2_m.11002 Diphthami_syn_2 domain-containing protein	String	CK1/CK1
TRINITY_DN95345_c0_g1_m.28985-230S	TRINITY_DN95345_c0_g1_m.28985	230	S	PREDICTED: probable acetyltransferase NATA1-like [Musa acuminata subsp. malaccensis]	YAVDEEDSAGRR***	TRINITY_DN94547_c2_g2_m.27971	TRINITY_DN94547_c2_g2_m.27971 Cell division cycle protein 48 like	String	CK1/CK1
TRINITY_DN95591_c0_g1_m.29358-24S	TRINITY_DN95591_c0_g1_m.29358	24	S	PREDICTED: mitotic spindle checkpoint protein MAD1 [Elaeis guineensis]	SEHESPVSDRRLVPY	TRINITY_DN91083_c2_g1_m.24402	TRINITY_DN91083_c2_g1_m.24402 Tubulin alpha chain (Fragment)	String	CK1/CK1
TRINITY_DN95591_c0_g1_m.29358-24S	TRINITY_DN95591_c0_g1_m.29358	24	S	PREDICTED: mitotic spindle checkpoint protein MAD1 [Elaeis guineensis]	SEHESPVSDRRLVPY	TRINITY_DN97433_c2_g1_m.32009	TRINITY_DN97433_c2_g1_m.32009 Tubulin alpha chain	String	CK1/CK1
TRINITY_DN95591_c0_g1_m.29358-24S	TRINITY_DN95591_c0_g1_m.29358	24	S	PREDICTED: mitotic spindle checkpoint protein MAD1 [Elaeis guineensis]	SEHESPVSDRRLVPY	TRINITY_DN97433_c4_g4_m.32011	TRINITY_DN97433_c4_g4_m.32011 Tubulin alpha chain	String	CK1/CK1
TRINITY_DN96519_c0_g1_m.30665-10S	TRINITY_DN96519_c0_g1_m.30665	10	S	glutamate decarboxylase [Asparagus officinalis]	LSRAQSESSDSSVHS	TRINITY_DN68564_c0_g1_m.17886	TRINITY_DN68564_c0_g1_m.17886 Glycine cleavage system H protein	String	CK1/CK1
TRINITY_DN96519_c0_g1_m.30665-10S	TRINITY_DN96519_c0_g1_m.30665	10	S	glutamate decarboxylase [Asparagus officinalis]	LSRAQSESSDSSVHS	TRINITY_DN91232_c0_g2_m.24524	TRINITY_DN91232_c0_g2_m.24524 Glycine cleavage system H protein	String	CK1/CK1
TRINITY_DN96519_c0_g1_m.30665-11S	TRINITY_DN96519_c0_g1_m.30665	11	S	glutamate decarboxylase [Asparagus officinalis]	SRAQSESSDSSVHST	TRINITY_DN68564_c0_g1_m.17886	TRINITY_DN68564_c0_g1_m.17886 Glycine cleavage system H protein	String	CK1/CK1
TRINITY_DN96519_c0_g1_m.30665-11S	TRINITY_DN96519_c0_g1_m.30665	11	S	glutamate decarboxylase [Asparagus officinalis]	SRAQSESSDSSVHST	TRINITY_DN91232_c0_g2_m.24524	TRINITY_DN91232_c0_g2_m.24524 Glycine cleavage system H protein	String	CK1/CK1
TRINITY_DN96519_c0_g1_m.30665-8S	TRINITY_DN96519_c0_g1_m.30665	8	S	glutamate decarboxylase [Asparagus officinalis]	MVLSRAQSESSDSSV	TRINITY_DN68564_c0_g1_m.17886	TRINITY_DN68564_c0_g1_m.17886 Glycine cleavage system H protein	String	CK1/CK1
TRINITY_DN96519_c0_g1_m.30665-8S	TRINITY_DN96519_c0_g1_m.30665	8	S	glutamate decarboxylase [Asparagus officinalis]	MVLSRAQSESSDSSV	TRINITY_DN91232_c0_g2_m.24524	TRINITY_DN91232_c0_g2_m.24524 Glycine cleavage system H protein	String	CK1/CK1
TRINITY_DN99674_c1_g3_m.35628-634S	TRINITY_DN99674_c1_g3_m.35628	634	S	PREDICTED: heat shock cognate 70 kDa protein 2 [Oryza sativa Japonica Group]	GMDEDGPSAGGSGAG	TRINITY_DN103493_c0_g1_m.6956	TRINITY_DN103493_c0_g1_m.6956 Chaperone protein ClpB1	String	CK1/CK1
TRINITY_DN99674_c1_g3_m.35628-634S	TRINITY_DN99674_c1_g3_m.35628	634	S	PREDICTED: heat shock cognate 70 kDa protein 2 [Oryza sativa Japonica Group]	GMDEDGPSAGGSGAG	TRINITY_DN104481_c0_g11_m.9096	TRINITY_DN104481_c0_g11_m.9096 26S protease regulatory subunit 8 like A	String	CK1/CK1
TRINITY_DN99674_c1_g3_m.35628-634S	TRINITY_DN99674_c1_g3_m.35628	634	S	PREDICTED: heat shock cognate 70 kDa protein 2 [Oryza sativa Japonica Group]	GMDEDGPSAGGSGAG	TRINITY_DN104481_c0_g3_m.9100	TRINITY_DN104481_c0_g3_m.9100 26S proteasome regulatory subunit T6	String	CK1/CK1
TRINITY_DN99674_c1_g3_m.35628-634S	TRINITY_DN99674_c1_g3_m.35628	634	S	PREDICTED: heat shock cognate 70 kDa protein 2 [Oryza sativa Japonica Group]	GMDEDGPSAGGSGAG	TRINITY_DN95525_c0_g1_m.29253	TRINITY_DN95525_c0_g1_m.29253 26S protease regulatory subunit 6B like	String	CK1/CK1
TRINITY_DN99674_c1_g3_m.35628-638S	TRINITY_DN99674_c1_g3_m.35628	638	S	PREDICTED: heat shock cognate 70 kDa protein 2 [Oryza sativa Japonica Group]	DGPSAGGSGAGPKIE	TRINITY_DN103493_c0_g1_m.6956	TRINITY_DN103493_c0_g1_m.6956 Chaperone protein ClpB1	String	CK1/CK1
TRINITY_DN99674_c1_g3_m.35628-638S	TRINITY_DN99674_c1_g3_m.35628	638	S	PREDICTED: heat shock cognate 70 kDa protein 2 [Oryza sativa Japonica Group]	DGPSAGGSGAGPKIE	TRINITY_DN104481_c0_g11_m.9096	TRINITY_DN104481_c0_g11_m.9096 26S protease regulatory subunit 8 like A	String	CK1/CK1
TRINITY_DN99674_c1_g3_m.35628-638S	TRINITY_DN99674_c1_g3_m.35628	638	S	PREDICTED: heat shock cognate 70 kDa protein 2 [Oryza sativa Japonica Group]	DGPSAGGSGAGPKIE	TRINITY_DN104481_c0_g3_m.9100	TRINITY_DN104481_c0_g3_m.9100 26S proteasome regulatory subunit T6	String	CK1/CK1
TRINITY_DN99674_c1_g3_m.35628-638S	TRINITY_DN99674_c1_g3_m.35628	638	S	PREDICTED: heat shock cognate 70 kDa protein 2 [Oryza sativa Japonica Group]	DGPSAGGSGAGPKIE	TRINITY_DN95525_c0_g1_m.29253	TRINITY_DN95525_c0_g1_m.29253 26S protease regulatory subunit 6B like	String	CK1/CK1
TRINITY_DN99677_c0_g1_m.35631-774S	TRINITY_DN99677_c0_g1_m.35631	774	S	PREDICTED: probable cytosolic oligopeptidase A [Elaeis guineensis]	EFRGREPSPEALLRH	TRINITY_DN91092_c0_g1_m.24414	TRINITY_DN91092_c0_g1_m.24414 ATP-dependent zinc metalloprotease FTSH 8, mitochondrial	String	CK1/CK1
TRINITY_DN99677_c0_g1_m.35631-774S	TRINITY_DN99677_c0_g1_m.35631	774	S	PREDICTED: probable cytosolic oligopeptidase A [Elaeis guineensis]	EFRGREPSPEALLRH	TRINITY_DN92162_c0_g1_m.25376	TRINITY_DN92162_c0_g1_m.25376 Chaperone protein ClpB3, chloroplastic	String	CK1/CK1
TRINITY_DN100159_c0_g1_m.264-416S	TRINITY_DN100159_c0_g1_m.264	416	S	PREDICTED: LOW QUALITY PROTEIN: transcription factor GTE4-like [Elaeis guineensis]	ERSDSTLSPFSVDLK	TRINITY_DN103475_c4_g3_m.6922	TRINITY_DN103475_c4_g3_m.6922 DNA helicase INO80	String	CMGC/CDK
TRINITY_DN100159_c0_g1_m.264-416S	TRINITY_DN100159_c0_g1_m.264	416	S	PREDICTED: LOW QUALITY PROTEIN: transcription factor GTE4-like [Elaeis guineensis]	ERSDSTLSPFSVDLK	TRINITY_DN103624_c0_g1_m.7264	TRINITY_DN103624_c0_g1_m.7264 Chromatin structure-remodeling complex protein SYD	String	CMGC/CDK
TRINITY_DN100360_c4_g4_m.623-126S	TRINITY_DN100360_c4_g4_m.623	126	S	ubiquitin fusion degradation protein 1 homolog [Asparagus officinalis]	TKDFLDISNPKAILE	TRINITY_DN86513_c0_g1_m.21621	TRINITY_DN86513_c0_g1_m.21621 Putative 26S proteasome non-ATPase regulatory subunit 7	String	CMGC/CDK
TRINITY_DN100369_c0_g1_m.633-425S	TRINITY_DN100369_c0_g1_m.633	425	S	PREDICTED: protein RRC1-like isoform X2 [Nelumbo nucifera]	PPLPTAQSPEHVKES	TRINITY_DN90448_c0_g1_m.23891	TRINITY_DN90448_c0_g1_m.23891 Matrin-type domain-containing protein	String	CMGC/CDK
TRINITY_DN100371_c0_g1_m.637-107S	TRINITY_DN100371_c0_g1_m.637	107	S	PREDICTED: serine/arginine-rich splicing factor RS31 isoform X2 [Capsicum annuum]	DPYHRSVSPIYRSRP	TRINITY_DN99334_c0_g1_m.35071	TRINITY_DN99334_c0_g1_m.35071 PWI domain-containing protein	String	CMGC/CDK
TRINITY_DN100371_c0_g1_m.637-115S	TRINITY_DN100371_c0_g1_m.637	115	S	PREDICTED: serine/arginine-rich splicing factor RS31 isoform X2 [Capsicum annuum]	PIYRSRPSPDYGRRP	TRINITY_DN99334_c0_g1_m.35071	TRINITY_DN99334_c0_g1_m.35071 PWI domain-containing protein	String	CMGC/CDK
TRINITY_DN100371_c0_g1_m.637-124S	TRINITY_DN100371_c0_g1_m.637	124	S	PREDICTED: serine/arginine-rich splicing factor RS31 isoform X2 [Capsicum annuum]	DYGRRPRSPDYDHFN	TRINITY_DN99334_c0_g1_m.35071	TRINITY_DN99334_c0_g1_m.35071 PWI domain-containing protein	String	CMGC/CDK
TRINITY_DN100371_c0_g1_m.637-90S	TRINITY_DN100371_c0_g1_m.637	90	S	PREDICTED: serine/arginine-rich splicing factor RS31 isoform X2 [Capsicum annuum]	ERGDRFDSPRRDYGG	TRINITY_DN99334_c0_g1_m.35071	TRINITY_DN99334_c0_g1_m.35071 PWI domain-containing protein	String	CMGC/CDK
TRINITY_DN100388_c0_g1_m.679-834S	TRINITY_DN100388_c0_g1_m.679	834	S	PREDICTED: intron-binding protein aquarius [Elaeis guineensis]	DLKSKIISPIHNSEE	TRINITY_DN90448_c0_g1_m.23891	TRINITY_DN90448_c0_g1_m.23891 Matrin-type domain-containing protein	String	CMGC/CDK
TRINITY_DN100388_c0_g1_m.679-834S	TRINITY_DN100388_c0_g1_m.679	834	S	PREDICTED: intron-binding protein aquarius [Elaeis guineensis]	DLKSKIISPIHNSEE	TRINITY_DN96262_c0_g2_m.30299	TRINITY_DN96262_c0_g2_m.30299 ABC transporter domain-containing protein	String	CMGC/CDK
TRINITY_DN100388_c0_g1_m.679-834S	TRINITY_DN100388_c0_g1_m.679	834	S	PREDICTED: intron-binding protein aquarius [Elaeis guineensis]	DLKSKIISPIHNSEE	TRINITY_DN99334_c0_g1_m.35071	TRINITY_DN99334_c0_g1_m.35071 PWI domain-containing protein	String	CMGC/CDK
TRINITY_DN100668_c2_g2_m.1215-269T	TRINITY_DN100668_c2_g2_m.1215	269	T	PREDICTED: mRNA-capping enzyme [Musa acuminata subsp. malaccensis]	EKLVCPPTPDWKRSS	TRINITY_DN98710_c1_g2_m.34019	TRINITY_DN98710_c1_g2_m.34019 Cyclin-dependent kinase D-1	String	CMGC/CDK
TRINITY_DN100668_c2_g2_m.1215-269T	TRINITY_DN100668_c2_g2_m.1215	269	T	PREDICTED: mRNA-capping enzyme [Musa acuminata subsp. malaccensis]	EKLVCPPTPDWKRSS	TRINITY_DN99334_c0_g1_m.35071	TRINITY_DN99334_c0_g1_m.35071 PWI domain-containing protein	String	CMGC/CDK
TRINITY_DN100739_c1_g1_m.1352-553S	TRINITY_DN100739_c1_g1_m.1352	553	S	PREDICTED: ATP-dependent RNA helicase-like protein DB10 isoform X1 [Phoenix dactylifera]	DHHHGGQSPPPRKRR	TRINITY_DN105601_c0_g3_m.11636	TRINITY_DN105601_c0_g3_m.11636 NUC173 domain-containing protein	String	CMGC/CDK
TRINITY_DN100739_c1_g1_m.1352-570S	TRINITY_DN100739_c1_g1_m.1352	570	S	PREDICTED: ATP-dependent RNA helicase-like protein DB10 isoform X1 [Phoenix dactylifera]	SSDRHYCSPPPPRRE	TRINITY_DN105601_c0_g3_m.11636	TRINITY_DN105601_c0_g3_m.11636 NUC173 domain-containing protein	String	CMGC/CDK
TRINITY_DN100739_c1_g1_m.1352-587S	TRINITY_DN100739_c1_g1_m.1352	587	S	PREDICTED: ATP-dependent RNA helicase-like protein DB10 isoform X1 [Phoenix dactylifera]	IDCHRGPSPPKKKIF	TRINITY_DN105601_c0_g3_m.11636	TRINITY_DN105601_c0_g3_m.11636 NUC173 domain-containing protein	String	CMGC/CDK
TRINITY_DN100927_c0_g1_m.1686-718S	TRINITY_DN100927_c0_g1_m.1686	718	S	RNA ligase, putative [Medicago truncatula]	LEQYARRSPQNQVLI	TRINITY_DN96820_c1_g1_m.31112	TRINITY_DN96820_c1_g1_m.31112 Auxin response factor	String	CMGC/CDK
TRINITY_DN101062_c0_g1_m.1946-502S	TRINITY_DN101062_c0_g1_m.1946	502	S	DEAD-box ATP-dependent RNA helicase 46 [Ananas comosus]	RKFGAPDSPNISVDA	TRINITY_DN105601_c0_g3_m.11636	TRINITY_DN105601_c0_g3_m.11636 NUC173 domain-containing protein	String	CMGC/CDK
TRINITY_DN101113_c0_g1_m.2042-253T	TRINITY_DN101113_c0_g1_m.2042	253	T	PREDICTED: DEAD-box ATP-dependent RNA helicase 3, chloroplastic-like [Phoenix dactylifera]	GVDVVVGTPGRIIDL	TRINITY_DN105601_c0_g3_m.11636	TRINITY_DN105601_c0_g3_m.11636 NUC173 domain-containing protein	String	CMGC/CDK
TRINITY_DN101152_c0_g1_m.2111-282S	TRINITY_DN101152_c0_g1_m.2111	282	S	PREDICTED: mediator of RNA polymerase II transcription subunit 12-like [Phoenix dactylifera]	AFSRDQSSPSLLSGS	TRINITY_DN95432_c0_g1_m.29134	TRINITY_DN95432_c0_g1_m.29134 Cyclin-dependent kinase E-1	String	CMGC/CDK
TRINITY_DN101168_c0_g1_m.2148-1113S	TRINITY_DN101168_c0_g1_m.2148	1113	S	PREDICTED: pre-mRNA-processing protein 40C isoform X2 [Elaeis guineensis]	NSEGKNRSPADASWR	TRINITY_DN90448_c0_g1_m.23891	TRINITY_DN90448_c0_g1_m.23891 Matrin-type domain-containing protein	String	CMGC/CDK
TRINITY_DN101168_c0_g1_m.2148-1113S	TRINITY_DN101168_c0_g1_m.2148	1113	S	PREDICTED: pre-mRNA-processing protein 40C isoform X2 [Elaeis guineensis]	NSEGKNRSPADASWR	TRINITY_DN99334_c0_g1_m.35071	TRINITY_DN99334_c0_g1_m.35071 PWI domain-containing protein	String	CMGC/CDK
TRINITY_DN101168_c0_g1_m.2148-1121S	TRINITY_DN101168_c0_g1_m.2148	1121	S	PREDICTED: pre-mRNA-processing protein 40C isoform X2 [Elaeis guineensis]	PADASWRSPRRSHVR	TRINITY_DN90448_c0_g1_m.23891	TRINITY_DN90448_c0_g1_m.23891 Matrin-type domain-containing protein	String	CMGC/CDK
TRINITY_DN101168_c0_g1_m.2148-1121S	TRINITY_DN101168_c0_g1_m.2148	1121	S	PREDICTED: pre-mRNA-processing protein 40C isoform X2 [Elaeis guineensis]	PADASWRSPRRSHVR	TRINITY_DN99334_c0_g1_m.35071	TRINITY_DN99334_c0_g1_m.35071 PWI domain-containing protein	String	CMGC/CDK
TRINITY_DN101300_c0_g1_m.2417-760T	TRINITY_DN101300_c0_g1_m.2417	760	T	PREDICTED: nuclear pore complex protein NUP98A isoform X1 [Elaeis guineensis]	DDELAPGTPKADALF	TRINITY_DN96262_c0_g2_m.30299	TRINITY_DN96262_c0_g2_m.30299 ABC transporter domain-containing protein	String	CMGC/CDK
TRINITY_DN101809_c0_g1_m.3414-633S	TRINITY_DN101809_c0_g1_m.3414	633	S	PREDICTED: protein starmaker [Musa acuminata subsp. malaccensis]	NSTLSADSPKERVVP	TRINITY_DN90448_c0_g1_m.23891	TRINITY_DN90448_c0_g1_m.23891 Matrin-type domain-containing protein	String	CMGC/CDK
TRINITY_DN101809_c0_g1_m.3414-633S	TRINITY_DN101809_c0_g1_m.3414	633	S	PREDICTED: protein starmaker [Musa acuminata subsp. malaccensis]	NSTLSADSPKERVVP	TRINITY_DN99334_c0_g1_m.35071	TRINITY_DN99334_c0_g1_m.35071 PWI domain-containing protein	String	CMGC/CDK
TRINITY_DN101809_c0_g1_m.3414-736S	TRINITY_DN101809_c0_g1_m.3414	736	S	PREDICTED: protein starmaker [Musa acuminata subsp. malaccensis]	RLEVPPPSPAQISPT	TRINITY_DN90448_c0_g1_m.23891	TRINITY_DN90448_c0_g1_m.23891 Matrin-type domain-containing protein	String	CMGC/CDK
TRINITY_DN101809_c0_g1_m.3414-736S	TRINITY_DN101809_c0_g1_m.3414	736	S	PREDICTED: protein starmaker [Musa acuminata subsp. malaccensis]	RLEVPPPSPAQISPT	TRINITY_DN99334_c0_g1_m.35071	TRINITY_DN99334_c0_g1_m.35071 PWI domain-containing protein	String	CMGC/CDK
TRINITY_DN101809_c0_g1_m.3414-741S	TRINITY_DN101809_c0_g1_m.3414	741	S	PREDICTED: protein starmaker [Musa acuminata subsp. malaccensis]	PPSPAQISPTPATPK	TRINITY_DN90448_c0_g1_m.23891	TRINITY_DN90448_c0_g1_m.23891 Matrin-type domain-containing protein	String	CMGC/CDK
TRINITY_DN101809_c0_g1_m.3414-741S	TRINITY_DN101809_c0_g1_m.3414	741	S	PREDICTED: protein starmaker [Musa acuminata subsp. malaccensis]	PPSPAQISPTPATPK	TRINITY_DN99334_c0_g1_m.35071	TRINITY_DN99334_c0_g1_m.35071 PWI domain-containing protein	String	CMGC/CDK
TRINITY_DN102027_c0_g1_m.3815-1029S	TRINITY_DN102027_c0_g1_m.3815	1029	S	PREDICTED: protein MODIFIER OF SNC1 1 [Phoenix dactylifera]	DSDEIKHSPKLLEPL	TRINITY_DN103475_c4_g3_m.6922	TRINITY_DN103475_c4_g3_m.6922 DNA helicase INO80	String	CMGC/CDK
TRINITY_DN102027_c0_g1_m.3815-476S	TRINITY_DN102027_c0_g1_m.3815	476	S	PREDICTED: protein MODIFIER OF SNC1 1 [Phoenix dactylifera]	VLLKHHGSPEEKDTF	TRINITY_DN103475_c4_g3_m.6922	TRINITY_DN103475_c4_g3_m.6922 DNA helicase INO80	String	CMGC/CDK
TRINITY_DN102225_c0_g1_m.4215-103S	TRINITY_DN102225_c0_g1_m.4215	103	S	PREDICTED: pre-mRNA-splicing factor CWC22 homolog [Elaeis guineensis]	YSVQRSESPEPWLDR	TRINITY_DN90448_c0_g1_m.23891	TRINITY_DN90448_c0_g1_m.23891 Matrin-type domain-containing protein	String	CMGC/CDK
TRINITY_DN102225_c0_g1_m.4215-33S	TRINITY_DN102225_c0_g1_m.4215	33	S	PREDICTED: pre-mRNA-splicing factor CWC22 homolog [Elaeis guineensis]	RDRRRRKSPIPSSSF	TRINITY_DN90448_c0_g1_m.23891	TRINITY_DN90448_c0_g1_m.23891 Matrin-type domain-containing protein	String	CMGC/CDK
TRINITY_DN102586_c0_g1_m.5023-83S	TRINITY_DN102586_c0_g1_m.5023	83	S	PREDICTED: DNA helicase INO80-like isoform X1 [Elaeis guineensis]	LNKAMFDSDGGLKSF	TRINITY_DN103008_c0_g1_m.5883	TRINITY_DN103008_c0_g1_m.5883 Chromatin structure-remodeling complex protein SYD	String	CMGC/CDK
TRINITY_DN102586_c0_g1_m.5023-83S	TRINITY_DN102586_c0_g1_m.5023	83	S	PREDICTED: DNA helicase INO80-like isoform X1 [Elaeis guineensis]	LNKAMFDSDGGLKSF	TRINITY_DN103475_c4_g3_m.6922	TRINITY_DN103475_c4_g3_m.6922 DNA helicase INO80	String	CMGC/CDK
TRINITY_DN102586_c0_g1_m.5023-83S	TRINITY_DN102586_c0_g1_m.5023	83	S	PREDICTED: DNA helicase INO80-like isoform X1 [Elaeis guineensis]	LNKAMFDSDGGLKSF	TRINITY_DN103624_c0_g1_m.7264	TRINITY_DN103624_c0_g1_m.7264 Chromatin structure-remodeling complex protein SYD	String	CMGC/CDK
TRINITY_DN102611_c1_g2_m.5076-106S	TRINITY_DN102611_c1_g2_m.5076	106	S	PREDICTED: probable inactive histone-lysine N-methyltransferase SUVR2 [Elaeis guineensis]	TVEAARTSPQRPTLV	TRINITY_DN101792_c0_g1_m.3380	TRINITY_DN101792_c0_g1_m.3380 DNA repair and recombination protein RAD54	String	CMGC/CDK
TRINITY_DN102611_c1_g2_m.5076-106S	TRINITY_DN102611_c1_g2_m.5076	106	S	PREDICTED: probable inactive histone-lysine N-methyltransferase SUVR2 [Elaeis guineensis]	TVEAARTSPQRPTLV	TRINITY_DN105090_c0_g1_m.10519	TRINITY_DN105090_c0_g1_m.10519 SWI/SNF-related matrix-associated actin-dependent regulator of chromatin subfamily A member 3-like 2	String	CMGC/CDK
TRINITY_DN102611_c1_g2_m.5076-170S	TRINITY_DN102611_c1_g2_m.5076	170	S	PREDICTED: probable inactive histone-lysine N-methyltransferase SUVR2 [Elaeis guineensis]	SHNCPELSPISGRVV	TRINITY_DN101792_c0_g1_m.3380	TRINITY_DN101792_c0_g1_m.3380 DNA repair and recombination protein RAD54	String	CMGC/CDK
TRINITY_DN102611_c1_g2_m.5076-170S	TRINITY_DN102611_c1_g2_m.5076	170	S	PREDICTED: probable inactive histone-lysine N-methyltransferase SUVR2 [Elaeis guineensis]	SHNCPELSPISGRVV	TRINITY_DN105090_c0_g1_m.10519	TRINITY_DN105090_c0_g1_m.10519 SWI/SNF-related matrix-associated actin-dependent regulator of chromatin subfamily A member 3-like 2	String	CMGC/CDK
TRINITY_DN102611_c1_g2_m.5076-416S	TRINITY_DN102611_c1_g2_m.5076	416	S	PREDICTED: probable inactive histone-lysine N-methyltransferase SUVR2 [Elaeis guineensis]	EPLKRAHSPNPSHGM	TRINITY_DN101792_c0_g1_m.3380	TRINITY_DN101792_c0_g1_m.3380 DNA repair and recombination protein RAD54	String	CMGC/CDK
TRINITY_DN102611_c1_g2_m.5076-416S	TRINITY_DN102611_c1_g2_m.5076	416	S	PREDICTED: probable inactive histone-lysine N-methyltransferase SUVR2 [Elaeis guineensis]	EPLKRAHSPNPSHGM	TRINITY_DN105090_c0_g1_m.10519	TRINITY_DN105090_c0_g1_m.10519 SWI/SNF-related matrix-associated actin-dependent regulator of chromatin subfamily A member 3-like 2	String	CMGC/CDK
TRINITY_DN102688_c4_g2_m.5212-625S	TRINITY_DN102688_c4_g2_m.5212	625	S	PREDICTED: transcription initiation factor TFIID subunit 4b-like isoform X3 [Phoenix dactylifera]	PLEAPGTSPPSSKKQ	TRINITY_DN98710_c1_g2_m.34019	TRINITY_DN98710_c1_g2_m.34019 Cyclin-dependent kinase D-1	String	CMGC/CDK
TRINITY_DN102849_c0_g1_m.5544-2024S	TRINITY_DN102849_c0_g1_m.5544	2024	S	ARM repeat superfamily protein [Arabidopsis thaliana]	DEVVDSNSPTQKRKK	TRINITY_DN103475_c4_g3_m.6922	TRINITY_DN103475_c4_g3_m.6922 DNA helicase INO80	String	CMGC/CDK
TRINITY_DN102849_c0_g1_m.5544-2024S	TRINITY_DN102849_c0_g1_m.5544	2024	S	ARM repeat superfamily protein [Arabidopsis thaliana]	DEVVDSNSPTQKRKK	TRINITY_DN105601_c0_g3_m.11636	TRINITY_DN105601_c0_g3_m.11636 NUC173 domain-containing protein	String	CMGC/CDK
TRINITY_DN102849_c0_g1_m.5544-2024S	TRINITY_DN102849_c0_g1_m.5544	2024	S	ARM repeat superfamily protein [Arabidopsis thaliana]	DEVVDSNSPTQKRKK	TRINITY_DN78165_c0_g1_m.19211	TRINITY_DN78165_c0_g1_m.19211 DEAD-box ATP-dependent RNA helicase 39	String	CMGC/CDK
TRINITY_DN102849_c0_g1_m.5544-2024S	TRINITY_DN102849_c0_g1_m.5544	2024	S	ARM repeat superfamily protein [Arabidopsis thaliana]	DEVVDSNSPTQKRKK	TRINITY_DN98399_c0_g1_m.33564	TRINITY_DN98399_c0_g1_m.33564 DEAD-box ATP-dependent RNA helicase 50	String	CMGC/CDK
TRINITY_DN102942_c1_g2_m.5740-247S	TRINITY_DN102942_c1_g2_m.5740	247	S	MACPF domain-containing protein At4g24290 isoform X1 [Asparagus officinalis]	RLRFAGSSPSSSYAT	TRINITY_DN101792_c0_g1_m.3380	TRINITY_DN101792_c0_g1_m.3380 DNA repair and recombination protein RAD54	String	CMGC/CDK
TRINITY_DN102956_c1_g1_m.5775-16S	TRINITY_DN102956_c1_g1_m.5775	16	S	PREDICTED: protein phosphatase 2C and cyclic nucleotide-binding/kinase domain-containing protein isoform X1 [Elaeis guineensis]	CIGHVPDSPRQEPKA	TRINITY_DN101900_c1_g1_m.3574	TRINITY_DN101900_c1_g1_m.3574 Putative serine/threonine-protein kinase	String	CMGC/CDK
TRINITY_DN102956_c1_g1_m.5775-16S	TRINITY_DN102956_c1_g1_m.5775	16	S	PREDICTED: protein phosphatase 2C and cyclic nucleotide-binding/kinase domain-containing protein isoform X1 [Elaeis guineensis]	CIGHVPDSPRQEPKA	TRINITY_DN102576_c0_g3_m.5005	TRINITY_DN102576_c0_g3_m.5005 Protein kinase domain	String	CMGC/CDK
TRINITY_DN102956_c1_g1_m.5775-16S	TRINITY_DN102956_c1_g1_m.5775	16	S	PREDICTED: protein phosphatase 2C and cyclic nucleotide-binding/kinase domain-containing protein isoform X1 [Elaeis guineensis]	CIGHVPDSPRQEPKA	TRINITY_DN103142_c3_g1_m.6171	TRINITY_DN103142_c3_g1_m.6171 Protein kinase domain-containing protein	String	CMGC/CDK
TRINITY_DN102956_c1_g1_m.5775-16S	TRINITY_DN102956_c1_g1_m.5775	16	S	PREDICTED: protein phosphatase 2C and cyclic nucleotide-binding/kinase domain-containing protein isoform X1 [Elaeis guineensis]	CIGHVPDSPRQEPKA	TRINITY_DN103624_c0_g1_m.7264	TRINITY_DN103624_c0_g1_m.7264 Chromatin structure-remodeling complex protein SYD	String	CMGC/CDK
TRINITY_DN102956_c1_g1_m.5775-16S	TRINITY_DN102956_c1_g1_m.5775	16	S	PREDICTED: protein phosphatase 2C and cyclic nucleotide-binding/kinase domain-containing protein isoform X1 [Elaeis guineensis]	CIGHVPDSPRQEPKA	TRINITY_DN104373_c0_g1_m.8868	TRINITY_DN104373_c0_g1_m.8868 Putative serine/threonine-protein kinase	String	CMGC/CDK
TRINITY_DN102956_c1_g1_m.5775-16S	TRINITY_DN102956_c1_g1_m.5775	16	S	PREDICTED: protein phosphatase 2C and cyclic nucleotide-binding/kinase domain-containing protein isoform X1 [Elaeis guineensis]	CIGHVPDSPRQEPKA	TRINITY_DN19348_c0_g1_m.15362	TRINITY_DN19348_c0_g1_m.15362 Putative serine/threonine-protein kinase	String	CMGC/CDK
TRINITY_DN102956_c1_g1_m.5775-16S	TRINITY_DN102956_c1_g1_m.5775	16	S	PREDICTED: protein phosphatase 2C and cyclic nucleotide-binding/kinase domain-containing protein isoform X1 [Elaeis guineensis]	CIGHVPDSPRQEPKA	TRINITY_DN60085_c0_g2_m.17191	TRINITY_DN60085_c0_g2_m.17191 Putative serine/threonine-protein kinase	String	CMGC/CDK
TRINITY_DN102956_c1_g1_m.5775-16S	TRINITY_DN102956_c1_g1_m.5775	16	S	PREDICTED: protein phosphatase 2C and cyclic nucleotide-binding/kinase domain-containing protein isoform X1 [Elaeis guineensis]	CIGHVPDSPRQEPKA	TRINITY_DN81951_c1_g1_m.20074	TRINITY_DN81951_c1_g1_m.20074 Cell division control protein 2 like A	String	CMGC/CDK
TRINITY_DN102956_c1_g1_m.5775-16S	TRINITY_DN102956_c1_g1_m.5775	16	S	PREDICTED: protein phosphatase 2C and cyclic nucleotide-binding/kinase domain-containing protein isoform X1 [Elaeis guineensis]	CIGHVPDSPRQEPKA	TRINITY_DN95432_c0_g1_m.29134	TRINITY_DN95432_c0_g1_m.29134 Cyclin-dependent kinase E-1	String	CMGC/CDK
TRINITY_DN102956_c1_g1_m.5775-16S	TRINITY_DN102956_c1_g1_m.5775	16	S	PREDICTED: protein phosphatase 2C and cyclic nucleotide-binding/kinase domain-containing protein isoform X1 [Elaeis guineensis]	CIGHVPDSPRQEPKA	TRINITY_DN95560_c1_g1_m.29305	TRINITY_DN95560_c1_g1_m.29305 Putative serine/threonine-protein kinase	String	CMGC/CDK
TRINITY_DN102956_c1_g1_m.5775-16S	TRINITY_DN102956_c1_g1_m.5775	16	S	PREDICTED: protein phosphatase 2C and cyclic nucleotide-binding/kinase domain-containing protein isoform X1 [Elaeis guineensis]	CIGHVPDSPRQEPKA	TRINITY_DN95560_c2_g1_m.29307	TRINITY_DN95560_c2_g1_m.29307 Putative serine/threonine-protein kinase	String	CMGC/CDK
TRINITY_DN102956_c1_g1_m.5775-16S	TRINITY_DN102956_c1_g1_m.5775	16	S	PREDICTED: protein phosphatase 2C and cyclic nucleotide-binding/kinase domain-containing protein isoform X1 [Elaeis guineensis]	CIGHVPDSPRQEPKA	TRINITY_DN97033_c0_g1_m.31383	TRINITY_DN97033_c0_g1_m.31383 Putative serine/threonine-protein kinase	String	CMGC/CDK
TRINITY_DN102956_c1_g1_m.5775-16S	TRINITY_DN102956_c1_g1_m.5775	16	S	PREDICTED: protein phosphatase 2C and cyclic nucleotide-binding/kinase domain-containing protein isoform X1 [Elaeis guineensis]	CIGHVPDSPRQEPKA	TRINITY_DN97033_c0_g1_m.31384	TRINITY_DN97033_c0_g1_m.31384 Putative serine/threonine-protein kinase	String	CMGC/CDK
TRINITY_DN102956_c1_g1_m.5775-16S	TRINITY_DN102956_c1_g1_m.5775	16	S	PREDICTED: protein phosphatase 2C and cyclic nucleotide-binding/kinase domain-containing protein isoform X1 [Elaeis guineensis]	CIGHVPDSPRQEPKA	TRINITY_DN98317_c0_g1_m.33426	TRINITY_DN98317_c0_g1_m.33426 Cyclin-dependent kinase F-1	String	CMGC/CDK
TRINITY_DN102956_c1_g1_m.5775-16S	TRINITY_DN102956_c1_g1_m.5775	16	S	PREDICTED: protein phosphatase 2C and cyclic nucleotide-binding/kinase domain-containing protein isoform X1 [Elaeis guineensis]	CIGHVPDSPRQEPKA	TRINITY_DN98710_c1_g2_m.34019	TRINITY_DN98710_c1_g2_m.34019 Cyclin-dependent kinase D-1	String	CMGC/CDK
TRINITY_DN102956_c1_g1_m.5775-16S	TRINITY_DN102956_c1_g1_m.5775	16	S	PREDICTED: protein phosphatase 2C and cyclic nucleotide-binding/kinase domain-containing protein isoform X1 [Elaeis guineensis]	CIGHVPDSPRQEPKA	TRINITY_DN98945_c0_g1_m.34400	TRINITY_DN98945_c0_g1_m.34400 Putative serine/threonine-protein kinase	String	CMGC/CDK
TRINITY_DN102956_c1_g1_m.5775-16S	TRINITY_DN102956_c1_g1_m.5775	16	S	PREDICTED: protein phosphatase 2C and cyclic nucleotide-binding/kinase domain-containing protein isoform X1 [Elaeis guineensis]	CIGHVPDSPRQEPKA	TRINITY_DN99322_c0_g1_m.35046	TRINITY_DN99322_c0_g1_m.35046 Putative serine/threonine-protein kinase	String	CMGC/CDK
TRINITY_DN103227_c0_g2_m.6378-429T	TRINITY_DN103227_c0_g2_m.6378	429	T	PREDICTED: nuclear pore complex protein NUP50A [Phoenix dactylifera]	KRAIALKTPENSPKA	TRINITY_DN96262_c0_g2_m.30299	TRINITY_DN96262_c0_g2_m.30299 ABC transporter domain-containing protein	String	CMGC/CDK
TRINITY_DN103227_c0_g2_m.6378-433S	TRINITY_DN103227_c0_g2_m.6378	433	S	PREDICTED: nuclear pore complex protein NUP50A [Phoenix dactylifera]	ALKTPENSPKASDEQ	TRINITY_DN96262_c0_g2_m.30299	TRINITY_DN96262_c0_g2_m.30299 ABC transporter domain-containing protein	String	CMGC/CDK
TRINITY_DN103402_c4_g1_m.6754-243S	TRINITY_DN103402_c4_g1_m.6754	243	S	PREDICTED: zinc finger CCCH domain-containing protein 36-like [Phoenix dactylifera]	EKEITNESPKHVKNN	TRINITY_DN103475_c4_g3_m.6922	TRINITY_DN103475_c4_g3_m.6922 DNA helicase INO80	String	CMGC/CDK
TRINITY_DN103402_c4_g1_m.6754-320T	TRINITY_DN103402_c4_g1_m.6754	320	T	PREDICTED: zinc finger CCCH domain-containing protein 36-like [Phoenix dactylifera]	LTPTCGHTPQRRPRS	TRINITY_DN103475_c4_g3_m.6922	TRINITY_DN103475_c4_g3_m.6922 DNA helicase INO80	String	CMGC/CDK
TRINITY_DN103402_c4_g1_m.6754-404S	TRINITY_DN103402_c4_g1_m.6754	404	S	PREDICTED: zinc finger CCCH domain-containing protein 36-like [Phoenix dactylifera]	ISERSKVSPALLESN	TRINITY_DN103475_c4_g3_m.6922	TRINITY_DN103475_c4_g3_m.6922 DNA helicase INO80	String	CMGC/CDK
TRINITY_DN103402_c4_g1_m.6754-695S	TRINITY_DN103402_c4_g1_m.6754	695	S	PREDICTED: zinc finger CCCH domain-containing protein 36-like [Phoenix dactylifera]	IATKSISSPSQYDPI	TRINITY_DN103475_c4_g3_m.6922	TRINITY_DN103475_c4_g3_m.6922 DNA helicase INO80	String	CMGC/CDK
TRINITY_DN103475_c4_g3_m.6922-259S	TRINITY_DN103475_c4_g3_m.6922	259	S	PREDICTED: LOW QUALITY PROTEIN: protein PHOTOPERIOD-INDEPENDENT EARLY FLOWERING 1 [Elaeis guineensis]	NEVSRGVSPEVGEHV	TRINITY_DN102586_c0_g1_m.5023	TRINITY_DN102586_c0_g1_m.5023 DNA helicase INO80	String	CMGC/CDK
TRINITY_DN103475_c4_g3_m.6922-259S	TRINITY_DN103475_c4_g3_m.6922	259	S	PREDICTED: LOW QUALITY PROTEIN: protein PHOTOPERIOD-INDEPENDENT EARLY FLOWERING 1 [Elaeis guineensis]	NEVSRGVSPEVGEHV	TRINITY_DN103008_c0_g1_m.5883	TRINITY_DN103008_c0_g1_m.5883 Chromatin structure-remodeling complex protein SYD	String	CMGC/CDK
TRINITY_DN103475_c4_g3_m.6922-259S	TRINITY_DN103475_c4_g3_m.6922	259	S	PREDICTED: LOW QUALITY PROTEIN: protein PHOTOPERIOD-INDEPENDENT EARLY FLOWERING 1 [Elaeis guineensis]	NEVSRGVSPEVGEHV	TRINITY_DN103514_c0_g3_m.7018	TRINITY_DN103514_c0_g3_m.7018 Chromatin-remodeling complex ATPase chain	String	CMGC/CDK
TRINITY_DN103475_c4_g3_m.6922-259S	TRINITY_DN103475_c4_g3_m.6922	259	S	PREDICTED: LOW QUALITY PROTEIN: protein PHOTOPERIOD-INDEPENDENT EARLY FLOWERING 1 [Elaeis guineensis]	NEVSRGVSPEVGEHV	TRINITY_DN103624_c0_g1_m.7264	TRINITY_DN103624_c0_g1_m.7264 Chromatin structure-remodeling complex protein SYD	String	CMGC/CDK
TRINITY_DN103508_c2_g2_m.7007-1154S	TRINITY_DN103508_c2_g2_m.7007	1154	S	PREDICTED: eukaryotic translation initiation factor 4G-like isoform X1 [Phoenix dactylifera]	TDRDILSSPGRVIDR	TRINITY_DN105601_c0_g3_m.11636	TRINITY_DN105601_c0_g3_m.11636 NUC173 domain-containing protein	String	CMGC/CDK
TRINITY_DN103508_c2_g2_m.7007-1162S	TRINITY_DN103508_c2_g2_m.7007	1162	S	PREDICTED: eukaryotic translation initiation factor 4G-like isoform X1 [Phoenix dactylifera]	PGRVIDRSPGVSRGD	TRINITY_DN105601_c0_g3_m.11636	TRINITY_DN105601_c0_g3_m.11636 NUC173 domain-containing protein	String	CMGC/CDK
TRINITY_DN103508_c2_g2_m.7007-1572S	TRINITY_DN103508_c2_g2_m.7007	1572	S	PREDICTED: eukaryotic translation initiation factor 4G-like isoform X1 [Phoenix dactylifera]	RGSTILNSPTSQPTG	TRINITY_DN105601_c0_g3_m.11636	TRINITY_DN105601_c0_g3_m.11636 NUC173 domain-containing protein	String	CMGC/CDK
TRINITY_DN103508_c2_g2_m.7007-549S	TRINITY_DN103508_c2_g2_m.7007	549	S	PREDICTED: eukaryotic translation initiation factor 4G-like isoform X1 [Phoenix dactylifera]	MPITKPESPKLSELF	TRINITY_DN105601_c0_g3_m.11636	TRINITY_DN105601_c0_g3_m.11636 NUC173 domain-containing protein	String	CMGC/CDK
TRINITY_DN103624_c0_g1_m.7264-2227S	TRINITY_DN103624_c0_g1_m.7264	2227	S	PREDICTED: chromatin structure-remodeling complex protein SYD-like isoform X1 [Phoenix dactylifera]	SSTPDAFSPKQGQAE	TRINITY_DN102586_c0_g1_m.5023	TRINITY_DN102586_c0_g1_m.5023 DNA helicase INO80	String	CMGC/CDK
TRINITY_DN103624_c0_g1_m.7264-2227S	TRINITY_DN103624_c0_g1_m.7264	2227	S	PREDICTED: chromatin structure-remodeling complex protein SYD-like isoform X1 [Phoenix dactylifera]	SSTPDAFSPKQGQAE	TRINITY_DN103475_c4_g3_m.6922	TRINITY_DN103475_c4_g3_m.6922 DNA helicase INO80	String	CMGC/CDK
TRINITY_DN103624_c0_g1_m.7264-2227S	TRINITY_DN103624_c0_g1_m.7264	2227	S	PREDICTED: chromatin structure-remodeling complex protein SYD-like isoform X1 [Phoenix dactylifera]	SSTPDAFSPKQGQAE	TRINITY_DN103514_c0_g3_m.7018	TRINITY_DN103514_c0_g3_m.7018 Chromatin-remodeling complex ATPase chain	String	CMGC/CDK
TRINITY_DN103624_c0_g1_m.7264-3273S	TRINITY_DN103624_c0_g1_m.7264	3273	S	PREDICTED: chromatin structure-remodeling complex protein SYD-like isoform X1 [Phoenix dactylifera]	QNTKVSNSPENSDST	TRINITY_DN102586_c0_g1_m.5023	TRINITY_DN102586_c0_g1_m.5023 DNA helicase INO80	String	CMGC/CDK
TRINITY_DN103624_c0_g1_m.7264-3273S	TRINITY_DN103624_c0_g1_m.7264	3273	S	PREDICTED: chromatin structure-remodeling complex protein SYD-like isoform X1 [Phoenix dactylifera]	QNTKVSNSPENSDST	TRINITY_DN103475_c4_g3_m.6922	TRINITY_DN103475_c4_g3_m.6922 DNA helicase INO80	String	CMGC/CDK
TRINITY_DN103624_c0_g1_m.7264-3273S	TRINITY_DN103624_c0_g1_m.7264	3273	S	PREDICTED: chromatin structure-remodeling complex protein SYD-like isoform X1 [Phoenix dactylifera]	QNTKVSNSPENSDST	TRINITY_DN103514_c0_g3_m.7018	TRINITY_DN103514_c0_g3_m.7018 Chromatin-remodeling complex ATPase chain	String	CMGC/CDK
TRINITY_DN103727_c0_g2_m.7475-23S	TRINITY_DN103727_c0_g2_m.7475	23	S	PREDICTED: nuclear pore complex protein NUP1 isoform X3 [Elaeis guineensis]	RQQARRPSPYDRPPS	TRINITY_DN96262_c0_g2_m.30299	TRINITY_DN96262_c0_g2_m.30299 ABC transporter domain-containing protein	String	CMGC/CDK
TRINITY_DN103727_c0_g2_m.7475-704S	TRINITY_DN103727_c0_g2_m.7475	704	S	PREDICTED: nuclear pore complex protein NUP1 isoform X3 [Elaeis guineensis]	IESKPDQSPDGKIQL	TRINITY_DN96262_c0_g2_m.30299	TRINITY_DN96262_c0_g2_m.30299 ABC transporter domain-containing protein	String	CMGC/CDK
TRINITY_DN103770_c0_g2_m.7587-18S	TRINITY_DN103770_c0_g2_m.7587	18	S	PREDICTED: E3 ubiquitin-protein ligase BRE1-like 1 isoform X1 [Phoenix dactylifera]	RRHFSSISPTAGAAA	TRINITY_DN103475_c4_g3_m.6922	TRINITY_DN103475_c4_g3_m.6922 DNA helicase INO80	String	CMGC/CDK
TRINITY_DN103822_c0_g2_m.7692-465S	TRINITY_DN103822_c0_g2_m.7692	465	S	PREDICTED: ERAD-associated E3 ubiquitin-protein ligase HRD1 [Elaeis guineensis]	GNSNIQGSPLKIEKL	TRINITY_DN103142_c3_g1_m.6171	TRINITY_DN103142_c3_g1_m.6171 Protein kinase domain-containing protein	String	CMGC/CDK
TRINITY_DN103938_c0_g1_m.7937-25T	TRINITY_DN103938_c0_g1_m.7937	25	T	PREDICTED: nuclear pore complex protein NUP1 isoform X3 [Elaeis guineensis]	PLRRVSSTPYDRPPL	TRINITY_DN96262_c0_g2_m.30299	TRINITY_DN96262_c0_g2_m.30299 ABC transporter domain-containing protein	String	CMGC/CDK
TRINITY_DN103943_c2_g2_m.7944-14S	TRINITY_DN103943_c2_g2_m.7944	14	S	PREDICTED: ubiquitin domain-containing protein DSK2a [Ricinus communis]	SGDSSVASPAASPAT	TRINITY_DN86513_c0_g1_m.21621	TRINITY_DN86513_c0_g1_m.21621 Putative 26S proteasome non-ATPase regulatory subunit 7	String	CMGC/CDK
TRINITY_DN103996_c0_g1_m.8040-913S	TRINITY_DN103996_c0_g1_m.8040	913	S	PREDICTED: polyadenylation and cleavage factor homolog 4-like isoform X2 [Phoenix dactylifera]	IICCEASSPHRASLD	TRINITY_DN98710_c1_g2_m.34019	TRINITY_DN98710_c1_g2_m.34019 Cyclin-dependent kinase D-1	String	CMGC/CDK
TRINITY_DN104026_c0_g1_m.8097-32S	TRINITY_DN104026_c0_g1_m.8097	32	S	PREDICTED: protein CHROMATIN REMODELING 5 isoform X2 [Elaeis guineensis]	EADGAYGSPGTRDMD	TRINITY_DN102586_c0_g1_m.5023	TRINITY_DN102586_c0_g1_m.5023 DNA helicase INO80	String	CMGC/CDK
TRINITY_DN104026_c0_g1_m.8097-32S	TRINITY_DN104026_c0_g1_m.8097	32	S	PREDICTED: protein CHROMATIN REMODELING 5 isoform X2 [Elaeis guineensis]	EADGAYGSPGTRDMD	TRINITY_DN103008_c0_g1_m.5883	TRINITY_DN103008_c0_g1_m.5883 Chromatin structure-remodeling complex protein SYD	String	CMGC/CDK
TRINITY_DN104026_c0_g1_m.8097-32S	TRINITY_DN104026_c0_g1_m.8097	32	S	PREDICTED: protein CHROMATIN REMODELING 5 isoform X2 [Elaeis guineensis]	EADGAYGSPGTRDMD	TRINITY_DN103475_c4_g3_m.6922	TRINITY_DN103475_c4_g3_m.6922 DNA helicase INO80	String	CMGC/CDK
TRINITY_DN104026_c0_g1_m.8097-32S	TRINITY_DN104026_c0_g1_m.8097	32	S	PREDICTED: protein CHROMATIN REMODELING 5 isoform X2 [Elaeis guineensis]	EADGAYGSPGTRDMD	TRINITY_DN103624_c0_g1_m.7264	TRINITY_DN103624_c0_g1_m.7264 Chromatin structure-remodeling complex protein SYD	String	CMGC/CDK
TRINITY_DN104026_c0_g1_m.8097-32S	TRINITY_DN104026_c0_g1_m.8097	32	S	PREDICTED: protein CHROMATIN REMODELING 5 isoform X2 [Elaeis guineensis]	EADGAYGSPGTRDMD	TRINITY_DN96262_c0_g2_m.30299	TRINITY_DN96262_c0_g2_m.30299 ABC transporter domain-containing protein	String	CMGC/CDK
TRINITY_DN104211_c1_g1_m.8502-1653S	TRINITY_DN104211_c1_g1_m.8502	1653	S	PREDICTED: THO complex subunit 2-like isoform X1 [Phoenix dactylifera]	SRHVQRLSPMHDDKD	TRINITY_DN102586_c0_g1_m.5023	TRINITY_DN102586_c0_g1_m.5023 DNA helicase INO80	String	CMGC/CDK
TRINITY_DN104211_c1_g1_m.8502-1653S	TRINITY_DN104211_c1_g1_m.8502	1653	S	PREDICTED: THO complex subunit 2-like isoform X1 [Phoenix dactylifera]	SRHVQRLSPMHDDKD	TRINITY_DN95432_c0_g1_m.29134	TRINITY_DN95432_c0_g1_m.29134 Cyclin-dependent kinase E-1	String	CMGC/CDK
TRINITY_DN104370_c0_g1_m.8855-46S	TRINITY_DN104370_c0_g1_m.8855	46	S	PREDICTED: LOW QUALITY PROTEIN: probable aminotransferase ACS12 [Phoenix dactylifera]	RSSPPPDSPSASTAN	TRINITY_DN101792_c0_g1_m.3380	TRINITY_DN101792_c0_g1_m.3380 DNA repair and recombination protein RAD54	String	CMGC/CDK
TRINITY_DN104465_c3_g2_m.9064-1805T	TRINITY_DN104465_c3_g2_m.9064	1805	T	E3 ubiquitin-protein ligase UPL1-like [Asparagus officinalis]	ACASSLATPPSEMDI	TRINITY_DN103475_c4_g3_m.6922	TRINITY_DN103475_c4_g3_m.6922 DNA helicase INO80	String	CMGC/CDK
TRINITY_DN104573_c1_g2_m.9310-213S	TRINITY_DN104573_c1_g2_m.9310	213	S	PREDICTED: branchpoint-bridging protein-like [Nicotiana tabacum]	DRPEGARSPSPEPLY	TRINITY_DN90448_c0_g1_m.23891	TRINITY_DN90448_c0_g1_m.23891 Matrin-type domain-containing protein	String	CMGC/CDK
TRINITY_DN104573_c1_g2_m.9310-215S	TRINITY_DN104573_c1_g2_m.9310	215	S	PREDICTED: branchpoint-bridging protein-like [Nicotiana tabacum]	PEGARSPSPEPLYDS	TRINITY_DN90448_c0_g1_m.23891	TRINITY_DN90448_c0_g1_m.23891 Matrin-type domain-containing protein	String	CMGC/CDK
TRINITY_DN104735_c1_g6_m.9639-125S	TRINITY_DN104735_c1_g6_m.9639	125	S	PREDICTED: BUD13 homolog [Elaeis guineensis]	AAKGQDLSPQLNKHD	TRINITY_DN90448_c0_g1_m.23891	TRINITY_DN90448_c0_g1_m.23891 Matrin-type domain-containing protein	String	CMGC/CDK
TRINITY_DN104735_c1_g6_m.9639-125S	TRINITY_DN104735_c1_g6_m.9639	125	S	PREDICTED: BUD13 homolog [Elaeis guineensis]	AAKGQDLSPQLNKHD	TRINITY_DN99334_c0_g1_m.35071	TRINITY_DN99334_c0_g1_m.35071 PWI domain-containing protein	String	CMGC/CDK
TRINITY_DN104735_c1_g6_m.9639-159T	TRINITY_DN104735_c1_g6_m.9639	159	T	PREDICTED: BUD13 homolog [Elaeis guineensis]	QRRRRLDTPSPEPGL	TRINITY_DN90448_c0_g1_m.23891	TRINITY_DN90448_c0_g1_m.23891 Matrin-type domain-containing protein	String	CMGC/CDK
TRINITY_DN104735_c1_g6_m.9639-159T	TRINITY_DN104735_c1_g6_m.9639	159	T	PREDICTED: BUD13 homolog [Elaeis guineensis]	QRRRRLDTPSPEPGL	TRINITY_DN99334_c0_g1_m.35071	TRINITY_DN99334_c0_g1_m.35071 PWI domain-containing protein	String	CMGC/CDK
TRINITY_DN104735_c1_g6_m.9639-161S	TRINITY_DN104735_c1_g6_m.9639	161	S	PREDICTED: BUD13 homolog [Elaeis guineensis]	RRRLDTPSPEPGLSG	TRINITY_DN90448_c0_g1_m.23891	TRINITY_DN90448_c0_g1_m.23891 Matrin-type domain-containing protein	String	CMGC/CDK
TRINITY_DN104735_c1_g6_m.9639-161S	TRINITY_DN104735_c1_g6_m.9639	161	S	PREDICTED: BUD13 homolog [Elaeis guineensis]	RRRLDTPSPEPGLSG	TRINITY_DN99334_c0_g1_m.35071	TRINITY_DN99334_c0_g1_m.35071 PWI domain-containing protein	String	CMGC/CDK
TRINITY_DN104735_c1_g6_m.9639-188S	TRINITY_DN104735_c1_g6_m.9639	188	S	PREDICTED: BUD13 homolog [Elaeis guineensis]	KRRVEDLSPPRHGKF	TRINITY_DN90448_c0_g1_m.23891	TRINITY_DN90448_c0_g1_m.23891 Matrin-type domain-containing protein	String	CMGC/CDK
TRINITY_DN104735_c1_g6_m.9639-188S	TRINITY_DN104735_c1_g6_m.9639	188	S	PREDICTED: BUD13 homolog [Elaeis guineensis]	KRRVEDLSPPRHGKF	TRINITY_DN99334_c0_g1_m.35071	TRINITY_DN99334_c0_g1_m.35071 PWI domain-containing protein	String	CMGC/CDK
TRINITY_DN104735_c1_g6_m.9639-230S	TRINITY_DN104735_c1_g6_m.9639	230	S	PREDICTED: BUD13 homolog [Elaeis guineensis]	KGPLEDLSPPRKARS	TRINITY_DN90448_c0_g1_m.23891	TRINITY_DN90448_c0_g1_m.23891 Matrin-type domain-containing protein	String	CMGC/CDK
TRINITY_DN104735_c1_g6_m.9639-230S	TRINITY_DN104735_c1_g6_m.9639	230	S	PREDICTED: BUD13 homolog [Elaeis guineensis]	KGPLEDLSPPRKARS	TRINITY_DN99334_c0_g1_m.35071	TRINITY_DN99334_c0_g1_m.35071 PWI domain-containing protein	String	CMGC/CDK
TRINITY_DN104822_c1_g3_m.9885-166S	TRINITY_DN104822_c1_g3_m.9885	166	S	serine/arginine-rich splicing factor RS41-like isoform X1 [Asparagus officinalis]	RRGREYSSPDRRGRG	TRINITY_DN99334_c0_g1_m.35071	TRINITY_DN99334_c0_g1_m.35071 PWI domain-containing protein	String	CMGC/CDK
TRINITY_DN104822_c1_g3_m.9885-177S	TRINITY_DN104822_c1_g3_m.9885	177	S	serine/arginine-rich splicing factor RS41-like isoform X1 [Asparagus officinalis]	RGRGRSASPYGRGLE	TRINITY_DN99334_c0_g1_m.35071	TRINITY_DN99334_c0_g1_m.35071 PWI domain-containing protein	String	CMGC/CDK
TRINITY_DN104822_c1_g3_m.9885-187S	TRINITY_DN104822_c1_g3_m.9885	187	S	serine/arginine-rich splicing factor RS41-like isoform X1 [Asparagus officinalis]	GRGLERDSPDYGRGP	TRINITY_DN99334_c0_g1_m.35071	TRINITY_DN99334_c0_g1_m.35071 PWI domain-containing protein	String	CMGC/CDK
TRINITY_DN104822_c1_g3_m.9885-195S	TRINITY_DN104822_c1_g3_m.9885	195	S	serine/arginine-rich splicing factor RS41-like isoform X1 [Asparagus officinalis]	PDYGRGPSPYKQPDP	TRINITY_DN99334_c0_g1_m.35071	TRINITY_DN99334_c0_g1_m.35071 PWI domain-containing protein	String	CMGC/CDK
TRINITY_DN104822_c1_g3_m.9885-204S	TRINITY_DN104822_c1_g3_m.9885	204	S	serine/arginine-rich splicing factor RS41-like isoform X1 [Asparagus officinalis]	YKQPDPRSPKNDRAG	TRINITY_DN99334_c0_g1_m.35071	TRINITY_DN99334_c0_g1_m.35071 PWI domain-containing protein	String	CMGC/CDK
TRINITY_DN104822_c1_g3_m.9885-212S	TRINITY_DN104822_c1_g3_m.9885	212	S	serine/arginine-rich splicing factor RS41-like isoform X1 [Asparagus officinalis]	PKNDRAGSPIYERYR	TRINITY_DN99334_c0_g1_m.35071	TRINITY_DN99334_c0_g1_m.35071 PWI domain-containing protein	String	CMGC/CDK
TRINITY_DN105123_c0_g1_m.10588-578S	TRINITY_DN105123_c0_g1_m.10588	578	S	PREDICTED: zinc phosphodiesterase ELAC protein 2-like isoform X1 [Musa acuminata subsp. malaccensis]	SYWKRPGSPVDMATV	TRINITY_DN105601_c0_g3_m.11636	TRINITY_DN105601_c0_g3_m.11636 NUC173 domain-containing protein	String	CMGC/CDK
TRINITY_DN105264_c3_g3_m.10930-278T	TRINITY_DN105264_c3_g3_m.10930	278	T	PREDICTED: heterogeneous nuclear ribonucleoprotein F isoform X2 [Elaeis guineensis]	YVELFPSTPEDARRA	TRINITY_DN98710_c1_g2_m.34019	TRINITY_DN98710_c1_g2_m.34019 Cyclin-dependent kinase D-1	String	CMGC/CDK
TRINITY_DN117601_c0_g1_m.13556-218S	TRINITY_DN117601_c0_g1_m.13556	218	S	PREDICTED: SNF1-related protein kinase catalytic subunit alpha KIN10 isoform X1 [Phoenix dactylifera]	FLKTSCGSPNYAAPE	TRINITY_DN102576_c0_g3_m.5005	TRINITY_DN102576_c0_g3_m.5005 Protein kinase domain	String	CMGC/CDK
TRINITY_DN117601_c0_g1_m.13556-407S	TRINITY_DN117601_c0_g1_m.13556	407	S	PREDICTED: SNF1-related protein kinase catalytic subunit alpha KIN10 isoform X1 [Phoenix dactylifera]	DIPVSAVSPPTSAVS	TRINITY_DN102576_c0_g3_m.5005	TRINITY_DN102576_c0_g3_m.5005 Protein kinase domain	String	CMGC/CDK
TRINITY_DN63092_c0_g1_m.17466-133T	TRINITY_DN63092_c0_g1_m.17466	133	T	PREDICTED: coiled-coil domain-containing protein 12 [Phoenix dactylifera]	HLQEGKLTPVDLPKF	TRINITY_DN99334_c0_g1_m.35071	TRINITY_DN99334_c0_g1_m.35071 PWI domain-containing protein	String	CMGC/CDK
TRINITY_DN68564_c0_g1_m.17886-106S	TRINITY_DN68564_c0_g1_m.17886	106	S	PREDICTED: glycine cleavage system H protein 2, mitochondrial [Elaeis guineensis]	VNTKLNESPGLINAS	TRINITY_DN90448_c0_g1_m.23891	TRINITY_DN90448_c0_g1_m.23891 Matrin-type domain-containing protein	String	CMGC/CDK
TRINITY_DN71754_c0_g1_m.18297-562S	TRINITY_DN71754_c0_g1_m.18297	562	S	PREDICTED: apoptosis inhibitor 5-like protein API5 [Phoenix dactylifera]	SSGTGLGSPASKMAR	TRINITY_DN98399_c0_g1_m.33564	TRINITY_DN98399_c0_g1_m.33564 DEAD-box ATP-dependent RNA helicase 50	String	CMGC/CDK
TRINITY_DN78545_c0_g1_m.19277-188S	TRINITY_DN78545_c0_g1_m.19277	188	S	DNA-damage-repair/toleration protein DRT111, chloroplastic [Asparagus officinalis]	SGGAVPRSPSPPPSG	TRINITY_DN90448_c0_g1_m.23891	TRINITY_DN90448_c0_g1_m.23891 Matrin-type domain-containing protein	String	CMGC/CDK
TRINITY_DN78545_c0_g1_m.19277-190S	TRINITY_DN78545_c0_g1_m.19277	190	S	DNA-damage-repair/toleration protein DRT111, chloroplastic [Asparagus officinalis]	GAVPRSPSPPPSGEG	TRINITY_DN90448_c0_g1_m.23891	TRINITY_DN90448_c0_g1_m.23891 Matrin-type domain-containing protein	String	CMGC/CDK
TRINITY_DN80661_c0_g1_m.19753-125S	TRINITY_DN80661_c0_g1_m.19753	125	S	PREDICTED: nuclear pore complex protein NUP35 [Phoenix dactylifera]	PSRGYLSSPSLHRSR	TRINITY_DN96262_c0_g2_m.30299	TRINITY_DN96262_c0_g2_m.30299 ABC transporter domain-containing protein	String	CMGC/CDK
TRINITY_DN83266_c0_g1_m.20420-236S	TRINITY_DN83266_c0_g1_m.20420	236	S	PREDICTED: ruBisCO large subunit-binding protein subunit alpha [Musa acuminata subsp. malaccensis]	EIDRGYVSPQFVTNP	TRINITY_DN90448_c0_g1_m.23891	TRINITY_DN90448_c0_g1_m.23891 Matrin-type domain-containing protein	String	CMGC/CDK
TRINITY_DN83582_c0_g2_m.20512-14S	TRINITY_DN83582_c0_g2_m.20512	14	S	vacuole protein [Arabidopsis thaliana]	SGEASRHSPPILPPS	TRINITY_DN69372_c0_g1_m.18009	TRINITY_DN69372_c0_g1_m.18009 Pentatricopeptide repeat-containing protein	String	CMGC/CDK
TRINITY_DN84195_c0_g1_m.20723-28T	TRINITY_DN84195_c0_g1_m.20723	28	T	mediator of RNA polymerase II transcription subunit 28 [Ananas comosus]	LPRSLPTTPLSLQNK	TRINITY_DN95432_c0_g1_m.29134	TRINITY_DN95432_c0_g1_m.29134 Cyclin-dependent kinase E-1	String	CMGC/CDK
TRINITY_DN85345_c0_g1_m.21072-108S	TRINITY_DN85345_c0_g1_m.21072	108	S	remorin 4.1-like isoform X1 [Asparagus officinalis]	AGEESDASPTFKKMP	TRINITY_DN102174_c1_g1_m.4110	TRINITY_DN102174_c1_g1_m.4110 MACPF domain-containing protein	String	CMGC/CDK
TRINITY_DN87748_c0_g1_m.22185-10S	TRINITY_DN87748_c0_g1_m.22185	10	S	PREDICTED: probable protein arginine N-methyltransferase 1 [Elaeis guineensis]	RRKGGNKSPASISEK	TRINITY_DN105601_c0_g3_m.11636	TRINITY_DN105601_c0_g3_m.11636 NUC173 domain-containing protein	String	CMGC/CDK
TRINITY_DN88584_c0_g1_m.22618-492S	TRINITY_DN88584_c0_g1_m.22618	492	S	transcriptional corepressor LEUNIG_HOMOLOG isoform X4 [Asparagus officinalis]	IFAALKRSPVEHNPE	TRINITY_DN112898_c0_g1_m.13186	TRINITY_DN112898_c0_g1_m.13186 Subtilisin-like protease	String	CMGC/CDK
TRINITY_DN89246_c0_g1_m.22998-243S	TRINITY_DN89246_c0_g1_m.22998	243	S	PREDICTED: eukaryotic translation initiation factor 3 subunit F isoform X2 [Elaeis guineensis]	LSSLPKISPATFDKV	TRINITY_DN95077_c0_g3_m.28593	TRINITY_DN95077_c0_g3_m.28593 60S ribosomal protein L21-1	String	CMGC/CDK
TRINITY_DN89246_c0_g1_m.22998-243S	TRINITY_DN89246_c0_g1_m.22998	243	S	PREDICTED: eukaryotic translation initiation factor 3 subunit F isoform X2 [Elaeis guineensis]	LSSLPKISPATFDKV	TRINITY_DN95281_c0_g1_m.28898	TRINITY_DN95281_c0_g1_m.28898 Cyclin-dependent kinase G-2	String	CMGC/CDK
TRINITY_DN89246_c0_g1_m.22998-243S	TRINITY_DN89246_c0_g1_m.22998	243	S	PREDICTED: eukaryotic translation initiation factor 3 subunit F isoform X2 [Elaeis guineensis]	LSSLPKISPATFDKV	TRINITY_DN95432_c0_g1_m.29134	TRINITY_DN95432_c0_g1_m.29134 Cyclin-dependent kinase E-1	String	CMGC/CDK
TRINITY_DN89446_c1_g1_m.23138-159S	TRINITY_DN89446_c1_g1_m.23138	159	S	PREDICTED: proteasome subunit beta type-1-like [Musa acuminata subsp. malaccensis]	VLDNQLKSPSPLLLP	TRINITY_DN86513_c0_g1_m.21621	TRINITY_DN86513_c0_g1_m.21621 Putative 26S proteasome non-ATPase regulatory subunit 7	String	CMGC/CDK
TRINITY_DN89446_c1_g1_m.23138-161S	TRINITY_DN89446_c1_g1_m.23138	161	S	PREDICTED: proteasome subunit beta type-1-like [Musa acuminata subsp. malaccensis]	DNQLKSPSPLLLPAR	TRINITY_DN86513_c0_g1_m.21621	TRINITY_DN86513_c0_g1_m.21621 Putative 26S proteasome non-ATPase regulatory subunit 7	String	CMGC/CDK
TRINITY_DN89782_c0_g1_m.23374-132S	TRINITY_DN89782_c0_g1_m.23374	132	S	PREDICTED: vesicle-associated protein 1-3 [Musa acuminata subsp. malaccensis]	YVPGSPPSPVPEETE	TRINITY_DN78165_c0_g1_m.19211	TRINITY_DN78165_c0_g1_m.19211 DEAD-box ATP-dependent RNA helicase 39	String	CMGC/CDK
TRINITY_DN89782_c0_g1_m.23374-143S	TRINITY_DN89782_c0_g1_m.23374	143	S	PREDICTED: vesicle-associated protein 1-3 [Musa acuminata subsp. malaccensis]	EETEEGSSPRSIELE	TRINITY_DN78165_c0_g1_m.19211	TRINITY_DN78165_c0_g1_m.19211 DEAD-box ATP-dependent RNA helicase 39	String	CMGC/CDK
TRINITY_DN90084_c0_g1_m.23590-14S	TRINITY_DN90084_c0_g1_m.23590	14	S	PREDICTED: 40S ribosomal protein S19-1-like [Musa acuminata subsp. malaccensis]	GRTVKDVSPHEFVKA	TRINITY_DN95077_c0_g3_m.28593	TRINITY_DN95077_c0_g3_m.28593 60S ribosomal protein L21-1	String	CMGC/CDK
TRINITY_DN90539_c0_g1_m.23963-85S	TRINITY_DN90539_c0_g1_m.23963	85	S	S-formylglutathione hydrolase-like isoform X2 [Asparagus officinalis]	ALVAPDTSPRGLNID	TRINITY_DN112898_c0_g1_m.13186	TRINITY_DN112898_c0_g1_m.13186 Subtilisin-like protease	String	CMGC/CDK
TRINITY_DN91522_c0_g1_m.24809-196S	TRINITY_DN91522_c0_g1_m.24809	196	S	PREDICTED: transcription factor GTE7 [Elaeis guineensis]	EAKRAHLSPLPNKEL	TRINITY_DN103475_c4_g3_m.6922	TRINITY_DN103475_c4_g3_m.6922 DNA helicase INO80	String	CMGC/CDK
TRINITY_DN91522_c0_g1_m.24809-196S	TRINITY_DN91522_c0_g1_m.24809	196	S	PREDICTED: transcription factor GTE7 [Elaeis guineensis]	EAKRAHLSPLPNKEL	TRINITY_DN103624_c0_g1_m.7264	TRINITY_DN103624_c0_g1_m.7264 Chromatin structure-remodeling complex protein SYD	String	CMGC/CDK
TRINITY_DN91522_c0_g1_m.24809-196S	TRINITY_DN91522_c0_g1_m.24809	196	S	PREDICTED: transcription factor GTE7 [Elaeis guineensis]	EAKRAHLSPLPNKEL	TRINITY_DN97323_c0_g1_m.31849	TRINITY_DN97323_c0_g1_m.31849 Putative WRKY transcription factor 20	String	CMGC/CDK
TRINITY_DN91616_c0_g1_m.24890-130S	TRINITY_DN91616_c0_g1_m.24890	130	S	PREDICTED: 30S ribosomal protein S31, chloroplastic [Vigna radiata var. radiata]	PRIPVPPSPPRKDRF	TRINITY_DN98399_c0_g1_m.33564	TRINITY_DN98399_c0_g1_m.33564 DEAD-box ATP-dependent RNA helicase 50	String	CMGC/CDK
TRINITY_DN91844_c2_g1_m.25074-61S	TRINITY_DN91844_c2_g1_m.25074	61	S	PREDICTED: RNA-binding protein FUS-like isoform X2 [Phoenix dactylifera]	KLSSDKDSPKLRDNA	TRINITY_DN95077_c0_g3_m.28593	TRINITY_DN95077_c0_g3_m.28593 60S ribosomal protein L21-1	String	CMGC/CDK
TRINITY_DN91884_c0_g1_m.25111-9S	TRINITY_DN91884_c0_g1_m.25111	9	S	PREDICTED: DEAD-box ATP-dependent RNA helicase 7-like [Phoenix dactylifera]	PALFLADSPTEEVKT	TRINITY_DN105601_c0_g3_m.11636	TRINITY_DN105601_c0_g3_m.11636 NUC173 domain-containing protein	String	CMGC/CDK
TRINITY_DN92393_c0_g1_m.25597-16S	TRINITY_DN92393_c0_g1_m.25597	16	S	BTB/POZ and MATH domain-containing protein 4-like [Asparagus officinalis]	PERDLSISPTSSRSV	TRINITY_DN101792_c0_g1_m.3380	TRINITY_DN101792_c0_g1_m.3380 DNA repair and recombination protein RAD54	String	CMGC/CDK
TRINITY_DN92402_c0_g1_m.25608-334S	TRINITY_DN92402_c0_g1_m.25608	334	S	PREDICTED: WD-40 repeat-containing protein MSI4-like [Phoenix dactylifera]	LSSGGIGSPVYKFEG	TRINITY_DN103514_c0_g3_m.7018	TRINITY_DN103514_c0_g3_m.7018 Chromatin-remodeling complex ATPase chain	String	CMGC/CDK
TRINITY_DN92402_c0_g1_m.25608-334S	TRINITY_DN92402_c0_g1_m.25608	334	S	PREDICTED: WD-40 repeat-containing protein MSI4-like [Phoenix dactylifera]	LSSGGIGSPVYKFEG	TRINITY_DN70667_c0_g1_m.18166	TRINITY_DN70667_c0_g1_m.18166 Protein tesmin/TSO1-like CXC 5	String	CMGC/CDK
TRINITY_DN92402_c0_g1_m.25608-334S	TRINITY_DN92402_c0_g1_m.25608	334	S	PREDICTED: WD-40 repeat-containing protein MSI4-like [Phoenix dactylifera]	LSSGGIGSPVYKFEG	TRINITY_DN89891_c0_g1_m.23435	TRINITY_DN89891_c0_g1_m.23435 Protein tesmin/TSO1-like CXC 5	String	CMGC/CDK
TRINITY_DN92402_c0_g1_m.25608-390S	TRINITY_DN92402_c0_g1_m.25608	390	S	PREDICTED: WD-40 repeat-containing protein MSI4-like [Phoenix dactylifera]	SGTRTTNSPPGLFFQ	TRINITY_DN103514_c0_g3_m.7018	TRINITY_DN103514_c0_g3_m.7018 Chromatin-remodeling complex ATPase chain	String	CMGC/CDK
TRINITY_DN92402_c0_g1_m.25608-390S	TRINITY_DN92402_c0_g1_m.25608	390	S	PREDICTED: WD-40 repeat-containing protein MSI4-like [Phoenix dactylifera]	SGTRTTNSPPGLFFQ	TRINITY_DN70667_c0_g1_m.18166	TRINITY_DN70667_c0_g1_m.18166 Protein tesmin/TSO1-like CXC 5	String	CMGC/CDK
TRINITY_DN92402_c0_g1_m.25608-390S	TRINITY_DN92402_c0_g1_m.25608	390	S	PREDICTED: WD-40 repeat-containing protein MSI4-like [Phoenix dactylifera]	SGTRTTNSPPGLFFQ	TRINITY_DN89891_c0_g1_m.23435	TRINITY_DN89891_c0_g1_m.23435 Protein tesmin/TSO1-like CXC 5	String	CMGC/CDK
TRINITY_DN92741_c0_g1_m.25924-340S	TRINITY_DN92741_c0_g1_m.25924	340	S	26S proteasome non-ATPase regulatory subunit 2 homolog A-like [Ananas comosus]	IEVMEPKSPEDIYKA	TRINITY_DN81951_c1_g1_m.20074	TRINITY_DN81951_c1_g1_m.20074 Cell division control protein 2 like A	String	CMGC/CDK
TRINITY_DN92741_c0_g1_m.25924-340S	TRINITY_DN92741_c0_g1_m.25924	340	S	26S proteasome non-ATPase regulatory subunit 2 homolog A-like [Ananas comosus]	IEVMEPKSPEDIYKA	TRINITY_DN86513_c0_g1_m.21621	TRINITY_DN86513_c0_g1_m.21621 Putative 26S proteasome non-ATPase regulatory subunit 7	String	CMGC/CDK
TRINITY_DN92741_c0_g1_m.25924-340S	TRINITY_DN92741_c0_g1_m.25924	340	S	26S proteasome non-ATPase regulatory subunit 2 homolog A-like [Ananas comosus]	IEVMEPKSPEDIYKA	TRINITY_DN96262_c0_g2_m.30299	TRINITY_DN96262_c0_g2_m.30299 ABC transporter domain-containing protein	String	CMGC/CDK
TRINITY_DN92741_c0_g1_m.25924-399S	TRINITY_DN92741_c0_g1_m.25924	399	S	26S proteasome non-ATPase regulatory subunit 2 homolog A-like [Ananas comosus]	PTSSGTSSPSWLFKN	TRINITY_DN81951_c1_g1_m.20074	TRINITY_DN81951_c1_g1_m.20074 Cell division control protein 2 like A	String	CMGC/CDK
TRINITY_DN92741_c0_g1_m.25924-399S	TRINITY_DN92741_c0_g1_m.25924	399	S	26S proteasome non-ATPase regulatory subunit 2 homolog A-like [Ananas comosus]	PTSSGTSSPSWLFKN	TRINITY_DN86513_c0_g1_m.21621	TRINITY_DN86513_c0_g1_m.21621 Putative 26S proteasome non-ATPase regulatory subunit 7	String	CMGC/CDK
TRINITY_DN92741_c0_g1_m.25924-399S	TRINITY_DN92741_c0_g1_m.25924	399	S	26S proteasome non-ATPase regulatory subunit 2 homolog A-like [Ananas comosus]	PTSSGTSSPSWLFKN	TRINITY_DN96262_c0_g2_m.30299	TRINITY_DN96262_c0_g2_m.30299 ABC transporter domain-containing protein	String	CMGC/CDK
TRINITY_DN92770_c0_g1_m.25957-99S	TRINITY_DN92770_c0_g1_m.25957	99	S	mitochondrial intermembrane space import and assembly protein 40 homolog, partial [Asparagus officinalis]	EKGSDCVSPFVALQN	TRINITY_DN105601_c0_g3_m.11636	TRINITY_DN105601_c0_g3_m.11636 NUC173 domain-containing protein	String	CMGC/CDK
TRINITY_DN93392_c0_g1_m.26586-224T	TRINITY_DN93392_c0_g1_m.26586	224	T	PREDICTED: splicing factor 3B subunit 1 [Musa acuminata subsp. malaccensis]	GIGRWDATPTPGRVG	TRINITY_DN103008_c0_g1_m.5883	TRINITY_DN103008_c0_g1_m.5883 Chromatin structure-remodeling complex protein SYD	String	CMGC/CDK
TRINITY_DN93392_c0_g1_m.26586-224T	TRINITY_DN93392_c0_g1_m.26586	224	T	PREDICTED: splicing factor 3B subunit 1 [Musa acuminata subsp. malaccensis]	GIGRWDATPTPGRVG	TRINITY_DN103475_c4_g3_m.6922	TRINITY_DN103475_c4_g3_m.6922 DNA helicase INO80	String	CMGC/CDK
TRINITY_DN93392_c0_g1_m.26586-224T	TRINITY_DN93392_c0_g1_m.26586	224	T	PREDICTED: splicing factor 3B subunit 1 [Musa acuminata subsp. malaccensis]	GIGRWDATPTPGRVG	TRINITY_DN103624_c0_g1_m.7264	TRINITY_DN103624_c0_g1_m.7264 Chromatin structure-remodeling complex protein SYD	String	CMGC/CDK
TRINITY_DN93392_c0_g1_m.26586-224T	TRINITY_DN93392_c0_g1_m.26586	224	T	PREDICTED: splicing factor 3B subunit 1 [Musa acuminata subsp. malaccensis]	GIGRWDATPTPGRVG	TRINITY_DN90448_c0_g1_m.23891	TRINITY_DN90448_c0_g1_m.23891 Matrin-type domain-containing protein	String	CMGC/CDK
TRINITY_DN93392_c0_g1_m.26586-224T	TRINITY_DN93392_c0_g1_m.26586	224	T	PREDICTED: splicing factor 3B subunit 1 [Musa acuminata subsp. malaccensis]	GIGRWDATPTPGRVG	TRINITY_DN99334_c0_g1_m.35071	TRINITY_DN99334_c0_g1_m.35071 PWI domain-containing protein	String	CMGC/CDK
TRINITY_DN93392_c0_g1_m.26586-284T	TRINITY_DN93392_c0_g1_m.26586	284	T	PREDICTED: splicing factor 3B subunit 1 [Musa acuminata subsp. malaccensis]	PKLGGLATPTPKRQR	TRINITY_DN103008_c0_g1_m.5883	TRINITY_DN103008_c0_g1_m.5883 Chromatin structure-remodeling complex protein SYD	String	CMGC/CDK
TRINITY_DN93392_c0_g1_m.26586-284T	TRINITY_DN93392_c0_g1_m.26586	284	T	PREDICTED: splicing factor 3B subunit 1 [Musa acuminata subsp. malaccensis]	PKLGGLATPTPKRQR	TRINITY_DN103475_c4_g3_m.6922	TRINITY_DN103475_c4_g3_m.6922 DNA helicase INO80	String	CMGC/CDK
TRINITY_DN93392_c0_g1_m.26586-284T	TRINITY_DN93392_c0_g1_m.26586	284	T	PREDICTED: splicing factor 3B subunit 1 [Musa acuminata subsp. malaccensis]	PKLGGLATPTPKRQR	TRINITY_DN103624_c0_g1_m.7264	TRINITY_DN103624_c0_g1_m.7264 Chromatin structure-remodeling complex protein SYD	String	CMGC/CDK
TRINITY_DN93392_c0_g1_m.26586-284T	TRINITY_DN93392_c0_g1_m.26586	284	T	PREDICTED: splicing factor 3B subunit 1 [Musa acuminata subsp. malaccensis]	PKLGGLATPTPKRQR	TRINITY_DN90448_c0_g1_m.23891	TRINITY_DN90448_c0_g1_m.23891 Matrin-type domain-containing protein	String	CMGC/CDK
TRINITY_DN93392_c0_g1_m.26586-284T	TRINITY_DN93392_c0_g1_m.26586	284	T	PREDICTED: splicing factor 3B subunit 1 [Musa acuminata subsp. malaccensis]	PKLGGLATPTPKRQR	TRINITY_DN99334_c0_g1_m.35071	TRINITY_DN99334_c0_g1_m.35071 PWI domain-containing protein	String	CMGC/CDK
TRINITY_DN93392_c0_g1_m.26586-392T	TRINITY_DN93392_c0_g1_m.26586	392	T	PREDICTED: splicing factor 3B subunit 1 [Musa acuminata subsp. malaccensis]	ASYVPIRTPARKLLA	TRINITY_DN103008_c0_g1_m.5883	TRINITY_DN103008_c0_g1_m.5883 Chromatin structure-remodeling complex protein SYD	String	CMGC/CDK
TRINITY_DN93392_c0_g1_m.26586-392T	TRINITY_DN93392_c0_g1_m.26586	392	T	PREDICTED: splicing factor 3B subunit 1 [Musa acuminata subsp. malaccensis]	ASYVPIRTPARKLLA	TRINITY_DN103475_c4_g3_m.6922	TRINITY_DN103475_c4_g3_m.6922 DNA helicase INO80	String	CMGC/CDK
TRINITY_DN93392_c0_g1_m.26586-392T	TRINITY_DN93392_c0_g1_m.26586	392	T	PREDICTED: splicing factor 3B subunit 1 [Musa acuminata subsp. malaccensis]	ASYVPIRTPARKLLA	TRINITY_DN103624_c0_g1_m.7264	TRINITY_DN103624_c0_g1_m.7264 Chromatin structure-remodeling complex protein SYD	String	CMGC/CDK
TRINITY_DN93392_c0_g1_m.26586-392T	TRINITY_DN93392_c0_g1_m.26586	392	T	PREDICTED: splicing factor 3B subunit 1 [Musa acuminata subsp. malaccensis]	ASYVPIRTPARKLLA	TRINITY_DN90448_c0_g1_m.23891	TRINITY_DN90448_c0_g1_m.23891 Matrin-type domain-containing protein	String	CMGC/CDK
TRINITY_DN93392_c0_g1_m.26586-392T	TRINITY_DN93392_c0_g1_m.26586	392	T	PREDICTED: splicing factor 3B subunit 1 [Musa acuminata subsp. malaccensis]	ASYVPIRTPARKLLA	TRINITY_DN99334_c0_g1_m.35071	TRINITY_DN99334_c0_g1_m.35071 PWI domain-containing protein	String	CMGC/CDK
TRINITY_DN93392_c0_g1_m.26586-406T	TRINITY_DN93392_c0_g1_m.26586	406	T	PREDICTED: splicing factor 3B subunit 1 [Musa acuminata subsp. malaccensis]	ATPTPIGTPLYSIPE	TRINITY_DN103008_c0_g1_m.5883	TRINITY_DN103008_c0_g1_m.5883 Chromatin structure-remodeling complex protein SYD	String	CMGC/CDK
TRINITY_DN93392_c0_g1_m.26586-406T	TRINITY_DN93392_c0_g1_m.26586	406	T	PREDICTED: splicing factor 3B subunit 1 [Musa acuminata subsp. malaccensis]	ATPTPIGTPLYSIPE	TRINITY_DN103475_c4_g3_m.6922	TRINITY_DN103475_c4_g3_m.6922 DNA helicase INO80	String	CMGC/CDK
TRINITY_DN93392_c0_g1_m.26586-406T	TRINITY_DN93392_c0_g1_m.26586	406	T	PREDICTED: splicing factor 3B subunit 1 [Musa acuminata subsp. malaccensis]	ATPTPIGTPLYSIPE	TRINITY_DN103624_c0_g1_m.7264	TRINITY_DN103624_c0_g1_m.7264 Chromatin structure-remodeling complex protein SYD	String	CMGC/CDK
TRINITY_DN93392_c0_g1_m.26586-406T	TRINITY_DN93392_c0_g1_m.26586	406	T	PREDICTED: splicing factor 3B subunit 1 [Musa acuminata subsp. malaccensis]	ATPTPIGTPLYSIPE	TRINITY_DN90448_c0_g1_m.23891	TRINITY_DN90448_c0_g1_m.23891 Matrin-type domain-containing protein	String	CMGC/CDK
TRINITY_DN93392_c0_g1_m.26586-406T	TRINITY_DN93392_c0_g1_m.26586	406	T	PREDICTED: splicing factor 3B subunit 1 [Musa acuminata subsp. malaccensis]	ATPTPIGTPLYSIPE	TRINITY_DN99334_c0_g1_m.35071	TRINITY_DN99334_c0_g1_m.35071 PWI domain-containing protein	String	CMGC/CDK
TRINITY_DN93555_c0_g2_m.26785-76S	TRINITY_DN93555_c0_g2_m.26785	76	S	PREDICTED: 40S ribosomal protein S15a-like [Camelina sativa]	LNKTGVISPRYNVRL	TRINITY_DN95077_c0_g3_m.28593	TRINITY_DN95077_c0_g3_m.28593 60S ribosomal protein L21-1	String	CMGC/CDK
TRINITY_DN93764_c0_g1_m.27051-24S	TRINITY_DN93764_c0_g1_m.27051	24	S	PREDICTED: transcription initiation factor TFIID subunit 14b isoform X2 [Elaeis guineensis]	LLMKKKSSPSSPLAG	TRINITY_DN102586_c0_g1_m.5023	TRINITY_DN102586_c0_g1_m.5023 DNA helicase INO80	String	CMGC/CDK
TRINITY_DN93764_c0_g1_m.27051-24S	TRINITY_DN93764_c0_g1_m.27051	24	S	PREDICTED: transcription initiation factor TFIID subunit 14b isoform X2 [Elaeis guineensis]	LLMKKKSSPSSPLAG	TRINITY_DN103008_c0_g1_m.5883	TRINITY_DN103008_c0_g1_m.5883 Chromatin structure-remodeling complex protein SYD	String	CMGC/CDK
TRINITY_DN93764_c0_g1_m.27051-24S	TRINITY_DN93764_c0_g1_m.27051	24	S	PREDICTED: transcription initiation factor TFIID subunit 14b isoform X2 [Elaeis guineensis]	LLMKKKSSPSSPLAG	TRINITY_DN103475_c4_g3_m.6922	TRINITY_DN103475_c4_g3_m.6922 DNA helicase INO80	String	CMGC/CDK
TRINITY_DN93764_c0_g1_m.27051-24S	TRINITY_DN93764_c0_g1_m.27051	24	S	PREDICTED: transcription initiation factor TFIID subunit 14b isoform X2 [Elaeis guineensis]	LLMKKKSSPSSPLAG	TRINITY_DN103624_c0_g1_m.7264	TRINITY_DN103624_c0_g1_m.7264 Chromatin structure-remodeling complex protein SYD	String	CMGC/CDK
TRINITY_DN93764_c0_g1_m.27051-27S	TRINITY_DN93764_c0_g1_m.27051	27	S	PREDICTED: transcription initiation factor TFIID subunit 14b isoform X2 [Elaeis guineensis]	KKKSSPSSPLAGSEV	TRINITY_DN102586_c0_g1_m.5023	TRINITY_DN102586_c0_g1_m.5023 DNA helicase INO80	String	CMGC/CDK
TRINITY_DN93764_c0_g1_m.27051-27S	TRINITY_DN93764_c0_g1_m.27051	27	S	PREDICTED: transcription initiation factor TFIID subunit 14b isoform X2 [Elaeis guineensis]	KKKSSPSSPLAGSEV	TRINITY_DN103008_c0_g1_m.5883	TRINITY_DN103008_c0_g1_m.5883 Chromatin structure-remodeling complex protein SYD	String	CMGC/CDK
TRINITY_DN93764_c0_g1_m.27051-27S	TRINITY_DN93764_c0_g1_m.27051	27	S	PREDICTED: transcription initiation factor TFIID subunit 14b isoform X2 [Elaeis guineensis]	KKKSSPSSPLAGSEV	TRINITY_DN103475_c4_g3_m.6922	TRINITY_DN103475_c4_g3_m.6922 DNA helicase INO80	String	CMGC/CDK
TRINITY_DN93764_c0_g1_m.27051-27S	TRINITY_DN93764_c0_g1_m.27051	27	S	PREDICTED: transcription initiation factor TFIID subunit 14b isoform X2 [Elaeis guineensis]	KKKSSPSSPLAGSEV	TRINITY_DN103624_c0_g1_m.7264	TRINITY_DN103624_c0_g1_m.7264 Chromatin structure-remodeling complex protein SYD	String	CMGC/CDK
TRINITY_DN94826_c1_g1_m.28296-217S	TRINITY_DN94826_c1_g1_m.28296	217	S	PREDICTED: DEAD-box ATP-dependent RNA helicase 20 [Elaeis guineensis]	EKDFYVESPSLKAMS	TRINITY_DN105601_c0_g3_m.11636	TRINITY_DN105601_c0_g3_m.11636 NUC173 domain-containing protein	String	CMGC/CDK
TRINITY_DN95350_c0_g1_m.28990-19S	TRINITY_DN95350_c0_g1_m.28990	19	S	PREDICTED: serrate RNA effector molecule [Phoenix dactylifera]	DRQERQPSPADGSPL	TRINITY_DN90448_c0_g1_m.23891	TRINITY_DN90448_c0_g1_m.23891 Matrin-type domain-containing protein	String	CMGC/CDK
TRINITY_DN95350_c0_g1_m.28990-54S	TRINITY_DN95350_c0_g1_m.28990	54	S	PREDICTED: serrate RNA effector molecule [Phoenix dactylifera]	YYDSRNRSPPPPLAS	TRINITY_DN90448_c0_g1_m.23891	TRINITY_DN90448_c0_g1_m.23891 Matrin-type domain-containing protein	String	CMGC/CDK
TRINITY_DN95350_c0_g1_m.28990-73S	TRINITY_DN95350_c0_g1_m.28990	73	S	PREDICTED: serrate RNA effector molecule [Phoenix dactylifera]	YRRRSSLSPPPYRER	TRINITY_DN90448_c0_g1_m.23891	TRINITY_DN90448_c0_g1_m.23891 Matrin-type domain-containing protein	String	CMGC/CDK
TRINITY_DN95395_c0_g2_m.29064-60S	TRINITY_DN95395_c0_g2_m.29064	60	S	PREDICTED: DNA-directed RNA polymerases IV and V subunit 4 isoform X1 [Phoenix dactylifera]	FVDVKSPSPAKGDDK	TRINITY_DN101792_c0_g1_m.3380	TRINITY_DN101792_c0_g1_m.3380 DNA repair and recombination protein RAD54	String	CMGC/CDK
TRINITY_DN95395_c0_g2_m.29064-60S	TRINITY_DN95395_c0_g2_m.29064	60	S	PREDICTED: DNA-directed RNA polymerases IV and V subunit 4 isoform X1 [Phoenix dactylifera]	FVDVKSPSPAKGDDK	TRINITY_DN98710_c1_g2_m.34019	TRINITY_DN98710_c1_g2_m.34019 Cyclin-dependent kinase D-1	String	CMGC/CDK
TRINITY_DN95456_c0_g1_m.29175-96S	TRINITY_DN95456_c0_g1_m.29175	96	S	PREDICTED: glyceraldehyde-3-phosphate dehydrogenase A, chloroplastic [Phoenix dactylifera]	CWHGRKDSPLDVVAI	TRINITY_DN94997_c0_g1_m.28490	TRINITY_DN94997_c0_g1_m.28490 transcription termination factor MTEF1, chloroplastic	String	CMGC/CDK
TRINITY_DN95577_c2_g1_m.29330-143T	TRINITY_DN95577_c2_g1_m.29330	143	T	PREDICTED: HMG-Y-related protein A-like [Musa acuminata subsp. malaccensis]	PPGALPPTPRPRGRP	TRINITY_DN93632_c0_g1_m.26888	TRINITY_DN93632_c0_g1_m.26888 CHD3-type chromatin-remodeling factor PICKLE	String	CMGC/CDK
TRINITY_DN96038_c0_g1_m.29963-154S	TRINITY_DN96038_c0_g1_m.29963	154	S	protein RTF1 homolog [Asparagus officinalis]	MEKSRKESPPPLSSR	TRINITY_DN103008_c0_g1_m.5883	TRINITY_DN103008_c0_g1_m.5883 Chromatin structure-remodeling complex protein SYD	String	CMGC/CDK
TRINITY_DN96038_c0_g1_m.29963-154S	TRINITY_DN96038_c0_g1_m.29963	154	S	protein RTF1 homolog [Asparagus officinalis]	MEKSRKESPPPLSSR	TRINITY_DN103624_c0_g1_m.7264	TRINITY_DN103624_c0_g1_m.7264 Chromatin structure-remodeling complex protein SYD	String	CMGC/CDK
TRINITY_DN96038_c0_g1_m.29963-154S	TRINITY_DN96038_c0_g1_m.29963	154	S	protein RTF1 homolog [Asparagus officinalis]	MEKSRKESPPPLSSR	TRINITY_DN98710_c1_g2_m.34019	TRINITY_DN98710_c1_g2_m.34019 Cyclin-dependent kinase D-1	String	CMGC/CDK
TRINITY_DN96038_c0_g1_m.29963-214S	TRINITY_DN96038_c0_g1_m.29963	214	S	protein RTF1 homolog [Asparagus officinalis]	AFGNRDPSPPKHRSL	TRINITY_DN103008_c0_g1_m.5883	TRINITY_DN103008_c0_g1_m.5883 Chromatin structure-remodeling complex protein SYD	String	CMGC/CDK
TRINITY_DN96038_c0_g1_m.29963-214S	TRINITY_DN96038_c0_g1_m.29963	214	S	protein RTF1 homolog [Asparagus officinalis]	AFGNRDPSPPKHRSL	TRINITY_DN103624_c0_g1_m.7264	TRINITY_DN103624_c0_g1_m.7264 Chromatin structure-remodeling complex protein SYD	String	CMGC/CDK
TRINITY_DN96038_c0_g1_m.29963-214S	TRINITY_DN96038_c0_g1_m.29963	214	S	protein RTF1 homolog [Asparagus officinalis]	AFGNRDPSPPKHRSL	TRINITY_DN98710_c1_g2_m.34019	TRINITY_DN98710_c1_g2_m.34019 Cyclin-dependent kinase D-1	String	CMGC/CDK
TRINITY_DN96146_c1_g1_m.30107-346S	TRINITY_DN96146_c1_g1_m.30107	346	S	protein TSS [Asparagus officinalis]	RVVSNFPSPRTSPNE	TRINITY_DN99334_c0_g1_m.35071	TRINITY_DN99334_c0_g1_m.35071 PWI domain-containing protein	String	CMGC/CDK
TRINITY_DN96146_c1_g1_m.30107-355S	TRINITY_DN96146_c1_g1_m.30107	355	S	protein TSS [Asparagus officinalis]	RTSPNETSPTNALSP	TRINITY_DN99334_c0_g1_m.35071	TRINITY_DN99334_c0_g1_m.35071 PWI domain-containing protein	String	CMGC/CDK
TRINITY_DN96146_c1_g1_m.30107-411S	TRINITY_DN96146_c1_g1_m.30107	411	S	protein TSS [Asparagus officinalis]	YKEVALASPGTIMKS	TRINITY_DN99334_c0_g1_m.35071	TRINITY_DN99334_c0_g1_m.35071 PWI domain-containing protein	String	CMGC/CDK
TRINITY_DN96212_c1_g1_m.30216-196S	TRINITY_DN96212_c1_g1_m.30216	196	S	PREDICTED: protein LEO1 homolog [Elaeis guineensis]	NARNISSSPVEQKDK	TRINITY_DN95281_c0_g1_m.28898	TRINITY_DN95281_c0_g1_m.28898 Cyclin-dependent kinase G-2	String	CMGC/CDK
TRINITY_DN96265_c0_g1_m.30304-68S	TRINITY_DN96265_c0_g1_m.30304	68	S	PREDICTED: probable plastid-lipid-associated protein 3, chloroplastic [Elaeis guineensis]	DDKEGSPSPSLSGFT	TRINITY_DN94997_c0_g1_m.28490	TRINITY_DN94997_c0_g1_m.28490 transcription termination factor MTEF1, chloroplastic	String	CMGC/CDK
TRINITY_DN96277_c0_g1_m.30327-214T	TRINITY_DN96277_c0_g1_m.30327	214	T	PREDICTED: protein CDC73 homolog [Cucumis melo]	DGVGYDSTPRPKMHL	TRINITY_DN103624_c0_g1_m.7264	TRINITY_DN103624_c0_g1_m.7264 Chromatin structure-remodeling complex protein SYD	String	CMGC/CDK
TRINITY_DN96277_c0_g1_m.30327-214T	TRINITY_DN96277_c0_g1_m.30327	214	T	PREDICTED: protein CDC73 homolog [Cucumis melo]	DGVGYDSTPRPKMHL	TRINITY_DN95432_c0_g1_m.29134	TRINITY_DN95432_c0_g1_m.29134 Cyclin-dependent kinase E-1	String	CMGC/CDK
TRINITY_DN96277_c0_g1_m.30327-214T	TRINITY_DN96277_c0_g1_m.30327	214	T	PREDICTED: protein CDC73 homolog [Cucumis melo]	DGVGYDSTPRPKMHL	TRINITY_DN98710_c1_g2_m.34019	TRINITY_DN98710_c1_g2_m.34019 Cyclin-dependent kinase D-1	String	CMGC/CDK
TRINITY_DN96576_c0_g1_m.30751-47S	TRINITY_DN96576_c0_g1_m.30751	47	S	PREDICTED: FHA domain-containing protein DDL [Elaeis guineensis]	FPPPGTSSPYRNNYS	TRINITY_DN90448_c0_g1_m.23891	TRINITY_DN90448_c0_g1_m.23891 Matrin-type domain-containing protein	String	CMGC/CDK
TRINITY_DN96843_c0_g1_m.31145-205S	TRINITY_DN96843_c0_g1_m.31145	205	S	PREDICTED: U11/U12 small nuclear ribonucleoprotein 35 kDa protein [Arachis duranensis]	LSRFQVPSPPRRVNH	TRINITY_DN99334_c0_g1_m.35071	TRINITY_DN99334_c0_g1_m.35071 PWI domain-containing protein	String	CMGC/CDK
TRINITY_DN96846_c0_g1_m.31148-32S	TRINITY_DN96846_c0_g1_m.31148	32	S	PREDICTED: O-acyltransferase WSD1 isoform X2 [Elaeis guineensis]	EEEGEPLSPAARLFR	TRINITY_DN102174_c1_g1_m.4110	TRINITY_DN102174_c1_g1_m.4110 MACPF domain-containing protein	String	CMGC/CDK
TRINITY_DN96886_c1_g1_m.31194-77S	TRINITY_DN96886_c1_g1_m.31194	77	S	peroxisomal fatty acid beta-oxidation multifunctional protein MFP2-like isoform X2 [Asparagus officinalis]	FKEGEGESPRNSSMS	TRINITY_DN94278_c2_g1_m.27626	TRINITY_DN94278_c2_g1_m.27626 Putative WRKY transcription factor 57	String	CMGC/CDK
TRINITY_DN97117_c0_g1_m.31533-568S	TRINITY_DN97117_c0_g1_m.31533	568	S	PREDICTED: protein ALWAYS EARLY 2-like isoform X2 [Phoenix dactylifera]	NEAAVTDSPQNEVII	TRINITY_DN70667_c0_g1_m.18166	TRINITY_DN70667_c0_g1_m.18166 Protein tesmin/TSO1-like CXC 5	String	CMGC/CDK
TRINITY_DN97117_c0_g1_m.31533-568S	TRINITY_DN97117_c0_g1_m.31533	568	S	PREDICTED: protein ALWAYS EARLY 2-like isoform X2 [Phoenix dactylifera]	NEAAVTDSPQNEVII	TRINITY_DN89891_c0_g1_m.23435	TRINITY_DN89891_c0_g1_m.23435 Protein tesmin/TSO1-like CXC 5	String	CMGC/CDK
TRINITY_DN97313_c0_g1_m.31840-36S	TRINITY_DN97313_c0_g1_m.31840	36	S	PREDICTED: mediator of RNA polymerase II transcription subunit 14-like isoform X1 [Elaeis guineensis]	ELVETHKSPQERSDS	TRINITY_DN103624_c0_g1_m.7264	TRINITY_DN103624_c0_g1_m.7264 Chromatin structure-remodeling complex protein SYD	String	CMGC/CDK
TRINITY_DN97313_c0_g1_m.31840-36S	TRINITY_DN97313_c0_g1_m.31840	36	S	PREDICTED: mediator of RNA polymerase II transcription subunit 14-like isoform X1 [Elaeis guineensis]	ELVETHKSPQERSDS	TRINITY_DN95432_c0_g1_m.29134	TRINITY_DN95432_c0_g1_m.29134 Cyclin-dependent kinase E-1	String	CMGC/CDK
TRINITY_DN97313_c0_g1_m.31840-36S	TRINITY_DN97313_c0_g1_m.31840	36	S	PREDICTED: mediator of RNA polymerase II transcription subunit 14-like isoform X1 [Elaeis guineensis]	ELVETHKSPQERSDS	TRINITY_DN98710_c1_g2_m.34019	TRINITY_DN98710_c1_g2_m.34019 Cyclin-dependent kinase D-1	String	CMGC/CDK
TRINITY_DN97333_c0_g1_m.31859-304S	TRINITY_DN97333_c0_g1_m.31859	304	S	splicing factor U2af large subunit B [Ananas comosus]	RSGLGGYSPRKRKTE	TRINITY_DN90448_c0_g1_m.23891	TRINITY_DN90448_c0_g1_m.23891 Matrin-type domain-containing protein	String	CMGC/CDK
TRINITY_DN97333_c0_g1_m.31859-74S	TRINITY_DN97333_c0_g1_m.31859	74	S	splicing factor U2af large subunit B [Ananas comosus]	DVQLQIRSPSKDFMK	TRINITY_DN90448_c0_g1_m.23891	TRINITY_DN90448_c0_g1_m.23891 Matrin-type domain-containing protein	String	CMGC/CDK
TRINITY_DN97660_c0_g1_m.32349-752S	TRINITY_DN97660_c0_g1_m.32349	752	S	protein argonaute 4B-like [Ananas comosus]	KFLDEQWSPKITLMI	TRINITY_DN101792_c0_g1_m.3380	TRINITY_DN101792_c0_g1_m.3380 DNA repair and recombination protein RAD54	String	CMGC/CDK
TRINITY_DN97660_c0_g1_m.32349-752S	TRINITY_DN97660_c0_g1_m.32349	752	S	protein argonaute 4B-like [Ananas comosus]	KFLDEQWSPKITLMI	TRINITY_DN103366_c0_g1_m.6680	TRINITY_DN103366_c0_g1_m.6680 DNA repair and recombination protein RAD54	String	CMGC/CDK
TRINITY_DN97660_c0_g1_m.32349-752S	TRINITY_DN97660_c0_g1_m.32349	752	S	protein argonaute 4B-like [Ananas comosus]	KFLDEQWSPKITLMI	TRINITY_DN93632_c0_g1_m.26888	TRINITY_DN93632_c0_g1_m.26888 CHD3-type chromatin-remodeling factor PICKLE	String	CMGC/CDK
TRINITY_DN97683_c3_g3_m.32380-335S	TRINITY_DN97683_c3_g3_m.32380	335	S	PREDICTED: LOW QUALITY PROTEIN: polyadenylation and cleavage factor homolog 4 [Elaeis guineensis]	GHRFQMSSPGRVIEA	TRINITY_DN98710_c1_g2_m.34019	TRINITY_DN98710_c1_g2_m.34019 Cyclin-dependent kinase D-1	String	CMGC/CDK
TRINITY_DN97922_c1_g1_m.32767-225T	TRINITY_DN97922_c1_g1_m.32767	225	T	PREDICTED: 40S ribosomal protein S6 [Musa acuminata subsp. malaccensis]	PKIQRLVTPLTLQRK	TRINITY_DN95077_c0_g3_m.28593	TRINITY_DN95077_c0_g3_m.28593 60S ribosomal protein L21-1	String	CMGC/CDK
TRINITY_DN97922_c1_g1_m.32767-271S	TRINITY_DN97922_c1_g1_m.32767	271	S	PREDICTED: 40S ribosomal protein S6 [Musa acuminata subsp. malaccensis]	QRERRSESLAKRRSK	TRINITY_DN95077_c0_g3_m.28593	TRINITY_DN95077_c0_g3_m.28593 60S ribosomal protein L21-1	String	CMGC/CDK
TRINITY_DN98000_c1_g1_m.32899-357S	TRINITY_DN98000_c1_g1_m.32899	357	S	PREDICTED: succinate--CoA ligase [ADP-forming] subunit alpha, mitochondrial [Elaeis guineensis]	AGVTVVESPAKIGAA	TRINITY_DN72268_c0_g1_m.18365	TRINITY_DN72268_c0_g1_m.18365 26S protease regulatory subunit 10B like A	String	CMGC/CDK
TRINITY_DN98005_c0_g1_m.32908-258S	TRINITY_DN98005_c0_g1_m.32908	258	S	PREDICTED: U5 small nuclear ribonucleoprotein 40 kDa protein isoform X1 [Elaeis guineensis]	LSSTDCLSPKHRRWP	TRINITY_DN95281_c0_g1_m.28898	TRINITY_DN95281_c0_g1_m.28898 Cyclin-dependent kinase G-2	String	CMGC/CDK
TRINITY_DN98189_c4_g7_m.33165-232S	TRINITY_DN98189_c4_g7_m.33165	232	S	PREDICTED: LOW QUALITY PROTEIN: SNW/SKI-interacting protein-like [Phoenix dactylifera]	RVPKASGSPPVPVMH	TRINITY_DN90448_c0_g1_m.23891	TRINITY_DN90448_c0_g1_m.23891 Matrin-type domain-containing protein	String	CMGC/CDK
TRINITY_DN98189_c4_g7_m.33165-232S	TRINITY_DN98189_c4_g7_m.33165	232	S	PREDICTED: LOW QUALITY PROTEIN: SNW/SKI-interacting protein-like [Phoenix dactylifera]	RVPKASGSPPVPVMH	TRINITY_DN95281_c0_g1_m.28898	TRINITY_DN95281_c0_g1_m.28898 Cyclin-dependent kinase G-2	String	CMGC/CDK
TRINITY_DN98189_c4_g7_m.33165-240S	TRINITY_DN98189_c4_g7_m.33165	240	S	PREDICTED: LOW QUALITY PROTEIN: SNW/SKI-interacting protein-like [Phoenix dactylifera]	PPVPVMHSPPRPVTV	TRINITY_DN90448_c0_g1_m.23891	TRINITY_DN90448_c0_g1_m.23891 Matrin-type domain-containing protein	String	CMGC/CDK
TRINITY_DN98189_c4_g7_m.33165-240S	TRINITY_DN98189_c4_g7_m.33165	240	S	PREDICTED: LOW QUALITY PROTEIN: SNW/SKI-interacting protein-like [Phoenix dactylifera]	PPVPVMHSPPRPVTV	TRINITY_DN95281_c0_g1_m.28898	TRINITY_DN95281_c0_g1_m.28898 Cyclin-dependent kinase G-2	String	CMGC/CDK
TRINITY_DN98249_c0_g1_m.33279-718S	TRINITY_DN98249_c0_g1_m.33279	718	S	PREDICTED: ATP-dependent helicase BRM-like [Phoenix dactylifera]	KQRVGPSSPVTPRWM	TRINITY_DN102586_c0_g1_m.5023	TRINITY_DN102586_c0_g1_m.5023 DNA helicase INO80	String	CMGC/CDK
TRINITY_DN98249_c0_g1_m.33279-718S	TRINITY_DN98249_c0_g1_m.33279	718	S	PREDICTED: ATP-dependent helicase BRM-like [Phoenix dactylifera]	KQRVGPSSPVTPRWM	TRINITY_DN103475_c4_g3_m.6922	TRINITY_DN103475_c4_g3_m.6922 DNA helicase INO80	String	CMGC/CDK
TRINITY_DN98249_c0_g1_m.33279-718S	TRINITY_DN98249_c0_g1_m.33279	718	S	PREDICTED: ATP-dependent helicase BRM-like [Phoenix dactylifera]	KQRVGPSSPVTPRWM	TRINITY_DN103514_c0_g3_m.7018	TRINITY_DN103514_c0_g3_m.7018 Chromatin-remodeling complex ATPase chain	String	CMGC/CDK
TRINITY_DN98429_c0_g1_m.33605-193S	TRINITY_DN98429_c0_g1_m.33605	193	S	PREDICTED: LOW QUALITY PROTEIN: ABC transporter C family member 8 [Phoenix dactylifera]	LQSDGLSSPLLLNRN	TRINITY_DN101792_c0_g1_m.3380	TRINITY_DN101792_c0_g1_m.3380 DNA repair and recombination protein RAD54	String	CMGC/CDK
TRINITY_DN98646_c1_g1_m.33923-387S	TRINITY_DN98646_c1_g1_m.33923	387	S	PREDICTED: lys-63-specific deubiquitinase BRCC36 isoform X1 [Phoenix dactylifera]	RELNLESSPRRHQGG	TRINITY_DN86513_c0_g1_m.21621	TRINITY_DN86513_c0_g1_m.21621 Putative 26S proteasome non-ATPase regulatory subunit 7	String	CMGC/CDK
TRINITY_DN98710_c1_g2_m.34019-171S	TRINITY_DN98710_c1_g2_m.34019	171	S	PREDICTED: cyclin-dependent kinase D-1 [Elaeis guineensis]	GLARIFGSPDRRFTH	TRINITY_DN101792_c0_g1_m.3380	TRINITY_DN101792_c0_g1_m.3380 DNA repair and recombination protein RAD54	String	CMGC/CDK
TRINITY_DN98710_c1_g2_m.34019-171S	TRINITY_DN98710_c1_g2_m.34019	171	S	PREDICTED: cyclin-dependent kinase D-1 [Elaeis guineensis]	GLARIFGSPDRRFTH	TRINITY_DN81951_c1_g1_m.20074	TRINITY_DN81951_c1_g1_m.20074 Cell division control protein 2 like A	String	CMGC/CDK
TRINITY_DN98710_c1_g2_m.34019-171S	TRINITY_DN98710_c1_g2_m.34019	171	S	PREDICTED: cyclin-dependent kinase D-1 [Elaeis guineensis]	GLARIFGSPDRRFTH	TRINITY_DN98317_c0_g1_m.33426	TRINITY_DN98317_c0_g1_m.33426 Cyclin-dependent kinase F-1	String	CMGC/CDK
TRINITY_DN98710_c1_g2_m.34019-177T	TRINITY_DN98710_c1_g2_m.34019	177	T	PREDICTED: cyclin-dependent kinase D-1 [Elaeis guineensis]	GSPDRRFTHQVFARW	TRINITY_DN101792_c0_g1_m.3380	TRINITY_DN101792_c0_g1_m.3380 DNA repair and recombination protein RAD54	String	CMGC/CDK
TRINITY_DN98710_c1_g2_m.34019-177T	TRINITY_DN98710_c1_g2_m.34019	177	T	PREDICTED: cyclin-dependent kinase D-1 [Elaeis guineensis]	GSPDRRFTHQVFARW	TRINITY_DN81951_c1_g1_m.20074	TRINITY_DN81951_c1_g1_m.20074 Cell division control protein 2 like A	String	CMGC/CDK
TRINITY_DN98710_c1_g2_m.34019-177T	TRINITY_DN98710_c1_g2_m.34019	177	T	PREDICTED: cyclin-dependent kinase D-1 [Elaeis guineensis]	GSPDRRFTHQVFARW	TRINITY_DN98317_c0_g1_m.33426	TRINITY_DN98317_c0_g1_m.33426 Cyclin-dependent kinase F-1	String	CMGC/CDK
TRINITY_DN98835_c1_g1_m.34234-330S	TRINITY_DN98835_c1_g1_m.34234	330	S	zinc finger protein 830 isoform X1 [Asparagus officinalis]	RLARLQRSPEFKAKD	TRINITY_DN90448_c0_g1_m.23891	TRINITY_DN90448_c0_g1_m.23891 Matrin-type domain-containing protein	String	CMGC/CDK
TRINITY_DN99123_c1_g1_m.34699-115S	TRINITY_DN99123_c1_g1_m.34699	115	S	PREDICTED: cell division cycle and apoptosis regulator protein 1 isoform X1 [Lupinus angustifolius]	QGRAAYPSPLAESSK	TRINITY_DN90448_c0_g1_m.23891	TRINITY_DN90448_c0_g1_m.23891 Matrin-type domain-containing protein	String	CMGC/CDK
TRINITY_DN99123_c1_g1_m.34699-491S	TRINITY_DN99123_c1_g1_m.34699	491	S	PREDICTED: cell division cycle and apoptosis regulator protein 1 isoform X1 [Lupinus angustifolius]	RYPRLSVSPEFTKVV	TRINITY_DN90448_c0_g1_m.23891	TRINITY_DN90448_c0_g1_m.23891 Matrin-type domain-containing protein	String	CMGC/CDK
TRINITY_DN99198_c0_g1_m.34821-745T	TRINITY_DN99198_c0_g1_m.34821	745	T	PREDICTED: calcium permeable stress-gated cation channel 1-like isoform X1 [Elaeis guineensis]	KRSSRRNTPVPSKYN	TRINITY_DN78944_c1_g1_m.19368	TRINITY_DN78944_c1_g1_m.19368 Subtilisin-like protease	String	CMGC/CDK
TRINITY_DN99285_c0_g1_m.34979-1423S	TRINITY_DN99285_c0_g1_m.34979	1423	S	PREDICTED: brefeldin A-inhibited guanine nucleotide-exchange protein 5 isoform X1 [Elaeis guineensis]	LNDGLYVSPRETSFK	TRINITY_DN99016_c0_g1_m.34534	TRINITY_DN99016_c0_g1_m.34534 protein HLB1-like isoform X1	String	CMGC/CDK
TRINITY_DN99285_c0_g1_m.34979-1520S	TRINITY_DN99285_c0_g1_m.34979	1520	S	PREDICTED: brefeldin A-inhibited guanine nucleotide-exchange protein 5 isoform X1 [Elaeis guineensis]	ADDLVPSSPAKIPEA	TRINITY_DN99016_c0_g1_m.34534	TRINITY_DN99016_c0_g1_m.34534 protein HLB1-like isoform X1	String	CMGC/CDK
TRINITY_DN99334_c0_g1_m.35071-365S	TRINITY_DN99334_c0_g1_m.35071	365	S	PREDICTED: serine/arginine repetitive matrix protein 1-like isoform X1 [Elaeis guineensis]	RSPPRRRSPIHSRRS	TRINITY_DN90448_c0_g1_m.23891	TRINITY_DN90448_c0_g1_m.23891 Matrin-type domain-containing protein	String	CMGC/CDK
TRINITY_DN99334_c0_g1_m.35071-406S	TRINITY_DN99334_c0_g1_m.35071	406	S	PREDICTED: serine/arginine repetitive matrix protein 1-like isoform X1 [Elaeis guineensis]	FSPIKRRSPLPLSSK	TRINITY_DN90448_c0_g1_m.23891	TRINITY_DN90448_c0_g1_m.23891 Matrin-type domain-containing protein	String	CMGC/CDK
TRINITY_DN99334_c0_g1_m.35071-433S	TRINITY_DN99334_c0_g1_m.35071	433	S	PREDICTED: serine/arginine repetitive matrix protein 1-like isoform X1 [Elaeis guineensis]	RHADSYNSPRQRNRS	TRINITY_DN90448_c0_g1_m.23891	TRINITY_DN90448_c0_g1_m.23891 Matrin-type domain-containing protein	String	CMGC/CDK
TRINITY_DN99334_c0_g1_m.35071-499S	TRINITY_DN99334_c0_g1_m.35071	499	S	PREDICTED: serine/arginine repetitive matrix protein 1-like isoform X1 [Elaeis guineensis]	NYVSSDKSPGHSKFQ	TRINITY_DN90448_c0_g1_m.23891	TRINITY_DN90448_c0_g1_m.23891 Matrin-type domain-containing protein	String	CMGC/CDK
TRINITY_DN99334_c0_g1_m.35071-521S	TRINITY_DN99334_c0_g1_m.35071	521	S	PREDICTED: serine/arginine repetitive matrix protein 1-like isoform X1 [Elaeis guineensis]	PKNSRSISPSRSPVV	TRINITY_DN90448_c0_g1_m.23891	TRINITY_DN90448_c0_g1_m.23891 Matrin-type domain-containing protein	String	CMGC/CDK
TRINITY_DN99334_c0_g1_m.35071-525S	TRINITY_DN99334_c0_g1_m.35071	525	S	PREDICTED: serine/arginine repetitive matrix protein 1-like isoform X1 [Elaeis guineensis]	RSISPSRSPVVRRGG	TRINITY_DN90448_c0_g1_m.23891	TRINITY_DN90448_c0_g1_m.23891 Matrin-type domain-containing protein	String	CMGC/CDK
TRINITY_DN99356_c0_g1_m.35117-382S	TRINITY_DN99356_c0_g1_m.35117	382	S	mannan endo-1,4-beta-mannosidase 8-like isoform X3 [Asparagus officinalis]	TKLRKVNSESPWKNV	TRINITY_DN96199_c0_g1_m.30195	TRINITY_DN96199_c0_g1_m.30195 Putative WRKY transcription factor 33	String	CMGC/CDK
TRINITY_DN99573_c0_g2_m.35432-510S	TRINITY_DN99573_c0_g2_m.35432	510	S	PREDICTED: chaperonin CPN60-2, mitochondrial [Elaeis guineensis]	GKLLEQDSPDLGYDA	TRINITY_DN90448_c0_g1_m.23891	TRINITY_DN90448_c0_g1_m.23891 Matrin-type domain-containing protein	String	CMGC/CDK
TRINITY_DN99631_c6_g1_m.35542-60S	TRINITY_DN99631_c6_g1_m.35542	60	S	mRNA cap guanine-N7 methyltransferase 1 [Ananas comosus]	TLEEREASPIIHLKK	TRINITY_DN98710_c1_g2_m.34019	TRINITY_DN98710_c1_g2_m.34019 Cyclin-dependent kinase D-1	String	CMGC/CDK
TRINITY_DN99677_c0_g1_m.35631-774S	TRINITY_DN99677_c0_g1_m.35631	774	S	PREDICTED: probable cytosolic oligopeptidase A [Elaeis guineensis]	EFRGREPSPEALLRH	TRINITY_DN99802_c1_g1_m.35834	TRINITY_DN99802_c1_g1_m.35834 Subtilisin-like protease	String	CMGC/CDK
TRINITY_DN99751_c2_g1_m.35741-2S	TRINITY_DN99751_c2_g1_m.35741	2	S	PREDICTED: serine/threonine-protein phosphatase 7 [Elaeis guineensis]	******MSPENSSPA	TRINITY_DN98317_c0_g1_m.33426	TRINITY_DN98317_c0_g1_m.33426 Cyclin-dependent kinase F-1	String	CMGC/CDK
TRINITY_DN99751_c2_g1_m.35741-7S	TRINITY_DN99751_c2_g1_m.35741	7	S	PREDICTED: serine/threonine-protein phosphatase 7 [Elaeis guineensis]	*MSPENSSPAAESVS	TRINITY_DN98317_c0_g1_m.33426	TRINITY_DN98317_c0_g1_m.33426 Cyclin-dependent kinase F-1	String	CMGC/CDK
TRINITY_DN99964_c0_g1_m.36129-810S	TRINITY_DN99964_c0_g1_m.36129	810	S	PREDICTED: protein DEK-like isoform X3 [Phoenix dactylifera]	GNQDIKQSPKRQSSS	TRINITY_DN103475_c4_g3_m.6922	TRINITY_DN103475_c4_g3_m.6922 DNA helicase INO80	String	CMGC/CDK
TRINITY_DN99964_c0_g1_m.36129-810S	TRINITY_DN99964_c0_g1_m.36129	810	S	PREDICTED: protein DEK-like isoform X3 [Phoenix dactylifera]	GNQDIKQSPKRQSSS	TRINITY_DN99334_c0_g1_m.35071	TRINITY_DN99334_c0_g1_m.35071 PWI domain-containing protein	String	CMGC/CDK
TRINITY_DN99977_c0_g1_m.36157-644S	TRINITY_DN99977_c0_g1_m.36157	644	S	PREDICTED: protein CHUP1, chloroplastic [Elaeis guineensis]	TDESKIASPVVSKMK	TRINITY_DN95077_c0_g3_m.28593	TRINITY_DN95077_c0_g3_m.28593 60S ribosomal protein L21-1	String	CMGC/CDK
TRINITY_DN88398_c0_g1_m.22517-91S	TRINITY_DN88398_c0_g1_m.22517	91	S	PREDICTED: mitochondrial import inner membrane translocase subunit TIM8-like [Elaeis guineensis]	GTPGSKFSSGETSCL	TRINITY_DN78824_c0_g1_m.19322	TRINITY_DN78824_c0_g1_m.19322 L51_S25_CI-B8 domain-containing protein	String	CMGC/CK2
TRINITY_DN91332_c0_g1_m.24644-673S	TRINITY_DN91332_c0_g1_m.24644	673	S	PREDICTED: LOW QUALITY PROTEIN: protein PAF1 homolog [Elaeis guineensis]	RSFREDDSDDRPERT	TRINITY_DN79035_c0_g7_m.19389	TRINITY_DN79035_c0_g7_m.19389 Casein kinase II subunit alpha-1	String	CMGC/CK2
TRINITY_DN91332_c0_g1_m.24644-673S	TRINITY_DN91332_c0_g1_m.24644	673	S	PREDICTED: LOW QUALITY PROTEIN: protein PAF1 homolog [Elaeis guineensis]	RSFREDDSDDRPERT	TRINITY_DN93449_c0_g1_m.26656	TRINITY_DN93449_c0_g1_m.26656 Casein kinase II subunit alpha, chloroplastic	String	CMGC/CK2
TRINITY_DN91332_c0_g1_m.24644-673S	TRINITY_DN91332_c0_g1_m.24644	673	S	PREDICTED: LOW QUALITY PROTEIN: protein PAF1 homolog [Elaeis guineensis]	RSFREDDSDDRPERT	TRINITY_DN95902_c1_g1_m.29754	TRINITY_DN95902_c1_g1_m.29754 Casein kinase II subunit alpha	String	CMGC/CK2
TRINITY_DN96212_c1_g1_m.30216-658S	TRINITY_DN96212_c1_g1_m.30216	658	S	PREDICTED: protein LEO1 homolog [Elaeis guineensis]	RKAVVFDSDDD****	TRINITY_DN93449_c0_g1_m.26656	TRINITY_DN93449_c0_g1_m.26656 Casein kinase II subunit alpha, chloroplastic	String	CMGC/CK2
TRINITY_DN96222_c0_g1_m.30232-17S	TRINITY_DN96222_c0_g1_m.30232	17	S	PREDICTED: hsp70-binding protein 1 isoform X1 [Elaeis guineensis]	GLLRWSLSQADGTEP	TRINITY_DN78824_c0_g1_m.19322	TRINITY_DN78824_c0_g1_m.19322 L51_S25_CI-B8 domain-containing protein	String	CMGC/CK2
TRINITY_DN98909_c0_g1_m.34341-74S	TRINITY_DN98909_c0_g1_m.34341	74	S	PREDICTED: ribosomal RNA-processing protein 7 homolog A-like isoform X3 [Phoenix dactylifera]	VDANKSISEIEKRPS	TRINITY_DN79035_c0_g7_m.19389	TRINITY_DN79035_c0_g7_m.19389 Casein kinase II subunit alpha-1	String	CMGC/CK2
TRINITY_DN98909_c0_g1_m.34341-74S	TRINITY_DN98909_c0_g1_m.34341	74	S	PREDICTED: ribosomal RNA-processing protein 7 homolog A-like isoform X3 [Phoenix dactylifera]	VDANKSISEIEKRPS	TRINITY_DN93449_c0_g1_m.26656	TRINITY_DN93449_c0_g1_m.26656 Casein kinase II subunit alpha, chloroplastic	String	CMGC/CK2
TRINITY_DN98909_c0_g1_m.34341-74S	TRINITY_DN98909_c0_g1_m.34341	74	S	PREDICTED: ribosomal RNA-processing protein 7 homolog A-like isoform X3 [Phoenix dactylifera]	VDANKSISEIEKRPS	TRINITY_DN95902_c1_g1_m.29754	TRINITY_DN95902_c1_g1_m.29754 Casein kinase II subunit alpha	String	CMGC/CK2
TRINITY_DN92782_c0_g1_m.25965-123S	TRINITY_DN92782_c0_g1_m.25965	123	S	PREDICTED: chloroplast stem-loop binding protein of 41 kDa b, chloroplastic [Musa acuminata subsp. malaccensis]	LKGDRKDSEFVKSSL	TRINITY_DN92678_c1_g1_m.25861	TRINITY_DN92678_c1_g1_m.25861 Rhodanese-like domain-containing protein 9, chloroplastic	String	CMGC/CLK
TRINITY_DN92823_c1_g1_m.26001-313S	TRINITY_DN92823_c1_g1_m.26001	313	S	PREDICTED: serine/arginine-rich splicing factor SR45-like isoform X3 [Phoenix dactylifera]	GSPSRKRSPLPLRRR	TRINITY_DN100148_c0_g1_m.244	TRINITY_DN100148_c0_g1_m.244 Serine/threonine-protein kinase AFC3	String	CMGC/CLK
TRINITY_DN92823_c1_g1_m.26001-313S	TRINITY_DN92823_c1_g1_m.26001	313	S	PREDICTED: serine/arginine-rich splicing factor SR45-like isoform X3 [Phoenix dactylifera]	GSPSRKRSPLPLRRR	TRINITY_DN103622_c1_g1_m.7260	TRINITY_DN103622_c1_g1_m.7260 Serine/threonine-protein kinase AFC2	String	CMGC/CLK
TRINITY_DN92823_c1_g1_m.26001-313S	TRINITY_DN92823_c1_g1_m.26001	313	S	PREDICTED: serine/arginine-rich splicing factor SR45-like isoform X3 [Phoenix dactylifera]	GSPSRKRSPLPLRRR	TRINITY_DN96501_c0_g2_m.30638	TRINITY_DN96501_c0_g2_m.30638 Serine/threonine-protein kinase AFC1	String	CMGC/CLK
TRINITY_DN98305_c1_g2_m.33404-416S	TRINITY_DN98305_c1_g2_m.33404	416	S	PREDICTED: zinc finger CCCH domain-containing protein 32-like [Phoenix dactylifera]	SSARRRKSPDEMDAS	TRINITY_DN85137_c0_g1_m.20986	TRINITY_DN85137_c0_g1_m.20986 TPR_REGION domain-containing protein	String	CMGC/CLK
TRINITY_DN100369_c0_g1_m.633-425S	TRINITY_DN100369_c0_g1_m.633	425	S	PREDICTED: protein RRC1-like isoform X2 [Nelumbo nucifera]	PPLPTAQSPEHVKES	TRINITY_DN105063_c1_g3_m.10453	TRINITY_DN105063_c1_g3_m.10453 Serine/threonine-protein kinase AFC3	String	CMGC/DYRK
TRINITY_DN100742_c0_g1_m.1360-531S	TRINITY_DN100742_c0_g1_m.1360	531	S	PREDICTED: serine/threonine-protein phosphatase BSL1 homolog [Musa acuminata subsp. malaccensis]	KFLNRQKSPQGLHKK	TRINITY_DN101573_c0_g1_m.2968	TRINITY_DN101573_c0_g1_m.2968 Exocyst complex component	String	CMGC/DYRK
TRINITY_DN100742_c0_g1_m.1360-531S	TRINITY_DN100742_c0_g1_m.1360	531	S	PREDICTED: serine/threonine-protein phosphatase BSL1 homolog [Musa acuminata subsp. malaccensis]	KFLNRQKSPQGLHKK	TRINITY_DN102774_c0_g1_m.5381	TRINITY_DN102774_c0_g1_m.5381 Serine/threonine-protein kinase AFC2	String	CMGC/DYRK
TRINITY_DN100742_c0_g1_m.1360-531S	TRINITY_DN100742_c0_g1_m.1360	531	S	PREDICTED: serine/threonine-protein phosphatase BSL1 homolog [Musa acuminata subsp. malaccensis]	KFLNRQKSPQGLHKK	TRINITY_DN93598_c0_g1_m.26839	TRINITY_DN93598_c0_g1_m.26839 Serine/threonine-protein kinase AFC3	String	CMGC/DYRK
TRINITY_DN100742_c0_g1_m.1360-531S	TRINITY_DN100742_c0_g1_m.1360	531	S	PREDICTED: serine/threonine-protein phosphatase BSL1 homolog [Musa acuminata subsp. malaccensis]	KFLNRQKSPQGLHKK	TRINITY_DN99788_c0_g1_m.35808	TRINITY_DN99788_c0_g1_m.35808 Serine/threonine-protein kinase AFC2	String	CMGC/DYRK
TRINITY_DN100742_c0_g1_m.1360-852S	TRINITY_DN100742_c0_g1_m.1360	852	S	PREDICTED: serine/threonine-protein phosphatase BSL1 homolog [Musa acuminata subsp. malaccensis]	PLQSPESSPERVLED	TRINITY_DN101573_c0_g1_m.2968	TRINITY_DN101573_c0_g1_m.2968 Exocyst complex component	String	CMGC/DYRK
TRINITY_DN100742_c0_g1_m.1360-852S	TRINITY_DN100742_c0_g1_m.1360	852	S	PREDICTED: serine/threonine-protein phosphatase BSL1 homolog [Musa acuminata subsp. malaccensis]	PLQSPESSPERVLED	TRINITY_DN102774_c0_g1_m.5381	TRINITY_DN102774_c0_g1_m.5381 Serine/threonine-protein kinase AFC2	String	CMGC/DYRK
TRINITY_DN100742_c0_g1_m.1360-852S	TRINITY_DN100742_c0_g1_m.1360	852	S	PREDICTED: serine/threonine-protein phosphatase BSL1 homolog [Musa acuminata subsp. malaccensis]	PLQSPESSPERVLED	TRINITY_DN93598_c0_g1_m.26839	TRINITY_DN93598_c0_g1_m.26839 Serine/threonine-protein kinase AFC3	String	CMGC/DYRK
TRINITY_DN100742_c0_g1_m.1360-852S	TRINITY_DN100742_c0_g1_m.1360	852	S	PREDICTED: serine/threonine-protein phosphatase BSL1 homolog [Musa acuminata subsp. malaccensis]	PLQSPESSPERVLED	TRINITY_DN99788_c0_g1_m.35808	TRINITY_DN99788_c0_g1_m.35808 Serine/threonine-protein kinase AFC2	String	CMGC/DYRK
TRINITY_DN100742_c0_g1_m.1360-872T	TRINITY_DN100742_c0_g1_m.1360	872	T	PREDICTED: serine/threonine-protein phosphatase BSL1 homolog [Musa acuminata subsp. malaccensis]	LNTQRPPTPTRGRPQ	TRINITY_DN101573_c0_g1_m.2968	TRINITY_DN101573_c0_g1_m.2968 Exocyst complex component	String	CMGC/DYRK
TRINITY_DN100742_c0_g1_m.1360-872T	TRINITY_DN100742_c0_g1_m.1360	872	T	PREDICTED: serine/threonine-protein phosphatase BSL1 homolog [Musa acuminata subsp. malaccensis]	LNTQRPPTPTRGRPQ	TRINITY_DN102774_c0_g1_m.5381	TRINITY_DN102774_c0_g1_m.5381 Serine/threonine-protein kinase AFC2	String	CMGC/DYRK
TRINITY_DN100742_c0_g1_m.1360-872T	TRINITY_DN100742_c0_g1_m.1360	872	T	PREDICTED: serine/threonine-protein phosphatase BSL1 homolog [Musa acuminata subsp. malaccensis]	LNTQRPPTPTRGRPQ	TRINITY_DN93598_c0_g1_m.26839	TRINITY_DN93598_c0_g1_m.26839 Serine/threonine-protein kinase AFC3	String	CMGC/DYRK
TRINITY_DN100742_c0_g1_m.1360-872T	TRINITY_DN100742_c0_g1_m.1360	872	T	PREDICTED: serine/threonine-protein phosphatase BSL1 homolog [Musa acuminata subsp. malaccensis]	LNTQRPPTPTRGRPQ	TRINITY_DN99788_c0_g1_m.35808	TRINITY_DN99788_c0_g1_m.35808 Serine/threonine-protein kinase AFC2	String	CMGC/DYRK
TRINITY_DN101168_c0_g1_m.2148-1113S	TRINITY_DN101168_c0_g1_m.2148	1113	S	PREDICTED: pre-mRNA-processing protein 40C isoform X2 [Elaeis guineensis]	NSEGKNRSPADASWR	TRINITY_DN105063_c1_g3_m.10453	TRINITY_DN105063_c1_g3_m.10453 Serine/threonine-protein kinase AFC3	String	CMGC/DYRK
TRINITY_DN101168_c0_g1_m.2148-1121S	TRINITY_DN101168_c0_g1_m.2148	1121	S	PREDICTED: pre-mRNA-processing protein 40C isoform X2 [Elaeis guineensis]	PADASWRSPRRSHVR	TRINITY_DN105063_c1_g3_m.10453	TRINITY_DN105063_c1_g3_m.10453 Serine/threonine-protein kinase AFC3	String	CMGC/DYRK
TRINITY_DN102644_c1_g1_m.5141-734S	TRINITY_DN102644_c1_g1_m.5141	734	S	zinc finger CCCH domain-containing protein 27 [Asparagus officinalis]	VKFERQTSIKKSDGS	TRINITY_DN100618_c0_g1_m.1123	TRINITY_DN100618_c0_g1_m.1123 protein NRDE2 homolog	String	CMGC/DYRK
TRINITY_DN102956_c1_g1_m.5775-16S	TRINITY_DN102956_c1_g1_m.5775	16	S	PREDICTED: protein phosphatase 2C and cyclic nucleotide-binding/kinase domain-containing protein isoform X1 [Elaeis guineensis]	CIGHVPDSPRQEPKA	TRINITY_DN101177_c2_g2_m.2163	TRINITY_DN101177_c2_g2_m.2163 Chloroplast Obg GTPase	String	CMGC/DYRK
TRINITY_DN102956_c1_g1_m.5775-16S	TRINITY_DN102956_c1_g1_m.5775	16	S	PREDICTED: protein phosphatase 2C and cyclic nucleotide-binding/kinase domain-containing protein isoform X1 [Elaeis guineensis]	CIGHVPDSPRQEPKA	TRINITY_DN102774_c0_g1_m.5381	TRINITY_DN102774_c0_g1_m.5381 Serine/threonine-protein kinase AFC2	String	CMGC/DYRK
TRINITY_DN102956_c1_g1_m.5775-16S	TRINITY_DN102956_c1_g1_m.5775	16	S	PREDICTED: protein phosphatase 2C and cyclic nucleotide-binding/kinase domain-containing protein isoform X1 [Elaeis guineensis]	CIGHVPDSPRQEPKA	TRINITY_DN105063_c1_g3_m.10453	TRINITY_DN105063_c1_g3_m.10453 Serine/threonine-protein kinase AFC3	String	CMGC/DYRK
TRINITY_DN102956_c1_g1_m.5775-16S	TRINITY_DN102956_c1_g1_m.5775	16	S	PREDICTED: protein phosphatase 2C and cyclic nucleotide-binding/kinase domain-containing protein isoform X1 [Elaeis guineensis]	CIGHVPDSPRQEPKA	TRINITY_DN93598_c0_g1_m.26839	TRINITY_DN93598_c0_g1_m.26839 Serine/threonine-protein kinase AFC3	String	CMGC/DYRK
TRINITY_DN102956_c1_g1_m.5775-16S	TRINITY_DN102956_c1_g1_m.5775	16	S	PREDICTED: protein phosphatase 2C and cyclic nucleotide-binding/kinase domain-containing protein isoform X1 [Elaeis guineensis]	CIGHVPDSPRQEPKA	TRINITY_DN99788_c0_g1_m.35808	TRINITY_DN99788_c0_g1_m.35808 Serine/threonine-protein kinase AFC2	String	CMGC/DYRK
TRINITY_DN103475_c4_g1_m.6921-70S	TRINITY_DN103475_c4_g1_m.6921	70	S	PREDICTED: serine/threonine-protein kinase D6PK-like [Phoenix dactylifera]	PNHHRKGSIDCIPSK	TRINITY_DN102774_c0_g1_m.5381	TRINITY_DN102774_c0_g1_m.5381 Serine/threonine-protein kinase AFC2	String	CMGC/DYRK
TRINITY_DN103682_c0_g1_m.7378-200S	TRINITY_DN103682_c0_g1_m.7378	200	S	PREDICTED: SART-1 family protein DOT2 [Elaeis guineensis]	IGRSRERSIDREHDQ	TRINITY_DN105063_c1_g3_m.10453	TRINITY_DN105063_c1_g3_m.10453 Serine/threonine-protein kinase AFC3	String	CMGC/DYRK
TRINITY_DN104578_c2_g2_m.9321-633S	TRINITY_DN104578_c2_g2_m.9321	633	S	PREDICTED: serine/threonine-protein phosphatase BSL2 homolog [Musa acuminata subsp. malaccensis]	KLLDRQMSINSVPKK	TRINITY_DN101459_c0_g1_m.2744	TRINITY_DN101459_c0_g1_m.2744 Exocyst complex component	String	CMGC/DYRK
TRINITY_DN104578_c2_g2_m.9321-633S	TRINITY_DN104578_c2_g2_m.9321	633	S	PREDICTED: serine/threonine-protein phosphatase BSL2 homolog [Musa acuminata subsp. malaccensis]	KLLDRQMSINSVPKK	TRINITY_DN101573_c0_g1_m.2968	TRINITY_DN101573_c0_g1_m.2968 Exocyst complex component	String	CMGC/DYRK
TRINITY_DN104578_c2_g2_m.9321-633S	TRINITY_DN104578_c2_g2_m.9321	633	S	PREDICTED: serine/threonine-protein phosphatase BSL2 homolog [Musa acuminata subsp. malaccensis]	KLLDRQMSINSVPKK	TRINITY_DN102774_c0_g1_m.5381	TRINITY_DN102774_c0_g1_m.5381 Serine/threonine-protein kinase AFC2	String	CMGC/DYRK
TRINITY_DN104578_c2_g2_m.9321-633S	TRINITY_DN104578_c2_g2_m.9321	633	S	PREDICTED: serine/threonine-protein phosphatase BSL2 homolog [Musa acuminata subsp. malaccensis]	KLLDRQMSINSVPKK	TRINITY_DN93598_c0_g1_m.26839	TRINITY_DN93598_c0_g1_m.26839 Serine/threonine-protein kinase AFC3	String	CMGC/DYRK
TRINITY_DN104578_c2_g2_m.9321-633S	TRINITY_DN104578_c2_g2_m.9321	633	S	PREDICTED: serine/threonine-protein phosphatase BSL2 homolog [Musa acuminata subsp. malaccensis]	KLLDRQMSINSVPKK	TRINITY_DN99788_c0_g1_m.35808	TRINITY_DN99788_c0_g1_m.35808 Serine/threonine-protein kinase AFC2	String	CMGC/DYRK
TRINITY_DN104578_c2_g2_m.9321-950S	TRINITY_DN104578_c2_g2_m.9321	950	S	PREDICTED: serine/threonine-protein phosphatase BSL2 homolog [Musa acuminata subsp. malaccensis]	PLPPAIASPETSPER	TRINITY_DN101459_c0_g1_m.2744	TRINITY_DN101459_c0_g1_m.2744 Exocyst complex component	String	CMGC/DYRK
TRINITY_DN104578_c2_g2_m.9321-950S	TRINITY_DN104578_c2_g2_m.9321	950	S	PREDICTED: serine/threonine-protein phosphatase BSL2 homolog [Musa acuminata subsp. malaccensis]	PLPPAIASPETSPER	TRINITY_DN101573_c0_g1_m.2968	TRINITY_DN101573_c0_g1_m.2968 Exocyst complex component	String	CMGC/DYRK
TRINITY_DN104578_c2_g2_m.9321-950S	TRINITY_DN104578_c2_g2_m.9321	950	S	PREDICTED: serine/threonine-protein phosphatase BSL2 homolog [Musa acuminata subsp. malaccensis]	PLPPAIASPETSPER	TRINITY_DN102774_c0_g1_m.5381	TRINITY_DN102774_c0_g1_m.5381 Serine/threonine-protein kinase AFC2	String	CMGC/DYRK
TRINITY_DN104578_c2_g2_m.9321-950S	TRINITY_DN104578_c2_g2_m.9321	950	S	PREDICTED: serine/threonine-protein phosphatase BSL2 homolog [Musa acuminata subsp. malaccensis]	PLPPAIASPETSPER	TRINITY_DN93598_c0_g1_m.26839	TRINITY_DN93598_c0_g1_m.26839 Serine/threonine-protein kinase AFC3	String	CMGC/DYRK
TRINITY_DN104578_c2_g2_m.9321-950S	TRINITY_DN104578_c2_g2_m.9321	950	S	PREDICTED: serine/threonine-protein phosphatase BSL2 homolog [Musa acuminata subsp. malaccensis]	PLPPAIASPETSPER	TRINITY_DN99788_c0_g1_m.35808	TRINITY_DN99788_c0_g1_m.35808 Serine/threonine-protein kinase AFC2	String	CMGC/DYRK
TRINITY_DN86029_c0_g1_m.21364-126S	TRINITY_DN86029_c0_g1_m.21364	126	S	PREDICTED: dehydration-responsive element-binding protein 1C [Elaeis guineensis]	PIPPAPASPRSIQRA	TRINITY_DN91359_c1_g1_m.24668	TRINITY_DN91359_c1_g1_m.24668 Myb-related protein 305	String	CMGC/DYRK
TRINITY_DN93391_c0_g1_m.26585-264S	TRINITY_DN93391_c0_g1_m.26585	264	S	bidirectional sugar transporter SWEET13-like [Asparagus officinalis]	LKDDKEMSPV*****	TRINITY_DN96826_c0_g1_m.31123	TRINITY_DN96826_c0_g1_m.31123 WAT1-related protein	String	CMGC/DYRK
TRINITY_DN93392_c0_g1_m.26586-234T	TRINITY_DN93392_c0_g1_m.26586	234	T	PREDICTED: splicing factor 3B subunit 1 [Musa acuminata subsp. malaccensis]	PGRVGDATPSISRRN	TRINITY_DN105063_c1_g3_m.10453	TRINITY_DN105063_c1_g3_m.10453 Serine/threonine-protein kinase AFC3	String	CMGC/DYRK
TRINITY_DN93392_c0_g1_m.26586-284T	TRINITY_DN93392_c0_g1_m.26586	284	T	PREDICTED: splicing factor 3B subunit 1 [Musa acuminata subsp. malaccensis]	PKLGGLATPTPKRQR	TRINITY_DN105063_c1_g3_m.10453	TRINITY_DN105063_c1_g3_m.10453 Serine/threonine-protein kinase AFC3	String	CMGC/DYRK
TRINITY_DN93392_c0_g1_m.26586-392T	TRINITY_DN93392_c0_g1_m.26586	392	T	PREDICTED: splicing factor 3B subunit 1 [Musa acuminata subsp. malaccensis]	ASYVPIRTPARKLLA	TRINITY_DN105063_c1_g3_m.10453	TRINITY_DN105063_c1_g3_m.10453 Serine/threonine-protein kinase AFC3	String	CMGC/DYRK
TRINITY_DN93392_c0_g1_m.26586-406T	TRINITY_DN93392_c0_g1_m.26586	406	T	PREDICTED: splicing factor 3B subunit 1 [Musa acuminata subsp. malaccensis]	ATPTPIGTPLYSIPE	TRINITY_DN105063_c1_g3_m.10453	TRINITY_DN105063_c1_g3_m.10453 Serine/threonine-protein kinase AFC3	String	CMGC/DYRK
TRINITY_DN94427_c0_g1_m.27828-62S	TRINITY_DN94427_c0_g1_m.27828	62	S	PREDICTED: DEAD-box ATP-dependent RNA helicase 42-like [Phoenix dactylifera]	KERERERSDDEKYRE	TRINITY_DN105063_c1_g3_m.10453	TRINITY_DN105063_c1_g3_m.10453 Serine/threonine-protein kinase AFC3	String	CMGC/DYRK
TRINITY_DN95422_c0_g1_m.29113-253S	TRINITY_DN95422_c0_g1_m.29113	253	S	proline-rich protein 4-like [Ananas comosus]	LALFRPVSPHPQPAP	TRINITY_DN101459_c0_g1_m.2744	TRINITY_DN101459_c0_g1_m.2744 Exocyst complex component	String	CMGC/DYRK
TRINITY_DN95422_c0_g1_m.29113-253S	TRINITY_DN95422_c0_g1_m.29113	253	S	proline-rich protein 4-like [Ananas comosus]	LALFRPVSPHPQPAP	TRINITY_DN101573_c0_g1_m.2968	TRINITY_DN101573_c0_g1_m.2968 Exocyst complex component	String	CMGC/DYRK
TRINITY_DN95422_c0_g1_m.29113-46T	TRINITY_DN95422_c0_g1_m.29113	46	T	proline-rich protein 4-like [Ananas comosus]	GSGGATLTPLKESEK	TRINITY_DN101459_c0_g1_m.2744	TRINITY_DN101459_c0_g1_m.2744 Exocyst complex component	String	CMGC/DYRK
TRINITY_DN95422_c0_g1_m.29113-46T	TRINITY_DN95422_c0_g1_m.29113	46	T	proline-rich protein 4-like [Ananas comosus]	GSGGATLTPLKESEK	TRINITY_DN101573_c0_g1_m.2968	TRINITY_DN101573_c0_g1_m.2968 Exocyst complex component	String	CMGC/DYRK
TRINITY_DN96582_c0_g1_m.30758-1075S	TRINITY_DN96582_c0_g1_m.30758	1075	S	PREDICTED: exocyst complex component SEC5A-like isoform X1 [Elaeis guineensis]	SFQKTVSSPHYRRQQ	TRINITY_DN101459_c0_g1_m.2744	TRINITY_DN101459_c0_g1_m.2744 Exocyst complex component	String	CMGC/DYRK
TRINITY_DN96582_c0_g1_m.30758-1075S	TRINITY_DN96582_c0_g1_m.30758	1075	S	PREDICTED: exocyst complex component SEC5A-like isoform X1 [Elaeis guineensis]	SFQKTVSSPHYRRQQ	TRINITY_DN101573_c0_g1_m.2968	TRINITY_DN101573_c0_g1_m.2968 Exocyst complex component	String	CMGC/DYRK
TRINITY_DN98249_c0_g1_m.33279-718S	TRINITY_DN98249_c0_g1_m.33279	718	S	PREDICTED: ATP-dependent helicase BRM-like [Phoenix dactylifera]	KQRVGPSSPVTPRWM	TRINITY_DN102297_c1_g1_m.4364	TRINITY_DN102297_c1_g1_m.4364 WAT1-related protein	String	CMGC/DYRK
TRINITY_DN98307_c0_g2_m.33410-177T	TRINITY_DN98307_c0_g2_m.33410	177	T	PREDICTED: exocyst complex component EXO70A1 [Elaeis guineensis]	GNLGGSSTPSYRSTS	TRINITY_DN101459_c0_g1_m.2744	TRINITY_DN101459_c0_g1_m.2744 Exocyst complex component	String	CMGC/DYRK
TRINITY_DN98307_c0_g2_m.33410-177T	TRINITY_DN98307_c0_g2_m.33410	177	T	PREDICTED: exocyst complex component EXO70A1 [Elaeis guineensis]	GNLGGSSTPSYRSTS	TRINITY_DN101573_c0_g1_m.2968	TRINITY_DN101573_c0_g1_m.2968 Exocyst complex component	String	CMGC/DYRK
TRINITY_DN99343_c4_g1_m.35091-23S	TRINITY_DN99343_c4_g1_m.35091	23	S	PREDICTED: putative ubiquitin-like-specific protease 1B isoform X1 [Elaeis guineensis]	RLPISSASPKKPRLI	TRINITY_DN102774_c0_g1_m.5381	TRINITY_DN102774_c0_g1_m.5381 Serine/threonine-protein kinase AFC2	String	CMGC/DYRK
TRINITY_DN99343_c4_g1_m.35091-23S	TRINITY_DN99343_c4_g1_m.35091	23	S	PREDICTED: putative ubiquitin-like-specific protease 1B isoform X1 [Elaeis guineensis]	RLPISSASPKKPRLI	TRINITY_DN93598_c0_g1_m.26839	TRINITY_DN93598_c0_g1_m.26839 Serine/threonine-protein kinase AFC3	String	CMGC/DYRK
TRINITY_DN99343_c4_g1_m.35091-23S	TRINITY_DN99343_c4_g1_m.35091	23	S	PREDICTED: putative ubiquitin-like-specific protease 1B isoform X1 [Elaeis guineensis]	RLPISSASPKKPRLI	TRINITY_DN99788_c0_g1_m.35808	TRINITY_DN99788_c0_g1_m.35808 Serine/threonine-protein kinase AFC2	String	CMGC/DYRK
TRINITY_DN99751_c2_g1_m.35741-7S	TRINITY_DN99751_c2_g1_m.35741	7	S	PREDICTED: serine/threonine-protein phosphatase 7 [Elaeis guineensis]	*MSPENSSPAAESVS	TRINITY_DN101459_c0_g1_m.2744	TRINITY_DN101459_c0_g1_m.2744 Exocyst complex component	String	CMGC/DYRK
TRINITY_DN99751_c2_g1_m.35741-7S	TRINITY_DN99751_c2_g1_m.35741	7	S	PREDICTED: serine/threonine-protein phosphatase 7 [Elaeis guineensis]	*MSPENSSPAAESVS	TRINITY_DN101573_c0_g1_m.2968	TRINITY_DN101573_c0_g1_m.2968 Exocyst complex component	String	CMGC/DYRK
TRINITY_DN100371_c0_g1_m.637-107S	TRINITY_DN100371_c0_g1_m.637	107	S	PREDICTED: serine/arginine-rich splicing factor RS31 isoform X2 [Capsicum annuum]	DPYHRSVSPIYRSRP	TRINITY_DN81714_c1_g1_m.20014	TRINITY_DN81714_c1_g1_m.20014 Zinc finger CCCH domain-containing protein 3 isoform X8	String	CMGC/GSK
TRINITY_DN100371_c0_g1_m.637-115S	TRINITY_DN100371_c0_g1_m.637	115	S	PREDICTED: serine/arginine-rich splicing factor RS31 isoform X2 [Capsicum annuum]	PIYRSRPSPDYGRRP	TRINITY_DN81714_c1_g1_m.20014	TRINITY_DN81714_c1_g1_m.20014 Zinc finger CCCH domain-containing protein 3 isoform X8	String	CMGC/GSK
TRINITY_DN100371_c0_g1_m.637-90S	TRINITY_DN100371_c0_g1_m.637	90	S	PREDICTED: serine/arginine-rich splicing factor RS31 isoform X2 [Capsicum annuum]	ERGDRFDSPRRDYGG	TRINITY_DN81714_c1_g1_m.20014	TRINITY_DN81714_c1_g1_m.20014 Zinc finger CCCH domain-containing protein 3 isoform X8	String	CMGC/GSK
TRINITY_DN100742_c0_g1_m.1360-852S	TRINITY_DN100742_c0_g1_m.1360	852	S	PREDICTED: serine/threonine-protein phosphatase BSL1 homolog [Musa acuminata subsp. malaccensis]	PLQSPESSPERVLED	TRINITY_DN62488_c0_g1_m.17409	TRINITY_DN62488_c0_g1_m.17409 Glycogen synthase kinase-3 beta	String	CMGC/GSK
TRINITY_DN100742_c0_g1_m.1360-852S	TRINITY_DN100742_c0_g1_m.1360	852	S	PREDICTED: serine/threonine-protein phosphatase BSL1 homolog [Musa acuminata subsp. malaccensis]	PLQSPESSPERVLED	TRINITY_DN82210_c1_g1_m.20143	TRINITY_DN82210_c1_g1_m.20143 Shaggy-related protein kinase eta	String	CMGC/GSK
TRINITY_DN100742_c0_g1_m.1360-852S	TRINITY_DN100742_c0_g1_m.1360	852	S	PREDICTED: serine/threonine-protein phosphatase BSL1 homolog [Musa acuminata subsp. malaccensis]	PLQSPESSPERVLED	TRINITY_DN93365_c1_g2_m.26560	TRINITY_DN93365_c1_g2_m.26560 Shaggy-related protein kinase NtK-1	String	CMGC/GSK
TRINITY_DN100742_c0_g1_m.1360-852S	TRINITY_DN100742_c0_g1_m.1360	852	S	PREDICTED: serine/threonine-protein phosphatase BSL1 homolog [Musa acuminata subsp. malaccensis]	PLQSPESSPERVLED	TRINITY_DN98018_c2_g2_m.32925	TRINITY_DN98018_c2_g2_m.32925 Shaggy-related protein kinase zeta	String	CMGC/GSK
TRINITY_DN100742_c0_g1_m.1360-852S	TRINITY_DN100742_c0_g1_m.1360	852	S	PREDICTED: serine/threonine-protein phosphatase BSL1 homolog [Musa acuminata subsp. malaccensis]	PLQSPESSPERVLED	TRINITY_DN99574_c0_g1_m.35434	TRINITY_DN99574_c0_g1_m.35434 Putative shaggy-related protein kinase epsilon-like	String	CMGC/GSK
TRINITY_DN100742_c0_g1_m.1360-852S	TRINITY_DN100742_c0_g1_m.1360	852	S	PREDICTED: serine/threonine-protein phosphatase BSL1 homolog [Musa acuminata subsp. malaccensis]	PLQSPESSPERVLED	TRINITY_DN99574_c1_g1_m.35437	TRINITY_DN99574_c1_g1_m.35437 Shaggy-related protein kinase theta	String	CMGC/GSK
TRINITY_DN100742_c0_g1_m.1360-852S	TRINITY_DN100742_c0_g1_m.1360	852	S	PREDICTED: serine/threonine-protein phosphatase BSL1 homolog [Musa acuminata subsp. malaccensis]	PLQSPESSPERVLED	TRINITY_DN99574_c2_g1_m.35438	TRINITY_DN99574_c2_g1_m.35438 Putative shaggy-related protein kinase epsilon-like	String	CMGC/GSK
TRINITY_DN100742_c0_g1_m.1360-872T	TRINITY_DN100742_c0_g1_m.1360	872	T	PREDICTED: serine/threonine-protein phosphatase BSL1 homolog [Musa acuminata subsp. malaccensis]	LNTQRPPTPTRGRPQ	TRINITY_DN62488_c0_g1_m.17409	TRINITY_DN62488_c0_g1_m.17409 Glycogen synthase kinase-3 beta	String	CMGC/GSK
TRINITY_DN100742_c0_g1_m.1360-872T	TRINITY_DN100742_c0_g1_m.1360	872	T	PREDICTED: serine/threonine-protein phosphatase BSL1 homolog [Musa acuminata subsp. malaccensis]	LNTQRPPTPTRGRPQ	TRINITY_DN82210_c1_g1_m.20143	TRINITY_DN82210_c1_g1_m.20143 Shaggy-related protein kinase eta	String	CMGC/GSK
TRINITY_DN100742_c0_g1_m.1360-872T	TRINITY_DN100742_c0_g1_m.1360	872	T	PREDICTED: serine/threonine-protein phosphatase BSL1 homolog [Musa acuminata subsp. malaccensis]	LNTQRPPTPTRGRPQ	TRINITY_DN93365_c1_g2_m.26560	TRINITY_DN93365_c1_g2_m.26560 Shaggy-related protein kinase NtK-1	String	CMGC/GSK
TRINITY_DN100742_c0_g1_m.1360-872T	TRINITY_DN100742_c0_g1_m.1360	872	T	PREDICTED: serine/threonine-protein phosphatase BSL1 homolog [Musa acuminata subsp. malaccensis]	LNTQRPPTPTRGRPQ	TRINITY_DN98018_c2_g2_m.32925	TRINITY_DN98018_c2_g2_m.32925 Shaggy-related protein kinase zeta	String	CMGC/GSK
TRINITY_DN100742_c0_g1_m.1360-872T	TRINITY_DN100742_c0_g1_m.1360	872	T	PREDICTED: serine/threonine-protein phosphatase BSL1 homolog [Musa acuminata subsp. malaccensis]	LNTQRPPTPTRGRPQ	TRINITY_DN99574_c0_g1_m.35434	TRINITY_DN99574_c0_g1_m.35434 Putative shaggy-related protein kinase epsilon-like	String	CMGC/GSK
TRINITY_DN100742_c0_g1_m.1360-872T	TRINITY_DN100742_c0_g1_m.1360	872	T	PREDICTED: serine/threonine-protein phosphatase BSL1 homolog [Musa acuminata subsp. malaccensis]	LNTQRPPTPTRGRPQ	TRINITY_DN99574_c1_g1_m.35437	TRINITY_DN99574_c1_g1_m.35437 Shaggy-related protein kinase theta	String	CMGC/GSK
TRINITY_DN100742_c0_g1_m.1360-872T	TRINITY_DN100742_c0_g1_m.1360	872	T	PREDICTED: serine/threonine-protein phosphatase BSL1 homolog [Musa acuminata subsp. malaccensis]	LNTQRPPTPTRGRPQ	TRINITY_DN99574_c2_g1_m.35438	TRINITY_DN99574_c2_g1_m.35438 Putative shaggy-related protein kinase epsilon-like	String	CMGC/GSK
TRINITY_DN101168_c0_g1_m.2148-1113S	TRINITY_DN101168_c0_g1_m.2148	1113	S	PREDICTED: pre-mRNA-processing protein 40C isoform X2 [Elaeis guineensis]	NSEGKNRSPADASWR	TRINITY_DN81714_c1_g1_m.20014	TRINITY_DN81714_c1_g1_m.20014 Zinc finger CCCH domain-containing protein 3 isoform X8	String	CMGC/GSK
TRINITY_DN101168_c0_g1_m.2148-1121S	TRINITY_DN101168_c0_g1_m.2148	1121	S	PREDICTED: pre-mRNA-processing protein 40C isoform X2 [Elaeis guineensis]	PADASWRSPRRSHVR	TRINITY_DN81714_c1_g1_m.20014	TRINITY_DN81714_c1_g1_m.20014 Zinc finger CCCH domain-containing protein 3 isoform X8	String	CMGC/GSK
TRINITY_DN102090_c0_g2_m.3950-85S	TRINITY_DN102090_c0_g2_m.3950	85	S	peroxisomal membrane protein PEX14 [Asparagus officinalis]	TDGSQQRSPFITSEP	TRINITY_DN98462_c2_g1_m.33660	TRINITY_DN98462_c2_g1_m.33660 Peroxisomal membrane protein 11C	String	CMGC/GSK
TRINITY_DN102956_c1_g1_m.5775-16S	TRINITY_DN102956_c1_g1_m.5775	16	S	PREDICTED: protein phosphatase 2C and cyclic nucleotide-binding/kinase domain-containing protein isoform X1 [Elaeis guineensis]	CIGHVPDSPRQEPKA	TRINITY_DN62488_c0_g1_m.17409	TRINITY_DN62488_c0_g1_m.17409 Glycogen synthase kinase-3 beta	String	CMGC/GSK
TRINITY_DN102956_c1_g1_m.5775-16S	TRINITY_DN102956_c1_g1_m.5775	16	S	PREDICTED: protein phosphatase 2C and cyclic nucleotide-binding/kinase domain-containing protein isoform X1 [Elaeis guineensis]	CIGHVPDSPRQEPKA	TRINITY_DN82210_c1_g1_m.20143	TRINITY_DN82210_c1_g1_m.20143 Shaggy-related protein kinase eta	String	CMGC/GSK
TRINITY_DN102956_c1_g1_m.5775-16S	TRINITY_DN102956_c1_g1_m.5775	16	S	PREDICTED: protein phosphatase 2C and cyclic nucleotide-binding/kinase domain-containing protein isoform X1 [Elaeis guineensis]	CIGHVPDSPRQEPKA	TRINITY_DN93365_c1_g2_m.26560	TRINITY_DN93365_c1_g2_m.26560 Shaggy-related protein kinase NtK-1	String	CMGC/GSK
TRINITY_DN102956_c1_g1_m.5775-16S	TRINITY_DN102956_c1_g1_m.5775	16	S	PREDICTED: protein phosphatase 2C and cyclic nucleotide-binding/kinase domain-containing protein isoform X1 [Elaeis guineensis]	CIGHVPDSPRQEPKA	TRINITY_DN98018_c2_g2_m.32925	TRINITY_DN98018_c2_g2_m.32925 Shaggy-related protein kinase zeta	String	CMGC/GSK
TRINITY_DN102956_c1_g1_m.5775-16S	TRINITY_DN102956_c1_g1_m.5775	16	S	PREDICTED: protein phosphatase 2C and cyclic nucleotide-binding/kinase domain-containing protein isoform X1 [Elaeis guineensis]	CIGHVPDSPRQEPKA	TRINITY_DN99574_c0_g1_m.35434	TRINITY_DN99574_c0_g1_m.35434 Putative shaggy-related protein kinase epsilon-like	String	CMGC/GSK
TRINITY_DN102956_c1_g1_m.5775-16S	TRINITY_DN102956_c1_g1_m.5775	16	S	PREDICTED: protein phosphatase 2C and cyclic nucleotide-binding/kinase domain-containing protein isoform X1 [Elaeis guineensis]	CIGHVPDSPRQEPKA	TRINITY_DN99574_c1_g1_m.35437	TRINITY_DN99574_c1_g1_m.35437 Shaggy-related protein kinase theta	String	CMGC/GSK
TRINITY_DN102956_c1_g1_m.5775-16S	TRINITY_DN102956_c1_g1_m.5775	16	S	PREDICTED: protein phosphatase 2C and cyclic nucleotide-binding/kinase domain-containing protein isoform X1 [Elaeis guineensis]	CIGHVPDSPRQEPKA	TRINITY_DN99574_c2_g1_m.35438	TRINITY_DN99574_c2_g1_m.35438 Putative shaggy-related protein kinase epsilon-like	String	CMGC/GSK
TRINITY_DN103475_c4_g3_m.6922-259S	TRINITY_DN103475_c4_g3_m.6922	259	S	PREDICTED: LOW QUALITY PROTEIN: protein PHOTOPERIOD-INDEPENDENT EARLY FLOWERING 1 [Elaeis guineensis]	NEVSRGVSPEVGEHV	TRINITY_DN92571_c1_g1_m.25778	TRINITY_DN92571_c1_g1_m.25778 KH domain-containing protein	String	CMGC/GSK
TRINITY_DN103858_c0_g1_m.7772-399S	TRINITY_DN103858_c0_g1_m.7772	399	S	LOW QUALITY PROTEIN: auxin response factor 2-like [Asparagus officinalis]	RVNVIPTSPDSSVLT	TRINITY_DN82210_c1_g1_m.20143	TRINITY_DN82210_c1_g1_m.20143 Shaggy-related protein kinase eta	String	CMGC/GSK
TRINITY_DN103858_c0_g1_m.7772-399S	TRINITY_DN103858_c0_g1_m.7772	399	S	LOW QUALITY PROTEIN: auxin response factor 2-like [Asparagus officinalis]	RVNVIPTSPDSSVLT	TRINITY_DN98018_c2_g2_m.32925	TRINITY_DN98018_c2_g2_m.32925 Shaggy-related protein kinase zeta	String	CMGC/GSK
TRINITY_DN104573_c1_g2_m.9310-213S	TRINITY_DN104573_c1_g2_m.9310	213	S	PREDICTED: branchpoint-bridging protein-like [Nicotiana tabacum]	DRPEGARSPSPEPLY	TRINITY_DN81714_c1_g1_m.20014	TRINITY_DN81714_c1_g1_m.20014 Zinc finger CCCH domain-containing protein 3 isoform X8	String	CMGC/GSK
TRINITY_DN104578_c2_g2_m.9321-950S	TRINITY_DN104578_c2_g2_m.9321	950	S	PREDICTED: serine/threonine-protein phosphatase BSL2 homolog [Musa acuminata subsp. malaccensis]	PLPPAIASPETSPER	TRINITY_DN62488_c0_g1_m.17409	TRINITY_DN62488_c0_g1_m.17409 Glycogen synthase kinase-3 beta	String	CMGC/GSK
TRINITY_DN104578_c2_g2_m.9321-950S	TRINITY_DN104578_c2_g2_m.9321	950	S	PREDICTED: serine/threonine-protein phosphatase BSL2 homolog [Musa acuminata subsp. malaccensis]	PLPPAIASPETSPER	TRINITY_DN82210_c1_g1_m.20143	TRINITY_DN82210_c1_g1_m.20143 Shaggy-related protein kinase eta	String	CMGC/GSK
TRINITY_DN104578_c2_g2_m.9321-950S	TRINITY_DN104578_c2_g2_m.9321	950	S	PREDICTED: serine/threonine-protein phosphatase BSL2 homolog [Musa acuminata subsp. malaccensis]	PLPPAIASPETSPER	TRINITY_DN93365_c1_g2_m.26560	TRINITY_DN93365_c1_g2_m.26560 Shaggy-related protein kinase NtK-1	String	CMGC/GSK
TRINITY_DN104578_c2_g2_m.9321-950S	TRINITY_DN104578_c2_g2_m.9321	950	S	PREDICTED: serine/threonine-protein phosphatase BSL2 homolog [Musa acuminata subsp. malaccensis]	PLPPAIASPETSPER	TRINITY_DN98018_c2_g2_m.32925	TRINITY_DN98018_c2_g2_m.32925 Shaggy-related protein kinase zeta	String	CMGC/GSK
TRINITY_DN104578_c2_g2_m.9321-950S	TRINITY_DN104578_c2_g2_m.9321	950	S	PREDICTED: serine/threonine-protein phosphatase BSL2 homolog [Musa acuminata subsp. malaccensis]	PLPPAIASPETSPER	TRINITY_DN99574_c0_g1_m.35434	TRINITY_DN99574_c0_g1_m.35434 Putative shaggy-related protein kinase epsilon-like	String	CMGC/GSK
TRINITY_DN104578_c2_g2_m.9321-950S	TRINITY_DN104578_c2_g2_m.9321	950	S	PREDICTED: serine/threonine-protein phosphatase BSL2 homolog [Musa acuminata subsp. malaccensis]	PLPPAIASPETSPER	TRINITY_DN99574_c1_g1_m.35437	TRINITY_DN99574_c1_g1_m.35437 Shaggy-related protein kinase theta	String	CMGC/GSK
TRINITY_DN104578_c2_g2_m.9321-950S	TRINITY_DN104578_c2_g2_m.9321	950	S	PREDICTED: serine/threonine-protein phosphatase BSL2 homolog [Musa acuminata subsp. malaccensis]	PLPPAIASPETSPER	TRINITY_DN99574_c2_g1_m.35438	TRINITY_DN99574_c2_g1_m.35438 Putative shaggy-related protein kinase epsilon-like	String	CMGC/GSK
TRINITY_DN104822_c1_g3_m.9885-195S	TRINITY_DN104822_c1_g3_m.9885	195	S	serine/arginine-rich splicing factor RS41-like isoform X1 [Asparagus officinalis]	PDYGRGPSPYKQPDP	TRINITY_DN81714_c1_g1_m.20014	TRINITY_DN81714_c1_g1_m.20014 Zinc finger CCCH domain-containing protein 3 isoform X8	String	CMGC/GSK
TRINITY_DN104822_c1_g3_m.9885-195S	TRINITY_DN104822_c1_g3_m.9885	195	S	serine/arginine-rich splicing factor RS41-like isoform X1 [Asparagus officinalis]	PDYGRGPSPYKQPDP	TRINITY_DN97446_c0_g1_m.32034	TRINITY_DN97446_c0_g1_m.32034 KH domain-containing protein	String	CMGC/GSK
TRINITY_DN104822_c1_g3_m.9885-204S	TRINITY_DN104822_c1_g3_m.9885	204	S	serine/arginine-rich splicing factor RS41-like isoform X1 [Asparagus officinalis]	YKQPDPRSPKNDRAG	TRINITY_DN81714_c1_g1_m.20014	TRINITY_DN81714_c1_g1_m.20014 Zinc finger CCCH domain-containing protein 3 isoform X8	String	CMGC/GSK
TRINITY_DN104822_c1_g3_m.9885-204S	TRINITY_DN104822_c1_g3_m.9885	204	S	serine/arginine-rich splicing factor RS41-like isoform X1 [Asparagus officinalis]	YKQPDPRSPKNDRAG	TRINITY_DN97446_c0_g1_m.32034	TRINITY_DN97446_c0_g1_m.32034 KH domain-containing protein	String	CMGC/GSK
TRINITY_DN104822_c1_g3_m.9885-212S	TRINITY_DN104822_c1_g3_m.9885	212	S	serine/arginine-rich splicing factor RS41-like isoform X1 [Asparagus officinalis]	PKNDRAGSPIYERYR	TRINITY_DN81714_c1_g1_m.20014	TRINITY_DN81714_c1_g1_m.20014 Zinc finger CCCH domain-containing protein 3 isoform X8	String	CMGC/GSK
TRINITY_DN104822_c1_g3_m.9885-212S	TRINITY_DN104822_c1_g3_m.9885	212	S	serine/arginine-rich splicing factor RS41-like isoform X1 [Asparagus officinalis]	PKNDRAGSPIYERYR	TRINITY_DN97446_c0_g1_m.32034	TRINITY_DN97446_c0_g1_m.32034 KH domain-containing protein	String	CMGC/GSK
TRINITY_DN105726_c2_g7_m.11891-500S	TRINITY_DN105726_c2_g7_m.11891	500	S	PREDICTED: flowering time control protein FPA [Elaeis guineensis]	DIRGHDPSRASPGID	TRINITY_DN92571_c1_g1_m.25778	TRINITY_DN92571_c1_g1_m.25778 KH domain-containing protein	String	CMGC/GSK
TRINITY_DN78180_c0_g2_m.19215-292T	TRINITY_DN78180_c0_g2_m.19215	292	T	NAD(P)-binding rossmann-fold protein [Medicago truncatula]	LASKPEGTGTPTTDF	TRINITY_DN104837_c1_g1_m.9933	TRINITY_DN104837_c1_g1_m.9933 Prolycopene isomerase 2, chloroplastic	String	CMGC/GSK
TRINITY_DN78180_c0_g2_m.19215-294T	TRINITY_DN78180_c0_g2_m.19215	294	T	NAD(P)-binding rossmann-fold protein [Medicago truncatula]	SKPEGTGTPTTDFKA	TRINITY_DN104837_c1_g1_m.9933	TRINITY_DN104837_c1_g1_m.9933 Prolycopene isomerase 2, chloroplastic	String	CMGC/GSK
TRINITY_DN78180_c0_g2_m.19215-304S	TRINITY_DN78180_c0_g2_m.19215	304	S	NAD(P)-binding rossmann-fold protein [Medicago truncatula]	TDFKALFSLTSERF*	TRINITY_DN104837_c1_g1_m.9933	TRINITY_DN104837_c1_g1_m.9933 Prolycopene isomerase 2, chloroplastic	String	CMGC/GSK
TRINITY_DN89446_c1_g1_m.23138-159S	TRINITY_DN89446_c1_g1_m.23138	159	S	PREDICTED: proteasome subunit beta type-1-like [Musa acuminata subsp. malaccensis]	VLDNQLKSPSPLLLP	TRINITY_DN98462_c2_g1_m.33660	TRINITY_DN98462_c2_g1_m.33660 Peroxisomal membrane protein 11C	String	CMGC/GSK
TRINITY_DN89446_c1_g1_m.23138-161S	TRINITY_DN89446_c1_g1_m.23138	161	S	PREDICTED: proteasome subunit beta type-1-like [Musa acuminata subsp. malaccensis]	DNQLKSPSPLLLPAR	TRINITY_DN98462_c2_g1_m.33660	TRINITY_DN98462_c2_g1_m.33660 Peroxisomal membrane protein 11C	String	CMGC/GSK
TRINITY_DN90050_c0_g1_m.23536-28S	TRINITY_DN90050_c0_g1_m.23536	28	S	PREDICTED: RNA polymerase II transcriptional coactivator KIWI-like [Phoenix dactylifera]	AKFAKTDSDDGSGDI	TRINITY_DN97446_c0_g1_m.32034	TRINITY_DN97446_c0_g1_m.32034 KH domain-containing protein	String	CMGC/GSK
TRINITY_DN90358_c0_g1_m.23825-206S	TRINITY_DN90358_c0_g1_m.23825	206	S	transmembrane protein, putative [Medicago truncatula]	ATRIPTNSPRF****	TRINITY_DN81714_c1_g1_m.20014	TRINITY_DN81714_c1_g1_m.20014 Zinc finger CCCH domain-containing protein 3 isoform X8	String	CMGC/GSK
TRINITY_DN91187_c0_g1_m.24489-147S	TRINITY_DN91187_c0_g1_m.24489	147	S	PREDICTED: Golgi SNAP receptor complex member 1-2 [Elaeis guineensis]	SKGSGSMSPTMHLLR	TRINITY_DN97446_c0_g1_m.32034	TRINITY_DN97446_c0_g1_m.32034 KH domain-containing protein	String	CMGC/GSK
TRINITY_DN92402_c0_g1_m.25608-334S	TRINITY_DN92402_c0_g1_m.25608	334	S	PREDICTED: WD-40 repeat-containing protein MSI4-like [Phoenix dactylifera]	LSSGGIGSPVYKFEG	TRINITY_DN92571_c1_g1_m.25778	TRINITY_DN92571_c1_g1_m.25778 KH domain-containing protein	String	CMGC/GSK
TRINITY_DN92402_c0_g1_m.25608-390S	TRINITY_DN92402_c0_g1_m.25608	390	S	PREDICTED: WD-40 repeat-containing protein MSI4-like [Phoenix dactylifera]	SGTRTTNSPPGLFFQ	TRINITY_DN92571_c1_g1_m.25778	TRINITY_DN92571_c1_g1_m.25778 KH domain-containing protein	String	CMGC/GSK
TRINITY_DN92978_c0_g1_m.26169-237S	TRINITY_DN92978_c0_g1_m.26169	237	S	nuclear cap-binding protein subunit 2 [Asparagus officinalis]	RFRESGDSDEEDDDG	TRINITY_DN81714_c1_g1_m.20014	TRINITY_DN81714_c1_g1_m.20014 Zinc finger CCCH domain-containing protein 3 isoform X8	String	CMGC/GSK
TRINITY_DN93392_c0_g1_m.26586-234T	TRINITY_DN93392_c0_g1_m.26586	234	T	PREDICTED: splicing factor 3B subunit 1 [Musa acuminata subsp. malaccensis]	PGRVGDATPSISRRN	TRINITY_DN81714_c1_g1_m.20014	TRINITY_DN81714_c1_g1_m.20014 Zinc finger CCCH domain-containing protein 3 isoform X8	String	CMGC/GSK
TRINITY_DN93392_c0_g1_m.26586-284T	TRINITY_DN93392_c0_g1_m.26586	284	T	PREDICTED: splicing factor 3B subunit 1 [Musa acuminata subsp. malaccensis]	PKLGGLATPTPKRQR	TRINITY_DN81714_c1_g1_m.20014	TRINITY_DN81714_c1_g1_m.20014 Zinc finger CCCH domain-containing protein 3 isoform X8	String	CMGC/GSK
TRINITY_DN93392_c0_g1_m.26586-406T	TRINITY_DN93392_c0_g1_m.26586	406	T	PREDICTED: splicing factor 3B subunit 1 [Musa acuminata subsp. malaccensis]	ATPTPIGTPLYSIPE	TRINITY_DN81714_c1_g1_m.20014	TRINITY_DN81714_c1_g1_m.20014 Zinc finger CCCH domain-containing protein 3 isoform X8	String	CMGC/GSK
TRINITY_DN94525_c0_g1_m.27956-344T	TRINITY_DN94525_c0_g1_m.27956	344	T	PREDICTED: probable serine/threonine-protein kinase At4g35230 [Prunus mume]	KHEETPPTPPHPLSA	TRINITY_DN82210_c1_g1_m.20143	TRINITY_DN82210_c1_g1_m.20143 Shaggy-related protein kinase eta	String	CMGC/GSK
TRINITY_DN94525_c0_g1_m.27956-344T	TRINITY_DN94525_c0_g1_m.27956	344	T	PREDICTED: probable serine/threonine-protein kinase At4g35230 [Prunus mume]	KHEETPPTPPHPLSA	TRINITY_DN98018_c2_g2_m.32925	TRINITY_DN98018_c2_g2_m.32925 Shaggy-related protein kinase zeta	String	CMGC/GSK
TRINITY_DN96843_c0_g1_m.31145-205S	TRINITY_DN96843_c0_g1_m.31145	205	S	PREDICTED: U11/U12 small nuclear ribonucleoprotein 35 kDa protein [Arachis duranensis]	LSRFQVPSPPRRVNH	TRINITY_DN81714_c1_g1_m.20014	TRINITY_DN81714_c1_g1_m.20014 Zinc finger CCCH domain-containing protein 3 isoform X8	String	CMGC/GSK
TRINITY_DN96886_c1_g1_m.31194-77S	TRINITY_DN96886_c1_g1_m.31194	77	S	peroxisomal fatty acid beta-oxidation multifunctional protein MFP2-like isoform X2 [Asparagus officinalis]	FKEGEGESPRNSSMS	TRINITY_DN104837_c1_g1_m.9933	TRINITY_DN104837_c1_g1_m.9933 Prolycopene isomerase 2, chloroplastic	String	CMGC/GSK
TRINITY_DN97333_c0_g1_m.31859-74S	TRINITY_DN97333_c0_g1_m.31859	74	S	splicing factor U2af large subunit B [Ananas comosus]	DVQLQIRSPSKDFMK	TRINITY_DN81714_c1_g1_m.20014	TRINITY_DN81714_c1_g1_m.20014 Zinc finger CCCH domain-containing protein 3 isoform X8	String	CMGC/GSK
TRINITY_DN97870_c0_g1_m.32681-75S	TRINITY_DN97870_c0_g1_m.32681	75	S	PREDICTED: luc7-like protein 3 [Elaeis guineensis]	LKESFEKSPRHDAYV	TRINITY_DN81714_c1_g1_m.20014	TRINITY_DN81714_c1_g1_m.20014 Zinc finger CCCH domain-containing protein 3 isoform X8	String	CMGC/GSK
TRINITY_DN98412_c0_g1_m.33585-183S	TRINITY_DN98412_c0_g1_m.33585	183	S	PREDICTED: 3-ketoacyl-CoA thiolase 2, peroxisomal [Elaeis guineensis]	NKVGWEGSPNPKAKY	TRINITY_DN98462_c2_g1_m.33660	TRINITY_DN98462_c2_g1_m.33660 Peroxisomal membrane protein 11C	String	CMGC/GSK
TRINITY_DN100352_c2_g1_m.605-467S	TRINITY_DN100352_c2_g1_m.605	467	S	PREDICTED: ras GTPase-activating protein-binding protein 1-like isoform X1 [Phoenix dactylifera]	GRGSRPGSPSITSS*	TRINITY_DN102134_c1_g3_m.4030	TRINITY_DN102134_c1_g3_m.4030 DNA-directed RNA polymerase E subunit 1	String	CMGC/MAPK
TRINITY_DN100668_c2_g2_m.1215-269T	TRINITY_DN100668_c2_g2_m.1215	269	T	PREDICTED: mRNA-capping enzyme [Musa acuminata subsp. malaccensis]	EKLVCPPTPDWKRSS	TRINITY_DN102134_c1_g3_m.4030	TRINITY_DN102134_c1_g3_m.4030 DNA-directed RNA polymerase E subunit 1	String	CMGC/MAPK
TRINITY_DN100742_c0_g1_m.1360-531S	TRINITY_DN100742_c0_g1_m.1360	531	S	PREDICTED: serine/threonine-protein phosphatase BSL1 homolog [Musa acuminata subsp. malaccensis]	KFLNRQKSPQGLHKK	TRINITY_DN102134_c1_g3_m.4030	TRINITY_DN102134_c1_g3_m.4030 DNA-directed RNA polymerase E subunit 1	String	CMGC/MAPK
TRINITY_DN100742_c0_g1_m.1360-531S	TRINITY_DN100742_c0_g1_m.1360	531	S	PREDICTED: serine/threonine-protein phosphatase BSL1 homolog [Musa acuminata subsp. malaccensis]	KFLNRQKSPQGLHKK	TRINITY_DN104065_c1_g1_m.8208	TRINITY_DN104065_c1_g1_m.8208 Mitogen-activated protein kinase	String	CMGC/MAPK
TRINITY_DN100742_c0_g1_m.1360-531S	TRINITY_DN100742_c0_g1_m.1360	531	S	PREDICTED: serine/threonine-protein phosphatase BSL1 homolog [Musa acuminata subsp. malaccensis]	KFLNRQKSPQGLHKK	TRINITY_DN109624_c0_g1_m.12956	TRINITY_DN109624_c0_g1_m.12956 Mitogen-activated protein kinase	String	CMGC/MAPK
TRINITY_DN100742_c0_g1_m.1360-531S	TRINITY_DN100742_c0_g1_m.1360	531	S	PREDICTED: serine/threonine-protein phosphatase BSL1 homolog [Musa acuminata subsp. malaccensis]	KFLNRQKSPQGLHKK	TRINITY_DN117377_c0_g1_m.13512	TRINITY_DN117377_c0_g1_m.13512 Mitogen-activated protein kinase	String	CMGC/MAPK
TRINITY_DN100742_c0_g1_m.1360-531S	TRINITY_DN100742_c0_g1_m.1360	531	S	PREDICTED: serine/threonine-protein phosphatase BSL1 homolog [Musa acuminata subsp. malaccensis]	KFLNRQKSPQGLHKK	TRINITY_DN82971_c0_g1_m.20298	TRINITY_DN82971_c0_g1_m.20298 Mitogen-activated protein kinase	String	CMGC/MAPK
TRINITY_DN100742_c0_g1_m.1360-531S	TRINITY_DN100742_c0_g1_m.1360	531	S	PREDICTED: serine/threonine-protein phosphatase BSL1 homolog [Musa acuminata subsp. malaccensis]	KFLNRQKSPQGLHKK	TRINITY_DN88372_c0_g1_m.22502	TRINITY_DN88372_c0_g1_m.22502 Mitogen-activated protein kinase	String	CMGC/MAPK
TRINITY_DN100742_c0_g1_m.1360-531S	TRINITY_DN100742_c0_g1_m.1360	531	S	PREDICTED: serine/threonine-protein phosphatase BSL1 homolog [Musa acuminata subsp. malaccensis]	KFLNRQKSPQGLHKK	TRINITY_DN91290_c1_g2_m.24590	TRINITY_DN91290_c1_g2_m.24590 Mitogen-activated protein kinase	String	CMGC/MAPK
TRINITY_DN100742_c0_g1_m.1360-531S	TRINITY_DN100742_c0_g1_m.1360	531	S	PREDICTED: serine/threonine-protein phosphatase BSL1 homolog [Musa acuminata subsp. malaccensis]	KFLNRQKSPQGLHKK	TRINITY_DN93638_c2_g1_m.26892	TRINITY_DN93638_c2_g1_m.26892 Mitogen-activated protein kinase	String	CMGC/MAPK
TRINITY_DN100742_c0_g1_m.1360-531S	TRINITY_DN100742_c0_g1_m.1360	531	S	PREDICTED: serine/threonine-protein phosphatase BSL1 homolog [Musa acuminata subsp. malaccensis]	KFLNRQKSPQGLHKK	TRINITY_DN94858_c0_g1_m.28329	TRINITY_DN94858_c0_g1_m.28329 Mitogen-activated protein kinase	String	CMGC/MAPK
TRINITY_DN100742_c0_g1_m.1360-531S	TRINITY_DN100742_c0_g1_m.1360	531	S	PREDICTED: serine/threonine-protein phosphatase BSL1 homolog [Musa acuminata subsp. malaccensis]	KFLNRQKSPQGLHKK	TRINITY_DN97786_c1_g2_m.32541	TRINITY_DN97786_c1_g2_m.32541 Mitogen-activated protein kinase	String	CMGC/MAPK
TRINITY_DN100742_c0_g1_m.1360-531S	TRINITY_DN100742_c0_g1_m.1360	531	S	PREDICTED: serine/threonine-protein phosphatase BSL1 homolog [Musa acuminata subsp. malaccensis]	KFLNRQKSPQGLHKK	TRINITY_DN99652_c0_g1_m.35592	TRINITY_DN99652_c0_g1_m.35592 Mitogen-activated protein kinase	String	CMGC/MAPK
TRINITY_DN100742_c0_g1_m.1360-852S	TRINITY_DN100742_c0_g1_m.1360	852	S	PREDICTED: serine/threonine-protein phosphatase BSL1 homolog [Musa acuminata subsp. malaccensis]	PLQSPESSPERVLED	TRINITY_DN102134_c1_g3_m.4030	TRINITY_DN102134_c1_g3_m.4030 DNA-directed RNA polymerase E subunit 1	String	CMGC/MAPK
TRINITY_DN100742_c0_g1_m.1360-852S	TRINITY_DN100742_c0_g1_m.1360	852	S	PREDICTED: serine/threonine-protein phosphatase BSL1 homolog [Musa acuminata subsp. malaccensis]	PLQSPESSPERVLED	TRINITY_DN104065_c1_g1_m.8208	TRINITY_DN104065_c1_g1_m.8208 Mitogen-activated protein kinase	String	CMGC/MAPK
TRINITY_DN100742_c0_g1_m.1360-852S	TRINITY_DN100742_c0_g1_m.1360	852	S	PREDICTED: serine/threonine-protein phosphatase BSL1 homolog [Musa acuminata subsp. malaccensis]	PLQSPESSPERVLED	TRINITY_DN109624_c0_g1_m.12956	TRINITY_DN109624_c0_g1_m.12956 Mitogen-activated protein kinase	String	CMGC/MAPK
TRINITY_DN100742_c0_g1_m.1360-852S	TRINITY_DN100742_c0_g1_m.1360	852	S	PREDICTED: serine/threonine-protein phosphatase BSL1 homolog [Musa acuminata subsp. malaccensis]	PLQSPESSPERVLED	TRINITY_DN117377_c0_g1_m.13512	TRINITY_DN117377_c0_g1_m.13512 Mitogen-activated protein kinase	String	CMGC/MAPK
TRINITY_DN100742_c0_g1_m.1360-852S	TRINITY_DN100742_c0_g1_m.1360	852	S	PREDICTED: serine/threonine-protein phosphatase BSL1 homolog [Musa acuminata subsp. malaccensis]	PLQSPESSPERVLED	TRINITY_DN82971_c0_g1_m.20298	TRINITY_DN82971_c0_g1_m.20298 Mitogen-activated protein kinase	String	CMGC/MAPK
TRINITY_DN100742_c0_g1_m.1360-852S	TRINITY_DN100742_c0_g1_m.1360	852	S	PREDICTED: serine/threonine-protein phosphatase BSL1 homolog [Musa acuminata subsp. malaccensis]	PLQSPESSPERVLED	TRINITY_DN88372_c0_g1_m.22502	TRINITY_DN88372_c0_g1_m.22502 Mitogen-activated protein kinase	String	CMGC/MAPK
TRINITY_DN100742_c0_g1_m.1360-852S	TRINITY_DN100742_c0_g1_m.1360	852	S	PREDICTED: serine/threonine-protein phosphatase BSL1 homolog [Musa acuminata subsp. malaccensis]	PLQSPESSPERVLED	TRINITY_DN91290_c1_g2_m.24590	TRINITY_DN91290_c1_g2_m.24590 Mitogen-activated protein kinase	String	CMGC/MAPK
TRINITY_DN100742_c0_g1_m.1360-852S	TRINITY_DN100742_c0_g1_m.1360	852	S	PREDICTED: serine/threonine-protein phosphatase BSL1 homolog [Musa acuminata subsp. malaccensis]	PLQSPESSPERVLED	TRINITY_DN93638_c2_g1_m.26892	TRINITY_DN93638_c2_g1_m.26892 Mitogen-activated protein kinase	String	CMGC/MAPK
TRINITY_DN100742_c0_g1_m.1360-852S	TRINITY_DN100742_c0_g1_m.1360	852	S	PREDICTED: serine/threonine-protein phosphatase BSL1 homolog [Musa acuminata subsp. malaccensis]	PLQSPESSPERVLED	TRINITY_DN94858_c0_g1_m.28329	TRINITY_DN94858_c0_g1_m.28329 Mitogen-activated protein kinase	String	CMGC/MAPK
TRINITY_DN100742_c0_g1_m.1360-852S	TRINITY_DN100742_c0_g1_m.1360	852	S	PREDICTED: serine/threonine-protein phosphatase BSL1 homolog [Musa acuminata subsp. malaccensis]	PLQSPESSPERVLED	TRINITY_DN97786_c1_g2_m.32541	TRINITY_DN97786_c1_g2_m.32541 Mitogen-activated protein kinase	String	CMGC/MAPK
TRINITY_DN100742_c0_g1_m.1360-852S	TRINITY_DN100742_c0_g1_m.1360	852	S	PREDICTED: serine/threonine-protein phosphatase BSL1 homolog [Musa acuminata subsp. malaccensis]	PLQSPESSPERVLED	TRINITY_DN99652_c0_g1_m.35592	TRINITY_DN99652_c0_g1_m.35592 Mitogen-activated protein kinase	String	CMGC/MAPK
TRINITY_DN100742_c0_g1_m.1360-872T	TRINITY_DN100742_c0_g1_m.1360	872	T	PREDICTED: serine/threonine-protein phosphatase BSL1 homolog [Musa acuminata subsp. malaccensis]	LNTQRPPTPTRGRPQ	TRINITY_DN102134_c1_g3_m.4030	TRINITY_DN102134_c1_g3_m.4030 DNA-directed RNA polymerase E subunit 1	String	CMGC/MAPK
TRINITY_DN100742_c0_g1_m.1360-872T	TRINITY_DN100742_c0_g1_m.1360	872	T	PREDICTED: serine/threonine-protein phosphatase BSL1 homolog [Musa acuminata subsp. malaccensis]	LNTQRPPTPTRGRPQ	TRINITY_DN104065_c1_g1_m.8208	TRINITY_DN104065_c1_g1_m.8208 Mitogen-activated protein kinase	String	CMGC/MAPK
TRINITY_DN100742_c0_g1_m.1360-872T	TRINITY_DN100742_c0_g1_m.1360	872	T	PREDICTED: serine/threonine-protein phosphatase BSL1 homolog [Musa acuminata subsp. malaccensis]	LNTQRPPTPTRGRPQ	TRINITY_DN109624_c0_g1_m.12956	TRINITY_DN109624_c0_g1_m.12956 Mitogen-activated protein kinase	String	CMGC/MAPK
TRINITY_DN100742_c0_g1_m.1360-872T	TRINITY_DN100742_c0_g1_m.1360	872	T	PREDICTED: serine/threonine-protein phosphatase BSL1 homolog [Musa acuminata subsp. malaccensis]	LNTQRPPTPTRGRPQ	TRINITY_DN117377_c0_g1_m.13512	TRINITY_DN117377_c0_g1_m.13512 Mitogen-activated protein kinase	String	CMGC/MAPK
TRINITY_DN100742_c0_g1_m.1360-872T	TRINITY_DN100742_c0_g1_m.1360	872	T	PREDICTED: serine/threonine-protein phosphatase BSL1 homolog [Musa acuminata subsp. malaccensis]	LNTQRPPTPTRGRPQ	TRINITY_DN82971_c0_g1_m.20298	TRINITY_DN82971_c0_g1_m.20298 Mitogen-activated protein kinase	String	CMGC/MAPK
TRINITY_DN100742_c0_g1_m.1360-872T	TRINITY_DN100742_c0_g1_m.1360	872	T	PREDICTED: serine/threonine-protein phosphatase BSL1 homolog [Musa acuminata subsp. malaccensis]	LNTQRPPTPTRGRPQ	TRINITY_DN88372_c0_g1_m.22502	TRINITY_DN88372_c0_g1_m.22502 Mitogen-activated protein kinase	String	CMGC/MAPK
TRINITY_DN100742_c0_g1_m.1360-872T	TRINITY_DN100742_c0_g1_m.1360	872	T	PREDICTED: serine/threonine-protein phosphatase BSL1 homolog [Musa acuminata subsp. malaccensis]	LNTQRPPTPTRGRPQ	TRINITY_DN91290_c1_g2_m.24590	TRINITY_DN91290_c1_g2_m.24590 Mitogen-activated protein kinase	String	CMGC/MAPK
TRINITY_DN100742_c0_g1_m.1360-872T	TRINITY_DN100742_c0_g1_m.1360	872	T	PREDICTED: serine/threonine-protein phosphatase BSL1 homolog [Musa acuminata subsp. malaccensis]	LNTQRPPTPTRGRPQ	TRINITY_DN93638_c2_g1_m.26892	TRINITY_DN93638_c2_g1_m.26892 Mitogen-activated protein kinase	String	CMGC/MAPK
TRINITY_DN100742_c0_g1_m.1360-872T	TRINITY_DN100742_c0_g1_m.1360	872	T	PREDICTED: serine/threonine-protein phosphatase BSL1 homolog [Musa acuminata subsp. malaccensis]	LNTQRPPTPTRGRPQ	TRINITY_DN94858_c0_g1_m.28329	TRINITY_DN94858_c0_g1_m.28329 Mitogen-activated protein kinase	String	CMGC/MAPK
TRINITY_DN100742_c0_g1_m.1360-872T	TRINITY_DN100742_c0_g1_m.1360	872	T	PREDICTED: serine/threonine-protein phosphatase BSL1 homolog [Musa acuminata subsp. malaccensis]	LNTQRPPTPTRGRPQ	TRINITY_DN97786_c1_g2_m.32541	TRINITY_DN97786_c1_g2_m.32541 Mitogen-activated protein kinase	String	CMGC/MAPK
TRINITY_DN100742_c0_g1_m.1360-872T	TRINITY_DN100742_c0_g1_m.1360	872	T	PREDICTED: serine/threonine-protein phosphatase BSL1 homolog [Musa acuminata subsp. malaccensis]	LNTQRPPTPTRGRPQ	TRINITY_DN99652_c0_g1_m.35592	TRINITY_DN99652_c0_g1_m.35592 Mitogen-activated protein kinase	String	CMGC/MAPK
TRINITY_DN100903_c0_g1_m.1642-526S	TRINITY_DN100903_c0_g1_m.1642	526	S	putative NAD kinase 3 [Asparagus officinalis]	WNLRKIQSFDGPRDL	TRINITY_DN101438_c0_g1_m.2694	TRINITY_DN101438_c0_g1_m.2694 Glucose-6-phosphate isomerase	String	CMGC/MAPK
TRINITY_DN101343_c0_g1_m.2503-38S	TRINITY_DN101343_c0_g1_m.2503	38	S	PREDICTED: kinesin-like protein KIN-14B [Elaeis guineensis]	AVRKLSLSPSSQSPR	TRINITY_DN82971_c0_g1_m.20298	TRINITY_DN82971_c0_g1_m.20298 Mitogen-activated protein kinase	String	CMGC/MAPK
TRINITY_DN101343_c0_g1_m.2503-43S	TRINITY_DN101343_c0_g1_m.2503	43	S	PREDICTED: kinesin-like protein KIN-14B [Elaeis guineensis]	SLSPSSQSPRVGFGR	TRINITY_DN82971_c0_g1_m.20298	TRINITY_DN82971_c0_g1_m.20298 Mitogen-activated protein kinase	String	CMGC/MAPK
TRINITY_DN101343_c0_g1_m.2503-606S	TRINITY_DN101343_c0_g1_m.2503	606	S	PREDICTED: kinesin-like protein KIN-14B [Elaeis guineensis]	GSAGAFSSPKGVHDS	TRINITY_DN82971_c0_g1_m.20298	TRINITY_DN82971_c0_g1_m.20298 Mitogen-activated protein kinase	String	CMGC/MAPK
TRINITY_DN101343_c0_g1_m.2503-657S	TRINITY_DN101343_c0_g1_m.2503	657	S	PREDICTED: kinesin-like protein KIN-14B [Elaeis guineensis]	EKSSVGGSPQVSSPS	TRINITY_DN82971_c0_g1_m.20298	TRINITY_DN82971_c0_g1_m.20298 Mitogen-activated protein kinase	String	CMGC/MAPK
TRINITY_DN101343_c0_g1_m.2503-662S	TRINITY_DN101343_c0_g1_m.2503	662	S	PREDICTED: kinesin-like protein KIN-14B [Elaeis guineensis]	GGSPQVSSPSVKRLD	TRINITY_DN82971_c0_g1_m.20298	TRINITY_DN82971_c0_g1_m.20298 Mitogen-activated protein kinase	String	CMGC/MAPK
TRINITY_DN101343_c0_g1_m.2503-834S	TRINITY_DN101343_c0_g1_m.2503	834	S	PREDICTED: kinesin-like protein KIN-14B [Elaeis guineensis]	RNSSRSNSPGRSPAN	TRINITY_DN82971_c0_g1_m.20298	TRINITY_DN82971_c0_g1_m.20298 Mitogen-activated protein kinase	String	CMGC/MAPK
TRINITY_DN101377_c0_g1_m.2564-128S	TRINITY_DN101377_c0_g1_m.2564	128	S	myb family transcription factor family protein [Populus trichocarpa]	SRGSSRRSPCFDSGG	TRINITY_DN98990_c1_g1_m.34491	TRINITY_DN98990_c1_g1_m.34491 Histone deacetylase 8	String	CMGC/MAPK
TRINITY_DN101438_c0_g1_m.2694-598S	TRINITY_DN101438_c0_g1_m.2694	598	S	PREDICTED: glucose-6-phosphate isomerase 1, chloroplastic [Elaeis guineensis]	IAEGNCGSPRSIKVF	TRINITY_DN82971_c0_g1_m.20298	TRINITY_DN82971_c0_g1_m.20298 Mitogen-activated protein kinase	String	CMGC/MAPK
TRINITY_DN101438_c0_g1_m.2694-598S	TRINITY_DN101438_c0_g1_m.2694	598	S	PREDICTED: glucose-6-phosphate isomerase 1, chloroplastic [Elaeis guineensis]	IAEGNCGSPRSIKVF	TRINITY_DN88372_c0_g1_m.22502	TRINITY_DN88372_c0_g1_m.22502 Mitogen-activated protein kinase	String	CMGC/MAPK
TRINITY_DN101438_c0_g1_m.2694-598S	TRINITY_DN101438_c0_g1_m.2694	598	S	PREDICTED: glucose-6-phosphate isomerase 1, chloroplastic [Elaeis guineensis]	IAEGNCGSPRSIKVF	TRINITY_DN99652_c0_g1_m.35592	TRINITY_DN99652_c0_g1_m.35592 Mitogen-activated protein kinase	String	CMGC/MAPK
TRINITY_DN102383_c0_g1_m.4552-106S	TRINITY_DN102383_c0_g1_m.4552	106	S	protein-O-fucosyltransferase 2 [Populus trichocarpa]	KQEVTPLSPRHDQRQ	TRINITY_DN105146_c0_g1_m.10656	TRINITY_DN105146_c0_g1_m.10656 O-fucosyltransferase 3-like	String	CMGC/MAPK
TRINITY_DN102849_c0_g1_m.5544-2024S	TRINITY_DN102849_c0_g1_m.5544	2024	S	ARM repeat superfamily protein [Arabidopsis thaliana]	DEVVDSNSPTQKRKK	TRINITY_DN102134_c1_g3_m.4030	TRINITY_DN102134_c1_g3_m.4030 DNA-directed RNA polymerase E subunit 1	String	CMGC/MAPK
TRINITY_DN102849_c0_g1_m.5544-2024S	TRINITY_DN102849_c0_g1_m.5544	2024	S	ARM repeat superfamily protein [Arabidopsis thaliana]	DEVVDSNSPTQKRKK	TRINITY_DN103067_c1_g1_m.6021	TRINITY_DN103067_c1_g1_m.6021 LOW QUALITY PROTEIN: protein GFS12	String	CMGC/MAPK
TRINITY_DN102956_c1_g1_m.5775-16S	TRINITY_DN102956_c1_g1_m.5775	16	S	PREDICTED: protein phosphatase 2C and cyclic nucleotide-binding/kinase domain-containing protein isoform X1 [Elaeis guineensis]	CIGHVPDSPRQEPKA	TRINITY_DN101438_c0_g1_m.2694	TRINITY_DN101438_c0_g1_m.2694 Glucose-6-phosphate isomerase	String	CMGC/MAPK
TRINITY_DN102956_c1_g1_m.5775-16S	TRINITY_DN102956_c1_g1_m.5775	16	S	PREDICTED: protein phosphatase 2C and cyclic nucleotide-binding/kinase domain-containing protein isoform X1 [Elaeis guineensis]	CIGHVPDSPRQEPKA	TRINITY_DN102134_c1_g3_m.4030	TRINITY_DN102134_c1_g3_m.4030 DNA-directed RNA polymerase E subunit 1	String	CMGC/MAPK
TRINITY_DN102956_c1_g1_m.5775-16S	TRINITY_DN102956_c1_g1_m.5775	16	S	PREDICTED: protein phosphatase 2C and cyclic nucleotide-binding/kinase domain-containing protein isoform X1 [Elaeis guineensis]	CIGHVPDSPRQEPKA	TRINITY_DN103283_c0_g6_m.6476	TRINITY_DN103283_c0_g6_m.6476 Solanesyl-diphosphate synthase 1, mitochondrial	String	CMGC/MAPK
TRINITY_DN102956_c1_g1_m.5775-16S	TRINITY_DN102956_c1_g1_m.5775	16	S	PREDICTED: protein phosphatase 2C and cyclic nucleotide-binding/kinase domain-containing protein isoform X1 [Elaeis guineensis]	CIGHVPDSPRQEPKA	TRINITY_DN104065_c1_g1_m.8208	TRINITY_DN104065_c1_g1_m.8208 Mitogen-activated protein kinase	String	CMGC/MAPK
TRINITY_DN102956_c1_g1_m.5775-16S	TRINITY_DN102956_c1_g1_m.5775	16	S	PREDICTED: protein phosphatase 2C and cyclic nucleotide-binding/kinase domain-containing protein isoform X1 [Elaeis guineensis]	CIGHVPDSPRQEPKA	TRINITY_DN109624_c0_g1_m.12956	TRINITY_DN109624_c0_g1_m.12956 Mitogen-activated protein kinase	String	CMGC/MAPK
TRINITY_DN102956_c1_g1_m.5775-16S	TRINITY_DN102956_c1_g1_m.5775	16	S	PREDICTED: protein phosphatase 2C and cyclic nucleotide-binding/kinase domain-containing protein isoform X1 [Elaeis guineensis]	CIGHVPDSPRQEPKA	TRINITY_DN117377_c0_g1_m.13512	TRINITY_DN117377_c0_g1_m.13512 Mitogen-activated protein kinase	String	CMGC/MAPK
TRINITY_DN102956_c1_g1_m.5775-16S	TRINITY_DN102956_c1_g1_m.5775	16	S	PREDICTED: protein phosphatase 2C and cyclic nucleotide-binding/kinase domain-containing protein isoform X1 [Elaeis guineensis]	CIGHVPDSPRQEPKA	TRINITY_DN82971_c0_g1_m.20298	TRINITY_DN82971_c0_g1_m.20298 Mitogen-activated protein kinase	String	CMGC/MAPK
TRINITY_DN102956_c1_g1_m.5775-16S	TRINITY_DN102956_c1_g1_m.5775	16	S	PREDICTED: protein phosphatase 2C and cyclic nucleotide-binding/kinase domain-containing protein isoform X1 [Elaeis guineensis]	CIGHVPDSPRQEPKA	TRINITY_DN84090_c0_g1_m.20697	TRINITY_DN84090_c0_g1_m.20697 Putative solanesyl-diphosphate synthase 3, chloroplastic	String	CMGC/MAPK
TRINITY_DN102956_c1_g1_m.5775-16S	TRINITY_DN102956_c1_g1_m.5775	16	S	PREDICTED: protein phosphatase 2C and cyclic nucleotide-binding/kinase domain-containing protein isoform X1 [Elaeis guineensis]	CIGHVPDSPRQEPKA	TRINITY_DN88372_c0_g1_m.22502	TRINITY_DN88372_c0_g1_m.22502 Mitogen-activated protein kinase	String	CMGC/MAPK
TRINITY_DN102956_c1_g1_m.5775-16S	TRINITY_DN102956_c1_g1_m.5775	16	S	PREDICTED: protein phosphatase 2C and cyclic nucleotide-binding/kinase domain-containing protein isoform X1 [Elaeis guineensis]	CIGHVPDSPRQEPKA	TRINITY_DN91290_c1_g2_m.24590	TRINITY_DN91290_c1_g2_m.24590 Mitogen-activated protein kinase	String	CMGC/MAPK
TRINITY_DN102956_c1_g1_m.5775-16S	TRINITY_DN102956_c1_g1_m.5775	16	S	PREDICTED: protein phosphatase 2C and cyclic nucleotide-binding/kinase domain-containing protein isoform X1 [Elaeis guineensis]	CIGHVPDSPRQEPKA	TRINITY_DN93638_c2_g1_m.26892	TRINITY_DN93638_c2_g1_m.26892 Mitogen-activated protein kinase	String	CMGC/MAPK
TRINITY_DN102956_c1_g1_m.5775-16S	TRINITY_DN102956_c1_g1_m.5775	16	S	PREDICTED: protein phosphatase 2C and cyclic nucleotide-binding/kinase domain-containing protein isoform X1 [Elaeis guineensis]	CIGHVPDSPRQEPKA	TRINITY_DN94858_c0_g1_m.28329	TRINITY_DN94858_c0_g1_m.28329 Mitogen-activated protein kinase	String	CMGC/MAPK
TRINITY_DN102956_c1_g1_m.5775-16S	TRINITY_DN102956_c1_g1_m.5775	16	S	PREDICTED: protein phosphatase 2C and cyclic nucleotide-binding/kinase domain-containing protein isoform X1 [Elaeis guineensis]	CIGHVPDSPRQEPKA	TRINITY_DN94923_c0_g1_m.28402	TRINITY_DN94923_c0_g1_m.28402 Heterodimeric geranylgeranyl pyrophosphate synthase large subunit 1, chloroplastic	String	CMGC/MAPK
TRINITY_DN102956_c1_g1_m.5775-16S	TRINITY_DN102956_c1_g1_m.5775	16	S	PREDICTED: protein phosphatase 2C and cyclic nucleotide-binding/kinase domain-containing protein isoform X1 [Elaeis guineensis]	CIGHVPDSPRQEPKA	TRINITY_DN97786_c1_g2_m.32541	TRINITY_DN97786_c1_g2_m.32541 Mitogen-activated protein kinase	String	CMGC/MAPK
TRINITY_DN102956_c1_g1_m.5775-16S	TRINITY_DN102956_c1_g1_m.5775	16	S	PREDICTED: protein phosphatase 2C and cyclic nucleotide-binding/kinase domain-containing protein isoform X1 [Elaeis guineensis]	CIGHVPDSPRQEPKA	TRINITY_DN99652_c0_g1_m.35592	TRINITY_DN99652_c0_g1_m.35592 Mitogen-activated protein kinase	String	CMGC/MAPK
TRINITY_DN102956_c1_g1_m.5775-73S	TRINITY_DN102956_c1_g1_m.5775	73	S	PREDICTED: protein phosphatase 2C and cyclic nucleotide-binding/kinase domain-containing protein isoform X1 [Elaeis guineensis]	NRLSRVSSQFLPPEG	TRINITY_DN101438_c0_g1_m.2694	TRINITY_DN101438_c0_g1_m.2694 Glucose-6-phosphate isomerase	String	CMGC/MAPK
TRINITY_DN102956_c1_g1_m.5775-73S	TRINITY_DN102956_c1_g1_m.5775	73	S	PREDICTED: protein phosphatase 2C and cyclic nucleotide-binding/kinase domain-containing protein isoform X1 [Elaeis guineensis]	NRLSRVSSQFLPPEG	TRINITY_DN102134_c1_g3_m.4030	TRINITY_DN102134_c1_g3_m.4030 DNA-directed RNA polymerase E subunit 1	String	CMGC/MAPK
TRINITY_DN102956_c1_g1_m.5775-73S	TRINITY_DN102956_c1_g1_m.5775	73	S	PREDICTED: protein phosphatase 2C and cyclic nucleotide-binding/kinase domain-containing protein isoform X1 [Elaeis guineensis]	NRLSRVSSQFLPPEG	TRINITY_DN103283_c0_g6_m.6476	TRINITY_DN103283_c0_g6_m.6476 Solanesyl-diphosphate synthase 1, mitochondrial	String	CMGC/MAPK
TRINITY_DN102956_c1_g1_m.5775-73S	TRINITY_DN102956_c1_g1_m.5775	73	S	PREDICTED: protein phosphatase 2C and cyclic nucleotide-binding/kinase domain-containing protein isoform X1 [Elaeis guineensis]	NRLSRVSSQFLPPEG	TRINITY_DN104065_c1_g1_m.8208	TRINITY_DN104065_c1_g1_m.8208 Mitogen-activated protein kinase	String	CMGC/MAPK
TRINITY_DN102956_c1_g1_m.5775-73S	TRINITY_DN102956_c1_g1_m.5775	73	S	PREDICTED: protein phosphatase 2C and cyclic nucleotide-binding/kinase domain-containing protein isoform X1 [Elaeis guineensis]	NRLSRVSSQFLPPEG	TRINITY_DN109624_c0_g1_m.12956	TRINITY_DN109624_c0_g1_m.12956 Mitogen-activated protein kinase	String	CMGC/MAPK
TRINITY_DN102956_c1_g1_m.5775-73S	TRINITY_DN102956_c1_g1_m.5775	73	S	PREDICTED: protein phosphatase 2C and cyclic nucleotide-binding/kinase domain-containing protein isoform X1 [Elaeis guineensis]	NRLSRVSSQFLPPEG	TRINITY_DN117377_c0_g1_m.13512	TRINITY_DN117377_c0_g1_m.13512 Mitogen-activated protein kinase	String	CMGC/MAPK
TRINITY_DN102956_c1_g1_m.5775-73S	TRINITY_DN102956_c1_g1_m.5775	73	S	PREDICTED: protein phosphatase 2C and cyclic nucleotide-binding/kinase domain-containing protein isoform X1 [Elaeis guineensis]	NRLSRVSSQFLPPEG	TRINITY_DN82971_c0_g1_m.20298	TRINITY_DN82971_c0_g1_m.20298 Mitogen-activated protein kinase	String	CMGC/MAPK
TRINITY_DN102956_c1_g1_m.5775-73S	TRINITY_DN102956_c1_g1_m.5775	73	S	PREDICTED: protein phosphatase 2C and cyclic nucleotide-binding/kinase domain-containing protein isoform X1 [Elaeis guineensis]	NRLSRVSSQFLPPEG	TRINITY_DN84090_c0_g1_m.20697	TRINITY_DN84090_c0_g1_m.20697 Putative solanesyl-diphosphate synthase 3, chloroplastic	String	CMGC/MAPK
TRINITY_DN102956_c1_g1_m.5775-73S	TRINITY_DN102956_c1_g1_m.5775	73	S	PREDICTED: protein phosphatase 2C and cyclic nucleotide-binding/kinase domain-containing protein isoform X1 [Elaeis guineensis]	NRLSRVSSQFLPPEG	TRINITY_DN88372_c0_g1_m.22502	TRINITY_DN88372_c0_g1_m.22502 Mitogen-activated protein kinase	String	CMGC/MAPK
TRINITY_DN102956_c1_g1_m.5775-73S	TRINITY_DN102956_c1_g1_m.5775	73	S	PREDICTED: protein phosphatase 2C and cyclic nucleotide-binding/kinase domain-containing protein isoform X1 [Elaeis guineensis]	NRLSRVSSQFLPPEG	TRINITY_DN91290_c1_g2_m.24590	TRINITY_DN91290_c1_g2_m.24590 Mitogen-activated protein kinase	String	CMGC/MAPK
TRINITY_DN102956_c1_g1_m.5775-73S	TRINITY_DN102956_c1_g1_m.5775	73	S	PREDICTED: protein phosphatase 2C and cyclic nucleotide-binding/kinase domain-containing protein isoform X1 [Elaeis guineensis]	NRLSRVSSQFLPPEG	TRINITY_DN93638_c2_g1_m.26892	TRINITY_DN93638_c2_g1_m.26892 Mitogen-activated protein kinase	String	CMGC/MAPK
TRINITY_DN102956_c1_g1_m.5775-73S	TRINITY_DN102956_c1_g1_m.5775	73	S	PREDICTED: protein phosphatase 2C and cyclic nucleotide-binding/kinase domain-containing protein isoform X1 [Elaeis guineensis]	NRLSRVSSQFLPPEG	TRINITY_DN94858_c0_g1_m.28329	TRINITY_DN94858_c0_g1_m.28329 Mitogen-activated protein kinase	String	CMGC/MAPK
TRINITY_DN102956_c1_g1_m.5775-73S	TRINITY_DN102956_c1_g1_m.5775	73	S	PREDICTED: protein phosphatase 2C and cyclic nucleotide-binding/kinase domain-containing protein isoform X1 [Elaeis guineensis]	NRLSRVSSQFLPPEG	TRINITY_DN94923_c0_g1_m.28402	TRINITY_DN94923_c0_g1_m.28402 Heterodimeric geranylgeranyl pyrophosphate synthase large subunit 1, chloroplastic	String	CMGC/MAPK
TRINITY_DN102956_c1_g1_m.5775-73S	TRINITY_DN102956_c1_g1_m.5775	73	S	PREDICTED: protein phosphatase 2C and cyclic nucleotide-binding/kinase domain-containing protein isoform X1 [Elaeis guineensis]	NRLSRVSSQFLPPEG	TRINITY_DN97786_c1_g2_m.32541	TRINITY_DN97786_c1_g2_m.32541 Mitogen-activated protein kinase	String	CMGC/MAPK
TRINITY_DN102956_c1_g1_m.5775-73S	TRINITY_DN102956_c1_g1_m.5775	73	S	PREDICTED: protein phosphatase 2C and cyclic nucleotide-binding/kinase domain-containing protein isoform X1 [Elaeis guineensis]	NRLSRVSSQFLPPEG	TRINITY_DN99652_c0_g1_m.35592	TRINITY_DN99652_c0_g1_m.35592 Mitogen-activated protein kinase	String	CMGC/MAPK
TRINITY_DN103199_c1_g1_m.6297-212S	TRINITY_DN103199_c1_g1_m.6297	212	S	PREDICTED: DNA-damage-repair/toleration protein DRT102 [Musa acuminata subsp. malaccensis]	EMKIVRESPTSAVVK	TRINITY_DN101438_c0_g1_m.2694	TRINITY_DN101438_c0_g1_m.2694 Glucose-6-phosphate isomerase	String	CMGC/MAPK
TRINITY_DN103475_c4_g3_m.6922-259S	TRINITY_DN103475_c4_g3_m.6922	259	S	PREDICTED: LOW QUALITY PROTEIN: protein PHOTOPERIOD-INDEPENDENT EARLY FLOWERING 1 [Elaeis guineensis]	NEVSRGVSPEVGEHV	TRINITY_DN102134_c1_g3_m.4030	TRINITY_DN102134_c1_g3_m.4030 DNA-directed RNA polymerase E subunit 1	String	CMGC/MAPK
TRINITY_DN103624_c0_g1_m.7264-2227S	TRINITY_DN103624_c0_g1_m.7264	2227	S	PREDICTED: chromatin structure-remodeling complex protein SYD-like isoform X1 [Phoenix dactylifera]	SSTPDAFSPKQGQAE	TRINITY_DN102134_c1_g3_m.4030	TRINITY_DN102134_c1_g3_m.4030 DNA-directed RNA polymerase E subunit 1	String	CMGC/MAPK
TRINITY_DN103624_c0_g1_m.7264-3273S	TRINITY_DN103624_c0_g1_m.7264	3273	S	PREDICTED: chromatin structure-remodeling complex protein SYD-like isoform X1 [Phoenix dactylifera]	QNTKVSNSPENSDST	TRINITY_DN102134_c1_g3_m.4030	TRINITY_DN102134_c1_g3_m.4030 DNA-directed RNA polymerase E subunit 1	String	CMGC/MAPK
TRINITY_DN103996_c0_g1_m.8040-913S	TRINITY_DN103996_c0_g1_m.8040	913	S	PREDICTED: polyadenylation and cleavage factor homolog 4-like isoform X2 [Phoenix dactylifera]	IICCEASSPHRASLD	TRINITY_DN102134_c1_g3_m.4030	TRINITY_DN102134_c1_g3_m.4030 DNA-directed RNA polymerase E subunit 1	String	CMGC/MAPK
TRINITY_DN104026_c0_g1_m.8097-32S	TRINITY_DN104026_c0_g1_m.8097	32	S	PREDICTED: protein CHROMATIN REMODELING 5 isoform X2 [Elaeis guineensis]	EADGAYGSPGTRDMD	TRINITY_DN102134_c1_g3_m.4030	TRINITY_DN102134_c1_g3_m.4030 DNA-directed RNA polymerase E subunit 1	String	CMGC/MAPK
TRINITY_DN104135_c3_g2_m.8360-454S	TRINITY_DN104135_c3_g2_m.8360	454	S	PREDICTED: symplekin [Capsicum annuum]	SRVSSQMSPRGSLSH	TRINITY_DN102134_c1_g3_m.4030	TRINITY_DN102134_c1_g3_m.4030 DNA-directed RNA polymerase E subunit 1	String	CMGC/MAPK
TRINITY_DN104211_c1_g1_m.8502-1653S	TRINITY_DN104211_c1_g1_m.8502	1653	S	PREDICTED: THO complex subunit 2-like isoform X1 [Phoenix dactylifera]	SRHVQRLSPMHDDKD	TRINITY_DN102134_c1_g3_m.4030	TRINITY_DN102134_c1_g3_m.4030 DNA-directed RNA polymerase E subunit 1	String	CMGC/MAPK
TRINITY_DN104465_c3_g2_m.9064-1805T	TRINITY_DN104465_c3_g2_m.9064	1805	T	E3 ubiquitin-protein ligase UPL1-like [Asparagus officinalis]	ACASSLATPPSEMDI	TRINITY_DN102134_c1_g3_m.4030	TRINITY_DN102134_c1_g3_m.4030 DNA-directed RNA polymerase E subunit 1	String	CMGC/MAPK
TRINITY_DN104578_c2_g2_m.9321-950S	TRINITY_DN104578_c2_g2_m.9321	950	S	PREDICTED: serine/threonine-protein phosphatase BSL2 homolog [Musa acuminata subsp. malaccensis]	PLPPAIASPETSPER	TRINITY_DN102134_c1_g3_m.4030	TRINITY_DN102134_c1_g3_m.4030 DNA-directed RNA polymerase E subunit 1	String	CMGC/MAPK
TRINITY_DN104578_c2_g2_m.9321-950S	TRINITY_DN104578_c2_g2_m.9321	950	S	PREDICTED: serine/threonine-protein phosphatase BSL2 homolog [Musa acuminata subsp. malaccensis]	PLPPAIASPETSPER	TRINITY_DN104065_c1_g1_m.8208	TRINITY_DN104065_c1_g1_m.8208 Mitogen-activated protein kinase	String	CMGC/MAPK
TRINITY_DN104578_c2_g2_m.9321-950S	TRINITY_DN104578_c2_g2_m.9321	950	S	PREDICTED: serine/threonine-protein phosphatase BSL2 homolog [Musa acuminata subsp. malaccensis]	PLPPAIASPETSPER	TRINITY_DN109624_c0_g1_m.12956	TRINITY_DN109624_c0_g1_m.12956 Mitogen-activated protein kinase	String	CMGC/MAPK
TRINITY_DN104578_c2_g2_m.9321-950S	TRINITY_DN104578_c2_g2_m.9321	950	S	PREDICTED: serine/threonine-protein phosphatase BSL2 homolog [Musa acuminata subsp. malaccensis]	PLPPAIASPETSPER	TRINITY_DN117377_c0_g1_m.13512	TRINITY_DN117377_c0_g1_m.13512 Mitogen-activated protein kinase	String	CMGC/MAPK
TRINITY_DN104578_c2_g2_m.9321-950S	TRINITY_DN104578_c2_g2_m.9321	950	S	PREDICTED: serine/threonine-protein phosphatase BSL2 homolog [Musa acuminata subsp. malaccensis]	PLPPAIASPETSPER	TRINITY_DN82971_c0_g1_m.20298	TRINITY_DN82971_c0_g1_m.20298 Mitogen-activated protein kinase	String	CMGC/MAPK
TRINITY_DN104578_c2_g2_m.9321-950S	TRINITY_DN104578_c2_g2_m.9321	950	S	PREDICTED: serine/threonine-protein phosphatase BSL2 homolog [Musa acuminata subsp. malaccensis]	PLPPAIASPETSPER	TRINITY_DN88372_c0_g1_m.22502	TRINITY_DN88372_c0_g1_m.22502 Mitogen-activated protein kinase	String	CMGC/MAPK
TRINITY_DN104578_c2_g2_m.9321-950S	TRINITY_DN104578_c2_g2_m.9321	950	S	PREDICTED: serine/threonine-protein phosphatase BSL2 homolog [Musa acuminata subsp. malaccensis]	PLPPAIASPETSPER	TRINITY_DN91290_c1_g2_m.24590	TRINITY_DN91290_c1_g2_m.24590 Mitogen-activated protein kinase	String	CMGC/MAPK
TRINITY_DN104578_c2_g2_m.9321-950S	TRINITY_DN104578_c2_g2_m.9321	950	S	PREDICTED: serine/threonine-protein phosphatase BSL2 homolog [Musa acuminata subsp. malaccensis]	PLPPAIASPETSPER	TRINITY_DN93638_c2_g1_m.26892	TRINITY_DN93638_c2_g1_m.26892 Mitogen-activated protein kinase	String	CMGC/MAPK
TRINITY_DN104578_c2_g2_m.9321-950S	TRINITY_DN104578_c2_g2_m.9321	950	S	PREDICTED: serine/threonine-protein phosphatase BSL2 homolog [Musa acuminata subsp. malaccensis]	PLPPAIASPETSPER	TRINITY_DN94858_c0_g1_m.28329	TRINITY_DN94858_c0_g1_m.28329 Mitogen-activated protein kinase	String	CMGC/MAPK
TRINITY_DN104578_c2_g2_m.9321-950S	TRINITY_DN104578_c2_g2_m.9321	950	S	PREDICTED: serine/threonine-protein phosphatase BSL2 homolog [Musa acuminata subsp. malaccensis]	PLPPAIASPETSPER	TRINITY_DN97786_c1_g2_m.32541	TRINITY_DN97786_c1_g2_m.32541 Mitogen-activated protein kinase	String	CMGC/MAPK
TRINITY_DN104578_c2_g2_m.9321-950S	TRINITY_DN104578_c2_g2_m.9321	950	S	PREDICTED: serine/threonine-protein phosphatase BSL2 homolog [Musa acuminata subsp. malaccensis]	PLPPAIASPETSPER	TRINITY_DN99652_c0_g1_m.35592	TRINITY_DN99652_c0_g1_m.35592 Mitogen-activated protein kinase	String	CMGC/MAPK
TRINITY_DN104621_c1_g1_m.9404-49S	TRINITY_DN104621_c1_g1_m.9404	49	S	PREDICTED: protein IWS1 homolog 1 isoform X1 [Elaeis guineensis]	DEWRRERSPTPTYDE	TRINITY_DN102134_c1_g3_m.4030	TRINITY_DN102134_c1_g3_m.4030 DNA-directed RNA polymerase E subunit 1	String	CMGC/MAPK
TRINITY_DN104708_c1_g1_m.9594-402S	TRINITY_DN104708_c1_g1_m.9594	402	S	PREDICTED: 2,3-dimethylmalate lyase [Phoenix dactylifera]	EPVVEVLSPLHDGYK	TRINITY_DN101438_c0_g1_m.2694	TRINITY_DN101438_c0_g1_m.2694 Glucose-6-phosphate isomerase	String	CMGC/MAPK
TRINITY_DN104796_c0_g1_m.9788-175S	TRINITY_DN104796_c0_g1_m.9788	175	S	PREDICTED: low-temperature-induced 65 kDa protein-like [Malus domestica]	EQSRAYESPATGLRS	TRINITY_DN97563_c0_g1_m.32213	TRINITY_DN97563_c0_g1_m.32213 Carboxypeptidase	String	CMGC/MAPK
TRINITY_DN104796_c0_g1_m.9788-175S	TRINITY_DN104796_c0_g1_m.9788	175	S	PREDICTED: low-temperature-induced 65 kDa protein-like [Malus domestica]	EQSRAYESPATGLRS	TRINITY_DN98545_c0_g1_m.33770	TRINITY_DN98545_c0_g1_m.33770 Carboxypeptidase	String	CMGC/MAPK
TRINITY_DN105027_c0_g1_m.10379-106T	TRINITY_DN105027_c0_g1_m.10379	106	T	PREDICTED: protein-tyrosine-phosphatase MKP1-like isoform X2 [Elaeis guineensis]	GEWLQPPTPSGRTEA	TRINITY_DN88372_c0_g1_m.22502	TRINITY_DN88372_c0_g1_m.22502 Mitogen-activated protein kinase	String	CMGC/MAPK
TRINITY_DN105027_c0_g1_m.10379-106T	TRINITY_DN105027_c0_g1_m.10379	106	T	PREDICTED: protein-tyrosine-phosphatase MKP1-like isoform X2 [Elaeis guineensis]	GEWLQPPTPSGRTEA	TRINITY_DN91290_c1_g2_m.24590	TRINITY_DN91290_c1_g2_m.24590 Mitogen-activated protein kinase	String	CMGC/MAPK
TRINITY_DN105027_c0_g1_m.10379-106T	TRINITY_DN105027_c0_g1_m.10379	106	T	PREDICTED: protein-tyrosine-phosphatase MKP1-like isoform X2 [Elaeis guineensis]	GEWLQPPTPSGRTEA	TRINITY_DN97786_c1_g2_m.32541	TRINITY_DN97786_c1_g2_m.32541 Mitogen-activated protein kinase	String	CMGC/MAPK
TRINITY_DN105027_c0_g1_m.10379-288S	TRINITY_DN105027_c0_g1_m.10379	288	S	PREDICTED: protein-tyrosine-phosphatase MKP1-like isoform X2 [Elaeis guineensis]	RVHAIPLSPSSGLRM	TRINITY_DN88372_c0_g1_m.22502	TRINITY_DN88372_c0_g1_m.22502 Mitogen-activated protein kinase	String	CMGC/MAPK
TRINITY_DN105027_c0_g1_m.10379-288S	TRINITY_DN105027_c0_g1_m.10379	288	S	PREDICTED: protein-tyrosine-phosphatase MKP1-like isoform X2 [Elaeis guineensis]	RVHAIPLSPSSGLRM	TRINITY_DN91290_c1_g2_m.24590	TRINITY_DN91290_c1_g2_m.24590 Mitogen-activated protein kinase	String	CMGC/MAPK
TRINITY_DN105027_c0_g1_m.10379-288S	TRINITY_DN105027_c0_g1_m.10379	288	S	PREDICTED: protein-tyrosine-phosphatase MKP1-like isoform X2 [Elaeis guineensis]	RVHAIPLSPSSGLRM	TRINITY_DN97786_c1_g2_m.32541	TRINITY_DN97786_c1_g2_m.32541 Mitogen-activated protein kinase	String	CMGC/MAPK
TRINITY_DN105027_c0_g1_m.10379-572S	TRINITY_DN105027_c0_g1_m.10379	572	S	PREDICTED: protein-tyrosine-phosphatase MKP1-like isoform X2 [Elaeis guineensis]	TNLPATISPSKGLSR	TRINITY_DN88372_c0_g1_m.22502	TRINITY_DN88372_c0_g1_m.22502 Mitogen-activated protein kinase	String	CMGC/MAPK
TRINITY_DN105027_c0_g1_m.10379-572S	TRINITY_DN105027_c0_g1_m.10379	572	S	PREDICTED: protein-tyrosine-phosphatase MKP1-like isoform X2 [Elaeis guineensis]	TNLPATISPSKGLSR	TRINITY_DN91290_c1_g2_m.24590	TRINITY_DN91290_c1_g2_m.24590 Mitogen-activated protein kinase	String	CMGC/MAPK
TRINITY_DN105027_c0_g1_m.10379-572S	TRINITY_DN105027_c0_g1_m.10379	572	S	PREDICTED: protein-tyrosine-phosphatase MKP1-like isoform X2 [Elaeis guineensis]	TNLPATISPSKGLSR	TRINITY_DN97786_c1_g2_m.32541	TRINITY_DN97786_c1_g2_m.32541 Mitogen-activated protein kinase	String	CMGC/MAPK
TRINITY_DN105027_c0_g1_m.10379-612S	TRINITY_DN105027_c0_g1_m.10379	612	S	PREDICTED: protein-tyrosine-phosphatase MKP1-like isoform X2 [Elaeis guineensis]	RKVLGASSPTHLEST	TRINITY_DN88372_c0_g1_m.22502	TRINITY_DN88372_c0_g1_m.22502 Mitogen-activated protein kinase	String	CMGC/MAPK
TRINITY_DN105027_c0_g1_m.10379-612S	TRINITY_DN105027_c0_g1_m.10379	612	S	PREDICTED: protein-tyrosine-phosphatase MKP1-like isoform X2 [Elaeis guineensis]	RKVLGASSPTHLEST	TRINITY_DN91290_c1_g2_m.24590	TRINITY_DN91290_c1_g2_m.24590 Mitogen-activated protein kinase	String	CMGC/MAPK
TRINITY_DN105027_c0_g1_m.10379-612S	TRINITY_DN105027_c0_g1_m.10379	612	S	PREDICTED: protein-tyrosine-phosphatase MKP1-like isoform X2 [Elaeis guineensis]	RKVLGASSPTHLEST	TRINITY_DN97786_c1_g2_m.32541	TRINITY_DN97786_c1_g2_m.32541 Mitogen-activated protein kinase	String	CMGC/MAPK
TRINITY_DN105027_c0_g1_m.10379-62T	TRINITY_DN105027_c0_g1_m.10379	62	T	PREDICTED: protein-tyrosine-phosphatase MKP1-like isoform X2 [Elaeis guineensis]	RFPPTPLTPRSNSSK	TRINITY_DN88372_c0_g1_m.22502	TRINITY_DN88372_c0_g1_m.22502 Mitogen-activated protein kinase	String	CMGC/MAPK
TRINITY_DN105027_c0_g1_m.10379-62T	TRINITY_DN105027_c0_g1_m.10379	62	T	PREDICTED: protein-tyrosine-phosphatase MKP1-like isoform X2 [Elaeis guineensis]	RFPPTPLTPRSNSSK	TRINITY_DN91290_c1_g2_m.24590	TRINITY_DN91290_c1_g2_m.24590 Mitogen-activated protein kinase	String	CMGC/MAPK
TRINITY_DN105027_c0_g1_m.10379-62T	TRINITY_DN105027_c0_g1_m.10379	62	T	PREDICTED: protein-tyrosine-phosphatase MKP1-like isoform X2 [Elaeis guineensis]	RFPPTPLTPRSNSSK	TRINITY_DN97786_c1_g2_m.32541	TRINITY_DN97786_c1_g2_m.32541 Mitogen-activated protein kinase	String	CMGC/MAPK
TRINITY_DN105223_c2_g1_m.10826-490S	TRINITY_DN105223_c2_g1_m.10826	490	S	PREDICTED: NADP-dependent glyceraldehyde-3-phosphate dehydrogenase [Elaeis guineensis]	STVINLPSPSYSIG*	TRINITY_DN101438_c0_g1_m.2694	TRINITY_DN101438_c0_g1_m.2694 Glucose-6-phosphate isomerase	String	CMGC/MAPK
TRINITY_DN105676_c4_g3_m.11792-134T	TRINITY_DN105676_c4_g3_m.11792	134	T	probable protein S-acyltransferase 7 [Asparagus officinalis]	IDVGGVQTPQMPLPR	TRINITY_DN103067_c1_g1_m.6021	TRINITY_DN103067_c1_g1_m.6021 LOW QUALITY PROTEIN: protein GFS12	String	CMGC/MAPK
TRINITY_DN68564_c0_g1_m.17886-106S	TRINITY_DN68564_c0_g1_m.17886	106	S	PREDICTED: glycine cleavage system H protein 2, mitochondrial [Elaeis guineensis]	VNTKLNESPGLINAS	TRINITY_DN91290_c1_g2_m.24590	TRINITY_DN91290_c1_g2_m.24590 Mitogen-activated protein kinase	String	CMGC/MAPK
TRINITY_DN78499_c0_g1_m.19265-103S	TRINITY_DN78499_c0_g1_m.19265	103	S	PREDICTED: zinc finger BED domain-containing protein RICESLEEPER 2-like [Phoenix dactylifera]	GLKTDGESPDPPKRR	TRINITY_DN97106_c0_g1_m.31507	TRINITY_DN97106_c0_g1_m.31507 Carboxypeptidase	String	CMGC/MAPK
TRINITY_DN83167_c1_g1_m.20376-302T	TRINITY_DN83167_c1_g1_m.20376	302	T	PREDICTED: transcription initiation factor IIA subunit 1-like [Phoenix dactylifera]	APTPLVGTPKPTKNE	TRINITY_DN102134_c1_g3_m.4030	TRINITY_DN102134_c1_g3_m.4030 DNA-directed RNA polymerase E subunit 1	String	CMGC/MAPK
TRINITY_DN83266_c0_g1_m.20420-236S	TRINITY_DN83266_c0_g1_m.20420	236	S	PREDICTED: ruBisCO large subunit-binding protein subunit alpha [Musa acuminata subsp. malaccensis]	EIDRGYVSPQFVTNP	TRINITY_DN101438_c0_g1_m.2694	TRINITY_DN101438_c0_g1_m.2694 Glucose-6-phosphate isomerase	String	CMGC/MAPK
TRINITY_DN83712_c0_g1_m.20550-167T	TRINITY_DN83712_c0_g1_m.20550	167	T	PREDICTED: N-alpha-acetyltransferase 20 [Erythranthe guttata]	IPLKRPITPDELEYD	TRINITY_DN93103_c0_g1_m.26271	TRINITY_DN93103_c0_g1_m.26271 N-acetyltransferase domain-containing protein	String	CMGC/MAPK
TRINITY_DN86703_c0_g1_m.21707-1033T	TRINITY_DN86703_c0_g1_m.21707	1033	T	PREDICTED: acetyl-CoA carboxylase 1 [Elaeis guineensis]	EEGERVSTPRRKNAI	TRINITY_DN101438_c0_g1_m.2694	TRINITY_DN101438_c0_g1_m.2694 Glucose-6-phosphate isomerase	String	CMGC/MAPK
TRINITY_DN88061_c0_g1_m.22326-166T	TRINITY_DN88061_c0_g1_m.22326	166	T	PREDICTED: betaine aldehyde dehydrogenase 2-like [Musa acuminata subsp. malaccensis]	SLDGKQRTPVSVPLQ	TRINITY_DN101438_c0_g1_m.2694	TRINITY_DN101438_c0_g1_m.2694 Glucose-6-phosphate isomerase	String	CMGC/MAPK
TRINITY_DN90539_c0_g1_m.23963-85S	TRINITY_DN90539_c0_g1_m.23963	85	S	S-formylglutathione hydrolase-like isoform X2 [Asparagus officinalis]	ALVAPDTSPRGLNID	TRINITY_DN101438_c0_g1_m.2694	TRINITY_DN101438_c0_g1_m.2694 Glucose-6-phosphate isomerase	String	CMGC/MAPK
TRINITY_DN92402_c0_g1_m.25608-334S	TRINITY_DN92402_c0_g1_m.25608	334	S	PREDICTED: WD-40 repeat-containing protein MSI4-like [Phoenix dactylifera]	LSSGGIGSPVYKFEG	TRINITY_DN98990_c1_g1_m.34491	TRINITY_DN98990_c1_g1_m.34491 Histone deacetylase 8	String	CMGC/MAPK
TRINITY_DN92402_c0_g1_m.25608-390S	TRINITY_DN92402_c0_g1_m.25608	390	S	PREDICTED: WD-40 repeat-containing protein MSI4-like [Phoenix dactylifera]	SGTRTTNSPPGLFFQ	TRINITY_DN98990_c1_g1_m.34491	TRINITY_DN98990_c1_g1_m.34491 Histone deacetylase 8	String	CMGC/MAPK
TRINITY_DN92667_c0_g1_m.25855-228S	TRINITY_DN92667_c0_g1_m.25855	228	S	PREDICTED: phospholipid hydroperoxide glutathione peroxidase 1, chloroplastic-like [Phoenix dactylifera]	ERYQPTTSPFQIEKD	TRINITY_DN88372_c0_g1_m.22502	TRINITY_DN88372_c0_g1_m.22502 Mitogen-activated protein kinase	String	CMGC/MAPK
TRINITY_DN92667_c0_g1_m.25855-228S	TRINITY_DN92667_c0_g1_m.25855	228	S	PREDICTED: phospholipid hydroperoxide glutathione peroxidase 1, chloroplastic-like [Phoenix dactylifera]	ERYQPTTSPFQIEKD	TRINITY_DN91290_c1_g2_m.24590	TRINITY_DN91290_c1_g2_m.24590 Mitogen-activated protein kinase	String	CMGC/MAPK
TRINITY_DN92667_c0_g1_m.25855-228S	TRINITY_DN92667_c0_g1_m.25855	228	S	PREDICTED: phospholipid hydroperoxide glutathione peroxidase 1, chloroplastic-like [Phoenix dactylifera]	ERYQPTTSPFQIEKD	TRINITY_DN97786_c1_g2_m.32541	TRINITY_DN97786_c1_g2_m.32541 Mitogen-activated protein kinase	String	CMGC/MAPK
TRINITY_DN93392_c0_g1_m.26586-234T	TRINITY_DN93392_c0_g1_m.26586	234	T	PREDICTED: splicing factor 3B subunit 1 [Musa acuminata subsp. malaccensis]	PGRVGDATPSISRRN	TRINITY_DN102134_c1_g3_m.4030	TRINITY_DN102134_c1_g3_m.4030 DNA-directed RNA polymerase E subunit 1	String	CMGC/MAPK
TRINITY_DN93392_c0_g1_m.26586-284T	TRINITY_DN93392_c0_g1_m.26586	284	T	PREDICTED: splicing factor 3B subunit 1 [Musa acuminata subsp. malaccensis]	PKLGGLATPTPKRQR	TRINITY_DN102134_c1_g3_m.4030	TRINITY_DN102134_c1_g3_m.4030 DNA-directed RNA polymerase E subunit 1	String	CMGC/MAPK
TRINITY_DN93392_c0_g1_m.26586-392T	TRINITY_DN93392_c0_g1_m.26586	392	T	PREDICTED: splicing factor 3B subunit 1 [Musa acuminata subsp. malaccensis]	ASYVPIRTPARKLLA	TRINITY_DN102134_c1_g3_m.4030	TRINITY_DN102134_c1_g3_m.4030 DNA-directed RNA polymerase E subunit 1	String	CMGC/MAPK
TRINITY_DN93392_c0_g1_m.26586-406T	TRINITY_DN93392_c0_g1_m.26586	406	T	PREDICTED: splicing factor 3B subunit 1 [Musa acuminata subsp. malaccensis]	ATPTPIGTPLYSIPE	TRINITY_DN102134_c1_g3_m.4030	TRINITY_DN102134_c1_g3_m.4030 DNA-directed RNA polymerase E subunit 1	String	CMGC/MAPK
TRINITY_DN93555_c0_g2_m.26785-76S	TRINITY_DN93555_c0_g2_m.26785	76	S	PREDICTED: 40S ribosomal protein S15a-like [Camelina sativa]	LNKTGVISPRYNVRL	TRINITY_DN102134_c1_g3_m.4030	TRINITY_DN102134_c1_g3_m.4030 DNA-directed RNA polymerase E subunit 1	String	CMGC/MAPK
TRINITY_DN93605_c0_g1_m.26848-319S	TRINITY_DN93605_c0_g1_m.26848	319	S	PREDICTED: aspartate aminotransferase, chloroplastic-like [Phoenix dactylifera]	AINVVCSSPDAAARV	TRINITY_DN101438_c0_g1_m.2694	TRINITY_DN101438_c0_g1_m.2694 Glucose-6-phosphate isomerase	String	CMGC/MAPK
TRINITY_DN93764_c0_g1_m.27051-24S	TRINITY_DN93764_c0_g1_m.27051	24	S	PREDICTED: transcription initiation factor TFIID subunit 14b isoform X2 [Elaeis guineensis]	LLMKKKSSPSSPLAG	TRINITY_DN102134_c1_g3_m.4030	TRINITY_DN102134_c1_g3_m.4030 DNA-directed RNA polymerase E subunit 1	String	CMGC/MAPK
TRINITY_DN93764_c0_g1_m.27051-27S	TRINITY_DN93764_c0_g1_m.27051	27	S	PREDICTED: transcription initiation factor TFIID subunit 14b isoform X2 [Elaeis guineensis]	KKKSSPSSPLAGSEV	TRINITY_DN102134_c1_g3_m.4030	TRINITY_DN102134_c1_g3_m.4030 DNA-directed RNA polymerase E subunit 1	String	CMGC/MAPK
TRINITY_DN95395_c0_g2_m.29064-60S	TRINITY_DN95395_c0_g2_m.29064	60	S	PREDICTED: DNA-directed RNA polymerases IV and V subunit 4 isoform X1 [Phoenix dactylifera]	FVDVKSPSPAKGDDK	TRINITY_DN102134_c1_g3_m.4030	TRINITY_DN102134_c1_g3_m.4030 DNA-directed RNA polymerase E subunit 1	String	CMGC/MAPK
TRINITY_DN95456_c0_g1_m.29175-96S	TRINITY_DN95456_c0_g1_m.29175	96	S	PREDICTED: glyceraldehyde-3-phosphate dehydrogenase A, chloroplastic [Phoenix dactylifera]	CWHGRKDSPLDVVAI	TRINITY_DN101438_c0_g1_m.2694	TRINITY_DN101438_c0_g1_m.2694 Glucose-6-phosphate isomerase	String	CMGC/MAPK
TRINITY_DN95456_c0_g1_m.29175-96S	TRINITY_DN95456_c0_g1_m.29175	96	S	PREDICTED: glyceraldehyde-3-phosphate dehydrogenase A, chloroplastic [Phoenix dactylifera]	CWHGRKDSPLDVVAI	TRINITY_DN92082_c0_g1_m.25300	TRINITY_DN92082_c0_g1_m.25300 thylakoid membrane protein slr0575-like	String	CMGC/MAPK
TRINITY_DN95560_c2_g1_m.29307-17S	TRINITY_DN95560_c2_g1_m.29307	17	S	PREDICTED: probable serine/threonine-protein kinase At1g54610 isoform X1 [Phoenix dactylifera]	PIEDSRESPKARQVA	TRINITY_DN102134_c1_g3_m.4030	TRINITY_DN102134_c1_g3_m.4030 DNA-directed RNA polymerase E subunit 1	String	CMGC/MAPK
TRINITY_DN95820_c0_g1_m.29646-74S	TRINITY_DN95820_c0_g1_m.29646	74	S	PREDICTED: probable L-ascorbate peroxidase 6, chloroplastic isoform X3 [Elaeis guineensis]	GGRSLSSSPGSAAAA	TRINITY_DN92082_c0_g1_m.25300	TRINITY_DN92082_c0_g1_m.25300 thylakoid membrane protein slr0575-like	String	CMGC/MAPK
TRINITY_DN95924_c0_g1_m.29805-44S	TRINITY_DN95924_c0_g1_m.29805	44	S	PREDICTED: RNA polymerase II transcriptional coactivator KELP [Musa acuminata subsp. malaccensis]	RLGIDLSSPDRKRFV	TRINITY_DN102134_c1_g3_m.4030	TRINITY_DN102134_c1_g3_m.4030 DNA-directed RNA polymerase E subunit 1	String	CMGC/MAPK
TRINITY_DN96038_c0_g1_m.29963-154S	TRINITY_DN96038_c0_g1_m.29963	154	S	protein RTF1 homolog [Asparagus officinalis]	MEKSRKESPPPLSSR	TRINITY_DN102134_c1_g3_m.4030	TRINITY_DN102134_c1_g3_m.4030 DNA-directed RNA polymerase E subunit 1	String	CMGC/MAPK
TRINITY_DN96038_c0_g1_m.29963-214S	TRINITY_DN96038_c0_g1_m.29963	214	S	protein RTF1 homolog [Asparagus officinalis]	AFGNRDPSPPKHRSL	TRINITY_DN102134_c1_g3_m.4030	TRINITY_DN102134_c1_g3_m.4030 DNA-directed RNA polymerase E subunit 1	String	CMGC/MAPK
TRINITY_DN96241_c2_g1_m.30261-167S	TRINITY_DN96241_c2_g1_m.30261	167	S	PREDICTED: protein MARD1-like [Phoenix dactylifera]	RLFTGPLSPRELELS	TRINITY_DN88372_c0_g1_m.22502	TRINITY_DN88372_c0_g1_m.22502 Mitogen-activated protein kinase	String	CMGC/MAPK
TRINITY_DN96277_c0_g1_m.30327-214T	TRINITY_DN96277_c0_g1_m.30327	214	T	PREDICTED: protein CDC73 homolog [Cucumis melo]	DGVGYDSTPRPKMHL	TRINITY_DN102134_c1_g3_m.4030	TRINITY_DN102134_c1_g3_m.4030 DNA-directed RNA polymerase E subunit 1	String	CMGC/MAPK
TRINITY_DN96913_c0_g1_m.31220-319S	TRINITY_DN96913_c0_g1_m.31220	319	S	PREDICTED: probable E3 ubiquitin-protein ligase XBOS34 [Phoenix dactylifera]	AEVGTIGSPKSTQPN	TRINITY_DN100459_c2_g1_m.793	TRINITY_DN100459_c2_g1_m.793 ATP-dependent zinc metalloprotease FTSH 5, chloroplastic	String	CMGC/MAPK
TRINITY_DN96913_c0_g1_m.31220-319S	TRINITY_DN96913_c0_g1_m.31220	319	S	PREDICTED: probable E3 ubiquitin-protein ligase XBOS34 [Phoenix dactylifera]	AEVGTIGSPKSTQPN	TRINITY_DN98517_c0_g1_m.33720	TRINITY_DN98517_c0_g1_m.33720 ATP-dependent zinc metalloprotease FTSH 8, chloroplastic	String	CMGC/MAPK
TRINITY_DN97313_c0_g1_m.31840-36S	TRINITY_DN97313_c0_g1_m.31840	36	S	PREDICTED: mediator of RNA polymerase II transcription subunit 14-like isoform X1 [Elaeis guineensis]	ELVETHKSPQERSDS	TRINITY_DN102134_c1_g3_m.4030	TRINITY_DN102134_c1_g3_m.4030 DNA-directed RNA polymerase E subunit 1	String	CMGC/MAPK
TRINITY_DN97660_c0_g1_m.32349-752S	TRINITY_DN97660_c0_g1_m.32349	752	S	protein argonaute 4B-like [Ananas comosus]	KFLDEQWSPKITLMI	TRINITY_DN102134_c1_g3_m.4030	TRINITY_DN102134_c1_g3_m.4030 DNA-directed RNA polymerase E subunit 1	String	CMGC/MAPK
TRINITY_DN97683_c3_g3_m.32380-335S	TRINITY_DN97683_c3_g3_m.32380	335	S	PREDICTED: LOW QUALITY PROTEIN: polyadenylation and cleavage factor homolog 4 [Elaeis guineensis]	GHRFQMSSPGRVIEA	TRINITY_DN102134_c1_g3_m.4030	TRINITY_DN102134_c1_g3_m.4030 DNA-directed RNA polymerase E subunit 1	String	CMGC/MAPK
TRINITY_DN97723_c3_g1_m.32443-112S	TRINITY_DN97723_c3_g1_m.32443	112	S	catalase isozyme 1 [Asparagus officinalis]	TVIHERGSPETLRDP	TRINITY_DN117377_c0_g1_m.13512	TRINITY_DN117377_c0_g1_m.13512 Mitogen-activated protein kinase	String	CMGC/MAPK
TRINITY_DN97723_c3_g1_m.32443-112S	TRINITY_DN97723_c3_g1_m.32443	112	S	catalase isozyme 1 [Asparagus officinalis]	TVIHERGSPETLRDP	TRINITY_DN82971_c0_g1_m.20298	TRINITY_DN82971_c0_g1_m.20298 Mitogen-activated protein kinase	String	CMGC/MAPK
TRINITY_DN97723_c3_g1_m.32443-112S	TRINITY_DN97723_c3_g1_m.32443	112	S	catalase isozyme 1 [Asparagus officinalis]	TVIHERGSPETLRDP	TRINITY_DN88372_c0_g1_m.22502	TRINITY_DN88372_c0_g1_m.22502 Mitogen-activated protein kinase	String	CMGC/MAPK
TRINITY_DN97723_c3_g1_m.32443-112S	TRINITY_DN97723_c3_g1_m.32443	112	S	catalase isozyme 1 [Asparagus officinalis]	TVIHERGSPETLRDP	TRINITY_DN91290_c1_g2_m.24590	TRINITY_DN91290_c1_g2_m.24590 Mitogen-activated protein kinase	String	CMGC/MAPK
TRINITY_DN97723_c3_g1_m.32443-112S	TRINITY_DN97723_c3_g1_m.32443	112	S	catalase isozyme 1 [Asparagus officinalis]	TVIHERGSPETLRDP	TRINITY_DN93638_c2_g1_m.26892	TRINITY_DN93638_c2_g1_m.26892 Mitogen-activated protein kinase	String	CMGC/MAPK
TRINITY_DN97723_c3_g1_m.32443-112S	TRINITY_DN97723_c3_g1_m.32443	112	S	catalase isozyme 1 [Asparagus officinalis]	TVIHERGSPETLRDP	TRINITY_DN97786_c1_g2_m.32541	TRINITY_DN97786_c1_g2_m.32541 Mitogen-activated protein kinase	String	CMGC/MAPK
TRINITY_DN97826_c0_g1_m.32604-20T	TRINITY_DN97826_c0_g1_m.32604	20	T	PREDICTED: UDP-glucuronate 4-epimerase 1 [Phoenix dactylifera]	EDELFPSTPGKVKIE	TRINITY_DN101438_c0_g1_m.2694	TRINITY_DN101438_c0_g1_m.2694 Glucose-6-phosphate isomerase	String	CMGC/MAPK
TRINITY_DN97843_c0_g1_m.32632-142S	TRINITY_DN97843_c0_g1_m.32632	142	S	PREDICTED: aspartate aminotransferase, cytoplasmic-like [Musa acuminata subsp. malaccensis]	KLIFGADSPAIRENR	TRINITY_DN101438_c0_g1_m.2694	TRINITY_DN101438_c0_g1_m.2694 Glucose-6-phosphate isomerase	String	CMGC/MAPK
TRINITY_DN97922_c1_g1_m.32767-225T	TRINITY_DN97922_c1_g1_m.32767	225	T	PREDICTED: 40S ribosomal protein S6 [Musa acuminata subsp. malaccensis]	PKIQRLVTPLTLQRK	TRINITY_DN102134_c1_g3_m.4030	TRINITY_DN102134_c1_g3_m.4030 DNA-directed RNA polymerase E subunit 1	String	CMGC/MAPK
TRINITY_DN97922_c1_g1_m.32767-271S	TRINITY_DN97922_c1_g1_m.32767	271	S	PREDICTED: 40S ribosomal protein S6 [Musa acuminata subsp. malaccensis]	QRERRSESLAKRRSK	TRINITY_DN102134_c1_g3_m.4030	TRINITY_DN102134_c1_g3_m.4030 DNA-directed RNA polymerase E subunit 1	String	CMGC/MAPK
TRINITY_DN98000_c1_g1_m.32899-357S	TRINITY_DN98000_c1_g1_m.32899	357	S	PREDICTED: succinate--CoA ligase [ADP-forming] subunit alpha, mitochondrial [Elaeis guineensis]	AGVTVVESPAKIGAA	TRINITY_DN101438_c0_g1_m.2694	TRINITY_DN101438_c0_g1_m.2694 Glucose-6-phosphate isomerase	String	CMGC/MAPK
TRINITY_DN98249_c0_g1_m.33279-718S	TRINITY_DN98249_c0_g1_m.33279	718	S	PREDICTED: ATP-dependent helicase BRM-like [Phoenix dactylifera]	KQRVGPSSPVTPRWM	TRINITY_DN102134_c1_g3_m.4030	TRINITY_DN102134_c1_g3_m.4030 DNA-directed RNA polymerase E subunit 1	String	CMGC/MAPK
TRINITY_DN98307_c0_g2_m.33410-177T	TRINITY_DN98307_c0_g2_m.33410	177	T	PREDICTED: exocyst complex component EXO70A1 [Elaeis guineensis]	GNLGGSSTPSYRSTS	TRINITY_DN104025_c1_g1_m.8096	TRINITY_DN104025_c1_g1_m.8096 Phospholipid--sterol O-acyltransferase	String	CMGC/MAPK
TRINITY_DN98558_c0_g1_m.33798-527T	TRINITY_DN98558_c0_g1_m.33798	527	T	PREDICTED: nucleolin 2-like [Elaeis guineensis]	VDKRVEKTPVGNQGV	TRINITY_DN102134_c1_g3_m.4030	TRINITY_DN102134_c1_g3_m.4030 DNA-directed RNA polymerase E subunit 1	String	CMGC/MAPK
TRINITY_DN98558_c0_g1_m.33798-624T	TRINITY_DN98558_c0_g1_m.33798	624	T	PREDICTED: nucleolin 2-like [Elaeis guineensis]	RAERSAYTPNSGSFQ	TRINITY_DN102134_c1_g3_m.4030	TRINITY_DN102134_c1_g3_m.4030 DNA-directed RNA polymerase E subunit 1	String	CMGC/MAPK
TRINITY_DN98710_c1_g2_m.34019-171S	TRINITY_DN98710_c1_g2_m.34019	171	S	PREDICTED: cyclin-dependent kinase D-1 [Elaeis guineensis]	GLARIFGSPDRRFTH	TRINITY_DN102134_c1_g3_m.4030	TRINITY_DN102134_c1_g3_m.4030 DNA-directed RNA polymerase E subunit 1	String	CMGC/MAPK
TRINITY_DN98859_c1_g1_m.34267-172S	TRINITY_DN98859_c1_g1_m.34267	172	S	serine/threonine-protein kinase HT1-like [Ananas comosus]	KSKQRSVSPLPSTAL	TRINITY_DN92082_c0_g1_m.25300	TRINITY_DN92082_c0_g1_m.25300 thylakoid membrane protein slr0575-like	String	CMGC/MAPK
TRINITY_DN99285_c0_g1_m.34979-1423S	TRINITY_DN99285_c0_g1_m.34979	1423	S	PREDICTED: brefeldin A-inhibited guanine nucleotide-exchange protein 5 isoform X1 [Elaeis guineensis]	LNDGLYVSPRETSFK	TRINITY_DN88372_c0_g1_m.22502	TRINITY_DN88372_c0_g1_m.22502 Mitogen-activated protein kinase	String	CMGC/MAPK
TRINITY_DN99285_c0_g1_m.34979-1520S	TRINITY_DN99285_c0_g1_m.34979	1520	S	PREDICTED: brefeldin A-inhibited guanine nucleotide-exchange protein 5 isoform X1 [Elaeis guineensis]	ADDLVPSSPAKIPEA	TRINITY_DN88372_c0_g1_m.22502	TRINITY_DN88372_c0_g1_m.22502 Mitogen-activated protein kinase	String	CMGC/MAPK
TRINITY_DN99292_c0_g1_m.34995-637T	TRINITY_DN99292_c0_g1_m.34995	637	T	PREDICTED: phospholipase D alpha 1 [Elaeis guineensis]	VQKSGEYTPEEQPQP	TRINITY_DN82971_c0_g1_m.20298	TRINITY_DN82971_c0_g1_m.20298 Mitogen-activated protein kinase	String	CMGC/MAPK
TRINITY_DN99292_c0_g1_m.34995-637T	TRINITY_DN99292_c0_g1_m.34995	637	T	PREDICTED: phospholipase D alpha 1 [Elaeis guineensis]	VQKSGEYTPEEQPQP	TRINITY_DN97786_c1_g2_m.32541	TRINITY_DN97786_c1_g2_m.32541 Mitogen-activated protein kinase	String	CMGC/MAPK
TRINITY_DN99292_c0_g1_m.34995-637T	TRINITY_DN99292_c0_g1_m.34995	637	T	PREDICTED: phospholipase D alpha 1 [Elaeis guineensis]	VQKSGEYTPEEQPQP	TRINITY_DN99652_c0_g1_m.35592	TRINITY_DN99652_c0_g1_m.35592 Mitogen-activated protein kinase	String	CMGC/MAPK
TRINITY_DN99631_c6_g1_m.35542-60S	TRINITY_DN99631_c6_g1_m.35542	60	S	mRNA cap guanine-N7 methyltransferase 1 [Ananas comosus]	TLEEREASPIIHLKK	TRINITY_DN102134_c1_g3_m.4030	TRINITY_DN102134_c1_g3_m.4030 DNA-directed RNA polymerase E subunit 1	String	CMGC/MAPK
TRINITY_DN99652_c0_g1_m.35592-551S	TRINITY_DN99652_c0_g1_m.35592	551	S	PREDICTED: mitogen-activated protein kinase 9 isoform X2 [Elaeis guineensis]	SARSLLKSASISASQ	TRINITY_DN101438_c0_g1_m.2694	TRINITY_DN101438_c0_g1_m.2694 Glucose-6-phosphate isomerase	String	CMGC/MAPK
TRINITY_DN99674_c1_g3_m.35628-634S	TRINITY_DN99674_c1_g3_m.35628	634	S	PREDICTED: heat shock cognate 70 kDa protein 2 [Oryza sativa Japonica Group]	GMDEDGPSAGGSGAG	TRINITY_DN101438_c0_g1_m.2694	TRINITY_DN101438_c0_g1_m.2694 Glucose-6-phosphate isomerase	String	CMGC/MAPK
TRINITY_DN99674_c1_g3_m.35628-634S	TRINITY_DN99674_c1_g3_m.35628	634	S	PREDICTED: heat shock cognate 70 kDa protein 2 [Oryza sativa Japonica Group]	GMDEDGPSAGGSGAG	TRINITY_DN102134_c1_g3_m.4030	TRINITY_DN102134_c1_g3_m.4030 DNA-directed RNA polymerase E subunit 1	String	CMGC/MAPK
TRINITY_DN99923_c2_g3_m.36055-242S	TRINITY_DN99923_c2_g3_m.36055	242	S	PREDICTED: histone deacetylase HDT2 [Elaeis guineensis]	SADAALKSPIGKKSK	TRINITY_DN98990_c1_g1_m.34491	TRINITY_DN98990_c1_g1_m.34491 Histone deacetylase 8	String	CMGC/MAPK
TRINITY_DN94644_c0_g1_m.28091-619S	TRINITY_DN94644_c0_g1_m.28091	619	S	zeaxanthin epoxidase, chloroplastic [Asparagus officinalis]	NSPVRVRSSHSIEFG	TRINITY_DN102467_c1_g1_m.4747	TRINITY_DN102467_c1_g1_m.4747 Quinone-oxidoreductase like, chloroplastic	String	CMGC/RCK
TRINITY_DN94644_c0_g1_m.28091-619S	TRINITY_DN94644_c0_g1_m.28091	619	S	zeaxanthin epoxidase, chloroplastic [Asparagus officinalis]	NSPVRVRSSHSIEFG	TRINITY_DN104761_c0_g7_m.9713	TRINITY_DN104761_c0_g7_m.9713 Quinone-oxidoreductase like, chloroplastic	String	CMGC/RCK
TRINITY_DN100371_c0_g1_m.637-105S	TRINITY_DN100371_c0_g1_m.637	105	S	PREDICTED: serine/arginine-rich splicing factor RS31 isoform X2 [Capsicum annuum]	RGDPYHRSVSPIYRS	TRINITY_DN90189_c1_g1_m.23686	TRINITY_DN90189_c1_g1_m.23686 Serine/threonine-protein kinase AFC3	String	CMGC/SRPK
TRINITY_DN100371_c0_g1_m.637-105S	TRINITY_DN100371_c0_g1_m.637	105	S	PREDICTED: serine/arginine-rich splicing factor RS31 isoform X2 [Capsicum annuum]	RGDPYHRSVSPIYRS	TRINITY_DN94074_c0_g1_m.27407	TRINITY_DN94074_c0_g1_m.27407 Serine/threonine-protein kinase AFC3	String	CMGC/SRPK
TRINITY_DN100371_c0_g1_m.637-124S	TRINITY_DN100371_c0_g1_m.637	124	S	PREDICTED: serine/arginine-rich splicing factor RS31 isoform X2 [Capsicum annuum]	DYGRRPRSPDYDHFN	TRINITY_DN90189_c1_g1_m.23686	TRINITY_DN90189_c1_g1_m.23686 Serine/threonine-protein kinase AFC3	String	CMGC/SRPK
TRINITY_DN100371_c0_g1_m.637-124S	TRINITY_DN100371_c0_g1_m.637	124	S	PREDICTED: serine/arginine-rich splicing factor RS31 isoform X2 [Capsicum annuum]	DYGRRPRSPDYDHFN	TRINITY_DN94074_c0_g1_m.27407	TRINITY_DN94074_c0_g1_m.27407 Serine/threonine-protein kinase AFC3	String	CMGC/SRPK
TRINITY_DN104822_c1_g3_m.9885-165S	TRINITY_DN104822_c1_g3_m.9885	165	S	serine/arginine-rich splicing factor RS41-like isoform X1 [Asparagus officinalis]	NRRGREYSSPDRRGR	TRINITY_DN90189_c1_g1_m.23686	TRINITY_DN90189_c1_g1_m.23686 Serine/threonine-protein kinase AFC3	String	CMGC/SRPK
TRINITY_DN104822_c1_g3_m.9885-165S	TRINITY_DN104822_c1_g3_m.9885	165	S	serine/arginine-rich splicing factor RS41-like isoform X1 [Asparagus officinalis]	NRRGREYSSPDRRGR	TRINITY_DN94074_c0_g1_m.27407	TRINITY_DN94074_c0_g1_m.27407 Serine/threonine-protein kinase AFC3	String	CMGC/SRPK
TRINITY_DN104822_c1_g3_m.9885-175S	TRINITY_DN104822_c1_g3_m.9885	175	S	serine/arginine-rich splicing factor RS41-like isoform X1 [Asparagus officinalis]	DRRGRGRSASPYGRG	TRINITY_DN90189_c1_g1_m.23686	TRINITY_DN90189_c1_g1_m.23686 Serine/threonine-protein kinase AFC3	String	CMGC/SRPK
TRINITY_DN104822_c1_g3_m.9885-175S	TRINITY_DN104822_c1_g3_m.9885	175	S	serine/arginine-rich splicing factor RS41-like isoform X1 [Asparagus officinalis]	DRRGRGRSASPYGRG	TRINITY_DN94074_c0_g1_m.27407	TRINITY_DN94074_c0_g1_m.27407 Serine/threonine-protein kinase AFC3	String	CMGC/SRPK
TRINITY_DN104822_c1_g3_m.9885-204S	TRINITY_DN104822_c1_g3_m.9885	204	S	serine/arginine-rich splicing factor RS41-like isoform X1 [Asparagus officinalis]	YKQPDPRSPKNDRAG	TRINITY_DN90189_c1_g1_m.23686	TRINITY_DN90189_c1_g1_m.23686 Serine/threonine-protein kinase AFC3	String	CMGC/SRPK
TRINITY_DN104822_c1_g3_m.9885-204S	TRINITY_DN104822_c1_g3_m.9885	204	S	serine/arginine-rich splicing factor RS41-like isoform X1 [Asparagus officinalis]	YKQPDPRSPKNDRAG	TRINITY_DN94074_c0_g1_m.27407	TRINITY_DN94074_c0_g1_m.27407 Serine/threonine-protein kinase AFC3	String	CMGC/SRPK
TRINITY_DN104822_c1_g3_m.9885-212S	TRINITY_DN104822_c1_g3_m.9885	212	S	serine/arginine-rich splicing factor RS41-like isoform X1 [Asparagus officinalis]	PKNDRAGSPIYERYR	TRINITY_DN90189_c1_g1_m.23686	TRINITY_DN90189_c1_g1_m.23686 Serine/threonine-protein kinase AFC3	String	CMGC/SRPK
TRINITY_DN104822_c1_g3_m.9885-212S	TRINITY_DN104822_c1_g3_m.9885	212	S	serine/arginine-rich splicing factor RS41-like isoform X1 [Asparagus officinalis]	PKNDRAGSPIYERYR	TRINITY_DN94074_c0_g1_m.27407	TRINITY_DN94074_c0_g1_m.27407 Serine/threonine-protein kinase AFC3	String	CMGC/SRPK
TRINITY_DN103199_c1_g1_m.6297-212S	TRINITY_DN103199_c1_g1_m.6297	212	S	PREDICTED: DNA-damage-repair/toleration protein DRT102 [Musa acuminata subsp. malaccensis]	EMKIVRESPTSAVVK	TRINITY_DN90142_c0_g1_m.23637	TRINITY_DN90142_c0_g1_m.23637 NADH dehydrogenase [ubiquinone] flavoprotein 1, mitochondrial	String	Other/Aur
TRINITY_DN103199_c1_g1_m.6297-25S	TRINITY_DN103199_c1_g1_m.6297	25	S	PREDICTED: DNA-damage-repair/toleration protein DRT102 [Musa acuminata subsp. malaccensis]	RIFTGADSFGCNLKD	TRINITY_DN90142_c0_g1_m.23637	TRINITY_DN90142_c0_g1_m.23637 NADH dehydrogenase [ubiquinone] flavoprotein 1, mitochondrial	String	Other/Aur
TRINITY_DN103586_c1_g1_m.7181-55S	TRINITY_DN103586_c1_g1_m.7181	55	S	PREDICTED: chlorophyll a-b binding protein of LHCII type 1 [Juglans regia]	TMRTGRTSGRPRPSS	TRINITY_DN90142_c0_g1_m.23637	TRINITY_DN90142_c0_g1_m.23637 NADH dehydrogenase [ubiquinone] flavoprotein 1, mitochondrial	String	Other/Aur
TRINITY_DN103697_c0_g1_m.7407-196S	TRINITY_DN103697_c0_g1_m.7407	196	S	PREDICTED: inverted formin-2 [Phoenix dactylifera]	EGQARSSSFNIRAFQ	TRINITY_DN90142_c0_g1_m.23637	TRINITY_DN90142_c0_g1_m.23637 NADH dehydrogenase [ubiquinone] flavoprotein 1, mitochondrial	String	Other/Aur
TRINITY_DN103814_c0_g1_m.7682-40S	TRINITY_DN103814_c0_g1_m.7682	40	S	PREDICTED: LOW QUALITY PROTEIN: heat shock cognate 70 kDa protein 2-like [Jatropha curcas]	RLIGRRFSDASVQSD	TRINITY_DN90142_c0_g1_m.23637	TRINITY_DN90142_c0_g1_m.23637 NADH dehydrogenase [ubiquinone] flavoprotein 1, mitochondrial	String	Other/Aur
TRINITY_DN104126_c0_g5_m.8343-132S	TRINITY_DN104126_c0_g5_m.8343	132	S	mitotic checkpoint protein BUB3.1 [Ananas comosus]	CWDPRGASGPEHTLV	TRINITY_DN101095_c2_g2_m.2010	TRINITY_DN101095_c2_g2_m.2010 Serine/threonine-protein kinase Aurora-3	String	Other/Aur
TRINITY_DN104126_c0_g5_m.8343-132S	TRINITY_DN104126_c0_g5_m.8343	132	S	mitotic checkpoint protein BUB3.1 [Ananas comosus]	CWDPRGASGPEHTLV	TRINITY_DN90190_c0_g2_m.23687	TRINITY_DN90190_c0_g2_m.23687 Serine/threonine-protein kinase Aurora-1	String	Other/Aur
TRINITY_DN81785_c0_g1_m.20024-185S	TRINITY_DN81785_c0_g1_m.20024	185	S	PREDICTED: mitotic spindle checkpoint protein MAD2 isoform X2 [Musa acuminata subsp. malaccensis]	PQMVKLHSFDTKIHK	TRINITY_DN101095_c2_g2_m.2010	TRINITY_DN101095_c2_g2_m.2010 Serine/threonine-protein kinase Aurora-3	String	Other/Aur
TRINITY_DN81785_c0_g1_m.20024-185S	TRINITY_DN81785_c0_g1_m.20024	185	S	PREDICTED: mitotic spindle checkpoint protein MAD2 isoform X2 [Musa acuminata subsp. malaccensis]	PQMVKLHSFDTKIHK	TRINITY_DN90190_c0_g2_m.23687	TRINITY_DN90190_c0_g2_m.23687 Serine/threonine-protein kinase Aurora-1	String	Other/Aur
TRINITY_DN90419_c0_g1_m.23874-280S	TRINITY_DN90419_c0_g1_m.23874	280	S	PREDICTED: plant UBX domain-containing protein 4-like [Phoenix dactylifera]	PEPVKRLSPFQGVGR	TRINITY_DN101095_c2_g2_m.2010	TRINITY_DN101095_c2_g2_m.2010 Serine/threonine-protein kinase Aurora-3	String	Other/Aur
TRINITY_DN90419_c0_g1_m.23874-280S	TRINITY_DN90419_c0_g1_m.23874	280	S	PREDICTED: plant UBX domain-containing protein 4-like [Phoenix dactylifera]	PEPVKRLSPFQGVGR	TRINITY_DN90190_c0_g2_m.23687	TRINITY_DN90190_c0_g2_m.23687 Serine/threonine-protein kinase Aurora-1	String	Other/Aur
TRINITY_DN91143_c0_g1_m.24453-12S	TRINITY_DN91143_c0_g1_m.24453	12	S	PREDICTED: LOW QUALITY PROTEIN: 3-isopropylmalate dehydratase small subunit 3-like [Elaeis guineensis]	VPPKTVYSSHLPKTS	TRINITY_DN90142_c0_g1_m.23637	TRINITY_DN90142_c0_g1_m.23637 NADH dehydrogenase [ubiquinone] flavoprotein 1, mitochondrial	String	Other/Aur
TRINITY_DN95507_c1_g1_m.29232-643S	TRINITY_DN95507_c1_g1_m.29232	643	S	heat shock protein 90-5, chloroplastic-like [Ananas comosus]	VQVSKRLSSSPCVLV	TRINITY_DN90142_c0_g1_m.23637	TRINITY_DN90142_c0_g1_m.23637 NADH dehydrogenase [ubiquinone] flavoprotein 1, mitochondrial	String	Other/Aur
TRINITY_DN95507_c1_g1_m.29232-644S	TRINITY_DN95507_c1_g1_m.29232	644	S	heat shock protein 90-5, chloroplastic-like [Ananas comosus]	QVSKRLSSSPCVLVS	TRINITY_DN90142_c0_g1_m.23637	TRINITY_DN90142_c0_g1_m.23637 NADH dehydrogenase [ubiquinone] flavoprotein 1, mitochondrial	String	Other/Aur
TRINITY_DN96106_c0_g1_m.30040-9S	TRINITY_DN96106_c0_g1_m.30040	9	S	V-type proton ATPase catalytic subunit A [Asparagus officinalis]	AYGDRLTSFEDTEKE	TRINITY_DN90142_c0_g1_m.23637	TRINITY_DN90142_c0_g1_m.23637 NADH dehydrogenase [ubiquinone] flavoprotein 1, mitochondrial	String	Other/Aur
TRINITY_DN96287_c0_g1_m.30344-41S	TRINITY_DN96287_c0_g1_m.30344	41	S	PREDICTED: fructose-bisphosphate aldolase 1, cytoplasmic [Elaeis guineensis]	GTIGKRLSSINVENV	TRINITY_DN90142_c0_g1_m.23637	TRINITY_DN90142_c0_g1_m.23637 NADH dehydrogenase [ubiquinone] flavoprotein 1, mitochondrial	String	Other/Aur
TRINITY_DN96287_c0_g1_m.30344-42S	TRINITY_DN96287_c0_g1_m.30344	42	S	PREDICTED: fructose-bisphosphate aldolase 1, cytoplasmic [Elaeis guineensis]	TIGKRLSSINVENVE	TRINITY_DN90142_c0_g1_m.23637	TRINITY_DN90142_c0_g1_m.23637 NADH dehydrogenase [ubiquinone] flavoprotein 1, mitochondrial	String	Other/Aur
TRINITY_DN96884_c0_g1_m.31191-42S	TRINITY_DN96884_c0_g1_m.31191	42	S	LOW QUALITY PROTEIN: fructose-bisphosphate aldolase 1, cytoplasmic-like [Asparagus officinalis]	TIGKRLSSINVENVE	TRINITY_DN90142_c0_g1_m.23637	TRINITY_DN90142_c0_g1_m.23637 NADH dehydrogenase [ubiquinone] flavoprotein 1, mitochondrial	String	Other/Aur
TRINITY_DN97066_c1_g1_m.31437-10S	TRINITY_DN97066_c1_g1_m.31437	10	S	phosphoenolpyruvate carboxylase 2 [Gossypium hirsutum]	KGVEKMASMDAHLRL	TRINITY_DN90142_c0_g1_m.23637	TRINITY_DN90142_c0_g1_m.23637 NADH dehydrogenase [ubiquinone] flavoprotein 1, mitochondrial	String	Other/Aur
TRINITY_DN98164_c0_g1_m.33135-327T	TRINITY_DN98164_c0_g1_m.33135	327	T	PREDICTED: elongation factor Tu, chloroplastic [Glycine max]	GLRETRNTTVTGVEM	TRINITY_DN90142_c0_g1_m.23637	TRINITY_DN90142_c0_g1_m.23637 NADH dehydrogenase [ubiquinone] flavoprotein 1, mitochondrial	String	Other/Aur
TRINITY_DN99674_c1_g3_m.35628-82S	TRINITY_DN99674_c1_g3_m.35628	82	S	PREDICTED: heat shock cognate 70 kDa protein 2 [Oryza sativa Japonica Group]	RLIGRRFSDAPVQGD	TRINITY_DN90142_c0_g1_m.23637	TRINITY_DN90142_c0_g1_m.23637 NADH dehydrogenase [ubiquinone] flavoprotein 1, mitochondrial	String	Other/Aur
TRINITY_DN105191_c0_g1_m.10760-1883S	TRINITY_DN105191_c0_g1_m.10760	1883	S	PREDICTED: protein MOR1-like isoform X1 [Elaeis guineensis]	SPKFGAVSPVHTKSI	TRINITY_DN103277_c1_g3_m.6455	TRINITY_DN103277_c1_g3_m.6455 Checkpoint serine/threonine-protein kinase	String	Other/BUB
TRINITY_DN105191_c0_g1_m.10760-1883S	TRINITY_DN105191_c0_g1_m.10760	1883	S	PREDICTED: protein MOR1-like isoform X1 [Elaeis guineensis]	SPKFGAVSPVHTKSI	TRINITY_DN89801_c0_g2_m.23386	TRINITY_DN89801_c0_g2_m.23386 mitotic spindle checkpoint protein BUBR1	String	Other/BUB
TRINITY_DN99628_c0_g1_m.35530-554S	TRINITY_DN99628_c0_g1_m.35530	554	S	PREDICTED: uncharacterized abhydrolase domain-containing protein DDB_G0269086-like isoform X1 [Elaeis guineensis]	TPTPTCDSETKHQRH	TRINITY_DN103277_c1_g3_m.6455	TRINITY_DN103277_c1_g3_m.6455 Checkpoint serine/threonine-protein kinase	String	Other/BUB
TRINITY_DN99628_c0_g1_m.35530-554S	TRINITY_DN99628_c0_g1_m.35530	554	S	PREDICTED: uncharacterized abhydrolase domain-containing protein DDB_G0269086-like isoform X1 [Elaeis guineensis]	TPTPTCDSETKHQRH	TRINITY_DN89801_c0_g2_m.23386	TRINITY_DN89801_c0_g2_m.23386 mitotic spindle checkpoint protein BUBR1	String	Other/BUB
TRINITY_DN101178_c1_g1_m.2167-9S	TRINITY_DN101178_c1_g1_m.2167	9	S	PREDICTED: mitochondrial fission protein ELM1 [Phoenix dactylifera]	RPIRLPESPSGAVGM	TRINITY_DN101332_c0_g3_m.2477	TRINITY_DN101332_c0_g3_m.2477 DNA polymerase epsilon subunit 1	String	Other/CDC7
TRINITY_DN99194_c0_g1_m.34814-846T	TRINITY_DN99194_c0_g1_m.34814	846	T	PREDICTED: AP-2 complex subunit alpha-1-like [Elaeis guineensis]	FGYRFGTTMVNVKLR	TRINITY_DN104313_c0_g1_m.8725	TRINITY_DN104313_c0_g1_m.8725 Serine/threonine-protein kinase CTR1	String	Other/NAK
TRINITY_DN99194_c0_g1_m.34814-846T	TRINITY_DN99194_c0_g1_m.34814	846	T	PREDICTED: AP-2 complex subunit alpha-1-like [Elaeis guineensis]	FGYRFGTTMVNVKLR	TRINITY_DN104313_c0_g1_m.8726	TRINITY_DN104313_c0_g1_m.8726 Serine/threonine-protein kinase CTR1	String	Other/NAK
TRINITY_DN102019_c1_g1_m.3794-134S	TRINITY_DN102019_c1_g1_m.3794	134	S	ribosomal protein L2 (chloroplast) [Phalaenopsis equestris]	KRNKYSDSFILRRRK	TRINITY_DN91486_c0_g2_m.24771	TRINITY_DN91486_c0_g2_m.24771 Eukaryotic translation initiation factor 3 subunit E	String	Other/NEK
TRINITY_DN98738_c0_g1_m.34073-252S	TRINITY_DN98738_c0_g1_m.34073	252	S	aldo-keto reductase family 4 member C10-like [Asparagus officinalis]	PRIAFRRSRSVHGPM	TRINITY_DN102553_c0_g4_m.4951	TRINITY_DN102553_c0_g4_m.4951 Alpha/beta hydrolase fold-1	String	Other/NEK
TRINITY_DN98738_c0_g1_m.34073-252S	TRINITY_DN98738_c0_g1_m.34073	252	S	aldo-keto reductase family 4 member C10-like [Asparagus officinalis]	PRIAFRRSRSVHGPM	TRINITY_DN22364_c0_g1_m.15470	TRINITY_DN22364_c0_g1_m.15470 Hydrolase_4 domain-containing protein	String	Other/NEK
TRINITY_DN98738_c0_g1_m.34073-252S	TRINITY_DN98738_c0_g1_m.34073	252	S	aldo-keto reductase family 4 member C10-like [Asparagus officinalis]	PRIAFRRSRSVHGPM	TRINITY_DN54980_c0_g1_m.16863	TRINITY_DN54980_c0_g1_m.16863 caffeoylshikimate esterase-like	String	Other/NEK
TRINITY_DN98738_c0_g1_m.34073-252S	TRINITY_DN98738_c0_g1_m.34073	252	S	aldo-keto reductase family 4 member C10-like [Asparagus officinalis]	PRIAFRRSRSVHGPM	TRINITY_DN97226_c1_g1_m.31698	TRINITY_DN97226_c1_g1_m.31698 caffeoylshikimate esterase-like isoform X2	String	Other/NEK
TRINITY_DN98738_c0_g1_m.34073-252S	TRINITY_DN98738_c0_g1_m.34073	252	S	aldo-keto reductase family 4 member C10-like [Asparagus officinalis]	PRIAFRRSRSVHGPM	TRINITY_DN97949_c1_g1_m.32811	TRINITY_DN97949_c1_g1_m.32811 Hydrolase_4 domain-containing protein	String	Other/NEK
TRINITY_DN98738_c0_g1_m.34073-252S	TRINITY_DN98738_c0_g1_m.34073	252	S	aldo-keto reductase family 4 member C10-like [Asparagus officinalis]	PRIAFRRSRSVHGPM	TRINITY_DN99165_c1_g1_m.34761	TRINITY_DN99165_c1_g1_m.34761 Hydrolase_4 domain-containing protein	String	Other/NEK
TRINITY_DN90683_c1_g1_m.24075-191T	TRINITY_DN90683_c1_g1_m.24075	191	T	PREDICTED: vesicle-associated protein 1-2-like isoform X1 [Gossypium arboreum]	KWNEEKSTSIQHSLT	TRINITY_DN86995_c0_g1_m.21844	TRINITY_DN86995_c0_g1_m.21844 Oxysterol-binding protein-related protein 1C	String	Other/TTK
TRINITY_DN90683_c1_g1_m.24075-191T	TRINITY_DN90683_c1_g1_m.24075	191	T	PREDICTED: vesicle-associated protein 1-2-like isoform X1 [Gossypium arboreum]	KWNEEKSTSIQHSLT	TRINITY_DN94387_c0_g1_m.27787	TRINITY_DN94387_c0_g1_m.27787 Oxysterol-binding protein-related protein 3A	String	Other/TTK
TRINITY_DN90683_c1_g1_m.24075-191T	TRINITY_DN90683_c1_g1_m.24075	191	T	PREDICTED: vesicle-associated protein 1-2-like isoform X1 [Gossypium arboreum]	KWNEEKSTSIQHSLT	TRINITY_DN95298_c0_g1_m.28918	TRINITY_DN95298_c0_g1_m.28918 Oxysterol-binding protein-related protein 1D	String	Other/TTK
TRINITY_DN90683_c1_g1_m.24075-191T	TRINITY_DN90683_c1_g1_m.24075	191	T	PREDICTED: vesicle-associated protein 1-2-like isoform X1 [Gossypium arboreum]	KWNEEKSTSIQHSLT	TRINITY_DN99627_c0_g2_m.35529	TRINITY_DN99627_c0_g2_m.35529 Oxysterol-binding protein-related protein 2A	String	Other/TTK
TRINITY_DN90683_c1_g1_m.24075-192S	TRINITY_DN90683_c1_g1_m.24075	192	S	PREDICTED: vesicle-associated protein 1-2-like isoform X1 [Gossypium arboreum]	WNEEKSTSIQHSLTE	TRINITY_DN86995_c0_g1_m.21844	TRINITY_DN86995_c0_g1_m.21844 Oxysterol-binding protein-related protein 1C	String	Other/TTK
TRINITY_DN90683_c1_g1_m.24075-192S	TRINITY_DN90683_c1_g1_m.24075	192	S	PREDICTED: vesicle-associated protein 1-2-like isoform X1 [Gossypium arboreum]	WNEEKSTSIQHSLTE	TRINITY_DN94387_c0_g1_m.27787	TRINITY_DN94387_c0_g1_m.27787 Oxysterol-binding protein-related protein 3A	String	Other/TTK
TRINITY_DN90683_c1_g1_m.24075-192S	TRINITY_DN90683_c1_g1_m.24075	192	S	PREDICTED: vesicle-associated protein 1-2-like isoform X1 [Gossypium arboreum]	WNEEKSTSIQHSLTE	TRINITY_DN95298_c0_g1_m.28918	TRINITY_DN95298_c0_g1_m.28918 Oxysterol-binding protein-related protein 1D	String	Other/TTK
TRINITY_DN90683_c1_g1_m.24075-192S	TRINITY_DN90683_c1_g1_m.24075	192	S	PREDICTED: vesicle-associated protein 1-2-like isoform X1 [Gossypium arboreum]	WNEEKSTSIQHSLTE	TRINITY_DN99627_c0_g2_m.35529	TRINITY_DN99627_c0_g2_m.35529 Oxysterol-binding protein-related protein 2A	String	Other/TTK
TRINITY_DN100327_c0_g1_m.567-573S	TRINITY_DN100327_c0_g1_m.567	573	S	PREDICTED: autophagy-related protein 13a-like isoform X2 [Phoenix dactylifera]	KEILLSKSRSQILDS	TRINITY_DN104334_c1_g1_m.8766	TRINITY_DN104334_c1_g1_m.8766 CBL-interacting protein kinase 11	String	Other/ULK
TRINITY_DN100327_c0_g1_m.567-573S	TRINITY_DN100327_c0_g1_m.567	573	S	PREDICTED: autophagy-related protein 13a-like isoform X2 [Phoenix dactylifera]	KEILLSKSRSQILDS	TRINITY_DN93144_c0_g1_m.26320	TRINITY_DN93144_c0_g1_m.26320 CBL-interacting serine/threonine-protein kinase 23	String	Other/ULK
TRINITY_DN103508_c2_g2_m.7007-1154S	TRINITY_DN103508_c2_g2_m.7007	1154	S	PREDICTED: eukaryotic translation initiation factor 4G-like isoform X1 [Phoenix dactylifera]	TDRDILSSPGRVIDR	TRINITY_DN98452_c0_g3_m.33642	TRINITY_DN98452_c0_g3_m.33642 Integrase catalytic domain-containing protein	String	Other/ULK
TRINITY_DN103508_c2_g2_m.7007-1572S	TRINITY_DN103508_c2_g2_m.7007	1572	S	PREDICTED: eukaryotic translation initiation factor 4G-like isoform X1 [Phoenix dactylifera]	RGSTILNSPTSQPTG	TRINITY_DN98452_c0_g3_m.33642	TRINITY_DN98452_c0_g3_m.33642 Integrase catalytic domain-containing protein	String	Other/ULK
TRINITY_DN103508_c2_g2_m.7007-644S	TRINITY_DN103508_c2_g2_m.7007	644	S	PREDICTED: eukaryotic translation initiation factor 4G-like isoform X1 [Phoenix dactylifera]	KEALKSESLKDDQTR	TRINITY_DN98452_c0_g3_m.33642	TRINITY_DN98452_c0_g3_m.33642 Integrase catalytic domain-containing protein	String	Other/ULK
TRINITY_DN85441_c0_g1_m.21101-99S	TRINITY_DN85441_c0_g1_m.21101	99	S	PREDICTED: THUMP domain-containing protein 1 homolog [Elaeis guineensis]	FKDSDSSSDEDEPLL	TRINITY_DN98452_c0_g3_m.33642	TRINITY_DN98452_c0_g3_m.33642 Integrase catalytic domain-containing protein	String	Other/ULK
TRINITY_DN87390_c0_g1_m.22020-287S	TRINITY_DN87390_c0_g1_m.22020	287	S	PREDICTED: high mobility group B protein 10 [Nelumbo nucifera]	EEHSLSKSNSCNLYF	TRINITY_DN105447_c1_g1_m.11327	TRINITY_DN105447_c1_g1_m.11327 SWI/SNF-related matrix-associated actin-dependent regulator of chromatin subfamily A member 3-like 3	String	Other/ULK
TRINITY_DN92841_c0_g1_m.26019-138S	TRINITY_DN92841_c0_g1_m.26019	138	S	PREDICTED: leucine-rich repeat extensin-like protein 5 [Elaeis guineensis]	YDRIVASSSAGSGSG	TRINITY_DN77066_c0_g1_m.19057	TRINITY_DN77066_c0_g1_m.19057 Serine/threonine-protein kinase TIO	String	Other/ULK
TRINITY_DN92841_c0_g1_m.26019-247S	TRINITY_DN92841_c0_g1_m.26019	247	S	PREDICTED: leucine-rich repeat extensin-like protein 5 [Elaeis guineensis]	QLLPRPDSSGKLTRH	TRINITY_DN77066_c0_g1_m.19057	TRINITY_DN77066_c0_g1_m.19057 Serine/threonine-protein kinase TIO	String	Other/ULK
TRINITY_DN92841_c0_g1_m.26019-33S	TRINITY_DN92841_c0_g1_m.26019	33	S	PREDICTED: leucine-rich repeat extensin-like protein 5 [Elaeis guineensis]	PRSRGGESWDEPFPS	TRINITY_DN77066_c0_g1_m.19057	TRINITY_DN77066_c0_g1_m.19057 Serine/threonine-protein kinase TIO	String	Other/ULK
TRINITY_DN98230_c0_g1_m.33240-513T	TRINITY_DN98230_c0_g1_m.33240	513	T	PREDICTED: trafficking protein particle complex II-specific subunit 130 homolog [Phoenix dactylifera]	HANLMSRTLSGPANS	TRINITY_DN77066_c0_g1_m.19057	TRINITY_DN77066_c0_g1_m.19057 Serine/threonine-protein kinase TIO	String	Other/ULK
TRINITY_DN99087_c5_g1_m.34634-953S	TRINITY_DN99087_c5_g1_m.34634	953	S	LOW QUALITY PROTEIN: guanylate-binding protein 3 [Asparagus officinalis]	LNETAHDSKLRTGQG	TRINITY_DN100311_c0_g2_m.517	TRINITY_DN100311_c0_g2_m.517 plectin	String	Other/ULK
TRINITY_DN101667_c11_g2_m.3157-205T	TRINITY_DN101667_c11_g2_m.3157	205	T	PREDICTED: CBL-interacting protein kinase 23-like isoform X2 [Musa acuminata subsp. malaccensis]	VRKARGDTLEFHKFY	TRINITY_DN79001_c1_g1_m.19384	TRINITY_DN79001_c1_g1_m.19384 Potassium transporter	String	Other/WNK
TRINITY_DN101667_c11_g2_m.3157-205T	TRINITY_DN101667_c11_g2_m.3157	205	T	PREDICTED: CBL-interacting protein kinase 23-like isoform X2 [Musa acuminata subsp. malaccensis]	VRKARGDTLEFHKFY	TRINITY_DN99213_c0_g1_m.34850	TRINITY_DN99213_c0_g1_m.34850 Potassium transporter	String	Other/WNK
TRINITY_DN103697_c0_g1_m.7407-196S	TRINITY_DN103697_c0_g1_m.7407	196	S	PREDICTED: inverted formin-2 [Phoenix dactylifera]	EGQARSSSFNIRAFQ	TRINITY_DN104423_c0_g1_m.8964	TRINITY_DN104423_c0_g1_m.8964 Transcription factor LHW	String	Other/WNK
TRINITY_DN103697_c0_g1_m.7407-196S	TRINITY_DN103697_c0_g1_m.7407	196	S	PREDICTED: inverted formin-2 [Phoenix dactylifera]	EGQARSSSFNIRAFQ	TRINITY_DN104919_c0_g2_m.10131	TRINITY_DN104919_c0_g2_m.10131 Transcription factor LHW	String	Other/WNK
TRINITY_DN104647_c1_g2_m.9468-34T	TRINITY_DN104647_c1_g2_m.9468	34	T	two pore potassium channel a isoform X2 [Asparagus officinalis]	RRFRRCKTTPASDAD	TRINITY_DN102664_c0_g1_m.5163	TRINITY_DN102664_c0_g1_m.5163 Potassium transporter	String	Other/WNK
TRINITY_DN104647_c1_g2_m.9468-34T	TRINITY_DN104647_c1_g2_m.9468	34	T	two pore potassium channel a isoform X2 [Asparagus officinalis]	RRFRRCKTTPASDAD	TRINITY_DN104159_c1_g3_m.8413	TRINITY_DN104159_c1_g3_m.8413 Potassium transporter	String	Other/WNK
TRINITY_DN104647_c1_g2_m.9468-34T	TRINITY_DN104647_c1_g2_m.9468	34	T	two pore potassium channel a isoform X2 [Asparagus officinalis]	RRFRRCKTTPASDAD	TRINITY_DN4136_c0_g1_m.16151	TRINITY_DN4136_c0_g1_m.16151 Potassium transporter	String	Other/WNK
TRINITY_DN104647_c1_g2_m.9468-34T	TRINITY_DN104647_c1_g2_m.9468	34	T	two pore potassium channel a isoform X2 [Asparagus officinalis]	RRFRRCKTTPASDAD	TRINITY_DN79001_c1_g1_m.19384	TRINITY_DN79001_c1_g1_m.19384 Potassium transporter	String	Other/WNK
TRINITY_DN104647_c1_g2_m.9468-34T	TRINITY_DN104647_c1_g2_m.9468	34	T	two pore potassium channel a isoform X2 [Asparagus officinalis]	RRFRRCKTTPASDAD	TRINITY_DN95047_c0_g1_m.28551	TRINITY_DN95047_c0_g1_m.28551 Potassium transporter	String	Other/WNK
TRINITY_DN104647_c1_g2_m.9468-34T	TRINITY_DN104647_c1_g2_m.9468	34	T	two pore potassium channel a isoform X2 [Asparagus officinalis]	RRFRRCKTTPASDAD	TRINITY_DN95510_c0_g1_m.29233	TRINITY_DN95510_c0_g1_m.29233 Potassium transporter	String	Other/WNK
TRINITY_DN104647_c1_g2_m.9468-34T	TRINITY_DN104647_c1_g2_m.9468	34	T	two pore potassium channel a isoform X2 [Asparagus officinalis]	RRFRRCKTTPASDAD	TRINITY_DN96865_c0_g1_m.31169	TRINITY_DN96865_c0_g1_m.31169 Potassium transporter	String	Other/WNK
TRINITY_DN104647_c1_g2_m.9468-34T	TRINITY_DN104647_c1_g2_m.9468	34	T	two pore potassium channel a isoform X2 [Asparagus officinalis]	RRFRRCKTTPASDAD	TRINITY_DN99213_c0_g1_m.34850	TRINITY_DN99213_c0_g1_m.34850 Potassium transporter	String	Other/WNK
TRINITY_DN104647_c1_g2_m.9468-34T	TRINITY_DN104647_c1_g2_m.9468	34	T	two pore potassium channel a isoform X2 [Asparagus officinalis]	RRFRRCKTTPASDAD	TRINITY_DN99948_c0_g1_m.36094	TRINITY_DN99948_c0_g1_m.36094 Potassium transporter	String	Other/WNK
TRINITY_DN87886_c0_g1_m.22253-889T	TRINITY_DN87886_c0_g1_m.22253	889	T	ATPase 11, plasma membrane-type [Asparagus officinalis]	KWAHAQRTLHGLQPP	TRINITY_DN104159_c1_g3_m.8413	TRINITY_DN104159_c1_g3_m.8413 Potassium transporter	String	Other/WNK
TRINITY_DN87886_c0_g1_m.22253-889T	TRINITY_DN87886_c0_g1_m.22253	889	T	ATPase 11, plasma membrane-type [Asparagus officinalis]	KWAHAQRTLHGLQPP	TRINITY_DN96865_c0_g1_m.31169	TRINITY_DN96865_c0_g1_m.31169 Potassium transporter	String	Other/WNK
TRINITY_DN94141_c0_g1_m.27479-662S	TRINITY_DN94141_c0_g1_m.27479	662	S	dnaJ homolog subfamily C member 16 [Ananas comosus]	NRRRKGSSHNITPSI	TRINITY_DN99948_c0_g1_m.36094	TRINITY_DN99948_c0_g1_m.36094 Potassium transporter	String	Other/WNK
TRINITY_DN100388_c0_g1_m.679-834S	TRINITY_DN100388_c0_g1_m.679	834	S	PREDICTED: intron-binding protein aquarius [Elaeis guineensis]	DLKSKIISPIHNSEE	TRINITY_DN103247_c0_g1_m.6417	TRINITY_DN103247_c0_g1_m.6417 DEAD-box ATP-dependent RNA helicase 22	String	STE/STE11
TRINITY_DN100390_c0_g1_m.686-49S	TRINITY_DN100390_c0_g1_m.686	49	S	PREDICTED: probable serine/threonine-protein kinase PBL1 [Elaeis guineensis]	SLQSAPPSFRSRNKQ	TRINITY_DN93896_c0_g1_m.27202	TRINITY_DN93896_c0_g1_m.27202 E3 ubiquitin-protein ligase KEG	String	STE/STE11
TRINITY_DN100742_c0_g1_m.1360-852S	TRINITY_DN100742_c0_g1_m.1360	852	S	PREDICTED: serine/threonine-protein phosphatase BSL1 homolog [Musa acuminata subsp. malaccensis]	PLQSPESSPERVLED	TRINITY_DN105283_c1_g1_m.10959	TRINITY_DN105283_c1_g1_m.10959 Kinesin-like calmodulin-binding protein like	String	STE/STE11
TRINITY_DN100742_c0_g1_m.1360-852S	TRINITY_DN100742_c0_g1_m.1360	852	S	PREDICTED: serine/threonine-protein phosphatase BSL1 homolog [Musa acuminata subsp. malaccensis]	PLQSPESSPERVLED	TRINITY_DN98873_c0_g2_m.34288	TRINITY_DN98873_c0_g2_m.34288 Kinesin-like calmodulin-binding protein like	String	STE/STE11
TRINITY_DN102384_c1_g1_m.4554-559S	TRINITY_DN102384_c1_g1_m.4554	559	S	protein CASP [Asparagus officinalis]	IRYVQDYSQENLVSR	TRINITY_DN96100_c4_g23_m.30033	TRINITY_DN96100_c4_g23_m.30033 Putative cytosolic iron-sulfur protein assembly protein CIAO1 like	String	STE/STE11
TRINITY_DN103624_c0_g1_m.7264-2227S	TRINITY_DN103624_c0_g1_m.7264	2227	S	PREDICTED: chromatin structure-remodeling complex protein SYD-like isoform X1 [Phoenix dactylifera]	SSTPDAFSPKQGQAE	TRINITY_DN105440_c2_g5_m.11319	TRINITY_DN105440_c2_g5_m.11319 Paired amphipathic helix protein Sin3-like 5	String	STE/STE11
TRINITY_DN104735_c1_g6_m.9639-188S	TRINITY_DN104735_c1_g6_m.9639	188	S	PREDICTED: BUD13 homolog [Elaeis guineensis]	KRRVEDLSPPRHGKF	TRINITY_DN103247_c0_g1_m.6417	TRINITY_DN103247_c0_g1_m.6417 DEAD-box ATP-dependent RNA helicase 22	String	STE/STE11
TRINITY_DN104802_c0_g1_m.9821-607S	TRINITY_DN104802_c0_g1_m.9821	607	S	PREDICTED: nuclear pore complex protein NUP133 isoform X3 [Elaeis guineensis]	RASSEAWSSGDRPRS	TRINITY_DN96100_c4_g23_m.30033	TRINITY_DN96100_c4_g23_m.30033 Putative cytosolic iron-sulfur protein assembly protein CIAO1 like	String	STE/STE11
TRINITY_DN105191_c0_g1_m.10760-1883S	TRINITY_DN105191_c0_g1_m.10760	1883	S	PREDICTED: protein MOR1-like isoform X1 [Elaeis guineensis]	SPKFGAVSPVHTKSI	TRINITY_DN100554_c0_g3_m.976	TRINITY_DN100554_c0_g3_m.976 Kinesin-4	String	STE/STE11
TRINITY_DN105191_c0_g1_m.10760-1883S	TRINITY_DN105191_c0_g1_m.10760	1883	S	PREDICTED: protein MOR1-like isoform X1 [Elaeis guineensis]	SPKFGAVSPVHTKSI	TRINITY_DN101343_c0_g1_m.2503	TRINITY_DN101343_c0_g1_m.2503 Geminivirus Rep-interacting motor protein	String	STE/STE11
TRINITY_DN105191_c0_g1_m.10760-1883S	TRINITY_DN105191_c0_g1_m.10760	1883	S	PREDICTED: protein MOR1-like isoform X1 [Elaeis guineensis]	SPKFGAVSPVHTKSI	TRINITY_DN102440_c1_g1_m.4681	TRINITY_DN102440_c1_g1_m.4681 Kinesin-like protein	String	STE/STE11
TRINITY_DN105191_c0_g1_m.10760-1883S	TRINITY_DN105191_c0_g1_m.10760	1883	S	PREDICTED: protein MOR1-like isoform X1 [Elaeis guineensis]	SPKFGAVSPVHTKSI	TRINITY_DN102440_c1_g2_m.4684	TRINITY_DN102440_c1_g2_m.4684 Kinesin-like protein	String	STE/STE11
TRINITY_DN105191_c0_g1_m.10760-1883S	TRINITY_DN105191_c0_g1_m.10760	1883	S	PREDICTED: protein MOR1-like isoform X1 [Elaeis guineensis]	SPKFGAVSPVHTKSI	TRINITY_DN105283_c1_g1_m.10959	TRINITY_DN105283_c1_g1_m.10959 Kinesin-like calmodulin-binding protein like	String	STE/STE11
TRINITY_DN105191_c0_g1_m.10760-1883S	TRINITY_DN105191_c0_g1_m.10760	1883	S	PREDICTED: protein MOR1-like isoform X1 [Elaeis guineensis]	SPKFGAVSPVHTKSI	TRINITY_DN105436_c1_g1_m.11297	TRINITY_DN105436_c1_g1_m.11297 Kinesin-4	String	STE/STE11
TRINITY_DN105191_c0_g1_m.10760-1883S	TRINITY_DN105191_c0_g1_m.10760	1883	S	PREDICTED: protein MOR1-like isoform X1 [Elaeis guineensis]	SPKFGAVSPVHTKSI	TRINITY_DN86247_c0_g1_m.21492	TRINITY_DN86247_c0_g1_m.21492 Kinesin-like protein	String	STE/STE11
TRINITY_DN105191_c0_g1_m.10760-1883S	TRINITY_DN105191_c0_g1_m.10760	1883	S	PREDICTED: protein MOR1-like isoform X1 [Elaeis guineensis]	SPKFGAVSPVHTKSI	TRINITY_DN98268_c0_g1_m.33326	TRINITY_DN98268_c0_g1_m.33326 Kinesin-1	String	STE/STE11
TRINITY_DN105191_c0_g1_m.10760-1883S	TRINITY_DN105191_c0_g1_m.10760	1883	S	PREDICTED: protein MOR1-like isoform X1 [Elaeis guineensis]	SPKFGAVSPVHTKSI	TRINITY_DN98873_c0_g2_m.34288	TRINITY_DN98873_c0_g2_m.34288 Kinesin-like calmodulin-binding protein like	String	STE/STE11
TRINITY_DN80661_c0_g1_m.19753-125S	TRINITY_DN80661_c0_g1_m.19753	125	S	PREDICTED: nuclear pore complex protein NUP35 [Phoenix dactylifera]	PSRGYLSSPSLHRSR	TRINITY_DN96100_c4_g23_m.30033	TRINITY_DN96100_c4_g23_m.30033 Putative cytosolic iron-sulfur protein assembly protein CIAO1 like	String	STE/STE11
TRINITY_DN84351_c0_g1_m.20770-124S	TRINITY_DN84351_c0_g1_m.20770	124	S	lipase family protein [Populus trichocarpa]	SRFSHASSFSRTSKR	TRINITY_DN102440_c1_g1_m.4681	TRINITY_DN102440_c1_g1_m.4681 Kinesin-like protein	String	STE/STE11
TRINITY_DN84351_c0_g1_m.20770-124S	TRINITY_DN84351_c0_g1_m.20770	124	S	lipase family protein [Populus trichocarpa]	SRFSHASSFSRTSKR	TRINITY_DN102440_c1_g2_m.4684	TRINITY_DN102440_c1_g2_m.4684 Kinesin-like protein	String	STE/STE11
TRINITY_DN84351_c0_g1_m.20770-124S	TRINITY_DN84351_c0_g1_m.20770	124	S	lipase family protein [Populus trichocarpa]	SRFSHASSFSRTSKR	TRINITY_DN102530_c1_g1_m.4909	TRINITY_DN102530_c1_g1_m.4909 Mitogen-activated protein kinase kinase kinase YODA	String	STE/STE11
TRINITY_DN88391_c0_g1_m.22514-186S	TRINITY_DN88391_c0_g1_m.22514	186	S	PREDICTED: coatomer subunit delta-2 [Elaeis guineensis]	KGGFMSLSGSKNFSD	TRINITY_DN96100_c4_g23_m.30033	TRINITY_DN96100_c4_g23_m.30033 Putative cytosolic iron-sulfur protein assembly protein CIAO1 like	String	STE/STE11
TRINITY_DN95884_c0_g1_m.29726-295S	TRINITY_DN95884_c0_g1_m.29726	295	S	zinc ion-binding protein [Medicago truncatula]	CEEYSAQSARNGCSF	TRINITY_DN89551_c1_g1_m.23197	TRINITY_DN89551_c1_g1_m.23197 PI-PLC X domain-containing protein	String	STE/STE11
TRINITY_DN95939_c0_g1_m.29823-9S	TRINITY_DN95939_c0_g1_m.29823	9	S	PREDICTED: conserved oligomeric Golgi complex subunit 5 [Phoenix dactylifera]	ASPRILPSSPLQRLA	TRINITY_DN90267_c1_g1_m.23756	TRINITY_DN90267_c1_g1_m.23756 Transmembrane 9 superfamily member	String	STE/STE11
TRINITY_DN95939_c0_g1_m.29823-9S	TRINITY_DN95939_c0_g1_m.29823	9	S	PREDICTED: conserved oligomeric Golgi complex subunit 5 [Phoenix dactylifera]	ASPRILPSSPLQRLA	TRINITY_DN96100_c4_g23_m.30033	TRINITY_DN96100_c4_g23_m.30033 Putative cytosolic iron-sulfur protein assembly protein CIAO1 like	String	STE/STE11
TRINITY_DN96913_c0_g1_m.31220-319S	TRINITY_DN96913_c0_g1_m.31220	319	S	PREDICTED: probable E3 ubiquitin-protein ligase XBOS34 [Phoenix dactylifera]	AEVGTIGSPKSTQPN	TRINITY_DN99636_c0_g3_m.35550	TRINITY_DN99636_c0_g3_m.35550 E3 ubiquitin-protein ligase XBAT31	String	STE/STE11
TRINITY_DN97437_c0_g1_m.32020-452S	TRINITY_DN97437_c0_g1_m.32020	452	S	PREDICTED: protein IQ-DOMAIN 32-like [Phoenix dactylifera]	TSSSQKSSSSPHHKD	TRINITY_DN105283_c1_g1_m.10959	TRINITY_DN105283_c1_g1_m.10959 Kinesin-like calmodulin-binding protein like	String	STE/STE11
TRINITY_DN97437_c0_g1_m.32020-452S	TRINITY_DN97437_c0_g1_m.32020	452	S	PREDICTED: protein IQ-DOMAIN 32-like [Phoenix dactylifera]	TSSSQKSSSSPHHKD	TRINITY_DN98873_c0_g2_m.34288	TRINITY_DN98873_c0_g2_m.34288 Kinesin-like calmodulin-binding protein like	String	STE/STE11
TRINITY_DN97480_c0_g2_m.32092-236S	TRINITY_DN97480_c0_g2_m.32092	236	S	PREDICTED: myosin-9-like isoform X2 [Phoenix dactylifera]	KRKNRKKSGELTGEK	TRINITY_DN93896_c0_g1_m.27202	TRINITY_DN93896_c0_g1_m.27202 E3 ubiquitin-protein ligase KEG	String	STE/STE11
[truncated: 1,401 more rows]
