# Supplementary material for: Comparative Proteome and Phosphoproteome Analyses Reveal Different Molecular Mechanism Between Stone Planting Under the Forest and Greenhouse Planting of Dendrobium huoshanense
Source: Front Plant Sci. 2022 Jul 7;13:937392. doi: 10.3389/fpls.2022.937392 (PMC9301318; doi:10.3389/fpls.2022.937392)
Supplement: Supplementary Figure 1 — Cluster analysis of the DEPs from proteome. [file Data_Sheet_1.ZIP › Supple Tab/Table S2.xlsx]

## Sheet: Length of stem and dimeter 
	SPUF		GP
Samples	Stem length (mm)	Dimeter (mm)	Stem length (mm)	Dimeter (mm)
1	25.8	5.78	50.11	4.67
2	28.7	5.42	45.15	4.58
3	26.9	5.49	50.7	4.41
4	30.5	5.44	45.54	5.01
5	33	5.36	40.38	4.87
6	33.1	5.83	48.22	5.01
7	25.7	5.27	49	4.85
8	27	5.53	38.1	4.37
9	30.1	5.22	52.3	4.76
10	27.5	5.07	40.1	4.93
11	31.7	5.59	49.5	4.36
12	31.7	5.69	39.5	4.96
13	26.1	5.71	50.1	4.43
AVG	29.0615	5.18232	43.4891	4.70846
SD	2.75516	1.15489	10.3539	0.252251

## Sheet: Mass proportion
	Replicates	Leaf	Stem	Root	Total		Replicates	Leaf	Stem	Root	Total
SPUF (g)	R1	0.1074	0.8267	0.229	1.1631	GP (g)	R1	0.1856	0.928	0.274	1.3876
	R2	0.1473	0.8979	0.2852	1.3304		R2	0.348	1.4846	0.468	2.3006
	R3	0.1372	0.4902	0.228	0.8554		R3	0.2648	1.0657	0.34	1.6705
	SPUF			GP
	Leaf	Stem	Root	Leaf	Stem	Root
R1	0.0923394	0.710773	0.196888	0.133756	0.668781	0.197463
R2	0.110719	0.67491	0.214372	0.151265	0.64531	0.203425
R3	0.160393	0.573065	0.266542	0.158515	0.637953	0.203532
AVG	0.12115	0.652916	0.225934	0.147845	0.650681	0.201473
SD	0.0352055	0.0714398	0.036238	0.0127289	0.0161005	0.00347334
