# Supplementary material for: Comparative Proteome and Phosphoproteome Analyses Reveal Different Molecular Mechanism Between Stone Planting Under the Forest and Greenhouse Planting of Dendrobium huoshanense
Source: Front Plant Sci. 2022 Jul 7;13:937392. doi: 10.3389/fpls.2022.937392 (PMC9301318; doi:10.3389/fpls.2022.937392)
Supplement: Supplementary Figure 1 — Cluster analysis of the DEPs from proteome. [file Data_Sheet_1.ZIP › Supple Tab/Table S20.xlsx]

## Sheet: PhosphoSite2Kinase
Number	PhosphoSite	Protein description	Peptide	Kinase ID	Kinase description	Interaction	Predictor
1	TRINITY_DN100025_c1_g4_m.48-17S	PREDICTED: 60S ribosomal protein L8-like [Elaeis guineensis]	KGPARFRSLDFSERN	TRINITY_DN101413_c0_g1_m.2638	TRINITY_DN101413_c0_g1_m.2638 Translation factor GUF1, chloroplastic (Fragment)	String	CAMK/CAMKL
		PREDICTED: 60S ribosomal protein L8-like [Elaeis guineensis]	KGPARFRSLDFSERN	TRINITY_DN104116_c0_g1_m.8325	TRINITY_DN104116_c0_g1_m.8325 Elongation factor 2	String	CAMK/CAMKL
		PREDICTED: 60S ribosomal protein L8-like [Elaeis guineensis]	KGPARFRSLDFSERN	TRINITY_DN72606_c0_g1_m.18420	TRINITY_DN72606_c0_g1_m.18420 Ubiquitin-60S ribosomal protein L40	String	TKL/RAF
		PREDICTED: 60S ribosomal protein L8-like [Elaeis guineensis]	KGPARFRSLDFSERN	TRINITY_DN80819_c0_g1_m.19782	TRINITY_DN80819_c0_g1_m.19782 Ubiquitin-NEDD8-like protein RUB1	String	TKL/RAF
		PREDICTED: 60S ribosomal protein L8-like [Elaeis guineensis]	KGPARFRSLDFSERN	TRINITY_DN86248_c0_g1_m.21493	TRINITY_DN86248_c0_g1_m.21493 Translation factor GUF1 homolog, mitochondrial	String	CAMK/CAMKL
		PREDICTED: 60S ribosomal protein L8-like [Elaeis guineensis]	KGPARFRSLDFSERN	TRINITY_DN86255_c0_g1_m.21498	TRINITY_DN86255_c0_g1_m.21498 Eukaryotic translation initiation factor 3 subunit H	String	TKL/RAF
		PREDICTED: 60S ribosomal protein L8-like [Elaeis guineensis]	KGPARFRSLDFSERN	TRINITY_DN89695_c0_g1_m.23303	TRINITY_DN89695_c0_g1_m.23303 Ubiquitin-40S ribosomal protein S27a	String	TKL/RAF
		PREDICTED: 60S ribosomal protein L8-like [Elaeis guineensis]	KGPARFRSLDFSERN	TRINITY_DN90633_c1_g4_m.24024	TRINITY_DN90633_c1_g4_m.24024 Polyubiquitin-like protein	String	TKL/RAF
		PREDICTED: 60S ribosomal protein L8-like [Elaeis guineensis]	KGPARFRSLDFSERN	TRINITY_DN91652_c3_g3_m.24922	TRINITY_DN91652_c3_g3_m.24922 Elongation factor 2	String	CAMK/CAMKL
		PREDICTED: 60S ribosomal protein L8-like [Elaeis guineensis]	KGPARFRSLDFSERN	TRINITY_DN91652_c4_g1_m.24926	TRINITY_DN91652_c4_g1_m.24926 Elongation factor 2 (Fragment)	String	CAMK/CAMKL
		PREDICTED: 60S ribosomal protein L8-like [Elaeis guineensis]	KGPARFRSLDFSERN	TRINITY_DN92225_c1_g4_m.25440	TRINITY_DN92225_c1_g4_m.25440 Ubiquitin-like domain-containing protein	String	TKL/RAF
		PREDICTED: 60S ribosomal protein L8-like [Elaeis guineensis]	KGPARFRSLDFSERN	TRINITY_DN96374_c0_g1_m.30451	TRINITY_DN96374_c0_g1_m.30451 Tr-type G domain-containing protein	String	CAMK/CAMKL
		PREDICTED: 60S ribosomal protein L8-like [Elaeis guineensis]	KGPARFRSLDFSERN	TRINITY_DN97922_c1_g1_m.32767	TRINITY_DN97922_c1_g1_m.32767 40S ribosomal protein S6	String	CAMK/CAMKL
		PREDICTED: 60S ribosomal protein L8-like [Elaeis guineensis]	KGPARFRSLDFSERN	TRINITY_DN99271_c0_g1_m.34957	TRINITY_DN99271_c0_g1_m.34957 putative elongation factor TypA-like SVR3, chloroplastic isoform X3	String	CAMK/CAMKL
		PREDICTED: 60S ribosomal protein L8-like [Elaeis guineensis]	KGPARFRSLDFSERN	TRINITY_DN99458_c3_g47_m.35261	TRINITY_DN99458_c3_g47_m.35261 Polyubiquitin	String	TKL/RAF
		PREDICTED: 60S ribosomal protein L8-like [Elaeis guineensis]	KGPARFRSLDFSERN	TRINITY_DN99785_c0_g2_m.35803	TRINITY_DN99785_c0_g2_m.35803 Elongation factor 2	String	CAMK/CAMKL
2	TRINITY_DN100030_c0_g2_m.60-76S	PREDICTED: delta-1-pyrroline-5-carboxylate synthase isoform X1 [Nelumbo nucifera]	YRKLVNSSFADLQKP	TRINITY_DN100082_c2_g6_m.125	TRINITY_DN100082_c2_g6_m.125 dTMP kinase	String	TKL/IRAK
		PREDICTED: delta-1-pyrroline-5-carboxylate synthase isoform X1 [Nelumbo nucifera]	YRKLVNSSFADLQKP	TRINITY_DN100685_c0_g1_m.1260	TRINITY_DN100685_c0_g1_m.1260 Putative inositol oxygenase	String	TKL/IRAK
		PREDICTED: delta-1-pyrroline-5-carboxylate synthase isoform X1 [Nelumbo nucifera]	YRKLVNSSFADLQKP	TRINITY_DN100903_c0_g1_m.1642	TRINITY_DN100903_c0_g1_m.1642 Putative NAD kinase 1	String	TKL/IRAK
		PREDICTED: delta-1-pyrroline-5-carboxylate synthase isoform X1 [Nelumbo nucifera]	YRKLVNSSFADLQKP	TRINITY_DN101942_c0_g9_m.3645	TRINITY_DN101942_c0_g9_m.3645 LRR receptor-like serine/threonine-protein kinase RPK2	String	TKL/IRAK
		PREDICTED: delta-1-pyrroline-5-carboxylate synthase isoform X1 [Nelumbo nucifera]	YRKLVNSSFADLQKP	TRINITY_DN102004_c0_g1_m.3758	TRINITY_DN102004_c0_g1_m.3758 Cystathionine gamma-synthase, chloroplastic	String	CAMK/CAMKL
		PREDICTED: delta-1-pyrroline-5-carboxylate synthase isoform X1 [Nelumbo nucifera]	YRKLVNSSFADLQKP	TRINITY_DN102064_c0_g1_m.3896	TRINITY_DN102064_c0_g1_m.3896 Myb_DNA-bind_3 domain-containing protein	String	CAMK/CAMKL
		PREDICTED: delta-1-pyrroline-5-carboxylate synthase isoform X1 [Nelumbo nucifera]	YRKLVNSSFADLQKP	TRINITY_DN102272_c0_g1_m.4298	TRINITY_DN102272_c0_g1_m.4298 L-arabinokinase-like isoform X1	String	TKL/IRAK
		PREDICTED: delta-1-pyrroline-5-carboxylate synthase isoform X1 [Nelumbo nucifera]	YRKLVNSSFADLQKP	TRINITY_DN103146_c3_g3_m.6184	TRINITY_DN103146_c3_g3_m.6184 Threonine aldolase	String	CAMK/CAMKL
		PREDICTED: delta-1-pyrroline-5-carboxylate synthase isoform X1 [Nelumbo nucifera]	YRKLVNSSFADLQKP	TRINITY_DN103279_c5_g2_m.6464	TRINITY_DN103279_c5_g2_m.6464 Nitrate reductase [NAD(P)H]	String	TKL/IRAK
		PREDICTED: delta-1-pyrroline-5-carboxylate synthase isoform X1 [Nelumbo nucifera]	YRKLVNSSFADLQKP	TRINITY_DN103329_c0_g1_m.6577	TRINITY_DN103329_c0_g1_m.6577 Alpha-amylase	String	TKL/IRAK
		PREDICTED: delta-1-pyrroline-5-carboxylate synthase isoform X1 [Nelumbo nucifera]	YRKLVNSSFADLQKP	TRINITY_DN103488_c0_g1_m.6945	TRINITY_DN103488_c0_g1_m.6945 GIDA_assoc domain-containing protein	String	TKL/IRAK
		PREDICTED: delta-1-pyrroline-5-carboxylate synthase isoform X1 [Nelumbo nucifera]	YRKLVNSSFADLQKP	TRINITY_DN103503_c0_g1_m.6989	TRINITY_DN103503_c0_g1_m.6989 Putative NAD kinase 2, chloroplastic	String	TKL/IRAK
		PREDICTED: delta-1-pyrroline-5-carboxylate synthase isoform X1 [Nelumbo nucifera]	YRKLVNSSFADLQKP	TRINITY_DN103525_c1_g2_m.7052	TRINITY_DN103525_c1_g2_m.7052 Alpha-amylase	String	TKL/IRAK
		PREDICTED: delta-1-pyrroline-5-carboxylate synthase isoform X1 [Nelumbo nucifera]	YRKLVNSSFADLQKP	TRINITY_DN103711_c0_g1_m.7438	TRINITY_DN103711_c0_g1_m.7438 Cyclin-A2-1	String	TKL/IRAK
		PREDICTED: delta-1-pyrroline-5-carboxylate synthase isoform X1 [Nelumbo nucifera]	YRKLVNSSFADLQKP	TRINITY_DN104293_c0_g1_m.8678	TRINITY_DN104293_c0_g1_m.8678 Heat shock 70 kDa protein 17	String	TKL/IRAK
		PREDICTED: delta-1-pyrroline-5-carboxylate synthase isoform X1 [Nelumbo nucifera]	YRKLVNSSFADLQKP	TRINITY_DN104512_c3_g1_m.9164	TRINITY_DN104512_c3_g1_m.9164 RNA polymerase sigma factor sigA	String	TKL/IRAK
		PREDICTED: delta-1-pyrroline-5-carboxylate synthase isoform X1 [Nelumbo nucifera]	YRKLVNSSFADLQKP	TRINITY_DN104620_c0_g1_m.9401	TRINITY_DN104620_c0_g1_m.9401 PPM-type phosphatase domain-containing protein	String	TKL/IRAK
		PREDICTED: delta-1-pyrroline-5-carboxylate synthase isoform X1 [Nelumbo nucifera]	YRKLVNSSFADLQKP	TRINITY_DN104831_c3_g2_m.9915	TRINITY_DN104831_c3_g2_m.9915 Arginase	String	TKL/IRAK
		PREDICTED: delta-1-pyrroline-5-carboxylate synthase isoform X1 [Nelumbo nucifera]	YRKLVNSSFADLQKP	TRINITY_DN104921_c0_g1_m.10136	TRINITY_DN104921_c0_g1_m.10136 Mannosyltransferase	String	TKL/IRAK
		PREDICTED: delta-1-pyrroline-5-carboxylate synthase isoform X1 [Nelumbo nucifera]	YRKLVNSSFADLQKP	TRINITY_DN104966_c0_g1_m.10237	TRINITY_DN104966_c0_g1_m.10237 Cyclin-B3-1	String	TKL/IRAK
		PREDICTED: delta-1-pyrroline-5-carboxylate synthase isoform X1 [Nelumbo nucifera]	YRKLVNSSFADLQKP	TRINITY_DN105054_c0_g3_m.10433	TRINITY_DN105054_c0_g3_m.10433 LRR receptor-like serine/threonine-protein kinase RPK2	String	TKL/IRAK
		PREDICTED: delta-1-pyrroline-5-carboxylate synthase isoform X1 [Nelumbo nucifera]	YRKLVNSSFADLQKP	TRINITY_DN105059_c6_g4_m.10444	TRINITY_DN105059_c6_g4_m.10444 Glutathione synthetase	String	TKL/IRAK
		PREDICTED: delta-1-pyrroline-5-carboxylate synthase isoform X1 [Nelumbo nucifera]	YRKLVNSSFADLQKP	TRINITY_DN105134_c0_g1_m.10617	TRINITY_DN105134_c0_g1_m.10617 D-3-phosphoglycerate dehydrogenase	String	TKL/IRAK
		PREDICTED: delta-1-pyrroline-5-carboxylate synthase isoform X1 [Nelumbo nucifera]	YRKLVNSSFADLQKP	TRINITY_DN48109_c0_g1_m.16438	TRINITY_DN48109_c0_g1_m.16438 Cyclin	String	TKL/IRAK
		PREDICTED: delta-1-pyrroline-5-carboxylate synthase isoform X1 [Nelumbo nucifera]	YRKLVNSSFADLQKP	TRINITY_DN84777_c0_g1_m.20888	TRINITY_DN84777_c0_g1_m.20888 SNF1-related protein kinase regulatory subunit gamma-1	String	TKL/IRAK
		PREDICTED: delta-1-pyrroline-5-carboxylate synthase isoform X1 [Nelumbo nucifera]	YRKLVNSSFADLQKP	TRINITY_DN86066_c0_g1_m.21390	TRINITY_DN86066_c0_g1_m.21390 Cystathionine beta-lyase, chloroplastic	String	CAMK/CAMKL
		PREDICTED: delta-1-pyrroline-5-carboxylate synthase isoform X1 [Nelumbo nucifera]	YRKLVNSSFADLQKP	TRINITY_DN88061_c0_g1_m.22326	TRINITY_DN88061_c0_g1_m.22326 Betaine aldehyde dehydrogenase 1, chloroplastic	String	TKL/IRAK
		PREDICTED: delta-1-pyrroline-5-carboxylate synthase isoform X1 [Nelumbo nucifera]	YRKLVNSSFADLQKP	TRINITY_DN89217_c0_g1_m.22977	TRINITY_DN89217_c0_g1_m.22977 Aspartokinase	String	CAMK/CAMKL
		PREDICTED: delta-1-pyrroline-5-carboxylate synthase isoform X1 [Nelumbo nucifera]	YRKLVNSSFADLQKP	TRINITY_DN89752_c0_g2_m.23345	TRINITY_DN89752_c0_g2_m.23345 LRR receptor-like serine/threonine-protein kinase RPK2	String	TKL/IRAK
		PREDICTED: delta-1-pyrroline-5-carboxylate synthase isoform X1 [Nelumbo nucifera]	YRKLVNSSFADLQKP	TRINITY_DN90177_c0_g1_m.23667	TRINITY_DN90177_c0_g1_m.23667 Multiprotein-bridging factor 1b	String	TKL/IRAK
		PREDICTED: delta-1-pyrroline-5-carboxylate synthase isoform X1 [Nelumbo nucifera]	YRKLVNSSFADLQKP	TRINITY_DN92203_c0_g1_m.25411	TRINITY_DN92203_c0_g1_m.25411 Methionine gamma-lyase	String	CAMK/CAMKL
		PREDICTED: delta-1-pyrroline-5-carboxylate synthase isoform X1 [Nelumbo nucifera]	YRKLVNSSFADLQKP	TRINITY_DN93487_c0_g1_m.26696	TRINITY_DN93487_c0_g1_m.26696 Sec-independent protein translocase protein TATA, chloroplastic	String	CAMK/CAMKL
		PREDICTED: delta-1-pyrroline-5-carboxylate synthase isoform X1 [Nelumbo nucifera]	YRKLVNSSFADLQKP	TRINITY_DN93799_c0_g1_m.27101	TRINITY_DN93799_c0_g1_m.27101 HTH cro/C1-type domain-containing protein	String	TKL/IRAK
		PREDICTED: delta-1-pyrroline-5-carboxylate synthase isoform X1 [Nelumbo nucifera]	YRKLVNSSFADLQKP	TRINITY_DN94132_c1_g2_m.27466	TRINITY_DN94132_c1_g2_m.27466 ribose-phosphate pyrophosphokinase 4	String	TKL/IRAK
		PREDICTED: delta-1-pyrroline-5-carboxylate synthase isoform X1 [Nelumbo nucifera]	YRKLVNSSFADLQKP	TRINITY_DN96160_c1_g1_m.30136	TRINITY_DN96160_c1_g1_m.30136 Putative aquaporin PIP1-2	String	TKL/IRAK
		PREDICTED: delta-1-pyrroline-5-carboxylate synthase isoform X1 [Nelumbo nucifera]	YRKLVNSSFADLQKP	TRINITY_DN96247_c1_g1_m.30267	TRINITY_DN96247_c1_g1_m.30267 Putative phosphoenolpyruvate carboxylase (Fragment)	String	TKL/IRAK
		PREDICTED: delta-1-pyrroline-5-carboxylate synthase isoform X1 [Nelumbo nucifera]	YRKLVNSSFADLQKP	TRINITY_DN96518_c1_g6_m.30664	TRINITY_DN96518_c1_g6_m.30664 Aldehyde dehydrogenase	String	TKL/IRAK
		PREDICTED: delta-1-pyrroline-5-carboxylate synthase isoform X1 [Nelumbo nucifera]	YRKLVNSSFADLQKP	TRINITY_DN96977_c2_g1_m.31316	TRINITY_DN96977_c2_g1_m.31316 probable starch synthase 4, chloroplastic/amyloplastic isoform X1	String	TKL/IRAK
		PREDICTED: delta-1-pyrroline-5-carboxylate synthase isoform X1 [Nelumbo nucifera]	YRKLVNSSFADLQKP	TRINITY_DN97063_c0_g1_m.31432	TRINITY_DN97063_c0_g1_m.31432 Ribose-phosphate pyrophosphokinase 3, mitochondrial	String	TKL/IRAK
		PREDICTED: delta-1-pyrroline-5-carboxylate synthase isoform X1 [Nelumbo nucifera]	YRKLVNSSFADLQKP	TRINITY_DN97066_c1_g1_m.31437	TRINITY_DN97066_c1_g1_m.31437 Phosphoenolpyruvate carboxylase	String	TKL/IRAK
		PREDICTED: delta-1-pyrroline-5-carboxylate synthase isoform X1 [Nelumbo nucifera]	YRKLVNSSFADLQKP	TRINITY_DN98078_c0_g1_m.33012	TRINITY_DN98078_c0_g1_m.33012 2-amino-4-hydroxy-6-hydroxymethyldihydropteridine diphosphokinase / dihydropteroate synthase	String	TKL/IRAK
		PREDICTED: delta-1-pyrroline-5-carboxylate synthase isoform X1 [Nelumbo nucifera]	YRKLVNSSFADLQKP	TRINITY_DN98281_c0_g1_m.33345	TRINITY_DN98281_c0_g1_m.33345 Alpha-amylase	String	TKL/IRAK
		PREDICTED: delta-1-pyrroline-5-carboxylate synthase isoform X1 [Nelumbo nucifera]	YRKLVNSSFADLQKP	TRINITY_DN99047_c0_g1_m.34581	TRINITY_DN99047_c0_g1_m.34581 Aldehyde dehydrogenase	String	TKL/IRAK
		PREDICTED: delta-1-pyrroline-5-carboxylate synthase isoform X1 [Nelumbo nucifera]	YRKLVNSSFADLQKP	TRINITY_DN99542_c0_g1_m.35388	TRINITY_DN99542_c0_g1_m.35388 RNA polymerase sigma factor	String	TKL/IRAK
3	TRINITY_DN100110_c0_g2_m.171-101S	PREDICTED: ATP-dependent Clp protease proteolytic subunit-related protein 3, chloroplastic [Phoenix dactylifera]	AQVERSVSYNEHRPR	TRINITY_DN92256_c0_g1_m.25468	TRINITY_DN92256_c0_g1_m.25468 Ferredoxin--NADP reductase, chloroplastic	String	CAMK/CAMK1
		PREDICTED: ATP-dependent Clp protease proteolytic subunit-related protein 3, chloroplastic [Phoenix dactylifera]	AQVERSVSYNEHRPR	TRINITY_DN92894_c2_g1_m.26078	TRINITY_DN92894_c2_g1_m.26078 Ferredoxin--NADP reductase, chloroplastic	String	CAMK/CAMK1
4	TRINITY_DN100159_c0_g1_m.264-416S	PREDICTED: LOW QUALITY PROTEIN: transcription factor GTE4-like [Elaeis guineensis]	ERSDSTLSPFSVDLK	TRINITY_DN103475_c4_g3_m.6922	TRINITY_DN103475_c4_g3_m.6922 DNA helicase INO80	String	CMGC/CDK
		PREDICTED: LOW QUALITY PROTEIN: transcription factor GTE4-like [Elaeis guineensis]	ERSDSTLSPFSVDLK	TRINITY_DN103624_c0_g1_m.7264	TRINITY_DN103624_c0_g1_m.7264 Chromatin structure-remodeling complex protein SYD	String	CMGC/CDK
5	TRINITY_DN100183_c0_g1_m.298-42S	PREDICTED: protein transport protein Sec61 subunit beta-like [Lupinus angustifolius]	MRRRRIASGSGGGSG	TRINITY_DN102987_c1_g1_m.5842	TRINITY_DN102987_c1_g1_m.5842 Transmembrane protein 214-B	String	CAMK/CAMKL
		PREDICTED: protein transport protein Sec61 subunit beta-like [Lupinus angustifolius]	MRRRRIASGSGGGSG	TRINITY_DN97922_c1_g1_m.32767	TRINITY_DN97922_c1_g1_m.32767 40S ribosomal protein S6	String	CAMK/CAMKL
6	TRINITY_DN100327_c0_g1_m.567-573S	PREDICTED: autophagy-related protein 13a-like isoform X2 [Phoenix dactylifera]	KEILLSKSRSQILDS	TRINITY_DN104334_c1_g1_m.8766	TRINITY_DN104334_c1_g1_m.8766 CBL-interacting protein kinase 11	String	Other/ULK
		PREDICTED: autophagy-related protein 13a-like isoform X2 [Phoenix dactylifera]	KEILLSKSRSQILDS	TRINITY_DN105391_c0_g2_m.11196	TRINITY_DN105391_c0_g2_m.11196 1-phosphatidylinositol-3-phosphate 5-kinase FAB1B	String	TKL/IRAK
		PREDICTED: autophagy-related protein 13a-like isoform X2 [Phoenix dactylifera]	KEILLSKSRSQILDS	TRINITY_DN6564_c0_g2_m.17662	TRINITY_DN6564_c0_g2_m.17662 Dynein assembly factor with WDR repeat domains 1	String	TKL/IRAK
		PREDICTED: autophagy-related protein 13a-like isoform X2 [Phoenix dactylifera]	KEILLSKSRSQILDS	TRINITY_DN93144_c0_g1_m.26320	TRINITY_DN93144_c0_g1_m.26320 CBL-interacting serine/threonine-protein kinase 23	String	Other/ULK
7	TRINITY_DN100327_c0_g1_m.567-575S	PREDICTED: autophagy-related protein 13a-like isoform X2 [Phoenix dactylifera]	ILLSKSRSQILDSEK	TRINITY_DN102392_c1_g2_m.4567	TRINITY_DN102392_c1_g2_m.4567 Phosphatidylinositol 3-kinase, root isoform	String	Atypical/PIKK
		PREDICTED: autophagy-related protein 13a-like isoform X2 [Phoenix dactylifera]	ILLSKSRSQILDSEK	TRINITY_DN103927_c1_g1_m.7918	TRINITY_DN103927_c1_g1_m.7918 Serine/threonine-protein kinase TOR	String	Atypical/PIKK
		PREDICTED: autophagy-related protein 13a-like isoform X2 [Phoenix dactylifera]	ILLSKSRSQILDSEK	TRINITY_DN105391_c0_g2_m.11196	TRINITY_DN105391_c0_g2_m.11196 1-phosphatidylinositol-3-phosphate 5-kinase FAB1B	String	TKL/IRAK
		PREDICTED: autophagy-related protein 13a-like isoform X2 [Phoenix dactylifera]	ILLSKSRSQILDSEK	TRINITY_DN6564_c0_g2_m.17662	TRINITY_DN6564_c0_g2_m.17662 Dynein assembly factor with WDR repeat domains 1	String	TKL/IRAK
8	TRINITY_DN100352_c2_g1_m.605-467S	PREDICTED: ras GTPase-activating protein-binding protein 1-like isoform X1 [Phoenix dactylifera]	GRGSRPGSPSITSS*	TRINITY_DN102134_c1_g3_m.4030	TRINITY_DN102134_c1_g3_m.4030 DNA-directed RNA polymerase E subunit 1	String	CMGC/MAPK
9	TRINITY_DN100360_c4_g4_m.623-126S	ubiquitin fusion degradation protein 1 homolog [Asparagus officinalis]	TKDFLDISNPKAILE	TRINITY_DN86513_c0_g1_m.21621	TRINITY_DN86513_c0_g1_m.21621 Putative 26S proteasome non-ATPase regulatory subunit 7	String	CMGC/CDK
10	TRINITY_DN100369_c0_g1_m.633-425S	PREDICTED: protein RRC1-like isoform X2 [Nelumbo nucifera]	PPLPTAQSPEHVKES	TRINITY_DN105063_c1_g3_m.10453	TRINITY_DN105063_c1_g3_m.10453 Serine/threonine-protein kinase AFC3	String	CMGC/DYRK
		PREDICTED: protein RRC1-like isoform X2 [Nelumbo nucifera]	PPLPTAQSPEHVKES	TRINITY_DN90448_c0_g1_m.23891	TRINITY_DN90448_c0_g1_m.23891 Matrin-type domain-containing protein	String	CMGC/CDK
11	TRINITY_DN100371_c0_g1_m.637-105S	PREDICTED: serine/arginine-rich splicing factor RS31 isoform X2 [Capsicum annuum]	RGDPYHRSVSPIYRS	TRINITY_DN90189_c1_g1_m.23686	TRINITY_DN90189_c1_g1_m.23686 Serine/threonine-protein kinase AFC3	String	CMGC/SRPK
		PREDICTED: serine/arginine-rich splicing factor RS31 isoform X2 [Capsicum annuum]	RGDPYHRSVSPIYRS	TRINITY_DN94074_c0_g1_m.27407	TRINITY_DN94074_c0_g1_m.27407 Serine/threonine-protein kinase AFC3	String	CMGC/SRPK
12	TRINITY_DN100371_c0_g1_m.637-107S	PREDICTED: serine/arginine-rich splicing factor RS31 isoform X2 [Capsicum annuum]	DPYHRSVSPIYRSRP	TRINITY_DN81714_c1_g1_m.20014	TRINITY_DN81714_c1_g1_m.20014 Zinc finger CCCH domain-containing protein 3 isoform X8	String	CMGC/GSK
		PREDICTED: serine/arginine-rich splicing factor RS31 isoform X2 [Capsicum annuum]	DPYHRSVSPIYRSRP	TRINITY_DN99334_c0_g1_m.35071	TRINITY_DN99334_c0_g1_m.35071 PWI domain-containing protein	String	CMGC/CDK
13	TRINITY_DN100371_c0_g1_m.637-115S	PREDICTED: serine/arginine-rich splicing factor RS31 isoform X2 [Capsicum annuum]	PIYRSRPSPDYGRRP	TRINITY_DN81714_c1_g1_m.20014	TRINITY_DN81714_c1_g1_m.20014 Zinc finger CCCH domain-containing protein 3 isoform X8	String	CMGC/GSK
		PREDICTED: serine/arginine-rich splicing factor RS31 isoform X2 [Capsicum annuum]	PIYRSRPSPDYGRRP	TRINITY_DN99334_c0_g1_m.35071	TRINITY_DN99334_c0_g1_m.35071 PWI domain-containing protein	String	CMGC/CDK
14	TRINITY_DN100371_c0_g1_m.637-124S	PREDICTED: serine/arginine-rich splicing factor RS31 isoform X2 [Capsicum annuum]	DYGRRPRSPDYDHFN	TRINITY_DN90189_c1_g1_m.23686	TRINITY_DN90189_c1_g1_m.23686 Serine/threonine-protein kinase AFC3	String	CMGC/SRPK
		PREDICTED: serine/arginine-rich splicing factor RS31 isoform X2 [Capsicum annuum]	DYGRRPRSPDYDHFN	TRINITY_DN94074_c0_g1_m.27407	TRINITY_DN94074_c0_g1_m.27407 Serine/threonine-protein kinase AFC3	String	CMGC/SRPK
		PREDICTED: serine/arginine-rich splicing factor RS31 isoform X2 [Capsicum annuum]	DYGRRPRSPDYDHFN	TRINITY_DN99334_c0_g1_m.35071	TRINITY_DN99334_c0_g1_m.35071 PWI domain-containing protein	String	CMGC/CDK
15	TRINITY_DN100371_c0_g1_m.637-90S	PREDICTED: serine/arginine-rich splicing factor RS31 isoform X2 [Capsicum annuum]	ERGDRFDSPRRDYGG	TRINITY_DN81714_c1_g1_m.20014	TRINITY_DN81714_c1_g1_m.20014 Zinc finger CCCH domain-containing protein 3 isoform X8	String	CMGC/GSK
		PREDICTED: serine/arginine-rich splicing factor RS31 isoform X2 [Capsicum annuum]	ERGDRFDSPRRDYGG	TRINITY_DN99127_c1_g1_m.34705	TRINITY_DN99127_c1_g1_m.34705 Protein Mut11	String	STE/STE20
		PREDICTED: serine/arginine-rich splicing factor RS31 isoform X2 [Capsicum annuum]	ERGDRFDSPRRDYGG	TRINITY_DN99334_c0_g1_m.35071	TRINITY_DN99334_c0_g1_m.35071 PWI domain-containing protein	String	CMGC/CDK
16	TRINITY_DN100388_c0_g1_m.679-834S	PREDICTED: intron-binding protein aquarius [Elaeis guineensis]	DLKSKIISPIHNSEE	TRINITY_DN103247_c0_g1_m.6417	TRINITY_DN103247_c0_g1_m.6417 DEAD-box ATP-dependent RNA helicase 22	String	STE/STE11
		PREDICTED: intron-binding protein aquarius [Elaeis guineensis]	DLKSKIISPIHNSEE	TRINITY_DN90448_c0_g1_m.23891	TRINITY_DN90448_c0_g1_m.23891 Matrin-type domain-containing protein	String	CMGC/CDK
		PREDICTED: intron-binding protein aquarius [Elaeis guineensis]	DLKSKIISPIHNSEE	TRINITY_DN91349_c0_g1_m.24659	TRINITY_DN91349_c0_g1_m.24659 Protein BUD31 like 2	String	AGC/RSK
		PREDICTED: intron-binding protein aquarius [Elaeis guineensis]	DLKSKIISPIHNSEE	TRINITY_DN96262_c0_g2_m.30299	TRINITY_DN96262_c0_g2_m.30299 ABC transporter domain-containing protein	String	CMGC/CDK
		PREDICTED: intron-binding protein aquarius [Elaeis guineensis]	DLKSKIISPIHNSEE	TRINITY_DN99334_c0_g1_m.35071	TRINITY_DN99334_c0_g1_m.35071 PWI domain-containing protein	String	CMGC/CDK
17	TRINITY_DN100390_c0_g1_m.686-49S	PREDICTED: probable serine/threonine-protein kinase PBL1 [Elaeis guineensis]	SLQSAPPSFRSRNKQ	TRINITY_DN89471_c0_g1_m.23156	TRINITY_DN89471_c0_g1_m.23156 PPM-type phosphatase domain-containing protein	String	TKL/IRAK
		PREDICTED: probable serine/threonine-protein kinase PBL1 [Elaeis guineensis]	SLQSAPPSFRSRNKQ	TRINITY_DN93896_c0_g1_m.27202	TRINITY_DN93896_c0_g1_m.27202 E3 ubiquitin-protein ligase KEG	String	STE/STE11
18	TRINITY_DN100668_c2_g2_m.1215-269T	PREDICTED: mRNA-capping enzyme [Musa acuminata subsp. malaccensis]	EKLVCPPTPDWKRSS	TRINITY_DN102134_c1_g3_m.4030	TRINITY_DN102134_c1_g3_m.4030 DNA-directed RNA polymerase E subunit 1	String	CMGC/MAPK
		PREDICTED: mRNA-capping enzyme [Musa acuminata subsp. malaccensis]	EKLVCPPTPDWKRSS	TRINITY_DN98710_c1_g2_m.34019	TRINITY_DN98710_c1_g2_m.34019 Cyclin-dependent kinase D-1	String	CMGC/CDK
		PREDICTED: mRNA-capping enzyme [Musa acuminata subsp. malaccensis]	EKLVCPPTPDWKRSS	TRINITY_DN99334_c0_g1_m.35071	TRINITY_DN99334_c0_g1_m.35071 PWI domain-containing protein	String	CMGC/CDK
19	TRINITY_DN100669_c0_g1_m.1219-1032S	PREDICTED: phosphatidylinositol 4-kinase beta 1-like isoform X1 [Elaeis guineensis]	KEHRRVPSTIAIEEV	TRINITY_DN102956_c1_g1_m.5775	TRINITY_DN102956_c1_g1_m.5775 Protein phosphatase 2C and cyclic nucleotide-binding/kinase domain-containing protein	String	AGC/PKA
		PREDICTED: phosphatidylinositol 4-kinase beta 1-like isoform X1 [Elaeis guineensis]	KEHRRVPSTIAIEEV	TRINITY_DN99674_c1_g2_m.35627	TRINITY_DN99674_c1_g2_m.35627 Putative rRNA-processing protein EBP2 like	String	TKL/MLK
20	TRINITY_DN100669_c0_g1_m.1219-768S	PREDICTED: phosphatidylinositol 4-kinase beta 1-like isoform X1 [Elaeis guineensis]	REQLRPGSPRQRLER	TRINITY_DN102956_c1_g1_m.5775	TRINITY_DN102956_c1_g1_m.5775 Protein phosphatase 2C and cyclic nucleotide-binding/kinase domain-containing protein	String	AGC/PKA
		PREDICTED: phosphatidylinositol 4-kinase beta 1-like isoform X1 [Elaeis guineensis]	REQLRPGSPRQRLER	TRINITY_DN97840_c1_g1_m.32625	TRINITY_DN97840_c1_g1_m.32625 3-phosphoinositide-dependent protein kinase 2	String	AGC/PDK1
21	TRINITY_DN100711_c0_g2_m.1302-562S	PREDICTED: heat shock 70 kDa protein 8 [Elaeis guineensis]	ALVKMYGSTMDLATI	TRINITY_DN91652_c3_g3_m.24922	TRINITY_DN91652_c3_g3_m.24922 Elongation factor 2	String	CAMK/CAMKL
		PREDICTED: heat shock 70 kDa protein 8 [Elaeis guineensis]	ALVKMYGSTMDLATI	TRINITY_DN91652_c4_g1_m.24926	TRINITY_DN91652_c4_g1_m.24926 Elongation factor 2 (Fragment)	String	CAMK/CAMKL
22	TRINITY_DN100725_c0_g1_m.1335-459S	PREDICTED: nucleolin isoform X2 [Elaeis guineensis]	SRLAKQGSIQEAGGI	TRINITY_DN77285_c0_g1_m.19099	TRINITY_DN77285_c0_g1_m.19099 Cold shock protein 1	String	CAMK/CAMK1
23	TRINITY_DN100739_c1_g1_m.1352-553S	PREDICTED: ATP-dependent RNA helicase-like protein DB10 isoform X1 [Phoenix dactylifera]	DHHHGGQSPPPRKRR	TRINITY_DN105601_c0_g3_m.11636	TRINITY_DN105601_c0_g3_m.11636 NUC173 domain-containing protein	String	CMGC/CDK
24	TRINITY_DN100739_c1_g1_m.1352-562T	PREDICTED: ATP-dependent RNA helicase-like protein DB10 isoform X1 [Phoenix dactylifera]	PPRKRRETSSDRHYC	TRINITY_DN102883_c0_g1_m.5621	TRINITY_DN102883_c0_g1_m.5621 Kri1_C domain-containing protein	String	CAMK/CAMK1
25	TRINITY_DN100739_c1_g1_m.1352-563S	PREDICTED: ATP-dependent RNA helicase-like protein DB10 isoform X1 [Phoenix dactylifera]	PRKRRETSSDRHYCS	TRINITY_DN102883_c0_g1_m.5621	TRINITY_DN102883_c0_g1_m.5621 Kri1_C domain-containing protein	String	CAMK/CAMK1
26	TRINITY_DN100739_c1_g1_m.1352-570S	PREDICTED: ATP-dependent RNA helicase-like protein DB10 isoform X1 [Phoenix dactylifera]	SSDRHYCSPPPPRRE	TRINITY_DN100444_c0_g1_m.763	TRINITY_DN100444_c0_g1_m.763 Sas10 domain-containing protein	String	TKL/IRAK
		PREDICTED: ATP-dependent RNA helicase-like protein DB10 isoform X1 [Phoenix dactylifera]	SSDRHYCSPPPPRRE	TRINITY_DN100682_c2_g1_m.1249	TRINITY_DN100682_c2_g1_m.1249 DEAD-box ATP-dependent RNA helicase 36	String	TKL/IRAK
		PREDICTED: ATP-dependent RNA helicase-like protein DB10 isoform X1 [Phoenix dactylifera]	SSDRHYCSPPPPRRE	TRINITY_DN100914_c3_g4_m.1667	TRINITY_DN100914_c3_g4_m.1667 DEAD-box ATP-dependent RNA helicase 28	String	TKL/IRAK
		PREDICTED: ATP-dependent RNA helicase-like protein DB10 isoform X1 [Phoenix dactylifera]	SSDRHYCSPPPPRRE	TRINITY_DN101753_c0_g1_m.3314	TRINITY_DN101753_c0_g1_m.3314 neuroguidin	String	TKL/IRAK
		PREDICTED: ATP-dependent RNA helicase-like protein DB10 isoform X1 [Phoenix dactylifera]	SSDRHYCSPPPPRRE	TRINITY_DN101801_c0_g3_m.3396	TRINITY_DN101801_c0_g3_m.3396 RNA helicase	String	TKL/IRAK
		PREDICTED: ATP-dependent RNA helicase-like protein DB10 isoform X1 [Phoenix dactylifera]	SSDRHYCSPPPPRRE	TRINITY_DN101843_c1_g1_m.3469	TRINITY_DN101843_c1_g1_m.3469 Brix domain-containing protein	String	TKL/IRAK
		PREDICTED: ATP-dependent RNA helicase-like protein DB10 isoform X1 [Phoenix dactylifera]	SSDRHYCSPPPPRRE	TRINITY_DN101940_c0_g1_m.3637	TRINITY_DN101940_c0_g1_m.3637 Bms1-type G domain-containing protein	String	TKL/IRAK
		PREDICTED: ATP-dependent RNA helicase-like protein DB10 isoform X1 [Phoenix dactylifera]	SSDRHYCSPPPPRRE	TRINITY_DN105136_c2_g1_m.10622	TRINITY_DN105136_c2_g1_m.10622 ribosomal RNA processing protein 1 homolog B-like	String	TKL/IRAK
		PREDICTED: ATP-dependent RNA helicase-like protein DB10 isoform X1 [Phoenix dactylifera]	SSDRHYCSPPPPRRE	TRINITY_DN105601_c0_g3_m.11636	TRINITY_DN105601_c0_g3_m.11636 NUC173 domain-containing protein	String	CMGC/CDK
		PREDICTED: ATP-dependent RNA helicase-like protein DB10 isoform X1 [Phoenix dactylifera]	SSDRHYCSPPPPRRE	TRINITY_DN112186_c0_g1_m.13114	TRINITY_DN112186_c0_g1_m.13114 Helicase ATP-binding domain-containing protein	String	TKL/IRAK
		PREDICTED: ATP-dependent RNA helicase-like protein DB10 isoform X1 [Phoenix dactylifera]	SSDRHYCSPPPPRRE	TRINITY_DN50255_c0_g1_m.16546	TRINITY_DN50255_c0_g1_m.16546 RNA helicase	String	TKL/IRAK
		PREDICTED: ATP-dependent RNA helicase-like protein DB10 isoform X1 [Phoenix dactylifera]	SSDRHYCSPPPPRRE	TRINITY_DN7063_c0_g1_m.18164	TRINITY_DN7063_c0_g1_m.18164 DEAD-box ATP-dependent RNA helicase 57-like	String	TKL/IRAK
		PREDICTED: ATP-dependent RNA helicase-like protein DB10 isoform X1 [Phoenix dactylifera]	SSDRHYCSPPPPRRE	TRINITY_DN92023_c0_g1_m.25235	TRINITY_DN92023_c0_g1_m.25235 DEAD-box ATP-dependent RNA helicase 13	String	TKL/IRAK
		PREDICTED: ATP-dependent RNA helicase-like protein DB10 isoform X1 [Phoenix dactylifera]	SSDRHYCSPPPPRRE	TRINITY_DN92138_c0_g1_m.25351	TRINITY_DN92138_c0_g1_m.25351 Ribonucloprotein	String	TKL/IRAK
		PREDICTED: ATP-dependent RNA helicase-like protein DB10 isoform X1 [Phoenix dactylifera]	SSDRHYCSPPPPRRE	TRINITY_DN95750_c1_g1_m.29560	TRINITY_DN95750_c1_g1_m.29560 DEAD-box ATP-dependent RNA helicase 29	String	TKL/IRAK
		PREDICTED: ATP-dependent RNA helicase-like protein DB10 isoform X1 [Phoenix dactylifera]	SSDRHYCSPPPPRRE	TRINITY_DN96564_c0_g1_m.30732	TRINITY_DN96564_c0_g1_m.30732 Brix domain-containing protein	String	TKL/IRAK
27	TRINITY_DN100739_c1_g1_m.1352-587S	PREDICTED: ATP-dependent RNA helicase-like protein DB10 isoform X1 [Phoenix dactylifera]	IDCHRGPSPPKKKIF	TRINITY_DN105601_c0_g3_m.11636	TRINITY_DN105601_c0_g3_m.11636 NUC173 domain-containing protein	String	CMGC/CDK
28	TRINITY_DN100742_c0_g1_m.1360-500S	PREDICTED: serine/threonine-protein phosphatase BSL1 homolog [Musa acuminata subsp. malaccensis]	GGLIRQLSLDHFENE	TRINITY_DN102956_c1_g1_m.5775	TRINITY_DN102956_c1_g1_m.5775 Protein phosphatase 2C and cyclic nucleotide-binding/kinase domain-containing protein	String	AGC/PKA
29	TRINITY_DN100742_c0_g1_m.1360-531S	PREDICTED: serine/threonine-protein phosphatase BSL1 homolog [Musa acuminata subsp. malaccensis]	KFLNRQKSPQGLHKK	TRINITY_DN101573_c0_g1_m.2968	TRINITY_DN101573_c0_g1_m.2968 Exocyst complex component	String	CMGC/DYRK
		PREDICTED: serine/threonine-protein phosphatase BSL1 homolog [Musa acuminata subsp. malaccensis]	KFLNRQKSPQGLHKK	TRINITY_DN102134_c1_g3_m.4030	TRINITY_DN102134_c1_g3_m.4030 DNA-directed RNA polymerase E subunit 1	String	CMGC/MAPK
		PREDICTED: serine/threonine-protein phosphatase BSL1 homolog [Musa acuminata subsp. malaccensis]	KFLNRQKSPQGLHKK	TRINITY_DN102774_c0_g1_m.5381	TRINITY_DN102774_c0_g1_m.5381 Serine/threonine-protein kinase AFC2	String	CMGC/DYRK
		PREDICTED: serine/threonine-protein phosphatase BSL1 homolog [Musa acuminata subsp. malaccensis]	KFLNRQKSPQGLHKK	TRINITY_DN102956_c1_g1_m.5775	TRINITY_DN102956_c1_g1_m.5775 Protein phosphatase 2C and cyclic nucleotide-binding/kinase domain-containing protein	String	AGC/PKA
		PREDICTED: serine/threonine-protein phosphatase BSL1 homolog [Musa acuminata subsp. malaccensis]	KFLNRQKSPQGLHKK	TRINITY_DN104065_c1_g1_m.8208	TRINITY_DN104065_c1_g1_m.8208 Mitogen-activated protein kinase	String	CMGC/MAPK
		PREDICTED: serine/threonine-protein phosphatase BSL1 homolog [Musa acuminata subsp. malaccensis]	KFLNRQKSPQGLHKK	TRINITY_DN109624_c0_g1_m.12956	TRINITY_DN109624_c0_g1_m.12956 Mitogen-activated protein kinase	String	CMGC/MAPK
		PREDICTED: serine/threonine-protein phosphatase BSL1 homolog [Musa acuminata subsp. malaccensis]	KFLNRQKSPQGLHKK	TRINITY_DN117377_c0_g1_m.13512	TRINITY_DN117377_c0_g1_m.13512 Mitogen-activated protein kinase	String	CMGC/MAPK
		PREDICTED: serine/threonine-protein phosphatase BSL1 homolog [Musa acuminata subsp. malaccensis]	KFLNRQKSPQGLHKK	TRINITY_DN82971_c0_g1_m.20298	TRINITY_DN82971_c0_g1_m.20298 Mitogen-activated protein kinase	String	CMGC/MAPK
		PREDICTED: serine/threonine-protein phosphatase BSL1 homolog [Musa acuminata subsp. malaccensis]	KFLNRQKSPQGLHKK	TRINITY_DN88372_c0_g1_m.22502	TRINITY_DN88372_c0_g1_m.22502 Mitogen-activated protein kinase	String	CMGC/MAPK
		PREDICTED: serine/threonine-protein phosphatase BSL1 homolog [Musa acuminata subsp. malaccensis]	KFLNRQKSPQGLHKK	TRINITY_DN91290_c1_g2_m.24590	TRINITY_DN91290_c1_g2_m.24590 Mitogen-activated protein kinase	String	CMGC/MAPK
		PREDICTED: serine/threonine-protein phosphatase BSL1 homolog [Musa acuminata subsp. malaccensis]	KFLNRQKSPQGLHKK	TRINITY_DN93598_c0_g1_m.26839	TRINITY_DN93598_c0_g1_m.26839 Serine/threonine-protein kinase AFC3	String	CMGC/DYRK
		PREDICTED: serine/threonine-protein phosphatase BSL1 homolog [Musa acuminata subsp. malaccensis]	KFLNRQKSPQGLHKK	TRINITY_DN93638_c2_g1_m.26892	TRINITY_DN93638_c2_g1_m.26892 Mitogen-activated protein kinase	String	CMGC/MAPK
		PREDICTED: serine/threonine-protein phosphatase BSL1 homolog [Musa acuminata subsp. malaccensis]	KFLNRQKSPQGLHKK	TRINITY_DN94858_c0_g1_m.28329	TRINITY_DN94858_c0_g1_m.28329 Mitogen-activated protein kinase	String	CMGC/MAPK
		PREDICTED: serine/threonine-protein phosphatase BSL1 homolog [Musa acuminata subsp. malaccensis]	KFLNRQKSPQGLHKK	TRINITY_DN97786_c1_g2_m.32541	TRINITY_DN97786_c1_g2_m.32541 Mitogen-activated protein kinase	String	CMGC/MAPK
		PREDICTED: serine/threonine-protein phosphatase BSL1 homolog [Musa acuminata subsp. malaccensis]	KFLNRQKSPQGLHKK	TRINITY_DN99652_c0_g1_m.35592	TRINITY_DN99652_c0_g1_m.35592 Mitogen-activated protein kinase	String	CMGC/MAPK
		PREDICTED: serine/threonine-protein phosphatase BSL1 homolog [Musa acuminata subsp. malaccensis]	KFLNRQKSPQGLHKK	TRINITY_DN99788_c0_g1_m.35808	TRINITY_DN99788_c0_g1_m.35808 Serine/threonine-protein kinase AFC2	String	CMGC/DYRK
30	TRINITY_DN100742_c0_g1_m.1360-852S	PREDICTED: serine/threonine-protein phosphatase BSL1 homolog [Musa acuminata subsp. malaccensis]	PLQSPESSPERVLED	TRINITY_DN101573_c0_g1_m.2968	TRINITY_DN101573_c0_g1_m.2968 Exocyst complex component	String	CMGC/DYRK
		PREDICTED: serine/threonine-protein phosphatase BSL1 homolog [Musa acuminata subsp. malaccensis]	PLQSPESSPERVLED	TRINITY_DN102134_c1_g3_m.4030	TRINITY_DN102134_c1_g3_m.4030 DNA-directed RNA polymerase E subunit 1	String	CMGC/MAPK
		PREDICTED: serine/threonine-protein phosphatase BSL1 homolog [Musa acuminata subsp. malaccensis]	PLQSPESSPERVLED	TRINITY_DN102774_c0_g1_m.5381	TRINITY_DN102774_c0_g1_m.5381 Serine/threonine-protein kinase AFC2	String	CMGC/DYRK
		PREDICTED: serine/threonine-protein phosphatase BSL1 homolog [Musa acuminata subsp. malaccensis]	PLQSPESSPERVLED	TRINITY_DN104065_c1_g1_m.8208	TRINITY_DN104065_c1_g1_m.8208 Mitogen-activated protein kinase	String	CMGC/MAPK
		PREDICTED: serine/threonine-protein phosphatase BSL1 homolog [Musa acuminata subsp. malaccensis]	PLQSPESSPERVLED	TRINITY_DN105283_c1_g1_m.10959	TRINITY_DN105283_c1_g1_m.10959 Kinesin-like calmodulin-binding protein like	String	STE/STE11
		PREDICTED: serine/threonine-protein phosphatase BSL1 homolog [Musa acuminata subsp. malaccensis]	PLQSPESSPERVLED	TRINITY_DN109624_c0_g1_m.12956	TRINITY_DN109624_c0_g1_m.12956 Mitogen-activated protein kinase	String	CMGC/MAPK
		PREDICTED: serine/threonine-protein phosphatase BSL1 homolog [Musa acuminata subsp. malaccensis]	PLQSPESSPERVLED	TRINITY_DN117377_c0_g1_m.13512	TRINITY_DN117377_c0_g1_m.13512 Mitogen-activated protein kinase	String	CMGC/MAPK
		PREDICTED: serine/threonine-protein phosphatase BSL1 homolog [Musa acuminata subsp. malaccensis]	PLQSPESSPERVLED	TRINITY_DN62488_c0_g1_m.17409	TRINITY_DN62488_c0_g1_m.17409 Glycogen synthase kinase-3 beta	String	CMGC/GSK
		PREDICTED: serine/threonine-protein phosphatase BSL1 homolog [Musa acuminata subsp. malaccensis]	PLQSPESSPERVLED	TRINITY_DN82210_c1_g1_m.20143	TRINITY_DN82210_c1_g1_m.20143 Shaggy-related protein kinase eta	String	CMGC/GSK
		PREDICTED: serine/threonine-protein phosphatase BSL1 homolog [Musa acuminata subsp. malaccensis]	PLQSPESSPERVLED	TRINITY_DN82971_c0_g1_m.20298	TRINITY_DN82971_c0_g1_m.20298 Mitogen-activated protein kinase	String	CMGC/MAPK
		PREDICTED: serine/threonine-protein phosphatase BSL1 homolog [Musa acuminata subsp. malaccensis]	PLQSPESSPERVLED	TRINITY_DN88372_c0_g1_m.22502	TRINITY_DN88372_c0_g1_m.22502 Mitogen-activated protein kinase	String	CMGC/MAPK
		PREDICTED: serine/threonine-protein phosphatase BSL1 homolog [Musa acuminata subsp. malaccensis]	PLQSPESSPERVLED	TRINITY_DN91290_c1_g2_m.24590	TRINITY_DN91290_c1_g2_m.24590 Mitogen-activated protein kinase	String	CMGC/MAPK
		PREDICTED: serine/threonine-protein phosphatase BSL1 homolog [Musa acuminata subsp. malaccensis]	PLQSPESSPERVLED	TRINITY_DN93365_c1_g2_m.26560	TRINITY_DN93365_c1_g2_m.26560 Shaggy-related protein kinase NtK-1	String	CMGC/GSK
		PREDICTED: serine/threonine-protein phosphatase BSL1 homolog [Musa acuminata subsp. malaccensis]	PLQSPESSPERVLED	TRINITY_DN93598_c0_g1_m.26839	TRINITY_DN93598_c0_g1_m.26839 Serine/threonine-protein kinase AFC3	String	CMGC/DYRK
		PREDICTED: serine/threonine-protein phosphatase BSL1 homolog [Musa acuminata subsp. malaccensis]	PLQSPESSPERVLED	TRINITY_DN93638_c2_g1_m.26892	TRINITY_DN93638_c2_g1_m.26892 Mitogen-activated protein kinase	String	CMGC/MAPK
		PREDICTED: serine/threonine-protein phosphatase BSL1 homolog [Musa acuminata subsp. malaccensis]	PLQSPESSPERVLED	TRINITY_DN94858_c0_g1_m.28329	TRINITY_DN94858_c0_g1_m.28329 Mitogen-activated protein kinase	String	CMGC/MAPK
		PREDICTED: serine/threonine-protein phosphatase BSL1 homolog [Musa acuminata subsp. malaccensis]	PLQSPESSPERVLED	TRINITY_DN97786_c1_g2_m.32541	TRINITY_DN97786_c1_g2_m.32541 Mitogen-activated protein kinase	String	CMGC/MAPK
		PREDICTED: serine/threonine-protein phosphatase BSL1 homolog [Musa acuminata subsp. malaccensis]	PLQSPESSPERVLED	TRINITY_DN98018_c2_g2_m.32925	TRINITY_DN98018_c2_g2_m.32925 Shaggy-related protein kinase zeta	String	CMGC/GSK
		PREDICTED: serine/threonine-protein phosphatase BSL1 homolog [Musa acuminata subsp. malaccensis]	PLQSPESSPERVLED	TRINITY_DN98873_c0_g2_m.34288	TRINITY_DN98873_c0_g2_m.34288 Kinesin-like calmodulin-binding protein like	String	STE/STE11
		PREDICTED: serine/threonine-protein phosphatase BSL1 homolog [Musa acuminata subsp. malaccensis]	PLQSPESSPERVLED	TRINITY_DN99574_c0_g1_m.35434	TRINITY_DN99574_c0_g1_m.35434 Putative shaggy-related protein kinase epsilon-like	String	CMGC/GSK
		PREDICTED: serine/threonine-protein phosphatase BSL1 homolog [Musa acuminata subsp. malaccensis]	PLQSPESSPERVLED	TRINITY_DN99574_c1_g1_m.35437	TRINITY_DN99574_c1_g1_m.35437 Shaggy-related protein kinase theta	String	CMGC/GSK
		PREDICTED: serine/threonine-protein phosphatase BSL1 homolog [Musa acuminata subsp. malaccensis]	PLQSPESSPERVLED	TRINITY_DN99574_c2_g1_m.35438	TRINITY_DN99574_c2_g1_m.35438 Putative shaggy-related protein kinase epsilon-like	String	CMGC/GSK
		PREDICTED: serine/threonine-protein phosphatase BSL1 homolog [Musa acuminata subsp. malaccensis]	PLQSPESSPERVLED	TRINITY_DN99652_c0_g1_m.35592	TRINITY_DN99652_c0_g1_m.35592 Mitogen-activated protein kinase	String	CMGC/MAPK
		PREDICTED: serine/threonine-protein phosphatase BSL1 homolog [Musa acuminata subsp. malaccensis]	PLQSPESSPERVLED	TRINITY_DN99788_c0_g1_m.35808	TRINITY_DN99788_c0_g1_m.35808 Serine/threonine-protein kinase AFC2	String	CMGC/DYRK
31	TRINITY_DN100742_c0_g1_m.1360-872T	PREDICTED: serine/threonine-protein phosphatase BSL1 homolog [Musa acuminata subsp. malaccensis]	LNTQRPPTPTRGRPQ	TRINITY_DN101573_c0_g1_m.2968	TRINITY_DN101573_c0_g1_m.2968 Exocyst complex component	String	CMGC/DYRK
		PREDICTED: serine/threonine-protein phosphatase BSL1 homolog [Musa acuminata subsp. malaccensis]	LNTQRPPTPTRGRPQ	TRINITY_DN102134_c1_g3_m.4030	TRINITY_DN102134_c1_g3_m.4030 DNA-directed RNA polymerase E subunit 1	String	CMGC/MAPK
		PREDICTED: serine/threonine-protein phosphatase BSL1 homolog [Musa acuminata subsp. malaccensis]	LNTQRPPTPTRGRPQ	TRINITY_DN102774_c0_g1_m.5381	TRINITY_DN102774_c0_g1_m.5381 Serine/threonine-protein kinase AFC2	String	CMGC/DYRK
		PREDICTED: serine/threonine-protein phosphatase BSL1 homolog [Musa acuminata subsp. malaccensis]	LNTQRPPTPTRGRPQ	TRINITY_DN102956_c1_g1_m.5775	TRINITY_DN102956_c1_g1_m.5775 Protein phosphatase 2C and cyclic nucleotide-binding/kinase domain-containing protein	String	AGC/PKA
		PREDICTED: serine/threonine-protein phosphatase BSL1 homolog [Musa acuminata subsp. malaccensis]	LNTQRPPTPTRGRPQ	TRINITY_DN104065_c1_g1_m.8208	TRINITY_DN104065_c1_g1_m.8208 Mitogen-activated protein kinase	String	CMGC/MAPK
		PREDICTED: serine/threonine-protein phosphatase BSL1 homolog [Musa acuminata subsp. malaccensis]	LNTQRPPTPTRGRPQ	TRINITY_DN109624_c0_g1_m.12956	TRINITY_DN109624_c0_g1_m.12956 Mitogen-activated protein kinase	String	CMGC/MAPK
		PREDICTED: serine/threonine-protein phosphatase BSL1 homolog [Musa acuminata subsp. malaccensis]	LNTQRPPTPTRGRPQ	TRINITY_DN117377_c0_g1_m.13512	TRINITY_DN117377_c0_g1_m.13512 Mitogen-activated protein kinase	String	CMGC/MAPK
		PREDICTED: serine/threonine-protein phosphatase BSL1 homolog [Musa acuminata subsp. malaccensis]	LNTQRPPTPTRGRPQ	TRINITY_DN62488_c0_g1_m.17409	TRINITY_DN62488_c0_g1_m.17409 Glycogen synthase kinase-3 beta	String	CMGC/GSK
		PREDICTED: serine/threonine-protein phosphatase BSL1 homolog [Musa acuminata subsp. malaccensis]	LNTQRPPTPTRGRPQ	TRINITY_DN82210_c1_g1_m.20143	TRINITY_DN82210_c1_g1_m.20143 Shaggy-related protein kinase eta	String	CMGC/GSK
		PREDICTED: serine/threonine-protein phosphatase BSL1 homolog [Musa acuminata subsp. malaccensis]	LNTQRPPTPTRGRPQ	TRINITY_DN82971_c0_g1_m.20298	TRINITY_DN82971_c0_g1_m.20298 Mitogen-activated protein kinase	String	CMGC/MAPK
		PREDICTED: serine/threonine-protein phosphatase BSL1 homolog [Musa acuminata subsp. malaccensis]	LNTQRPPTPTRGRPQ	TRINITY_DN88372_c0_g1_m.22502	TRINITY_DN88372_c0_g1_m.22502 Mitogen-activated protein kinase	String	CMGC/MAPK
		PREDICTED: serine/threonine-protein phosphatase BSL1 homolog [Musa acuminata subsp. malaccensis]	LNTQRPPTPTRGRPQ	TRINITY_DN91290_c1_g2_m.24590	TRINITY_DN91290_c1_g2_m.24590 Mitogen-activated protein kinase	String	CMGC/MAPK
		PREDICTED: serine/threonine-protein phosphatase BSL1 homolog [Musa acuminata subsp. malaccensis]	LNTQRPPTPTRGRPQ	TRINITY_DN93365_c1_g2_m.26560	TRINITY_DN93365_c1_g2_m.26560 Shaggy-related protein kinase NtK-1	String	CMGC/GSK
		PREDICTED: serine/threonine-protein phosphatase BSL1 homolog [Musa acuminata subsp. malaccensis]	LNTQRPPTPTRGRPQ	TRINITY_DN93598_c0_g1_m.26839	TRINITY_DN93598_c0_g1_m.26839 Serine/threonine-protein kinase AFC3	String	CMGC/DYRK
		PREDICTED: serine/threonine-protein phosphatase BSL1 homolog [Musa acuminata subsp. malaccensis]	LNTQRPPTPTRGRPQ	TRINITY_DN93638_c2_g1_m.26892	TRINITY_DN93638_c2_g1_m.26892 Mitogen-activated protein kinase	String	CMGC/MAPK
		PREDICTED: serine/threonine-protein phosphatase BSL1 homolog [Musa acuminata subsp. malaccensis]	LNTQRPPTPTRGRPQ	TRINITY_DN94858_c0_g1_m.28329	TRINITY_DN94858_c0_g1_m.28329 Mitogen-activated protein kinase	String	CMGC/MAPK
		PREDICTED: serine/threonine-protein phosphatase BSL1 homolog [Musa acuminata subsp. malaccensis]	LNTQRPPTPTRGRPQ	TRINITY_DN97786_c1_g2_m.32541	TRINITY_DN97786_c1_g2_m.32541 Mitogen-activated protein kinase	String	CMGC/MAPK
		PREDICTED: serine/threonine-protein phosphatase BSL1 homolog [Musa acuminata subsp. malaccensis]	LNTQRPPTPTRGRPQ	TRINITY_DN98018_c2_g2_m.32925	TRINITY_DN98018_c2_g2_m.32925 Shaggy-related protein kinase zeta	String	CMGC/GSK
		PREDICTED: serine/threonine-protein phosphatase BSL1 homolog [Musa acuminata subsp. malaccensis]	LNTQRPPTPTRGRPQ	TRINITY_DN99574_c0_g1_m.35434	TRINITY_DN99574_c0_g1_m.35434 Putative shaggy-related protein kinase epsilon-like	String	CMGC/GSK
		PREDICTED: serine/threonine-protein phosphatase BSL1 homolog [Musa acuminata subsp. malaccensis]	LNTQRPPTPTRGRPQ	TRINITY_DN99574_c1_g1_m.35437	TRINITY_DN99574_c1_g1_m.35437 Shaggy-related protein kinase theta	String	CMGC/GSK
		PREDICTED: serine/threonine-protein phosphatase BSL1 homolog [Musa acuminata subsp. malaccensis]	LNTQRPPTPTRGRPQ	TRINITY_DN99574_c2_g1_m.35438	TRINITY_DN99574_c2_g1_m.35438 Putative shaggy-related protein kinase epsilon-like	String	CMGC/GSK
		PREDICTED: serine/threonine-protein phosphatase BSL1 homolog [Musa acuminata subsp. malaccensis]	LNTQRPPTPTRGRPQ	TRINITY_DN99652_c0_g1_m.35592	TRINITY_DN99652_c0_g1_m.35592 Mitogen-activated protein kinase	String	CMGC/MAPK
		PREDICTED: serine/threonine-protein phosphatase BSL1 homolog [Musa acuminata subsp. malaccensis]	LNTQRPPTPTRGRPQ	TRINITY_DN99788_c0_g1_m.35808	TRINITY_DN99788_c0_g1_m.35808 Serine/threonine-protein kinase AFC2	String	CMGC/DYRK
32	TRINITY_DN100754_c0_g2_m.1384-96S	rubredoxin family protein [Arabidopsis thaliana]	GLTLGQKSGGGVVIT	TRINITY_DN105113_c0_g1_m.10566	TRINITY_DN105113_c0_g1_m.10566 Peptidylprolyl isomerase	String	TKL/IRAK
		rubredoxin family protein [Arabidopsis thaliana]	GLTLGQKSGGGVVIT	TRINITY_DN85679_c0_g1_m.21216	TRINITY_DN85679_c0_g1_m.21216 Photosystem II reaction center Psb28 protein	String	TKL/IRAK
		rubredoxin family protein [Arabidopsis thaliana]	GLTLGQKSGGGVVIT	TRINITY_DN89518_c0_g2_m.23181	TRINITY_DN89518_c0_g2_m.23181 Lycopene epsilon cyclase, chloroplastic	String	TKL/IRAK
		rubredoxin family protein [Arabidopsis thaliana]	GLTLGQKSGGGVVIT	TRINITY_DN91011_c0_g1_m.24349	TRINITY_DN91011_c0_g1_m.24349 Rhodanese-like domain-containing protein 4, chloroplastic	String	TKL/IRAK
		rubredoxin family protein [Arabidopsis thaliana]	GLTLGQKSGGGVVIT	TRINITY_DN99487_c1_g1_m.35311	TRINITY_DN99487_c1_g1_m.35311 NAD(P)-bd_dom domain-containing protein	String	TKL/IRAK
33	TRINITY_DN100903_c0_g1_m.1642-526S	putative NAD kinase 3 [Asparagus officinalis]	WNLRKIQSFDGPRDL	TRINITY_DN101438_c0_g1_m.2694	TRINITY_DN101438_c0_g1_m.2694 Glucose-6-phosphate isomerase	String	CMGC/MAPK
		putative NAD kinase 3 [Asparagus officinalis]	WNLRKIQSFDGPRDL	TRINITY_DN99674_c1_g2_m.35627	TRINITY_DN99674_c1_g2_m.35627 Putative rRNA-processing protein EBP2 like	String	TKL/MLK
34	TRINITY_DN100911_c0_g1_m.1660-77S	PREDICTED: E3 ubiquitin-protein ligase UPL4 [Elaeis guineensis]	SAYGSCESDDDLHHH	TRINITY_DN103572_c0_g4_m.7147	TRINITY_DN103572_c0_g4_m.7147 transcription initiation factor TFIID subunit 1	String	Atypical/TAF1
35	TRINITY_DN100927_c0_g1_m.1686-718S	RNA ligase, putative [Medicago truncatula]	LEQYARRSPQNQVLI	TRINITY_DN96820_c1_g1_m.31112	TRINITY_DN96820_c1_g1_m.31112 Auxin response factor	String	CMGC/CDK
36	TRINITY_DN101062_c0_g1_m.1946-502S	DEAD-box ATP-dependent RNA helicase 46 [Ananas comosus]	RKFGAPDSPNISVDA	TRINITY_DN105601_c0_g3_m.11636	TRINITY_DN105601_c0_g3_m.11636 NUC173 domain-containing protein	String	CMGC/CDK
37	TRINITY_DN101077_c2_g1_m.1974-286S	PREDICTED: 26S proteasome non-ATPase regulatory subunit 1 homolog A-like [Musa acuminata subsp. malaccensis]	ASLPDDGSVGMKSEN	TRINITY_DN102486_c1_g1_m.4787	TRINITY_DN102486_c1_g1_m.4787 Katanin p60 ATPase-containing subunit A1	String	CK1/CK1
		PREDICTED: 26S proteasome non-ATPase regulatory subunit 1 homolog A-like [Musa acuminata subsp. malaccensis]	ASLPDDGSVGMKSEN	TRINITY_DN102600_c0_g1_m.5048	TRINITY_DN102600_c0_g1_m.5048 26S proteasome regulatory subunit S10B-like B	String	CK1/CK1
		PREDICTED: 26S proteasome non-ATPase regulatory subunit 1 homolog A-like [Musa acuminata subsp. malaccensis]	ASLPDDGSVGMKSEN	TRINITY_DN103856_c1_g1_m.7768	TRINITY_DN103856_c1_g1_m.7768 Cell division control protein 48 like B	String	CK1/CK1
		PREDICTED: 26S proteasome non-ATPase regulatory subunit 1 homolog A-like [Musa acuminata subsp. malaccensis]	ASLPDDGSVGMKSEN	TRINITY_DN104086_c0_g3_m.8258	TRINITY_DN104086_c0_g3_m.8258 ATPase family AAA domain-containing protein 1-A isoform X3	String	CK1/CK1
		PREDICTED: 26S proteasome non-ATPase regulatory subunit 1 homolog A-like [Musa acuminata subsp. malaccensis]	ASLPDDGSVGMKSEN	TRINITY_DN104481_c0_g11_m.9096	TRINITY_DN104481_c0_g11_m.9096 26S protease regulatory subunit 8 like A	String	CK1/CK1
		PREDICTED: 26S proteasome non-ATPase regulatory subunit 1 homolog A-like [Musa acuminata subsp. malaccensis]	ASLPDDGSVGMKSEN	TRINITY_DN104481_c0_g3_m.9100	TRINITY_DN104481_c0_g3_m.9100 26S proteasome regulatory subunit T6	String	CK1/CK1
		PREDICTED: 26S proteasome non-ATPase regulatory subunit 1 homolog A-like [Musa acuminata subsp. malaccensis]	ASLPDDGSVGMKSEN	TRINITY_DN105328_c1_g1_m.11051	TRINITY_DN105328_c1_g1_m.11051 ATPase family AAA domain-containing protein	String	CK1/CK1
		PREDICTED: 26S proteasome non-ATPase regulatory subunit 1 homolog A-like [Musa acuminata subsp. malaccensis]	ASLPDDGSVGMKSEN	TRINITY_DN88657_c0_g1_m.22651	TRINITY_DN88657_c0_g1_m.22651 26S protease regulatory subunit 6A like	String	CK1/CK1
		PREDICTED: 26S proteasome non-ATPase regulatory subunit 1 homolog A-like [Musa acuminata subsp. malaccensis]	ASLPDDGSVGMKSEN	TRINITY_DN94547_c2_g2_m.27971	TRINITY_DN94547_c2_g2_m.27971 Cell division cycle protein 48 like	String	CK1/CK1
		PREDICTED: 26S proteasome non-ATPase regulatory subunit 1 homolog A-like [Musa acuminata subsp. malaccensis]	ASLPDDGSVGMKSEN	TRINITY_DN95525_c0_g1_m.29253	TRINITY_DN95525_c0_g1_m.29253 26S protease regulatory subunit 6B like	String	CK1/CK1
		PREDICTED: 26S proteasome non-ATPase regulatory subunit 1 homolog A-like [Musa acuminata subsp. malaccensis]	ASLPDDGSVGMKSEN	TRINITY_DN97599_c0_g2_m.32264	TRINITY_DN97599_c0_g2_m.32264 ATPase family AAA domain-containing protein	String	CK1/CK1
		PREDICTED: 26S proteasome non-ATPase regulatory subunit 1 homolog A-like [Musa acuminata subsp. malaccensis]	ASLPDDGSVGMKSEN	TRINITY_DN98035_c2_g1_m.32951	TRINITY_DN98035_c2_g1_m.32951 Katanin p60 ATPase-containing subunit A1	String	CK1/CK1
38	TRINITY_DN101088_c1_g4_m.1994-24S	PREDICTED: LOW QUALITY PROTEIN: phosphatidate cytidylyltransferase 1-like [Phoenix dactylifera]	RLRHRKRSSEVPPEV	TRINITY_DN100070_c0_g1_m.102	TRINITY_DN100070_c0_g1_m.102 Phospholipase D	String	TKL/IRAK
		PREDICTED: LOW QUALITY PROTEIN: phosphatidate cytidylyltransferase 1-like [Phoenix dactylifera]	RLRHRKRSSEVPPEV	TRINITY_DN100082_c2_g6_m.125	TRINITY_DN100082_c2_g6_m.125 dTMP kinase	String	TKL/IRAK
		PREDICTED: LOW QUALITY PROTEIN: phosphatidate cytidylyltransferase 1-like [Phoenix dactylifera]	RLRHRKRSSEVPPEV	TRINITY_DN100548_c0_g1_m.966	TRINITY_DN100548_c0_g1_m.966 Phospholipase	String	TKL/IRAK
		PREDICTED: LOW QUALITY PROTEIN: phosphatidate cytidylyltransferase 1-like [Phoenix dactylifera]	RLRHRKRSSEVPPEV	TRINITY_DN102642_c0_g2_m.5135	TRINITY_DN102642_c0_g2_m.5135 Phospholipase D beta 1	String	TKL/IRAK
		PREDICTED: LOW QUALITY PROTEIN: phosphatidate cytidylyltransferase 1-like [Phoenix dactylifera]	RLRHRKRSSEVPPEV	TRINITY_DN103778_c0_g1_m.7605	TRINITY_DN103778_c0_g1_m.7605 Pentatricopeptide repeat-containing protein	String	TKL/IRAK
		PREDICTED: LOW QUALITY PROTEIN: phosphatidate cytidylyltransferase 1-like [Phoenix dactylifera]	RLRHRKRSSEVPPEV	TRINITY_DN48604_c0_g1_m.16454	TRINITY_DN48604_c0_g1_m.16454 Ethanolamine-phosphate cytidylyltransferase	String	CAMK/CAMKL
		PREDICTED: LOW QUALITY PROTEIN: phosphatidate cytidylyltransferase 1-like [Phoenix dactylifera]	RLRHRKRSSEVPPEV	TRINITY_DN85190_c0_g1_m.21017	TRINITY_DN85190_c0_g1_m.21017 Lycopene beta cyclase, chloroplastic/chromoplastic	String	TKL/IRAK
		PREDICTED: LOW QUALITY PROTEIN: phosphatidate cytidylyltransferase 1-like [Phoenix dactylifera]	RLRHRKRSSEVPPEV	TRINITY_DN89518_c0_g2_m.23181	TRINITY_DN89518_c0_g2_m.23181 Lycopene epsilon cyclase, chloroplastic	String	TKL/IRAK
		PREDICTED: LOW QUALITY PROTEIN: phosphatidate cytidylyltransferase 1-like [Phoenix dactylifera]	RLRHRKRSSEVPPEV	TRINITY_DN90172_c0_g2_m.23664	TRINITY_DN90172_c0_g2_m.23664 3-oxoacyl-[acyl-carrier-protein] reductase	String	TKL/IRAK
		PREDICTED: LOW QUALITY PROTEIN: phosphatidate cytidylyltransferase 1-like [Phoenix dactylifera]	RLRHRKRSSEVPPEV	TRINITY_DN95709_c0_g1_m.29508	TRINITY_DN95709_c0_g1_m.29508 Choline-phosphate cytidylyltransferase	String	CAMK/CAMKL
		PREDICTED: LOW QUALITY PROTEIN: phosphatidate cytidylyltransferase 1-like [Phoenix dactylifera]	RLRHRKRSSEVPPEV	TRINITY_DN96764_c0_g2_m.31022	TRINITY_DN96764_c0_g2_m.31022 Choline-phosphate cytidylyltransferase	String	CAMK/CAMKL
		PREDICTED: LOW QUALITY PROTEIN: phosphatidate cytidylyltransferase 1-like [Phoenix dactylifera]	RLRHRKRSSEVPPEV	TRINITY_DN98447_c0_g1_m.33631	TRINITY_DN98447_c0_g1_m.33631 CDP-diacylglycerol--glycerol-3-phosphate 3-phosphatidyltransferase	String	TKL/IRAK
		PREDICTED: LOW QUALITY PROTEIN: phosphatidate cytidylyltransferase 1-like [Phoenix dactylifera]	RLRHRKRSSEVPPEV	TRINITY_DN99292_c0_g1_m.34995	TRINITY_DN99292_c0_g1_m.34995 Phospholipase D	String	TKL/IRAK
39	TRINITY_DN101088_c1_g4_m.1994-25S	PREDICTED: LOW QUALITY PROTEIN: phosphatidate cytidylyltransferase 1-like [Phoenix dactylifera]	LRHRKRSSEVPPEVP	TRINITY_DN100070_c0_g1_m.102	TRINITY_DN100070_c0_g1_m.102 Phospholipase D	String	TKL/IRAK
		PREDICTED: LOW QUALITY PROTEIN: phosphatidate cytidylyltransferase 1-like [Phoenix dactylifera]	LRHRKRSSEVPPEVP	TRINITY_DN100082_c2_g6_m.125	TRINITY_DN100082_c2_g6_m.125 dTMP kinase	String	TKL/IRAK
		PREDICTED: LOW QUALITY PROTEIN: phosphatidate cytidylyltransferase 1-like [Phoenix dactylifera]	LRHRKRSSEVPPEVP	TRINITY_DN100548_c0_g1_m.966	TRINITY_DN100548_c0_g1_m.966 Phospholipase	String	TKL/IRAK
		PREDICTED: LOW QUALITY PROTEIN: phosphatidate cytidylyltransferase 1-like [Phoenix dactylifera]	LRHRKRSSEVPPEVP	TRINITY_DN102642_c0_g2_m.5135	TRINITY_DN102642_c0_g2_m.5135 Phospholipase D beta 1	String	TKL/IRAK
		PREDICTED: LOW QUALITY PROTEIN: phosphatidate cytidylyltransferase 1-like [Phoenix dactylifera]	LRHRKRSSEVPPEVP	TRINITY_DN103778_c0_g1_m.7605	TRINITY_DN103778_c0_g1_m.7605 Pentatricopeptide repeat-containing protein	String	TKL/IRAK
		PREDICTED: LOW QUALITY PROTEIN: phosphatidate cytidylyltransferase 1-like [Phoenix dactylifera]	LRHRKRSSEVPPEVP	TRINITY_DN85190_c0_g1_m.21017	TRINITY_DN85190_c0_g1_m.21017 Lycopene beta cyclase, chloroplastic/chromoplastic	String	TKL/IRAK
		PREDICTED: LOW QUALITY PROTEIN: phosphatidate cytidylyltransferase 1-like [Phoenix dactylifera]	LRHRKRSSEVPPEVP	TRINITY_DN89518_c0_g2_m.23181	TRINITY_DN89518_c0_g2_m.23181 Lycopene epsilon cyclase, chloroplastic	String	TKL/IRAK
		PREDICTED: LOW QUALITY PROTEIN: phosphatidate cytidylyltransferase 1-like [Phoenix dactylifera]	LRHRKRSSEVPPEVP	TRINITY_DN90172_c0_g2_m.23664	TRINITY_DN90172_c0_g2_m.23664 3-oxoacyl-[acyl-carrier-protein] reductase	String	TKL/IRAK
		PREDICTED: LOW QUALITY PROTEIN: phosphatidate cytidylyltransferase 1-like [Phoenix dactylifera]	LRHRKRSSEVPPEVP	TRINITY_DN98447_c0_g1_m.33631	TRINITY_DN98447_c0_g1_m.33631 CDP-diacylglycerol--glycerol-3-phosphate 3-phosphatidyltransferase	String	TKL/IRAK
		PREDICTED: LOW QUALITY PROTEIN: phosphatidate cytidylyltransferase 1-like [Phoenix dactylifera]	LRHRKRSSEVPPEVP	TRINITY_DN99292_c0_g1_m.34995	TRINITY_DN99292_c0_g1_m.34995 Phospholipase D	String	TKL/IRAK
40	TRINITY_DN101099_c3_g1_m.2014-44S	PREDICTED: ADP-glucose phosphorylase [Musa acuminata subsp. malaccensis]	PSDFKSHSPTKSPNP	TRINITY_DN102272_c0_g1_m.4298	TRINITY_DN102272_c0_g1_m.4298 L-arabinokinase-like isoform X1	String	TKL/IRAK
		PREDICTED: ADP-glucose phosphorylase [Musa acuminata subsp. malaccensis]	PSDFKSHSPTKSPNP	TRINITY_DN103974_c0_g1_m.7997	TRINITY_DN103974_c0_g1_m.7997 Alpha-glucan water dikinase, chloroplastic	String	TKL/IRAK
		PREDICTED: ADP-glucose phosphorylase [Musa acuminata subsp. malaccensis]	PSDFKSHSPTKSPNP	TRINITY_DN104921_c0_g1_m.10136	TRINITY_DN104921_c0_g1_m.10136 Mannosyltransferase	String	TKL/IRAK
		PREDICTED: ADP-glucose phosphorylase [Musa acuminata subsp. malaccensis]	PSDFKSHSPTKSPNP	TRINITY_DN98534_c0_g1_m.33746	TRINITY_DN98534_c0_g1_m.33746 Galactokinase	String	TKL/MLK
41	TRINITY_DN101113_c0_g1_m.2042-253T	PREDICTED: DEAD-box ATP-dependent RNA helicase 3, chloroplastic-like [Phoenix dactylifera]	GVDVVVGTPGRIIDL	TRINITY_DN105601_c0_g3_m.11636	TRINITY_DN105601_c0_g3_m.11636 NUC173 domain-containing protein	String	CMGC/CDK
42	TRINITY_DN101113_c0_g1_m.2042-702S	PREDICTED: DEAD-box ATP-dependent RNA helicase 3, chloroplastic-like [Phoenix dactylifera]	LGGRDFDSDDEFRRG	TRINITY_DN93986_c0_g1_m.27300	TRINITY_DN93986_c0_g1_m.27300 ATP-dependent zinc metalloprotease FTSH 1, chloroplastic	String	CK1/CK1
		PREDICTED: DEAD-box ATP-dependent RNA helicase 3, chloroplastic-like [Phoenix dactylifera]	LGGRDFDSDDEFRRG	TRINITY_DN94362_c0_g1_m.27735	TRINITY_DN94362_c0_g1_m.27735 ATP-dependent zinc metalloprotease FTSH 2, chloroplastic	String	CK1/CK1
43	TRINITY_DN101113_c0_g1_m.2042-748S	PREDICTED: DEAD-box ATP-dependent RNA helicase 3, chloroplastic-like [Phoenix dactylifera]	SFGSRERSFGGACFK	TRINITY_DN102883_c0_g1_m.5621	TRINITY_DN102883_c0_g1_m.5621 Kri1_C domain-containing protein	String	CAMK/CAMK1
		PREDICTED: DEAD-box ATP-dependent RNA helicase 3, chloroplastic-like [Phoenix dactylifera]	SFGSRERSFGGACFK	TRINITY_DN86255_c0_g1_m.21498	TRINITY_DN86255_c0_g1_m.21498 Eukaryotic translation initiation factor 3 subunit H	String	TKL/RAF
44	TRINITY_DN101152_c0_g1_m.2111-282S	PREDICTED: mediator of RNA polymerase II transcription subunit 12-like [Phoenix dactylifera]	AFSRDQSSPSLLSGS	TRINITY_DN95432_c0_g1_m.29134	TRINITY_DN95432_c0_g1_m.29134 Cyclin-dependent kinase E-1	String	CMGC/CDK
45	TRINITY_DN101168_c0_g1_m.2148-1113S	PREDICTED: pre-mRNA-processing protein 40C isoform X2 [Elaeis guineensis]	NSEGKNRSPADASWR	TRINITY_DN104116_c0_g1_m.8325	TRINITY_DN104116_c0_g1_m.8325 Elongation factor 2	String	CAMK/CAMKL
		PREDICTED: pre-mRNA-processing protein 40C isoform X2 [Elaeis guineensis]	NSEGKNRSPADASWR	TRINITY_DN105063_c1_g3_m.10453	TRINITY_DN105063_c1_g3_m.10453 Serine/threonine-protein kinase AFC3	String	CMGC/DYRK
		PREDICTED: pre-mRNA-processing protein 40C isoform X2 [Elaeis guineensis]	NSEGKNRSPADASWR	TRINITY_DN81714_c1_g1_m.20014	TRINITY_DN81714_c1_g1_m.20014 Zinc finger CCCH domain-containing protein 3 isoform X8	String	CMGC/GSK
		PREDICTED: pre-mRNA-processing protein 40C isoform X2 [Elaeis guineensis]	NSEGKNRSPADASWR	TRINITY_DN90448_c0_g1_m.23891	TRINITY_DN90448_c0_g1_m.23891 Matrin-type domain-containing protein	String	CMGC/CDK
		PREDICTED: pre-mRNA-processing protein 40C isoform X2 [Elaeis guineensis]	NSEGKNRSPADASWR	TRINITY_DN91349_c0_g1_m.24659	TRINITY_DN91349_c0_g1_m.24659 Protein BUD31 like 2	String	AGC/RSK
		PREDICTED: pre-mRNA-processing protein 40C isoform X2 [Elaeis guineensis]	NSEGKNRSPADASWR	TRINITY_DN91652_c3_g3_m.24922	TRINITY_DN91652_c3_g3_m.24922 Elongation factor 2	String	CAMK/CAMKL
		PREDICTED: pre-mRNA-processing protein 40C isoform X2 [Elaeis guineensis]	NSEGKNRSPADASWR	TRINITY_DN91652_c4_g1_m.24926	TRINITY_DN91652_c4_g1_m.24926 Elongation factor 2 (Fragment)	String	CAMK/CAMKL
		PREDICTED: pre-mRNA-processing protein 40C isoform X2 [Elaeis guineensis]	NSEGKNRSPADASWR	TRINITY_DN99334_c0_g1_m.35071	TRINITY_DN99334_c0_g1_m.35071 PWI domain-containing protein	String	CMGC/CDK
		PREDICTED: pre-mRNA-processing protein 40C isoform X2 [Elaeis guineensis]	NSEGKNRSPADASWR	TRINITY_DN99785_c0_g2_m.35803	TRINITY_DN99785_c0_g2_m.35803 Elongation factor 2	String	CAMK/CAMKL
46	TRINITY_DN101168_c0_g1_m.2148-1121S	PREDICTED: pre-mRNA-processing protein 40C isoform X2 [Elaeis guineensis]	PADASWRSPRRSHVR	TRINITY_DN100739_c1_g1_m.1352	TRINITY_DN100739_c1_g1_m.1352 DEAD-box ATP-dependent RNA helicase 46	String	TKL/IRAK
		PREDICTED: pre-mRNA-processing protein 40C isoform X2 [Elaeis guineensis]	PADASWRSPRRSHVR	TRINITY_DN101820_c0_g2_m.3439	TRINITY_DN101820_c0_g2_m.3439 DEAD-box ATP-dependent RNA helicase 46	String	TKL/IRAK
		PREDICTED: pre-mRNA-processing protein 40C isoform X2 [Elaeis guineensis]	PADASWRSPRRSHVR	TRINITY_DN105059_c6_g4_m.10444	TRINITY_DN105059_c6_g4_m.10444 Glutathione synthetase	String	TKL/IRAK
		PREDICTED: pre-mRNA-processing protein 40C isoform X2 [Elaeis guineensis]	PADASWRSPRRSHVR	TRINITY_DN105063_c1_g3_m.10453	TRINITY_DN105063_c1_g3_m.10453 Serine/threonine-protein kinase AFC3	String	CMGC/DYRK
		PREDICTED: pre-mRNA-processing protein 40C isoform X2 [Elaeis guineensis]	PADASWRSPRRSHVR	TRINITY_DN81714_c1_g1_m.20014	TRINITY_DN81714_c1_g1_m.20014 Zinc finger CCCH domain-containing protein 3 isoform X8	String	CMGC/GSK
		PREDICTED: pre-mRNA-processing protein 40C isoform X2 [Elaeis guineensis]	PADASWRSPRRSHVR	TRINITY_DN87748_c0_g1_m.22185	TRINITY_DN87748_c0_g1_m.22185 Putative arginine N-methyltransferase 1 isoform X1	String	TKL/IRAK
		PREDICTED: pre-mRNA-processing protein 40C isoform X2 [Elaeis guineensis]	PADASWRSPRRSHVR	TRINITY_DN90448_c0_g1_m.23891	TRINITY_DN90448_c0_g1_m.23891 Matrin-type domain-containing protein	String	CMGC/CDK
		PREDICTED: pre-mRNA-processing protein 40C isoform X2 [Elaeis guineensis]	PADASWRSPRRSHVR	TRINITY_DN93685_c0_g1_m.26950	TRINITY_DN93685_c0_g1_m.26950 Putative histone-arginine methyltransferase CARM1	String	TKL/IRAK
		PREDICTED: pre-mRNA-processing protein 40C isoform X2 [Elaeis guineensis]	PADASWRSPRRSHVR	TRINITY_DN94427_c0_g1_m.27828	TRINITY_DN94427_c0_g1_m.27828 DEAD-box ATP-dependent RNA helicase 42	String	TKL/IRAK
		PREDICTED: pre-mRNA-processing protein 40C isoform X2 [Elaeis guineensis]	PADASWRSPRRSHVR	TRINITY_DN99270_c1_g1_m.34954	TRINITY_DN99270_c1_g1_m.34954 Zinc finger CCCH domain-containing protein 40	String	TKL/IRAK
		PREDICTED: pre-mRNA-processing protein 40C isoform X2 [Elaeis guineensis]	PADASWRSPRRSHVR	TRINITY_DN99334_c0_g1_m.35071	TRINITY_DN99334_c0_g1_m.35071 PWI domain-containing protein	String	CMGC/CDK
47	TRINITY_DN101178_c1_g1_m.2167-9S	PREDICTED: mitochondrial fission protein ELM1 [Phoenix dactylifera]	RPIRLPESPSGAVGM	TRINITY_DN101332_c0_g3_m.2477	TRINITY_DN101332_c0_g3_m.2477 DNA polymerase epsilon subunit 1	String	Other/CDC7
48	TRINITY_DN101255_c0_g1_m.2333-181S	PREDICTED: extra-large guanine nucleotide-binding protein 3-like [Phoenix dactylifera]	LYVGGSASPQYVGVS	TRINITY_DN92171_c0_g2_m.25385	TRINITY_DN92171_c0_g2_m.25385 Squalene monooxygenase	String	TKL/RAF
49	TRINITY_DN101255_c0_g1_m.2333-522S	PREDICTED: extra-large guanine nucleotide-binding protein 3-like [Phoenix dactylifera]	SKLKESGSPDQHHIE	TRINITY_DN102392_c1_g2_m.4567	TRINITY_DN102392_c1_g2_m.4567 Phosphatidylinositol 3-kinase, root isoform	String	Atypical/PIKK
50	TRINITY_DN101298_c0_g1_m.2414-135S	PREDICTED: aspartate-semialdehyde dehydrogenase-like [Phoenix dactylifera]	GAFVVDNSSAFRMDP	TRINITY_DN100455_c0_g1_m.783	TRINITY_DN100455_c0_g1_m.783 Methylthioribose-1-phosphate isomerase	String	TKL/IRAK
		PREDICTED: aspartate-semialdehyde dehydrogenase-like [Phoenix dactylifera]	GAFVVDNSSAFRMDP	TRINITY_DN104282_c1_g3_m.8652	TRINITY_DN104282_c1_g3_m.8652 Putative 4-hydroxy-tetrahydrodipicolinate reductase 2, chloroplastic	String	TKL/IRAK
		PREDICTED: aspartate-semialdehyde dehydrogenase-like [Phoenix dactylifera]	GAFVVDNSSAFRMDP	TRINITY_DN98078_c0_g1_m.33012	TRINITY_DN98078_c0_g1_m.33012 2-amino-4-hydroxy-6-hydroxymethyldihydropteridine diphosphokinase / dihydropteroate synthase	String	TKL/IRAK
51	TRINITY_DN101300_c0_g1_m.2417-760T	PREDICTED: nuclear pore complex protein NUP98A isoform X1 [Elaeis guineensis]	DDELAPGTPKADALF	TRINITY_DN96262_c0_g2_m.30299	TRINITY_DN96262_c0_g2_m.30299 ABC transporter domain-containing protein	String	CMGC/CDK
52	TRINITY_DN101319_c3_g1_m.2451-190S	binding protein [Arabidopsis lyrata subsp. lyrata]	FLEVGPDSRLVMREV	TRINITY_DN105359_c0_g1_m.11126	TRINITY_DN105359_c0_g1_m.11126 Pentatricopeptide repeat-containing protein	String	TKL/IRAK
53	TRINITY_DN101342_c0_g1_m.2501-610S	probable serine/threonine-protein kinase roco5 isoform X1 [Asparagus officinalis]	AEPIKRVSSGELEYL	TRINITY_DN102956_c1_g1_m.5775	TRINITY_DN102956_c1_g1_m.5775 Protein phosphatase 2C and cyclic nucleotide-binding/kinase domain-containing protein	String	AGC/PKA
54	TRINITY_DN101342_c0_g1_m.2501-611S	probable serine/threonine-protein kinase roco5 isoform X1 [Asparagus officinalis]	EPIKRVSSGELEYLV	TRINITY_DN89170_c1_g1_m.22950	TRINITY_DN89170_c1_g1_m.22950 Serine/threonine-protein kinase OXI1	String	AGC/RSK
		probable serine/threonine-protein kinase roco5 isoform X1 [Asparagus officinalis]	EPIKRVSSGELEYLV	TRINITY_DN99874_c0_g1_m.35968	TRINITY_DN99874_c0_g1_m.35968 Serine/threonine-protein kinase OXI1	String	AGC/RSK
55	TRINITY_DN101343_c0_g1_m.2503-38S	PREDICTED: kinesin-like protein KIN-14B [Elaeis guineensis]	AVRKLSLSPSSQSPR	TRINITY_DN82971_c0_g1_m.20298	TRINITY_DN82971_c0_g1_m.20298 Mitogen-activated protein kinase	String	CMGC/MAPK
56	TRINITY_DN101343_c0_g1_m.2503-43S	PREDICTED: kinesin-like protein KIN-14B [Elaeis guineensis]	SLSPSSQSPRVGFGR	TRINITY_DN105191_c0_g1_m.10760	TRINITY_DN105191_c0_g1_m.10760 Protein MOR1	String	TKL/IRAK
		PREDICTED: kinesin-like protein KIN-14B [Elaeis guineensis]	SLSPSSQSPRVGFGR	TRINITY_DN82971_c0_g1_m.20298	TRINITY_DN82971_c0_g1_m.20298 Mitogen-activated protein kinase	String	CMGC/MAPK
		PREDICTED: kinesin-like protein KIN-14B [Elaeis guineensis]	SLSPSSQSPRVGFGR	TRINITY_DN92645_c0_g1_m.25840	TRINITY_DN92645_c0_g1_m.25840 microtubule-associated protein RP/EB family member 1B-like	String	TKL/IRAK
		PREDICTED: kinesin-like protein KIN-14B [Elaeis guineensis]	SLSPSSQSPRVGFGR	TRINITY_DN94518_c0_g1_m.27948	TRINITY_DN94518_c0_g1_m.27948 Mitogen-activated protein kinase kinase 6	String	STE/STE7
		PREDICTED: kinesin-like protein KIN-14B [Elaeis guineensis]	SLSPSSQSPRVGFGR	TRINITY_DN98035_c2_g1_m.32951	TRINITY_DN98035_c2_g1_m.32951 Katanin p60 ATPase-containing subunit A1	String	CK1/CK1
		PREDICTED: kinesin-like protein KIN-14B [Elaeis guineensis]	SLSPSSQSPRVGFGR	TRINITY_DN99945_c0_g1_m.36090	TRINITY_DN99945_c0_g1_m.36090 Mitogen-activated protein kinase kinase 2	String	STE/STE7
57	TRINITY_DN101343_c0_g1_m.2503-606S	PREDICTED: kinesin-like protein KIN-14B [Elaeis guineensis]	GSAGAFSSPKGVHDS	TRINITY_DN82971_c0_g1_m.20298	TRINITY_DN82971_c0_g1_m.20298 Mitogen-activated protein kinase	String	CMGC/MAPK
58	TRINITY_DN101343_c0_g1_m.2503-657S	PREDICTED: kinesin-like protein KIN-14B [Elaeis guineensis]	EKSSVGGSPQVSSPS	TRINITY_DN105191_c0_g1_m.10760	TRINITY_DN105191_c0_g1_m.10760 Protein MOR1	String	TKL/IRAK
		PREDICTED: kinesin-like protein KIN-14B [Elaeis guineensis]	EKSSVGGSPQVSSPS	TRINITY_DN82971_c0_g1_m.20298	TRINITY_DN82971_c0_g1_m.20298 Mitogen-activated protein kinase	String	CMGC/MAPK
		PREDICTED: kinesin-like protein KIN-14B [Elaeis guineensis]	EKSSVGGSPQVSSPS	TRINITY_DN92645_c0_g1_m.25840	TRINITY_DN92645_c0_g1_m.25840 microtubule-associated protein RP/EB family member 1B-like	String	TKL/IRAK
59	TRINITY_DN101343_c0_g1_m.2503-661S	PREDICTED: kinesin-like protein KIN-14B [Elaeis guineensis]	VGGSPQVSSPSVKRL	TRINITY_DN105191_c0_g1_m.10760	TRINITY_DN105191_c0_g1_m.10760 Protein MOR1	String	TKL/IRAK
		PREDICTED: kinesin-like protein KIN-14B [Elaeis guineensis]	VGGSPQVSSPSVKRL	TRINITY_DN92645_c0_g1_m.25840	TRINITY_DN92645_c0_g1_m.25840 microtubule-associated protein RP/EB family member 1B-like	String	TKL/IRAK
60	TRINITY_DN101343_c0_g1_m.2503-662S	PREDICTED: kinesin-like protein KIN-14B [Elaeis guineensis]	GGSPQVSSPSVKRLD	TRINITY_DN82971_c0_g1_m.20298	TRINITY_DN82971_c0_g1_m.20298 Mitogen-activated protein kinase	String	CMGC/MAPK
61	TRINITY_DN101343_c0_g1_m.2503-834S	PREDICTED: kinesin-like protein KIN-14B [Elaeis guineensis]	RNSSRSNSPGRSPAN	TRINITY_DN105191_c0_g1_m.10760	TRINITY_DN105191_c0_g1_m.10760 Protein MOR1	String	TKL/IRAK
		PREDICTED: kinesin-like protein KIN-14B [Elaeis guineensis]	RNSSRSNSPGRSPAN	TRINITY_DN82971_c0_g1_m.20298	TRINITY_DN82971_c0_g1_m.20298 Mitogen-activated protein kinase	String	CMGC/MAPK
		PREDICTED: kinesin-like protein KIN-14B [Elaeis guineensis]	RNSSRSNSPGRSPAN	TRINITY_DN92645_c0_g1_m.25840	TRINITY_DN92645_c0_g1_m.25840 microtubule-associated protein RP/EB family member 1B-like	String	TKL/IRAK
62	TRINITY_DN101351_c0_g3_m.2514-267S	PREDICTED: RNA polymerase II-associated protein 3 isoform X1 [Elaeis guineensis]	ENIDRSKSFITESKN	TRINITY_DN102956_c1_g1_m.5775	TRINITY_DN102956_c1_g1_m.5775 Protein phosphatase 2C and cyclic nucleotide-binding/kinase domain-containing protein	String	AGC/PKA
		PREDICTED: RNA polymerase II-associated protein 3 isoform X1 [Elaeis guineensis]	ENIDRSKSFITESKN	TRINITY_DN98443_c0_g1_m.33628	TRINITY_DN98443_c0_g1_m.33628 integrator complex subunit 3	String	CAMK/CAMK1
		PREDICTED: RNA polymerase II-associated protein 3 isoform X1 [Elaeis guineensis]	ENIDRSKSFITESKN	TRINITY_DN99785_c0_g2_m.35803	TRINITY_DN99785_c0_g2_m.35803 Elongation factor 2	String	CAMK/CAMKL
63	TRINITY_DN101376_c0_g1_m.2559-120S	PREDICTED: respiratory burst oxidase homolog protein B-like [Elaeis guineensis]	RTLEKKSSSLGSSVI	TRINITY_DN101015_c0_g1_m.1847	TRINITY_DN101015_c0_g1_m.1847 Calcium-dependent protein kinase 1	String	CAMK/CAMK1
		PREDICTED: respiratory burst oxidase homolog protein B-like [Elaeis guineensis]	RTLEKKSSSLGSSVI	TRINITY_DN101396_c2_g1_m.2605	TRINITY_DN101396_c2_g1_m.2605 Calcium dependent protein kinase	String	CAMK/CAMK1
		PREDICTED: respiratory burst oxidase homolog protein B-like [Elaeis guineensis]	RTLEKKSSSLGSSVI	TRINITY_DN103279_c5_g2_m.6464	TRINITY_DN103279_c5_g2_m.6464 Nitrate reductase [NAD(P)H]	String	TKL/IRAK
		PREDICTED: respiratory burst oxidase homolog protein B-like [Elaeis guineensis]	RTLEKKSSSLGSSVI	TRINITY_DN112807_c0_g1_m.13175	TRINITY_DN112807_c0_g1_m.13175 Protein kinase domain-containing protein	String	CAMK/CAMK1
		PREDICTED: respiratory burst oxidase homolog protein B-like [Elaeis guineensis]	RTLEKKSSSLGSSVI	TRINITY_DN117437_c0_g1_m.13525	TRINITY_DN117437_c0_g1_m.13525 E3 ubiquitin-protein ligase RING1	String	TKL/IRAK
		PREDICTED: respiratory burst oxidase homolog protein B-like [Elaeis guineensis]	RTLEKKSSSLGSSVI	TRINITY_DN2147_c0_g1_m.15446	TRINITY_DN2147_c0_g1_m.15446 Calcium-dependent protein kinase 3	String	CAMK/CAMK1
		PREDICTED: respiratory burst oxidase homolog protein B-like [Elaeis guineensis]	RTLEKKSSSLGSSVI	TRINITY_DN62846_c0_g1_m.17438	TRINITY_DN62846_c0_g1_m.17438 Calcium-dependent protein kinase 7	String	CAMK/CAMK1
		PREDICTED: respiratory burst oxidase homolog protein B-like [Elaeis guineensis]	RTLEKKSSSLGSSVI	TRINITY_DN83057_c0_g1_m.20321	TRINITY_DN83057_c0_g1_m.20321 Calcium-dependent protein kinase 4	String	CAMK/CAMK1
		PREDICTED: respiratory burst oxidase homolog protein B-like [Elaeis guineensis]	RTLEKKSSSLGSSVI	TRINITY_DN85240_c0_g1_m.21033	TRINITY_DN85240_c0_g1_m.21033 E3 ubiquitin-protein ligase RING1	String	TKL/IRAK
		PREDICTED: respiratory burst oxidase homolog protein B-like [Elaeis guineensis]	RTLEKKSSSLGSSVI	TRINITY_DN88314_c0_g2_m.22468	TRINITY_DN88314_c0_g2_m.22468 E3 ubiquitin-protein ligase RING1	String	TKL/IRAK
		PREDICTED: respiratory burst oxidase homolog protein B-like [Elaeis guineensis]	RTLEKKSSSLGSSVI	TRINITY_DN88777_c0_g1_m.22727	TRINITY_DN88777_c0_g1_m.22727 Calcium-dependent protein kinase 4	String	CAMK/CAMK1
		PREDICTED: respiratory burst oxidase homolog protein B-like [Elaeis guineensis]	RTLEKKSSSLGSSVI	TRINITY_DN88882_c0_g1_m.22797	TRINITY_DN88882_c0_g1_m.22797 Calcium-dependent protein kinase 1	String	CAMK/CAMK1
		PREDICTED: respiratory burst oxidase homolog protein B-like [Elaeis guineensis]	RTLEKKSSSLGSSVI	TRINITY_DN92491_c0_g1_m.25705	TRINITY_DN92491_c0_g1_m.25705 Calcium-dependent protein kinase 8	String	CAMK/CAMK1
		PREDICTED: respiratory burst oxidase homolog protein B-like [Elaeis guineensis]	RTLEKKSSSLGSSVI	TRINITY_DN92720_c0_g1_m.25905	TRINITY_DN92720_c0_g1_m.25905 Calcium-dependent protein kinase 3	String	CAMK/CAMK1
		PREDICTED: respiratory burst oxidase homolog protein B-like [Elaeis guineensis]	RTLEKKSSSLGSSVI	TRINITY_DN92803_c0_g1_m.25982	TRINITY_DN92803_c0_g1_m.25982 Calcium-dependent protein kinase isoform 2	String	CAMK/CAMK1
		PREDICTED: respiratory burst oxidase homolog protein B-like [Elaeis guineensis]	RTLEKKSSSLGSSVI	TRINITY_DN92886_c0_g1_m.26068	TRINITY_DN92886_c0_g1_m.26068 Calcium-dependent protein kinase isoform 2	String	CAMK/CAMK1
		PREDICTED: respiratory burst oxidase homolog protein B-like [Elaeis guineensis]	RTLEKKSSSLGSSVI	TRINITY_DN94102_c0_g1_m.27430	TRINITY_DN94102_c0_g1_m.27430 Calcium-dependent protein kinase 2	String	CAMK/CAMK1
		PREDICTED: respiratory burst oxidase homolog protein B-like [Elaeis guineensis]	RTLEKKSSSLGSSVI	TRINITY_DN94803_c0_g1_m.28266	TRINITY_DN94803_c0_g1_m.28266 E3 ubiquitin-protein ligase CIP8	String	TKL/IRAK
		PREDICTED: respiratory burst oxidase homolog protein B-like [Elaeis guineensis]	RTLEKKSSSLGSSVI	TRINITY_DN95238_c1_g2_m.28829	TRINITY_DN95238_c1_g2_m.28829 Calcium-dependent protein kinase 8	String	CAMK/CAMK1
		PREDICTED: respiratory burst oxidase homolog protein B-like [Elaeis guineensis]	RTLEKKSSSLGSSVI	TRINITY_DN96078_c0_g1_m.30009	TRINITY_DN96078_c0_g1_m.30009 Calcium-dependent protein kinase 4	String	CAMK/CAMK1
		PREDICTED: respiratory burst oxidase homolog protein B-like [Elaeis guineensis]	RTLEKKSSSLGSSVI	TRINITY_DN97638_c1_g9_m.32322	TRINITY_DN97638_c1_g9_m.32322 Calcium and calcium/calmodulin-dependent serine/threonine-protein kinase	String	CAMK/CAMK1
		PREDICTED: respiratory burst oxidase homolog protein B-like [Elaeis guineensis]	RTLEKKSSSLGSSVI	TRINITY_DN97947_c0_g1_m.32806	TRINITY_DN97947_c0_g1_m.32806 Calcium-dependent protein kinase 28	String	CAMK/CAMK1
64	TRINITY_DN101377_c0_g1_m.2564-128S	myb family transcription factor family protein [Populus trichocarpa]	SRGSSRRSPCFDSGG	TRINITY_DN98990_c1_g1_m.34491	TRINITY_DN98990_c1_g1_m.34491 Histone deacetylase 8	String	CMGC/MAPK
65	TRINITY_DN101377_c0_g1_m.2564-300S	myb family transcription factor family protein [Populus trichocarpa]	AKYIFSDSSPKIHVL	TRINITY_DN103279_c5_g2_m.6464	TRINITY_DN103279_c5_g2_m.6464 Nitrate reductase [NAD(P)H]	String	TKL/IRAK
		myb family transcription factor family protein [Populus trichocarpa]	AKYIFSDSSPKIHVL	TRINITY_DN72635_c0_g2_m.18423	TRINITY_DN72635_c0_g2_m.18423 Retrovirus-related Pol polyprotein from transposon TNT 1-94	String	TKL/IRAK
		myb family transcription factor family protein [Populus trichocarpa]	AKYIFSDSSPKIHVL	TRINITY_DN91233_c0_g1_m.24525	TRINITY_DN91233_c0_g1_m.24525 SWI/SNF complex subunit SWI3D	String	TKL/IRAK
		myb family transcription factor family protein [Populus trichocarpa]	AKYIFSDSSPKIHVL	TRINITY_DN94021_c0_g1_m.27341	TRINITY_DN94021_c0_g1_m.27341 Histone deacetylase	String	TKL/IRAK
		myb family transcription factor family protein [Populus trichocarpa]	AKYIFSDSSPKIHVL	TRINITY_DN94893_c0_g1_m.28368	TRINITY_DN94893_c0_g1_m.28368 Histone deacetylase	String	TKL/IRAK
		myb family transcription factor family protein [Populus trichocarpa]	AKYIFSDSSPKIHVL	TRINITY_DN96318_c0_g1_m.30375	TRINITY_DN96318_c0_g1_m.30375 Histone-lysine N-methyltransferase SUVR5	String	TKL/IRAK
		myb family transcription factor family protein [Populus trichocarpa]	AKYIFSDSSPKIHVL	TRINITY_DN98010_c2_g1_m.32911	TRINITY_DN98010_c2_g1_m.32911 Helicase protein MOM1	String	TKL/IRAK
		myb family transcription factor family protein [Populus trichocarpa]	AKYIFSDSSPKIHVL	TRINITY_DN98296_c0_g4_m.33378	TRINITY_DN98296_c0_g4_m.33378 Histone deacetylase	String	TKL/IRAK
66	TRINITY_DN101377_c0_g1_m.2564-301S	myb family transcription factor family protein [Populus trichocarpa]	KYIFSDSSPKIHVLT	TRINITY_DN103279_c5_g2_m.6464	TRINITY_DN103279_c5_g2_m.6464 Nitrate reductase [NAD(P)H]	String	TKL/IRAK
		myb family transcription factor family protein [Populus trichocarpa]	KYIFSDSSPKIHVLT	TRINITY_DN72635_c0_g2_m.18423	TRINITY_DN72635_c0_g2_m.18423 Retrovirus-related Pol polyprotein from transposon TNT 1-94	String	TKL/IRAK
		myb family transcription factor family protein [Populus trichocarpa]	KYIFSDSSPKIHVLT	TRINITY_DN91233_c0_g1_m.24525	TRINITY_DN91233_c0_g1_m.24525 SWI/SNF complex subunit SWI3D	String	TKL/IRAK
		myb family transcription factor family protein [Populus trichocarpa]	KYIFSDSSPKIHVLT	TRINITY_DN94021_c0_g1_m.27341	TRINITY_DN94021_c0_g1_m.27341 Histone deacetylase	String	TKL/IRAK
		myb family transcription factor family protein [Populus trichocarpa]	KYIFSDSSPKIHVLT	TRINITY_DN94893_c0_g1_m.28368	TRINITY_DN94893_c0_g1_m.28368 Histone deacetylase	String	TKL/IRAK
		myb family transcription factor family protein [Populus trichocarpa]	KYIFSDSSPKIHVLT	TRINITY_DN96318_c0_g1_m.30375	TRINITY_DN96318_c0_g1_m.30375 Histone-lysine N-methyltransferase SUVR5	String	TKL/IRAK
		myb family transcription factor family protein [Populus trichocarpa]	KYIFSDSSPKIHVLT	TRINITY_DN98010_c2_g1_m.32911	TRINITY_DN98010_c2_g1_m.32911 Helicase protein MOM1	String	TKL/IRAK
		myb family transcription factor family protein [Populus trichocarpa]	KYIFSDSSPKIHVLT	TRINITY_DN98296_c0_g4_m.33378	TRINITY_DN98296_c0_g4_m.33378 Histone deacetylase	String	TKL/IRAK
67	TRINITY_DN101438_c0_g1_m.2694-104S	PREDICTED: glucose-6-phosphate isomerase 1, chloroplastic [Elaeis guineensis]	VSRIGFTSEFLERME	TRINITY_DN100082_c2_g6_m.125	TRINITY_DN100082_c2_g6_m.125 dTMP kinase	String	TKL/IRAK
		PREDICTED: glucose-6-phosphate isomerase 1, chloroplastic [Elaeis guineensis]	VSRIGFTSEFLERME	TRINITY_DN100377_c0_g1_m.647	TRINITY_DN100377_c0_g1_m.647 Glucose-6-phosphate 1-epimerase	String	TKL/IRAK
		PREDICTED: glucose-6-phosphate isomerase 1, chloroplastic [Elaeis guineensis]	VSRIGFTSEFLERME	TRINITY_DN100903_c0_g1_m.1642	TRINITY_DN100903_c0_g1_m.1642 Putative NAD kinase 1	String	TKL/IRAK
		PREDICTED: glucose-6-phosphate isomerase 1, chloroplastic [Elaeis guineensis]	VSRIGFTSEFLERME	TRINITY_DN101633_c0_g1_m.3106	TRINITY_DN101633_c0_g1_m.3106 Dihydrolipoamide acetyltransferase component of pyruvate dehydrogenase complex	String	TKL/IRAK
		PREDICTED: glucose-6-phosphate isomerase 1, chloroplastic [Elaeis guineensis]	VSRIGFTSEFLERME	TRINITY_DN103279_c5_g2_m.6464	TRINITY_DN103279_c5_g2_m.6464 Nitrate reductase [NAD(P)H]	String	TKL/IRAK
		PREDICTED: glucose-6-phosphate isomerase 1, chloroplastic [Elaeis guineensis]	VSRIGFTSEFLERME	TRINITY_DN103329_c0_g1_m.6577	TRINITY_DN103329_c0_g1_m.6577 Alpha-amylase	String	TKL/IRAK
		PREDICTED: glucose-6-phosphate isomerase 1, chloroplastic [Elaeis guineensis]	VSRIGFTSEFLERME	TRINITY_DN103503_c0_g1_m.6989	TRINITY_DN103503_c0_g1_m.6989 Putative NAD kinase 2, chloroplastic	String	TKL/IRAK
		PREDICTED: glucose-6-phosphate isomerase 1, chloroplastic [Elaeis guineensis]	VSRIGFTSEFLERME	TRINITY_DN103525_c1_g2_m.7052	TRINITY_DN103525_c1_g2_m.7052 Alpha-amylase	String	TKL/IRAK
		PREDICTED: glucose-6-phosphate isomerase 1, chloroplastic [Elaeis guineensis]	VSRIGFTSEFLERME	TRINITY_DN103771_c0_g1_m.7588	TRINITY_DN103771_c0_g1_m.7588 Acetyltransferase component of pyruvate dehydrogenase complex	String	TKL/IRAK
		PREDICTED: glucose-6-phosphate isomerase 1, chloroplastic [Elaeis guineensis]	VSRIGFTSEFLERME	TRINITY_DN103814_c0_g1_m.7682	TRINITY_DN103814_c0_g1_m.7682 Heat shock cognate 70 kDa protein 2	String	TKL/IRAK
		PREDICTED: glucose-6-phosphate isomerase 1, chloroplastic [Elaeis guineensis]	VSRIGFTSEFLERME	TRINITY_DN103974_c0_g1_m.7997	TRINITY_DN103974_c0_g1_m.7997 Alpha-glucan water dikinase, chloroplastic	String	TKL/IRAK
		PREDICTED: glucose-6-phosphate isomerase 1, chloroplastic [Elaeis guineensis]	VSRIGFTSEFLERME	TRINITY_DN104128_c1_g1_m.8348	TRINITY_DN104128_c1_g1_m.8348 Ubiquitin-activating enzyme E1 2	String	TKL/MLK
		PREDICTED: glucose-6-phosphate isomerase 1, chloroplastic [Elaeis guineensis]	VSRIGFTSEFLERME	TRINITY_DN104344_c3_g4_m.8784	TRINITY_DN104344_c3_g4_m.8784 Triosephosphate isomerase, cytosolic	String	TKL/IRAK
		PREDICTED: glucose-6-phosphate isomerase 1, chloroplastic [Elaeis guineensis]	VSRIGFTSEFLERME	TRINITY_DN104398_c3_g1_m.8914	TRINITY_DN104398_c3_g1_m.8914 GDP-mannose 3,5-epimerase 1	String	TKL/IRAK
		PREDICTED: glucose-6-phosphate isomerase 1, chloroplastic [Elaeis guineensis]	VSRIGFTSEFLERME	TRINITY_DN104831_c3_g2_m.9915	TRINITY_DN104831_c3_g2_m.9915 Arginase	String	TKL/IRAK
		PREDICTED: glucose-6-phosphate isomerase 1, chloroplastic [Elaeis guineensis]	VSRIGFTSEFLERME	TRINITY_DN116059_c0_g1_m.13447	TRINITY_DN116059_c0_g1_m.13447 Triose phosphate isomerase4	String	TKL/IRAK
		PREDICTED: glucose-6-phosphate isomerase 1, chloroplastic [Elaeis guineensis]	VSRIGFTSEFLERME	TRINITY_DN50440_c2_g1_m.16556	TRINITY_DN50440_c2_g1_m.16556 Acetyltransferase component of pyruvate dehydrogenase complex	String	TKL/IRAK
		PREDICTED: glucose-6-phosphate isomerase 1, chloroplastic [Elaeis guineensis]	VSRIGFTSEFLERME	TRINITY_DN53866_c0_g1_m.16804	TRINITY_DN53866_c0_g1_m.16804 Aspartate aminotransferase	String	TKL/IRAK
		PREDICTED: glucose-6-phosphate isomerase 1, chloroplastic [Elaeis guineensis]	VSRIGFTSEFLERME	TRINITY_DN86163_c0_g1_m.21452	TRINITY_DN86163_c0_g1_m.21452 UBASH3A-like protein	String	TKL/IRAK
		PREDICTED: glucose-6-phosphate isomerase 1, chloroplastic [Elaeis guineensis]	VSRIGFTSEFLERME	TRINITY_DN87276_c0_g1_m.21972	TRINITY_DN87276_c0_g1_m.21972 Heat shock cognate 70 kDa protein	String	TKL/IRAK
		PREDICTED: glucose-6-phosphate isomerase 1, chloroplastic [Elaeis guineensis]	VSRIGFTSEFLERME	TRINITY_DN88061_c0_g1_m.22326	TRINITY_DN88061_c0_g1_m.22326 Betaine aldehyde dehydrogenase 1, chloroplastic	String	TKL/IRAK
		PREDICTED: glucose-6-phosphate isomerase 1, chloroplastic [Elaeis guineensis]	VSRIGFTSEFLERME	TRINITY_DN93237_c0_g1_m.26408	TRINITY_DN93237_c0_g1_m.26408 Pyruvate dehydrogenase E1 component subunit alpha	String	TKL/IRAK
		PREDICTED: glucose-6-phosphate isomerase 1, chloroplastic [Elaeis guineensis]	VSRIGFTSEFLERME	TRINITY_DN93605_c0_g1_m.26848	TRINITY_DN93605_c0_g1_m.26848 Aspartate aminotransferase, chloroplastic	String	TKL/IRAK
		PREDICTED: glucose-6-phosphate isomerase 1, chloroplastic [Elaeis guineensis]	VSRIGFTSEFLERME	TRINITY_DN94617_c0_g1_m.28040	TRINITY_DN94617_c0_g1_m.28040 Glucose-6-phosphate 1-epimerase	String	TKL/IRAK
		PREDICTED: glucose-6-phosphate isomerase 1, chloroplastic [Elaeis guineensis]	VSRIGFTSEFLERME	TRINITY_DN95026_c0_g1_m.28518	TRINITY_DN95026_c0_g1_m.28518 Dihydrolipoamide acetyltransferase component of pyruvate dehydrogenase complex	String	TKL/IRAK
		PREDICTED: glucose-6-phosphate isomerase 1, chloroplastic [Elaeis guineensis]	VSRIGFTSEFLERME	TRINITY_DN96051_c0_g1_m.29985	TRINITY_DN96051_c0_g1_m.29985 Triosephosphate isomerase, chloroplastic	String	TKL/IRAK
		PREDICTED: glucose-6-phosphate isomerase 1, chloroplastic [Elaeis guineensis]	VSRIGFTSEFLERME	TRINITY_DN96518_c1_g6_m.30664	TRINITY_DN96518_c1_g6_m.30664 Aldehyde dehydrogenase	String	TKL/IRAK
		PREDICTED: glucose-6-phosphate isomerase 1, chloroplastic [Elaeis guineensis]	VSRIGFTSEFLERME	TRINITY_DN96977_c2_g1_m.31316	TRINITY_DN96977_c2_g1_m.31316 probable starch synthase 4, chloroplastic/amyloplastic isoform X1	String	TKL/IRAK
		PREDICTED: glucose-6-phosphate isomerase 1, chloroplastic [Elaeis guineensis]	VSRIGFTSEFLERME	TRINITY_DN97843_c0_g1_m.32632	TRINITY_DN97843_c0_g1_m.32632 Aspartate aminotransferase	String	TKL/IRAK
		PREDICTED: glucose-6-phosphate isomerase 1, chloroplastic [Elaeis guineensis]	VSRIGFTSEFLERME	TRINITY_DN98281_c0_g1_m.33345	TRINITY_DN98281_c0_g1_m.33345 Alpha-amylase	String	TKL/IRAK
		PREDICTED: glucose-6-phosphate isomerase 1, chloroplastic [Elaeis guineensis]	VSRIGFTSEFLERME	TRINITY_DN98735_c0_g1_m.34067	TRINITY_DN98735_c0_g1_m.34067 Putative phenylalanine--tRNA ligase beta subunit	String	TKL/IRAK
		PREDICTED: glucose-6-phosphate isomerase 1, chloroplastic [Elaeis guineensis]	VSRIGFTSEFLERME	TRINITY_DN99047_c0_g1_m.34581	TRINITY_DN99047_c0_g1_m.34581 Aldehyde dehydrogenase	String	TKL/IRAK
		PREDICTED: glucose-6-phosphate isomerase 1, chloroplastic [Elaeis guineensis]	VSRIGFTSEFLERME	TRINITY_DN99674_c1_g3_m.35628	TRINITY_DN99674_c1_g3_m.35628 Heat shock cognate 70 kDa protein, putative, expressed	String	TKL/IRAK
		PREDICTED: glucose-6-phosphate isomerase 1, chloroplastic [Elaeis guineensis]	VSRIGFTSEFLERME	TRINITY_DN99674_c2_g1_m.35629	TRINITY_DN99674_c2_g1_m.35629 Heat shock cognate 70 kDa protein	String	TKL/IRAK
68	TRINITY_DN101438_c0_g1_m.2694-152S	PREDICTED: glucose-6-phosphate isomerase 1, chloroplastic [Elaeis guineensis]	NVALAPNSFLRSQIE	TRINITY_DN104128_c1_g1_m.8348	TRINITY_DN104128_c1_g1_m.8348 Ubiquitin-activating enzyme E1 2	String	TKL/MLK
69	TRINITY_DN101438_c0_g1_m.2694-598S	PREDICTED: glucose-6-phosphate isomerase 1, chloroplastic [Elaeis guineensis]	IAEGNCGSPRSIKVF	TRINITY_DN104603_c2_g11_m.9363	TRINITY_DN104603_c2_g11_m.9363 2,3-bisphosphoglycerate-dependent phosphoglycerate mutase	String	Atypical/PIKK
		PREDICTED: glucose-6-phosphate isomerase 1, chloroplastic [Elaeis guineensis]	IAEGNCGSPRSIKVF	TRINITY_DN82971_c0_g1_m.20298	TRINITY_DN82971_c0_g1_m.20298 Mitogen-activated protein kinase	String	CMGC/MAPK
		PREDICTED: glucose-6-phosphate isomerase 1, chloroplastic [Elaeis guineensis]	IAEGNCGSPRSIKVF	TRINITY_DN88372_c0_g1_m.22502	TRINITY_DN88372_c0_g1_m.22502 Mitogen-activated protein kinase	String	CMGC/MAPK
		PREDICTED: glucose-6-phosphate isomerase 1, chloroplastic [Elaeis guineensis]	IAEGNCGSPRSIKVF	TRINITY_DN99652_c0_g1_m.35592	TRINITY_DN99652_c0_g1_m.35592 Mitogen-activated protein kinase	String	CMGC/MAPK
70	TRINITY_DN101476_c0_g1_m.2782-164S	PREDICTED: RPM1-interacting protein 4 isoform X2 [Phoenix dactylifera]	PSRERRSSSDKHGLA	TRINITY_DN104012_c1_g1_m.8064	TRINITY_DN104012_c1_g1_m.8064 Serine/threonine-protein kinase	String	TKL/IRAK
		PREDICTED: RPM1-interacting protein 4 isoform X2 [Phoenix dactylifera]	PSRERRSSSDKHGLA	TRINITY_DN105459_c4_g2_m.11367	TRINITY_DN105459_c4_g2_m.11367 Disease resistance protein RPS2	String	TKL/IRAK
		PREDICTED: RPM1-interacting protein 4 isoform X2 [Phoenix dactylifera]	PSRERRSSSDKHGLA	TRINITY_DN105860_c1_g9_m.12160	TRINITY_DN105860_c1_g9_m.12160 Disease resistance protein RPM1	String	TKL/IRAK
		PREDICTED: RPM1-interacting protein 4 isoform X2 [Phoenix dactylifera]	PSRERRSSSDKHGLA	TRINITY_DN36337_c0_g1_m.15975	TRINITY_DN36337_c0_g1_m.15975 Serine/threonine-protein kinase	String	TKL/IRAK
		PREDICTED: RPM1-interacting protein 4 isoform X2 [Phoenix dactylifera]	PSRERRSSSDKHGLA	TRINITY_DN93106_c1_g1_m.26273	TRINITY_DN93106_c1_g1_m.26273 LRR receptor-like serine/threonine-protein kinase FLS2	String	TKL/IRAK
		PREDICTED: RPM1-interacting protein 4 isoform X2 [Phoenix dactylifera]	PSRERRSSSDKHGLA	TRINITY_DN93473_c0_g1_m.26679	TRINITY_DN93473_c0_g1_m.26679 Serine/threonine-protein kinase PBS1	String	TKL/IRAK
71	TRINITY_DN101476_c0_g1_m.2782-80S	PREDICTED: RPM1-interacting protein 4 isoform X2 [Phoenix dactylifera]	VKHERHKSREDVDVN	TRINITY_DN104012_c1_g1_m.8064	TRINITY_DN104012_c1_g1_m.8064 Serine/threonine-protein kinase	String	TKL/IRAK
		PREDICTED: RPM1-interacting protein 4 isoform X2 [Phoenix dactylifera]	VKHERHKSREDVDVN	TRINITY_DN105459_c4_g2_m.11367	TRINITY_DN105459_c4_g2_m.11367 Disease resistance protein RPS2	String	TKL/IRAK
		PREDICTED: RPM1-interacting protein 4 isoform X2 [Phoenix dactylifera]	VKHERHKSREDVDVN	TRINITY_DN105860_c1_g9_m.12160	TRINITY_DN105860_c1_g9_m.12160 Disease resistance protein RPM1	String	TKL/IRAK
		PREDICTED: RPM1-interacting protein 4 isoform X2 [Phoenix dactylifera]	VKHERHKSREDVDVN	TRINITY_DN36337_c0_g1_m.15975	TRINITY_DN36337_c0_g1_m.15975 Serine/threonine-protein kinase	String	TKL/IRAK
		PREDICTED: RPM1-interacting protein 4 isoform X2 [Phoenix dactylifera]	VKHERHKSREDVDVN	TRINITY_DN93106_c1_g1_m.26273	TRINITY_DN93106_c1_g1_m.26273 LRR receptor-like serine/threonine-protein kinase FLS2	String	TKL/IRAK
		PREDICTED: RPM1-interacting protein 4 isoform X2 [Phoenix dactylifera]	VKHERHKSREDVDVN	TRINITY_DN93473_c0_g1_m.26679	TRINITY_DN93473_c0_g1_m.26679 Serine/threonine-protein kinase PBS1	String	TKL/IRAK
72	TRINITY_DN101499_c2_g5_m.2836-9S		EQRLRRSSFSQIHSA	TRINITY_DN94378_c0_g1_m.27776	TRINITY_DN94378_c0_g1_m.27776 Steroid 5-alpha-reductase DET2	String	TKL/IRAK
73	TRINITY_DN101512_c0_g1_m.2847-416S	PREDICTED: peptidyl-prolyl cis-trans isomerase CYP63 isoform X1 [Elaeis guineensis]	FRNYREWSPPRRSRR	TRINITY_DN91349_c0_g1_m.24659	TRINITY_DN91349_c0_g1_m.24659 Protein BUD31 like 2	String	AGC/RSK
74	TRINITY_DN101552_c0_g1_m.2921-9S	PREDICTED: UDP-glucuronic acid decarboxylase 1-like [Elaeis guineensis]	KQIHKQSSANQHQIP	TRINITY_DN104236_c5_g1_m.8565	TRINITY_DN104236_c5_g1_m.8565 Cellulose synthase-like protein D5	String	CAMK/CAMK1
75	TRINITY_DN101564_c5_g2_m.2950-185S	R3H and coiled-coil domain-containing protein 1 [Asparagus officinalis]	RRRRGRGSFLYRKNE	TRINITY_DN102104_c1_g15_m.3975	TRINITY_DN102104_c1_g15_m.3975 Alpha-galactosidase	String	TKL/IRAK
		R3H and coiled-coil domain-containing protein 1 [Asparagus officinalis]	RRRRGRGSFLYRKNE	TRINITY_DN102622_c0_g1_m.5092	TRINITY_DN102622_c0_g1_m.5092 AP-4 complex subunit epsilon	String	TKL/IRAK
		R3H and coiled-coil domain-containing protein 1 [Asparagus officinalis]	RRRRGRGSFLYRKNE	TRINITY_DN92021_c0_g1_m.25233	TRINITY_DN92021_c0_g1_m.25233 Alpha-galactosidase	String	TKL/IRAK
76	TRINITY_DN101641_c0_g1_m.3119-157S	20 kDa chaperonin, chloroplastic-like [Ananas comosus]	SLAEEKTSGGLLLTE	TRINITY_DN100541_c0_g1_m.953	TRINITY_DN100541_c0_g1_m.953 Heat shock 70 kDa protein 14	String	TKL/IRAK
		20 kDa chaperonin, chloroplastic-like [Ananas comosus]	SLAEEKTSGGLLLTE	TRINITY_DN100711_c0_g2_m.1302	TRINITY_DN100711_c0_g2_m.1302 Heat shock 70 kDa protein 8	String	TKL/IRAK
		20 kDa chaperonin, chloroplastic-like [Ananas comosus]	SLAEEKTSGGLLLTE	TRINITY_DN103814_c0_g1_m.7682	TRINITY_DN103814_c0_g1_m.7682 Heat shock cognate 70 kDa protein 2	String	TKL/IRAK
		20 kDa chaperonin, chloroplastic-like [Ananas comosus]	SLAEEKTSGGLLLTE	TRINITY_DN104293_c0_g1_m.8678	TRINITY_DN104293_c0_g1_m.8678 Heat shock 70 kDa protein 17	String	TKL/IRAK
		20 kDa chaperonin, chloroplastic-like [Ananas comosus]	SLAEEKTSGGLLLTE	TRINITY_DN105250_c2_g3_m.10894	TRINITY_DN105250_c2_g3_m.10894 Putative E3 ubiquitin-protein ligase XBOS33	String	TKL/IRAK
		20 kDa chaperonin, chloroplastic-like [Ananas comosus]	SLAEEKTSGGLLLTE	TRINITY_DN69310_c0_g1_m.17992	TRINITY_DN69310_c0_g1_m.17992 Heat shock protein Hsp88	String	TKL/IRAK
		20 kDa chaperonin, chloroplastic-like [Ananas comosus]	SLAEEKTSGGLLLTE	TRINITY_DN69310_c1_g1_m.17996	TRINITY_DN69310_c1_g1_m.17996 Heat shock pss1	String	TKL/IRAK
		20 kDa chaperonin, chloroplastic-like [Ananas comosus]	SLAEEKTSGGLLLTE	TRINITY_DN83227_c1_g1_m.20404	TRINITY_DN83227_c1_g1_m.20404 Heat shock protein (Fragment)	String	TKL/IRAK
		20 kDa chaperonin, chloroplastic-like [Ananas comosus]	SLAEEKTSGGLLLTE	TRINITY_DN87276_c0_g1_m.21972	TRINITY_DN87276_c0_g1_m.21972 Heat shock cognate 70 kDa protein	String	TKL/IRAK
		20 kDa chaperonin, chloroplastic-like [Ananas comosus]	SLAEEKTSGGLLLTE	TRINITY_DN88918_c1_g1_m.22823	TRINITY_DN88918_c1_g1_m.22823 heat shock 70 kDa protein, mitochondrial-like	String	TKL/IRAK
		20 kDa chaperonin, chloroplastic-like [Ananas comosus]	SLAEEKTSGGLLLTE	TRINITY_DN90552_c0_g1_m.23973	TRINITY_DN90552_c0_g1_m.23973 Heat shock cognate 70 kDa protein	String	TKL/IRAK
		20 kDa chaperonin, chloroplastic-like [Ananas comosus]	SLAEEKTSGGLLLTE	TRINITY_DN91966_c0_g1_m.25199	TRINITY_DN91966_c0_g1_m.25199 Elongation factor P (Fragment)	String	TKL/IRAK
		20 kDa chaperonin, chloroplastic-like [Ananas comosus]	SLAEEKTSGGLLLTE	TRINITY_DN92138_c0_g1_m.25351	TRINITY_DN92138_c0_g1_m.25351 Ribonucloprotein	String	TKL/IRAK
		20 kDa chaperonin, chloroplastic-like [Ananas comosus]	SLAEEKTSGGLLLTE	TRINITY_DN92162_c0_g1_m.25376	TRINITY_DN92162_c0_g1_m.25376 Chaperone protein ClpB3, chloroplastic	String	CK1/CK1
		20 kDa chaperonin, chloroplastic-like [Ananas comosus]	SLAEEKTSGGLLLTE	TRINITY_DN92499_c0_g1_m.25713	TRINITY_DN92499_c0_g1_m.25713 Stromal 70 kDa heat shock-related protein, chloroplastic	String	TKL/IRAK
		20 kDa chaperonin, chloroplastic-like [Ananas comosus]	SLAEEKTSGGLLLTE	TRINITY_DN96266_c2_g1_m.30306	TRINITY_DN96266_c2_g1_m.30306 Heat shock protein HSS1 (Fragment)	String	TKL/IRAK
		20 kDa chaperonin, chloroplastic-like [Ananas comosus]	SLAEEKTSGGLLLTE	TRINITY_DN96266_c3_g9_m.30312	TRINITY_DN96266_c3_g9_m.30312 Heat shock protein sks2 (Fragment)	String	TKL/IRAK
		20 kDa chaperonin, chloroplastic-like [Ananas comosus]	SLAEEKTSGGLLLTE	TRINITY_DN96496_c1_g2_m.30631	TRINITY_DN96496_c1_g2_m.30631 Glyoxylate/succinic semialdehyde reductase 1	String	TKL/IRAK
		20 kDa chaperonin, chloroplastic-like [Ananas comosus]	SLAEEKTSGGLLLTE	TRINITY_DN98282_c0_g1_m.33347	TRINITY_DN98282_c0_g1_m.33347 Heat shock protein STI	String	TKL/IRAK
		20 kDa chaperonin, chloroplastic-like [Ananas comosus]	SLAEEKTSGGLLLTE	TRINITY_DN98417_c0_g2_m.33589	TRINITY_DN98417_c0_g2_m.33589 Mediator of RNA polymerase II transcription subunit 37-like protein (Fragment)	String	TKL/IRAK
		20 kDa chaperonin, chloroplastic-like [Ananas comosus]	SLAEEKTSGGLLLTE	TRINITY_DN99674_c1_g3_m.35628	TRINITY_DN99674_c1_g3_m.35628 Heat shock cognate 70 kDa protein, putative, expressed	String	TKL/IRAK
		20 kDa chaperonin, chloroplastic-like [Ananas comosus]	SLAEEKTSGGLLLTE	TRINITY_DN99674_c2_g1_m.35629	TRINITY_DN99674_c2_g1_m.35629 Heat shock cognate 70 kDa protein	String	TKL/IRAK
		20 kDa chaperonin, chloroplastic-like [Ananas comosus]	SLAEEKTSGGLLLTE	TRINITY_DN99793_c2_g1_m.35818	TRINITY_DN99793_c2_g1_m.35818 Luminal-binding protein 4	String	TKL/IRAK
		20 kDa chaperonin, chloroplastic-like [Ananas comosus]	SLAEEKTSGGLLLTE	TRINITY_DN99844_c0_g1_m.35916	TRINITY_DN99844_c0_g1_m.35916 Elongation factor Tu	String	TKL/IRAK
		20 kDa chaperonin, chloroplastic-like [Ananas comosus]	SLAEEKTSGGLLLTE	TRINITY_DN99984_c1_g1_m.36170	TRINITY_DN99984_c1_g1_m.36170 Heat shock 70 kDa protein 16	String	TKL/IRAK
77	TRINITY_DN101667_c11_g2_m.3157-205T	PREDICTED: CBL-interacting protein kinase 23-like isoform X2 [Musa acuminata subsp. malaccensis]	VRKARGDTLEFHKFY	TRINITY_DN102956_c1_g1_m.5775	TRINITY_DN102956_c1_g1_m.5775 Protein phosphatase 2C and cyclic nucleotide-binding/kinase domain-containing protein	String	AGC/PKA
		PREDICTED: CBL-interacting protein kinase 23-like isoform X2 [Musa acuminata subsp. malaccensis]	VRKARGDTLEFHKFY	TRINITY_DN79001_c1_g1_m.19384	TRINITY_DN79001_c1_g1_m.19384 Potassium transporter	String	Other/WNK
		PREDICTED: CBL-interacting protein kinase 23-like isoform X2 [Musa acuminata subsp. malaccensis]	VRKARGDTLEFHKFY	TRINITY_DN83046_c0_g1_m.20311	TRINITY_DN83046_c0_g1_m.20311 Calcineurin B-like protein 3	String	CAMK/CAMK1
		PREDICTED: CBL-interacting protein kinase 23-like isoform X2 [Musa acuminata subsp. malaccensis]	VRKARGDTLEFHKFY	TRINITY_DN99213_c0_g1_m.34850	TRINITY_DN99213_c0_g1_m.34850 Potassium transporter	String	Other/WNK
78	TRINITY_DN101688_c1_g2_m.3195-902S	PREDICTED: eukaryotic translation initiation factor 3 subunit C-like [Elaeis guineensis]	QDNFLSASQGRSRAG	TRINITY_DN98195_c1_g2_m.33174	TRINITY_DN98195_c1_g2_m.33174 40S ribosomal protein S4	String	TKL/MLK
79	TRINITY_DN101745_c0_g2_m.3301-591S	PREDICTED: nephrocystin-3 [Daucus carota subsp. sativus]	ENLFVSTSNRMKKEV	TRINITY_DN102826_c0_g5_m.5489	TRINITY_DN102826_c0_g5_m.5489 Protein IQ-DOMAIN 1	String	TKL/IRAK
		PREDICTED: nephrocystin-3 [Daucus carota subsp. sativus]	ENLFVSTSNRMKKEV	TRINITY_DN102848_c0_g2_m.5543	TRINITY_DN102848_c0_g2_m.5543 Kinesin-like protein	String	TKL/IRAK
		PREDICTED: nephrocystin-3 [Daucus carota subsp. sativus]	ENLFVSTSNRMKKEV	TRINITY_DN99614_c1_g1_m.35515	TRINITY_DN99614_c1_g1_m.35515 Protein IQ-DOMAIN 1	String	TKL/IRAK
		PREDICTED: nephrocystin-3 [Daucus carota subsp. sativus]	ENLFVSTSNRMKKEV	TRINITY_DN99685_c1_g1_m.35643	TRINITY_DN99685_c1_g1_m.35643 Kinesin-like protein	String	TKL/IRAK
80	TRINITY_DN101752_c3_g1_m.3311-43S	PREDICTED: transcription initiation factor TFIID subunit 15b-like isoform X2 [Elaeis guineensis]	GDRGRGDSFNSHDRE	TRINITY_DN99785_c0_g2_m.35803	TRINITY_DN99785_c0_g2_m.35803 Elongation factor 2	String	CAMK/CAMKL
81	TRINITY_DN101777_c0_g3_m.3357-539S	PREDICTED: cryptochrome-1 [Phoenix dactylifera]	SLDQRVPSFHNMDTN	TRINITY_DN104512_c3_g1_m.9164	TRINITY_DN104512_c3_g1_m.9164 RNA polymerase sigma factor sigA	String	TKL/IRAK
		PREDICTED: cryptochrome-1 [Phoenix dactylifera]	SLDQRVPSFHNMDTN	TRINITY_DN73486_c0_g1_m.18548	TRINITY_DN73486_c0_g1_m.18548 Calcium/calmodulin-dependent protein kinase type I	String	CAMK/CAMK1
		PREDICTED: cryptochrome-1 [Phoenix dactylifera]	SLDQRVPSFHNMDTN	TRINITY_DN86266_c0_g1_m.21501	TRINITY_DN86266_c0_g1_m.21501 SVP	String	TKL/IRAK
		PREDICTED: cryptochrome-1 [Phoenix dactylifera]	SLDQRVPSFHNMDTN	TRINITY_DN92278_c2_g2_m.25486	TRINITY_DN92278_c2_g2_m.25486 Protein TWIN LOV 1	String	AGC/RSK
		PREDICTED: cryptochrome-1 [Phoenix dactylifera]	SLDQRVPSFHNMDTN	TRINITY_DN94347_c0_g1_m.27719	TRINITY_DN94347_c0_g1_m.27719 Transcription factor bHLH49	String	TKL/IRAK
		PREDICTED: cryptochrome-1 [Phoenix dactylifera]	SLDQRVPSFHNMDTN	TRINITY_DN94909_c0_g1_m.28380	TRINITY_DN94909_c0_g1_m.28380 Flowering time control protein FCA	String	TKL/IRAK
		PREDICTED: cryptochrome-1 [Phoenix dactylifera]	SLDQRVPSFHNMDTN	TRINITY_DN96682_c0_g1_m.30904	TRINITY_DN96682_c0_g1_m.30904 Transcription factor PIF3	String	TKL/IRAK
		PREDICTED: cryptochrome-1 [Phoenix dactylifera]	SLDQRVPSFHNMDTN	TRINITY_DN97348_c0_g2_m.31890	TRINITY_DN97348_c0_g2_m.31890 Transcription factor bHLH63	String	TKL/IRAK
		PREDICTED: cryptochrome-1 [Phoenix dactylifera]	SLDQRVPSFHNMDTN	TRINITY_DN97904_c0_g5_m.32734	TRINITY_DN97904_c0_g5_m.32734 Phototropin-2	String	AGC/RSK
		PREDICTED: cryptochrome-1 [Phoenix dactylifera]	SLDQRVPSFHNMDTN	TRINITY_DN98027_c0_g1_m.32940	TRINITY_DN98027_c0_g1_m.32940 Transcription factor PIF1	String	TKL/IRAK
		PREDICTED: cryptochrome-1 [Phoenix dactylifera]	SLDQRVPSFHNMDTN	TRINITY_DN98078_c0_g1_m.33012	TRINITY_DN98078_c0_g1_m.33012 2-amino-4-hydroxy-6-hydroxymethyldihydropteridine diphosphokinase / dihydropteroate synthase	String	TKL/IRAK
82	TRINITY_DN101809_c0_g1_m.3414-627S	PREDICTED: protein starmaker [Musa acuminata subsp. malaccensis]	RTFGRSNSTLSADSP	TRINITY_DN42626_c0_g1_m.16204	TRINITY_DN42626_c0_g1_m.16204 Zinc finger protein GIS2	String	CAMK/CAMK1
83	TRINITY_DN101809_c0_g1_m.3414-633S	PREDICTED: protein starmaker [Musa acuminata subsp. malaccensis]	NSTLSADSPKERVVP	TRINITY_DN90448_c0_g1_m.23891	TRINITY_DN90448_c0_g1_m.23891 Matrin-type domain-containing protein	String	CMGC/CDK
		PREDICTED: protein starmaker [Musa acuminata subsp. malaccensis]	NSTLSADSPKERVVP	TRINITY_DN99334_c0_g1_m.35071	TRINITY_DN99334_c0_g1_m.35071 PWI domain-containing protein	String	CMGC/CDK
84	TRINITY_DN101809_c0_g1_m.3414-736S	PREDICTED: protein starmaker [Musa acuminata subsp. malaccensis]	RLEVPPPSPAQISPT	TRINITY_DN103329_c0_g1_m.6577	TRINITY_DN103329_c0_g1_m.6577 Alpha-amylase	String	TKL/IRAK
		PREDICTED: protein starmaker [Musa acuminata subsp. malaccensis]	RLEVPPPSPAQISPT	TRINITY_DN103525_c1_g2_m.7052	TRINITY_DN103525_c1_g2_m.7052 Alpha-amylase	String	TKL/IRAK
		PREDICTED: protein starmaker [Musa acuminata subsp. malaccensis]	RLEVPPPSPAQISPT	TRINITY_DN90448_c0_g1_m.23891	TRINITY_DN90448_c0_g1_m.23891 Matrin-type domain-containing protein	String	CMGC/CDK
		PREDICTED: protein starmaker [Musa acuminata subsp. malaccensis]	RLEVPPPSPAQISPT	TRINITY_DN92186_c0_g1_m.25405	TRINITY_DN92186_c0_g1_m.25405 Putative inactive receptor kinase	String	TKL/IRAK
		PREDICTED: protein starmaker [Musa acuminata subsp. malaccensis]	RLEVPPPSPAQISPT	TRINITY_DN97562_c0_g1_m.32212	TRINITY_DN97562_c0_g1_m.32212 E3 ubiquitin ligase BIG BROTHER	String	TKL/IRAK
		PREDICTED: protein starmaker [Musa acuminata subsp. malaccensis]	RLEVPPPSPAQISPT	TRINITY_DN98281_c0_g1_m.33345	TRINITY_DN98281_c0_g1_m.33345 Alpha-amylase	String	TKL/IRAK
		PREDICTED: protein starmaker [Musa acuminata subsp. malaccensis]	RLEVPPPSPAQISPT	TRINITY_DN98643_c0_g3_m.33917	TRINITY_DN98643_c0_g3_m.33917 E3 ubiquitin ligase BIG BROTHER	String	TKL/IRAK
		PREDICTED: protein starmaker [Musa acuminata subsp. malaccensis]	RLEVPPPSPAQISPT	TRINITY_DN99334_c0_g1_m.35071	TRINITY_DN99334_c0_g1_m.35071 PWI domain-containing protein	String	CMGC/CDK
85	TRINITY_DN101809_c0_g1_m.3414-741S	PREDICTED: protein starmaker [Musa acuminata subsp. malaccensis]	PPSPAQISPTPATPK	TRINITY_DN90448_c0_g1_m.23891	TRINITY_DN90448_c0_g1_m.23891 Matrin-type domain-containing protein	String	CMGC/CDK
		PREDICTED: protein starmaker [Musa acuminata subsp. malaccensis]	PPSPAQISPTPATPK	TRINITY_DN99334_c0_g1_m.35071	TRINITY_DN99334_c0_g1_m.35071 PWI domain-containing protein	String	CMGC/CDK
86	TRINITY_DN101893_c3_g2_m.3561-63S	PREDICTED: chlorophyll a-b binding protein CP26, chloroplastic [Citrus sinensis]	KSKAAPVSPVSEELA	TRINITY_DN89518_c0_g2_m.23181	TRINITY_DN89518_c0_g2_m.23181 Lycopene epsilon cyclase, chloroplastic	String	TKL/IRAK
		PREDICTED: chlorophyll a-b binding protein CP26, chloroplastic [Citrus sinensis]	KSKAAPVSPVSEELA	TRINITY_DN91011_c0_g1_m.24349	TRINITY_DN91011_c0_g1_m.24349 Rhodanese-like domain-containing protein 4, chloroplastic	String	TKL/IRAK
		PREDICTED: chlorophyll a-b binding protein CP26, chloroplastic [Citrus sinensis]	KSKAAPVSPVSEELA	TRINITY_DN92964_c0_g1_m.26151	TRINITY_DN92964_c0_g1_m.26151 Oxygen-evolving enhancer protein 2, chloroplastic	String	TKL/IRAK
87	TRINITY_DN101902_c0_g4_m.3577-628S	PREDICTED: ABC transporter B family member 19 [Elaeis guineensis]	SRLSHSLSTKSLSLR	TRINITY_DN73486_c0_g1_m.18548	TRINITY_DN73486_c0_g1_m.18548 Calcium/calmodulin-dependent protein kinase type I	String	CAMK/CAMK1
88	TRINITY_DN102019_c1_g1_m.3794-134S	ribosomal protein L2 (chloroplast) [Phalaenopsis equestris]	KRNKYSDSFILRRRK	TRINITY_DN91486_c0_g2_m.24771	TRINITY_DN91486_c0_g2_m.24771 Eukaryotic translation initiation factor 3 subunit E	String	Other/NEK
89	TRINITY_DN102027_c0_g1_m.3815-1029S	PREDICTED: protein MODIFIER OF SNC1 1 [Phoenix dactylifera]	DSDEIKHSPKLLEPL	TRINITY_DN103475_c4_g3_m.6922	TRINITY_DN103475_c4_g3_m.6922 DNA helicase INO80	String	CMGC/CDK
90	TRINITY_DN102027_c0_g1_m.3815-476S	PREDICTED: protein MODIFIER OF SNC1 1 [Phoenix dactylifera]	VLLKHHGSPEEKDTF	TRINITY_DN103475_c4_g3_m.6922	TRINITY_DN103475_c4_g3_m.6922 DNA helicase INO80	String	CMGC/CDK
91	TRINITY_DN102086_c0_g1_m.3944-30S	PREDICTED: probable aquaporin NIP5-1 [Musa acuminata subsp. malaccensis]	FPSLRVDSLSYDRKA	TRINITY_DN98685_c0_g1_m.33988	TRINITY_DN98685_c0_g1_m.33988 Putative boron transporter 2	String	AGC/DMPK
92	TRINITY_DN102090_c0_g2_m.3950-514S	peroxisomal membrane protein PEX14 [Asparagus officinalis]	PPIQDPSSGDEKMIK	TRINITY_DN105233_c0_g1_m.10861	TRINITY_DN105233_c0_g1_m.10861 Peroxisome biogenesis protein 6	String	CK1/CK1
		peroxisomal membrane protein PEX14 [Asparagus officinalis]	PPIQDPSSGDEKMIK	TRINITY_DN91170_c0_g2_m.24474	TRINITY_DN91170_c0_g2_m.24474 Protein kinase APK1B, chloroplastic	String	TKL/IRAK
		peroxisomal membrane protein PEX14 [Asparagus officinalis]	PPIQDPSSGDEKMIK	TRINITY_DN94195_c0_g1_m.27535	TRINITY_DN94195_c0_g1_m.27535 Peroxisome biogenesis protein 7 isoform X1	String	TKL/IRAK
		peroxisomal membrane protein PEX14 [Asparagus officinalis]	PPIQDPSSGDEKMIK	TRINITY_DN95375_c0_g3_m.29033	TRINITY_DN95375_c0_g3_m.29033 Protein kinase APK1A, chloroplastic	String	TKL/IRAK
		peroxisomal membrane protein PEX14 [Asparagus officinalis]	PPIQDPSSGDEKMIK	TRINITY_DN96956_c0_g1_m.31275	TRINITY_DN96956_c0_g1_m.31275 Protein kinase APK1A, chloroplastic	String	TKL/IRAK
		peroxisomal membrane protein PEX14 [Asparagus officinalis]	PPIQDPSSGDEKMIK	TRINITY_DN98412_c0_g1_m.33585	TRINITY_DN98412_c0_g1_m.33585 3-ketoacyl-CoA thiolase 1, peroxisomal	String	TKL/IRAK
		peroxisomal membrane protein PEX14 [Asparagus officinalis]	PPIQDPSSGDEKMIK	TRINITY_DN98681_c0_g1_m.33978	TRINITY_DN98681_c0_g1_m.33978 3-ketoacyl-CoA thiolase 2, peroxisomal	String	TKL/IRAK
93	TRINITY_DN102090_c0_g2_m.3950-85S	peroxisomal membrane protein PEX14 [Asparagus officinalis]	TDGSQQRSPFITSEP	TRINITY_DN98462_c2_g1_m.33660	TRINITY_DN98462_c2_g1_m.33660 Peroxisomal membrane protein 11C	String	CMGC/GSK
94	TRINITY_DN102225_c0_g1_m.4215-101S	PREDICTED: pre-mRNA-splicing factor CWC22 homolog [Elaeis guineensis]	SHYSVQRSESPEPWL	TRINITY_DN97609_c6_g2_m.32276	TRINITY_DN97609_c6_g2_m.32276 PsbB mRNA maturation factor Mbb1, chloroplastic	String	TKL/MLK
95	TRINITY_DN102225_c0_g1_m.4215-103S	PREDICTED: pre-mRNA-splicing factor CWC22 homolog [Elaeis guineensis]	YSVQRSESPEPWLDR	TRINITY_DN103054_c6_g1_m.5989	TRINITY_DN103054_c6_g1_m.5989 Putative pre-mRNA-splicing factor ATP-dependent RNA helicase	String	TKL/IRAK
		PREDICTED: pre-mRNA-splicing factor CWC22 homolog [Elaeis guineensis]	YSVQRSESPEPWLDR	TRINITY_DN105235_c0_g2_m.10868	TRINITY_DN105235_c0_g2_m.10868 ATP-dependent RNA helicase DHX8	String	TKL/IRAK
		PREDICTED: pre-mRNA-splicing factor CWC22 homolog [Elaeis guineensis]	YSVQRSESPEPWLDR	TRINITY_DN89763_c0_g1_m.23358	TRINITY_DN89763_c0_g1_m.23358 DEAD-box ATP-dependent RNA helicase 34	String	TKL/IRAK
		PREDICTED: pre-mRNA-splicing factor CWC22 homolog [Elaeis guineensis]	YSVQRSESPEPWLDR	TRINITY_DN90448_c0_g1_m.23891	TRINITY_DN90448_c0_g1_m.23891 Matrin-type domain-containing protein	String	CMGC/CDK
		PREDICTED: pre-mRNA-splicing factor CWC22 homolog [Elaeis guineensis]	YSVQRSESPEPWLDR	TRINITY_DN91349_c0_g1_m.24659	TRINITY_DN91349_c0_g1_m.24659 Protein BUD31 like 2	String	AGC/RSK
		PREDICTED: pre-mRNA-splicing factor CWC22 homolog [Elaeis guineensis]	YSVQRSESPEPWLDR	TRINITY_DN92882_c0_g1_m.26065	TRINITY_DN92882_c0_g1_m.26065 DEAD-box ATP-dependent RNA helicase 21	String	TKL/IRAK
		PREDICTED: pre-mRNA-splicing factor CWC22 homolog [Elaeis guineensis]	YSVQRSESPEPWLDR	TRINITY_DN95750_c1_g1_m.29560	TRINITY_DN95750_c1_g1_m.29560 DEAD-box ATP-dependent RNA helicase 29	String	TKL/IRAK
		PREDICTED: pre-mRNA-splicing factor CWC22 homolog [Elaeis guineensis]	YSVQRSESPEPWLDR	TRINITY_DN96691_c0_g2_m.30914	TRINITY_DN96691_c0_g2_m.30914 Putative pre-mRNA-splicing factor ATP-dependent RNA helicase	String	TKL/IRAK
		PREDICTED: pre-mRNA-splicing factor CWC22 homolog [Elaeis guineensis]	YSVQRSESPEPWLDR	TRINITY_DN99270_c1_g1_m.34954	TRINITY_DN99270_c1_g1_m.34954 Zinc finger CCCH domain-containing protein 40	String	TKL/IRAK
		PREDICTED: pre-mRNA-splicing factor CWC22 homolog [Elaeis guineensis]	YSVQRSESPEPWLDR	TRINITY_DN99778_c0_g1_m.35789	TRINITY_DN99778_c0_g1_m.35789 probable pre-mRNA-splicing factor ATP-dependent RNA helicase DEAH4 isoform X2	String	TKL/IRAK
96	TRINITY_DN102225_c0_g1_m.4215-33S	PREDICTED: pre-mRNA-splicing factor CWC22 homolog [Elaeis guineensis]	RDRRRRKSPIPSSSF	TRINITY_DN104116_c0_g1_m.8325	TRINITY_DN104116_c0_g1_m.8325 Elongation factor 2	String	CAMK/CAMKL
		PREDICTED: pre-mRNA-splicing factor CWC22 homolog [Elaeis guineensis]	RDRRRRKSPIPSSSF	TRINITY_DN90448_c0_g1_m.23891	TRINITY_DN90448_c0_g1_m.23891 Matrin-type domain-containing protein	String	CMGC/CDK
		PREDICTED: pre-mRNA-splicing factor CWC22 homolog [Elaeis guineensis]	RDRRRRKSPIPSSSF	TRINITY_DN91349_c0_g1_m.24659	TRINITY_DN91349_c0_g1_m.24659 Protein BUD31 like 2	String	AGC/RSK
		PREDICTED: pre-mRNA-splicing factor CWC22 homolog [Elaeis guineensis]	RDRRRRKSPIPSSSF	TRINITY_DN91652_c3_g3_m.24922	TRINITY_DN91652_c3_g3_m.24922 Elongation factor 2	String	CAMK/CAMKL
		PREDICTED: pre-mRNA-splicing factor CWC22 homolog [Elaeis guineensis]	RDRRRRKSPIPSSSF	TRINITY_DN91652_c4_g1_m.24926	TRINITY_DN91652_c4_g1_m.24926 Elongation factor 2 (Fragment)	String	CAMK/CAMKL
		PREDICTED: pre-mRNA-splicing factor CWC22 homolog [Elaeis guineensis]	RDRRRRKSPIPSSSF	TRINITY_DN99785_c0_g2_m.35803	TRINITY_DN99785_c0_g2_m.35803 Elongation factor 2	String	CAMK/CAMKL
97	TRINITY_DN102242_c0_g1_m.4247-104S	PREDICTED: T-complex protein 1 subunit theta [Ziziphus jujuba]	KEGHKHLSGLDEAVL	TRINITY_DN95147_c0_g1_m.28684	TRINITY_DN95147_c0_g1_m.28684 Mitogen-activated protein kinase kinase kinase YODA	String	STE/STE20
98	TRINITY_DN102383_c0_g1_m.4552-106S	protein-O-fucosyltransferase 2 [Populus trichocarpa]	KQEVTPLSPRHDQRQ	TRINITY_DN105146_c0_g1_m.10656	TRINITY_DN105146_c0_g1_m.10656 O-fucosyltransferase 3-like	String	CMGC/MAPK
99	TRINITY_DN102384_c1_g1_m.4554-559S	protein CASP [Asparagus officinalis]	IRYVQDYSQENLVSR	TRINITY_DN96100_c4_g23_m.30033	TRINITY_DN96100_c4_g23_m.30033 Putative cytosolic iron-sulfur protein assembly protein CIAO1 like	String	STE/STE11
100	TRINITY_DN102534_c0_g2_m.4914-82S	PREDICTED: unknown protein 1-like [Phoenix dactylifera]	QTKDKDLSPVCQTPA	TRINITY_DN104620_c0_g1_m.9401	TRINITY_DN104620_c0_g1_m.9401 PPM-type phosphatase domain-containing protein	String	TKL/IRAK
101	TRINITY_DN102586_c0_g1_m.5023-83S	PREDICTED: DNA helicase INO80-like isoform X1 [Elaeis guineensis]	LNKAMFDSDGGLKSF	TRINITY_DN103008_c0_g1_m.5883	TRINITY_DN103008_c0_g1_m.5883 Chromatin structure-remodeling complex protein SYD	String	CMGC/CDK
		PREDICTED: DNA helicase INO80-like isoform X1 [Elaeis guineensis]	LNKAMFDSDGGLKSF	TRINITY_DN103475_c4_g3_m.6922	TRINITY_DN103475_c4_g3_m.6922 DNA helicase INO80	String	CMGC/CDK
		PREDICTED: DNA helicase INO80-like isoform X1 [Elaeis guineensis]	LNKAMFDSDGGLKSF	TRINITY_DN103624_c0_g1_m.7264	TRINITY_DN103624_c0_g1_m.7264 Chromatin structure-remodeling complex protein SYD	String	CMGC/CDK
		PREDICTED: DNA helicase INO80-like isoform X1 [Elaeis guineensis]	LNKAMFDSDGGLKSF	TRINITY_DN105328_c1_g1_m.11051	TRINITY_DN105328_c1_g1_m.11051 ATPase family AAA domain-containing protein	String	CK1/CK1
		PREDICTED: DNA helicase INO80-like isoform X1 [Elaeis guineensis]	LNKAMFDSDGGLKSF	TRINITY_DN97599_c0_g2_m.32264	TRINITY_DN97599_c0_g2_m.32264 ATPase family AAA domain-containing protein	String	CK1/CK1
102	TRINITY_DN102611_c1_g2_m.5076-106S	PREDICTED: probable inactive histone-lysine N-methyltransferase SUVR2 [Elaeis guineensis]	TVEAARTSPQRPTLV	TRINITY_DN101792_c0_g1_m.3380	TRINITY_DN101792_c0_g1_m.3380 DNA repair and recombination protein RAD54	String	CMGC/CDK
		PREDICTED: probable inactive histone-lysine N-methyltransferase SUVR2 [Elaeis guineensis]	TVEAARTSPQRPTLV	TRINITY_DN104535_c0_g2_m.9217	TRINITY_DN104535_c0_g2_m.9217 Endoribonuclease Dicer like 4	String	TKL/IRAK
		PREDICTED: probable inactive histone-lysine N-methyltransferase SUVR2 [Elaeis guineensis]	TVEAARTSPQRPTLV	TRINITY_DN105090_c0_g1_m.10519	TRINITY_DN105090_c0_g1_m.10519 SWI/SNF-related matrix-associated actin-dependent regulator of chromatin subfamily A member 3-like 2	String	CMGC/CDK
		PREDICTED: probable inactive histone-lysine N-methyltransferase SUVR2 [Elaeis guineensis]	TVEAARTSPQRPTLV	TRINITY_DN95060_c0_g1_m.28567	TRINITY_DN95060_c0_g1_m.28567 Pentatricopeptide repeat-containing protein	String	TKL/IRAK
		PREDICTED: probable inactive histone-lysine N-methyltransferase SUVR2 [Elaeis guineensis]	TVEAARTSPQRPTLV	TRINITY_DN98010_c2_g1_m.32911	TRINITY_DN98010_c2_g1_m.32911 Helicase protein MOM1	String	TKL/IRAK
103	TRINITY_DN102611_c1_g2_m.5076-170S	PREDICTED: probable inactive histone-lysine N-methyltransferase SUVR2 [Elaeis guineensis]	SHNCPELSPISGRVV	TRINITY_DN101792_c0_g1_m.3380	TRINITY_DN101792_c0_g1_m.3380 DNA repair and recombination protein RAD54	String	CMGC/CDK
		PREDICTED: probable inactive histone-lysine N-methyltransferase SUVR2 [Elaeis guineensis]	SHNCPELSPISGRVV	TRINITY_DN105090_c0_g1_m.10519	TRINITY_DN105090_c0_g1_m.10519 SWI/SNF-related matrix-associated actin-dependent regulator of chromatin subfamily A member 3-like 2	String	CMGC/CDK
104	TRINITY_DN102611_c1_g2_m.5076-416S	PREDICTED: probable inactive histone-lysine N-methyltransferase SUVR2 [Elaeis guineensis]	EPLKRAHSPNPSHGM	TRINITY_DN101792_c0_g1_m.3380	TRINITY_DN101792_c0_g1_m.3380 DNA repair and recombination protein RAD54	String	CMGC/CDK
		PREDICTED: probable inactive histone-lysine N-methyltransferase SUVR2 [Elaeis guineensis]	EPLKRAHSPNPSHGM	TRINITY_DN104535_c0_g2_m.9217	TRINITY_DN104535_c0_g2_m.9217 Endoribonuclease Dicer like 4	String	TKL/IRAK
		PREDICTED: probable inactive histone-lysine N-methyltransferase SUVR2 [Elaeis guineensis]	EPLKRAHSPNPSHGM	TRINITY_DN105090_c0_g1_m.10519	TRINITY_DN105090_c0_g1_m.10519 SWI/SNF-related matrix-associated actin-dependent regulator of chromatin subfamily A member 3-like 2	String	CMGC/CDK
		PREDICTED: probable inactive histone-lysine N-methyltransferase SUVR2 [Elaeis guineensis]	EPLKRAHSPNPSHGM	TRINITY_DN95060_c0_g1_m.28567	TRINITY_DN95060_c0_g1_m.28567 Pentatricopeptide repeat-containing protein	String	TKL/IRAK
		PREDICTED: probable inactive histone-lysine N-methyltransferase SUVR2 [Elaeis guineensis]	EPLKRAHSPNPSHGM	TRINITY_DN98010_c2_g1_m.32911	TRINITY_DN98010_c2_g1_m.32911 Helicase protein MOM1	String	TKL/IRAK
105	TRINITY_DN102644_c1_g1_m.5141-734S	zinc finger CCCH domain-containing protein 27 [Asparagus officinalis]	VKFERQTSIKKSDGS	TRINITY_DN100618_c0_g1_m.1123	TRINITY_DN100618_c0_g1_m.1123 protein NRDE2 homolog	String	CMGC/DYRK
106	TRINITY_DN102644_c1_g1_m.5141-792S	zinc finger CCCH domain-containing protein 27 [Asparagus officinalis]	NLTEILVSPSSKTNL	TRINITY_DN103161_c1_g1_m.6204	TRINITY_DN103161_c1_g1_m.6204 DEAD-box ATP-dependent RNA helicase ISE2, chloroplastic	String	TKL/IRAK
		zinc finger CCCH domain-containing protein 27 [Asparagus officinalis]	NLTEILVSPSSKTNL	TRINITY_DN112186_c0_g1_m.13114	TRINITY_DN112186_c0_g1_m.13114 Helicase ATP-binding domain-containing protein	String	TKL/IRAK
		zinc finger CCCH domain-containing protein 27 [Asparagus officinalis]	NLTEILVSPSSKTNL	TRINITY_DN98868_c0_g1_m.34281	TRINITY_DN98868_c0_g1_m.34281 DExH-box ATP-dependent RNA helicase DExH11 isoform X1	String	TKL/IRAK
107	TRINITY_DN102688_c4_g2_m.5212-625S	PREDICTED: transcription initiation factor TFIID subunit 4b-like isoform X3 [Phoenix dactylifera]	PLEAPGTSPPSSKKQ	TRINITY_DN98710_c1_g2_m.34019	TRINITY_DN98710_c1_g2_m.34019 Cyclin-dependent kinase D-1	String	CMGC/CDK
108	TRINITY_DN102849_c0_g1_m.5544-2024S	ARM repeat superfamily protein [Arabidopsis thaliana]	DEVVDSNSPTQKRKK	TRINITY_DN102134_c1_g3_m.4030	TRINITY_DN102134_c1_g3_m.4030 DNA-directed RNA polymerase E subunit 1	String	CMGC/MAPK
		ARM repeat superfamily protein [Arabidopsis thaliana]	DEVVDSNSPTQKRKK	TRINITY_DN103067_c1_g1_m.6021	TRINITY_DN103067_c1_g1_m.6021 LOW QUALITY PROTEIN: protein GFS12	String	CMGC/MAPK
		ARM repeat superfamily protein [Arabidopsis thaliana]	DEVVDSNSPTQKRKK	TRINITY_DN103475_c4_g3_m.6922	TRINITY_DN103475_c4_g3_m.6922 DNA helicase INO80	String	CMGC/CDK
		ARM repeat superfamily protein [Arabidopsis thaliana]	DEVVDSNSPTQKRKK	TRINITY_DN105601_c0_g3_m.11636	TRINITY_DN105601_c0_g3_m.11636 NUC173 domain-containing protein	String	CMGC/CDK
		ARM repeat superfamily protein [Arabidopsis thaliana]	DEVVDSNSPTQKRKK	TRINITY_DN78165_c0_g1_m.19211	TRINITY_DN78165_c0_g1_m.19211 DEAD-box ATP-dependent RNA helicase 39	String	CMGC/CDK
		ARM repeat superfamily protein [Arabidopsis thaliana]	DEVVDSNSPTQKRKK	TRINITY_DN98399_c0_g1_m.33564	TRINITY_DN98399_c0_g1_m.33564 DEAD-box ATP-dependent RNA helicase 50	String	CMGC/CDK
109	TRINITY_DN102901_c1_g1_m.5658-972S	PREDICTED: RAB6A-GEF complex partner protein 1 isoform X2 [Elaeis guineensis]	SNDWKSTSFKEPSAH	TRINITY_DN101585_c0_g1_m.2993	TRINITY_DN101585_c0_g1_m.2993 Conserved oligomeric Golgi complex subunit 6	String	TKL/IRAK
		PREDICTED: RAB6A-GEF complex partner protein 1 isoform X2 [Elaeis guineensis]	SNDWKSTSFKEPSAH	TRINITY_DN102622_c0_g1_m.5092	TRINITY_DN102622_c0_g1_m.5092 AP-4 complex subunit epsilon	String	TKL/IRAK
		PREDICTED: RAB6A-GEF complex partner protein 1 isoform X2 [Elaeis guineensis]	SNDWKSTSFKEPSAH	TRINITY_DN95438_c0_g1_m.29143	TRINITY_DN95438_c0_g1_m.29143 Scarecrow-like protein 8	String	TKL/IRAK
110	TRINITY_DN102931_c0_g1_m.5722-176S	PREDICTED: ATP-citrate synthase beta chain protein 1 [Elaeis guineensis]	SVGFVSKSGGMSNEL	TRINITY_DN95897_c0_g1_m.29749	TRINITY_DN95897_c0_g1_m.29749 Biotin carboxylase	String	TKL/MLK
111	TRINITY_DN102942_c1_g2_m.5740-247S	MACPF domain-containing protein At4g24290 isoform X1 [Asparagus officinalis]	RLRFAGSSPSSSYAT	TRINITY_DN101792_c0_g1_m.3380	TRINITY_DN101792_c0_g1_m.3380 DNA repair and recombination protein RAD54	String	CMGC/CDK
112	TRINITY_DN102956_c1_g1_m.5775-16S	PREDICTED: protein phosphatase 2C and cyclic nucleotide-binding/kinase domain-containing protein isoform X1 [Elaeis guineensis]	CIGHVPDSPRQEPKA	TRINITY_DN100669_c0_g1_m.1219	TRINITY_DN100669_c0_g1_m.1219 Phosphatidylinositol 4-kinase beta 1	String	Atypical/PIKK
		PREDICTED: protein phosphatase 2C and cyclic nucleotide-binding/kinase domain-containing protein isoform X1 [Elaeis guineensis]	CIGHVPDSPRQEPKA	TRINITY_DN101177_c2_g2_m.2163	TRINITY_DN101177_c2_g2_m.2163 Chloroplast Obg GTPase	String	CMGC/DYRK
		PREDICTED: protein phosphatase 2C and cyclic nucleotide-binding/kinase domain-containing protein isoform X1 [Elaeis guineensis]	CIGHVPDSPRQEPKA	TRINITY_DN101438_c0_g1_m.2694	TRINITY_DN101438_c0_g1_m.2694 Glucose-6-phosphate isomerase	String	CMGC/MAPK
		PREDICTED: protein phosphatase 2C and cyclic nucleotide-binding/kinase domain-containing protein isoform X1 [Elaeis guineensis]	CIGHVPDSPRQEPKA	TRINITY_DN101900_c1_g1_m.3574	TRINITY_DN101900_c1_g1_m.3574 Putative serine/threonine-protein kinase	String	CMGC/CDK
		PREDICTED: protein phosphatase 2C and cyclic nucleotide-binding/kinase domain-containing protein isoform X1 [Elaeis guineensis]	CIGHVPDSPRQEPKA	TRINITY_DN102134_c1_g3_m.4030	TRINITY_DN102134_c1_g3_m.4030 DNA-directed RNA polymerase E subunit 1	String	CMGC/MAPK
		PREDICTED: protein phosphatase 2C and cyclic nucleotide-binding/kinase domain-containing protein isoform X1 [Elaeis guineensis]	CIGHVPDSPRQEPKA	TRINITY_DN102392_c1_g2_m.4567	TRINITY_DN102392_c1_g2_m.4567 Phosphatidylinositol 3-kinase, root isoform	String	Atypical/PIKK
		PREDICTED: protein phosphatase 2C and cyclic nucleotide-binding/kinase domain-containing protein isoform X1 [Elaeis guineensis]	CIGHVPDSPRQEPKA	TRINITY_DN102576_c0_g3_m.5005	TRINITY_DN102576_c0_g3_m.5005 Protein kinase domain	String	CMGC/CDK
		PREDICTED: protein phosphatase 2C and cyclic nucleotide-binding/kinase domain-containing protein isoform X1 [Elaeis guineensis]	CIGHVPDSPRQEPKA	TRINITY_DN102774_c0_g1_m.5381	TRINITY_DN102774_c0_g1_m.5381 Serine/threonine-protein kinase AFC2	String	CMGC/DYRK
		PREDICTED: protein phosphatase 2C and cyclic nucleotide-binding/kinase domain-containing protein isoform X1 [Elaeis guineensis]	CIGHVPDSPRQEPKA	TRINITY_DN102925_c0_g1_m.5709	TRINITY_DN102925_c0_g1_m.5709 Serine/threonine-protein kinase ATR	String	Atypical/PIKK
		PREDICTED: protein phosphatase 2C and cyclic nucleotide-binding/kinase domain-containing protein isoform X1 [Elaeis guineensis]	CIGHVPDSPRQEPKA	TRINITY_DN103142_c3_g1_m.6171	TRINITY_DN103142_c3_g1_m.6171 Protein kinase domain-containing protein	String	CMGC/CDK
		PREDICTED: protein phosphatase 2C and cyclic nucleotide-binding/kinase domain-containing protein isoform X1 [Elaeis guineensis]	CIGHVPDSPRQEPKA	TRINITY_DN103283_c0_g6_m.6476	TRINITY_DN103283_c0_g6_m.6476 Solanesyl-diphosphate synthase 1, mitochondrial	String	CMGC/MAPK
		PREDICTED: protein phosphatase 2C and cyclic nucleotide-binding/kinase domain-containing protein isoform X1 [Elaeis guineensis]	CIGHVPDSPRQEPKA	TRINITY_DN103624_c0_g1_m.7264	TRINITY_DN103624_c0_g1_m.7264 Chromatin structure-remodeling complex protein SYD	String	CMGC/CDK
		PREDICTED: protein phosphatase 2C and cyclic nucleotide-binding/kinase domain-containing protein isoform X1 [Elaeis guineensis]	CIGHVPDSPRQEPKA	TRINITY_DN103927_c1_g1_m.7918	TRINITY_DN103927_c1_g1_m.7918 Serine/threonine-protein kinase TOR	String	Atypical/PIKK
		PREDICTED: protein phosphatase 2C and cyclic nucleotide-binding/kinase domain-containing protein isoform X1 [Elaeis guineensis]	CIGHVPDSPRQEPKA	TRINITY_DN104065_c1_g1_m.8208	TRINITY_DN104065_c1_g1_m.8208 Mitogen-activated protein kinase	String	CMGC/MAPK
		PREDICTED: protein phosphatase 2C and cyclic nucleotide-binding/kinase domain-containing protein isoform X1 [Elaeis guineensis]	CIGHVPDSPRQEPKA	TRINITY_DN104373_c0_g1_m.8868	TRINITY_DN104373_c0_g1_m.8868 Putative serine/threonine-protein kinase	String	CMGC/CDK
		PREDICTED: protein phosphatase 2C and cyclic nucleotide-binding/kinase domain-containing protein isoform X1 [Elaeis guineensis]	CIGHVPDSPRQEPKA	TRINITY_DN105063_c1_g3_m.10453	TRINITY_DN105063_c1_g3_m.10453 Serine/threonine-protein kinase AFC3	String	CMGC/DYRK
		PREDICTED: protein phosphatase 2C and cyclic nucleotide-binding/kinase domain-containing protein isoform X1 [Elaeis guineensis]	CIGHVPDSPRQEPKA	TRINITY_DN105128_c1_g1_m.10598	TRINITY_DN105128_c1_g1_m.10598 Phosphatidylinositol 4-kinase alpha	String	Atypical/PIKK
		PREDICTED: protein phosphatase 2C and cyclic nucleotide-binding/kinase domain-containing protein isoform X1 [Elaeis guineensis]	CIGHVPDSPRQEPKA	TRINITY_DN105900_c0_g1_m.12277	TRINITY_DN105900_c0_g1_m.12277 Serine/threonine-protein kinase TOR	String	Atypical/PIKK
		PREDICTED: protein phosphatase 2C and cyclic nucleotide-binding/kinase domain-containing protein isoform X1 [Elaeis guineensis]	CIGHVPDSPRQEPKA	TRINITY_DN109624_c0_g1_m.12956	TRINITY_DN109624_c0_g1_m.12956 Mitogen-activated protein kinase	String	CMGC/MAPK
		PREDICTED: protein phosphatase 2C and cyclic nucleotide-binding/kinase domain-containing protein isoform X1 [Elaeis guineensis]	CIGHVPDSPRQEPKA	TRINITY_DN117377_c0_g1_m.13512	TRINITY_DN117377_c0_g1_m.13512 Mitogen-activated protein kinase	String	CMGC/MAPK
		PREDICTED: protein phosphatase 2C and cyclic nucleotide-binding/kinase domain-containing protein isoform X1 [Elaeis guineensis]	CIGHVPDSPRQEPKA	TRINITY_DN19348_c0_g1_m.15362	TRINITY_DN19348_c0_g1_m.15362 Putative serine/threonine-protein kinase	String	CMGC/CDK
		PREDICTED: protein phosphatase 2C and cyclic nucleotide-binding/kinase domain-containing protein isoform X1 [Elaeis guineensis]	CIGHVPDSPRQEPKA	TRINITY_DN60085_c0_g2_m.17191	TRINITY_DN60085_c0_g2_m.17191 Putative serine/threonine-protein kinase	String	CMGC/CDK
		PREDICTED: protein phosphatase 2C and cyclic nucleotide-binding/kinase domain-containing protein isoform X1 [Elaeis guineensis]	CIGHVPDSPRQEPKA	TRINITY_DN6197_c0_g1_m.17356	TRINITY_DN6197_c0_g1_m.17356 Serine/threonine-protein kinase ATR	String	Atypical/PIKK
		PREDICTED: protein phosphatase 2C and cyclic nucleotide-binding/kinase domain-containing protein isoform X1 [Elaeis guineensis]	CIGHVPDSPRQEPKA	TRINITY_DN62488_c0_g1_m.17409	TRINITY_DN62488_c0_g1_m.17409 Glycogen synthase kinase-3 beta	String	CMGC/GSK
		PREDICTED: protein phosphatase 2C and cyclic nucleotide-binding/kinase domain-containing protein isoform X1 [Elaeis guineensis]	CIGHVPDSPRQEPKA	TRINITY_DN81951_c1_g1_m.20074	TRINITY_DN81951_c1_g1_m.20074 Cell division control protein 2 like A	String	CMGC/CDK
		PREDICTED: protein phosphatase 2C and cyclic nucleotide-binding/kinase domain-containing protein isoform X1 [Elaeis guineensis]	CIGHVPDSPRQEPKA	TRINITY_DN82210_c1_g1_m.20143	TRINITY_DN82210_c1_g1_m.20143 Shaggy-related protein kinase eta	String	CMGC/GSK
		PREDICTED: protein phosphatase 2C and cyclic nucleotide-binding/kinase domain-containing protein isoform X1 [Elaeis guineensis]	CIGHVPDSPRQEPKA	TRINITY_DN82971_c0_g1_m.20298	TRINITY_DN82971_c0_g1_m.20298 Mitogen-activated protein kinase	String	CMGC/MAPK
		PREDICTED: protein phosphatase 2C and cyclic nucleotide-binding/kinase domain-containing protein isoform X1 [Elaeis guineensis]	CIGHVPDSPRQEPKA	TRINITY_DN84090_c0_g1_m.20697	TRINITY_DN84090_c0_g1_m.20697 Putative solanesyl-diphosphate synthase 3, chloroplastic	String	CMGC/MAPK
		PREDICTED: protein phosphatase 2C and cyclic nucleotide-binding/kinase domain-containing protein isoform X1 [Elaeis guineensis]	CIGHVPDSPRQEPKA	TRINITY_DN88372_c0_g1_m.22502	TRINITY_DN88372_c0_g1_m.22502 Mitogen-activated protein kinase	String	CMGC/MAPK
		PREDICTED: protein phosphatase 2C and cyclic nucleotide-binding/kinase domain-containing protein isoform X1 [Elaeis guineensis]	CIGHVPDSPRQEPKA	TRINITY_DN91290_c1_g2_m.24590	TRINITY_DN91290_c1_g2_m.24590 Mitogen-activated protein kinase	String	CMGC/MAPK
		PREDICTED: protein phosphatase 2C and cyclic nucleotide-binding/kinase domain-containing protein isoform X1 [Elaeis guineensis]	CIGHVPDSPRQEPKA	TRINITY_DN93365_c1_g2_m.26560	TRINITY_DN93365_c1_g2_m.26560 Shaggy-related protein kinase NtK-1	String	CMGC/GSK
		PREDICTED: protein phosphatase 2C and cyclic nucleotide-binding/kinase domain-containing protein isoform X1 [Elaeis guineensis]	CIGHVPDSPRQEPKA	TRINITY_DN93598_c0_g1_m.26839	TRINITY_DN93598_c0_g1_m.26839 Serine/threonine-protein kinase AFC3	String	CMGC/DYRK
		PREDICTED: protein phosphatase 2C and cyclic nucleotide-binding/kinase domain-containing protein isoform X1 [Elaeis guineensis]	CIGHVPDSPRQEPKA	TRINITY_DN93638_c2_g1_m.26892	TRINITY_DN93638_c2_g1_m.26892 Mitogen-activated protein kinase	String	CMGC/MAPK
		PREDICTED: protein phosphatase 2C and cyclic nucleotide-binding/kinase domain-containing protein isoform X1 [Elaeis guineensis]	CIGHVPDSPRQEPKA	TRINITY_DN94858_c0_g1_m.28329	TRINITY_DN94858_c0_g1_m.28329 Mitogen-activated protein kinase	String	CMGC/MAPK
		PREDICTED: protein phosphatase 2C and cyclic nucleotide-binding/kinase domain-containing protein isoform X1 [Elaeis guineensis]	CIGHVPDSPRQEPKA	TRINITY_DN94923_c0_g1_m.28402	TRINITY_DN94923_c0_g1_m.28402 Heterodimeric geranylgeranyl pyrophosphate synthase large subunit 1, chloroplastic	String	CMGC/MAPK
		PREDICTED: protein phosphatase 2C and cyclic nucleotide-binding/kinase domain-containing protein isoform X1 [Elaeis guineensis]	CIGHVPDSPRQEPKA	TRINITY_DN95432_c0_g1_m.29134	TRINITY_DN95432_c0_g1_m.29134 Cyclin-dependent kinase E-1	String	CMGC/CDK
		PREDICTED: protein phosphatase 2C and cyclic nucleotide-binding/kinase domain-containing protein isoform X1 [Elaeis guineensis]	CIGHVPDSPRQEPKA	TRINITY_DN95560_c1_g1_m.29305	TRINITY_DN95560_c1_g1_m.29305 Putative serine/threonine-protein kinase	String	CMGC/CDK
		PREDICTED: protein phosphatase 2C and cyclic nucleotide-binding/kinase domain-containing protein isoform X1 [Elaeis guineensis]	CIGHVPDSPRQEPKA	TRINITY_DN95560_c2_g1_m.29307	TRINITY_DN95560_c2_g1_m.29307 Putative serine/threonine-protein kinase	String	CMGC/CDK
		PREDICTED: protein phosphatase 2C and cyclic nucleotide-binding/kinase domain-containing protein isoform X1 [Elaeis guineensis]	CIGHVPDSPRQEPKA	TRINITY_DN97033_c0_g1_m.31383	TRINITY_DN97033_c0_g1_m.31383 Putative serine/threonine-protein kinase	String	CMGC/CDK
		PREDICTED: protein phosphatase 2C and cyclic nucleotide-binding/kinase domain-containing protein isoform X1 [Elaeis guineensis]	CIGHVPDSPRQEPKA	TRINITY_DN97033_c0_g1_m.31384	TRINITY_DN97033_c0_g1_m.31384 Putative serine/threonine-protein kinase	String	CMGC/CDK
		PREDICTED: protein phosphatase 2C and cyclic nucleotide-binding/kinase domain-containing protein isoform X1 [Elaeis guineensis]	CIGHVPDSPRQEPKA	TRINITY_DN97786_c1_g2_m.32541	TRINITY_DN97786_c1_g2_m.32541 Mitogen-activated protein kinase	String	CMGC/MAPK
		PREDICTED: protein phosphatase 2C and cyclic nucleotide-binding/kinase domain-containing protein isoform X1 [Elaeis guineensis]	CIGHVPDSPRQEPKA	TRINITY_DN98018_c2_g2_m.32925	TRINITY_DN98018_c2_g2_m.32925 Shaggy-related protein kinase zeta	String	CMGC/GSK
		PREDICTED: protein phosphatase 2C and cyclic nucleotide-binding/kinase domain-containing protein isoform X1 [Elaeis guineensis]	CIGHVPDSPRQEPKA	TRINITY_DN98317_c0_g1_m.33426	TRINITY_DN98317_c0_g1_m.33426 Cyclin-dependent kinase F-1	String	CMGC/CDK
		PREDICTED: protein phosphatase 2C and cyclic nucleotide-binding/kinase domain-containing protein isoform X1 [Elaeis guineensis]	CIGHVPDSPRQEPKA	TRINITY_DN98710_c1_g2_m.34019	TRINITY_DN98710_c1_g2_m.34019 Cyclin-dependent kinase D-1	String	CMGC/CDK
		PREDICTED: protein phosphatase 2C and cyclic nucleotide-binding/kinase domain-containing protein isoform X1 [Elaeis guineensis]	CIGHVPDSPRQEPKA	TRINITY_DN98945_c0_g1_m.34400	TRINITY_DN98945_c0_g1_m.34400 Putative serine/threonine-protein kinase	String	CMGC/CDK
		PREDICTED: protein phosphatase 2C and cyclic nucleotide-binding/kinase domain-containing protein isoform X1 [Elaeis guineensis]	CIGHVPDSPRQEPKA	TRINITY_DN99322_c0_g1_m.35046	TRINITY_DN99322_c0_g1_m.35046 Putative serine/threonine-protein kinase	String	CMGC/CDK
		PREDICTED: protein phosphatase 2C and cyclic nucleotide-binding/kinase domain-containing protein isoform X1 [Elaeis guineensis]	CIGHVPDSPRQEPKA	TRINITY_DN99574_c0_g1_m.35434	TRINITY_DN99574_c0_g1_m.35434 Putative shaggy-related protein kinase epsilon-like	String	CMGC/GSK
		PREDICTED: protein phosphatase 2C and cyclic nucleotide-binding/kinase domain-containing protein isoform X1 [Elaeis guineensis]	CIGHVPDSPRQEPKA	TRINITY_DN99574_c1_g1_m.35437	TRINITY_DN99574_c1_g1_m.35437 Shaggy-related protein kinase theta	String	CMGC/GSK
		PREDICTED: protein phosphatase 2C and cyclic nucleotide-binding/kinase domain-containing protein isoform X1 [Elaeis guineensis]	CIGHVPDSPRQEPKA	TRINITY_DN99574_c2_g1_m.35438	TRINITY_DN99574_c2_g1_m.35438 Putative shaggy-related protein kinase epsilon-like	String	CMGC/GSK
		PREDICTED: protein phosphatase 2C and cyclic nucleotide-binding/kinase domain-containing protein isoform X1 [Elaeis guineensis]	CIGHVPDSPRQEPKA	TRINITY_DN99652_c0_g1_m.35592	TRINITY_DN99652_c0_g1_m.35592 Mitogen-activated protein kinase	String	CMGC/MAPK
		PREDICTED: protein phosphatase 2C and cyclic nucleotide-binding/kinase domain-containing protein isoform X1 [Elaeis guineensis]	CIGHVPDSPRQEPKA	TRINITY_DN99788_c0_g1_m.35808	TRINITY_DN99788_c0_g1_m.35808 Serine/threonine-protein kinase AFC2	String	CMGC/DYRK
113	TRINITY_DN102956_c1_g1_m.5775-73S	PREDICTED: protein phosphatase 2C and cyclic nucleotide-binding/kinase domain-containing protein isoform X1 [Elaeis guineensis]	NRLSRVSSQFLPPEG	TRINITY_DN100416_c0_g1_m.729	TRINITY_DN100416_c0_g1_m.729 Non-specific serine/threonine protein kinase	String	CAMK/CAMKL
		PREDICTED: protein phosphatase 2C and cyclic nucleotide-binding/kinase domain-containing protein isoform X1 [Elaeis guineensis]	NRLSRVSSQFLPPEG	TRINITY_DN100425_c2_g4_m.738	TRINITY_DN100425_c2_g4_m.738 PREDICTED: peptidase	String	TKL/IRAK
		PREDICTED: protein phosphatase 2C and cyclic nucleotide-binding/kinase domain-containing protein isoform X1 [Elaeis guineensis]	NRLSRVSSQFLPPEG	TRINITY_DN100541_c0_g1_m.953	TRINITY_DN100541_c0_g1_m.953 Heat shock 70 kDa protein 14	String	TKL/IRAK
		PREDICTED: protein phosphatase 2C and cyclic nucleotide-binding/kinase domain-containing protein isoform X1 [Elaeis guineensis]	NRLSRVSSQFLPPEG	TRINITY_DN100577_c1_g1_m.1031	TRINITY_DN100577_c1_g1_m.1031 Outer envelope protein 64, mitochondrial	String	TKL/IRAK
		PREDICTED: protein phosphatase 2C and cyclic nucleotide-binding/kinase domain-containing protein isoform X1 [Elaeis guineensis]	NRLSRVSSQFLPPEG	TRINITY_DN100669_c0_g1_m.1219	TRINITY_DN100669_c0_g1_m.1219 Phosphatidylinositol 4-kinase beta 1	String	Atypical/PIKK
		PREDICTED: protein phosphatase 2C and cyclic nucleotide-binding/kinase domain-containing protein isoform X1 [Elaeis guineensis]	NRLSRVSSQFLPPEG	TRINITY_DN100711_c0_g2_m.1302	TRINITY_DN100711_c0_g2_m.1302 Heat shock 70 kDa protein 8	String	TKL/IRAK
		PREDICTED: protein phosphatase 2C and cyclic nucleotide-binding/kinase domain-containing protein isoform X1 [Elaeis guineensis]	NRLSRVSSQFLPPEG	TRINITY_DN100810_c0_g1_m.1481	TRINITY_DN100810_c0_g1_m.1481 Non-specific serine/threonine protein kinase	String	CAMK/CAMKL
		PREDICTED: protein phosphatase 2C and cyclic nucleotide-binding/kinase domain-containing protein isoform X1 [Elaeis guineensis]	NRLSRVSSQFLPPEG	TRINITY_DN101015_c0_g1_m.1847	TRINITY_DN101015_c0_g1_m.1847 Calcium-dependent protein kinase 1	String	CAMK/CAMK1
		PREDICTED: protein phosphatase 2C and cyclic nucleotide-binding/kinase domain-containing protein isoform X1 [Elaeis guineensis]	NRLSRVSSQFLPPEG	TRINITY_DN101351_c0_g3_m.2514	TRINITY_DN101351_c0_g3_m.2514 Outer envelope protein 64, chloroplastic	String	TKL/IRAK
		PREDICTED: protein phosphatase 2C and cyclic nucleotide-binding/kinase domain-containing protein isoform X1 [Elaeis guineensis]	NRLSRVSSQFLPPEG	TRINITY_DN101438_c0_g1_m.2694	TRINITY_DN101438_c0_g1_m.2694 Glucose-6-phosphate isomerase	String	CMGC/MAPK
		PREDICTED: protein phosphatase 2C and cyclic nucleotide-binding/kinase domain-containing protein isoform X1 [Elaeis guineensis]	NRLSRVSSQFLPPEG	TRINITY_DN101667_c11_g2_m.3157	TRINITY_DN101667_c11_g2_m.3157 Non-specific serine/threonine protein kinase	String	CAMK/CAMKL
		PREDICTED: protein phosphatase 2C and cyclic nucleotide-binding/kinase domain-containing protein isoform X1 [Elaeis guineensis]	NRLSRVSSQFLPPEG	TRINITY_DN101851_c2_g3_m.3485	TRINITY_DN101851_c2_g3_m.3485 Non-specific serine/threonine protein kinase	String	CAMK/CAMKL
		PREDICTED: protein phosphatase 2C and cyclic nucleotide-binding/kinase domain-containing protein isoform X1 [Elaeis guineensis]	NRLSRVSSQFLPPEG	TRINITY_DN101870_c1_g2_m.3514	TRINITY_DN101870_c1_g2_m.3514 Protein kinase domain-containing protein	String	TKL/IRAK
		PREDICTED: protein phosphatase 2C and cyclic nucleotide-binding/kinase domain-containing protein isoform X1 [Elaeis guineensis]	NRLSRVSSQFLPPEG	TRINITY_DN101890_c1_g2_m.3550	TRINITY_DN101890_c1_g2_m.3550 Histone acetyltransferase GCN5	String	Atypical/TAF1
		PREDICTED: protein phosphatase 2C and cyclic nucleotide-binding/kinase domain-containing protein isoform X1 [Elaeis guineensis]	NRLSRVSSQFLPPEG	TRINITY_DN101950_c0_g2_m.3663	TRINITY_DN101950_c0_g2_m.3663 Serine/threonine-protein kinase	String	AGC/RSK
		PREDICTED: protein phosphatase 2C and cyclic nucleotide-binding/kinase domain-containing protein isoform X1 [Elaeis guineensis]	NRLSRVSSQFLPPEG	TRINITY_DN102004_c0_g1_m.3758	TRINITY_DN102004_c0_g1_m.3758 Cystathionine gamma-synthase, chloroplastic	String	CAMK/CAMKL
		PREDICTED: protein phosphatase 2C and cyclic nucleotide-binding/kinase domain-containing protein isoform X1 [Elaeis guineensis]	NRLSRVSSQFLPPEG	TRINITY_DN102118_c0_g1_m.3998	TRINITY_DN102118_c0_g1_m.3998 Divinyl chlorophyllide a 8-vinyl-reductase, chloroplastic	String	TKL/IRAK
		PREDICTED: protein phosphatase 2C and cyclic nucleotide-binding/kinase domain-containing protein isoform X1 [Elaeis guineensis]	NRLSRVSSQFLPPEG	TRINITY_DN102134_c1_g3_m.4030	TRINITY_DN102134_c1_g3_m.4030 DNA-directed RNA polymerase E subunit 1	String	CMGC/MAPK
		PREDICTED: protein phosphatase 2C and cyclic nucleotide-binding/kinase domain-containing protein isoform X1 [Elaeis guineensis]	NRLSRVSSQFLPPEG	TRINITY_DN102312_c3_g8_m.4401	TRINITY_DN102312_c3_g8_m.4401 myosin-6-like isoform X3	String	TKL/IRAK
		PREDICTED: protein phosphatase 2C and cyclic nucleotide-binding/kinase domain-containing protein isoform X1 [Elaeis guineensis]	NRLSRVSSQFLPPEG	TRINITY_DN102392_c1_g2_m.4567	TRINITY_DN102392_c1_g2_m.4567 Phosphatidylinositol 3-kinase, root isoform	String	Atypical/PIKK
		PREDICTED: protein phosphatase 2C and cyclic nucleotide-binding/kinase domain-containing protein isoform X1 [Elaeis guineensis]	NRLSRVSSQFLPPEG	TRINITY_DN102925_c0_g1_m.5709	TRINITY_DN102925_c0_g1_m.5709 Serine/threonine-protein kinase ATR	String	Atypical/PIKK
		PREDICTED: protein phosphatase 2C and cyclic nucleotide-binding/kinase domain-containing protein isoform X1 [Elaeis guineensis]	NRLSRVSSQFLPPEG	TRINITY_DN103031_c1_g1_m.5935	TRINITY_DN103031_c1_g1_m.5935 Putative trans-2-enoyl-CoA reductase, mitochondrial	String	AGC/RSK
		PREDICTED: protein phosphatase 2C and cyclic nucleotide-binding/kinase domain-containing protein isoform X1 [Elaeis guineensis]	NRLSRVSSQFLPPEG	TRINITY_DN103279_c5_g2_m.6464	TRINITY_DN103279_c5_g2_m.6464 Nitrate reductase [NAD(P)H]	String	TKL/IRAK
		PREDICTED: protein phosphatase 2C and cyclic nucleotide-binding/kinase domain-containing protein isoform X1 [Elaeis guineensis]	NRLSRVSSQFLPPEG	TRINITY_DN103283_c0_g6_m.6476	TRINITY_DN103283_c0_g6_m.6476 Solanesyl-diphosphate synthase 1, mitochondrial	String	CMGC/MAPK
		PREDICTED: protein phosphatase 2C and cyclic nucleotide-binding/kinase domain-containing protein isoform X1 [Elaeis guineensis]	NRLSRVSSQFLPPEG	TRINITY_DN103711_c0_g1_m.7438	TRINITY_DN103711_c0_g1_m.7438 Cyclin-A2-1	String	TKL/IRAK
		PREDICTED: protein phosphatase 2C and cyclic nucleotide-binding/kinase domain-containing protein isoform X1 [Elaeis guineensis]	NRLSRVSSQFLPPEG	TRINITY_DN103814_c0_g1_m.7682	TRINITY_DN103814_c0_g1_m.7682 Heat shock cognate 70 kDa protein 2	String	TKL/IRAK
		PREDICTED: protein phosphatase 2C and cyclic nucleotide-binding/kinase domain-containing protein isoform X1 [Elaeis guineensis]	NRLSRVSSQFLPPEG	TRINITY_DN103867_c0_g1_m.7785	TRINITY_DN103867_c0_g1_m.7785 protein OPAQUE1-like	String	TKL/IRAK
		PREDICTED: protein phosphatase 2C and cyclic nucleotide-binding/kinase domain-containing protein isoform X1 [Elaeis guineensis]	NRLSRVSSQFLPPEG	TRINITY_DN103927_c1_g1_m.7918	TRINITY_DN103927_c1_g1_m.7918 Serine/threonine-protein kinase TOR	String	Atypical/PIKK
		PREDICTED: protein phosphatase 2C and cyclic nucleotide-binding/kinase domain-containing protein isoform X1 [Elaeis guineensis]	NRLSRVSSQFLPPEG	TRINITY_DN104065_c1_g1_m.8208	TRINITY_DN104065_c1_g1_m.8208 Mitogen-activated protein kinase	String	CMGC/MAPK
		PREDICTED: protein phosphatase 2C and cyclic nucleotide-binding/kinase domain-containing protein isoform X1 [Elaeis guineensis]	NRLSRVSSQFLPPEG	TRINITY_DN104293_c0_g1_m.8678	TRINITY_DN104293_c0_g1_m.8678 Heat shock 70 kDa protein 17	String	TKL/IRAK
		PREDICTED: protein phosphatase 2C and cyclic nucleotide-binding/kinase domain-containing protein isoform X1 [Elaeis guineensis]	NRLSRVSSQFLPPEG	TRINITY_DN104344_c3_g4_m.8784	TRINITY_DN104344_c3_g4_m.8784 Triosephosphate isomerase, cytosolic	String	TKL/IRAK
		PREDICTED: protein phosphatase 2C and cyclic nucleotide-binding/kinase domain-containing protein isoform X1 [Elaeis guineensis]	NRLSRVSSQFLPPEG	TRINITY_DN104371_c0_g1_m.8859	TRINITY_DN104371_c0_g1_m.8859 Prolyl 4-hydroxylase	String	TKL/IRAK
		PREDICTED: protein phosphatase 2C and cyclic nucleotide-binding/kinase domain-containing protein isoform X1 [Elaeis guineensis]	NRLSRVSSQFLPPEG	TRINITY_DN104386_c4_g1_m.8899	TRINITY_DN104386_c4_g1_m.8899 Soluble inorganic pyrophosphatase 1, chloroplastic	String	TKL/IRAK
		PREDICTED: protein phosphatase 2C and cyclic nucleotide-binding/kinase domain-containing protein isoform X1 [Elaeis guineensis]	NRLSRVSSQFLPPEG	TRINITY_DN104508_c0_g1_m.9155	TRINITY_DN104508_c0_g1_m.9155 Isopenicillin N synthase	String	TKL/IRAK
		PREDICTED: protein phosphatase 2C and cyclic nucleotide-binding/kinase domain-containing protein isoform X1 [Elaeis guineensis]	NRLSRVSSQFLPPEG	TRINITY_DN104512_c3_g1_m.9164	TRINITY_DN104512_c3_g1_m.9164 RNA polymerase sigma factor sigA	String	TKL/IRAK
		PREDICTED: protein phosphatase 2C and cyclic nucleotide-binding/kinase domain-containing protein isoform X1 [Elaeis guineensis]	NRLSRVSSQFLPPEG	TRINITY_DN104654_c1_g1_m.9481	TRINITY_DN104654_c1_g1_m.9481 Pyrophosphate-energized vacuolar membrane proton pump	String	TKL/IRAK
		PREDICTED: protein phosphatase 2C and cyclic nucleotide-binding/kinase domain-containing protein isoform X1 [Elaeis guineensis]	NRLSRVSSQFLPPEG	TRINITY_DN104744_c0_g2_m.9659	TRINITY_DN104744_c0_g2_m.9659 LOW QUALITY PROTEIN: myosin-1-like	String	TKL/IRAK
		PREDICTED: protein phosphatase 2C and cyclic nucleotide-binding/kinase domain-containing protein isoform X1 [Elaeis guineensis]	NRLSRVSSQFLPPEG	TRINITY_DN104812_c1_g1_m.9853	TRINITY_DN104812_c1_g1_m.9853 Putative LRR receptor-like serine/threonine-protein kinase	String	TKL/IRAK
		PREDICTED: protein phosphatase 2C and cyclic nucleotide-binding/kinase domain-containing protein isoform X1 [Elaeis guineensis]	NRLSRVSSQFLPPEG	TRINITY_DN104966_c0_g1_m.10237	TRINITY_DN104966_c0_g1_m.10237 Cyclin-B3-1	String	TKL/IRAK
		PREDICTED: protein phosphatase 2C and cyclic nucleotide-binding/kinase domain-containing protein isoform X1 [Elaeis guineensis]	NRLSRVSSQFLPPEG	TRINITY_DN105057_c1_g2_m.10439	TRINITY_DN105057_c1_g2_m.10439 Putative glycerophosphoryl diester phosphodiesterase 2	String	TKL/IRAK
		PREDICTED: protein phosphatase 2C and cyclic nucleotide-binding/kinase domain-containing protein isoform X1 [Elaeis guineensis]	NRLSRVSSQFLPPEG	TRINITY_DN105128_c1_g1_m.10598	TRINITY_DN105128_c1_g1_m.10598 Phosphatidylinositol 4-kinase alpha	String	Atypical/PIKK
		PREDICTED: protein phosphatase 2C and cyclic nucleotide-binding/kinase domain-containing protein isoform X1 [Elaeis guineensis]	NRLSRVSSQFLPPEG	TRINITY_DN105137_c1_g1_m.10625	TRINITY_DN105137_c1_g1_m.10625 Non-specific serine/threonine protein kinase	String	CAMK/CAMKL
		PREDICTED: protein phosphatase 2C and cyclic nucleotide-binding/kinase domain-containing protein isoform X1 [Elaeis guineensis]	NRLSRVSSQFLPPEG	TRINITY_DN105250_c2_g3_m.10894	TRINITY_DN105250_c2_g3_m.10894 Putative E3 ubiquitin-protein ligase XBOS33	String	TKL/IRAK
		PREDICTED: protein phosphatase 2C and cyclic nucleotide-binding/kinase domain-containing protein isoform X1 [Elaeis guineensis]	NRLSRVSSQFLPPEG	TRINITY_DN105282_c2_g1_m.10957	TRINITY_DN105282_c2_g1_m.10957 Protein kinase domain-containing protein	String	CAMK/CAMKL
		PREDICTED: protein phosphatase 2C and cyclic nucleotide-binding/kinase domain-containing protein isoform X1 [Elaeis guineensis]	NRLSRVSSQFLPPEG	TRINITY_DN105598_c0_g1_m.11631	TRINITY_DN105598_c0_g1_m.11631 1-phosphatidylinositol-3-phosphate 5-kinase FAB1A	String	TKL/IRAK
		PREDICTED: protein phosphatase 2C and cyclic nucleotide-binding/kinase domain-containing protein isoform X1 [Elaeis guineensis]	NRLSRVSSQFLPPEG	TRINITY_DN105780_c1_g2_m.12012	TRINITY_DN105780_c1_g2_m.12012 Protein FIZZY-RELATED 2	String	CAMK/CAMKL
		PREDICTED: protein phosphatase 2C and cyclic nucleotide-binding/kinase domain-containing protein isoform X1 [Elaeis guineensis]	NRLSRVSSQFLPPEG	TRINITY_DN105900_c0_g1_m.12277	TRINITY_DN105900_c0_g1_m.12277 Serine/threonine-protein kinase TOR	String	Atypical/PIKK
		PREDICTED: protein phosphatase 2C and cyclic nucleotide-binding/kinase domain-containing protein isoform X1 [Elaeis guineensis]	NRLSRVSSQFLPPEG	TRINITY_DN107211_c0_g1_m.12759	TRINITY_DN107211_c0_g1_m.12759 Non-specific serine/threonine protein kinase	String	CAMK/CAMKL
		PREDICTED: protein phosphatase 2C and cyclic nucleotide-binding/kinase domain-containing protein isoform X1 [Elaeis guineensis]	NRLSRVSSQFLPPEG	TRINITY_DN109624_c0_g1_m.12956	TRINITY_DN109624_c0_g1_m.12956 Mitogen-activated protein kinase	String	CMGC/MAPK
		PREDICTED: protein phosphatase 2C and cyclic nucleotide-binding/kinase domain-containing protein isoform X1 [Elaeis guineensis]	NRLSRVSSQFLPPEG	TRINITY_DN112807_c0_g1_m.13175	TRINITY_DN112807_c0_g1_m.13175 Protein kinase domain-containing protein	String	CAMK/CAMK1
		PREDICTED: protein phosphatase 2C and cyclic nucleotide-binding/kinase domain-containing protein isoform X1 [Elaeis guineensis]	NRLSRVSSQFLPPEG	TRINITY_DN116059_c0_g1_m.13447	TRINITY_DN116059_c0_g1_m.13447 Triose phosphate isomerase4	String	TKL/IRAK
		PREDICTED: protein phosphatase 2C and cyclic nucleotide-binding/kinase domain-containing protein isoform X1 [Elaeis guineensis]	NRLSRVSSQFLPPEG	TRINITY_DN117377_c0_g1_m.13512	TRINITY_DN117377_c0_g1_m.13512 Mitogen-activated protein kinase	String	CMGC/MAPK
		PREDICTED: protein phosphatase 2C and cyclic nucleotide-binding/kinase domain-containing protein isoform X1 [Elaeis guineensis]	NRLSRVSSQFLPPEG	TRINITY_DN117601_c0_g1_m.13556	TRINITY_DN117601_c0_g1_m.13556 Non-specific serine/threonine protein kinase	String	CAMK/CAMKL
		PREDICTED: protein phosphatase 2C and cyclic nucleotide-binding/kinase domain-containing protein isoform X1 [Elaeis guineensis]	NRLSRVSSQFLPPEG	TRINITY_DN32136_c0_g1_m.15814	TRINITY_DN32136_c0_g1_m.15814 14_3_3 domain-containing protein	String	TKL/IRAK
		PREDICTED: protein phosphatase 2C and cyclic nucleotide-binding/kinase domain-containing protein isoform X1 [Elaeis guineensis]	NRLSRVSSQFLPPEG	TRINITY_DN32630_c0_g1_m.15839	TRINITY_DN32630_c0_g1_m.15839 DEAD-box ATP-dependent RNA helicase 52C	String	TKL/IRAK
		PREDICTED: protein phosphatase 2C and cyclic nucleotide-binding/kinase domain-containing protein isoform X1 [Elaeis guineensis]	NRLSRVSSQFLPPEG	TRINITY_DN47259_c0_g1_m.16399	TRINITY_DN47259_c0_g1_m.16399 Formin-like protein	String	TKL/IRAK
		PREDICTED: protein phosphatase 2C and cyclic nucleotide-binding/kinase domain-containing protein isoform X1 [Elaeis guineensis]	NRLSRVSSQFLPPEG	TRINITY_DN48109_c0_g1_m.16438	TRINITY_DN48109_c0_g1_m.16438 Cyclin	String	TKL/IRAK
		PREDICTED: protein phosphatase 2C and cyclic nucleotide-binding/kinase domain-containing protein isoform X1 [Elaeis guineensis]	NRLSRVSSQFLPPEG	TRINITY_DN49984_c0_g1_m.16540	TRINITY_DN49984_c0_g1_m.16540 Septum-promoting GTP-binding protein 1 (Fragment)	String	TKL/IRAK
		PREDICTED: protein phosphatase 2C and cyclic nucleotide-binding/kinase domain-containing protein isoform X1 [Elaeis guineensis]	NRLSRVSSQFLPPEG	TRINITY_DN50969_c0_g1_m.16602	TRINITY_DN50969_c0_g1_m.16602 Ras-related protein Rab-11B	String	TKL/IRAK
		PREDICTED: protein phosphatase 2C and cyclic nucleotide-binding/kinase domain-containing protein isoform X1 [Elaeis guineensis]	NRLSRVSSQFLPPEG	TRINITY_DN56864_c1_g1_m.16989	TRINITY_DN56864_c1_g1_m.16989 Regulatory protein NPR5	String	TKL/IRAK
		PREDICTED: protein phosphatase 2C and cyclic nucleotide-binding/kinase domain-containing protein isoform X1 [Elaeis guineensis]	NRLSRVSSQFLPPEG	TRINITY_DN6197_c0_g1_m.17356	TRINITY_DN6197_c0_g1_m.17356 Serine/threonine-protein kinase ATR	String	Atypical/PIKK
		PREDICTED: protein phosphatase 2C and cyclic nucleotide-binding/kinase domain-containing protein isoform X1 [Elaeis guineensis]	NRLSRVSSQFLPPEG	TRINITY_DN62083_c0_g1_m.17372	TRINITY_DN62083_c0_g1_m.17372 Calcium-binding allergen Ole e 8	String	CAMK/CAMK1
		PREDICTED: protein phosphatase 2C and cyclic nucleotide-binding/kinase domain-containing protein isoform X1 [Elaeis guineensis]	NRLSRVSSQFLPPEG	TRINITY_DN63335_c0_g2_m.17498	TRINITY_DN63335_c0_g2_m.17498 IQ domain-containing protein IQM3	String	TKL/IRAK
		PREDICTED: protein phosphatase 2C and cyclic nucleotide-binding/kinase domain-containing protein isoform X1 [Elaeis guineensis]	NRLSRVSSQFLPPEG	TRINITY_DN65479_c0_g1_m.17633	TRINITY_DN65479_c0_g1_m.17633 Putative trans-2-enoyl-CoA reductase, mitochondrial	String	AGC/RSK
		PREDICTED: protein phosphatase 2C and cyclic nucleotide-binding/kinase domain-containing protein isoform X1 [Elaeis guineensis]	NRLSRVSSQFLPPEG	TRINITY_DN68431_c0_g1_m.17871	TRINITY_DN68431_c0_g1_m.17871 14-3-3-like protein GF14 kappa	String	TKL/IRAK
		PREDICTED: protein phosphatase 2C and cyclic nucleotide-binding/kinase domain-containing protein isoform X1 [Elaeis guineensis]	NRLSRVSSQFLPPEG	TRINITY_DN68873_c0_g1_m.17923	TRINITY_DN68873_c0_g1_m.17923 Pyrophosphate-energized vacuolar membrane proton pump	String	TKL/IRAK
		PREDICTED: protein phosphatase 2C and cyclic nucleotide-binding/kinase domain-containing protein isoform X1 [Elaeis guineensis]	NRLSRVSSQFLPPEG	TRINITY_DN69310_c0_g1_m.17992	TRINITY_DN69310_c0_g1_m.17992 Heat shock protein Hsp88	String	TKL/IRAK
		PREDICTED: protein phosphatase 2C and cyclic nucleotide-binding/kinase domain-containing protein isoform X1 [Elaeis guineensis]	NRLSRVSSQFLPPEG	TRINITY_DN69310_c1_g1_m.17996	TRINITY_DN69310_c1_g1_m.17996 Heat shock pss1	String	TKL/IRAK
		PREDICTED: protein phosphatase 2C and cyclic nucleotide-binding/kinase domain-containing protein isoform X1 [Elaeis guineensis]	NRLSRVSSQFLPPEG	TRINITY_DN69541_c0_g1_m.18046	TRINITY_DN69541_c0_g1_m.18046 Putative TPR repeat-containing protein	String	TKL/IRAK
		PREDICTED: protein phosphatase 2C and cyclic nucleotide-binding/kinase domain-containing protein isoform X1 [Elaeis guineensis]	NRLSRVSSQFLPPEG	TRINITY_DN71016_c0_g1_m.18205	TRINITY_DN71016_c0_g1_m.18205 Calmodulin-like protein 8	String	CAMK/CAMK1
		PREDICTED: protein phosphatase 2C and cyclic nucleotide-binding/kinase domain-containing protein isoform X1 [Elaeis guineensis]	NRLSRVSSQFLPPEG	TRINITY_DN72635_c0_g2_m.18423	TRINITY_DN72635_c0_g2_m.18423 Retrovirus-related Pol polyprotein from transposon TNT 1-94	String	TKL/IRAK
		PREDICTED: protein phosphatase 2C and cyclic nucleotide-binding/kinase domain-containing protein isoform X1 [Elaeis guineensis]	NRLSRVSSQFLPPEG	TRINITY_DN78959_c0_g1_m.19371	TRINITY_DN78959_c0_g1_m.19371 Calmodulin-like protein 5	String	CAMK/CAMK1
		PREDICTED: protein phosphatase 2C and cyclic nucleotide-binding/kinase domain-containing protein isoform X1 [Elaeis guineensis]	NRLSRVSSQFLPPEG	TRINITY_DN80078_c0_g2_m.19599	TRINITY_DN80078_c0_g2_m.19599 Putative DEAD-box ATP-dependent RNA helicase 11-like	String	TKL/IRAK
		PREDICTED: protein phosphatase 2C and cyclic nucleotide-binding/kinase domain-containing protein isoform X1 [Elaeis guineensis]	NRLSRVSSQFLPPEG	TRINITY_DN82417_c0_g1_m.20198	TRINITY_DN82417_c0_g1_m.20198 Non-specific serine/threonine protein kinase	String	CAMK/CAMKL
		PREDICTED: protein phosphatase 2C and cyclic nucleotide-binding/kinase domain-containing protein isoform X1 [Elaeis guineensis]	NRLSRVSSQFLPPEG	TRINITY_DN82971_c0_g1_m.20298	TRINITY_DN82971_c0_g1_m.20298 Mitogen-activated protein kinase	String	CMGC/MAPK
		PREDICTED: protein phosphatase 2C and cyclic nucleotide-binding/kinase domain-containing protein isoform X1 [Elaeis guineensis]	NRLSRVSSQFLPPEG	TRINITY_DN83046_c0_g1_m.20311	TRINITY_DN83046_c0_g1_m.20311 Calcineurin B-like protein 3	String	CAMK/CAMK1
		PREDICTED: protein phosphatase 2C and cyclic nucleotide-binding/kinase domain-containing protein isoform X1 [Elaeis guineensis]	NRLSRVSSQFLPPEG	TRINITY_DN83057_c0_g1_m.20321	TRINITY_DN83057_c0_g1_m.20321 Calcium-dependent protein kinase 4	String	CAMK/CAMK1
		PREDICTED: protein phosphatase 2C and cyclic nucleotide-binding/kinase domain-containing protein isoform X1 [Elaeis guineensis]	NRLSRVSSQFLPPEG	TRINITY_DN83227_c1_g1_m.20404	TRINITY_DN83227_c1_g1_m.20404 Heat shock protein (Fragment)	String	TKL/IRAK
		PREDICTED: protein phosphatase 2C and cyclic nucleotide-binding/kinase domain-containing protein isoform X1 [Elaeis guineensis]	NRLSRVSSQFLPPEG	TRINITY_DN84090_c0_g1_m.20697	TRINITY_DN84090_c0_g1_m.20697 Putative solanesyl-diphosphate synthase 3, chloroplastic	String	CMGC/MAPK
		PREDICTED: protein phosphatase 2C and cyclic nucleotide-binding/kinase domain-containing protein isoform X1 [Elaeis guineensis]	NRLSRVSSQFLPPEG	TRINITY_DN84490_c0_g1_m.20804	TRINITY_DN84490_c0_g1_m.20804 Soluble inorganic pyrophosphatase 4	String	TKL/IRAK
		PREDICTED: protein phosphatase 2C and cyclic nucleotide-binding/kinase domain-containing protein isoform X1 [Elaeis guineensis]	NRLSRVSSQFLPPEG	TRINITY_DN84777_c0_g1_m.20888	TRINITY_DN84777_c0_g1_m.20888 SNF1-related protein kinase regulatory subunit gamma-1	String	TKL/IRAK
		PREDICTED: protein phosphatase 2C and cyclic nucleotide-binding/kinase domain-containing protein isoform X1 [Elaeis guineensis]	NRLSRVSSQFLPPEG	TRINITY_DN86066_c0_g1_m.21390	TRINITY_DN86066_c0_g1_m.21390 Cystathionine beta-lyase, chloroplastic	String	CAMK/CAMKL
		PREDICTED: protein phosphatase 2C and cyclic nucleotide-binding/kinase domain-containing protein isoform X1 [Elaeis guineensis]	NRLSRVSSQFLPPEG	TRINITY_DN86081_c0_g1_m.21395	TRINITY_DN86081_c0_g1_m.21395 Putative calcium-binding protein CML31	String	CAMK/CAMK1
		PREDICTED: protein phosphatase 2C and cyclic nucleotide-binding/kinase domain-containing protein isoform X1 [Elaeis guineensis]	NRLSRVSSQFLPPEG	TRINITY_DN86163_c0_g1_m.21452	TRINITY_DN86163_c0_g1_m.21452 UBASH3A-like protein	String	TKL/IRAK
		PREDICTED: protein phosphatase 2C and cyclic nucleotide-binding/kinase domain-containing protein isoform X1 [Elaeis guineensis]	NRLSRVSSQFLPPEG	TRINITY_DN86343_c0_g1_m.21522	TRINITY_DN86343_c0_g1_m.21522 Ras-related protein RABF2b	String	TKL/IRAK
		PREDICTED: protein phosphatase 2C and cyclic nucleotide-binding/kinase domain-containing protein isoform X1 [Elaeis guineensis]	NRLSRVSSQFLPPEG	TRINITY_DN86474_c0_g1_m.21593	TRINITY_DN86474_c0_g1_m.21593 Putative calcium-binding protein CML27	String	CAMK/CAMK1
		PREDICTED: protein phosphatase 2C and cyclic nucleotide-binding/kinase domain-containing protein isoform X1 [Elaeis guineensis]	NRLSRVSSQFLPPEG	TRINITY_DN86687_c0_g1_m.21699	TRINITY_DN86687_c0_g1_m.21699 Putative calcium-binding protein CML10	String	TKL/IRAK
		PREDICTED: protein phosphatase 2C and cyclic nucleotide-binding/kinase domain-containing protein isoform X1 [Elaeis guineensis]	NRLSRVSSQFLPPEG	TRINITY_DN86743_c0_g1_m.21717	TRINITY_DN86743_c0_g1_m.21717 Protein-tyrosine-phosphatase PTP1	String	TKL/IRAK
		PREDICTED: protein phosphatase 2C and cyclic nucleotide-binding/kinase domain-containing protein isoform X1 [Elaeis guineensis]	NRLSRVSSQFLPPEG	TRINITY_DN87276_c0_g1_m.21972	TRINITY_DN87276_c0_g1_m.21972 Heat shock cognate 70 kDa protein	String	TKL/IRAK
		PREDICTED: protein phosphatase 2C and cyclic nucleotide-binding/kinase domain-containing protein isoform X1 [Elaeis guineensis]	NRLSRVSSQFLPPEG	TRINITY_DN87288_c0_g1_m.21974	TRINITY_DN87288_c0_g1_m.21974 Ras-related protein RABA5c	String	TKL/IRAK
		PREDICTED: protein phosphatase 2C and cyclic nucleotide-binding/kinase domain-containing protein isoform X1 [Elaeis guineensis]	NRLSRVSSQFLPPEG	TRINITY_DN87456_c0_g1_m.22046	TRINITY_DN87456_c0_g1_m.22046 Receptor-like serine/threonine-protein kinase	String	TKL/IRAK
		PREDICTED: protein phosphatase 2C and cyclic nucleotide-binding/kinase domain-containing protein isoform X1 [Elaeis guineensis]	NRLSRVSSQFLPPEG	TRINITY_DN87658_c0_g1_m.22136	TRINITY_DN87658_c0_g1_m.22136 Putative calcium-binding protein CML7	String	CAMK/CAMK1
		PREDICTED: protein phosphatase 2C and cyclic nucleotide-binding/kinase domain-containing protein isoform X1 [Elaeis guineensis]	NRLSRVSSQFLPPEG	TRINITY_DN87792_c0_g1_m.22200	TRINITY_DN87792_c0_g1_m.22200 Ankyrin repeat domain-containing protein, chloroplastic	String	TKL/IRAK
		PREDICTED: protein phosphatase 2C and cyclic nucleotide-binding/kinase domain-containing protein isoform X1 [Elaeis guineensis]	NRLSRVSSQFLPPEG	TRINITY_DN88077_c0_g1_m.22337	TRINITY_DN88077_c0_g1_m.22337 Calcium-binding protein CML42	String	CAMK/CAMK1
		PREDICTED: protein phosphatase 2C and cyclic nucleotide-binding/kinase domain-containing protein isoform X1 [Elaeis guineensis]	NRLSRVSSQFLPPEG	TRINITY_DN88195_c1_g1_m.22402	TRINITY_DN88195_c1_g1_m.22402 Zinc finger CCCH domain-containing protein 20	String	TKL/IRAK
		PREDICTED: protein phosphatase 2C and cyclic nucleotide-binding/kinase domain-containing protein isoform X1 [Elaeis guineensis]	NRLSRVSSQFLPPEG	TRINITY_DN88281_c0_g2_m.22448	TRINITY_DN88281_c0_g2_m.22448 Putative calcium-binding protein CML17	String	TKL/IRAK
		PREDICTED: protein phosphatase 2C and cyclic nucleotide-binding/kinase domain-containing protein isoform X1 [Elaeis guineensis]	NRLSRVSSQFLPPEG	TRINITY_DN88372_c0_g1_m.22502	TRINITY_DN88372_c0_g1_m.22502 Mitogen-activated protein kinase	String	CMGC/MAPK
		PREDICTED: protein phosphatase 2C and cyclic nucleotide-binding/kinase domain-containing protein isoform X1 [Elaeis guineensis]	NRLSRVSSQFLPPEG	TRINITY_DN88475_c1_g2_m.22567	TRINITY_DN88475_c1_g2_m.22567 14-3-3-like protein D	String	TKL/IRAK
		PREDICTED: protein phosphatase 2C and cyclic nucleotide-binding/kinase domain-containing protein isoform X1 [Elaeis guineensis]	NRLSRVSSQFLPPEG	TRINITY_DN88777_c0_g1_m.22727	TRINITY_DN88777_c0_g1_m.22727 Calcium-dependent protein kinase 4	String	CAMK/CAMK1
		PREDICTED: protein phosphatase 2C and cyclic nucleotide-binding/kinase domain-containing protein isoform X1 [Elaeis guineensis]	NRLSRVSSQFLPPEG	TRINITY_DN88797_c1_g1_m.22744	TRINITY_DN88797_c1_g1_m.22744 probable prolyl 4-hydroxylase 4	String	TKL/IRAK
		PREDICTED: protein phosphatase 2C and cyclic nucleotide-binding/kinase domain-containing protein isoform X1 [Elaeis guineensis]	NRLSRVSSQFLPPEG	TRINITY_DN88882_c0_g1_m.22797	TRINITY_DN88882_c0_g1_m.22797 Calcium-dependent protein kinase 1	String	CAMK/CAMK1
		PREDICTED: protein phosphatase 2C and cyclic nucleotide-binding/kinase domain-containing protein isoform X1 [Elaeis guineensis]	NRLSRVSSQFLPPEG	TRINITY_DN88918_c1_g1_m.22823	TRINITY_DN88918_c1_g1_m.22823 heat shock 70 kDa protein, mitochondrial-like	String	TKL/IRAK
		PREDICTED: protein phosphatase 2C and cyclic nucleotide-binding/kinase domain-containing protein isoform X1 [Elaeis guineensis]	NRLSRVSSQFLPPEG	TRINITY_DN89315_c1_g3_m.23048	TRINITY_DN89315_c1_g3_m.23048 14-3-3 protein epsilon	String	TKL/IRAK
		PREDICTED: protein phosphatase 2C and cyclic nucleotide-binding/kinase domain-containing protein isoform X1 [Elaeis guineensis]	NRLSRVSSQFLPPEG	TRINITY_DN89804_c0_g1_m.23388	TRINITY_DN89804_c0_g1_m.23388 Ras-related protein RABF1	String	TKL/IRAK
		PREDICTED: protein phosphatase 2C and cyclic nucleotide-binding/kinase domain-containing protein isoform X1 [Elaeis guineensis]	NRLSRVSSQFLPPEG	TRINITY_DN90121_c0_g1_m.23620	TRINITY_DN90121_c0_g1_m.23620 14-3-3-like protein 16R	String	TKL/IRAK
		PREDICTED: protein phosphatase 2C and cyclic nucleotide-binding/kinase domain-containing protein isoform X1 [Elaeis guineensis]	NRLSRVSSQFLPPEG	TRINITY_DN90158_c0_g1_m.23654	TRINITY_DN90158_c0_g1_m.23654 Inactive leucine-rich repeat receptor-like protein kinase CORYNE	String	TKL/IRAK
		PREDICTED: protein phosphatase 2C and cyclic nucleotide-binding/kinase domain-containing protein isoform X1 [Elaeis guineensis]	NRLSRVSSQFLPPEG	TRINITY_DN90195_c0_g1_m.23690	TRINITY_DN90195_c0_g1_m.23690 RAB GTPase A1F	String	TKL/IRAK
		PREDICTED: protein phosphatase 2C and cyclic nucleotide-binding/kinase domain-containing protein isoform X1 [Elaeis guineensis]	NRLSRVSSQFLPPEG	TRINITY_DN90271_c0_g1_m.23760	TRINITY_DN90271_c0_g1_m.23760 Putative aquaporin TIP1-1	String	TKL/IRAK
		PREDICTED: protein phosphatase 2C and cyclic nucleotide-binding/kinase domain-containing protein isoform X1 [Elaeis guineensis]	NRLSRVSSQFLPPEG	TRINITY_DN90552_c0_g1_m.23973	TRINITY_DN90552_c0_g1_m.23973 Heat shock cognate 70 kDa protein	String	TKL/IRAK
		PREDICTED: protein phosphatase 2C and cyclic nucleotide-binding/kinase domain-containing protein isoform X1 [Elaeis guineensis]	NRLSRVSSQFLPPEG	TRINITY_DN90750_c0_g1_m.24128	TRINITY_DN90750_c0_g1_m.24128 ABC transporter I family member 6, chloroplastic	String	CAMK/CAMK1
		PREDICTED: protein phosphatase 2C and cyclic nucleotide-binding/kinase domain-containing protein isoform X1 [Elaeis guineensis]	NRLSRVSSQFLPPEG	TRINITY_DN90947_c0_g1_m.24301	TRINITY_DN90947_c0_g1_m.24301 Serine/threonine-protein kinase STN8, chloroplastic	String	CAMK/CAMKL
		PREDICTED: protein phosphatase 2C and cyclic nucleotide-binding/kinase domain-containing protein isoform X1 [Elaeis guineensis]	NRLSRVSSQFLPPEG	TRINITY_DN91290_c1_g2_m.24590	TRINITY_DN91290_c1_g2_m.24590 Mitogen-activated protein kinase	String	CMGC/MAPK
		PREDICTED: protein phosphatase 2C and cyclic nucleotide-binding/kinase domain-containing protein isoform X1 [Elaeis guineensis]	NRLSRVSSQFLPPEG	TRINITY_DN91319_c1_g2_m.24627	TRINITY_DN91319_c1_g2_m.24627 CDPK-related kinase 3	String	CAMK/CAMK1
		PREDICTED: protein phosphatase 2C and cyclic nucleotide-binding/kinase domain-containing protein isoform X1 [Elaeis guineensis]	NRLSRVSSQFLPPEG	TRINITY_DN91347_c0_g1_m.24658	TRINITY_DN91347_c0_g1_m.24658 Ras-related protein RHN1	String	TKL/IRAK
		PREDICTED: protein phosphatase 2C and cyclic nucleotide-binding/kinase domain-containing protein isoform X1 [Elaeis guineensis]	NRLSRVSSQFLPPEG	TRINITY_DN91442_c0_g1_m.24726	TRINITY_DN91442_c0_g1_m.24726 Non-specific serine/threonine protein kinase	String	CAMK/CAMKL
		PREDICTED: protein phosphatase 2C and cyclic nucleotide-binding/kinase domain-containing protein isoform X1 [Elaeis guineensis]	NRLSRVSSQFLPPEG	TRINITY_DN91454_c0_g1_m.24740	TRINITY_DN91454_c0_g1_m.24740 Protein-tyrosine phosphatase	String	AGC/RSK
		PREDICTED: protein phosphatase 2C and cyclic nucleotide-binding/kinase domain-containing protein isoform X1 [Elaeis guineensis]	NRLSRVSSQFLPPEG	TRINITY_DN91673_c0_g2_m.24940	TRINITY_DN91673_c0_g2_m.24940 Serine/threonine-protein kinase SAPK3	String	CAMK/CAMKL
		PREDICTED: protein phosphatase 2C and cyclic nucleotide-binding/kinase domain-containing protein isoform X1 [Elaeis guineensis]	NRLSRVSSQFLPPEG	TRINITY_DN91785_c0_g1_m.25027	TRINITY_DN91785_c0_g1_m.25027 Putative calcium-binding protein CML14	String	TKL/IRAK
		PREDICTED: protein phosphatase 2C and cyclic nucleotide-binding/kinase domain-containing protein isoform X1 [Elaeis guineensis]	NRLSRVSSQFLPPEG	TRINITY_DN91924_c0_g2_m.25162	TRINITY_DN91924_c0_g2_m.25162 Putative calcium-binding protein CML31	String	CAMK/CAMK1
		PREDICTED: protein phosphatase 2C and cyclic nucleotide-binding/kinase domain-containing protein isoform X1 [Elaeis guineensis]	NRLSRVSSQFLPPEG	TRINITY_DN91975_c0_g1_m.25203	TRINITY_DN91975_c0_g1_m.25203 Putative aquaporin PIP2-6	String	TKL/IRAK
		PREDICTED: protein phosphatase 2C and cyclic nucleotide-binding/kinase domain-containing protein isoform X1 [Elaeis guineensis]	NRLSRVSSQFLPPEG	TRINITY_DN91998_c0_g1_m.25216	TRINITY_DN91998_c0_g1_m.25216 14-3-3 protein 7	String	TKL/IRAK
		PREDICTED: protein phosphatase 2C and cyclic nucleotide-binding/kinase domain-containing protein isoform X1 [Elaeis guineensis]	NRLSRVSSQFLPPEG	TRINITY_DN92203_c0_g1_m.25411	TRINITY_DN92203_c0_g1_m.25411 Methionine gamma-lyase	String	CAMK/CAMKL
		PREDICTED: protein phosphatase 2C and cyclic nucleotide-binding/kinase domain-containing protein isoform X1 [Elaeis guineensis]	NRLSRVSSQFLPPEG	TRINITY_DN92256_c0_g1_m.25468	TRINITY_DN92256_c0_g1_m.25468 Ferredoxin--NADP reductase, chloroplastic	String	CAMK/CAMK1
		PREDICTED: protein phosphatase 2C and cyclic nucleotide-binding/kinase domain-containing protein isoform X1 [Elaeis guineensis]	NRLSRVSSQFLPPEG	TRINITY_DN92271_c0_g1_m.25477	TRINITY_DN92271_c0_g1_m.25477 Autophagy-related protein 23	String	TKL/IRAK
		PREDICTED: protein phosphatase 2C and cyclic nucleotide-binding/kinase domain-containing protein isoform X1 [Elaeis guineensis]	NRLSRVSSQFLPPEG	TRINITY_DN92278_c2_g2_m.25486	TRINITY_DN92278_c2_g2_m.25486 Protein TWIN LOV 1	String	AGC/RSK
		PREDICTED: protein phosphatase 2C and cyclic nucleotide-binding/kinase domain-containing protein isoform X1 [Elaeis guineensis]	NRLSRVSSQFLPPEG	TRINITY_DN92301_c0_g1_m.25514	TRINITY_DN92301_c0_g1_m.25514 Putative calcium-binding protein CML41	String	CAMK/CAMK1
		PREDICTED: protein phosphatase 2C and cyclic nucleotide-binding/kinase domain-containing protein isoform X1 [Elaeis guineensis]	NRLSRVSSQFLPPEG	TRINITY_DN92499_c0_g1_m.25713	TRINITY_DN92499_c0_g1_m.25713 Stromal 70 kDa heat shock-related protein, chloroplastic	String	TKL/IRAK
		PREDICTED: protein phosphatase 2C and cyclic nucleotide-binding/kinase domain-containing protein isoform X1 [Elaeis guineensis]	NRLSRVSSQFLPPEG	TRINITY_DN92589_c0_g1_m.25790	TRINITY_DN92589_c0_g1_m.25790 Aquaporin TIP2-2	String	TKL/IRAK
		PREDICTED: protein phosphatase 2C and cyclic nucleotide-binding/kinase domain-containing protein isoform X1 [Elaeis guineensis]	NRLSRVSSQFLPPEG	TRINITY_DN92720_c0_g1_m.25905	TRINITY_DN92720_c0_g1_m.25905 Calcium-dependent protein kinase 3	String	CAMK/CAMK1
		PREDICTED: protein phosphatase 2C and cyclic nucleotide-binding/kinase domain-containing protein isoform X1 [Elaeis guineensis]	NRLSRVSSQFLPPEG	TRINITY_DN92803_c0_g1_m.25982	TRINITY_DN92803_c0_g1_m.25982 Calcium-dependent protein kinase isoform 2	String	CAMK/CAMK1
		PREDICTED: protein phosphatase 2C and cyclic nucleotide-binding/kinase domain-containing protein isoform X1 [Elaeis guineensis]	NRLSRVSSQFLPPEG	TRINITY_DN92894_c2_g1_m.26078	TRINITY_DN92894_c2_g1_m.26078 Ferredoxin--NADP reductase, chloroplastic	String	CAMK/CAMK1
		PREDICTED: protein phosphatase 2C and cyclic nucleotide-binding/kinase domain-containing protein isoform X1 [Elaeis guineensis]	NRLSRVSSQFLPPEG	TRINITY_DN92961_c0_g1_m.26148	TRINITY_DN92961_c0_g1_m.26148 Ras-related protein RABB1c	String	TKL/IRAK
		PREDICTED: protein phosphatase 2C and cyclic nucleotide-binding/kinase domain-containing protein isoform X1 [Elaeis guineensis]	NRLSRVSSQFLPPEG	TRINITY_DN92961_c1_g2_m.26150	TRINITY_DN92961_c1_g2_m.26150 Ras-related protein Rab7	String	TKL/IRAK
		PREDICTED: protein phosphatase 2C and cyclic nucleotide-binding/kinase domain-containing protein isoform X1 [Elaeis guineensis]	NRLSRVSSQFLPPEG	TRINITY_DN92977_c0_g1_m.26168	TRINITY_DN92977_c0_g1_m.26168 Formin-like protein	String	TKL/IRAK
		PREDICTED: protein phosphatase 2C and cyclic nucleotide-binding/kinase domain-containing protein isoform X1 [Elaeis guineensis]	NRLSRVSSQFLPPEG	TRINITY_DN93216_c0_g1_m.26388	TRINITY_DN93216_c0_g1_m.26388 Non-specific serine/threonine protein kinase	String	CAMK/CAMKL
		PREDICTED: protein phosphatase 2C and cyclic nucleotide-binding/kinase domain-containing protein isoform X1 [Elaeis guineensis]	NRLSRVSSQFLPPEG	TRINITY_DN93237_c0_g1_m.26408	TRINITY_DN93237_c0_g1_m.26408 Pyruvate dehydrogenase E1 component subunit alpha	String	TKL/IRAK
		PREDICTED: protein phosphatase 2C and cyclic nucleotide-binding/kinase domain-containing protein isoform X1 [Elaeis guineensis]	NRLSRVSSQFLPPEG	TRINITY_DN93312_c0_g1_m.26501	TRINITY_DN93312_c0_g1_m.26501 14-3-3 protein 6	String	TKL/IRAK
		PREDICTED: protein phosphatase 2C and cyclic nucleotide-binding/kinase domain-containing protein isoform X1 [Elaeis guineensis]	NRLSRVSSQFLPPEG	TRINITY_DN93593_c0_g1_m.26832	TRINITY_DN93593_c0_g1_m.26832 Non-specific serine/threonine protein kinase	String	CAMK/CAMKL
		PREDICTED: protein phosphatase 2C and cyclic nucleotide-binding/kinase domain-containing protein isoform X1 [Elaeis guineensis]	NRLSRVSSQFLPPEG	TRINITY_DN93638_c2_g1_m.26892	TRINITY_DN93638_c2_g1_m.26892 Mitogen-activated protein kinase	String	CMGC/MAPK
		PREDICTED: protein phosphatase 2C and cyclic nucleotide-binding/kinase domain-containing protein isoform X1 [Elaeis guineensis]	NRLSRVSSQFLPPEG	TRINITY_DN93916_c1_g1_m.27221	TRINITY_DN93916_c1_g1_m.27221 Aquaporin SIP1-2	String	TKL/IRAK
		PREDICTED: protein phosphatase 2C and cyclic nucleotide-binding/kinase domain-containing protein isoform X1 [Elaeis guineensis]	NRLSRVSSQFLPPEG	TRINITY_DN94190_c0_g1_m.27524	TRINITY_DN94190_c0_g1_m.27524 Non-specific serine/threonine protein kinase	String	CAMK/CAMKL
		PREDICTED: protein phosphatase 2C and cyclic nucleotide-binding/kinase domain-containing protein isoform X1 [Elaeis guineensis]	NRLSRVSSQFLPPEG	TRINITY_DN94355_c0_g2_m.27730	TRINITY_DN94355_c0_g2_m.27730 14-3-3-like protein GF14 kappa	String	TKL/IRAK
		PREDICTED: protein phosphatase 2C and cyclic nucleotide-binding/kinase domain-containing protein isoform X1 [Elaeis guineensis]	NRLSRVSSQFLPPEG	TRINITY_DN94522_c0_g1_m.27951	TRINITY_DN94522_c0_g1_m.27951 Protein HASTY 1	String	TKL/IRAK
		PREDICTED: protein phosphatase 2C and cyclic nucleotide-binding/kinase domain-containing protein isoform X1 [Elaeis guineensis]	NRLSRVSSQFLPPEG	TRINITY_DN94637_c0_g1_m.28076	TRINITY_DN94637_c0_g1_m.28076 Protein SGT1 like	String	TKL/IRAK
		PREDICTED: protein phosphatase 2C and cyclic nucleotide-binding/kinase domain-containing protein isoform X1 [Elaeis guineensis]	NRLSRVSSQFLPPEG	TRINITY_DN94858_c0_g1_m.28329	TRINITY_DN94858_c0_g1_m.28329 Mitogen-activated protein kinase	String	CMGC/MAPK
		PREDICTED: protein phosphatase 2C and cyclic nucleotide-binding/kinase domain-containing protein isoform X1 [Elaeis guineensis]	NRLSRVSSQFLPPEG	TRINITY_DN94860_c1_g1_m.28331	TRINITY_DN94860_c1_g1_m.28331 calmodulin-2/4-like	String	CAMK/CAMK1
		PREDICTED: protein phosphatase 2C and cyclic nucleotide-binding/kinase domain-containing protein isoform X1 [Elaeis guineensis]	NRLSRVSSQFLPPEG	TRINITY_DN94923_c0_g1_m.28402	TRINITY_DN94923_c0_g1_m.28402 Heterodimeric geranylgeranyl pyrophosphate synthase large subunit 1, chloroplastic	String	CMGC/MAPK
		PREDICTED: protein phosphatase 2C and cyclic nucleotide-binding/kinase domain-containing protein isoform X1 [Elaeis guineensis]	NRLSRVSSQFLPPEG	TRINITY_DN95104_c0_g1_m.28635	TRINITY_DN95104_c0_g1_m.28635 serine/threonine-protein kinase SAPK2 isoform X2	String	CAMK/CAMKL
		PREDICTED: protein phosphatase 2C and cyclic nucleotide-binding/kinase domain-containing protein isoform X1 [Elaeis guineensis]	NRLSRVSSQFLPPEG	TRINITY_DN95115_c0_g1_m.28647	TRINITY_DN95115_c0_g1_m.28647 Ras-related protein RABA1f	String	TKL/IRAK
		PREDICTED: protein phosphatase 2C and cyclic nucleotide-binding/kinase domain-containing protein isoform X1 [Elaeis guineensis]	NRLSRVSSQFLPPEG	TRINITY_DN95140_c0_g1_m.28676	TRINITY_DN95140_c0_g1_m.28676 Ras-related protein RABA2a	String	TKL/IRAK
		PREDICTED: protein phosphatase 2C and cyclic nucleotide-binding/kinase domain-containing protein isoform X1 [Elaeis guineensis]	NRLSRVSSQFLPPEG	TRINITY_DN95300_c0_g1_m.28919	TRINITY_DN95300_c0_g1_m.28919 Aquaporin NIP1-1	String	TKL/IRAK
		PREDICTED: protein phosphatase 2C and cyclic nucleotide-binding/kinase domain-containing protein isoform X1 [Elaeis guineensis]	NRLSRVSSQFLPPEG	TRINITY_DN95578_c4_g1_m.29340	TRINITY_DN95578_c4_g1_m.29340 Serine/threonine-protein kinase SAPK7	String	CAMK/CAMKL
		PREDICTED: protein phosphatase 2C and cyclic nucleotide-binding/kinase domain-containing protein isoform X1 [Elaeis guineensis]	NRLSRVSSQFLPPEG	TRINITY_DN95605_c0_g1_m.29373	TRINITY_DN95605_c0_g1_m.29373 Non-specific serine/threonine protein kinase	String	CAMK/CAMKL
		PREDICTED: protein phosphatase 2C and cyclic nucleotide-binding/kinase domain-containing protein isoform X1 [Elaeis guineensis]	NRLSRVSSQFLPPEG	TRINITY_DN95650_c0_g1_m.29434	TRINITY_DN95650_c0_g1_m.29434 Ras-related protein Rab11D	String	TKL/IRAK
		PREDICTED: protein phosphatase 2C and cyclic nucleotide-binding/kinase domain-containing protein isoform X1 [Elaeis guineensis]	NRLSRVSSQFLPPEG	TRINITY_DN95737_c0_g3_m.29543	TRINITY_DN95737_c0_g3_m.29543 leucine-rich repeat extensin-like protein 4	String	TKL/IRAK
		PREDICTED: protein phosphatase 2C and cyclic nucleotide-binding/kinase domain-containing protein isoform X1 [Elaeis guineensis]	NRLSRVSSQFLPPEG	TRINITY_DN95903_c0_g1_m.29755	TRINITY_DN95903_c0_g1_m.29755 Prolyl 4-hydroxylase	String	TKL/IRAK
		PREDICTED: protein phosphatase 2C and cyclic nucleotide-binding/kinase domain-containing protein isoform X1 [Elaeis guineensis]	NRLSRVSSQFLPPEG	TRINITY_DN95954_c2_g1_m.29838	TRINITY_DN95954_c2_g1_m.29838 Histidine kinase 2	String	TKL/IRAK
		PREDICTED: protein phosphatase 2C and cyclic nucleotide-binding/kinase domain-containing protein isoform X1 [Elaeis guineensis]	NRLSRVSSQFLPPEG	TRINITY_DN95988_c0_g1_m.29891	TRINITY_DN95988_c0_g1_m.29891 NPR1	String	TKL/IRAK
		PREDICTED: protein phosphatase 2C and cyclic nucleotide-binding/kinase domain-containing protein isoform X1 [Elaeis guineensis]	NRLSRVSSQFLPPEG	TRINITY_DN96051_c0_g1_m.29985	TRINITY_DN96051_c0_g1_m.29985 Triosephosphate isomerase, chloroplastic	String	TKL/IRAK
		PREDICTED: protein phosphatase 2C and cyclic nucleotide-binding/kinase domain-containing protein isoform X1 [Elaeis guineensis]	NRLSRVSSQFLPPEG	TRINITY_DN96078_c0_g1_m.30009	TRINITY_DN96078_c0_g1_m.30009 Calcium-dependent protein kinase 4	String	CAMK/CAMK1
		PREDICTED: protein phosphatase 2C and cyclic nucleotide-binding/kinase domain-containing protein isoform X1 [Elaeis guineensis]	NRLSRVSSQFLPPEG	TRINITY_DN96160_c1_g1_m.30136	TRINITY_DN96160_c1_g1_m.30136 Putative aquaporin PIP1-2	String	TKL/IRAK
		PREDICTED: protein phosphatase 2C and cyclic nucleotide-binding/kinase domain-containing protein isoform X1 [Elaeis guineensis]	NRLSRVSSQFLPPEG	TRINITY_DN96218_c5_g6_m.30228	TRINITY_DN96218_c5_g6_m.30228 Putative LRR receptor-like serine/threonine-protein kinase	String	TKL/IRAK
		PREDICTED: protein phosphatase 2C and cyclic nucleotide-binding/kinase domain-containing protein isoform X1 [Elaeis guineensis]	NRLSRVSSQFLPPEG	TRINITY_DN96266_c2_g1_m.30306	TRINITY_DN96266_c2_g1_m.30306 Heat shock protein HSS1 (Fragment)	String	TKL/IRAK
		PREDICTED: protein phosphatase 2C and cyclic nucleotide-binding/kinase domain-containing protein isoform X1 [Elaeis guineensis]	NRLSRVSSQFLPPEG	TRINITY_DN96266_c3_g9_m.30312	TRINITY_DN96266_c3_g9_m.30312 Heat shock protein sks2 (Fragment)	String	TKL/IRAK
		PREDICTED: protein phosphatase 2C and cyclic nucleotide-binding/kinase domain-containing protein isoform X1 [Elaeis guineensis]	NRLSRVSSQFLPPEG	TRINITY_DN96314_c0_g1_m.30371	TRINITY_DN96314_c0_g1_m.30371 Cleavage and polyadenylation specificity factor subunit 2	String	TKL/IRAK
		PREDICTED: protein phosphatase 2C and cyclic nucleotide-binding/kinase domain-containing protein isoform X1 [Elaeis guineensis]	NRLSRVSSQFLPPEG	TRINITY_DN96318_c0_g1_m.30375	TRINITY_DN96318_c0_g1_m.30375 Histone-lysine N-methyltransferase SUVR5	String	TKL/IRAK
		PREDICTED: protein phosphatase 2C and cyclic nucleotide-binding/kinase domain-containing protein isoform X1 [Elaeis guineensis]	NRLSRVSSQFLPPEG	TRINITY_DN96388_c2_g1_m.30473	TRINITY_DN96388_c2_g1_m.30473 Ras-related protein Rab11D	String	TKL/IRAK
		PREDICTED: protein phosphatase 2C and cyclic nucleotide-binding/kinase domain-containing protein isoform X1 [Elaeis guineensis]	NRLSRVSSQFLPPEG	TRINITY_DN96423_c0_g1_m.30527	TRINITY_DN96423_c0_g1_m.30527 Serine/threonine-protein kinase SAPK10	String	CAMK/CAMKL
		PREDICTED: protein phosphatase 2C and cyclic nucleotide-binding/kinase domain-containing protein isoform X1 [Elaeis guineensis]	NRLSRVSSQFLPPEG	TRINITY_DN96466_c1_g2_m.30589	TRINITY_DN96466_c1_g2_m.30589 Prolyl 4-hydroxylase	String	TKL/IRAK
		PREDICTED: protein phosphatase 2C and cyclic nucleotide-binding/kinase domain-containing protein isoform X1 [Elaeis guineensis]	NRLSRVSSQFLPPEG	TRINITY_DN96672_c0_g2_m.30892	TRINITY_DN96672_c0_g2_m.30892 CDPK-related kinase 5	String	CAMK/CAMK1
		PREDICTED: protein phosphatase 2C and cyclic nucleotide-binding/kinase domain-containing protein isoform X1 [Elaeis guineensis]	NRLSRVSSQFLPPEG	TRINITY_DN96700_c0_g1_m.30928	TRINITY_DN96700_c0_g1_m.30928 Non-specific serine/threonine protein kinase	String	CAMK/CAMKL
		PREDICTED: protein phosphatase 2C and cyclic nucleotide-binding/kinase domain-containing protein isoform X1 [Elaeis guineensis]	NRLSRVSSQFLPPEG	TRINITY_DN96738_c1_g2_m.30992	TRINITY_DN96738_c1_g2_m.30992 CDPK-related kinase 1	String	CAMK/CAMK1
		PREDICTED: protein phosphatase 2C and cyclic nucleotide-binding/kinase domain-containing protein isoform X1 [Elaeis guineensis]	NRLSRVSSQFLPPEG	TRINITY_DN97069_c0_g1_m.31440	TRINITY_DN97069_c0_g1_m.31440 Prolyl 4-hydroxylase	String	TKL/IRAK
		PREDICTED: protein phosphatase 2C and cyclic nucleotide-binding/kinase domain-containing protein isoform X1 [Elaeis guineensis]	NRLSRVSSQFLPPEG	TRINITY_DN97100_c0_g1_m.31498	TRINITY_DN97100_c0_g1_m.31498 Non-specific serine/threonine protein kinase	String	CAMK/CAMKL
		PREDICTED: protein phosphatase 2C and cyclic nucleotide-binding/kinase domain-containing protein isoform X1 [Elaeis guineensis]	NRLSRVSSQFLPPEG	TRINITY_DN97100_c1_g1_m.31499	TRINITY_DN97100_c1_g1_m.31499 Non-specific serine/threonine protein kinase	String	CAMK/CAMKL
		PREDICTED: protein phosphatase 2C and cyclic nucleotide-binding/kinase domain-containing protein isoform X1 [Elaeis guineensis]	NRLSRVSSQFLPPEG	TRINITY_DN97148_c0_g1_m.31575	TRINITY_DN97148_c0_g1_m.31575 Non-specific serine/threonine protein kinase	String	AGC/NDR
		PREDICTED: protein phosphatase 2C and cyclic nucleotide-binding/kinase domain-containing protein isoform X1 [Elaeis guineensis]	NRLSRVSSQFLPPEG	TRINITY_DN97171_c0_g2_m.31607	TRINITY_DN97171_c0_g2_m.31607 ras-related protein Rab7	String	TKL/IRAK
		PREDICTED: protein phosphatase 2C and cyclic nucleotide-binding/kinase domain-containing protein isoform X1 [Elaeis guineensis]	NRLSRVSSQFLPPEG	TRINITY_DN97243_c0_g1_m.31727	TRINITY_DN97243_c0_g1_m.31727 Putative calcium-binding protein CML36	String	TKL/IRAK
		PREDICTED: protein phosphatase 2C and cyclic nucleotide-binding/kinase domain-containing protein isoform X1 [Elaeis guineensis]	NRLSRVSSQFLPPEG	TRINITY_DN97332_c1_g1_m.31858	TRINITY_DN97332_c1_g1_m.31858 ras-related protein Rab11C	String	TKL/IRAK
		PREDICTED: protein phosphatase 2C and cyclic nucleotide-binding/kinase domain-containing protein isoform X1 [Elaeis guineensis]	NRLSRVSSQFLPPEG	TRINITY_DN97638_c1_g9_m.32322	TRINITY_DN97638_c1_g9_m.32322 Calcium and calcium/calmodulin-dependent serine/threonine-protein kinase	String	CAMK/CAMK1
		PREDICTED: protein phosphatase 2C and cyclic nucleotide-binding/kinase domain-containing protein isoform X1 [Elaeis guineensis]	NRLSRVSSQFLPPEG	TRINITY_DN97762_c0_g1_m.32512	TRINITY_DN97762_c0_g1_m.32512 Non-specific serine/threonine protein kinase	String	CAMK/CAMKL
		PREDICTED: protein phosphatase 2C and cyclic nucleotide-binding/kinase domain-containing protein isoform X1 [Elaeis guineensis]	NRLSRVSSQFLPPEG	TRINITY_DN97786_c1_g2_m.32541	TRINITY_DN97786_c1_g2_m.32541 Mitogen-activated protein kinase	String	CMGC/MAPK
		PREDICTED: protein phosphatase 2C and cyclic nucleotide-binding/kinase domain-containing protein isoform X1 [Elaeis guineensis]	NRLSRVSSQFLPPEG	TRINITY_DN97947_c0_g1_m.32806	TRINITY_DN97947_c0_g1_m.32806 Calcium-dependent protein kinase 28	String	CAMK/CAMK1
		PREDICTED: protein phosphatase 2C and cyclic nucleotide-binding/kinase domain-containing protein isoform X1 [Elaeis guineensis]	NRLSRVSSQFLPPEG	TRINITY_DN97996_c0_g1_m.32893	TRINITY_DN97996_c0_g1_m.32893 Putative glycerophosphoryl diester phosphodiesterase 1	String	TKL/IRAK
		PREDICTED: protein phosphatase 2C and cyclic nucleotide-binding/kinase domain-containing protein isoform X1 [Elaeis guineensis]	NRLSRVSSQFLPPEG	TRINITY_DN98282_c0_g1_m.33347	TRINITY_DN98282_c0_g1_m.33347 Heat shock protein STI	String	TKL/IRAK
		PREDICTED: protein phosphatase 2C and cyclic nucleotide-binding/kinase domain-containing protein isoform X1 [Elaeis guineensis]	NRLSRVSSQFLPPEG	TRINITY_DN98313_c0_g1_m.33418	TRINITY_DN98313_c0_g1_m.33418 U-box domain-containing protein 35	String	TKL/IRAK
		PREDICTED: protein phosphatase 2C and cyclic nucleotide-binding/kinase domain-containing protein isoform X1 [Elaeis guineensis]	NRLSRVSSQFLPPEG	TRINITY_DN98348_c0_g1_m.33471	TRINITY_DN98348_c0_g1_m.33471 Prolyl 4-hydroxylase	String	TKL/IRAK
		PREDICTED: protein phosphatase 2C and cyclic nucleotide-binding/kinase domain-containing protein isoform X1 [Elaeis guineensis]	NRLSRVSSQFLPPEG	TRINITY_DN98417_c0_g2_m.33589	TRINITY_DN98417_c0_g2_m.33589 Mediator of RNA polymerase II transcription subunit 37-like protein (Fragment)	String	TKL/IRAK
		PREDICTED: protein phosphatase 2C and cyclic nucleotide-binding/kinase domain-containing protein isoform X1 [Elaeis guineensis]	NRLSRVSSQFLPPEG	TRINITY_DN98428_c0_g1_m.33604	TRINITY_DN98428_c0_g1_m.33604 Non-specific serine/threonine protein kinase	String	CAMK/CAMKL
		PREDICTED: protein phosphatase 2C and cyclic nucleotide-binding/kinase domain-containing protein isoform X1 [Elaeis guineensis]	NRLSRVSSQFLPPEG	TRINITY_DN98450_c0_g2_m.33641	TRINITY_DN98450_c0_g2_m.33641 Serine/threonine-protein phosphatase 5	String	TKL/IRAK
		PREDICTED: protein phosphatase 2C and cyclic nucleotide-binding/kinase domain-containing protein isoform X1 [Elaeis guineensis]	NRLSRVSSQFLPPEG	TRINITY_DN98576_c1_g1_m.33819	TRINITY_DN98576_c1_g1_m.33819 Plasma membrane intrinsic protein	String	TKL/IRAK
		PREDICTED: protein phosphatase 2C and cyclic nucleotide-binding/kinase domain-containing protein isoform X1 [Elaeis guineensis]	NRLSRVSSQFLPPEG	TRINITY_DN98576_c1_g2_m.33820	TRINITY_DN98576_c1_g2_m.33820 Aquaporin PIP2-7	String	TKL/IRAK
		PREDICTED: protein phosphatase 2C and cyclic nucleotide-binding/kinase domain-containing protein isoform X1 [Elaeis guineensis]	NRLSRVSSQFLPPEG	TRINITY_DN98696_c1_g1_m.34003	TRINITY_DN98696_c1_g1_m.34003 Non-specific serine/threonine protein kinase	String	AGC/NDR
		PREDICTED: protein phosphatase 2C and cyclic nucleotide-binding/kinase domain-containing protein isoform X1 [Elaeis guineensis]	NRLSRVSSQFLPPEG	TRINITY_DN98696_c1_g2_m.34004	TRINITY_DN98696_c1_g2_m.34004 Non-specific serine/threonine protein kinase	String	AGC/NDR
		PREDICTED: protein phosphatase 2C and cyclic nucleotide-binding/kinase domain-containing protein isoform X1 [Elaeis guineensis]	NRLSRVSSQFLPPEG	TRINITY_DN98774_c0_g2_m.34134	TRINITY_DN98774_c0_g2_m.34134 Zinc finger CCCH domain-containing protein 24	String	TKL/IRAK
		PREDICTED: protein phosphatase 2C and cyclic nucleotide-binding/kinase domain-containing protein isoform X1 [Elaeis guineensis]	NRLSRVSSQFLPPEG	TRINITY_DN98832_c4_g1_m.34229	TRINITY_DN98832_c4_g1_m.34229 Ras-related protein RABA5a	String	TKL/IRAK
		PREDICTED: protein phosphatase 2C and cyclic nucleotide-binding/kinase domain-containing protein isoform X1 [Elaeis guineensis]	NRLSRVSSQFLPPEG	TRINITY_DN99108_c3_g2_m.34674	TRINITY_DN99108_c3_g2_m.34674 Zinc finger CCCH domain-containing protein 2	String	TKL/IRAK
		PREDICTED: protein phosphatase 2C and cyclic nucleotide-binding/kinase domain-containing protein isoform X1 [Elaeis guineensis]	NRLSRVSSQFLPPEG	TRINITY_DN99288_c0_g1_m.34987	TRINITY_DN99288_c0_g1_m.34987 Protein FIZZY-RELATED 2	String	CAMK/CAMKL
		PREDICTED: protein phosphatase 2C and cyclic nucleotide-binding/kinase domain-containing protein isoform X1 [Elaeis guineensis]	NRLSRVSSQFLPPEG	TRINITY_DN99487_c1_g1_m.35311	TRINITY_DN99487_c1_g1_m.35311 NAD(P)-bd_dom domain-containing protein	String	TKL/IRAK
		PREDICTED: protein phosphatase 2C and cyclic nucleotide-binding/kinase domain-containing protein isoform X1 [Elaeis guineensis]	NRLSRVSSQFLPPEG	TRINITY_DN99517_c2_g3_m.35352	TRINITY_DN99517_c2_g3_m.35352 Regulatory protein NPR3	String	TKL/IRAK
		PREDICTED: protein phosphatase 2C and cyclic nucleotide-binding/kinase domain-containing protein isoform X1 [Elaeis guineensis]	NRLSRVSSQFLPPEG	TRINITY_DN99542_c0_g1_m.35388	TRINITY_DN99542_c0_g1_m.35388 RNA polymerase sigma factor	String	TKL/IRAK
		PREDICTED: protein phosphatase 2C and cyclic nucleotide-binding/kinase domain-containing protein isoform X1 [Elaeis guineensis]	NRLSRVSSQFLPPEG	TRINITY_DN99552_c2_g1_m.35404	TRINITY_DN99552_c2_g1_m.35404 Non-specific serine/threonine protein kinase	String	CAMK/CAMKL
		PREDICTED: protein phosphatase 2C and cyclic nucleotide-binding/kinase domain-containing protein isoform X1 [Elaeis guineensis]	NRLSRVSSQFLPPEG	TRINITY_DN99652_c0_g1_m.35592	TRINITY_DN99652_c0_g1_m.35592 Mitogen-activated protein kinase	String	CMGC/MAPK
		PREDICTED: protein phosphatase 2C and cyclic nucleotide-binding/kinase domain-containing protein isoform X1 [Elaeis guineensis]	NRLSRVSSQFLPPEG	TRINITY_DN99674_c1_g3_m.35628	TRINITY_DN99674_c1_g3_m.35628 Heat shock cognate 70 kDa protein, putative, expressed	String	TKL/IRAK
		PREDICTED: protein phosphatase 2C and cyclic nucleotide-binding/kinase domain-containing protein isoform X1 [Elaeis guineensis]	NRLSRVSSQFLPPEG	TRINITY_DN99674_c2_g1_m.35629	TRINITY_DN99674_c2_g1_m.35629 Heat shock cognate 70 kDa protein	String	TKL/IRAK
		PREDICTED: protein phosphatase 2C and cyclic nucleotide-binding/kinase domain-containing protein isoform X1 [Elaeis guineensis]	NRLSRVSSQFLPPEG	TRINITY_DN99720_c0_g2_m.35692	TRINITY_DN99720_c0_g2_m.35692 Non-specific serine/threonine protein kinase	String	CAMK/CAMKL
		PREDICTED: protein phosphatase 2C and cyclic nucleotide-binding/kinase domain-containing protein isoform X1 [Elaeis guineensis]	NRLSRVSSQFLPPEG	TRINITY_DN99793_c2_g1_m.35818	TRINITY_DN99793_c2_g1_m.35818 Luminal-binding protein 4	String	TKL/IRAK
		PREDICTED: protein phosphatase 2C and cyclic nucleotide-binding/kinase domain-containing protein isoform X1 [Elaeis guineensis]	NRLSRVSSQFLPPEG	TRINITY_DN99841_c0_g1_m.35906	TRINITY_DN99841_c0_g1_m.35906 Rac-like GTP-binding protein 3	String	TKL/IRAK
		PREDICTED: protein phosphatase 2C and cyclic nucleotide-binding/kinase domain-containing protein isoform X1 [Elaeis guineensis]	NRLSRVSSQFLPPEG	TRINITY_DN99919_c4_g1_m.36051	TRINITY_DN99919_c4_g1_m.36051 Zinc finger CCCH domain-containing protein 33	String	TKL/IRAK
		PREDICTED: protein phosphatase 2C and cyclic nucleotide-binding/kinase domain-containing protein isoform X1 [Elaeis guineensis]	NRLSRVSSQFLPPEG	TRINITY_DN99984_c1_g1_m.36170	TRINITY_DN99984_c1_g1_m.36170 Heat shock 70 kDa protein 16	String	TKL/IRAK
114	TRINITY_DN103031_c1_g1_m.5935-98S	PREDICTED: probable trans-2-enoyl-CoA reductase, mitochondrial [Phoenix dactylifera]	VVYEQHGSPDQVVRV	TRINITY_DN103279_c5_g2_m.6464	TRINITY_DN103279_c5_g2_m.6464 Nitrate reductase [NAD(P)H]	String	TKL/IRAK
		PREDICTED: probable trans-2-enoyl-CoA reductase, mitochondrial [Phoenix dactylifera]	VVYEQHGSPDQVVRV	TRINITY_DN90172_c0_g2_m.23664	TRINITY_DN90172_c0_g2_m.23664 3-oxoacyl-[acyl-carrier-protein] reductase	String	TKL/IRAK
115	TRINITY_DN103199_c1_g1_m.6297-212S	PREDICTED: DNA-damage-repair/toleration protein DRT102 [Musa acuminata subsp. malaccensis]	EMKIVRESPTSAVVK	TRINITY_DN101438_c0_g1_m.2694	TRINITY_DN101438_c0_g1_m.2694 Glucose-6-phosphate isomerase	String	CMGC/MAPK
		PREDICTED: DNA-damage-repair/toleration protein DRT102 [Musa acuminata subsp. malaccensis]	EMKIVRESPTSAVVK	TRINITY_DN104344_c3_g4_m.8784	TRINITY_DN104344_c3_g4_m.8784 Triosephosphate isomerase, cytosolic	String	TKL/IRAK
		PREDICTED: DNA-damage-repair/toleration protein DRT102 [Musa acuminata subsp. malaccensis]	EMKIVRESPTSAVVK	TRINITY_DN116059_c0_g1_m.13447	TRINITY_DN116059_c0_g1_m.13447 Triose phosphate isomerase4	String	TKL/IRAK
		PREDICTED: DNA-damage-repair/toleration protein DRT102 [Musa acuminata subsp. malaccensis]	EMKIVRESPTSAVVK	TRINITY_DN61235_c0_g1_m.17295	TRINITY_DN61235_c0_g1_m.17295 DNA-damage-repair/toleration protein DRT100	String	TKL/IRAK
		PREDICTED: DNA-damage-repair/toleration protein DRT102 [Musa acuminata subsp. malaccensis]	EMKIVRESPTSAVVK	TRINITY_DN90142_c0_g1_m.23637	TRINITY_DN90142_c0_g1_m.23637 NADH dehydrogenase [ubiquinone] flavoprotein 1, mitochondrial	String	Other/Aur
		PREDICTED: DNA-damage-repair/toleration protein DRT102 [Musa acuminata subsp. malaccensis]	EMKIVRESPTSAVVK	TRINITY_DN96051_c0_g1_m.29985	TRINITY_DN96051_c0_g1_m.29985 Triosephosphate isomerase, chloroplastic	String	TKL/IRAK
116	TRINITY_DN103199_c1_g1_m.6297-25S	PREDICTED: DNA-damage-repair/toleration protein DRT102 [Musa acuminata subsp. malaccensis]	RIFTGADSFGCNLKD	TRINITY_DN90142_c0_g1_m.23637	TRINITY_DN90142_c0_g1_m.23637 NADH dehydrogenase [ubiquinone] flavoprotein 1, mitochondrial	String	Other/Aur
117	TRINITY_DN103210_c0_g1_m.6329-101S	PREDICTED: protein CYPRO4-like [Phoenix dactylifera]	LNLKYSNSPSSITPT	TRINITY_DN97840_c1_g1_m.32625	TRINITY_DN97840_c1_g1_m.32625 3-phosphoinositide-dependent protein kinase 2	String	AGC/PDK1
118	TRINITY_DN103210_c0_g1_m.6329-71S	PREDICTED: protein CYPRO4-like [Phoenix dactylifera]	SATPTVRSPAGTLKP	TRINITY_DN97840_c1_g1_m.32625	TRINITY_DN97840_c1_g1_m.32625 3-phosphoinositide-dependent protein kinase 2	String	AGC/PDK1
119	TRINITY_DN103216_c7_g1_m.6343-173S	PREDICTED: zinc finger protein-like 1 [Phoenix dactylifera]	SYHVERQSSEVSYFA	TRINITY_DN96564_c0_g1_m.30732	TRINITY_DN96564_c0_g1_m.30732 Brix domain-containing protein	String	TKL/IRAK
120	TRINITY_DN103227_c0_g2_m.6378-429T	PREDICTED: nuclear pore complex protein NUP50A [Phoenix dactylifera]	KRAIALKTPENSPKA	TRINITY_DN96262_c0_g2_m.30299	TRINITY_DN96262_c0_g2_m.30299 ABC transporter domain-containing protein	String	CMGC/CDK
121	TRINITY_DN103227_c0_g2_m.6378-433S	PREDICTED: nuclear pore complex protein NUP50A [Phoenix dactylifera]	ALKTPENSPKASDEQ	TRINITY_DN96262_c0_g2_m.30299	TRINITY_DN96262_c0_g2_m.30299 ABC transporter domain-containing protein	String	CMGC/CDK
122	TRINITY_DN103297_c0_g1_m.6510-666S	PREDICTED: ABC transporter B family member 2-like [Phoenix dactylifera]	VKFSRELSLGATSLG	TRINITY_DN90845_c0_g1_m.24216	TRINITY_DN90845_c0_g1_m.24216 RING-H2 finger protein ATL72	String	CAMK/CAMK1
		PREDICTED: ABC transporter B family member 2-like [Phoenix dactylifera]	VKFSRELSLGATSLG	TRINITY_DN91319_c1_g2_m.24627	TRINITY_DN91319_c1_g2_m.24627 CDPK-related kinase 3	String	CAMK/CAMK1
		PREDICTED: ABC transporter B family member 2-like [Phoenix dactylifera]	VKFSRELSLGATSLG	TRINITY_DN92412_c0_g1_m.25626	TRINITY_DN92412_c0_g1_m.25626 RING-H2 finger protein ATL3	String	CAMK/CAMK1
		PREDICTED: ABC transporter B family member 2-like [Phoenix dactylifera]	VKFSRELSLGATSLG	TRINITY_DN96672_c0_g2_m.30892	TRINITY_DN96672_c0_g2_m.30892 CDPK-related kinase 5	String	CAMK/CAMK1
123	TRINITY_DN103324_c1_g1_m.6562-294S	PREDICTED: protein KAKU4-like isoform X6 [Phoenix dactylifera]	LPPWRSPSFNTAGVK	TRINITY_DN84931_c1_g1_m.20922	TRINITY_DN84931_c1_g1_m.20922 nuclear envelope-associated protein 2-like	String	TKL/IRAK
		PREDICTED: protein KAKU4-like isoform X6 [Phoenix dactylifera]	LPPWRSPSFNTAGVK	TRINITY_DN98010_c2_g1_m.32911	TRINITY_DN98010_c2_g1_m.32911 Helicase protein MOM1	String	TKL/IRAK
		PREDICTED: protein KAKU4-like isoform X6 [Phoenix dactylifera]	LPPWRSPSFNTAGVK	TRINITY_DN98905_c0_g2_m.34333	TRINITY_DN98905_c0_g2_m.34333 Retrovirus-related Pol polyprotein from transposon TNT 1-94	String	TKL/IRAK
124	TRINITY_DN103352_c3_g6_m.6639-458S	PREDICTED: protein EARLY-RESPONSIVE TO DEHYDRATION 7, chloroplastic [Elaeis guineensis]	KPKTLAKSFAKSAAA	TRINITY_DN76215_c0_g2_m.18917	TRINITY_DN76215_c0_g2_m.18917 DDE Tnp4 domain-containing protein	String	TKL/IRAK
125	TRINITY_DN103397_c4_g1_m.6741-207S	E3 SUMO-protein ligase RanBP2 [Asparagus officinalis]	SGTKRLASEEFANDW	TRINITY_DN101490_c4_g1_m.2804	TRINITY_DN101490_c4_g1_m.2804 U3 small nucleolar RNA-associated protein 18 like	String	Atypical/TAF1
		E3 SUMO-protein ligase RanBP2 [Asparagus officinalis]	SGTKRLASEEFANDW	TRINITY_DN86255_c0_g1_m.21498	TRINITY_DN86255_c0_g1_m.21498 Eukaryotic translation initiation factor 3 subunit H	String	TKL/RAF
126	TRINITY_DN103402_c4_g1_m.6754-243S	PREDICTED: zinc finger CCCH domain-containing protein 36-like [Phoenix dactylifera]	EKEITNESPKHVKNN	TRINITY_DN103475_c4_g3_m.6922	TRINITY_DN103475_c4_g3_m.6922 DNA helicase INO80	String	CMGC/CDK
127	TRINITY_DN103402_c4_g1_m.6754-320T	PREDICTED: zinc finger CCCH domain-containing protein 36-like [Phoenix dactylifera]	LTPTCGHTPQRRPRS	TRINITY_DN103475_c4_g3_m.6922	TRINITY_DN103475_c4_g3_m.6922 DNA helicase INO80	String	CMGC/CDK
128	TRINITY_DN103402_c4_g1_m.6754-404S	PREDICTED: zinc finger CCCH domain-containing protein 36-like [Phoenix dactylifera]	ISERSKVSPALLESN	TRINITY_DN103475_c4_g3_m.6922	TRINITY_DN103475_c4_g3_m.6922 DNA helicase INO80	String	CMGC/CDK
129	TRINITY_DN103402_c4_g1_m.6754-695S	PREDICTED: zinc finger CCCH domain-containing protein 36-like [Phoenix dactylifera]	IATKSISSPSQYDPI	TRINITY_DN103475_c4_g3_m.6922	TRINITY_DN103475_c4_g3_m.6922 DNA helicase INO80	String	CMGC/CDK
130	TRINITY_DN103409_c0_g1_m.6770-60S	PREDICTED: potassium transporter 7 isoform X1 [Elaeis guineensis]	RTGPRIDSFDVEALE	TRINITY_DN84906_c0_g1_m.20916	TRINITY_DN84906_c0_g1_m.20916 Chloride channel protein CLC-c	String	CAMK/CAMKL
131	TRINITY_DN103472_c0_g3_m.6902-314S	PREDICTED: TOM1-like protein 2 [Musa acuminata subsp. malaccensis]	DSSLRYISDEELGRP	TRINITY_DN101667_c11_g2_m.3157	TRINITY_DN101667_c11_g2_m.3157 Non-specific serine/threonine protein kinase	String	CAMK/CAMKL
		PREDICTED: TOM1-like protein 2 [Musa acuminata subsp. malaccensis]	DSSLRYISDEELGRP	TRINITY_DN95605_c0_g1_m.29373	TRINITY_DN95605_c0_g1_m.29373 Non-specific serine/threonine protein kinase	String	CAMK/CAMKL
		PREDICTED: TOM1-like protein 2 [Musa acuminata subsp. malaccensis]	DSSLRYISDEELGRP	TRINITY_DN96700_c0_g1_m.30928	TRINITY_DN96700_c0_g1_m.30928 Non-specific serine/threonine protein kinase	String	CAMK/CAMKL
		PREDICTED: TOM1-like protein 2 [Musa acuminata subsp. malaccensis]	DSSLRYISDEELGRP	TRINITY_DN99720_c0_g2_m.35692	TRINITY_DN99720_c0_g2_m.35692 Non-specific serine/threonine protein kinase	String	CAMK/CAMKL
132	TRINITY_DN103475_c4_g1_m.6921-70S	PREDICTED: serine/threonine-protein kinase D6PK-like [Phoenix dactylifera]	PNHHRKGSIDCIPSK	TRINITY_DN102774_c0_g1_m.5381	TRINITY_DN102774_c0_g1_m.5381 Serine/threonine-protein kinase AFC2	String	CMGC/DYRK
133	TRINITY_DN103475_c4_g3_m.6922-259S	PREDICTED: LOW QUALITY PROTEIN: protein PHOTOPERIOD-INDEPENDENT EARLY FLOWERING 1 [Elaeis guineensis]	NEVSRGVSPEVGEHV	TRINITY_DN100682_c2_g1_m.1249	TRINITY_DN100682_c2_g1_m.1249 DEAD-box ATP-dependent RNA helicase 36	String	TKL/IRAK
		PREDICTED: LOW QUALITY PROTEIN: protein PHOTOPERIOD-INDEPENDENT EARLY FLOWERING 1 [Elaeis guineensis]	NEVSRGVSPEVGEHV	TRINITY_DN102134_c1_g3_m.4030	TRINITY_DN102134_c1_g3_m.4030 DNA-directed RNA polymerase E subunit 1	String	CMGC/MAPK
		PREDICTED: LOW QUALITY PROTEIN: protein PHOTOPERIOD-INDEPENDENT EARLY FLOWERING 1 [Elaeis guineensis]	NEVSRGVSPEVGEHV	TRINITY_DN102586_c0_g1_m.5023	TRINITY_DN102586_c0_g1_m.5023 DNA helicase INO80	String	CMGC/CDK
		PREDICTED: LOW QUALITY PROTEIN: protein PHOTOPERIOD-INDEPENDENT EARLY FLOWERING 1 [Elaeis guineensis]	NEVSRGVSPEVGEHV	TRINITY_DN102925_c0_g1_m.5709	TRINITY_DN102925_c0_g1_m.5709 Serine/threonine-protein kinase ATR	String	Atypical/PIKK
		PREDICTED: LOW QUALITY PROTEIN: protein PHOTOPERIOD-INDEPENDENT EARLY FLOWERING 1 [Elaeis guineensis]	NEVSRGVSPEVGEHV	TRINITY_DN103008_c0_g1_m.5883	TRINITY_DN103008_c0_g1_m.5883 Chromatin structure-remodeling complex protein SYD	String	CMGC/CDK
		PREDICTED: LOW QUALITY PROTEIN: protein PHOTOPERIOD-INDEPENDENT EARLY FLOWERING 1 [Elaeis guineensis]	NEVSRGVSPEVGEHV	TRINITY_DN103514_c0_g3_m.7018	TRINITY_DN103514_c0_g3_m.7018 Chromatin-remodeling complex ATPase chain	String	CMGC/CDK
		PREDICTED: LOW QUALITY PROTEIN: protein PHOTOPERIOD-INDEPENDENT EARLY FLOWERING 1 [Elaeis guineensis]	NEVSRGVSPEVGEHV	TRINITY_DN103624_c0_g1_m.7264	TRINITY_DN103624_c0_g1_m.7264 Chromatin structure-remodeling complex protein SYD	String	CMGC/CDK
		PREDICTED: LOW QUALITY PROTEIN: protein PHOTOPERIOD-INDEPENDENT EARLY FLOWERING 1 [Elaeis guineensis]	NEVSRGVSPEVGEHV	TRINITY_DN105546_c0_g2_m.11538	TRINITY_DN105546_c0_g2_m.11538 Serine/threonine-protein kinase ATM	String	Atypical/PIKK
		PREDICTED: LOW QUALITY PROTEIN: protein PHOTOPERIOD-INDEPENDENT EARLY FLOWERING 1 [Elaeis guineensis]	NEVSRGVSPEVGEHV	TRINITY_DN50255_c0_g1_m.16546	TRINITY_DN50255_c0_g1_m.16546 RNA helicase	String	TKL/IRAK
		PREDICTED: LOW QUALITY PROTEIN: protein PHOTOPERIOD-INDEPENDENT EARLY FLOWERING 1 [Elaeis guineensis]	NEVSRGVSPEVGEHV	TRINITY_DN7063_c0_g1_m.18164	TRINITY_DN7063_c0_g1_m.18164 DEAD-box ATP-dependent RNA helicase 57-like	String	TKL/IRAK
		PREDICTED: LOW QUALITY PROTEIN: protein PHOTOPERIOD-INDEPENDENT EARLY FLOWERING 1 [Elaeis guineensis]	NEVSRGVSPEVGEHV	TRINITY_DN92023_c0_g1_m.25235	TRINITY_DN92023_c0_g1_m.25235 DEAD-box ATP-dependent RNA helicase 13	String	TKL/IRAK
		PREDICTED: LOW QUALITY PROTEIN: protein PHOTOPERIOD-INDEPENDENT EARLY FLOWERING 1 [Elaeis guineensis]	NEVSRGVSPEVGEHV	TRINITY_DN92571_c1_g1_m.25778	TRINITY_DN92571_c1_g1_m.25778 KH domain-containing protein	String	CMGC/GSK
		PREDICTED: LOW QUALITY PROTEIN: protein PHOTOPERIOD-INDEPENDENT EARLY FLOWERING 1 [Elaeis guineensis]	NEVSRGVSPEVGEHV	TRINITY_DN94021_c0_g1_m.27341	TRINITY_DN94021_c0_g1_m.27341 Histone deacetylase	String	TKL/IRAK
		PREDICTED: LOW QUALITY PROTEIN: protein PHOTOPERIOD-INDEPENDENT EARLY FLOWERING 1 [Elaeis guineensis]	NEVSRGVSPEVGEHV	TRINITY_DN94427_c0_g1_m.27828	TRINITY_DN94427_c0_g1_m.27828 DEAD-box ATP-dependent RNA helicase 42	String	TKL/IRAK
		PREDICTED: LOW QUALITY PROTEIN: protein PHOTOPERIOD-INDEPENDENT EARLY FLOWERING 1 [Elaeis guineensis]	NEVSRGVSPEVGEHV	TRINITY_DN94893_c0_g1_m.28368	TRINITY_DN94893_c0_g1_m.28368 Histone deacetylase	String	TKL/IRAK
		PREDICTED: LOW QUALITY PROTEIN: protein PHOTOPERIOD-INDEPENDENT EARLY FLOWERING 1 [Elaeis guineensis]	NEVSRGVSPEVGEHV	TRINITY_DN95750_c1_g1_m.29560	TRINITY_DN95750_c1_g1_m.29560 DEAD-box ATP-dependent RNA helicase 29	String	TKL/IRAK
		PREDICTED: LOW QUALITY PROTEIN: protein PHOTOPERIOD-INDEPENDENT EARLY FLOWERING 1 [Elaeis guineensis]	NEVSRGVSPEVGEHV	TRINITY_DN98010_c2_g1_m.32911	TRINITY_DN98010_c2_g1_m.32911 Helicase protein MOM1	String	TKL/IRAK
		PREDICTED: LOW QUALITY PROTEIN: protein PHOTOPERIOD-INDEPENDENT EARLY FLOWERING 1 [Elaeis guineensis]	NEVSRGVSPEVGEHV	TRINITY_DN98296_c0_g4_m.33378	TRINITY_DN98296_c0_g4_m.33378 Histone deacetylase	String	TKL/IRAK
134	TRINITY_DN103508_c1_g1_m.7003-44S	eukaryotic translation initiation factor 4G isoform X2 [Ananas comosus]	TSGERPTSAGGKVRE	TRINITY_DN102956_c1_g1_m.5775	TRINITY_DN102956_c1_g1_m.5775 Protein phosphatase 2C and cyclic nucleotide-binding/kinase domain-containing protein	String	AGC/PKA
		eukaryotic translation initiation factor 4G isoform X2 [Ananas comosus]	TSGERPTSAGGKVRE	TRINITY_DN97370_c0_g1_m.31918	TRINITY_DN97370_c0_g1_m.31918 PPM-type phosphatase domain-containing protein	String	AGC/PKA
135	TRINITY_DN103508_c2_g2_m.7007-1154S	PREDICTED: eukaryotic translation initiation factor 4G-like isoform X1 [Phoenix dactylifera]	TDRDILSSPGRVIDR	TRINITY_DN105601_c0_g3_m.11636	TRINITY_DN105601_c0_g3_m.11636 NUC173 domain-containing protein	String	CMGC/CDK
		PREDICTED: eukaryotic translation initiation factor 4G-like isoform X1 [Phoenix dactylifera]	TDRDILSSPGRVIDR	TRINITY_DN98452_c0_g3_m.33642	TRINITY_DN98452_c0_g3_m.33642 Integrase catalytic domain-containing protein	String	Other/ULK
136	TRINITY_DN103508_c2_g2_m.7007-1162S	PREDICTED: eukaryotic translation initiation factor 4G-like isoform X1 [Phoenix dactylifera]	PGRVIDRSPGVSRGD	TRINITY_DN105601_c0_g3_m.11636	TRINITY_DN105601_c0_g3_m.11636 NUC173 domain-containing protein	String	CMGC/CDK
137	TRINITY_DN103508_c2_g2_m.7007-1572S	PREDICTED: eukaryotic translation initiation factor 4G-like isoform X1 [Phoenix dactylifera]	RGSTILNSPTSQPTG	TRINITY_DN105601_c0_g3_m.11636	TRINITY_DN105601_c0_g3_m.11636 NUC173 domain-containing protein	String	CMGC/CDK
		PREDICTED: eukaryotic translation initiation factor 4G-like isoform X1 [Phoenix dactylifera]	RGSTILNSPTSQPTG	TRINITY_DN98452_c0_g3_m.33642	TRINITY_DN98452_c0_g3_m.33642 Integrase catalytic domain-containing protein	String	Other/ULK
138	TRINITY_DN103508_c2_g2_m.7007-173S	PREDICTED: eukaryotic translation initiation factor 4G-like isoform X1 [Phoenix dactylifera]	QVPARTCSAPPNLDE	TRINITY_DN102956_c1_g1_m.5775	TRINITY_DN102956_c1_g1_m.5775 Protein phosphatase 2C and cyclic nucleotide-binding/kinase domain-containing protein	String	AGC/PKA
		PREDICTED: eukaryotic translation initiation factor 4G-like isoform X1 [Phoenix dactylifera]	QVPARTCSAPPNLDE	TRINITY_DN97370_c0_g1_m.31918	TRINITY_DN97370_c0_g1_m.31918 PPM-type phosphatase domain-containing protein	String	AGC/PKA
139	TRINITY_DN103508_c2_g2_m.7007-549S	PREDICTED: eukaryotic translation initiation factor 4G-like isoform X1 [Phoenix dactylifera]	MPITKPESPKLSELF	TRINITY_DN105601_c0_g3_m.11636	TRINITY_DN105601_c0_g3_m.11636 NUC173 domain-containing protein	String	CMGC/CDK
140	TRINITY_DN103508_c2_g2_m.7007-644S	PREDICTED: eukaryotic translation initiation factor 4G-like isoform X1 [Phoenix dactylifera]	KEALKSESLKDDQTR	TRINITY_DN100682_c2_g1_m.1249	TRINITY_DN100682_c2_g1_m.1249 DEAD-box ATP-dependent RNA helicase 36	String	TKL/IRAK
		PREDICTED: eukaryotic translation initiation factor 4G-like isoform X1 [Phoenix dactylifera]	KEALKSESLKDDQTR	TRINITY_DN100914_c3_g4_m.1667	TRINITY_DN100914_c3_g4_m.1667 DEAD-box ATP-dependent RNA helicase 28	String	TKL/IRAK
		PREDICTED: eukaryotic translation initiation factor 4G-like isoform X1 [Phoenix dactylifera]	KEALKSESLKDDQTR	TRINITY_DN101686_c1_g2_m.3193	TRINITY_DN101686_c1_g2_m.3193 DEAD-box ATP-dependent RNA helicase 8-like isoform X1	String	TKL/IRAK
		PREDICTED: eukaryotic translation initiation factor 4G-like isoform X1 [Phoenix dactylifera]	KEALKSESLKDDQTR	TRINITY_DN101801_c0_g3_m.3396	TRINITY_DN101801_c0_g3_m.3396 RNA helicase	String	TKL/IRAK
		PREDICTED: eukaryotic translation initiation factor 4G-like isoform X1 [Phoenix dactylifera]	KEALKSESLKDDQTR	TRINITY_DN101940_c0_g1_m.3637	TRINITY_DN101940_c0_g1_m.3637 Bms1-type G domain-containing protein	String	TKL/IRAK
		PREDICTED: eukaryotic translation initiation factor 4G-like isoform X1 [Phoenix dactylifera]	KEALKSESLKDDQTR	TRINITY_DN105415_c1_g1_m.11258	TRINITY_DN105415_c1_g1_m.11258 DEAD-box ATP-dependent RNA helicase 48	String	TKL/IRAK
		PREDICTED: eukaryotic translation initiation factor 4G-like isoform X1 [Phoenix dactylifera]	KEALKSESLKDDQTR	TRINITY_DN112186_c0_g1_m.13114	TRINITY_DN112186_c0_g1_m.13114 Helicase ATP-binding domain-containing protein	String	TKL/IRAK
		PREDICTED: eukaryotic translation initiation factor 4G-like isoform X1 [Phoenix dactylifera]	KEALKSESLKDDQTR	TRINITY_DN32630_c0_g1_m.15839	TRINITY_DN32630_c0_g1_m.15839 DEAD-box ATP-dependent RNA helicase 52C	String	TKL/IRAK
		PREDICTED: eukaryotic translation initiation factor 4G-like isoform X1 [Phoenix dactylifera]	KEALKSESLKDDQTR	TRINITY_DN50255_c0_g1_m.16546	TRINITY_DN50255_c0_g1_m.16546 RNA helicase	String	TKL/IRAK
		PREDICTED: eukaryotic translation initiation factor 4G-like isoform X1 [Phoenix dactylifera]	KEALKSESLKDDQTR	TRINITY_DN7063_c0_g1_m.18164	TRINITY_DN7063_c0_g1_m.18164 DEAD-box ATP-dependent RNA helicase 57-like	String	TKL/IRAK
		PREDICTED: eukaryotic translation initiation factor 4G-like isoform X1 [Phoenix dactylifera]	KEALKSESLKDDQTR	TRINITY_DN80078_c0_g2_m.19599	TRINITY_DN80078_c0_g2_m.19599 Putative DEAD-box ATP-dependent RNA helicase 11-like	String	TKL/IRAK
		PREDICTED: eukaryotic translation initiation factor 4G-like isoform X1 [Phoenix dactylifera]	KEALKSESLKDDQTR	TRINITY_DN89763_c0_g1_m.23358	TRINITY_DN89763_c0_g1_m.23358 DEAD-box ATP-dependent RNA helicase 34	String	TKL/IRAK
		PREDICTED: eukaryotic translation initiation factor 4G-like isoform X1 [Phoenix dactylifera]	KEALKSESLKDDQTR	TRINITY_DN92023_c0_g1_m.25235	TRINITY_DN92023_c0_g1_m.25235 DEAD-box ATP-dependent RNA helicase 13	String	TKL/IRAK
		PREDICTED: eukaryotic translation initiation factor 4G-like isoform X1 [Phoenix dactylifera]	KEALKSESLKDDQTR	TRINITY_DN93360_c1_g1_m.26551	TRINITY_DN93360_c1_g1_m.26551 DEAD-box ATP-dependent RNA helicase 6	String	TKL/IRAK
		PREDICTED: eukaryotic translation initiation factor 4G-like isoform X1 [Phoenix dactylifera]	KEALKSESLKDDQTR	TRINITY_DN95750_c1_g1_m.29560	TRINITY_DN95750_c1_g1_m.29560 DEAD-box ATP-dependent RNA helicase 29	String	TKL/IRAK
		PREDICTED: eukaryotic translation initiation factor 4G-like isoform X1 [Phoenix dactylifera]	KEALKSESLKDDQTR	TRINITY_DN95837_c1_g1_m.29669	TRINITY_DN95837_c1_g1_m.29669 DEAD-box ATP-dependent RNA helicase 31	String	TKL/IRAK
		PREDICTED: eukaryotic translation initiation factor 4G-like isoform X1 [Phoenix dactylifera]	KEALKSESLKDDQTR	TRINITY_DN95837_c2_g1_m.29671	TRINITY_DN95837_c2_g1_m.29671 RNA helicase	String	TKL/IRAK
		PREDICTED: eukaryotic translation initiation factor 4G-like isoform X1 [Phoenix dactylifera]	KEALKSESLKDDQTR	TRINITY_DN97344_c3_g7_m.31878	TRINITY_DN97344_c3_g7_m.31878 Chromo domain-containing protein	String	TKL/IRAK
		PREDICTED: eukaryotic translation initiation factor 4G-like isoform X1 [Phoenix dactylifera]	KEALKSESLKDDQTR	TRINITY_DN98452_c0_g3_m.33642	TRINITY_DN98452_c0_g3_m.33642 Integrase catalytic domain-containing protein	String	Other/ULK
		PREDICTED: eukaryotic translation initiation factor 4G-like isoform X1 [Phoenix dactylifera]	KEALKSESLKDDQTR	TRINITY_DN98750_c0_g3_m.34097	TRINITY_DN98750_c0_g3_m.34097 ATP-dependent RNA helicase eIF4A	String	TKL/IRAK
		PREDICTED: eukaryotic translation initiation factor 4G-like isoform X1 [Phoenix dactylifera]	KEALKSESLKDDQTR	TRINITY_DN98750_c0_g4_m.34099	TRINITY_DN98750_c0_g4_m.34099 ATP-dependent RNA helicase eIF4A	String	TKL/IRAK
		PREDICTED: eukaryotic translation initiation factor 4G-like isoform X1 [Phoenix dactylifera]	KEALKSESLKDDQTR	TRINITY_DN98948_c0_g1_m.34403	TRINITY_DN98948_c0_g1_m.34403 Eukaryotic translation initiation factor 2 subunit beta	String	TKL/IRAK
141	TRINITY_DN103576_c16_g4_m.7159-172S	PREDICTED: vacuolar protein-sorting-associated protein 37 homolog 1 isoform X1 [Musa acuminata subsp.malaccensis]	EEMQRAYSPSSLLKT	TRINITY_DN97422_c0_g1_m.31993	TRINITY_DN97422_c0_g1_m.31993 Katanin p60 ATPase-containing subunit A1	String	CK1/CK1
142	TRINITY_DN103586_c1_g1_m.7181-55S	PREDICTED: chlorophyll a-b binding protein of LHCII type 1 [Juglans regia]	TMRTGRTSGRPRPSS	TRINITY_DN90142_c0_g1_m.23637	TRINITY_DN90142_c0_g1_m.23637 NADH dehydrogenase [ubiquinone] flavoprotein 1, mitochondrial	String	Other/Aur
143	TRINITY_DN103624_c0_g1_m.7264-210S	PREDICTED: chromatin structure-remodeling complex protein SYD-like isoform X1 [Phoenix dactylifera]	DDTRSANSQEIHDSI	TRINITY_DN102925_c0_g1_m.5709	TRINITY_DN102925_c0_g1_m.5709 Serine/threonine-protein kinase ATR	String	Atypical/PIKK
144	TRINITY_DN103624_c0_g1_m.7264-2227S	PREDICTED: chromatin structure-remodeling complex protein SYD-like isoform X1 [Phoenix dactylifera]	SSTPDAFSPKQGQAE	TRINITY_DN102134_c1_g3_m.4030	TRINITY_DN102134_c1_g3_m.4030 DNA-directed RNA polymerase E subunit 1	String	CMGC/MAPK
		PREDICTED: chromatin structure-remodeling complex protein SYD-like isoform X1 [Phoenix dactylifera]	SSTPDAFSPKQGQAE	TRINITY_DN102586_c0_g1_m.5023	TRINITY_DN102586_c0_g1_m.5023 DNA helicase INO80	String	CMGC/CDK
		PREDICTED: chromatin structure-remodeling complex protein SYD-like isoform X1 [Phoenix dactylifera]	SSTPDAFSPKQGQAE	TRINITY_DN103475_c4_g3_m.6922	TRINITY_DN103475_c4_g3_m.6922 DNA helicase INO80	String	CMGC/CDK
		PREDICTED: chromatin structure-remodeling complex protein SYD-like isoform X1 [Phoenix dactylifera]	SSTPDAFSPKQGQAE	TRINITY_DN103514_c0_g3_m.7018	TRINITY_DN103514_c0_g3_m.7018 Chromatin-remodeling complex ATPase chain	String	CMGC/CDK
		PREDICTED: chromatin structure-remodeling complex protein SYD-like isoform X1 [Phoenix dactylifera]	SSTPDAFSPKQGQAE	TRINITY_DN105440_c2_g5_m.11319	TRINITY_DN105440_c2_g5_m.11319 Paired amphipathic helix protein Sin3-like 5	String	STE/STE11
145	TRINITY_DN103624_c0_g1_m.7264-3273S	PREDICTED: chromatin structure-remodeling complex protein SYD-like isoform X1 [Phoenix dactylifera]	QNTKVSNSPENSDST	TRINITY_DN102134_c1_g3_m.4030	TRINITY_DN102134_c1_g3_m.4030 DNA-directed RNA polymerase E subunit 1	String	CMGC/MAPK
		PREDICTED: chromatin structure-remodeling complex protein SYD-like isoform X1 [Phoenix dactylifera]	QNTKVSNSPENSDST	TRINITY_DN102239_c8_g1_m.4240	TRINITY_DN102239_c8_g1_m.4240 Mediator of RNA polymerase II transcription subunit 25	String	TKL/IRAK
		PREDICTED: chromatin structure-remodeling complex protein SYD-like isoform X1 [Phoenix dactylifera]	QNTKVSNSPENSDST	TRINITY_DN102586_c0_g1_m.5023	TRINITY_DN102586_c0_g1_m.5023 DNA helicase INO80	String	CMGC/CDK
		PREDICTED: chromatin structure-remodeling complex protein SYD-like isoform X1 [Phoenix dactylifera]	QNTKVSNSPENSDST	TRINITY_DN103475_c4_g3_m.6922	TRINITY_DN103475_c4_g3_m.6922 DNA helicase INO80	String	CMGC/CDK
		PREDICTED: chromatin structure-remodeling complex protein SYD-like isoform X1 [Phoenix dactylifera]	QNTKVSNSPENSDST	TRINITY_DN103514_c0_g3_m.7018	TRINITY_DN103514_c0_g3_m.7018 Chromatin-remodeling complex ATPase chain	String	CMGC/CDK
		PREDICTED: chromatin structure-remodeling complex protein SYD-like isoform X1 [Phoenix dactylifera]	QNTKVSNSPENSDST	TRINITY_DN105250_c2_g3_m.10894	TRINITY_DN105250_c2_g3_m.10894 Putative E3 ubiquitin-protein ligase XBOS33	String	TKL/IRAK
		PREDICTED: chromatin structure-remodeling complex protein SYD-like isoform X1 [Phoenix dactylifera]	QNTKVSNSPENSDST	TRINITY_DN88671_c0_g1_m.22661	TRINITY_DN88671_c0_g1_m.22661 BTB/POZ and TAZ domain-containing protein 1-like	String	TKL/IRAK
		PREDICTED: chromatin structure-remodeling complex protein SYD-like isoform X1 [Phoenix dactylifera]	QNTKVSNSPENSDST	TRINITY_DN91078_c1_g1_m.24396	TRINITY_DN91078_c1_g1_m.24396 Histone domain-containing protein	String	TKL/IRAK
		PREDICTED: chromatin structure-remodeling complex protein SYD-like isoform X1 [Phoenix dactylifera]	QNTKVSNSPENSDST	TRINITY_DN91233_c0_g1_m.24525	TRINITY_DN91233_c0_g1_m.24525 SWI/SNF complex subunit SWI3D	String	TKL/IRAK
		PREDICTED: chromatin structure-remodeling complex protein SYD-like isoform X1 [Phoenix dactylifera]	QNTKVSNSPENSDST	TRINITY_DN92081_c0_g1_m.25299	TRINITY_DN92081_c0_g1_m.25299 SWI/SNF complex component SNF12 like	String	TKL/IRAK
		PREDICTED: chromatin structure-remodeling complex protein SYD-like isoform X1 [Phoenix dactylifera]	QNTKVSNSPENSDST	TRINITY_DN94021_c0_g1_m.27341	TRINITY_DN94021_c0_g1_m.27341 Histone deacetylase	String	TKL/IRAK
		PREDICTED: chromatin structure-remodeling complex protein SYD-like isoform X1 [Phoenix dactylifera]	QNTKVSNSPENSDST	TRINITY_DN94893_c0_g1_m.28368	TRINITY_DN94893_c0_g1_m.28368 Histone deacetylase	String	TKL/IRAK
		PREDICTED: chromatin structure-remodeling complex protein SYD-like isoform X1 [Phoenix dactylifera]	QNTKVSNSPENSDST	TRINITY_DN95922_c0_g2_m.29804	TRINITY_DN95922_c0_g2_m.29804 Histone H3	String	TKL/IRAK
		PREDICTED: chromatin structure-remodeling complex protein SYD-like isoform X1 [Phoenix dactylifera]	QNTKVSNSPENSDST	TRINITY_DN96318_c0_g1_m.30375	TRINITY_DN96318_c0_g1_m.30375 Histone-lysine N-methyltransferase SUVR5	String	TKL/IRAK
		PREDICTED: chromatin structure-remodeling complex protein SYD-like isoform X1 [Phoenix dactylifera]	QNTKVSNSPENSDST	TRINITY_DN98010_c2_g1_m.32911	TRINITY_DN98010_c2_g1_m.32911 Helicase protein MOM1	String	TKL/IRAK
		PREDICTED: chromatin structure-remodeling complex protein SYD-like isoform X1 [Phoenix dactylifera]	QNTKVSNSPENSDST	TRINITY_DN98296_c0_g4_m.33378	TRINITY_DN98296_c0_g4_m.33378 Histone deacetylase	String	TKL/IRAK
		PREDICTED: chromatin structure-remodeling complex protein SYD-like isoform X1 [Phoenix dactylifera]	QNTKVSNSPENSDST	TRINITY_DN98629_c0_g1_m.33890	TRINITY_DN98629_c0_g1_m.33890 Transcriptional corepressor SEUSS	String	TKL/IRAK
		PREDICTED: chromatin structure-remodeling complex protein SYD-like isoform X1 [Phoenix dactylifera]	QNTKVSNSPENSDST	TRINITY_DN99124_c1_g1_m.34702	TRINITY_DN99124_c1_g1_m.34702 BTB/POZ and TAZ domain-containing protein 1	String	TKL/IRAK
		PREDICTED: chromatin structure-remodeling complex protein SYD-like isoform X1 [Phoenix dactylifera]	QNTKVSNSPENSDST	TRINITY_DN99212_c0_g1_m.34848	TRINITY_DN99212_c0_g1_m.34848 SWI/SNF complex subunit SWI3C	String	TKL/IRAK
146	TRINITY_DN103682_c0_g1_m.7378-200S	PREDICTED: SART-1 family protein DOT2 [Elaeis guineensis]	IGRSRERSIDREHDQ	TRINITY_DN104116_c0_g1_m.8325	TRINITY_DN104116_c0_g1_m.8325 Elongation factor 2	String	CAMK/CAMKL
		PREDICTED: SART-1 family protein DOT2 [Elaeis guineensis]	IGRSRERSIDREHDQ	TRINITY_DN105063_c1_g3_m.10453	TRINITY_DN105063_c1_g3_m.10453 Serine/threonine-protein kinase AFC3	String	CMGC/DYRK
		PREDICTED: SART-1 family protein DOT2 [Elaeis guineensis]	IGRSRERSIDREHDQ	TRINITY_DN91349_c0_g1_m.24659	TRINITY_DN91349_c0_g1_m.24659 Protein BUD31 like 2	String	AGC/RSK
		PREDICTED: SART-1 family protein DOT2 [Elaeis guineensis]	IGRSRERSIDREHDQ	TRINITY_DN91652_c3_g3_m.24922	TRINITY_DN91652_c3_g3_m.24922 Elongation factor 2	String	CAMK/CAMKL
		PREDICTED: SART-1 family protein DOT2 [Elaeis guineensis]	IGRSRERSIDREHDQ	TRINITY_DN91652_c4_g1_m.24926	TRINITY_DN91652_c4_g1_m.24926 Elongation factor 2 (Fragment)	String	CAMK/CAMKL
		PREDICTED: SART-1 family protein DOT2 [Elaeis guineensis]	IGRSRERSIDREHDQ	TRINITY_DN99785_c0_g2_m.35803	TRINITY_DN99785_c0_g2_m.35803 Elongation factor 2	String	CAMK/CAMKL
147	TRINITY_DN103697_c0_g1_m.7407-196S	PREDICTED: inverted formin-2 [Phoenix dactylifera]	EGQARSSSFNIRAFQ	TRINITY_DN100058_c0_g1_m.92	TRINITY_DN100058_c0_g1_m.92 Elongation factor 1-alpha C	String	TKL/IRAK
		PREDICTED: inverted formin-2 [Phoenix dactylifera]	EGQARSSSFNIRAFQ	TRINITY_DN100444_c0_g1_m.763	TRINITY_DN100444_c0_g1_m.763 Sas10 domain-containing protein	String	TKL/IRAK
		PREDICTED: inverted formin-2 [Phoenix dactylifera]	EGQARSSSFNIRAFQ	TRINITY_DN100914_c3_g4_m.1667	TRINITY_DN100914_c3_g4_m.1667 DEAD-box ATP-dependent RNA helicase 28	String	TKL/IRAK
		PREDICTED: inverted formin-2 [Phoenix dactylifera]	EGQARSSSFNIRAFQ	TRINITY_DN101413_c0_g1_m.2638	TRINITY_DN101413_c0_g1_m.2638 Translation factor GUF1, chloroplastic (Fragment)	String	CAMK/CAMKL
		PREDICTED: inverted formin-2 [Phoenix dactylifera]	EGQARSSSFNIRAFQ	TRINITY_DN101626_c2_g6_m.3096	TRINITY_DN101626_c2_g6_m.3096 Elongation factor 1-alpha C	String	TKL/IRAK
		PREDICTED: inverted formin-2 [Phoenix dactylifera]	EGQARSSSFNIRAFQ	TRINITY_DN101843_c1_g1_m.3469	TRINITY_DN101843_c1_g1_m.3469 Brix domain-containing protein	String	TKL/IRAK
		PREDICTED: inverted formin-2 [Phoenix dactylifera]	EGQARSSSFNIRAFQ	TRINITY_DN101940_c0_g1_m.3637	TRINITY_DN101940_c0_g1_m.3637 Bms1-type G domain-containing protein	String	TKL/IRAK
		PREDICTED: inverted formin-2 [Phoenix dactylifera]	EGQARSSSFNIRAFQ	TRINITY_DN102279_c1_g2_m.4316	TRINITY_DN102279_c1_g2_m.4316 Eukaryotic translation initiation factor 3 subunit M	String	TKL/IRAK
		PREDICTED: inverted formin-2 [Phoenix dactylifera]	EGQARSSSFNIRAFQ	TRINITY_DN104116_c0_g1_m.8325	TRINITY_DN104116_c0_g1_m.8325 Elongation factor 2	String	CAMK/CAMKL
		PREDICTED: inverted formin-2 [Phoenix dactylifera]	EGQARSSSFNIRAFQ	TRINITY_DN104423_c0_g1_m.8964	TRINITY_DN104423_c0_g1_m.8964 Transcription factor LHW	String	Other/WNK
		PREDICTED: inverted formin-2 [Phoenix dactylifera]	EGQARSSSFNIRAFQ	TRINITY_DN104535_c0_g2_m.9217	TRINITY_DN104535_c0_g2_m.9217 Endoribonuclease Dicer like 4	String	TKL/IRAK
		PREDICTED: inverted formin-2 [Phoenix dactylifera]	EGQARSSSFNIRAFQ	TRINITY_DN104653_c3_g1_m.9480	TRINITY_DN104653_c3_g1_m.9480 Elongation factor 1-alpha C	String	TKL/IRAK
		PREDICTED: inverted formin-2 [Phoenix dactylifera]	EGQARSSSFNIRAFQ	TRINITY_DN104919_c0_g2_m.10131	TRINITY_DN104919_c0_g2_m.10131 Transcription factor LHW	String	Other/WNK
		PREDICTED: inverted formin-2 [Phoenix dactylifera]	EGQARSSSFNIRAFQ	TRINITY_DN63234_c0_g1_m.17491	TRINITY_DN63234_c0_g1_m.17491 Protein kinase G11A	String	AGC/RSK
		PREDICTED: inverted formin-2 [Phoenix dactylifera]	EGQARSSSFNIRAFQ	TRINITY_DN71863_c0_g1_m.18308	TRINITY_DN71863_c0_g1_m.18308 Ribonucloprotein	String	TKL/IRAK
		PREDICTED: inverted formin-2 [Phoenix dactylifera]	EGQARSSSFNIRAFQ	TRINITY_DN81345_c0_g1_m.19920	TRINITY_DN81345_c0_g1_m.19920 Elongation factor 1-alpha	String	TKL/IRAK
		PREDICTED: inverted formin-2 [Phoenix dactylifera]	EGQARSSSFNIRAFQ	TRINITY_DN84236_c0_g2_m.20736	TRINITY_DN84236_c0_g2_m.20736 40S ribosomal protein S10-B	String	TKL/IRAK
		PREDICTED: inverted formin-2 [Phoenix dactylifera]	EGQARSSSFNIRAFQ	TRINITY_DN84236_c1_g1_m.20737	TRINITY_DN84236_c1_g1_m.20737 40S ribosomal protein S10-B	String	TKL/IRAK
		PREDICTED: inverted formin-2 [Phoenix dactylifera]	EGQARSSSFNIRAFQ	TRINITY_DN84294_c0_g1_m.20751	TRINITY_DN84294_c0_g1_m.20751 Protein translation factor SUI1 like 2	String	TKL/IRAK
		PREDICTED: inverted formin-2 [Phoenix dactylifera]	EGQARSSSFNIRAFQ	TRINITY_DN86248_c0_g1_m.21493	TRINITY_DN86248_c0_g1_m.21493 Translation factor GUF1 homolog, mitochondrial	String	CAMK/CAMKL
		PREDICTED: inverted formin-2 [Phoenix dactylifera]	EGQARSSSFNIRAFQ	TRINITY_DN88047_c0_g1_m.22317	TRINITY_DN88047_c0_g1_m.22317 Putative histone acetyltransferase type B catalytic subunit	String	TKL/IRAK
		PREDICTED: inverted formin-2 [Phoenix dactylifera]	EGQARSSSFNIRAFQ	TRINITY_DN90142_c0_g1_m.23637	TRINITY_DN90142_c0_g1_m.23637 NADH dehydrogenase [ubiquinone] flavoprotein 1, mitochondrial	String	Other/Aur
		PREDICTED: inverted formin-2 [Phoenix dactylifera]	EGQARSSSFNIRAFQ	TRINITY_DN90352_c0_g1_m.23814	TRINITY_DN90352_c0_g1_m.23814 Elongation factor 1-alpha	String	TKL/IRAK
		PREDICTED: inverted formin-2 [Phoenix dactylifera]	EGQARSSSFNIRAFQ	TRINITY_DN91652_c3_g3_m.24922	TRINITY_DN91652_c3_g3_m.24922 Elongation factor 2	String	CAMK/CAMKL
		PREDICTED: inverted formin-2 [Phoenix dactylifera]	EGQARSSSFNIRAFQ	TRINITY_DN91652_c4_g1_m.24926	TRINITY_DN91652_c4_g1_m.24926 Elongation factor 2 (Fragment)	String	CAMK/CAMKL
		PREDICTED: inverted formin-2 [Phoenix dactylifera]	EGQARSSSFNIRAFQ	TRINITY_DN91966_c0_g1_m.25199	TRINITY_DN91966_c0_g1_m.25199 Elongation factor P (Fragment)	String	TKL/IRAK
		PREDICTED: inverted formin-2 [Phoenix dactylifera]	EGQARSSSFNIRAFQ	TRINITY_DN92138_c0_g1_m.25351	TRINITY_DN92138_c0_g1_m.25351 Ribonucloprotein	String	TKL/IRAK
		PREDICTED: inverted formin-2 [Phoenix dactylifera]	EGQARSSSFNIRAFQ	TRINITY_DN94020_c0_g6_m.27339	TRINITY_DN94020_c0_g6_m.27339 Elongation factor 1-alpha	String	TKL/IRAK
		PREDICTED: inverted formin-2 [Phoenix dactylifera]	EGQARSSSFNIRAFQ	TRINITY_DN95775_c0_g1_m.29590	TRINITY_DN95775_c0_g1_m.29590 Guanine nucleotide-binding protein subunit beta-2-like 1	String	TKL/IRAK
		PREDICTED: inverted formin-2 [Phoenix dactylifera]	EGQARSSSFNIRAFQ	TRINITY_DN96374_c0_g1_m.30451	TRINITY_DN96374_c0_g1_m.30451 Tr-type G domain-containing protein	String	CAMK/CAMKL
		PREDICTED: inverted formin-2 [Phoenix dactylifera]	EGQARSSSFNIRAFQ	TRINITY_DN96564_c0_g1_m.30732	TRINITY_DN96564_c0_g1_m.30732 Brix domain-containing protein	String	TKL/IRAK
		PREDICTED: inverted formin-2 [Phoenix dactylifera]	EGQARSSSFNIRAFQ	TRINITY_DN97091_c0_g2_m.31488	TRINITY_DN97091_c0_g2_m.31488 cyclase-like protein 3	String	TKL/IRAK
		PREDICTED: inverted formin-2 [Phoenix dactylifera]	EGQARSSSFNIRAFQ	TRINITY_DN97400_c1_g2_m.31974	TRINITY_DN97400_c1_g2_m.31974 40S ribosomal protein S10	String	TKL/IRAK
		PREDICTED: inverted formin-2 [Phoenix dactylifera]	EGQARSSSFNIRAFQ	TRINITY_DN97922_c1_g1_m.32767	TRINITY_DN97922_c1_g1_m.32767 40S ribosomal protein S6	String	CAMK/CAMKL
		PREDICTED: inverted formin-2 [Phoenix dactylifera]	EGQARSSSFNIRAFQ	TRINITY_DN98735_c0_g1_m.34067	TRINITY_DN98735_c0_g1_m.34067 Putative phenylalanine--tRNA ligase beta subunit	String	TKL/IRAK
		PREDICTED: inverted formin-2 [Phoenix dactylifera]	EGQARSSSFNIRAFQ	TRINITY_DN99271_c0_g1_m.34957	TRINITY_DN99271_c0_g1_m.34957 putative elongation factor TypA-like SVR3, chloroplastic isoform X3	String	CAMK/CAMKL
		PREDICTED: inverted formin-2 [Phoenix dactylifera]	EGQARSSSFNIRAFQ	TRINITY_DN99713_c0_g2_m.35688	TRINITY_DN99713_c0_g2_m.35688 Retrovirus-related Pol polyprotein from transposon TNT 1-94	String	TKL/IRAK
		PREDICTED: inverted formin-2 [Phoenix dactylifera]	EGQARSSSFNIRAFQ	TRINITY_DN99785_c0_g2_m.35803	TRINITY_DN99785_c0_g2_m.35803 Elongation factor 2	String	CAMK/CAMKL
		PREDICTED: inverted formin-2 [Phoenix dactylifera]	EGQARSSSFNIRAFQ	TRINITY_DN99844_c0_g1_m.35916	TRINITY_DN99844_c0_g1_m.35916 Elongation factor Tu	String	TKL/IRAK
148	TRINITY_DN103727_c0_g2_m.7475-23S	PREDICTED: nuclear pore complex protein NUP1 isoform X3 [Elaeis guineensis]	RQQARRPSPYDRPPS	TRINITY_DN94522_c0_g1_m.27951	TRINITY_DN94522_c0_g1_m.27951 Protein HASTY 1	String	TKL/IRAK
		PREDICTED: nuclear pore complex protein NUP1 isoform X3 [Elaeis guineensis]	RQQARRPSPYDRPPS	TRINITY_DN96262_c0_g2_m.30299	TRINITY_DN96262_c0_g2_m.30299 ABC transporter domain-containing protein	String	CMGC/CDK
149	TRINITY_DN103727_c0_g2_m.7475-704S	PREDICTED: nuclear pore complex protein NUP1 isoform X3 [Elaeis guineensis]	IESKPDQSPDGKIQL	TRINITY_DN96262_c0_g2_m.30299	TRINITY_DN96262_c0_g2_m.30299 ABC transporter domain-containing protein	String	CMGC/CDK
150	TRINITY_DN103770_c0_g2_m.7587-15S	PREDICTED: E3 ubiquitin-protein ligase BRE1-like 1 isoform X1 [Phoenix dactylifera]	DRKRRHFSSISPTAG	TRINITY_DN101314_c2_g3_m.2440	TRINITY_DN101314_c2_g3_m.2440 Mediator of RNA polymerase II transcription subunit 8	String	TKL/IRAK
		PREDICTED: E3 ubiquitin-protein ligase BRE1-like 1 isoform X1 [Phoenix dactylifera]	DRKRRHFSSISPTAG	TRINITY_DN102239_c8_g1_m.4240	TRINITY_DN102239_c8_g1_m.4240 Mediator of RNA polymerase II transcription subunit 25	String	TKL/IRAK
		PREDICTED: E3 ubiquitin-protein ligase BRE1-like 1 isoform X1 [Phoenix dactylifera]	DRKRRHFSSISPTAG	TRINITY_DN103698_c0_g1_m.7410	TRINITY_DN103698_c0_g1_m.7410 conserved oligomeric Golgi complex subunit 2	String	TKL/IRAK
		PREDICTED: E3 ubiquitin-protein ligase BRE1-like 1 isoform X1 [Phoenix dactylifera]	DRKRRHFSSISPTAG	TRINITY_DN98010_c2_g1_m.32911	TRINITY_DN98010_c2_g1_m.32911 Helicase protein MOM1	String	TKL/IRAK
151	TRINITY_DN103770_c0_g2_m.7587-18S	PREDICTED: E3 ubiquitin-protein ligase BRE1-like 1 isoform X1 [Phoenix dactylifera]	RRHFSSISPTAGAAA	TRINITY_DN103475_c4_g3_m.6922	TRINITY_DN103475_c4_g3_m.6922 DNA helicase INO80	String	CMGC/CDK
		PREDICTED: E3 ubiquitin-protein ligase BRE1-like 1 isoform X1 [Phoenix dactylifera]	RRHFSSISPTAGAAA	TRINITY_DN105546_c0_g2_m.11538	TRINITY_DN105546_c0_g2_m.11538 Serine/threonine-protein kinase ATM	String	Atypical/PIKK
		PREDICTED: E3 ubiquitin-protein ligase BRE1-like 1 isoform X1 [Phoenix dactylifera]	RRHFSSISPTAGAAA	TRINITY_DN6197_c0_g1_m.17356	TRINITY_DN6197_c0_g1_m.17356 Serine/threonine-protein kinase ATR	String	Atypical/PIKK
152	TRINITY_DN103801_c1_g2_m.7661-517S	TLD-domain containing nucleolar protein [Arabidopsis thaliana]	VDLKTFGSWEDSPEK	TRINITY_DN103279_c5_g2_m.6464	TRINITY_DN103279_c5_g2_m.6464 Nitrate reductase [NAD(P)H]	String	TKL/IRAK
153	TRINITY_DN103814_c0_g1_m.7682-40S	PREDICTED: LOW QUALITY PROTEIN: heat shock cognate 70 kDa protein 2-like [Jatropha curcas]	RLIGRRFSDASVQSD	TRINITY_DN102956_c1_g1_m.5775	TRINITY_DN102956_c1_g1_m.5775 Protein phosphatase 2C and cyclic nucleotide-binding/kinase domain-containing protein	String	AGC/PKA
		PREDICTED: LOW QUALITY PROTEIN: heat shock cognate 70 kDa protein 2-like [Jatropha curcas]	RLIGRRFSDASVQSD	TRINITY_DN90142_c0_g1_m.23637	TRINITY_DN90142_c0_g1_m.23637 NADH dehydrogenase [ubiquinone] flavoprotein 1, mitochondrial	String	Other/Aur
		PREDICTED: LOW QUALITY PROTEIN: heat shock cognate 70 kDa protein 2-like [Jatropha curcas]	RLIGRRFSDASVQSD	TRINITY_DN91652_c3_g3_m.24922	TRINITY_DN91652_c3_g3_m.24922 Elongation factor 2	String	CAMK/CAMKL
		PREDICTED: LOW QUALITY PROTEIN: heat shock cognate 70 kDa protein 2-like [Jatropha curcas]	RLIGRRFSDASVQSD	TRINITY_DN91652_c4_g1_m.24926	TRINITY_DN91652_c4_g1_m.24926 Elongation factor 2 (Fragment)	String	CAMK/CAMKL
154	TRINITY_DN103822_c0_g2_m.7692-465S	PREDICTED: ERAD-associated E3 ubiquitin-protein ligase HRD1 [Elaeis guineensis]	GNSNIQGSPLKIEKL	TRINITY_DN103142_c3_g1_m.6171	TRINITY_DN103142_c3_g1_m.6171 Protein kinase domain-containing protein	String	CMGC/CDK
155	TRINITY_DN103858_c0_g1_m.7772-399S	LOW QUALITY PROTEIN: auxin response factor 2-like [Asparagus officinalis]	RVNVIPTSPDSSVLT	TRINITY_DN82210_c1_g1_m.20143	TRINITY_DN82210_c1_g1_m.20143 Shaggy-related protein kinase eta	String	CMGC/GSK
		LOW QUALITY PROTEIN: auxin response factor 2-like [Asparagus officinalis]	RVNVIPTSPDSSVLT	TRINITY_DN98018_c2_g2_m.32925	TRINITY_DN98018_c2_g2_m.32925 Shaggy-related protein kinase zeta	String	CMGC/GSK
156	TRINITY_DN103871_c4_g1_m.7792-6S	PREDICTED: WD repeat-containing protein 48-like [Elaeis guineensis]	**MHRVASAGNTSNS	TRINITY_DN72606_c0_g1_m.18420	TRINITY_DN72606_c0_g1_m.18420 Ubiquitin-60S ribosomal protein L40	String	TKL/RAF
		PREDICTED: WD repeat-containing protein 48-like [Elaeis guineensis]	**MHRVASAGNTSNS	TRINITY_DN80819_c0_g1_m.19782	TRINITY_DN80819_c0_g1_m.19782 Ubiquitin-NEDD8-like protein RUB1	String	TKL/RAF
		PREDICTED: WD repeat-containing protein 48-like [Elaeis guineensis]	**MHRVASAGNTSNS	TRINITY_DN89695_c0_g1_m.23303	TRINITY_DN89695_c0_g1_m.23303 Ubiquitin-40S ribosomal protein S27a	String	TKL/RAF
		PREDICTED: WD repeat-containing protein 48-like [Elaeis guineensis]	**MHRVASAGNTSNS	TRINITY_DN90633_c1_g4_m.24024	TRINITY_DN90633_c1_g4_m.24024 Polyubiquitin-like protein	String	TKL/RAF
		PREDICTED: WD repeat-containing protein 48-like [Elaeis guineensis]	**MHRVASAGNTSNS	TRINITY_DN92225_c1_g4_m.25440	TRINITY_DN92225_c1_g4_m.25440 Ubiquitin-like domain-containing protein	String	TKL/RAF
		PREDICTED: WD repeat-containing protein 48-like [Elaeis guineensis]	**MHRVASAGNTSNS	TRINITY_DN99458_c3_g47_m.35261	TRINITY_DN99458_c3_g47_m.35261 Polyubiquitin	String	TKL/RAF
157	TRINITY_DN103903_c0_g1_m.7874-1616S	DnaJ homolog subfamily C member 7 [Morus notabilis]	GALGRSSSNITDLKQ	TRINITY_DN103336_c2_g2_m.6591	TRINITY_DN103336_c2_g2_m.6591 Serine/threonine-protein phosphatase 7 long form like	String	TKL/IRAK
		DnaJ homolog subfamily C member 7 [Morus notabilis]	GALGRSSSNITDLKQ	TRINITY_DN104293_c0_g1_m.8678	TRINITY_DN104293_c0_g1_m.8678 Heat shock 70 kDa protein 17	String	TKL/IRAK
		DnaJ homolog subfamily C member 7 [Morus notabilis]	GALGRSSSNITDLKQ	TRINITY_DN88047_c0_g1_m.22317	TRINITY_DN88047_c0_g1_m.22317 Putative histone acetyltransferase type B catalytic subunit	String	TKL/IRAK
158	TRINITY_DN103938_c0_g1_m.7937-24S	PREDICTED: nuclear pore complex protein NUP1 isoform X3 [Elaeis guineensis]	RPLRRVSSTPYDRPP	TRINITY_DN94522_c0_g1_m.27951	TRINITY_DN94522_c0_g1_m.27951 Protein HASTY 1	String	TKL/IRAK
159	TRINITY_DN103938_c0_g1_m.7937-25T	PREDICTED: nuclear pore complex protein NUP1 isoform X3 [Elaeis guineensis]	PLRRVSSTPYDRPPL	TRINITY_DN96262_c0_g2_m.30299	TRINITY_DN96262_c0_g2_m.30299 ABC transporter domain-containing protein	String	CMGC/CDK
160	TRINITY_DN103943_c2_g2_m.7944-14S	PREDICTED: ubiquitin domain-containing protein DSK2a [Ricinus communis]	SGDSSVASPAASPAT	TRINITY_DN86513_c0_g1_m.21621	TRINITY_DN86513_c0_g1_m.21621 Putative 26S proteasome non-ATPase regulatory subunit 7	String	CMGC/CDK
161	TRINITY_DN103996_c0_g1_m.8040-913S	PREDICTED: polyadenylation and cleavage factor homolog 4-like isoform X2 [Phoenix dactylifera]	IICCEASSPHRASLD	TRINITY_DN102134_c1_g3_m.4030	TRINITY_DN102134_c1_g3_m.4030 DNA-directed RNA polymerase E subunit 1	String	CMGC/MAPK
		PREDICTED: polyadenylation and cleavage factor homolog 4-like isoform X2 [Phoenix dactylifera]	IICCEASSPHRASLD	TRINITY_DN105395_c2_g2_m.11198	TRINITY_DN105395_c2_g2_m.11198 DEAD-box ATP-dependent RNA helicase 56	String	TKL/IRAK
		PREDICTED: polyadenylation and cleavage factor homolog 4-like isoform X2 [Phoenix dactylifera]	IICCEASSPHRASLD	TRINITY_DN92991_c0_g2_m.26176	TRINITY_DN92991_c0_g2_m.26176 DEAD-box ATP-dependent RNA helicase 56	String	TKL/IRAK
		PREDICTED: polyadenylation and cleavage factor homolog 4-like isoform X2 [Phoenix dactylifera]	IICCEASSPHRASLD	TRINITY_DN96314_c0_g1_m.30371	TRINITY_DN96314_c0_g1_m.30371 Cleavage and polyadenylation specificity factor subunit 2	String	TKL/IRAK
		PREDICTED: polyadenylation and cleavage factor homolog 4-like isoform X2 [Phoenix dactylifera]	IICCEASSPHRASLD	TRINITY_DN98710_c1_g2_m.34019	TRINITY_DN98710_c1_g2_m.34019 Cyclin-dependent kinase D-1	String	CMGC/CDK
		PREDICTED: polyadenylation and cleavage factor homolog 4-like isoform X2 [Phoenix dactylifera]	IICCEASSPHRASLD	TRINITY_DN98817_c0_g1_m.34209	TRINITY_DN98817_c0_g1_m.34209 Cleavage and polyadenylation specificity factor subunit 3-I	String	TKL/IRAK
		PREDICTED: polyadenylation and cleavage factor homolog 4-like isoform X2 [Phoenix dactylifera]	IICCEASSPHRASLD	TRINITY_DN99787_c0_g1_m.35806	TRINITY_DN99787_c0_g1_m.35806 Cleavage and polyadenylation specificity factor subunit 3-II	String	TKL/IRAK
162	TRINITY_DN104026_c0_g1_m.8097-32S	PREDICTED: protein CHROMATIN REMODELING 5 isoform X2 [Elaeis guineensis]	EADGAYGSPGTRDMD	TRINITY_DN102134_c1_g3_m.4030	TRINITY_DN102134_c1_g3_m.4030 DNA-directed RNA polymerase E subunit 1	String	CMGC/MAPK
		PREDICTED: protein CHROMATIN REMODELING 5 isoform X2 [Elaeis guineensis]	EADGAYGSPGTRDMD	TRINITY_DN102586_c0_g1_m.5023	TRINITY_DN102586_c0_g1_m.5023 DNA helicase INO80	String	CMGC/CDK
		PREDICTED: protein CHROMATIN REMODELING 5 isoform X2 [Elaeis guineensis]	EADGAYGSPGTRDMD	TRINITY_DN102925_c0_g1_m.5709	TRINITY_DN102925_c0_g1_m.5709 Serine/threonine-protein kinase ATR	String	Atypical/PIKK
		PREDICTED: protein CHROMATIN REMODELING 5 isoform X2 [Elaeis guineensis]	EADGAYGSPGTRDMD	TRINITY_DN103008_c0_g1_m.5883	TRINITY_DN103008_c0_g1_m.5883 Chromatin structure-remodeling complex protein SYD	String	CMGC/CDK
		PREDICTED: protein CHROMATIN REMODELING 5 isoform X2 [Elaeis guineensis]	EADGAYGSPGTRDMD	TRINITY_DN103475_c4_g3_m.6922	TRINITY_DN103475_c4_g3_m.6922 DNA helicase INO80	String	CMGC/CDK
		PREDICTED: protein CHROMATIN REMODELING 5 isoform X2 [Elaeis guineensis]	EADGAYGSPGTRDMD	TRINITY_DN103624_c0_g1_m.7264	TRINITY_DN103624_c0_g1_m.7264 Chromatin structure-remodeling complex protein SYD	String	CMGC/CDK
		PREDICTED: protein CHROMATIN REMODELING 5 isoform X2 [Elaeis guineensis]	EADGAYGSPGTRDMD	TRINITY_DN96262_c0_g2_m.30299	TRINITY_DN96262_c0_g2_m.30299 ABC transporter domain-containing protein	String	CMGC/CDK
163	TRINITY_DN104031_c5_g1_m.8105-881T	PREDICTED: serine/threonine-protein kinase EDR1-like [Elaeis guineensis]	TFLSSKSTAGTPEWM	TRINITY_DN88943_c0_g1_m.22839	TRINITY_DN88943_c0_g1_m.22839 RING-H2 finger protein ATL1	String	CAMK/CAMK1
164	TRINITY_DN104041_c0_g1_m.8138-8S	PREDICTED: probable methyltransferase PMT17 isoform X2 [Elaeis guineensis]	MAKDYPGSPKIHQSE	TRINITY_DN100336_c0_g1_m.582	TRINITY_DN100336_c0_g1_m.582 Elongator complex protein 1	String	TKL/IRAK
		PREDICTED: probable methyltransferase PMT17 isoform X2 [Elaeis guineensis]	MAKDYPGSPKIHQSE	TRINITY_DN92931_c0_g1_m.26120	TRINITY_DN92931_c0_g1_m.26120 PORR domain-containing protein	String	TKL/IRAK
165	TRINITY_DN104063_c0_g2_m.8197-2331S	PREDICTED: protein ILITYHIA [Elaeis guineensis]	TRTVRTSSALALGKL	TRINITY_DN104116_c0_g1_m.8325	TRINITY_DN104116_c0_g1_m.8325 Elongation factor 2	String	CAMK/CAMKL
		PREDICTED: protein ILITYHIA [Elaeis guineensis]	TRTVRTSSALALGKL	TRINITY_DN91652_c3_g3_m.24922	TRINITY_DN91652_c3_g3_m.24922 Elongation factor 2	String	CAMK/CAMKL
		PREDICTED: protein ILITYHIA [Elaeis guineensis]	TRTVRTSSALALGKL	TRINITY_DN91652_c4_g1_m.24926	TRINITY_DN91652_c4_g1_m.24926 Elongation factor 2 (Fragment)	String	CAMK/CAMKL
		PREDICTED: protein ILITYHIA [Elaeis guineensis]	TRTVRTSSALALGKL	TRINITY_DN98443_c0_g1_m.33628	TRINITY_DN98443_c0_g1_m.33628 integrator complex subunit 3	String	CAMK/CAMK1
		PREDICTED: protein ILITYHIA [Elaeis guineensis]	TRTVRTSSALALGKL	TRINITY_DN99785_c0_g2_m.35803	TRINITY_DN99785_c0_g2_m.35803 Elongation factor 2	String	CAMK/CAMKL
166	TRINITY_DN104065_c1_g1_m.8208-540S	PREDICTED: mitogen-activated protein kinase 10-like [Elaeis guineensis]	IAIDMRTSPFFLLGA	TRINITY_DN102956_c1_g1_m.5775	TRINITY_DN102956_c1_g1_m.5775 Protein phosphatase 2C and cyclic nucleotide-binding/kinase domain-containing protein	String	AGC/PKA
167	TRINITY_DN104126_c0_g5_m.8343-132S	mitotic checkpoint protein BUB3.1 [Ananas comosus]	CWDPRGASGPEHTLV	TRINITY_DN101095_c2_g2_m.2010	TRINITY_DN101095_c2_g2_m.2010 Serine/threonine-protein kinase Aurora-3	String	Other/Aur
		mitotic checkpoint protein BUB3.1 [Ananas comosus]	CWDPRGASGPEHTLV	TRINITY_DN105780_c1_g2_m.12012	TRINITY_DN105780_c1_g2_m.12012 Protein FIZZY-RELATED 2	String	CAMK/CAMKL
		mitotic checkpoint protein BUB3.1 [Ananas comosus]	CWDPRGASGPEHTLV	TRINITY_DN90190_c0_g2_m.23687	TRINITY_DN90190_c0_g2_m.23687 Serine/threonine-protein kinase Aurora-1	String	Other/Aur
		mitotic checkpoint protein BUB3.1 [Ananas comosus]	CWDPRGASGPEHTLV	TRINITY_DN90947_c0_g1_m.24301	TRINITY_DN90947_c0_g1_m.24301 Serine/threonine-protein kinase STN8, chloroplastic	String	CAMK/CAMKL
		mitotic checkpoint protein BUB3.1 [Ananas comosus]	CWDPRGASGPEHTLV	TRINITY_DN99288_c0_g1_m.34987	TRINITY_DN99288_c0_g1_m.34987 Protein FIZZY-RELATED 2	String	CAMK/CAMKL
168	TRINITY_DN104135_c3_g2_m.8360-454S	PREDICTED: symplekin [Capsicum annuum]	SRVSSQMSPRGSLSH	TRINITY_DN102134_c1_g3_m.4030	TRINITY_DN102134_c1_g3_m.4030 DNA-directed RNA polymerase E subunit 1	String	CMGC/MAPK
169	TRINITY_DN104176_c8_g1_m.8436-46S	PREDICTED: adenosylhomocysteinase-like [Phoenix dactylifera]	EYKVKDLSQADFGRL	TRINITY_DN104221_c3_g1_m.8521	TRINITY_DN104221_c3_g1_m.8521 Serine hydroxymethyltransferase	String	Atypical/PIKK
		PREDICTED: adenosylhomocysteinase-like [Phoenix dactylifera]	EYKVKDLSQADFGRL	TRINITY_DN94636_c0_g1_m.28074	TRINITY_DN94636_c0_g1_m.28074 Serine hydroxymethyltransferase	String	Atypical/PIKK
		PREDICTED: adenosylhomocysteinase-like [Phoenix dactylifera]	EYKVKDLSQADFGRL	TRINITY_DN97745_c0_g1_m.32480	TRINITY_DN97745_c0_g1_m.32480 Serine hydroxymethyltransferase	String	Atypical/PIKK
		PREDICTED: adenosylhomocysteinase-like [Phoenix dactylifera]	EYKVKDLSQADFGRL	TRINITY_DN98700_c0_g2_m.34008	TRINITY_DN98700_c0_g2_m.34008 Serine hydroxymethyltransferase	String	Atypical/PIKK
170	TRINITY_DN104176_c8_g1_m.8436-75S	PREDICTED: adenosylhomocysteinase-like [Phoenix dactylifera]	CRAEFGPSQPFKGAR	TRINITY_DN104221_c3_g1_m.8521	TRINITY_DN104221_c3_g1_m.8521 Serine hydroxymethyltransferase	String	Atypical/PIKK
		PREDICTED: adenosylhomocysteinase-like [Phoenix dactylifera]	CRAEFGPSQPFKGAR	TRINITY_DN94636_c0_g1_m.28074	TRINITY_DN94636_c0_g1_m.28074 Serine hydroxymethyltransferase	String	Atypical/PIKK
		PREDICTED: adenosylhomocysteinase-like [Phoenix dactylifera]	CRAEFGPSQPFKGAR	TRINITY_DN97745_c0_g1_m.32480	TRINITY_DN97745_c0_g1_m.32480 Serine hydroxymethyltransferase	String	Atypical/PIKK
		PREDICTED: adenosylhomocysteinase-like [Phoenix dactylifera]	CRAEFGPSQPFKGAR	TRINITY_DN98700_c0_g2_m.34008	TRINITY_DN98700_c0_g2_m.34008 Serine hydroxymethyltransferase	String	Atypical/PIKK
171	TRINITY_DN104211_c1_g1_m.8502-1653S	PREDICTED: THO complex subunit 2-like isoform X1 [Phoenix dactylifera]	SRHVQRLSPMHDDKD	TRINITY_DN102134_c1_g3_m.4030	TRINITY_DN102134_c1_g3_m.4030 DNA-directed RNA polymerase E subunit 1	String	CMGC/MAPK
		PREDICTED: THO complex subunit 2-like isoform X1 [Phoenix dactylifera]	SRHVQRLSPMHDDKD	TRINITY_DN102586_c0_g1_m.5023	TRINITY_DN102586_c0_g1_m.5023 DNA helicase INO80	String	CMGC/CDK
		PREDICTED: THO complex subunit 2-like isoform X1 [Phoenix dactylifera]	SRHVQRLSPMHDDKD	TRINITY_DN95432_c0_g1_m.29134	TRINITY_DN95432_c0_g1_m.29134 Cyclin-dependent kinase E-1	String	CMGC/CDK
172	TRINITY_DN104278_c1_g1_m.8645-1033S	PREDICTED: callose synthase 12-like [Elaeis guineensis]	REGSRELSLLGSSRE	TRINITY_DN59130_c1_g1_m.17127	TRINITY_DN59130_c1_g1_m.17127 Cellulose synthase-like protein D1	String	CAMK/CAMK1
		PREDICTED: callose synthase 12-like [Elaeis guineensis]	REGSRELSLLGSSRE	TRINITY_DN76479_c0_g1_m.18946	TRINITY_DN76479_c0_g1_m.18946 protein trichome birefringence-like 38	String	TKL/IRAK
		PREDICTED: callose synthase 12-like [Elaeis guineensis]	REGSRELSLLGSSRE	TRINITY_DN90433_c0_g1_m.23880	TRINITY_DN90433_c0_g1_m.23880 Vesicle-associated membrane protein 724	String	CAMK/CAMKL
		PREDICTED: callose synthase 12-like [Elaeis guineensis]	REGSRELSLLGSSRE	TRINITY_DN98311_c3_g1_m.33416	TRINITY_DN98311_c3_g1_m.33416 Hexosyltransferase	String	TKL/IRAK
		PREDICTED: callose synthase 12-like [Elaeis guineensis]	REGSRELSLLGSSRE	TRINITY_DN99227_c0_g1_m.34882	TRINITY_DN99227_c0_g1_m.34882 Pentatricopeptide repeat-containing protein	String	TKL/IRAK
173	TRINITY_DN104278_c1_g1_m.8645-1062S	PREDICTED: callose synthase 12-like [Elaeis guineensis]	ARNLSRESSGVSLLF	TRINITY_DN59130_c1_g1_m.17127	TRINITY_DN59130_c1_g1_m.17127 Cellulose synthase-like protein D1	String	CAMK/CAMK1
174	TRINITY_DN104278_c1_g1_m.8645-1063S	PREDICTED: callose synthase 12-like [Elaeis guineensis]	RNLSRESSGVSLLFK	TRINITY_DN59130_c1_g1_m.17127	TRINITY_DN59130_c1_g1_m.17127 Cellulose synthase-like protein D1	String	CAMK/CAMK1
		PREDICTED: callose synthase 12-like [Elaeis guineensis]	RNLSRESSGVSLLFK	TRINITY_DN90433_c0_g1_m.23880	TRINITY_DN90433_c0_g1_m.23880 Vesicle-associated membrane protein 724	String	CAMK/CAMKL
175	TRINITY_DN104308_c1_g2_m.8715-19S	PREDICTED: zinc finger protein GIS2-like [Musa acuminata subsp. malaccensis]	RKIRSERSSFRDAPY	TRINITY_DN103161_c1_g1_m.6204	TRINITY_DN103161_c1_g1_m.6204 DEAD-box ATP-dependent RNA helicase ISE2, chloroplastic	String	TKL/IRAK
		PREDICTED: zinc finger protein GIS2-like [Musa acuminata subsp. malaccensis]	RKIRSERSSFRDAPY	TRINITY_DN112186_c0_g1_m.13114	TRINITY_DN112186_c0_g1_m.13114 Helicase ATP-binding domain-containing protein	String	TKL/IRAK
		PREDICTED: zinc finger protein GIS2-like [Musa acuminata subsp. malaccensis]	RKIRSERSSFRDAPY	TRINITY_DN64528_c0_g1_m.17589	TRINITY_DN64528_c0_g1_m.17589 exosome complex component CSL4 isoform X2	String	TKL/IRAK
		PREDICTED: zinc finger protein GIS2-like [Musa acuminata subsp. malaccensis]	RKIRSERSSFRDAPY	TRINITY_DN98868_c0_g1_m.34281	TRINITY_DN98868_c0_g1_m.34281 DExH-box ATP-dependent RNA helicase DExH11 isoform X1	String	TKL/IRAK
176	TRINITY_DN104317_c0_g2_m.8733-316S	PREDICTED: U1 small nuclear ribonucleoprotein 70 kDa-like [Phoenix dactylifera]	GQYKRAESEPPEEGE	TRINITY_DN42626_c0_g1_m.16204	TRINITY_DN42626_c0_g1_m.16204 Zinc finger protein GIS2	String	CAMK/CAMK1
177	TRINITY_DN104317_c0_g2_m.8733-340S	PREDICTED: U1 small nuclear ribonucleoprotein 70 kDa-like [Phoenix dactylifera]	HRSERSLSREYRH**	TRINITY_DN42626_c0_g1_m.16204	TRINITY_DN42626_c0_g1_m.16204 Zinc finger protein GIS2	String	CAMK/CAMK1
		PREDICTED: U1 small nuclear ribonucleoprotein 70 kDa-like [Phoenix dactylifera]	HRSERSLSREYRH**	TRINITY_DN99785_c0_g2_m.35803	TRINITY_DN99785_c0_g2_m.35803 Elongation factor 2	String	CAMK/CAMKL
178	TRINITY_DN104317_c0_g2_m.8733-85S	PREDICTED: U1 small nuclear ribonucleoprotein 70 kDa-like [Phoenix dactylifera]	REQQQAASGRPRSEE	TRINITY_DN92882_c0_g1_m.26065	TRINITY_DN92882_c0_g1_m.26065 DEAD-box ATP-dependent RNA helicase 21	String	TKL/IRAK
		PREDICTED: U1 small nuclear ribonucleoprotein 70 kDa-like [Phoenix dactylifera]	REQQQAASGRPRSEE	TRINITY_DN98404_c0_g2_m.33573	TRINITY_DN98404_c0_g2_m.33573 Splicing factor U2af small subunit A	String	TKL/IRAK
		PREDICTED: U1 small nuclear ribonucleoprotein 70 kDa-like [Phoenix dactylifera]	REQQQAASGRPRSEE	TRINITY_DN99938_c0_g1_m.36080	TRINITY_DN99938_c0_g1_m.36080 Splicing factor U2af small subunit B	String	TKL/IRAK
179	TRINITY_DN104317_c0_g2_m.8733-90S	PREDICTED: U1 small nuclear ribonucleoprotein 70 kDa-like [Phoenix dactylifera]	AASGRPRSEEPRARE	TRINITY_DN42626_c0_g1_m.16204	TRINITY_DN42626_c0_g1_m.16204 Zinc finger protein GIS2	String	CAMK/CAMK1
180	TRINITY_DN104344_c3_g4_m.8784-180S	PREDICTED: triosephosphate isomerase, cytosolic [Ziziphus jujuba]	TGKVATPSQAQEVHF	TRINITY_DN104603_c2_g11_m.9363	TRINITY_DN104603_c2_g11_m.9363 2,3-bisphosphoglycerate-dependent phosphoglycerate mutase	String	Atypical/PIKK
181	TRINITY_DN104370_c0_g1_m.8855-46S	PREDICTED: LOW QUALITY PROTEIN: probable aminotransferase ACS12 [Phoenix dactylifera]	RSSPPPDSPSASTAN	TRINITY_DN101792_c0_g1_m.3380	TRINITY_DN101792_c0_g1_m.3380 DNA repair and recombination protein RAD54	String	CMGC/CDK
182	TRINITY_DN104399_c0_g1_m.8916-68S	PREDICTED: exocyst complex component 5 [Elaeis guineensis]	NGHMRVPSDTVKLDQ	TRINITY_DN87858_c0_g1_m.22237	TRINITY_DN87858_c0_g1_m.22237 Vesicle-associated membrane protein 727	String	CAMK/CAMKL
		PREDICTED: exocyst complex component 5 [Elaeis guineensis]	NGHMRVPSDTVKLDQ	TRINITY_DN93324_c0_g1_m.26512	TRINITY_DN93324_c0_g1_m.26512 SNAP25 likeous protein SNAP33	String	CAMK/CAMKL
183	TRINITY_DN104465_c3_g2_m.9064-1805T	E3 ubiquitin-protein ligase UPL1-like [Asparagus officinalis]	ACASSLATPPSEMDI	TRINITY_DN102134_c1_g3_m.4030	TRINITY_DN102134_c1_g3_m.4030 DNA-directed RNA polymerase E subunit 1	String	CMGC/MAPK
		E3 ubiquitin-protein ligase UPL1-like [Asparagus officinalis]	ACASSLATPPSEMDI	TRINITY_DN103475_c4_g3_m.6922	TRINITY_DN103475_c4_g3_m.6922 DNA helicase INO80	String	CMGC/CDK
184	TRINITY_DN104465_c3_g2_m.9064-2524S	E3 ubiquitin-protein ligase UPL1-like [Asparagus officinalis]	PTGRARRSSGITVPV	TRINITY_DN102956_c1_g1_m.5775	TRINITY_DN102956_c1_g1_m.5775 Protein phosphatase 2C and cyclic nucleotide-binding/kinase domain-containing protein	String	AGC/PKA
		E3 ubiquitin-protein ligase UPL1-like [Asparagus officinalis]	PTGRARRSSGITVPV	TRINITY_DN104128_c1_g1_m.8348	TRINITY_DN104128_c1_g1_m.8348 Ubiquitin-activating enzyme E1 2	String	TKL/MLK
		E3 ubiquitin-protein ligase UPL1-like [Asparagus officinalis]	PTGRARRSSGITVPV	TRINITY_DN98771_c1_g1_m.34127	TRINITY_DN98771_c1_g1_m.34127 SUMO-activating enzyme subunit	String	TKL/MLK
185	TRINITY_DN104465_c3_g2_m.9064-2525S	E3 ubiquitin-protein ligase UPL1-like [Asparagus officinalis]	TGRARRSSGITVPVI	TRINITY_DN102956_c1_g1_m.5775	TRINITY_DN102956_c1_g1_m.5775 Protein phosphatase 2C and cyclic nucleotide-binding/kinase domain-containing protein	String	AGC/PKA
		E3 ubiquitin-protein ligase UPL1-like [Asparagus officinalis]	TGRARRSSGITVPVI	TRINITY_DN97325_c0_g1_m.31851	TRINITY_DN97325_c0_g1_m.31851 Putative pleiotropic drug resistance protein 3-like	String	TKL/IRAK
		E3 ubiquitin-protein ligase UPL1-like [Asparagus officinalis]	TGRARRSSGITVPVI	TRINITY_DN98010_c2_g1_m.32911	TRINITY_DN98010_c2_g1_m.32911 Helicase protein MOM1	String	TKL/IRAK
186	TRINITY_DN104477_c0_g1_m.9084-172S	PREDICTED: probable AMP deaminase [Elaeis guineensis]	SRAIGPPSPKSPSAS	TRINITY_DN89802_c0_g1_m.23387	TRINITY_DN89802_c0_g1_m.23387 Amidophosphoribosyltransferase	String	AGC/PDK1
187	TRINITY_DN104477_c0_g1_m.9084-322T	PREDICTED: probable AMP deaminase [Elaeis guineensis]	EIITDPSTPKPNPNP	TRINITY_DN89802_c0_g1_m.23387	TRINITY_DN89802_c0_g1_m.23387 Amidophosphoribosyltransferase	String	AGC/PDK1
188	TRINITY_DN104482_c2_g1_m.9102-184S	PREDICTED: protein indeterminate-domain 2-like [Elaeis guineensis]	TLFSRRDSFITHRAF	TRINITY_DN102956_c1_g1_m.5775	TRINITY_DN102956_c1_g1_m.5775 Protein phosphatase 2C and cyclic nucleotide-binding/kinase domain-containing protein	String	AGC/PKA
189	TRINITY_DN104482_c2_g1_m.9102-462S	PREDICTED: protein indeterminate-domain 2-like [Elaeis guineensis]	YSSGRSSSPVKTWDG	TRINITY_DN102956_c1_g1_m.5775	TRINITY_DN102956_c1_g1_m.5775 Protein phosphatase 2C and cyclic nucleotide-binding/kinase domain-containing protein	String	AGC/PKA
190	TRINITY_DN104510_c0_g1_m.9157-1009S	PREDICTED: protein starmaker [Elaeis guineensis]	SHEDKYRSRSHDEDH	TRINITY_DN101937_c0_g1_m.3630	TRINITY_DN101937_c0_g1_m.3630 Dynein assembly factor with WDR repeat domains 1	String	Atypical/RIO
		PREDICTED: protein starmaker [Elaeis guineensis]	SHEDKYRSRSHDEDH	TRINITY_DN97609_c6_g2_m.32276	TRINITY_DN97609_c6_g2_m.32276 PsbB mRNA maturation factor Mbb1, chloroplastic	String	TKL/MLK
191	TRINITY_DN104510_c0_g1_m.9157-1011S	PREDICTED: protein starmaker [Elaeis guineensis]	EDKYRSRSHDEDHQS	TRINITY_DN104116_c0_g1_m.8325	TRINITY_DN104116_c0_g1_m.8325 Elongation factor 2	String	CAMK/CAMKL
		PREDICTED: protein starmaker [Elaeis guineensis]	EDKYRSRSHDEDHQS	TRINITY_DN91652_c3_g3_m.24922	TRINITY_DN91652_c3_g3_m.24922 Elongation factor 2	String	CAMK/CAMKL
		PREDICTED: protein starmaker [Elaeis guineensis]	EDKYRSRSHDEDHQS	TRINITY_DN91652_c4_g1_m.24926	TRINITY_DN91652_c4_g1_m.24926 Elongation factor 2 (Fragment)	String	CAMK/CAMKL
		PREDICTED: protein starmaker [Elaeis guineensis]	EDKYRSRSHDEDHQS	TRINITY_DN99785_c0_g2_m.35803	TRINITY_DN99785_c0_g2_m.35803 Elongation factor 2	String	CAMK/CAMKL
192	TRINITY_DN104533_c0_g2_m.9214-787S	PREDICTED: villin-5-like [Elaeis guineensis]	RVRVRGRSPAFNALA	TRINITY_DN103526_c0_g1_m.7054	TRINITY_DN103526_c0_g1_m.7054 Obg-like ATPase 1	String	CAMK/CAMKL
193	TRINITY_DN104573_c1_g2_m.9310-213S	PREDICTED: branchpoint-bridging protein-like [Nicotiana tabacum]	DRPEGARSPSPEPLY	TRINITY_DN103054_c6_g1_m.5989	TRINITY_DN103054_c6_g1_m.5989 Putative pre-mRNA-splicing factor ATP-dependent RNA helicase	String	TKL/IRAK
		PREDICTED: branchpoint-bridging protein-like [Nicotiana tabacum]	DRPEGARSPSPEPLY	TRINITY_DN105395_c2_g2_m.11198	TRINITY_DN105395_c2_g2_m.11198 DEAD-box ATP-dependent RNA helicase 56	String	TKL/IRAK
		PREDICTED: branchpoint-bridging protein-like [Nicotiana tabacum]	DRPEGARSPSPEPLY	TRINITY_DN81714_c1_g1_m.20014	TRINITY_DN81714_c1_g1_m.20014 Zinc finger CCCH domain-containing protein 3 isoform X8	String	CMGC/GSK
		PREDICTED: branchpoint-bridging protein-like [Nicotiana tabacum]	DRPEGARSPSPEPLY	TRINITY_DN90448_c0_g1_m.23891	TRINITY_DN90448_c0_g1_m.23891 Matrin-type domain-containing protein	String	CMGC/CDK
		PREDICTED: branchpoint-bridging protein-like [Nicotiana tabacum]	DRPEGARSPSPEPLY	TRINITY_DN92882_c0_g1_m.26065	TRINITY_DN92882_c0_g1_m.26065 DEAD-box ATP-dependent RNA helicase 21	String	TKL/IRAK
		PREDICTED: branchpoint-bridging protein-like [Nicotiana tabacum]	DRPEGARSPSPEPLY	TRINITY_DN92991_c0_g2_m.26176	TRINITY_DN92991_c0_g2_m.26176 DEAD-box ATP-dependent RNA helicase 56	String	TKL/IRAK
		PREDICTED: branchpoint-bridging protein-like [Nicotiana tabacum]	DRPEGARSPSPEPLY	TRINITY_DN94427_c0_g1_m.27828	TRINITY_DN94427_c0_g1_m.27828 DEAD-box ATP-dependent RNA helicase 42	String	TKL/IRAK
		PREDICTED: branchpoint-bridging protein-like [Nicotiana tabacum]	DRPEGARSPSPEPLY	TRINITY_DN96843_c0_g1_m.31145	TRINITY_DN96843_c0_g1_m.31145 U1 small nuclear ribonucleoprotein 70 kDa	String	TKL/IRAK
194	TRINITY_DN104573_c1_g2_m.9310-215S	PREDICTED: branchpoint-bridging protein-like [Nicotiana tabacum]	PEGARSPSPEPLYDS	TRINITY_DN90448_c0_g1_m.23891	TRINITY_DN90448_c0_g1_m.23891 Matrin-type domain-containing protein	String	CMGC/CDK
		PREDICTED: branchpoint-bridging protein-like [Nicotiana tabacum]	PEGARSPSPEPLYDS	TRINITY_DN91349_c0_g1_m.24659	TRINITY_DN91349_c0_g1_m.24659 Protein BUD31 like 2	String	AGC/RSK
195	TRINITY_DN104573_c3_g1_m.9312-114S	PREDICTED: branchpoint-bridging protein-like [Elaeis guineensis]	SGTDRDCSGGEEETS	TRINITY_DN91349_c0_g1_m.24659	TRINITY_DN91349_c0_g1_m.24659 Protein BUD31 like 2	String	AGC/RSK
196	TRINITY_DN104578_c2_g2_m.9321-602S	PREDICTED: serine/threonine-protein phosphatase BSL2 homolog [Musa acuminata subsp. malaccensis]	GGMVRQLSIDQFENE	TRINITY_DN102956_c1_g1_m.5775	TRINITY_DN102956_c1_g1_m.5775 Protein phosphatase 2C and cyclic nucleotide-binding/kinase domain-containing protein	String	AGC/PKA
		PREDICTED: serine/threonine-protein phosphatase BSL2 homolog [Musa acuminata subsp. malaccensis]	GGMVRQLSIDQFENE	TRINITY_DN92720_c0_g1_m.25905	TRINITY_DN92720_c0_g1_m.25905 Calcium-dependent protein kinase 3	String	CAMK/CAMK1
197	TRINITY_DN104578_c2_g2_m.9321-633S	PREDICTED: serine/threonine-protein phosphatase BSL2 homolog [Musa acuminata subsp. malaccensis]	KLLDRQMSINSVPKK	TRINITY_DN101459_c0_g1_m.2744	TRINITY_DN101459_c0_g1_m.2744 Exocyst complex component	String	CMGC/DYRK
		PREDICTED: serine/threonine-protein phosphatase BSL2 homolog [Musa acuminata subsp. malaccensis]	KLLDRQMSINSVPKK	TRINITY_DN101573_c0_g1_m.2968	TRINITY_DN101573_c0_g1_m.2968 Exocyst complex component	String	CMGC/DYRK
		PREDICTED: serine/threonine-protein phosphatase BSL2 homolog [Musa acuminata subsp. malaccensis]	KLLDRQMSINSVPKK	TRINITY_DN102774_c0_g1_m.5381	TRINITY_DN102774_c0_g1_m.5381 Serine/threonine-protein kinase AFC2	String	CMGC/DYRK
		PREDICTED: serine/threonine-protein phosphatase BSL2 homolog [Musa acuminata subsp. malaccensis]	KLLDRQMSINSVPKK	TRINITY_DN102956_c1_g1_m.5775	TRINITY_DN102956_c1_g1_m.5775 Protein phosphatase 2C and cyclic nucleotide-binding/kinase domain-containing protein	String	AGC/PKA
		PREDICTED: serine/threonine-protein phosphatase BSL2 homolog [Musa acuminata subsp. malaccensis]	KLLDRQMSINSVPKK	TRINITY_DN92720_c0_g1_m.25905	TRINITY_DN92720_c0_g1_m.25905 Calcium-dependent protein kinase 3	String	CAMK/CAMK1
		PREDICTED: serine/threonine-protein phosphatase BSL2 homolog [Musa acuminata subsp. malaccensis]	KLLDRQMSINSVPKK	TRINITY_DN93598_c0_g1_m.26839	TRINITY_DN93598_c0_g1_m.26839 Serine/threonine-protein kinase AFC3	String	CMGC/DYRK
		PREDICTED: serine/threonine-protein phosphatase BSL2 homolog [Musa acuminata subsp. malaccensis]	KLLDRQMSINSVPKK	TRINITY_DN99788_c0_g1_m.35808	TRINITY_DN99788_c0_g1_m.35808 Serine/threonine-protein kinase AFC2	String	CMGC/DYRK
198	TRINITY_DN104578_c2_g2_m.9321-950S	PREDICTED: serine/threonine-protein phosphatase BSL2 homolog [Musa acuminata subsp. malaccensis]	PLPPAIASPETSPER	TRINITY_DN101459_c0_g1_m.2744	TRINITY_DN101459_c0_g1_m.2744 Exocyst complex component	String	CMGC/DYRK
		PREDICTED: serine/threonine-protein phosphatase BSL2 homolog [Musa acuminata subsp. malaccensis]	PLPPAIASPETSPER	TRINITY_DN101573_c0_g1_m.2968	TRINITY_DN101573_c0_g1_m.2968 Exocyst complex component	String	CMGC/DYRK
		PREDICTED: serine/threonine-protein phosphatase BSL2 homolog [Musa acuminata subsp. malaccensis]	PLPPAIASPETSPER	TRINITY_DN102134_c1_g3_m.4030	TRINITY_DN102134_c1_g3_m.4030 DNA-directed RNA polymerase E subunit 1	String	CMGC/MAPK
		PREDICTED: serine/threonine-protein phosphatase BSL2 homolog [Musa acuminata subsp. malaccensis]	PLPPAIASPETSPER	TRINITY_DN102774_c0_g1_m.5381	TRINITY_DN102774_c0_g1_m.5381 Serine/threonine-protein kinase AFC2	String	CMGC/DYRK
		PREDICTED: serine/threonine-protein phosphatase BSL2 homolog [Musa acuminata subsp. malaccensis]	PLPPAIASPETSPER	TRINITY_DN104065_c1_g1_m.8208	TRINITY_DN104065_c1_g1_m.8208 Mitogen-activated protein kinase	String	CMGC/MAPK
		PREDICTED: serine/threonine-protein phosphatase BSL2 homolog [Musa acuminata subsp. malaccensis]	PLPPAIASPETSPER	TRINITY_DN109624_c0_g1_m.12956	TRINITY_DN109624_c0_g1_m.12956 Mitogen-activated protein kinase	String	CMGC/MAPK
		PREDICTED: serine/threonine-protein phosphatase BSL2 homolog [Musa acuminata subsp. malaccensis]	PLPPAIASPETSPER	TRINITY_DN117377_c0_g1_m.13512	TRINITY_DN117377_c0_g1_m.13512 Mitogen-activated protein kinase	String	CMGC/MAPK
		PREDICTED: serine/threonine-protein phosphatase BSL2 homolog [Musa acuminata subsp. malaccensis]	PLPPAIASPETSPER	TRINITY_DN62488_c0_g1_m.17409	TRINITY_DN62488_c0_g1_m.17409 Glycogen synthase kinase-3 beta	String	CMGC/GSK
		PREDICTED: serine/threonine-protein phosphatase BSL2 homolog [Musa acuminata subsp. malaccensis]	PLPPAIASPETSPER	TRINITY_DN82210_c1_g1_m.20143	TRINITY_DN82210_c1_g1_m.20143 Shaggy-related protein kinase eta	String	CMGC/GSK
		PREDICTED: serine/threonine-protein phosphatase BSL2 homolog [Musa acuminata subsp. malaccensis]	PLPPAIASPETSPER	TRINITY_DN82971_c0_g1_m.20298	TRINITY_DN82971_c0_g1_m.20298 Mitogen-activated protein kinase	String	CMGC/MAPK
		PREDICTED: serine/threonine-protein phosphatase BSL2 homolog [Musa acuminata subsp. malaccensis]	PLPPAIASPETSPER	TRINITY_DN88372_c0_g1_m.22502	TRINITY_DN88372_c0_g1_m.22502 Mitogen-activated protein kinase	String	CMGC/MAPK
		PREDICTED: serine/threonine-protein phosphatase BSL2 homolog [Musa acuminata subsp. malaccensis]	PLPPAIASPETSPER	TRINITY_DN91290_c1_g2_m.24590	TRINITY_DN91290_c1_g2_m.24590 Mitogen-activated protein kinase	String	CMGC/MAPK
		PREDICTED: serine/threonine-protein phosphatase BSL2 homolog [Musa acuminata subsp. malaccensis]	PLPPAIASPETSPER	TRINITY_DN93365_c1_g2_m.26560	TRINITY_DN93365_c1_g2_m.26560 Shaggy-related protein kinase NtK-1	String	CMGC/GSK
		PREDICTED: serine/threonine-protein phosphatase BSL2 homolog [Musa acuminata subsp. malaccensis]	PLPPAIASPETSPER	TRINITY_DN93598_c0_g1_m.26839	TRINITY_DN93598_c0_g1_m.26839 Serine/threonine-protein kinase AFC3	String	CMGC/DYRK
		PREDICTED: serine/threonine-protein phosphatase BSL2 homolog [Musa acuminata subsp. malaccensis]	PLPPAIASPETSPER	TRINITY_DN93638_c2_g1_m.26892	TRINITY_DN93638_c2_g1_m.26892 Mitogen-activated protein kinase	String	CMGC/MAPK
		PREDICTED: serine/threonine-protein phosphatase BSL2 homolog [Musa acuminata subsp. malaccensis]	PLPPAIASPETSPER	TRINITY_DN94858_c0_g1_m.28329	TRINITY_DN94858_c0_g1_m.28329 Mitogen-activated protein kinase	String	CMGC/MAPK
		PREDICTED: serine/threonine-protein phosphatase BSL2 homolog [Musa acuminata subsp. malaccensis]	PLPPAIASPETSPER	TRINITY_DN97786_c1_g2_m.32541	TRINITY_DN97786_c1_g2_m.32541 Mitogen-activated protein kinase	String	CMGC/MAPK
		PREDICTED: serine/threonine-protein phosphatase BSL2 homolog [Musa acuminata subsp. malaccensis]	PLPPAIASPETSPER	TRINITY_DN98018_c2_g2_m.32925	TRINITY_DN98018_c2_g2_m.32925 Shaggy-related protein kinase zeta	String	CMGC/GSK
		PREDICTED: serine/threonine-protein phosphatase BSL2 homolog [Musa acuminata subsp. malaccensis]	PLPPAIASPETSPER	TRINITY_DN99574_c0_g1_m.35434	TRINITY_DN99574_c0_g1_m.35434 Putative shaggy-related protein kinase epsilon-like	String	CMGC/GSK
		PREDICTED: serine/threonine-protein phosphatase BSL2 homolog [Musa acuminata subsp. malaccensis]	PLPPAIASPETSPER	TRINITY_DN99574_c1_g1_m.35437	TRINITY_DN99574_c1_g1_m.35437 Shaggy-related protein kinase theta	String	CMGC/GSK
		PREDICTED: serine/threonine-protein phosphatase BSL2 homolog [Musa acuminata subsp. malaccensis]	PLPPAIASPETSPER	TRINITY_DN99574_c2_g1_m.35438	TRINITY_DN99574_c2_g1_m.35438 Putative shaggy-related protein kinase epsilon-like	String	CMGC/GSK
		PREDICTED: serine/threonine-protein phosphatase BSL2 homolog [Musa acuminata subsp. malaccensis]	PLPPAIASPETSPER	TRINITY_DN99652_c0_g1_m.35592	TRINITY_DN99652_c0_g1_m.35592 Mitogen-activated protein kinase	String	CMGC/MAPK
		PREDICTED: serine/threonine-protein phosphatase BSL2 homolog [Musa acuminata subsp. malaccensis]	PLPPAIASPETSPER	TRINITY_DN99788_c0_g1_m.35808	TRINITY_DN99788_c0_g1_m.35808 Serine/threonine-protein kinase AFC2	String	CMGC/DYRK
199	TRINITY_DN104621_c1_g1_m.9404-49S	PREDICTED: protein IWS1 homolog 1 isoform X1 [Elaeis guineensis]	DEWRRERSPTPTYDE	TRINITY_DN102134_c1_g3_m.4030	TRINITY_DN102134_c1_g3_m.4030 DNA-directed RNA polymerase E subunit 1	String	CMGC/MAPK
200	TRINITY_DN104647_c1_g2_m.9468-34T	two pore potassium channel a isoform X2 [Asparagus officinalis]	RRFRRCKTTPASDAD	TRINITY_DN102375_c0_g2_m.4528	TRINITY_DN102375_c0_g2_m.4528 Chloride channel-like protein CLC-g	String	CAMK/CAMKL
		two pore potassium channel a isoform X2 [Asparagus officinalis]	RRFRRCKTTPASDAD	TRINITY_DN102664_c0_g1_m.5163	TRINITY_DN102664_c0_g1_m.5163 Potassium transporter	String	Other/WNK
		two pore potassium channel a isoform X2 [Asparagus officinalis]	RRFRRCKTTPASDAD	TRINITY_DN104159_c1_g3_m.8413	TRINITY_DN104159_c1_g3_m.8413 Potassium transporter	String	Other/WNK
		two pore potassium channel a isoform X2 [Asparagus officinalis]	RRFRRCKTTPASDAD	TRINITY_DN4136_c0_g1_m.16151	TRINITY_DN4136_c0_g1_m.16151 Potassium transporter	String	Other/WNK
		two pore potassium channel a isoform X2 [Asparagus officinalis]	RRFRRCKTTPASDAD	TRINITY_DN79001_c1_g1_m.19384	TRINITY_DN79001_c1_g1_m.19384 Potassium transporter	String	Other/WNK
		two pore potassium channel a isoform X2 [Asparagus officinalis]	RRFRRCKTTPASDAD	TRINITY_DN92720_c0_g1_m.25905	TRINITY_DN92720_c0_g1_m.25905 Calcium-dependent protein kinase 3	String	CAMK/CAMK1
		two pore potassium channel a isoform X2 [Asparagus officinalis]	RRFRRCKTTPASDAD	TRINITY_DN95047_c0_g1_m.28551	TRINITY_DN95047_c0_g1_m.28551 Potassium transporter	String	Other/WNK
		two pore potassium channel a isoform X2 [Asparagus officinalis]	RRFRRCKTTPASDAD	TRINITY_DN95510_c0_g1_m.29233	TRINITY_DN95510_c0_g1_m.29233 Potassium transporter	String	Other/WNK
		two pore potassium channel a isoform X2 [Asparagus officinalis]	RRFRRCKTTPASDAD	TRINITY_DN96865_c0_g1_m.31169	TRINITY_DN96865_c0_g1_m.31169 Potassium transporter	String	Other/WNK
		two pore potassium channel a isoform X2 [Asparagus officinalis]	RRFRRCKTTPASDAD	TRINITY_DN99213_c0_g1_m.34850	TRINITY_DN99213_c0_g1_m.34850 Potassium transporter	String	Other/WNK
		two pore potassium channel a isoform X2 [Asparagus officinalis]	RRFRRCKTTPASDAD	TRINITY_DN99948_c0_g1_m.36094	TRINITY_DN99948_c0_g1_m.36094 Potassium transporter	String	Other/WNK
201	TRINITY_DN104657_c1_g1_m.9490-41S	PREDICTED: protein PLASTID MOVEMENT IMPAIRED 1 [Elaeis guineensis]	HTARRTASLALPRTT	TRINITY_DN97904_c0_g5_m.32734	TRINITY_DN97904_c0_g5_m.32734 Phototropin-2	String	AGC/RSK
202	TRINITY_DN104708_c1_g1_m.9594-402S	PREDICTED: 2,3-dimethylmalate lyase [Phoenix dactylifera]	EPVVEVLSPLHDGYK	TRINITY_DN101438_c0_g1_m.2694	TRINITY_DN101438_c0_g1_m.2694 Glucose-6-phosphate isomerase	String	CMGC/MAPK
203	TRINITY_DN104731_c5_g1_m.9632-608S	PREDICTED: conserved oligomeric Golgi complex subunit 3 [Elaeis guineensis]	FDWSRSTSFAMTLTP	TRINITY_DN100747_c2_g4_m.1367	TRINITY_DN100747_c2_g4_m.1367 Hexosyltransferase	String	TKL/IRAK
		PREDICTED: conserved oligomeric Golgi complex subunit 3 [Elaeis guineensis]	FDWSRSTSFAMTLTP	TRINITY_DN101585_c0_g1_m.2993	TRINITY_DN101585_c0_g1_m.2993 Conserved oligomeric Golgi complex subunit 6	String	TKL/IRAK
		PREDICTED: conserved oligomeric Golgi complex subunit 3 [Elaeis guineensis]	FDWSRSTSFAMTLTP	TRINITY_DN101781_c5_g1_m.3363	TRINITY_DN101781_c5_g1_m.3363 RING-type domain-containing protein	String	TKL/IRAK
		PREDICTED: conserved oligomeric Golgi complex subunit 3 [Elaeis guineensis]	FDWSRSTSFAMTLTP	TRINITY_DN102143_c4_g4_m.4047	TRINITY_DN102143_c4_g4_m.4047 RINT1-like protein MAG2 isoform X1	String	TKL/IRAK
		PREDICTED: conserved oligomeric Golgi complex subunit 3 [Elaeis guineensis]	FDWSRSTSFAMTLTP	TRINITY_DN103698_c0_g1_m.7410	TRINITY_DN103698_c0_g1_m.7410 conserved oligomeric Golgi complex subunit 2	String	TKL/IRAK
		PREDICTED: conserved oligomeric Golgi complex subunit 3 [Elaeis guineensis]	FDWSRSTSFAMTLTP	TRINITY_DN115711_c0_g1_m.13430	TRINITY_DN115711_c0_g1_m.13430 Exocyst subunit Exo70 family protein	String	TKL/IRAK
		PREDICTED: conserved oligomeric Golgi complex subunit 3 [Elaeis guineensis]	FDWSRSTSFAMTLTP	TRINITY_DN59130_c1_g1_m.17127	TRINITY_DN59130_c1_g1_m.17127 Cellulose synthase-like protein D1	String	CAMK/CAMK1
		PREDICTED: conserved oligomeric Golgi complex subunit 3 [Elaeis guineensis]	FDWSRSTSFAMTLTP	TRINITY_DN73825_c0_g1_m.18587	TRINITY_DN73825_c0_g1_m.18587 Ras-related protein RIC1	String	TKL/IRAK
		PREDICTED: conserved oligomeric Golgi complex subunit 3 [Elaeis guineensis]	FDWSRSTSFAMTLTP	TRINITY_DN87635_c0_g3_m.22114	TRINITY_DN87635_c0_g3_m.22114 GTP-binding protein YPTM2	String	TKL/IRAK
		PREDICTED: conserved oligomeric Golgi complex subunit 3 [Elaeis guineensis]	FDWSRSTSFAMTLTP	TRINITY_DN97136_c0_g2_m.31558	TRINITY_DN97136_c0_g2_m.31558 GTP-binding protein YPTM2 (Fragment)	String	TKL/IRAK
		PREDICTED: conserved oligomeric Golgi complex subunit 3 [Elaeis guineensis]	FDWSRSTSFAMTLTP	TRINITY_DN99710_c0_g1_m.35681	TRINITY_DN99710_c0_g1_m.35681 Coatomer subunit gamma	String	TKL/IRAK
		PREDICTED: conserved oligomeric Golgi complex subunit 3 [Elaeis guineensis]	FDWSRSTSFAMTLTP	TRINITY_DN99749_c1_g1_m.35740	TRINITY_DN99749_c1_g1_m.35740 Hexosyltransferase	String	TKL/IRAK
204	TRINITY_DN104735_c1_g6_m.9639-125S	PREDICTED: BUD13 homolog [Elaeis guineensis]	AAKGQDLSPQLNKHD	TRINITY_DN90448_c0_g1_m.23891	TRINITY_DN90448_c0_g1_m.23891 Matrin-type domain-containing protein	String	CMGC/CDK
		PREDICTED: BUD13 homolog [Elaeis guineensis]	AAKGQDLSPQLNKHD	TRINITY_DN99334_c0_g1_m.35071	TRINITY_DN99334_c0_g1_m.35071 PWI domain-containing protein	String	CMGC/CDK
205	TRINITY_DN104735_c1_g6_m.9639-159T	PREDICTED: BUD13 homolog [Elaeis guineensis]	QRRRRLDTPSPEPGL	TRINITY_DN90448_c0_g1_m.23891	TRINITY_DN90448_c0_g1_m.23891 Matrin-type domain-containing protein	String	CMGC/CDK
		PREDICTED: BUD13 homolog [Elaeis guineensis]	QRRRRLDTPSPEPGL	TRINITY_DN91349_c0_g1_m.24659	TRINITY_DN91349_c0_g1_m.24659 Protein BUD31 like 2	String	AGC/RSK
		PREDICTED: BUD13 homolog [Elaeis guineensis]	QRRRRLDTPSPEPGL	TRINITY_DN99334_c0_g1_m.35071	TRINITY_DN99334_c0_g1_m.35071 PWI domain-containing protein	String	CMGC/CDK
206	TRINITY_DN104735_c1_g6_m.9639-161S	PREDICTED: BUD13 homolog [Elaeis guineensis]	RRRLDTPSPEPGLSG	TRINITY_DN90448_c0_g1_m.23891	TRINITY_DN90448_c0_g1_m.23891 Matrin-type domain-containing protein	String	CMGC/CDK
		PREDICTED: BUD13 homolog [Elaeis guineensis]	RRRLDTPSPEPGLSG	TRINITY_DN99334_c0_g1_m.35071	TRINITY_DN99334_c0_g1_m.35071 PWI domain-containing protein	String	CMGC/CDK
207	TRINITY_DN104735_c1_g6_m.9639-188S	PREDICTED: BUD13 homolog [Elaeis guineensis]	KRRVEDLSPPRHGKF	TRINITY_DN103247_c0_g1_m.6417	TRINITY_DN103247_c0_g1_m.6417 DEAD-box ATP-dependent RNA helicase 22	String	STE/STE11
		PREDICTED: BUD13 homolog [Elaeis guineensis]	KRRVEDLSPPRHGKF	TRINITY_DN90448_c0_g1_m.23891	TRINITY_DN90448_c0_g1_m.23891 Matrin-type domain-containing protein	String	CMGC/CDK
		PREDICTED: BUD13 homolog [Elaeis guineensis]	KRRVEDLSPPRHGKF	TRINITY_DN99334_c0_g1_m.35071	TRINITY_DN99334_c0_g1_m.35071 PWI domain-containing protein	String	CMGC/CDK
208	TRINITY_DN104735_c1_g6_m.9639-230S	PREDICTED: BUD13 homolog [Elaeis guineensis]	KGPLEDLSPPRKARS	TRINITY_DN90448_c0_g1_m.23891	TRINITY_DN90448_c0_g1_m.23891 Matrin-type domain-containing protein	String	CMGC/CDK
		PREDICTED: BUD13 homolog [Elaeis guineensis]	KGPLEDLSPPRKARS	TRINITY_DN99334_c0_g1_m.35071	TRINITY_DN99334_c0_g1_m.35071 PWI domain-containing protein	String	CMGC/CDK
209	TRINITY_DN104761_c0_g7_m.9713-102S	putative quinone-oxidoreductase homolog, chloroplastic [Ananas comosus]	EVLDYKSSDGAKLKS	TRINITY_DN101254_c0_g1_m.2330	TRINITY_DN101254_c0_g1_m.2330 Translocase of chloroplast 159, chloroplastic	String	TKL/IRAK
		putative quinone-oxidoreductase homolog, chloroplastic [Ananas comosus]	EVLDYKSSDGAKLKS	TRINITY_DN103279_c5_g2_m.6464	TRINITY_DN103279_c5_g2_m.6464 Nitrate reductase [NAD(P)H]	String	TKL/IRAK
		putative quinone-oxidoreductase homolog, chloroplastic [Ananas comosus]	EVLDYKSSDGAKLKS	TRINITY_DN103293_c0_g1_m.6503	TRINITY_DN103293_c0_g1_m.6503 Translocase of chloroplast 159, chloroplastic	String	TKL/IRAK
210	TRINITY_DN104796_c0_g1_m.9788-175S	PREDICTED: low-temperature-induced 65 kDa protein-like [Malus domestica]	EQSRAYESPATGLRS	TRINITY_DN97563_c0_g1_m.32213	TRINITY_DN97563_c0_g1_m.32213 Carboxypeptidase	String	CMGC/MAPK
		PREDICTED: low-temperature-induced 65 kDa protein-like [Malus domestica]	EQSRAYESPATGLRS	TRINITY_DN98545_c0_g1_m.33770	TRINITY_DN98545_c0_g1_m.33770 Carboxypeptidase	String	CMGC/MAPK
211	TRINITY_DN104802_c0_g1_m.9821-607S	PREDICTED: nuclear pore complex protein NUP133 isoform X3 [Elaeis guineensis]	RASSEAWSSGDRPRS	TRINITY_DN96100_c4_g23_m.30033	TRINITY_DN96100_c4_g23_m.30033 Putative cytosolic iron-sulfur protein assembly protein CIAO1 like	String	STE/STE11
212	TRINITY_DN104822_c1_g3_m.9885-165S	serine/arginine-rich splicing factor RS41-like isoform X1 [Asparagus officinalis]	NRRGREYSSPDRRGR	TRINITY_DN42626_c0_g1_m.16204	TRINITY_DN42626_c0_g1_m.16204 Zinc finger protein GIS2	String	CAMK/CAMK1
		serine/arginine-rich splicing factor RS41-like isoform X1 [Asparagus officinalis]	NRRGREYSSPDRRGR	TRINITY_DN90189_c1_g1_m.23686	TRINITY_DN90189_c1_g1_m.23686 Serine/threonine-protein kinase AFC3	String	CMGC/SRPK
		serine/arginine-rich splicing factor RS41-like isoform X1 [Asparagus officinalis]	NRRGREYSSPDRRGR	TRINITY_DN94074_c0_g1_m.27407	TRINITY_DN94074_c0_g1_m.27407 Serine/threonine-protein kinase AFC3	String	CMGC/SRPK
213	TRINITY_DN104822_c1_g3_m.9885-166S	serine/arginine-rich splicing factor RS41-like isoform X1 [Asparagus officinalis]	RRGREYSSPDRRGRG	TRINITY_DN99334_c0_g1_m.35071	TRINITY_DN99334_c0_g1_m.35071 PWI domain-containing protein	String	CMGC/CDK
214	TRINITY_DN104822_c1_g3_m.9885-175S	serine/arginine-rich splicing factor RS41-like isoform X1 [Asparagus officinalis]	DRRGRGRSASPYGRG	TRINITY_DN42626_c0_g1_m.16204	TRINITY_DN42626_c0_g1_m.16204 Zinc finger protein GIS2	String	CAMK/CAMK1
		serine/arginine-rich splicing factor RS41-like isoform X1 [Asparagus officinalis]	DRRGRGRSASPYGRG	TRINITY_DN90189_c1_g1_m.23686	TRINITY_DN90189_c1_g1_m.23686 Serine/threonine-protein kinase AFC3	String	CMGC/SRPK
		serine/arginine-rich splicing factor RS41-like isoform X1 [Asparagus officinalis]	DRRGRGRSASPYGRG	TRINITY_DN94074_c0_g1_m.27407	TRINITY_DN94074_c0_g1_m.27407 Serine/threonine-protein kinase AFC3	String	CMGC/SRPK
		serine/arginine-rich splicing factor RS41-like isoform X1 [Asparagus officinalis]	DRRGRGRSASPYGRG	TRINITY_DN99127_c1_g1_m.34705	TRINITY_DN99127_c1_g1_m.34705 Protein Mut11	String	STE/STE20
215	TRINITY_DN104822_c1_g3_m.9885-177S	serine/arginine-rich splicing factor RS41-like isoform X1 [Asparagus officinalis]	RGRGRSASPYGRGLE	TRINITY_DN42626_c0_g1_m.16204	TRINITY_DN42626_c0_g1_m.16204 Zinc finger protein GIS2	String	CAMK/CAMK1
		serine/arginine-rich splicing factor RS41-like isoform X1 [Asparagus officinalis]	RGRGRSASPYGRGLE	TRINITY_DN99334_c0_g1_m.35071	TRINITY_DN99334_c0_g1_m.35071 PWI domain-containing protein	String	CMGC/CDK
216	TRINITY_DN104822_c1_g3_m.9885-187S	serine/arginine-rich splicing factor RS41-like isoform X1 [Asparagus officinalis]	GRGLERDSPDYGRGP	TRINITY_DN99334_c0_g1_m.35071	TRINITY_DN99334_c0_g1_m.35071 PWI domain-containing protein	String	CMGC/CDK
217	TRINITY_DN104822_c1_g3_m.9885-195S	serine/arginine-rich splicing factor RS41-like isoform X1 [Asparagus officinalis]	PDYGRGPSPYKQPDP	TRINITY_DN81714_c1_g1_m.20014	TRINITY_DN81714_c1_g1_m.20014 Zinc finger CCCH domain-containing protein 3 isoform X8	String	CMGC/GSK
		serine/arginine-rich splicing factor RS41-like isoform X1 [Asparagus officinalis]	PDYGRGPSPYKQPDP	TRINITY_DN97446_c0_g1_m.32034	TRINITY_DN97446_c0_g1_m.32034 KH domain-containing protein	String	CMGC/GSK
		serine/arginine-rich splicing factor RS41-like isoform X1 [Asparagus officinalis]	PDYGRGPSPYKQPDP	TRINITY_DN99127_c1_g1_m.34705	TRINITY_DN99127_c1_g1_m.34705 Protein Mut11	String	STE/STE20
		serine/arginine-rich splicing factor RS41-like isoform X1 [Asparagus officinalis]	PDYGRGPSPYKQPDP	TRINITY_DN99334_c0_g1_m.35071	TRINITY_DN99334_c0_g1_m.35071 PWI domain-containing protein	String	CMGC/CDK
218	TRINITY_DN104822_c1_g3_m.9885-204S	serine/arginine-rich splicing factor RS41-like isoform X1 [Asparagus officinalis]	YKQPDPRSPKNDRAG	TRINITY_DN81714_c1_g1_m.20014	TRINITY_DN81714_c1_g1_m.20014 Zinc finger CCCH domain-containing protein 3 isoform X8	String	CMGC/GSK
		serine/arginine-rich splicing factor RS41-like isoform X1 [Asparagus officinalis]	YKQPDPRSPKNDRAG	TRINITY_DN90189_c1_g1_m.23686	TRINITY_DN90189_c1_g1_m.23686 Serine/threonine-protein kinase AFC3	String	CMGC/SRPK
		serine/arginine-rich splicing factor RS41-like isoform X1 [Asparagus officinalis]	YKQPDPRSPKNDRAG	TRINITY_DN94074_c0_g1_m.27407	TRINITY_DN94074_c0_g1_m.27407 Serine/threonine-protein kinase AFC3	String	CMGC/SRPK
		serine/arginine-rich splicing factor RS41-like isoform X1 [Asparagus officinalis]	YKQPDPRSPKNDRAG	TRINITY_DN97446_c0_g1_m.32034	TRINITY_DN97446_c0_g1_m.32034 KH domain-containing protein	String	CMGC/GSK
		serine/arginine-rich splicing factor RS41-like isoform X1 [Asparagus officinalis]	YKQPDPRSPKNDRAG	TRINITY_DN99334_c0_g1_m.35071	TRINITY_DN99334_c0_g1_m.35071 PWI domain-containing protein	String	CMGC/CDK
219	TRINITY_DN104822_c1_g3_m.9885-212S	serine/arginine-rich splicing factor RS41-like isoform X1 [Asparagus officinalis]	PKNDRAGSPIYERYR	TRINITY_DN42626_c0_g1_m.16204	TRINITY_DN42626_c0_g1_m.16204 Zinc finger protein GIS2	String	CAMK/CAMK1
		serine/arginine-rich splicing factor RS41-like isoform X1 [Asparagus officinalis]	PKNDRAGSPIYERYR	TRINITY_DN81714_c1_g1_m.20014	TRINITY_DN81714_c1_g1_m.20014 Zinc finger CCCH domain-containing protein 3 isoform X8	String	CMGC/GSK
		serine/arginine-rich splicing factor RS41-like isoform X1 [Asparagus officinalis]	PKNDRAGSPIYERYR	TRINITY_DN90189_c1_g1_m.23686	TRINITY_DN90189_c1_g1_m.23686 Serine/threonine-protein kinase AFC3	String	CMGC/SRPK
		serine/arginine-rich splicing factor RS41-like isoform X1 [Asparagus officinalis]	PKNDRAGSPIYERYR	TRINITY_DN94074_c0_g1_m.27407	TRINITY_DN94074_c0_g1_m.27407 Serine/threonine-protein kinase AFC3	String	CMGC/SRPK
		serine/arginine-rich splicing factor RS41-like isoform X1 [Asparagus officinalis]	PKNDRAGSPIYERYR	TRINITY_DN97446_c0_g1_m.32034	TRINITY_DN97446_c0_g1_m.32034 KH domain-containing protein	String	CMGC/GSK
		serine/arginine-rich splicing factor RS41-like isoform X1 [Asparagus officinalis]	PKNDRAGSPIYERYR	TRINITY_DN99334_c0_g1_m.35071	TRINITY_DN99334_c0_g1_m.35071 PWI domain-containing protein	String	CMGC/CDK
220	TRINITY_DN104872_c1_g1_m.10030-71S	PREDICTED: red chlorophyll catabolite reductase [Musa acuminata subsp. malaccensis]	TVDDRLGSDLLPSAV	TRINITY_DN104747_c0_g12_m.9675	TRINITY_DN104747_c0_g12_m.9675 Chlorophyll(Ide) b reductase NOL, chloroplastic	String	TKL/IRAK
		PREDICTED: red chlorophyll catabolite reductase [Musa acuminata subsp. malaccensis]	TVDDRLGSDLLPSAV	TRINITY_DN92098_c0_g1_m.25316	TRINITY_DN92098_c0_g1_m.25316 Staygreen domain-containing protein	String	TKL/IRAK
		PREDICTED: red chlorophyll catabolite reductase [Musa acuminata subsp. malaccensis]	TVDDRLGSDLLPSAV	TRINITY_DN93553_c1_g1_m.26781	TRINITY_DN93553_c1_g1_m.26781 Staygreen domain-containing protein	String	TKL/IRAK
		PREDICTED: red chlorophyll catabolite reductase [Musa acuminata subsp. malaccensis]	TVDDRLGSDLLPSAV	TRINITY_DN97268_c0_g1_m.31767	TRINITY_DN97268_c0_g1_m.31767 Putative chlorophyll(Ide) b reductase NYC1, chloroplastic	String	TKL/IRAK
221	TRINITY_DN104954_c0_g2_m.10218-180S	PREDICTED: probable cellulose synthase A catalytic subunit 8 [UDP-forming] [Elaeis guineensis]	PLPYVNHSPNPSREF	TRINITY_DN98096_c0_g1_m.33048	TRINITY_DN98096_c0_g1_m.33048 U-box domain-containing protein 4	String	TKL/MLK
222	TRINITY_DN105006_c1_g3_m.10327-460S	PREDICTED: epidermal growth factor receptor substrate 15-like 1 isoform X1 [Elaeis guineensis]	TNHVRVDSPSASSVF	TRINITY_DN100810_c0_g1_m.1481	TRINITY_DN100810_c0_g1_m.1481 Non-specific serine/threonine protein kinase	String	CAMK/CAMKL
		PREDICTED: epidermal growth factor receptor substrate 15-like 1 isoform X1 [Elaeis guineensis]	TNHVRVDSPSASSVF	TRINITY_DN101851_c2_g3_m.3485	TRINITY_DN101851_c2_g3_m.3485 Non-specific serine/threonine protein kinase	String	CAMK/CAMKL
		PREDICTED: epidermal growth factor receptor substrate 15-like 1 isoform X1 [Elaeis guineensis]	TNHVRVDSPSASSVF	TRINITY_DN93067_c0_g1_m.26242	TRINITY_DN93067_c0_g1_m.26242 DUF1681 domain-containing protein	String	AGC/NDR
		PREDICTED: epidermal growth factor receptor substrate 15-like 1 isoform X1 [Elaeis guineensis]	TNHVRVDSPSASSVF	TRINITY_DN99025_c0_g1_m.34550	TRINITY_DN99025_c0_g1_m.34550 DUF1681 domain-containing protein	String	AGC/NDR
223	TRINITY_DN105027_c0_g1_m.10379-106T	PREDICTED: protein-tyrosine-phosphatase MKP1-like isoform X2 [Elaeis guineensis]	GEWLQPPTPSGRTEA	TRINITY_DN88372_c0_g1_m.22502	TRINITY_DN88372_c0_g1_m.22502 Mitogen-activated protein kinase	String	CMGC/MAPK
		PREDICTED: protein-tyrosine-phosphatase MKP1-like isoform X2 [Elaeis guineensis]	GEWLQPPTPSGRTEA	TRINITY_DN91290_c1_g2_m.24590	TRINITY_DN91290_c1_g2_m.24590 Mitogen-activated protein kinase	String	CMGC/MAPK
		PREDICTED: protein-tyrosine-phosphatase MKP1-like isoform X2 [Elaeis guineensis]	GEWLQPPTPSGRTEA	TRINITY_DN97786_c1_g2_m.32541	TRINITY_DN97786_c1_g2_m.32541 Mitogen-activated protein kinase	String	CMGC/MAPK
224	TRINITY_DN105027_c0_g1_m.10379-288S	PREDICTED: protein-tyrosine-phosphatase MKP1-like isoform X2 [Elaeis guineensis]	RVHAIPLSPSSGLRM	TRINITY_DN88372_c0_g1_m.22502	TRINITY_DN88372_c0_g1_m.22502 Mitogen-activated protein kinase	String	CMGC/MAPK
		PREDICTED: protein-tyrosine-phosphatase MKP1-like isoform X2 [Elaeis guineensis]	RVHAIPLSPSSGLRM	TRINITY_DN91290_c1_g2_m.24590	TRINITY_DN91290_c1_g2_m.24590 Mitogen-activated protein kinase	String	CMGC/MAPK
		PREDICTED: protein-tyrosine-phosphatase MKP1-like isoform X2 [Elaeis guineensis]	RVHAIPLSPSSGLRM	TRINITY_DN97786_c1_g2_m.32541	TRINITY_DN97786_c1_g2_m.32541 Mitogen-activated protein kinase	String	CMGC/MAPK
225	TRINITY_DN105027_c0_g1_m.10379-473S	PREDICTED: protein-tyrosine-phosphatase MKP1-like isoform X2 [Elaeis guineensis]	RTMCRVFSDSAVIRE	TRINITY_DN102956_c1_g1_m.5775	TRINITY_DN102956_c1_g1_m.5775 Protein phosphatase 2C and cyclic nucleotide-binding/kinase domain-containing protein	String	AGC/PKA
226	TRINITY_DN105027_c0_g1_m.10379-572S	PREDICTED: protein-tyrosine-phosphatase MKP1-like isoform X2 [Elaeis guineensis]	TNLPATISPSKGLSR	TRINITY_DN88372_c0_g1_m.22502	TRINITY_DN88372_c0_g1_m.22502 Mitogen-activated protein kinase	String	CMGC/MAPK
		PREDICTED: protein-tyrosine-phosphatase MKP1-like isoform X2 [Elaeis guineensis]	TNLPATISPSKGLSR	TRINITY_DN91290_c1_g2_m.24590	TRINITY_DN91290_c1_g2_m.24590 Mitogen-activated protein kinase	String	CMGC/MAPK
		PREDICTED: protein-tyrosine-phosphatase MKP1-like isoform X2 [Elaeis guineensis]	TNLPATISPSKGLSR	TRINITY_DN97786_c1_g2_m.32541	TRINITY_DN97786_c1_g2_m.32541 Mitogen-activated protein kinase	String	CMGC/MAPK
227	TRINITY_DN105027_c0_g1_m.10379-587S	PREDICTED: protein-tyrosine-phosphatase MKP1-like isoform X2 [Elaeis guineensis]	SIAERRGSFSLLKLP	TRINITY_DN102956_c1_g1_m.5775	TRINITY_DN102956_c1_g1_m.5775 Protein phosphatase 2C and cyclic nucleotide-binding/kinase domain-containing protein	String	AGC/PKA
		PREDICTED: protein-tyrosine-phosphatase MKP1-like isoform X2 [Elaeis guineensis]	SIAERRGSFSLLKLP	TRINITY_DN95147_c0_g1_m.28684	TRINITY_DN95147_c0_g1_m.28684 Mitogen-activated protein kinase kinase kinase YODA	String	STE/STE20
228	TRINITY_DN105027_c0_g1_m.10379-611S	PREDICTED: protein-tyrosine-phosphatase MKP1-like isoform X2 [Elaeis guineensis]	FRKVLGASSPTHLES	TRINITY_DN86743_c0_g1_m.21717	TRINITY_DN86743_c0_g1_m.21717 Protein-tyrosine-phosphatase PTP1	String	TKL/IRAK
229	TRINITY_DN105027_c0_g1_m.10379-612S	PREDICTED: protein-tyrosine-phosphatase MKP1-like isoform X2 [Elaeis guineensis]	RKVLGASSPTHLEST	TRINITY_DN88372_c0_g1_m.22502	TRINITY_DN88372_c0_g1_m.22502 Mitogen-activated protein kinase	String	CMGC/MAPK
		PREDICTED: protein-tyrosine-phosphatase MKP1-like isoform X2 [Elaeis guineensis]	RKVLGASSPTHLEST	TRINITY_DN91290_c1_g2_m.24590	TRINITY_DN91290_c1_g2_m.24590 Mitogen-activated protein kinase	String	CMGC/MAPK
		PREDICTED: protein-tyrosine-phosphatase MKP1-like isoform X2 [Elaeis guineensis]	RKVLGASSPTHLEST	TRINITY_DN97786_c1_g2_m.32541	TRINITY_DN97786_c1_g2_m.32541 Mitogen-activated protein kinase	String	CMGC/MAPK
230	TRINITY_DN105027_c0_g1_m.10379-62T	PREDICTED: protein-tyrosine-phosphatase MKP1-like isoform X2 [Elaeis guineensis]	RFPPTPLTPRSNSSK	TRINITY_DN88372_c0_g1_m.22502	TRINITY_DN88372_c0_g1_m.22502 Mitogen-activated protein kinase	String	CMGC/MAPK
		PREDICTED: protein-tyrosine-phosphatase MKP1-like isoform X2 [Elaeis guineensis]	RFPPTPLTPRSNSSK	TRINITY_DN91290_c1_g2_m.24590	TRINITY_DN91290_c1_g2_m.24590 Mitogen-activated protein kinase	String	CMGC/MAPK
		PREDICTED: protein-tyrosine-phosphatase MKP1-like isoform X2 [Elaeis guineensis]	RFPPTPLTPRSNSSK	TRINITY_DN97786_c1_g2_m.32541	TRINITY_DN97786_c1_g2_m.32541 Mitogen-activated protein kinase	String	CMGC/MAPK
231	TRINITY_DN105027_c0_g1_m.10379-86S	PREDICTED: protein-tyrosine-phosphatase MKP1-like isoform X2 [Elaeis guineensis]	PLSIARRSLDEWPKA	TRINITY_DN102956_c1_g1_m.5775	TRINITY_DN102956_c1_g1_m.5775 Protein phosphatase 2C and cyclic nucleotide-binding/kinase domain-containing protein	String	AGC/PKA
		PREDICTED: protein-tyrosine-phosphatase MKP1-like isoform X2 [Elaeis guineensis]	PLSIARRSLDEWPKA	TRINITY_DN95147_c0_g1_m.28684	TRINITY_DN95147_c0_g1_m.28684 Mitogen-activated protein kinase kinase kinase YODA	String	STE/STE20
232	TRINITY_DN105061_c1_g1_m.10448-1514S	PREDICTED: auxin transport protein BIG [Elaeis guineensis]	SKLSTNNSFGSAQVN	TRINITY_DN102915_c1_g1_m.5690	TRINITY_DN102915_c1_g1_m.5690 NEDD8-activating enzyme E1 regulatory subunit	String	TKL/IRAK
		PREDICTED: auxin transport protein BIG [Elaeis guineensis]	SKLSTNNSFGSAQVN	TRINITY_DN105706_c2_g2_m.11846	TRINITY_DN105706_c2_g2_m.11846 Chitin-inducible gibberellin-responsive protein 1	String	TKL/IRAK
		PREDICTED: auxin transport protein BIG [Elaeis guineensis]	SKLSTNNSFGSAQVN	TRINITY_DN73083_c1_g1_m.18482	TRINITY_DN73083_c1_g1_m.18482 Gibberellin 3-oxidase	String	TKL/IRAK
		PREDICTED: auxin transport protein BIG [Elaeis guineensis]	SKLSTNNSFGSAQVN	TRINITY_DN74555_c0_g1_m.18672	TRINITY_DN74555_c0_g1_m.18672 Gibberellin 20 oxidase 1-B	String	TKL/IRAK
		PREDICTED: auxin transport protein BIG [Elaeis guineensis]	SKLSTNNSFGSAQVN	TRINITY_DN93623_c0_g1_m.26877	TRINITY_DN93623_c0_g1_m.26877 Indole-3-acetic acid-amido synthetase GH3.17	String	TKL/IRAK
		PREDICTED: auxin transport protein BIG [Elaeis guineensis]	SKLSTNNSFGSAQVN	TRINITY_DN94260_c1_g3_m.27607	TRINITY_DN94260_c1_g3_m.27607 Chitin-inducible gibberellin-responsive protein 2	String	TKL/IRAK
233	TRINITY_DN105080_c0_g1_m.10486-1104S	PREDICTED: ABC transporter C family member 14-like [Phoenix dactylifera]	RELTRLDSITKAPVI	TRINITY_DN107211_c0_g1_m.12759	TRINITY_DN107211_c0_g1_m.12759 Non-specific serine/threonine protein kinase	String	CAMK/CAMKL
		PREDICTED: ABC transporter C family member 14-like [Phoenix dactylifera]	RELTRLDSITKAPVI	TRINITY_DN131096_c0_g1_m.14581	TRINITY_DN131096_c0_g1_m.14581 ABC transporter C family member 4	String	TKL/MLK
234	TRINITY_DN105123_c0_g1_m.10588-578S	PREDICTED: zinc phosphodiesterase ELAC protein 2-like isoform X1 [Musa acuminata subsp. malaccensis]	SYWKRPGSPVDMATV	TRINITY_DN103031_c1_g1_m.5935	TRINITY_DN103031_c1_g1_m.5935 Putative trans-2-enoyl-CoA reductase, mitochondrial	String	AGC/RSK
		PREDICTED: zinc phosphodiesterase ELAC protein 2-like isoform X1 [Musa acuminata subsp. malaccensis]	SYWKRPGSPVDMATV	TRINITY_DN105352_c0_g1_m.11107	TRINITY_DN105352_c0_g1_m.11107 Putative methionine--tRNA ligase	String	CAMK/CAMKL
		PREDICTED: zinc phosphodiesterase ELAC protein 2-like isoform X1 [Musa acuminata subsp. malaccensis]	SYWKRPGSPVDMATV	TRINITY_DN105601_c0_g3_m.11636	TRINITY_DN105601_c0_g3_m.11636 NUC173 domain-containing protein	String	CMGC/CDK
		PREDICTED: zinc phosphodiesterase ELAC protein 2-like isoform X1 [Musa acuminata subsp. malaccensis]	SYWKRPGSPVDMATV	TRINITY_DN65479_c0_g1_m.17633	TRINITY_DN65479_c0_g1_m.17633 Putative trans-2-enoyl-CoA reductase, mitochondrial	String	AGC/RSK
		PREDICTED: zinc phosphodiesterase ELAC protein 2-like isoform X1 [Musa acuminata subsp. malaccensis]	SYWKRPGSPVDMATV	TRINITY_DN99785_c0_g2_m.35803	TRINITY_DN99785_c0_g2_m.35803 Elongation factor 2	String	CAMK/CAMKL
235	TRINITY_DN105131_c0_g1_m.10607-524S	CCR4-NOT transcription complex subunit 4 [Morus notabilis]	CTPDISRSSSQLLDT	TRINITY_DN101890_c1_g2_m.3550	TRINITY_DN101890_c1_g2_m.3550 Histone acetyltransferase GCN5	String	Atypical/TAF1
236	TRINITY_DN105131_c0_g1_m.10607-526S	CCR4-NOT transcription complex subunit 4 [Morus notabilis]	PDISRSSSQLLDTLT	TRINITY_DN100058_c0_g1_m.92	TRINITY_DN100058_c0_g1_m.92 Elongation factor 1-alpha C	String	TKL/IRAK
		CCR4-NOT transcription complex subunit 4 [Morus notabilis]	PDISRSSSQLLDTLT	TRINITY_DN101686_c1_g2_m.3193	TRINITY_DN101686_c1_g2_m.3193 DEAD-box ATP-dependent RNA helicase 8-like isoform X1	String	TKL/IRAK
		CCR4-NOT transcription complex subunit 4 [Morus notabilis]	PDISRSSSQLLDTLT	TRINITY_DN103161_c1_g1_m.6204	TRINITY_DN103161_c1_g1_m.6204 DEAD-box ATP-dependent RNA helicase ISE2, chloroplastic	String	TKL/IRAK
		CCR4-NOT transcription complex subunit 4 [Morus notabilis]	PDISRSSSQLLDTLT	TRINITY_DN104653_c3_g1_m.9480	TRINITY_DN104653_c3_g1_m.9480 Elongation factor 1-alpha C	String	TKL/IRAK
		CCR4-NOT transcription complex subunit 4 [Morus notabilis]	PDISRSSSQLLDTLT	TRINITY_DN112186_c0_g1_m.13114	TRINITY_DN112186_c0_g1_m.13114 Helicase ATP-binding domain-containing protein	String	TKL/IRAK
		CCR4-NOT transcription complex subunit 4 [Morus notabilis]	PDISRSSSQLLDTLT	TRINITY_DN117275_c0_g1_m.13500	TRINITY_DN117275_c0_g1_m.13500 Putative CCR4-associated factor 1 like 11	String	CAMK/CAMKL
		CCR4-NOT transcription complex subunit 4 [Morus notabilis]	PDISRSSSQLLDTLT	TRINITY_DN93360_c1_g1_m.26551	TRINITY_DN93360_c1_g1_m.26551 DEAD-box ATP-dependent RNA helicase 6	String	TKL/IRAK
		CCR4-NOT transcription complex subunit 4 [Morus notabilis]	PDISRSSSQLLDTLT	TRINITY_DN95772_c0_g1_m.29588	TRINITY_DN95772_c0_g1_m.29588 Putative CCR4-associated factor 1 like 7	String	CAMK/CAMKL
		CCR4-NOT transcription complex subunit 4 [Morus notabilis]	PDISRSSSQLLDTLT	TRINITY_DN97843_c0_g1_m.32632	TRINITY_DN97843_c0_g1_m.32632 Aspartate aminotransferase	String	TKL/IRAK
		CCR4-NOT transcription complex subunit 4 [Morus notabilis]	PDISRSSSQLLDTLT	TRINITY_DN98235_c0_g1_m.33246	TRINITY_DN98235_c0_g1_m.33246 Pleiotropic drug resistance protein 6	String	TKL/IRAK
		CCR4-NOT transcription complex subunit 4 [Morus notabilis]	PDISRSSSQLLDTLT	TRINITY_DN98443_c0_g1_m.33628	TRINITY_DN98443_c0_g1_m.33628 integrator complex subunit 3	String	CAMK/CAMK1
		CCR4-NOT transcription complex subunit 4 [Morus notabilis]	PDISRSSSQLLDTLT	TRINITY_DN98868_c0_g1_m.34281	TRINITY_DN98868_c0_g1_m.34281 DExH-box ATP-dependent RNA helicase DExH11 isoform X1	String	TKL/IRAK
237	TRINITY_DN105191_c0_g1_m.10760-1883S	PREDICTED: protein MOR1-like isoform X1 [Elaeis guineensis]	SPKFGAVSPVHTKSI	TRINITY_DN100554_c0_g3_m.976	TRINITY_DN100554_c0_g3_m.976 Kinesin-4	String	STE/STE11
		PREDICTED: protein MOR1-like isoform X1 [Elaeis guineensis]	SPKFGAVSPVHTKSI	TRINITY_DN101343_c0_g1_m.2503	TRINITY_DN101343_c0_g1_m.2503 Geminivirus Rep-interacting motor protein	String	STE/STE11
		PREDICTED: protein MOR1-like isoform X1 [Elaeis guineensis]	SPKFGAVSPVHTKSI	TRINITY_DN102440_c1_g1_m.4681	TRINITY_DN102440_c1_g1_m.4681 Kinesin-like protein	String	STE/STE11
		PREDICTED: protein MOR1-like isoform X1 [Elaeis guineensis]	SPKFGAVSPVHTKSI	TRINITY_DN102440_c1_g2_m.4684	TRINITY_DN102440_c1_g2_m.4684 Kinesin-like protein	String	STE/STE11
		PREDICTED: protein MOR1-like isoform X1 [Elaeis guineensis]	SPKFGAVSPVHTKSI	TRINITY_DN103277_c1_g3_m.6455	TRINITY_DN103277_c1_g3_m.6455 Checkpoint serine/threonine-protein kinase	String	Other/BUB
		PREDICTED: protein MOR1-like isoform X1 [Elaeis guineensis]	SPKFGAVSPVHTKSI	TRINITY_DN105283_c1_g1_m.10959	TRINITY_DN105283_c1_g1_m.10959 Kinesin-like calmodulin-binding protein like	String	STE/STE11
		PREDICTED: protein MOR1-like isoform X1 [Elaeis guineensis]	SPKFGAVSPVHTKSI	TRINITY_DN105436_c1_g1_m.11297	TRINITY_DN105436_c1_g1_m.11297 Kinesin-4	String	STE/STE11
		PREDICTED: protein MOR1-like isoform X1 [Elaeis guineensis]	SPKFGAVSPVHTKSI	TRINITY_DN86247_c0_g1_m.21492	TRINITY_DN86247_c0_g1_m.21492 Kinesin-like protein	String	STE/STE11
		PREDICTED: protein MOR1-like isoform X1 [Elaeis guineensis]	SPKFGAVSPVHTKSI	TRINITY_DN89801_c0_g2_m.23386	TRINITY_DN89801_c0_g2_m.23386 mitotic spindle checkpoint protein BUBR1	String	Other/BUB
		PREDICTED: protein MOR1-like isoform X1 [Elaeis guineensis]	SPKFGAVSPVHTKSI	TRINITY_DN98268_c0_g1_m.33326	TRINITY_DN98268_c0_g1_m.33326 Kinesin-1	String	STE/STE11
		PREDICTED: protein MOR1-like isoform X1 [Elaeis guineensis]	SPKFGAVSPVHTKSI	TRINITY_DN98873_c0_g2_m.34288	TRINITY_DN98873_c0_g2_m.34288 Kinesin-like calmodulin-binding protein like	String	STE/STE11
238	TRINITY_DN105223_c2_g1_m.10826-490S	PREDICTED: NADP-dependent glyceraldehyde-3-phosphate dehydrogenase [Elaeis guineensis]	STVINLPSPSYSIG*	TRINITY_DN101438_c0_g1_m.2694	TRINITY_DN101438_c0_g1_m.2694 Glucose-6-phosphate isomerase	String	CMGC/MAPK
		PREDICTED: NADP-dependent glyceraldehyde-3-phosphate dehydrogenase [Elaeis guineensis]	STVINLPSPSYSIG*	TRINITY_DN104603_c2_g11_m.9363	TRINITY_DN104603_c2_g11_m.9363 2,3-bisphosphoglycerate-dependent phosphoglycerate mutase	String	Atypical/PIKK
239	TRINITY_DN105264_c3_g3_m.10930-278T	PREDICTED: heterogeneous nuclear ribonucleoprotein F isoform X2 [Elaeis guineensis]	YVELFPSTPEDARRA	TRINITY_DN98710_c1_g2_m.34019	TRINITY_DN98710_c1_g2_m.34019 Cyclin-dependent kinase D-1	String	CMGC/CDK
240	TRINITY_DN105325_c0_g1_m.11046-642S	PREDICTED: epidermal growth factor receptor substrate 15 [Elaeis guineensis]	SQPDDLASPVQPKTK	TRINITY_DN105391_c0_g2_m.11196	TRINITY_DN105391_c0_g2_m.11196 1-phosphatidylinositol-3-phosphate 5-kinase FAB1B	String	TKL/IRAK
		PREDICTED: epidermal growth factor receptor substrate 15 [Elaeis guineensis]	SQPDDLASPVQPKTK	TRINITY_DN98565_c1_g4_m.33810	TRINITY_DN98565_c1_g4_m.33810 Developmental and secondary metabolism regulator veA like	String	TKL/IRAK
241	TRINITY_DN105408_c0_g1_m.11237-385S	PREDICTED: sericin 1-like isoform X2 [Elaeis guineensis]	DDLEEETSHHSRTSD	TRINITY_DN97422_c0_g1_m.31993	TRINITY_DN97422_c0_g1_m.31993 Katanin p60 ATPase-containing subunit A1	String	CK1/CK1
242	TRINITY_DN105414_c0_g1_m.11256-210S	PREDICTED: phosphatidate phosphatase PAH2-like isoform X1 [Phoenix dactylifera]	GLMFGRKSIKESELN	TRINITY_DN102956_c1_g1_m.5775	TRINITY_DN102956_c1_g1_m.5775 Protein phosphatase 2C and cyclic nucleotide-binding/kinase domain-containing protein	String	AGC/PKA
243	TRINITY_DN105464_c0_g4_m.11381-50S	uncharacterized LOC100274068 [Zea mays]	VVLSRPRSSSGASAL	TRINITY_DN92231_c0_g1_m.25447	TRINITY_DN92231_c0_g1_m.25447 HVA22-like protein	String	TKL/IRAK
		uncharacterized LOC100274068 [Zea mays]	VVLSRPRSSSGASAL	TRINITY_DN93614_c0_g1_m.26860	TRINITY_DN93614_c0_g1_m.26860 HVA22-like protein	String	TKL/IRAK
244	TRINITY_DN105477_c0_g1_m.11400-58S	initiation factor 4F subunit (DUF1350) [Arabidopsis thaliana]	KIYRRLDSCLVVPPP	TRINITY_DN102883_c0_g1_m.5621	TRINITY_DN102883_c0_g1_m.5621 Kri1_C domain-containing protein	String	CAMK/CAMK1
245	TRINITY_DN105542_c1_g1_m.11536-750S	PREDICTED: DNA repair helicase XPD [Elaeis guineensis]	GSKKTLLSQEDLEKM	TRINITY_DN104481_c0_g11_m.9096	TRINITY_DN104481_c0_g11_m.9096 26S protease regulatory subunit 8 like A	String	CK1/CK1
		PREDICTED: DNA repair helicase XPD [Elaeis guineensis]	GSKKTLLSQEDLEKM	TRINITY_DN104481_c0_g3_m.9100	TRINITY_DN104481_c0_g3_m.9100 26S proteasome regulatory subunit T6	String	CK1/CK1
		PREDICTED: DNA repair helicase XPD [Elaeis guineensis]	GSKKTLLSQEDLEKM	TRINITY_DN105546_c0_g2_m.11538	TRINITY_DN105546_c0_g2_m.11538 Serine/threonine-protein kinase ATM	String	Atypical/PIKK
		PREDICTED: DNA repair helicase XPD [Elaeis guineensis]	GSKKTLLSQEDLEKM	TRINITY_DN6197_c0_g1_m.17356	TRINITY_DN6197_c0_g1_m.17356 Serine/threonine-protein kinase ATR	String	Atypical/PIKK
		PREDICTED: DNA repair helicase XPD [Elaeis guineensis]	GSKKTLLSQEDLEKM	TRINITY_DN95525_c0_g1_m.29253	TRINITY_DN95525_c0_g1_m.29253 26S protease regulatory subunit 6B like	String	CK1/CK1
246	TRINITY_DN105620_c2_g1_m.11677-179S	PREDICTED: translation initiation factor IF-2 [Gossypium hirsutum]	WSPRRRGSSENLLEK	TRINITY_DN105494_c0_g2_m.11436	TRINITY_DN105494_c0_g2_m.11436 Chloroplastic group IIA intron splicing facilitator CRS1, chloroplastic	String	TKL/IRAK
		PREDICTED: translation initiation factor IF-2 [Gossypium hirsutum]	WSPRRRGSSENLLEK	TRINITY_DN60247_c1_g1_m.17207	TRINITY_DN60247_c1_g1_m.17207 Synaptotagmin-3	String	TKL/IRAK
247	TRINITY_DN105676_c4_g3_m.11792-134T	probable protein S-acyltransferase 7 [Asparagus officinalis]	IDVGGVQTPQMPLPR	TRINITY_DN103067_c1_g1_m.6021	TRINITY_DN103067_c1_g1_m.6021 LOW QUALITY PROTEIN: protein GFS12	String	CMGC/MAPK
248	TRINITY_DN105726_c2_g7_m.11891-500S	PREDICTED: flowering time control protein FPA [Elaeis guineensis]	DIRGHDPSRASPGID	TRINITY_DN92571_c1_g1_m.25778	TRINITY_DN92571_c1_g1_m.25778 KH domain-containing protein	String	CMGC/GSK
249	TRINITY_DN105794_c0_g2_m.12030-216S	PREDICTED: serine/arginine repetitive matrix protein 2-like [Nelumbo nucifera]	KYLAVMESPKGLKPK	TRINITY_DN92902_c2_g1_m.26089	TRINITY_DN92902_c2_g1_m.26089 Receptor-like serine/threonine-protein kinase ALE2	String	TKL/IRAK
		PREDICTED: serine/arginine repetitive matrix protein 2-like [Nelumbo nucifera]	KYLAVMESPKGLKPK	TRINITY_DN99796_c0_g1_m.35826	TRINITY_DN99796_c0_g1_m.35826 Protein NSP-INTERACTING KINASE 1	String	TKL/IRAK
250	TRINITY_DN117601_c0_g1_m.13556-218S	PREDICTED: SNF1-related protein kinase catalytic subunit alpha KIN10 isoform X1 [Phoenix dactylifera]	FLKTSCGSPNYAAPE	TRINITY_DN102576_c0_g3_m.5005	TRINITY_DN102576_c0_g3_m.5005 Protein kinase domain	String	CMGC/CDK
251	TRINITY_DN117601_c0_g1_m.13556-407S	PREDICTED: SNF1-related protein kinase catalytic subunit alpha KIN10 isoform X1 [Phoenix dactylifera]	DIPVSAVSPPTSAVS	TRINITY_DN101327_c3_g1_m.2469	TRINITY_DN101327_c3_g1_m.2469 Autophagy-related protein 18h	String	TKL/IRAK
		PREDICTED: SNF1-related protein kinase catalytic subunit alpha KIN10 isoform X1 [Phoenix dactylifera]	DIPVSAVSPPTSAVS	TRINITY_DN102576_c0_g3_m.5005	TRINITY_DN102576_c0_g3_m.5005 Protein kinase domain	String	CMGC/CDK
		PREDICTED: SNF1-related protein kinase catalytic subunit alpha KIN10 isoform X1 [Phoenix dactylifera]	DIPVSAVSPPTSAVS	TRINITY_DN104236_c4_g3_m.8561	TRINITY_DN104236_c4_g3_m.8561 PPM-type phosphatase domain-containing protein	String	TKL/IRAK
		PREDICTED: SNF1-related protein kinase catalytic subunit alpha KIN10 isoform X1 [Phoenix dactylifera]	DIPVSAVSPPTSAVS	TRINITY_DN104620_c0_g1_m.9401	TRINITY_DN104620_c0_g1_m.9401 PPM-type phosphatase domain-containing protein	String	TKL/IRAK
		PREDICTED: SNF1-related protein kinase catalytic subunit alpha KIN10 isoform X1 [Phoenix dactylifera]	DIPVSAVSPPTSAVS	TRINITY_DN99472_c0_g2_m.35280	TRINITY_DN99472_c0_g2_m.35280 PPM-type phosphatase domain-containing protein	String	TKL/IRAK
252	TRINITY_DN62528_c0_g1_m.17414-109S	40S ribosomal protein S27-2-like [Ananas comosus]	ARLTEGCSFRRK***	TRINITY_DN104116_c0_g1_m.8325	TRINITY_DN104116_c0_g1_m.8325 Elongation factor 2	String	CAMK/CAMKL
		40S ribosomal protein S27-2-like [Ananas comosus]	ARLTEGCSFRRK***	TRINITY_DN91652_c3_g3_m.24922	TRINITY_DN91652_c3_g3_m.24922 Elongation factor 2	String	CAMK/CAMKL
		40S ribosomal protein S27-2-like [Ananas comosus]	ARLTEGCSFRRK***	TRINITY_DN91652_c4_g1_m.24926	TRINITY_DN91652_c4_g1_m.24926 Elongation factor 2 (Fragment)	String	CAMK/CAMKL
		40S ribosomal protein S27-2-like [Ananas comosus]	ARLTEGCSFRRK***	TRINITY_DN97922_c1_g1_m.32767	TRINITY_DN97922_c1_g1_m.32767 40S ribosomal protein S6	String	CAMK/CAMKL
		40S ribosomal protein S27-2-like [Ananas comosus]	ARLTEGCSFRRK***	TRINITY_DN99785_c0_g2_m.35803	TRINITY_DN99785_c0_g2_m.35803 Elongation factor 2	String	CAMK/CAMKL
253	TRINITY_DN63092_c0_g1_m.17466-133T	PREDICTED: coiled-coil domain-containing protein 12 [Phoenix dactylifera]	HLQEGKLTPVDLPKF	TRINITY_DN99334_c0_g1_m.35071	TRINITY_DN99334_c0_g1_m.35071 PWI domain-containing protein	String	CMGC/CDK
254	TRINITY_DN68564_c0_g1_m.17886-106S	PREDICTED: glycine cleavage system H protein 2, mitochondrial [Elaeis guineensis]	VNTKLNESPGLINAS	TRINITY_DN90448_c0_g1_m.23891	TRINITY_DN90448_c0_g1_m.23891 Matrin-type domain-containing protein	String	CMGC/CDK
		PREDICTED: glycine cleavage system H protein 2, mitochondrial [Elaeis guineensis]	VNTKLNESPGLINAS	TRINITY_DN91290_c1_g2_m.24590	TRINITY_DN91290_c1_g2_m.24590 Mitogen-activated protein kinase	String	CMGC/MAPK
255	TRINITY_DN69541_c0_g1_m.18046-579S	PREDICTED: uncharacterized TPR repeat-containing protein At1g05150-like [Phoenix dactylifera]	VPLSYSGSGAPVKSI	TRINITY_DN103279_c5_g2_m.6464	TRINITY_DN103279_c5_g2_m.6464 Nitrate reductase [NAD(P)H]	String	TKL/IRAK
		PREDICTED: uncharacterized TPR repeat-containing protein At1g05150-like [Phoenix dactylifera]	VPLSYSGSGAPVKSI	TRINITY_DN94637_c0_g1_m.28076	TRINITY_DN94637_c0_g1_m.28076 Protein SGT1 like	String	TKL/IRAK
256	TRINITY_DN71754_c0_g1_m.18297-562S	PREDICTED: apoptosis inhibitor 5-like protein API5 [Phoenix dactylifera]	SSGTGLGSPASKMAR	TRINITY_DN98399_c0_g1_m.33564	TRINITY_DN98399_c0_g1_m.33564 DEAD-box ATP-dependent RNA helicase 50	String	CMGC/CDK
257	TRINITY_DN72061_c0_g1_m.18347-84S	PREDICTED: RNA-binding protein 8A [Jatropha curcas]	PPAPRLRSAITGGAG	TRINITY_DN42626_c0_g1_m.16204	TRINITY_DN42626_c0_g1_m.16204 Zinc finger protein GIS2	String	CAMK/CAMK1
		PREDICTED: RNA-binding protein 8A [Jatropha curcas]	PPAPRLRSAITGGAG	TRINITY_DN91349_c0_g1_m.24659	TRINITY_DN91349_c0_g1_m.24659 Protein BUD31 like 2	String	AGC/RSK
		PREDICTED: RNA-binding protein 8A [Jatropha curcas]	PPAPRLRSAITGGAG	TRINITY_DN92412_c0_g1_m.25626	TRINITY_DN92412_c0_g1_m.25626 RING-H2 finger protein ATL3	String	CAMK/CAMK1
258	TRINITY_DN73054_c0_g1_m.18470-79S	PREDICTED: tyrosine--tRNA ligase 1, cytoplasmic [Phoenix dactylifera]	CYDGFEPSGRMHIAQ	TRINITY_DN100058_c0_g1_m.92	TRINITY_DN100058_c0_g1_m.92 Elongation factor 1-alpha C	String	TKL/IRAK
		PREDICTED: tyrosine--tRNA ligase 1, cytoplasmic [Phoenix dactylifera]	CYDGFEPSGRMHIAQ	TRINITY_DN100070_c0_g1_m.102	TRINITY_DN100070_c0_g1_m.102 Phospholipase D	String	TKL/IRAK
		PREDICTED: tyrosine--tRNA ligase 1, cytoplasmic [Phoenix dactylifera]	CYDGFEPSGRMHIAQ	TRINITY_DN100082_c2_g6_m.125	TRINITY_DN100082_c2_g6_m.125 dTMP kinase	String	TKL/IRAK
		PREDICTED: tyrosine--tRNA ligase 1, cytoplasmic [Phoenix dactylifera]	CYDGFEPSGRMHIAQ	TRINITY_DN100682_c2_g1_m.1249	TRINITY_DN100682_c2_g1_m.1249 DEAD-box ATP-dependent RNA helicase 36	String	TKL/IRAK
		PREDICTED: tyrosine--tRNA ligase 1, cytoplasmic [Phoenix dactylifera]	CYDGFEPSGRMHIAQ	TRINITY_DN100914_c3_g4_m.1667	TRINITY_DN100914_c3_g4_m.1667 DEAD-box ATP-dependent RNA helicase 28	String	TKL/IRAK
		PREDICTED: tyrosine--tRNA ligase 1, cytoplasmic [Phoenix dactylifera]	CYDGFEPSGRMHIAQ	TRINITY_DN101801_c0_g3_m.3396	TRINITY_DN101801_c0_g3_m.3396 RNA helicase	String	TKL/IRAK
		PREDICTED: tyrosine--tRNA ligase 1, cytoplasmic [Phoenix dactylifera]	CYDGFEPSGRMHIAQ	TRINITY_DN102642_c0_g2_m.5135	TRINITY_DN102642_c0_g2_m.5135 Phospholipase D beta 1	String	TKL/IRAK
		PREDICTED: tyrosine--tRNA ligase 1, cytoplasmic [Phoenix dactylifera]	CYDGFEPSGRMHIAQ	TRINITY_DN103885_c1_g4_m.7830	TRINITY_DN103885_c1_g4_m.7830 Naringenin 3-dioxygenase	String	TKL/IRAK
		PREDICTED: tyrosine--tRNA ligase 1, cytoplasmic [Phoenix dactylifera]	CYDGFEPSGRMHIAQ	TRINITY_DN104653_c3_g1_m.9480	TRINITY_DN104653_c3_g1_m.9480 Elongation factor 1-alpha C	String	TKL/IRAK
		PREDICTED: tyrosine--tRNA ligase 1, cytoplasmic [Phoenix dactylifera]	CYDGFEPSGRMHIAQ	TRINITY_DN104831_c3_g2_m.9915	TRINITY_DN104831_c3_g2_m.9915 Arginase	String	TKL/IRAK
		PREDICTED: tyrosine--tRNA ligase 1, cytoplasmic [Phoenix dactylifera]	CYDGFEPSGRMHIAQ	TRINITY_DN7063_c0_g1_m.18164	TRINITY_DN7063_c0_g1_m.18164 DEAD-box ATP-dependent RNA helicase 57-like	String	TKL/IRAK
		PREDICTED: tyrosine--tRNA ligase 1, cytoplasmic [Phoenix dactylifera]	CYDGFEPSGRMHIAQ	TRINITY_DN81345_c0_g1_m.19920	TRINITY_DN81345_c0_g1_m.19920 Elongation factor 1-alpha	String	TKL/IRAK
		PREDICTED: tyrosine--tRNA ligase 1, cytoplasmic [Phoenix dactylifera]	CYDGFEPSGRMHIAQ	TRINITY_DN90352_c0_g1_m.23814	TRINITY_DN90352_c0_g1_m.23814 Elongation factor 1-alpha	String	TKL/IRAK
		PREDICTED: tyrosine--tRNA ligase 1, cytoplasmic [Phoenix dactylifera]	CYDGFEPSGRMHIAQ	TRINITY_DN93217_c0_g1_m.26390	TRINITY_DN93217_c0_g1_m.26390 POTRA domain-containing protein	String	TKL/IRAK
		PREDICTED: tyrosine--tRNA ligase 1, cytoplasmic [Phoenix dactylifera]	CYDGFEPSGRMHIAQ	TRINITY_DN94020_c0_g6_m.27339	TRINITY_DN94020_c0_g6_m.27339 Elongation factor 1-alpha	String	TKL/IRAK
		PREDICTED: tyrosine--tRNA ligase 1, cytoplasmic [Phoenix dactylifera]	CYDGFEPSGRMHIAQ	TRINITY_DN98735_c0_g1_m.34067	TRINITY_DN98735_c0_g1_m.34067 Putative phenylalanine--tRNA ligase beta subunit	String	TKL/IRAK
		PREDICTED: tyrosine--tRNA ligase 1, cytoplasmic [Phoenix dactylifera]	CYDGFEPSGRMHIAQ	TRINITY_DN98948_c0_g1_m.34403	TRINITY_DN98948_c0_g1_m.34403 Eukaryotic translation initiation factor 2 subunit beta	String	TKL/IRAK
		PREDICTED: tyrosine--tRNA ligase 1, cytoplasmic [Phoenix dactylifera]	CYDGFEPSGRMHIAQ	TRINITY_DN99292_c0_g1_m.34995	TRINITY_DN99292_c0_g1_m.34995 Phospholipase D	String	TKL/IRAK
		PREDICTED: tyrosine--tRNA ligase 1, cytoplasmic [Phoenix dactylifera]	CYDGFEPSGRMHIAQ	TRINITY_DN99419_c0_g1_m.35207	TRINITY_DN99419_c0_g1_m.35207 Phospholipase D	String	TKL/IRAK
259	TRINITY_DN75140_c0_g1_m.18753-154S	PREDICTED: oxygen-evolving enhancer protein 1, chloroplastic [Elaeis guineensis]	TVKAEGVSKNAPPDF	TRINITY_DN101111_c0_g2_m.2036	TRINITY_DN101111_c0_g2_m.2036 VKc domain-containing protein	String	TKL/MLK
260	TRINITY_DN75420_c0_g1_m.18781-118S	PREDICTED: protein STRUBBELIG-RECEPTOR FAMILY 8-like [Elaeis guineensis]	TSLVRRSSTDELGFS	TRINITY_DN97395_c2_g2_m.31966	TRINITY_DN97395_c2_g2_m.31966 Protein kinase G11A	String	AGC/RSK
261	TRINITY_DN75629_c0_g1_m.18812-567S	PREDICTED: plastidial pyruvate kinase 2 [Elaeis guineensis]	GRKPIWRSQSTHNIQ	TRINITY_DN104344_c3_g4_m.8784	TRINITY_DN104344_c3_g4_m.8784 Triosephosphate isomerase, cytosolic	String	TKL/IRAK
		PREDICTED: plastidial pyruvate kinase 2 [Elaeis guineensis]	GRKPIWRSQSTHNIQ	TRINITY_DN116059_c0_g1_m.13447	TRINITY_DN116059_c0_g1_m.13447 Triose phosphate isomerase4	String	TKL/IRAK
		PREDICTED: plastidial pyruvate kinase 2 [Elaeis guineensis]	GRKPIWRSQSTHNIQ	TRINITY_DN80569_c0_g1_m.19724	TRINITY_DN80569_c0_g1_m.19724 Dihydrolipoyllysine-residue succinyltransferase component of 2-oxoglutarate dehydrogenase complex 2, mitochondrial	String	TKL/IRAK
		PREDICTED: plastidial pyruvate kinase 2 [Elaeis guineensis]	GRKPIWRSQSTHNIQ	TRINITY_DN85190_c0_g1_m.21017	TRINITY_DN85190_c0_g1_m.21017 Lycopene beta cyclase, chloroplastic/chromoplastic	String	TKL/IRAK
		PREDICTED: plastidial pyruvate kinase 2 [Elaeis guineensis]	GRKPIWRSQSTHNIQ	TRINITY_DN86265_c0_g1_m.21500	TRINITY_DN86265_c0_g1_m.21500 Thiol protease SEN102	String	TKL/IRAK
		PREDICTED: plastidial pyruvate kinase 2 [Elaeis guineensis]	GRKPIWRSQSTHNIQ	TRINITY_DN89518_c0_g2_m.23181	TRINITY_DN89518_c0_g2_m.23181 Lycopene epsilon cyclase, chloroplastic	String	TKL/IRAK
		PREDICTED: plastidial pyruvate kinase 2 [Elaeis guineensis]	GRKPIWRSQSTHNIQ	TRINITY_DN93237_c0_g1_m.26408	TRINITY_DN93237_c0_g1_m.26408 Pyruvate dehydrogenase E1 component subunit alpha	String	TKL/IRAK
		PREDICTED: plastidial pyruvate kinase 2 [Elaeis guineensis]	GRKPIWRSQSTHNIQ	TRINITY_DN96051_c0_g1_m.29985	TRINITY_DN96051_c0_g1_m.29985 Triosephosphate isomerase, chloroplastic	String	TKL/IRAK
		PREDICTED: plastidial pyruvate kinase 2 [Elaeis guineensis]	GRKPIWRSQSTHNIQ	TRINITY_DN96247_c1_g1_m.30267	TRINITY_DN96247_c1_g1_m.30267 Putative phosphoenolpyruvate carboxylase (Fragment)	String	TKL/IRAK
		PREDICTED: plastidial pyruvate kinase 2 [Elaeis guineensis]	GRKPIWRSQSTHNIQ	TRINITY_DN96518_c1_g6_m.30664	TRINITY_DN96518_c1_g6_m.30664 Aldehyde dehydrogenase	String	TKL/IRAK
		PREDICTED: plastidial pyruvate kinase 2 [Elaeis guineensis]	GRKPIWRSQSTHNIQ	TRINITY_DN97066_c1_g1_m.31437	TRINITY_DN97066_c1_g1_m.31437 Phosphoenolpyruvate carboxylase	String	TKL/IRAK
262	TRINITY_DN76765_c0_g1_m.18999-12S	PREDICTED: sorting nexin 1 [Nelumbo nucifera]	QRTFSGSSPSQSPRS	TRINITY_DN102392_c1_g2_m.4567	TRINITY_DN102392_c1_g2_m.4567 Phosphatidylinositol 3-kinase, root isoform	String	Atypical/PIKK
263	TRINITY_DN76765_c0_g1_m.18999-14S	PREDICTED: sorting nexin 1 [Nelumbo nucifera]	TFSGSSPSQSPRSPS	TRINITY_DN102375_c0_g2_m.4528	TRINITY_DN102375_c0_g2_m.4528 Chloride channel-like protein CLC-g	String	CAMK/CAMKL
		PREDICTED: sorting nexin 1 [Nelumbo nucifera]	TFSGSSPSQSPRSPS	TRINITY_DN102392_c1_g2_m.4567	TRINITY_DN102392_c1_g2_m.4567 Phosphatidylinositol 3-kinase, root isoform	String	Atypical/PIKK
		PREDICTED: sorting nexin 1 [Nelumbo nucifera]	TFSGSSPSQSPRSPS	TRINITY_DN105086_c0_g1_m.10505	TRINITY_DN105086_c0_g1_m.10505 Pentatricopeptide repeat-containing protein	String	CAMK/CAMKL
		PREDICTED: sorting nexin 1 [Nelumbo nucifera]	TFSGSSPSQSPRSPS	TRINITY_DN84906_c0_g1_m.20916	TRINITY_DN84906_c0_g1_m.20916 Chloride channel protein CLC-c	String	CAMK/CAMKL
		PREDICTED: sorting nexin 1 [Nelumbo nucifera]	TFSGSSPSQSPRSPS	TRINITY_DN99415_c2_g1_m.35202	TRINITY_DN99415_c2_g1_m.35202 Chloride channel protein	String	CAMK/CAMKL
264	TRINITY_DN76765_c0_g1_m.18999-16S	PREDICTED: sorting nexin 1 [Nelumbo nucifera]	SGSSPSQSPRSPSGQ	TRINITY_DN102392_c1_g2_m.4567	TRINITY_DN102392_c1_g2_m.4567 Phosphatidylinositol 3-kinase, root isoform	String	Atypical/PIKK
265	TRINITY_DN76765_c0_g1_m.18999-9S	PREDICTED: sorting nexin 1 [Nelumbo nucifera]	ISTQRTFSGSSPSQS	TRINITY_DN102375_c0_g2_m.4528	TRINITY_DN102375_c0_g2_m.4528 Chloride channel-like protein CLC-g	String	CAMK/CAMKL
		PREDICTED: sorting nexin 1 [Nelumbo nucifera]	ISTQRTFSGSSPSQS	TRINITY_DN105086_c0_g1_m.10505	TRINITY_DN105086_c0_g1_m.10505 Pentatricopeptide repeat-containing protein	String	CAMK/CAMKL
		PREDICTED: sorting nexin 1 [Nelumbo nucifera]	ISTQRTFSGSSPSQS	TRINITY_DN84906_c0_g1_m.20916	TRINITY_DN84906_c0_g1_m.20916 Chloride channel protein CLC-c	String	CAMK/CAMKL
		PREDICTED: sorting nexin 1 [Nelumbo nucifera]	ISTQRTFSGSSPSQS	TRINITY_DN99415_c2_g1_m.35202	TRINITY_DN99415_c2_g1_m.35202 Chloride channel protein	String	CAMK/CAMKL
266	TRINITY_DN78039_c0_g1_m.19186-112S	PREDICTED: cleavage and polyadenylation specificity factor subunit 6-like [Musa acuminata subsp. malaccensis]	RPFNRSGSFQDGIGG	TRINITY_DN99785_c0_g2_m.35803	TRINITY_DN99785_c0_g2_m.35803 Elongation factor 2	String	CAMK/CAMKL
267	TRINITY_DN78180_c0_g2_m.19215-292T	NAD(P)-binding rossmann-fold protein [Medicago truncatula]	LASKPEGTGTPTTDF	TRINITY_DN104837_c1_g1_m.9933	TRINITY_DN104837_c1_g1_m.9933 Prolycopene isomerase 2, chloroplastic	String	CMGC/GSK
268	TRINITY_DN78180_c0_g2_m.19215-294T	NAD(P)-binding rossmann-fold protein [Medicago truncatula]	SKPEGTGTPTTDFKA	TRINITY_DN104837_c1_g1_m.9933	TRINITY_DN104837_c1_g1_m.9933 Prolycopene isomerase 2, chloroplastic	String	CMGC/GSK
269	TRINITY_DN78180_c0_g2_m.19215-304S	NAD(P)-binding rossmann-fold protein [Medicago truncatula]	TDFKALFSLTSERF*	TRINITY_DN104837_c1_g1_m.9933	TRINITY_DN104837_c1_g1_m.9933 Prolycopene isomerase 2, chloroplastic	String	CMGC/GSK
270	TRINITY_DN78499_c0_g1_m.19265-103S	PREDICTED: zinc finger BED domain-containing protein RICESLEEPER 2-like [Phoenix dactylifera]	GLKTDGESPDPPKRR	TRINITY_DN134362_c0_g1_m.14789	TRINITY_DN134362_c0_g1_m.14789 Thioredoxin	String	TKL/IRAK
		PREDICTED: zinc finger BED domain-containing protein RICESLEEPER 2-like [Phoenix dactylifera]	GLKTDGESPDPPKRR	TRINITY_DN54945_c0_g1_m.16860	TRINITY_DN54945_c0_g1_m.16860 Thioredoxin	String	TKL/IRAK
		PREDICTED: zinc finger BED domain-containing protein RICESLEEPER 2-like [Phoenix dactylifera]	GLKTDGESPDPPKRR	TRINITY_DN93370_c0_g3_m.26566	TRINITY_DN93370_c0_g3_m.26566 BED-type domain-containing protein	String	TKL/IRAK
		PREDICTED: zinc finger BED domain-containing protein RICESLEEPER 2-like [Phoenix dactylifera]	GLKTDGESPDPPKRR	TRINITY_DN97106_c0_g1_m.31507	TRINITY_DN97106_c0_g1_m.31507 Carboxypeptidase	String	CMGC/MAPK
271	TRINITY_DN78545_c0_g1_m.19277-188S	DNA-damage-repair/toleration protein DRT111, chloroplastic [Asparagus officinalis]	SGGAVPRSPSPPPSG	TRINITY_DN90448_c0_g1_m.23891	TRINITY_DN90448_c0_g1_m.23891 Matrin-type domain-containing protein	String	CMGC/CDK
272	TRINITY_DN78545_c0_g1_m.19277-190S	DNA-damage-repair/toleration protein DRT111, chloroplastic [Asparagus officinalis]	GAVPRSPSPPPSGEG	TRINITY_DN90448_c0_g1_m.23891	TRINITY_DN90448_c0_g1_m.23891 Matrin-type domain-containing protein	String	CMGC/CDK
273	TRINITY_DN80231_c0_g1_m.19646-527S	PREDICTED: peptidyl-prolyl cis-trans isomerase CYP95 [Musa acuminata subsp. malaccensis]	SPIRRSISQSPIRRT	TRINITY_DN91349_c0_g1_m.24659	TRINITY_DN91349_c0_g1_m.24659 Protein BUD31 like 2	String	AGC/RSK
274	TRINITY_DN80231_c0_g1_m.19646-694S	PREDICTED: peptidyl-prolyl cis-trans isomerase CYP95 [Musa acuminata subsp. malaccensis]	ARRYRTPSPDRSPVR	TRINITY_DN91349_c0_g1_m.24659	TRINITY_DN91349_c0_g1_m.24659 Protein BUD31 like 2	String	AGC/RSK
275	TRINITY_DN80661_c0_g1_m.19753-125S	PREDICTED: nuclear pore complex protein NUP35 [Phoenix dactylifera]	PSRGYLSSPSLHRSR	TRINITY_DN96100_c4_g23_m.30033	TRINITY_DN96100_c4_g23_m.30033 Putative cytosolic iron-sulfur protein assembly protein CIAO1 like	String	STE/STE11
		PREDICTED: nuclear pore complex protein NUP35 [Phoenix dactylifera]	PSRGYLSSPSLHRSR	TRINITY_DN96262_c0_g2_m.30299	TRINITY_DN96262_c0_g2_m.30299 ABC transporter domain-containing protein	String	CMGC/CDK
276	TRINITY_DN81672_c0_g1_m.19996-17S	PREDICTED: UBP1-associated protein 2A-like [Phoenix dactylifera]	KPETAGLSEPDSVDE	TRINITY_DN104128_c1_g1_m.8348	TRINITY_DN104128_c1_g1_m.8348 Ubiquitin-activating enzyme E1 2	String	TKL/MLK
277	TRINITY_DN81785_c0_g1_m.20024-185S	PREDICTED: mitotic spindle checkpoint protein MAD2 isoform X2 [Musa acuminata subsp. malaccensis]	PQMVKLHSFDTKIHK	TRINITY_DN100082_c2_g6_m.125	TRINITY_DN100082_c2_g6_m.125 dTMP kinase	String	TKL/IRAK
		PREDICTED: mitotic spindle checkpoint protein MAD2 isoform X2 [Musa acuminata subsp. malaccensis]	PQMVKLHSFDTKIHK	TRINITY_DN100355_c0_g1_m.610	TRINITY_DN100355_c0_g1_m.610 Tubulin beta chain	String	TKL/IRAK
		PREDICTED: mitotic spindle checkpoint protein MAD2 isoform X2 [Musa acuminata subsp. malaccensis]	PQMVKLHSFDTKIHK	TRINITY_DN101095_c2_g2_m.2010	TRINITY_DN101095_c2_g2_m.2010 Serine/threonine-protein kinase Aurora-3	String	Other/Aur
		PREDICTED: mitotic spindle checkpoint protein MAD2 isoform X2 [Musa acuminata subsp. malaccensis]	PQMVKLHSFDTKIHK	TRINITY_DN101370_c0_g1_m.2548	TRINITY_DN101370_c0_g1_m.2548 65-kDa microtubule-associated protein 7	String	TKL/IRAK
		PREDICTED: mitotic spindle checkpoint protein MAD2 isoform X2 [Musa acuminata subsp. malaccensis]	PQMVKLHSFDTKIHK	TRINITY_DN102079_c2_g3_m.3926	TRINITY_DN102079_c2_g3_m.3926 Kinesin-like protein NACK1	String	TKL/IRAK
		PREDICTED: mitotic spindle checkpoint protein MAD2 isoform X2 [Musa acuminata subsp. malaccensis]	PQMVKLHSFDTKIHK	TRINITY_DN102094_c1_g6_m.3960	TRINITY_DN102094_c1_g6_m.3960 Kinesin-like protein	String	TKL/IRAK
		PREDICTED: mitotic spindle checkpoint protein MAD2 isoform X2 [Musa acuminata subsp. malaccensis]	PQMVKLHSFDTKIHK	TRINITY_DN102207_c1_g1_m.4184	TRINITY_DN102207_c1_g1_m.4184 65-kDa microtubule-associated protein 7	String	TKL/IRAK
		PREDICTED: mitotic spindle checkpoint protein MAD2 isoform X2 [Musa acuminata subsp. malaccensis]	PQMVKLHSFDTKIHK	TRINITY_DN102848_c0_g2_m.5543	TRINITY_DN102848_c0_g2_m.5543 Kinesin-like protein	String	TKL/IRAK
		PREDICTED: mitotic spindle checkpoint protein MAD2 isoform X2 [Musa acuminata subsp. malaccensis]	PQMVKLHSFDTKIHK	TRINITY_DN103711_c0_g1_m.7438	TRINITY_DN103711_c0_g1_m.7438 Cyclin-A2-1	String	TKL/IRAK
		PREDICTED: mitotic spindle checkpoint protein MAD2 isoform X2 [Musa acuminata subsp. malaccensis]	PQMVKLHSFDTKIHK	TRINITY_DN103848_c0_g1_m.7746	TRINITY_DN103848_c0_g1_m.7746 Kinesin-like protein FLA10	String	TKL/IRAK
		PREDICTED: mitotic spindle checkpoint protein MAD2 isoform X2 [Musa acuminata subsp. malaccensis]	PQMVKLHSFDTKIHK	TRINITY_DN104180_c0_g1_m.8444	TRINITY_DN104180_c0_g1_m.8444 125 kDa kinesin-related protein	String	TKL/IRAK
		PREDICTED: mitotic spindle checkpoint protein MAD2 isoform X2 [Musa acuminata subsp. malaccensis]	PQMVKLHSFDTKIHK	TRINITY_DN104236_c5_g1_m.8565	TRINITY_DN104236_c5_g1_m.8565 Cellulose synthase-like protein D5	String	CAMK/CAMK1
		PREDICTED: mitotic spindle checkpoint protein MAD2 isoform X2 [Musa acuminata subsp. malaccensis]	PQMVKLHSFDTKIHK	TRINITY_DN104966_c0_g1_m.10237	TRINITY_DN104966_c0_g1_m.10237 Cyclin-B3-1	String	TKL/IRAK
		PREDICTED: mitotic spindle checkpoint protein MAD2 isoform X2 [Musa acuminata subsp. malaccensis]	PQMVKLHSFDTKIHK	TRINITY_DN105097_c6_g1_m.10530	TRINITY_DN105097_c6_g1_m.10530 Kinesin-like protein	String	TKL/IRAK
		PREDICTED: mitotic spindle checkpoint protein MAD2 isoform X2 [Musa acuminata subsp. malaccensis]	PQMVKLHSFDTKIHK	TRINITY_DN105191_c0_g1_m.10760	TRINITY_DN105191_c0_g1_m.10760 Protein MOR1	String	TKL/IRAK
		PREDICTED: mitotic spindle checkpoint protein MAD2 isoform X2 [Musa acuminata subsp. malaccensis]	PQMVKLHSFDTKIHK	TRINITY_DN105780_c1_g2_m.12012	TRINITY_DN105780_c1_g2_m.12012 Protein FIZZY-RELATED 2	String	CAMK/CAMKL
		PREDICTED: mitotic spindle checkpoint protein MAD2 isoform X2 [Musa acuminata subsp. malaccensis]	PQMVKLHSFDTKIHK	TRINITY_DN48109_c0_g1_m.16438	TRINITY_DN48109_c0_g1_m.16438 Cyclin	String	TKL/IRAK
		PREDICTED: mitotic spindle checkpoint protein MAD2 isoform X2 [Musa acuminata subsp. malaccensis]	PQMVKLHSFDTKIHK	TRINITY_DN49984_c0_g1_m.16540	TRINITY_DN49984_c0_g1_m.16540 Septum-promoting GTP-binding protein 1 (Fragment)	String	TKL/IRAK
		PREDICTED: mitotic spindle checkpoint protein MAD2 isoform X2 [Musa acuminata subsp. malaccensis]	PQMVKLHSFDTKIHK	TRINITY_DN63650_c1_g1_m.17521	TRINITY_DN63650_c1_g1_m.17521 Kinesin-like protein	String	TKL/IRAK
		PREDICTED: mitotic spindle checkpoint protein MAD2 isoform X2 [Musa acuminata subsp. malaccensis]	PQMVKLHSFDTKIHK	TRINITY_DN75829_c1_g1_m.18853	TRINITY_DN75829_c1_g1_m.18853 Tubulin beta chain	String	TKL/IRAK
		PREDICTED: mitotic spindle checkpoint protein MAD2 isoform X2 [Musa acuminata subsp. malaccensis]	PQMVKLHSFDTKIHK	TRINITY_DN87913_c0_g1_m.22278	TRINITY_DN87913_c0_g1_m.22278 Tubulin beta chain	String	TKL/IRAK
		PREDICTED: mitotic spindle checkpoint protein MAD2 isoform X2 [Musa acuminata subsp. malaccensis]	PQMVKLHSFDTKIHK	TRINITY_DN88047_c0_g1_m.22317	TRINITY_DN88047_c0_g1_m.22317 Putative histone acetyltransferase type B catalytic subunit	String	TKL/IRAK
		PREDICTED: mitotic spindle checkpoint protein MAD2 isoform X2 [Musa acuminata subsp. malaccensis]	PQMVKLHSFDTKIHK	TRINITY_DN89351_c0_g1_m.23076	TRINITY_DN89351_c0_g1_m.23076 65-kDa microtubule-associated protein 2	String	TKL/IRAK
		PREDICTED: mitotic spindle checkpoint protein MAD2 isoform X2 [Musa acuminata subsp. malaccensis]	PQMVKLHSFDTKIHK	TRINITY_DN89645_c0_g1_m.23252	TRINITY_DN89645_c0_g1_m.23252 SUMO-activating enzyme subunit 1A	String	TKL/IRAK
		PREDICTED: mitotic spindle checkpoint protein MAD2 isoform X2 [Musa acuminata subsp. malaccensis]	PQMVKLHSFDTKIHK	TRINITY_DN90190_c0_g2_m.23687	TRINITY_DN90190_c0_g2_m.23687 Serine/threonine-protein kinase Aurora-1	String	Other/Aur
		PREDICTED: mitotic spindle checkpoint protein MAD2 isoform X2 [Musa acuminata subsp. malaccensis]	PQMVKLHSFDTKIHK	TRINITY_DN90947_c0_g1_m.24301	TRINITY_DN90947_c0_g1_m.24301 Serine/threonine-protein kinase STN8, chloroplastic	String	CAMK/CAMKL
		PREDICTED: mitotic spindle checkpoint protein MAD2 isoform X2 [Musa acuminata subsp. malaccensis]	PQMVKLHSFDTKIHK	TRINITY_DN91078_c1_g1_m.24396	TRINITY_DN91078_c1_g1_m.24396 Histone domain-containing protein	String	TKL/IRAK
		PREDICTED: mitotic spindle checkpoint protein MAD2 isoform X2 [Musa acuminata subsp. malaccensis]	PQMVKLHSFDTKIHK	TRINITY_DN92645_c0_g1_m.25840	TRINITY_DN92645_c0_g1_m.25840 microtubule-associated protein RP/EB family member 1B-like	String	TKL/IRAK
		PREDICTED: mitotic spindle checkpoint protein MAD2 isoform X2 [Musa acuminata subsp. malaccensis]	PQMVKLHSFDTKIHK	TRINITY_DN94191_c0_g1_m.27525	TRINITY_DN94191_c0_g1_m.27525 CST complex subunit STN1	String	TKL/IRAK
		PREDICTED: mitotic spindle checkpoint protein MAD2 isoform X2 [Musa acuminata subsp. malaccensis]	PQMVKLHSFDTKIHK	TRINITY_DN95141_c0_g1_m.28677	TRINITY_DN95141_c0_g1_m.28677 Kinesin-like protein	String	TKL/IRAK
		PREDICTED: mitotic spindle checkpoint protein MAD2 isoform X2 [Musa acuminata subsp. malaccensis]	PQMVKLHSFDTKIHK	TRINITY_DN95922_c0_g2_m.29804	TRINITY_DN95922_c0_g2_m.29804 Histone H3	String	TKL/IRAK
		PREDICTED: mitotic spindle checkpoint protein MAD2 isoform X2 [Musa acuminata subsp. malaccensis]	PQMVKLHSFDTKIHK	TRINITY_DN97743_c3_g2_m.32479	TRINITY_DN97743_c3_g2_m.32479 Kinesin-like protein	String	TKL/IRAK
		PREDICTED: mitotic spindle checkpoint protein MAD2 isoform X2 [Musa acuminata subsp. malaccensis]	PQMVKLHSFDTKIHK	TRINITY_DN98206_c0_g1_m.33189	TRINITY_DN98206_c0_g1_m.33189 Kinesin-like protein	String	TKL/IRAK
		PREDICTED: mitotic spindle checkpoint protein MAD2 isoform X2 [Musa acuminata subsp. malaccensis]	PQMVKLHSFDTKIHK	TRINITY_DN99116_c0_g1_m.34684	TRINITY_DN99116_c0_g1_m.34684 kinesin-like protein KIN-7K, chloroplastic	String	TKL/IRAK
		PREDICTED: mitotic spindle checkpoint protein MAD2 isoform X2 [Musa acuminata subsp. malaccensis]	PQMVKLHSFDTKIHK	TRINITY_DN99288_c0_g1_m.34987	TRINITY_DN99288_c0_g1_m.34987 Protein FIZZY-RELATED 2	String	CAMK/CAMKL
		PREDICTED: mitotic spindle checkpoint protein MAD2 isoform X2 [Musa acuminata subsp. malaccensis]	PQMVKLHSFDTKIHK	TRINITY_DN99479_c0_g1_m.35288	TRINITY_DN99479_c0_g1_m.35288 Putative microtubule-associated protein 1-like	String	TKL/IRAK
		PREDICTED: mitotic spindle checkpoint protein MAD2 isoform X2 [Musa acuminata subsp. malaccensis]	PQMVKLHSFDTKIHK	TRINITY_DN99810_c0_g1_m.35855	TRINITY_DN99810_c0_g1_m.35855 Tubulin beta chain (Fragment)	String	TKL/IRAK
		PREDICTED: mitotic spindle checkpoint protein MAD2 isoform X2 [Musa acuminata subsp. malaccensis]	PQMVKLHSFDTKIHK	TRINITY_DN99810_c1_g1_m.35856	TRINITY_DN99810_c1_g1_m.35856 Tubulin beta chain	String	TKL/IRAK
278	TRINITY_DN83093_c0_g1_m.20330-54S	PREDICTED: 60S ribosomal protein L14-1-like [Musa acuminata subsp. malaccensis]	QMNFKRLSLTDIKID	TRINITY_DN105352_c0_g1_m.11107	TRINITY_DN105352_c0_g1_m.11107 Putative methionine--tRNA ligase	String	CAMK/CAMKL
		PREDICTED: 60S ribosomal protein L14-1-like [Musa acuminata subsp. malaccensis]	QMNFKRLSLTDIKID	TRINITY_DN91652_c3_g3_m.24922	TRINITY_DN91652_c3_g3_m.24922 Elongation factor 2	String	CAMK/CAMKL
		PREDICTED: 60S ribosomal protein L14-1-like [Musa acuminata subsp. malaccensis]	QMNFKRLSLTDIKID	TRINITY_DN91652_c4_g1_m.24926	TRINITY_DN91652_c4_g1_m.24926 Elongation factor 2 (Fragment)	String	CAMK/CAMKL
		PREDICTED: 60S ribosomal protein L14-1-like [Musa acuminata subsp. malaccensis]	QMNFKRLSLTDIKID	TRINITY_DN97922_c1_g1_m.32767	TRINITY_DN97922_c1_g1_m.32767 40S ribosomal protein S6	String	CAMK/CAMKL
279	TRINITY_DN83167_c1_g1_m.20376-302T	PREDICTED: transcription initiation factor IIA subunit 1-like [Phoenix dactylifera]	APTPLVGTPKPTKNE	TRINITY_DN102134_c1_g3_m.4030	TRINITY_DN102134_c1_g3_m.4030 DNA-directed RNA polymerase E subunit 1	String	CMGC/MAPK
280	TRINITY_DN83266_c0_g1_m.20420-236S	PREDICTED: ruBisCO large subunit-binding protein subunit alpha [Musa acuminata subsp. malaccensis]	EIDRGYVSPQFVTNP	TRINITY_DN101438_c0_g1_m.2694	TRINITY_DN101438_c0_g1_m.2694 Glucose-6-phosphate isomerase	String	CMGC/MAPK
		PREDICTED: ruBisCO large subunit-binding protein subunit alpha [Musa acuminata subsp. malaccensis]	EIDRGYVSPQFVTNP	TRINITY_DN90448_c0_g1_m.23891	TRINITY_DN90448_c0_g1_m.23891 Matrin-type domain-containing protein	String	CMGC/CDK
281	TRINITY_DN83574_c0_g1_m.20510-255S	PREDICTED: T-complex protein 1 subunit beta [Phoenix dactylifera]	GARVRVDSMAKVAEI	TRINITY_DN102956_c1_g1_m.5775	TRINITY_DN102956_c1_g1_m.5775 Protein phosphatase 2C and cyclic nucleotide-binding/kinase domain-containing protein	String	AGC/PKA
		PREDICTED: T-complex protein 1 subunit beta [Phoenix dactylifera]	GARVRVDSMAKVAEI	TRINITY_DN105352_c0_g1_m.11107	TRINITY_DN105352_c0_g1_m.11107 Putative methionine--tRNA ligase	String	CAMK/CAMKL
		PREDICTED: T-complex protein 1 subunit beta [Phoenix dactylifera]	GARVRVDSMAKVAEI	TRINITY_DN105780_c1_g2_m.12012	TRINITY_DN105780_c1_g2_m.12012 Protein FIZZY-RELATED 2	String	CAMK/CAMKL
		PREDICTED: T-complex protein 1 subunit beta [Phoenix dactylifera]	GARVRVDSMAKVAEI	TRINITY_DN91652_c3_g3_m.24922	TRINITY_DN91652_c3_g3_m.24922 Elongation factor 2	String	CAMK/CAMKL
		PREDICTED: T-complex protein 1 subunit beta [Phoenix dactylifera]	GARVRVDSMAKVAEI	TRINITY_DN91652_c4_g1_m.24926	TRINITY_DN91652_c4_g1_m.24926 Elongation factor 2 (Fragment)	String	CAMK/CAMKL
		PREDICTED: T-complex protein 1 subunit beta [Phoenix dactylifera]	GARVRVDSMAKVAEI	TRINITY_DN95147_c0_g1_m.28684	TRINITY_DN95147_c0_g1_m.28684 Mitogen-activated protein kinase kinase kinase YODA	String	STE/STE20
		PREDICTED: T-complex protein 1 subunit beta [Phoenix dactylifera]	GARVRVDSMAKVAEI	TRINITY_DN97922_c1_g1_m.32767	TRINITY_DN97922_c1_g1_m.32767 40S ribosomal protein S6	String	CAMK/CAMKL
		PREDICTED: T-complex protein 1 subunit beta [Phoenix dactylifera]	GARVRVDSMAKVAEI	TRINITY_DN99288_c0_g1_m.34987	TRINITY_DN99288_c0_g1_m.34987 Protein FIZZY-RELATED 2	String	CAMK/CAMKL
282	TRINITY_DN83574_c0_g1_m.20510-55S	PREDICTED: T-complex protein 1 subunit beta [Phoenix dactylifera]	QSTGRGRSVTVTNDG	TRINITY_DN102956_c1_g1_m.5775	TRINITY_DN102956_c1_g1_m.5775 Protein phosphatase 2C and cyclic nucleotide-binding/kinase domain-containing protein	String	AGC/PKA
		PREDICTED: T-complex protein 1 subunit beta [Phoenix dactylifera]	QSTGRGRSVTVTNDG	TRINITY_DN127241_c0_g1_m.14296	TRINITY_DN127241_c0_g1_m.14296 HGTP_anticodon domain-containing protein	String	AGC/DMPK
		PREDICTED: T-complex protein 1 subunit beta [Phoenix dactylifera]	QSTGRGRSVTVTNDG	TRINITY_DN95147_c0_g1_m.28684	TRINITY_DN95147_c0_g1_m.28684 Mitogen-activated protein kinase kinase kinase YODA	String	STE/STE20
		PREDICTED: T-complex protein 1 subunit beta [Phoenix dactylifera]	QSTGRGRSVTVTNDG	TRINITY_DN97942_c0_g1_m.32801	TRINITY_DN97942_c0_g1_m.32801 Glycine--tRNA ligase 1, mitochondrial	String	AGC/DMPK
283	TRINITY_DN83582_c0_g2_m.20512-14S	vacuole protein [Arabidopsis thaliana]	SGEASRHSPPILPPS	TRINITY_DN69372_c0_g1_m.18009	TRINITY_DN69372_c0_g1_m.18009 Pentatricopeptide repeat-containing protein	String	CMGC/CDK
		vacuole protein [Arabidopsis thaliana]	SGEASRHSPPILPPS	TRINITY_DN85012_c0_g1_m.20947	TRINITY_DN85012_c0_g1_m.20947 E3 ubiquitin-protein ligase SIS3	String	TKL/IRAK
		vacuole protein [Arabidopsis thaliana]	SGEASRHSPPILPPS	TRINITY_DN92961_c0_g1_m.26148	TRINITY_DN92961_c0_g1_m.26148 Ras-related protein RABB1c	String	TKL/IRAK
284	TRINITY_DN83712_c0_g1_m.20550-167T	PREDICTED: N-alpha-acetyltransferase 20 [Erythranthe guttata]	IPLKRPITPDELEYD	TRINITY_DN105072_c0_g2_m.10469	TRINITY_DN105072_c0_g2_m.10469 Transmembrane 9 superfamily member	String	CAMK/CAMKL
		PREDICTED: N-alpha-acetyltransferase 20 [Erythranthe guttata]	IPLKRPITPDELEYD	TRINITY_DN93103_c0_g1_m.26271	TRINITY_DN93103_c0_g1_m.26271 N-acetyltransferase domain-containing protein	String	CMGC/MAPK
285	TRINITY_DN84195_c0_g1_m.20723-28T	mediator of RNA polymerase II transcription subunit 28 [Ananas comosus]	LPRSLPTTPLSLQNK	TRINITY_DN95432_c0_g1_m.29134	TRINITY_DN95432_c0_g1_m.29134 Cyclin-dependent kinase E-1	String	CMGC/CDK
286	TRINITY_DN84351_c0_g1_m.20770-124S	lipase family protein [Populus trichocarpa]	SRFSHASSFSRTSKR	TRINITY_DN102440_c1_g1_m.4681	TRINITY_DN102440_c1_g1_m.4681 Kinesin-like protein	String	STE/STE11
		lipase family protein [Populus trichocarpa]	SRFSHASSFSRTSKR	TRINITY_DN102440_c1_g2_m.4684	TRINITY_DN102440_c1_g2_m.4684 Kinesin-like protein	String	STE/STE11
		lipase family protein [Populus trichocarpa]	SRFSHASSFSRTSKR	TRINITY_DN102530_c1_g1_m.4909	TRINITY_DN102530_c1_g1_m.4909 Mitogen-activated protein kinase kinase kinase YODA	String	STE/STE11
287	TRINITY_DN84490_c0_g1_m.20804-118S	PREDICTED: soluble inorganic pyrophosphatase 4-like [Musa acuminata subsp. malaccensis]	PLNERILSSLSRRSV	TRINITY_DN102956_c1_g1_m.5775	TRINITY_DN102956_c1_g1_m.5775 Protein phosphatase 2C and cyclic nucleotide-binding/kinase domain-containing protein	String	AGC/PKA
		PREDICTED: soluble inorganic pyrophosphatase 4-like [Musa acuminata subsp. malaccensis]	PLNERILSSLSRRSV	TRINITY_DN87886_c0_g1_m.22253	TRINITY_DN87886_c0_g1_m.22253 Plasma membrane ATPase	String	TKL/IRAK
		PREDICTED: soluble inorganic pyrophosphatase 4-like [Musa acuminata subsp. malaccensis]	PLNERILSSLSRRSV	TRINITY_DN89645_c0_g1_m.23252	TRINITY_DN89645_c0_g1_m.23252 SUMO-activating enzyme subunit 1A	String	TKL/IRAK
		PREDICTED: soluble inorganic pyrophosphatase 4-like [Musa acuminata subsp. malaccensis]	PLNERILSSLSRRSV	TRINITY_DN93345_c0_g1_m.26537	TRINITY_DN93345_c0_g1_m.26537 Plasma membrane ATPase	String	TKL/IRAK
		PREDICTED: soluble inorganic pyrophosphatase 4-like [Musa acuminata subsp. malaccensis]	PLNERILSSLSRRSV	TRINITY_DN99867_c2_g1_m.35947	TRINITY_DN99867_c2_g1_m.35947 Plasma membrane ATPase	String	TKL/IRAK
288	TRINITY_DN85014_c0_g1_m.20951-97S	PREDICTED: LOW QUALITY PROTEIN: delta(3,5)-Delta(2,4)-dienoyl-CoA isomerase, peroxisomal [Elaeis guineensis]	RSLTPSPSPSPSPSP	TRINITY_DN104143_c3_g1_m.8384	TRINITY_DN104143_c3_g1_m.8384 U3 small nucleolar RNA-associated protein 11	String	TKL/MLK
		PREDICTED: LOW QUALITY PROTEIN: delta(3,5)-Delta(2,4)-dienoyl-CoA isomerase, peroxisomal [Elaeis guineensis]	RSLTPSPSPSPSPSP	TRINITY_DN92428_c0_g2_m.25633	TRINITY_DN92428_c0_g2_m.25633 Acyl-CoA-binding domain-containing protein 2	String	TKL/MLK
289	TRINITY_DN85345_c0_g1_m.21072-108S	remorin 4.1-like isoform X1 [Asparagus officinalis]	AGEESDASPTFKKMP	TRINITY_DN102174_c1_g1_m.4110	TRINITY_DN102174_c1_g1_m.4110 MACPF domain-containing protein	String	CMGC/CDK
290	TRINITY_DN85441_c0_g1_m.21101-99S	PREDICTED: THUMP domain-containing protein 1 homolog [Elaeis guineensis]	FKDSDSSSDEDEPLL	TRINITY_DN98452_c0_g3_m.33642	TRINITY_DN98452_c0_g3_m.33642 Integrase catalytic domain-containing protein	String	Other/ULK
291	TRINITY_DN86017_c0_g1_m.21358-126S	PREDICTED: SNF1-related protein kinase regulatory subunit gamma-1-like [Phoenix dactylifera]	ASEKGSGSPIKGPIT	TRINITY_DN102370_c0_g1_m.4515	TRINITY_DN102370_c0_g1_m.4515 Dol-P-Glc:Glc(2)Man(9)GlcNAc(2)-PP-Dol alpha-1,2-glucosyltransferase	String	TKL/IRAK
		PREDICTED: SNF1-related protein kinase regulatory subunit gamma-1-like [Phoenix dactylifera]	ASEKGSGSPIKGPIT	TRINITY_DN84608_c1_g1_m.20835	TRINITY_DN84608_c1_g1_m.20835 L-type lectin-domain containing receptor kinase IX.1	String	TKL/IRAK
292	TRINITY_DN86029_c0_g1_m.21364-126S	PREDICTED: dehydration-responsive element-binding protein 1C [Elaeis guineensis]	PIPPAPASPRSIQRA	TRINITY_DN91359_c1_g1_m.24668	TRINITY_DN91359_c1_g1_m.24668 Myb-related protein 305	String	CMGC/DYRK
293	TRINITY_DN86110_c0_g1_m.21402-352T	PREDICTED: malonyl CoA-acyl carrier protein transacylase [Gossypium arboreum]	LAATEIRTPRIPVIS	TRINITY_DN104981_c0_g1_m.10262	TRINITY_DN104981_c0_g1_m.10262 Methylcrotonoyl-CoA carboxylase subunit alpha, mitochondrial	String	TKL/MLK
		PREDICTED: malonyl CoA-acyl carrier protein transacylase [Gossypium arboreum]	LAATEIRTPRIPVIS	TRINITY_DN95897_c0_g1_m.29749	TRINITY_DN95897_c0_g1_m.29749 Biotin carboxylase	String	TKL/MLK
294	TRINITY_DN86474_c0_g1_m.21593-7S	PREDICTED: probable calcium-binding protein CML27 [Phoenix dactylifera]	*PSFRLRSPSLNSVR	TRINITY_DN102956_c1_g1_m.5775	TRINITY_DN102956_c1_g1_m.5775 Protein phosphatase 2C and cyclic nucleotide-binding/kinase domain-containing protein	String	AGC/PKA
		PREDICTED: probable calcium-binding protein CML27 [Phoenix dactylifera]	*PSFRLRSPSLNSVR	TRINITY_DN87658_c0_g1_m.22136	TRINITY_DN87658_c0_g1_m.22136 Putative calcium-binding protein CML7	String	CAMK/CAMK1
295	TRINITY_DN86703_c0_g1_m.21707-1033T	PREDICTED: acetyl-CoA carboxylase 1 [Elaeis guineensis]	EEGERVSTPRRKNAI	TRINITY_DN101438_c0_g1_m.2694	TRINITY_DN101438_c0_g1_m.2694 Glucose-6-phosphate isomerase	String	CMGC/MAPK
296	TRINITY_DN87288_c0_g1_m.21974-179S	PREDICTED: ras-related protein RABA5c, partial [Vitis vinifera]	YNNISRKSLNSDSYK	TRINITY_DN102956_c1_g1_m.5775	TRINITY_DN102956_c1_g1_m.5775 Protein phosphatase 2C and cyclic nucleotide-binding/kinase domain-containing protein	String	AGC/PKA
297	TRINITY_DN87390_c0_g1_m.22020-287S	PREDICTED: high mobility group B protein 10 [Nelumbo nucifera]	EEHSLSKSNSCNLYF	TRINITY_DN105447_c1_g1_m.11327	TRINITY_DN105447_c1_g1_m.11327 SWI/SNF-related matrix-associated actin-dependent regulator of chromatin subfamily A member 3-like 3	String	Other/ULK
298	TRINITY_DN87476_c0_g2_m.22051-547S	protein transport protein SEC23 [Asparagus officinalis]	FKLAHYDSGSPVSRF	TRINITY_DN89163_c0_g1_m.22944	TRINITY_DN89163_c0_g1_m.22944 SEC12-like protein 1	String	TKL/IRAK
		protein transport protein SEC23 [Asparagus officinalis]	FKLAHYDSGSPVSRF	TRINITY_DN99865_c4_g1_m.35943	TRINITY_DN99865_c4_g1_m.35943 Coatomer subunit beta'	String	TKL/IRAK
299	TRINITY_DN87634_c0_g1_m.22113-61S	PREDICTED: copper transporter 5.1-like [Phoenix dactylifera]	LSKSNPSSLEIPLLA	TRINITY_DN101592_c0_g1_m.3011	TRINITY_DN101592_c0_g1_m.3011 protein trichome birefringence-like 13	String	CK1/CK1
300	TRINITY_DN87740_c0_g3_m.22174-111S	cellulose synthase A catalytic subunit 9 [UDP-forming] [Asparagus officinalis]	RVHPYPVSEPGSERW	TRINITY_DN103887_c0_g1_m.7835	TRINITY_DN103887_c0_g1_m.7835 Endoglucanase	String	TKL/IRAK
		cellulose synthase A catalytic subunit 9 [UDP-forming] [Asparagus officinalis]	RVHPYPVSEPGSERW	TRINITY_DN93609_c0_g1_m.26853	TRINITY_DN93609_c0_g1_m.26853 PMR5N domain-containing protein	String	TKL/IRAK
		cellulose synthase A catalytic subunit 9 [UDP-forming] [Asparagus officinalis]	RVHPYPVSEPGSERW	TRINITY_DN94646_c0_g1_m.28099	TRINITY_DN94646_c0_g1_m.28099 Guanine nucleotide exchange factor LTE1	String	TKL/IRAK
		cellulose synthase A catalytic subunit 9 [UDP-forming] [Asparagus officinalis]	RVHPYPVSEPGSERW	TRINITY_DN96608_c0_g1_m.30801	TRINITY_DN96608_c0_g1_m.30801 Putative receptor-like serine/threonine-protein kinase	String	TKL/IRAK
301	TRINITY_DN87748_c0_g1_m.22185-10S	PREDICTED: probable protein arginine N-methyltransferase 1 [Elaeis guineensis]	RRKGGNKSPASISEK	TRINITY_DN105601_c0_g3_m.11636	TRINITY_DN105601_c0_g3_m.11636 NUC173 domain-containing protein	String	CMGC/CDK
302	TRINITY_DN87886_c0_g1_m.22253-889T	ATPase 11, plasma membrane-type [Asparagus officinalis]	KWAHAQRTLHGLQPP	TRINITY_DN104159_c1_g3_m.8413	TRINITY_DN104159_c1_g3_m.8413 Potassium transporter	String	Other/WNK
		ATPase 11, plasma membrane-type [Asparagus officinalis]	KWAHAQRTLHGLQPP	TRINITY_DN96865_c0_g1_m.31169	TRINITY_DN96865_c0_g1_m.31169 Potassium transporter	String	Other/WNK
303	TRINITY_DN88061_c0_g1_m.22326-166T	PREDICTED: betaine aldehyde dehydrogenase 2-like [Musa acuminata subsp. malaccensis]	SLDGKQRTPVSVPLQ	TRINITY_DN101438_c0_g1_m.2694	TRINITY_DN101438_c0_g1_m.2694 Glucose-6-phosphate isomerase	String	CMGC/MAPK
304	TRINITY_DN88077_c0_g1_m.22337-46S	PREDICTED: calcium-binding protein CML42 [Elaeis guineensis]	SPSFRLRSPSLNSLR	TRINITY_DN102956_c1_g1_m.5775	TRINITY_DN102956_c1_g1_m.5775 Protein phosphatase 2C and cyclic nucleotide-binding/kinase domain-containing protein	String	AGC/PKA
		PREDICTED: calcium-binding protein CML42 [Elaeis guineensis]	SPSFRLRSPSLNSLR	TRINITY_DN87658_c0_g1_m.22136	TRINITY_DN87658_c0_g1_m.22136 Putative calcium-binding protein CML7	String	CAMK/CAMK1
305	TRINITY_DN88077_c0_g1_m.22337-48S	PREDICTED: calcium-binding protein CML42 [Elaeis guineensis]	SFRLRSPSLNSLRLH	TRINITY_DN100810_c0_g1_m.1481	TRINITY_DN100810_c0_g1_m.1481 Non-specific serine/threonine protein kinase	String	CAMK/CAMKL
		PREDICTED: calcium-binding protein CML42 [Elaeis guineensis]	SFRLRSPSLNSLRLH	TRINITY_DN101851_c2_g3_m.3485	TRINITY_DN101851_c2_g3_m.3485 Non-specific serine/threonine protein kinase	String	CAMK/CAMKL
		PREDICTED: calcium-binding protein CML42 [Elaeis guineensis]	SFRLRSPSLNSLRLH	TRINITY_DN102956_c1_g1_m.5775	TRINITY_DN102956_c1_g1_m.5775 Protein phosphatase 2C and cyclic nucleotide-binding/kinase domain-containing protein	String	AGC/PKA
		PREDICTED: calcium-binding protein CML42 [Elaeis guineensis]	SFRLRSPSLNSLRLH	TRINITY_DN87658_c0_g1_m.22136	TRINITY_DN87658_c0_g1_m.22136 Putative calcium-binding protein CML7	String	CAMK/CAMK1
306	TRINITY_DN88222_c0_g1_m.22415-112S	malate dehydrogenase [Asparagus officinalis]	KNVSIYKSQASALEQ	TRINITY_DN103279_c5_g2_m.6464	TRINITY_DN103279_c5_g2_m.6464 Nitrate reductase [NAD(P)H]	String	TKL/IRAK
		malate dehydrogenase [Asparagus officinalis]	KNVSIYKSQASALEQ	TRINITY_DN104344_c3_g4_m.8784	TRINITY_DN104344_c3_g4_m.8784 Triosephosphate isomerase, cytosolic	String	TKL/IRAK
		malate dehydrogenase [Asparagus officinalis]	KNVSIYKSQASALEQ	TRINITY_DN116059_c0_g1_m.13447	TRINITY_DN116059_c0_g1_m.13447 Triose phosphate isomerase4	String	TKL/IRAK
		malate dehydrogenase [Asparagus officinalis]	KNVSIYKSQASALEQ	TRINITY_DN53866_c0_g1_m.16804	TRINITY_DN53866_c0_g1_m.16804 Aspartate aminotransferase	String	TKL/IRAK
		malate dehydrogenase [Asparagus officinalis]	KNVSIYKSQASALEQ	TRINITY_DN90172_c0_g2_m.23664	TRINITY_DN90172_c0_g2_m.23664 3-oxoacyl-[acyl-carrier-protein] reductase	String	TKL/IRAK
		malate dehydrogenase [Asparagus officinalis]	KNVSIYKSQASALEQ	TRINITY_DN93605_c0_g1_m.26848	TRINITY_DN93605_c0_g1_m.26848 Aspartate aminotransferase, chloroplastic	String	TKL/IRAK
		malate dehydrogenase [Asparagus officinalis]	KNVSIYKSQASALEQ	TRINITY_DN96051_c0_g1_m.29985	TRINITY_DN96051_c0_g1_m.29985 Triosephosphate isomerase, chloroplastic	String	TKL/IRAK
		malate dehydrogenase [Asparagus officinalis]	KNVSIYKSQASALEQ	TRINITY_DN96247_c1_g1_m.30267	TRINITY_DN96247_c1_g1_m.30267 Putative phosphoenolpyruvate carboxylase (Fragment)	String	TKL/IRAK
		malate dehydrogenase [Asparagus officinalis]	KNVSIYKSQASALEQ	TRINITY_DN96518_c1_g6_m.30664	TRINITY_DN96518_c1_g6_m.30664 Aldehyde dehydrogenase	String	TKL/IRAK
		malate dehydrogenase [Asparagus officinalis]	KNVSIYKSQASALEQ	TRINITY_DN97066_c1_g1_m.31437	TRINITY_DN97066_c1_g1_m.31437 Phosphoenolpyruvate carboxylase	String	TKL/IRAK
		malate dehydrogenase [Asparagus officinalis]	KNVSIYKSQASALEQ	TRINITY_DN97843_c0_g1_m.32632	TRINITY_DN97843_c0_g1_m.32632 Aspartate aminotransferase	String	TKL/IRAK
		malate dehydrogenase [Asparagus officinalis]	KNVSIYKSQASALEQ	TRINITY_DN99047_c0_g1_m.34581	TRINITY_DN99047_c0_g1_m.34581 Aldehyde dehydrogenase	String	TKL/IRAK
307	TRINITY_DN88391_c0_g1_m.22514-186S	PREDICTED: coatomer subunit delta-2 [Elaeis guineensis]	KGGFMSLSGSKNFSD	TRINITY_DN96100_c4_g23_m.30033	TRINITY_DN96100_c4_g23_m.30033 Putative cytosolic iron-sulfur protein assembly protein CIAO1 like	String	STE/STE11
308	TRINITY_DN88398_c0_g1_m.22517-91S	PREDICTED: mitochondrial import inner membrane translocase subunit TIM8-like [Elaeis guineensis]	GTPGSKFSSGETSCL	TRINITY_DN101014_c0_g1_m.1846	TRINITY_DN101014_c0_g1_m.1846 Mitochondrial import inner membrane translocase subunit TIM50	String	TKL/MLK
		PREDICTED: mitochondrial import inner membrane translocase subunit TIM8-like [Elaeis guineensis]	GTPGSKFSSGETSCL	TRINITY_DN78824_c0_g1_m.19322	TRINITY_DN78824_c0_g1_m.19322 L51_S25_CI-B8 domain-containing protein	String	CMGC/CK2
309	TRINITY_DN88426_c0_g1_m.22530-396S	PREDICTED: light-inducible protein CPRF2-like [Elaeis guineensis]	PSMQRVASLEHLQQR	TRINITY_DN117601_c0_g1_m.13556	TRINITY_DN117601_c0_g1_m.13556 Non-specific serine/threonine protein kinase	String	CAMK/CAMKL
310	TRINITY_DN88426_c0_g1_m.22530-69S	PREDICTED: light-inducible protein CPRF2-like [Elaeis guineensis]	PNRDPKSSPICNESA	TRINITY_DN100734_c0_g1_m.1346	TRINITY_DN100734_c0_g1_m.1346 Putative beta-1,4-xylosyltransferase IRX10L	String	TKL/IRAK
		PREDICTED: light-inducible protein CPRF2-like [Elaeis guineensis]	PNRDPKSSPICNESA	TRINITY_DN92316_c0_g1_m.25536	TRINITY_DN92316_c0_g1_m.25536 Scarecrow-like protein 1	String	TKL/IRAK
		PREDICTED: light-inducible protein CPRF2-like [Elaeis guineensis]	PNRDPKSSPICNESA	TRINITY_DN98565_c1_g4_m.33810	TRINITY_DN98565_c1_g4_m.33810 Developmental and secondary metabolism regulator veA like	String	TKL/IRAK
311	TRINITY_DN88442_c0_g1_m.22542-187S	PREDICTED: U2 small nuclear ribonucleoprotein A'-like [Phoenix dactylifera]	TPVEATNSADSSKEE	TRINITY_DN101937_c0_g1_m.3630	TRINITY_DN101937_c0_g1_m.3630 Dynein assembly factor with WDR repeat domains 1	String	Atypical/RIO
312	TRINITY_DN88584_c0_g1_m.22618-492S	transcriptional corepressor LEUNIG_HOMOLOG isoform X4 [Asparagus officinalis]	IFAALKRSPVEHNPE	TRINITY_DN112898_c0_g1_m.13186	TRINITY_DN112898_c0_g1_m.13186 Subtilisin-like protease	String	CMGC/CDK
313	TRINITY_DN88759_c0_g1_m.22717-120S	PREDICTED: serine/arginine-rich splicing factor SR45a [Phoenix dactylifera]	YSPPPRYSPYAGRSR	TRINITY_DN96843_c0_g1_m.31145	TRINITY_DN96843_c0_g1_m.31145 U1 small nuclear ribonucleoprotein 70 kDa	String	TKL/IRAK
314	TRINITY_DN88882_c0_g1_m.22797-92S	PREDICTED: calcium-dependent protein kinase 10-like [Elaeis guineensis]	IHGKRISSAGLLGSV	TRINITY_DN102956_c1_g1_m.5775	TRINITY_DN102956_c1_g1_m.5775 Protein phosphatase 2C and cyclic nucleotide-binding/kinase domain-containing protein	String	AGC/PKA
315	TRINITY_DN89149_c2_g1_m.22940-128S	PREDICTED: glycine-rich RNA-binding protein GRP1A-like [Nelumbo nucifera]	GGYGGGRSDGGYSRG	TRINITY_DN93986_c0_g1_m.27300	TRINITY_DN93986_c0_g1_m.27300 ATP-dependent zinc metalloprotease FTSH 1, chloroplastic	String	CK1/CK1
		PREDICTED: glycine-rich RNA-binding protein GRP1A-like [Nelumbo nucifera]	GGYGGGRSDGGYSRG	TRINITY_DN94362_c0_g1_m.27735	TRINITY_DN94362_c0_g1_m.27735 ATP-dependent zinc metalloprotease FTSH 2, chloroplastic	String	CK1/CK1
316	TRINITY_DN89149_c2_g1_m.22940-152S	PREDICTED: glycine-rich RNA-binding protein GRP1A-like [Nelumbo nucifera]	YDGGSRYSGGGGGSD	TRINITY_DN93986_c0_g1_m.27300	TRINITY_DN93986_c0_g1_m.27300 ATP-dependent zinc metalloprotease FTSH 1, chloroplastic	String	CK1/CK1
		PREDICTED: glycine-rich RNA-binding protein GRP1A-like [Nelumbo nucifera]	YDGGSRYSGGGGGSD	TRINITY_DN94362_c0_g1_m.27735	TRINITY_DN94362_c0_g1_m.27735 ATP-dependent zinc metalloprotease FTSH 2, chloroplastic	String	CK1/CK1
317	TRINITY_DN89149_c2_g1_m.22940-158S	PREDICTED: glycine-rich RNA-binding protein GRP1A-like [Nelumbo nucifera]	YSGGGGGSDGNWRN*	TRINITY_DN93986_c0_g1_m.27300	TRINITY_DN93986_c0_g1_m.27300 ATP-dependent zinc metalloprotease FTSH 1, chloroplastic	String	CK1/CK1
		PREDICTED: glycine-rich RNA-binding protein GRP1A-like [Nelumbo nucifera]	YSGGGGGSDGNWRN*	TRINITY_DN94362_c0_g1_m.27735	TRINITY_DN94362_c0_g1_m.27735 ATP-dependent zinc metalloprotease FTSH 2, chloroplastic	String	CK1/CK1
318	TRINITY_DN89231_c1_g1_m.22993-64S	WD repeat-containing protein 43-like [Asparagus officinalis]	LASLELLSDSGAKNA	TRINITY_DN101490_c4_g1_m.2804	TRINITY_DN101490_c4_g1_m.2804 U3 small nucleolar RNA-associated protein 18 like	String	Atypical/TAF1
		WD repeat-containing protein 43-like [Asparagus officinalis]	LASLELLSDSGAKNA	TRINITY_DN102172_c1_g1_m.4102	TRINITY_DN102172_c1_g1_m.4102 Putative rRNA methyltransferase	String	TKL/RIPK
		WD repeat-containing protein 43-like [Asparagus officinalis]	LASLELLSDSGAKNA	TRINITY_DN104626_c4_g1_m.9414	TRINITY_DN104626_c4_g1_m.9414 Serine/threonine-protein kinase RIO1	String	Atypical/RIO
		WD repeat-containing protein 43-like [Asparagus officinalis]	LASLELLSDSGAKNA	TRINITY_DN105336_c1_g1_m.11066	TRINITY_DN105336_c1_g1_m.11066 serine/threonine-protein kinase rio2	String	Atypical/RIO
319	TRINITY_DN89246_c0_g1_m.22998-243S	PREDICTED: eukaryotic translation initiation factor 3 subunit F isoform X2 [Elaeis guineensis]	LSSLPKISPATFDKV	TRINITY_DN95077_c0_g3_m.28593	TRINITY_DN95077_c0_g3_m.28593 60S ribosomal protein L21-1	String	CMGC/CDK
		PREDICTED: eukaryotic translation initiation factor 3 subunit F isoform X2 [Elaeis guineensis]	LSSLPKISPATFDKV	TRINITY_DN95281_c0_g1_m.28898	TRINITY_DN95281_c0_g1_m.28898 Cyclin-dependent kinase G-2	String	CMGC/CDK
		PREDICTED: eukaryotic translation initiation factor 3 subunit F isoform X2 [Elaeis guineensis]	LSSLPKISPATFDKV	TRINITY_DN95432_c0_g1_m.29134	TRINITY_DN95432_c0_g1_m.29134 Cyclin-dependent kinase E-1	String	CMGC/CDK
320	TRINITY_DN89436_c0_g1_m.23135-89S	PREDICTED: dehydrin COR410-like [Brachypodium distachyon]	RSHSSSSSSSSSDEE	TRINITY_DN98078_c0_g1_m.33012	TRINITY_DN98078_c0_g1_m.33012 2-amino-4-hydroxy-6-hydroxymethyldihydropteridine diphosphokinase / dihydropteroate synthase	String	TKL/IRAK
321	TRINITY_DN89436_c0_g1_m.23135-91S	PREDICTED: dehydrin COR410-like [Brachypodium distachyon]	HSSSSSSSSSDEEEE	TRINITY_DN98078_c0_g1_m.33012	TRINITY_DN98078_c0_g1_m.33012 2-amino-4-hydroxy-6-hydroxymethyldihydropteridine diphosphokinase / dihydropteroate synthase	String	TKL/IRAK
322	TRINITY_DN89446_c1_g1_m.23138-159S	PREDICTED: proteasome subunit beta type-1-like [Musa acuminata subsp. malaccensis]	VLDNQLKSPSPLLLP	TRINITY_DN86513_c0_g1_m.21621	TRINITY_DN86513_c0_g1_m.21621 Putative 26S proteasome non-ATPase regulatory subunit 7	String	CMGC/CDK
		PREDICTED: proteasome subunit beta type-1-like [Musa acuminata subsp. malaccensis]	VLDNQLKSPSPLLLP	TRINITY_DN98462_c2_g1_m.33660	TRINITY_DN98462_c2_g1_m.33660 Peroxisomal membrane protein 11C	String	CMGC/GSK
323	TRINITY_DN89446_c1_g1_m.23138-161S	PREDICTED: proteasome subunit beta type-1-like [Musa acuminata subsp. malaccensis]	DNQLKSPSPLLLPAR	TRINITY_DN86513_c0_g1_m.21621	TRINITY_DN86513_c0_g1_m.21621 Putative 26S proteasome non-ATPase regulatory subunit 7	String	CMGC/CDK
		PREDICTED: proteasome subunit beta type-1-like [Musa acuminata subsp. malaccensis]	DNQLKSPSPLLLPAR	TRINITY_DN98462_c2_g1_m.33660	TRINITY_DN98462_c2_g1_m.33660 Peroxisomal membrane protein 11C	String	CMGC/GSK
324	TRINITY_DN89782_c0_g1_m.23374-132S	PREDICTED: vesicle-associated protein 1-3 [Musa acuminata subsp. malaccensis]	YVPGSPPSPVPEETE	TRINITY_DN78165_c0_g1_m.19211	TRINITY_DN78165_c0_g1_m.19211 DEAD-box ATP-dependent RNA helicase 39	String	CMGC/CDK
325	TRINITY_DN89782_c0_g1_m.23374-143S	PREDICTED: vesicle-associated protein 1-3 [Musa acuminata subsp. malaccensis]	EETEEGSSPRSIELE	TRINITY_DN78165_c0_g1_m.19211	TRINITY_DN78165_c0_g1_m.19211 DEAD-box ATP-dependent RNA helicase 39	String	CMGC/CDK
326	TRINITY_DN90050_c0_g1_m.23536-28S	PREDICTED: RNA polymerase II transcriptional coactivator KIWI-like [Phoenix dactylifera]	AKFAKTDSDDGSGDI	TRINITY_DN97446_c0_g1_m.32034	TRINITY_DN97446_c0_g1_m.32034 KH domain-containing protein	String	CMGC/GSK
		PREDICTED: RNA polymerase II transcriptional coactivator KIWI-like [Phoenix dactylifera]	AKFAKTDSDDGSGDI	TRINITY_DN99127_c1_g1_m.34705	TRINITY_DN99127_c1_g1_m.34705 Protein Mut11	String	STE/STE20
327	TRINITY_DN90061_c0_g1_m.23558-22S	PREDICTED: probable pectin methyltransferase QUA2 [Phoenix dactylifera]	RLSDGGDSFDKLSQQ	TRINITY_DN92707_c0_g1_m.25892	TRINITY_DN92707_c0_g1_m.25892 callose synthase 3-like	String	TKL/IRAK
		PREDICTED: probable pectin methyltransferase QUA2 [Phoenix dactylifera]	RLSDGGDSFDKLSQQ	TRINITY_DN98311_c3_g1_m.33416	TRINITY_DN98311_c3_g1_m.33416 Hexosyltransferase	String	TKL/IRAK
328	TRINITY_DN90084_c0_g1_m.23590-14S	PREDICTED: 40S ribosomal protein S19-1-like [Musa acuminata subsp. malaccensis]	GRTVKDVSPHEFVKA	TRINITY_DN100058_c0_g1_m.92	TRINITY_DN100058_c0_g1_m.92 Elongation factor 1-alpha C	String	TKL/IRAK
		PREDICTED: 40S ribosomal protein S19-1-like [Musa acuminata subsp. malaccensis]	GRTVKDVSPHEFVKA	TRINITY_DN100682_c2_g1_m.1249	TRINITY_DN100682_c2_g1_m.1249 DEAD-box ATP-dependent RNA helicase 36	String	TKL/IRAK
		PREDICTED: 40S ribosomal protein S19-1-like [Musa acuminata subsp. malaccensis]	GRTVKDVSPHEFVKA	TRINITY_DN101626_c2_g6_m.3096	TRINITY_DN101626_c2_g6_m.3096 Elongation factor 1-alpha C	String	TKL/IRAK
		PREDICTED: 40S ribosomal protein S19-1-like [Musa acuminata subsp. malaccensis]	GRTVKDVSPHEFVKA	TRINITY_DN102279_c1_g2_m.4316	TRINITY_DN102279_c1_g2_m.4316 Eukaryotic translation initiation factor 3 subunit M	String	TKL/IRAK
		PREDICTED: 40S ribosomal protein S19-1-like [Musa acuminata subsp. malaccensis]	GRTVKDVSPHEFVKA	TRINITY_DN104453_c0_g1_m.9041	TRINITY_DN104453_c0_g1_m.9041 Putative UDP-N-acetylglucosamine--peptide N-acetylglucosaminyltransferase SEC	String	TKL/IRAK
		PREDICTED: 40S ribosomal protein S19-1-like [Musa acuminata subsp. malaccensis]	GRTVKDVSPHEFVKA	TRINITY_DN104653_c3_g1_m.9480	TRINITY_DN104653_c3_g1_m.9480 Elongation factor 1-alpha C	String	TKL/IRAK
		PREDICTED: 40S ribosomal protein S19-1-like [Musa acuminata subsp. malaccensis]	GRTVKDVSPHEFVKA	TRINITY_DN71863_c0_g1_m.18308	TRINITY_DN71863_c0_g1_m.18308 Ribonucloprotein	String	TKL/IRAK
		PREDICTED: 40S ribosomal protein S19-1-like [Musa acuminata subsp. malaccensis]	GRTVKDVSPHEFVKA	TRINITY_DN81345_c0_g1_m.19920	TRINITY_DN81345_c0_g1_m.19920 Elongation factor 1-alpha	String	TKL/IRAK
		PREDICTED: 40S ribosomal protein S19-1-like [Musa acuminata subsp. malaccensis]	GRTVKDVSPHEFVKA	TRINITY_DN84236_c0_g2_m.20736	TRINITY_DN84236_c0_g2_m.20736 40S ribosomal protein S10-B	String	TKL/IRAK
		PREDICTED: 40S ribosomal protein S19-1-like [Musa acuminata subsp. malaccensis]	GRTVKDVSPHEFVKA	TRINITY_DN84236_c1_g1_m.20737	TRINITY_DN84236_c1_g1_m.20737 40S ribosomal protein S10-B	String	TKL/IRAK
		PREDICTED: 40S ribosomal protein S19-1-like [Musa acuminata subsp. malaccensis]	GRTVKDVSPHEFVKA	TRINITY_DN84294_c0_g1_m.20751	TRINITY_DN84294_c0_g1_m.20751 Protein translation factor SUI1 like 2	String	TKL/IRAK
		PREDICTED: 40S ribosomal protein S19-1-like [Musa acuminata subsp. malaccensis]	GRTVKDVSPHEFVKA	TRINITY_DN90352_c0_g1_m.23814	TRINITY_DN90352_c0_g1_m.23814 Elongation factor 1-alpha	String	TKL/IRAK
		PREDICTED: 40S ribosomal protein S19-1-like [Musa acuminata subsp. malaccensis]	GRTVKDVSPHEFVKA	TRINITY_DN92138_c0_g1_m.25351	TRINITY_DN92138_c0_g1_m.25351 Ribonucloprotein	String	TKL/IRAK
		PREDICTED: 40S ribosomal protein S19-1-like [Musa acuminata subsp. malaccensis]	GRTVKDVSPHEFVKA	TRINITY_DN94020_c0_g6_m.27339	TRINITY_DN94020_c0_g6_m.27339 Elongation factor 1-alpha	String	TKL/IRAK
		PREDICTED: 40S ribosomal protein S19-1-like [Musa acuminata subsp. malaccensis]	GRTVKDVSPHEFVKA	TRINITY_DN95077_c0_g3_m.28593	TRINITY_DN95077_c0_g3_m.28593 60S ribosomal protein L21-1	String	CMGC/CDK
		PREDICTED: 40S ribosomal protein S19-1-like [Musa acuminata subsp. malaccensis]	GRTVKDVSPHEFVKA	TRINITY_DN95775_c0_g1_m.29590	TRINITY_DN95775_c0_g1_m.29590 Guanine nucleotide-binding protein subunit beta-2-like 1	String	TKL/IRAK
		PREDICTED: 40S ribosomal protein S19-1-like [Musa acuminata subsp. malaccensis]	GRTVKDVSPHEFVKA	TRINITY_DN97400_c1_g2_m.31974	TRINITY_DN97400_c1_g2_m.31974 40S ribosomal protein S10	String	TKL/IRAK
		PREDICTED: 40S ribosomal protein S19-1-like [Musa acuminata subsp. malaccensis]	GRTVKDVSPHEFVKA	TRINITY_DN98735_c0_g1_m.34067	TRINITY_DN98735_c0_g1_m.34067 Putative phenylalanine--tRNA ligase beta subunit	String	TKL/IRAK
329	TRINITY_DN90358_c0_g1_m.23825-206S	transmembrane protein, putative [Medicago truncatula]	ATRIPTNSPRF****	TRINITY_DN81714_c1_g1_m.20014	TRINITY_DN81714_c1_g1_m.20014 Zinc finger CCCH domain-containing protein 3 isoform X8	String	CMGC/GSK
330	TRINITY_DN90368_c0_g1_m.23835-178S	PREDICTED: flowering time control protein FPA isoform X1 [Elaeis guineensis]	ITLRRAFSPFGEIEK	TRINITY_DN99785_c0_g2_m.35803	TRINITY_DN99785_c0_g2_m.35803 Elongation factor 2	String	CAMK/CAMKL
331	TRINITY_DN90368_c0_g1_m.23835-272S	PREDICTED: flowering time control protein FPA isoform X1 [Elaeis guineensis]	HGDERFESPVRDFHR	TRINITY_DN99785_c0_g2_m.35803	TRINITY_DN99785_c0_g2_m.35803 Elongation factor 2	String	CAMK/CAMKL
332	TRINITY_DN90419_c0_g1_m.23874-129S	PREDICTED: plant UBX domain-containing protein 4-like [Phoenix dactylifera]	RRSSGPGSGSDSDEP	TRINITY_DN103856_c1_g1_m.7768	TRINITY_DN103856_c1_g1_m.7768 Cell division control protein 48 like B	String	CK1/CK1
		PREDICTED: plant UBX domain-containing protein 4-like [Phoenix dactylifera]	RRSSGPGSGSDSDEP	TRINITY_DN104086_c0_g3_m.8258	TRINITY_DN104086_c0_g3_m.8258 ATPase family AAA domain-containing protein 1-A isoform X3	String	CK1/CK1
		PREDICTED: plant UBX domain-containing protein 4-like [Phoenix dactylifera]	RRSSGPGSGSDSDEP	TRINITY_DN94547_c2_g2_m.27971	TRINITY_DN94547_c2_g2_m.27971 Cell division cycle protein 48 like	String	CK1/CK1
333	TRINITY_DN90419_c0_g1_m.23874-280S	PREDICTED: plant UBX domain-containing protein 4-like [Phoenix dactylifera]	PEPVKRLSPFQGVGR	TRINITY_DN101095_c2_g2_m.2010	TRINITY_DN101095_c2_g2_m.2010 Serine/threonine-protein kinase Aurora-3	String	Other/Aur
		PREDICTED: plant UBX domain-containing protein 4-like [Phoenix dactylifera]	PEPVKRLSPFQGVGR	TRINITY_DN90190_c0_g2_m.23687	TRINITY_DN90190_c0_g2_m.23687 Serine/threonine-protein kinase Aurora-1	String	Other/Aur
334	TRINITY_DN90539_c0_g1_m.23963-85S	S-formylglutathione hydrolase-like isoform X2 [Asparagus officinalis]	ALVAPDTSPRGLNID	TRINITY_DN101438_c0_g1_m.2694	TRINITY_DN101438_c0_g1_m.2694 Glucose-6-phosphate isomerase	String	CMGC/MAPK
		S-formylglutathione hydrolase-like isoform X2 [Asparagus officinalis]	ALVAPDTSPRGLNID	TRINITY_DN112898_c0_g1_m.13186	TRINITY_DN112898_c0_g1_m.13186 Subtilisin-like protease	String	CMGC/CDK
335	TRINITY_DN90683_c1_g1_m.24075-191T	PREDICTED: vesicle-associated protein 1-2-like isoform X1 [Gossypium arboreum]	KWNEEKSTSIQHSLT	TRINITY_DN86995_c0_g1_m.21844	TRINITY_DN86995_c0_g1_m.21844 Oxysterol-binding protein-related protein 1C	String	Other/TTK
		PREDICTED: vesicle-associated protein 1-2-like isoform X1 [Gossypium arboreum]	KWNEEKSTSIQHSLT	TRINITY_DN94387_c0_g1_m.27787	TRINITY_DN94387_c0_g1_m.27787 Oxysterol-binding protein-related protein 3A	String	Other/TTK
		PREDICTED: vesicle-associated protein 1-2-like isoform X1 [Gossypium arboreum]	KWNEEKSTSIQHSLT	TRINITY_DN95298_c0_g1_m.28918	TRINITY_DN95298_c0_g1_m.28918 Oxysterol-binding protein-related protein 1D	String	Other/TTK
		PREDICTED: vesicle-associated protein 1-2-like isoform X1 [Gossypium arboreum]	KWNEEKSTSIQHSLT	TRINITY_DN99627_c0_g2_m.35529	TRINITY_DN99627_c0_g2_m.35529 Oxysterol-binding protein-related protein 2A	String	Other/TTK
336	TRINITY_DN90683_c1_g1_m.24075-192S	PREDICTED: vesicle-associated protein 1-2-like isoform X1 [Gossypium arboreum]	WNEEKSTSIQHSLTE	TRINITY_DN86995_c0_g1_m.21844	TRINITY_DN86995_c0_g1_m.21844 Oxysterol-binding protein-related protein 1C	String	Other/TTK
		PREDICTED: vesicle-associated protein 1-2-like isoform X1 [Gossypium arboreum]	WNEEKSTSIQHSLTE	TRINITY_DN94387_c0_g1_m.27787	TRINITY_DN94387_c0_g1_m.27787 Oxysterol-binding protein-related protein 3A	String	Other/TTK
		PREDICTED: vesicle-associated protein 1-2-like isoform X1 [Gossypium arboreum]	WNEEKSTSIQHSLTE	TRINITY_DN95298_c0_g1_m.28918	TRINITY_DN95298_c0_g1_m.28918 Oxysterol-binding protein-related protein 1D	String	Other/TTK
		PREDICTED: vesicle-associated protein 1-2-like isoform X1 [Gossypium arboreum]	WNEEKSTSIQHSLTE	TRINITY_DN99627_c0_g2_m.35529	TRINITY_DN99627_c0_g2_m.35529 Oxysterol-binding protein-related protein 2A	String	Other/TTK
337	TRINITY_DN90721_c0_g1_m.24107-71S	PREDICTED: proteasome subunit beta type-6 [Musa acuminata subsp. malaccensis]	DNIYVCRSGSAADSQ	TRINITY_DN72606_c0_g1_m.18420	TRINITY_DN72606_c0_g1_m.18420 Ubiquitin-60S ribosomal protein L40	String	TKL/RAF
338	TRINITY_DN90837_c0_g1_m.24207-28S	PREDICTED: 60S ribosomal protein L24 [Brachypodium distachyon]	IRFVRGDSQVFLFSN	TRINITY_DN72606_c0_g1_m.18420	TRINITY_DN72606_c0_g1_m.18420 Ubiquitin-60S ribosomal protein L40	String	TKL/RAF
		PREDICTED: 60S ribosomal protein L24 [Brachypodium distachyon]	IRFVRGDSQVFLFSN	TRINITY_DN80819_c0_g1_m.19782	TRINITY_DN80819_c0_g1_m.19782 Ubiquitin-NEDD8-like protein RUB1	String	TKL/RAF
		PREDICTED: 60S ribosomal protein L24 [Brachypodium distachyon]	IRFVRGDSQVFLFSN	TRINITY_DN86255_c0_g1_m.21498	TRINITY_DN86255_c0_g1_m.21498 Eukaryotic translation initiation factor 3 subunit H	String	TKL/RAF
		PREDICTED: 60S ribosomal protein L24 [Brachypodium distachyon]	IRFVRGDSQVFLFSN	TRINITY_DN89695_c0_g1_m.23303	TRINITY_DN89695_c0_g1_m.23303 Ubiquitin-40S ribosomal protein S27a	String	TKL/RAF
		PREDICTED: 60S ribosomal protein L24 [Brachypodium distachyon]	IRFVRGDSQVFLFSN	TRINITY_DN90633_c1_g4_m.24024	TRINITY_DN90633_c1_g4_m.24024 Polyubiquitin-like protein	String	TKL/RAF
		PREDICTED: 60S ribosomal protein L24 [Brachypodium distachyon]	IRFVRGDSQVFLFSN	TRINITY_DN91652_c3_g3_m.24922	TRINITY_DN91652_c3_g3_m.24922 Elongation factor 2	String	CAMK/CAMKL
		PREDICTED: 60S ribosomal protein L24 [Brachypodium distachyon]	IRFVRGDSQVFLFSN	TRINITY_DN91652_c4_g1_m.24926	TRINITY_DN91652_c4_g1_m.24926 Elongation factor 2 (Fragment)	String	CAMK/CAMKL
		PREDICTED: 60S ribosomal protein L24 [Brachypodium distachyon]	IRFVRGDSQVFLFSN	TRINITY_DN92225_c1_g4_m.25440	TRINITY_DN92225_c1_g4_m.25440 Ubiquitin-like domain-containing protein	String	TKL/RAF
		PREDICTED: 60S ribosomal protein L24 [Brachypodium distachyon]	IRFVRGDSQVFLFSN	TRINITY_DN97922_c1_g1_m.32767	TRINITY_DN97922_c1_g1_m.32767 40S ribosomal protein S6	String	CAMK/CAMKL
		PREDICTED: 60S ribosomal protein L24 [Brachypodium distachyon]	IRFVRGDSQVFLFSN	TRINITY_DN99458_c3_g47_m.35261	TRINITY_DN99458_c3_g47_m.35261 Polyubiquitin	String	TKL/RAF
339	TRINITY_DN90837_c0_g1_m.24207-84S	PREDICTED: 60S ribosomal protein L24 [Brachypodium distachyon]	AKKPHSRSIVGASLE	TRINITY_DN91652_c3_g3_m.24922	TRINITY_DN91652_c3_g3_m.24922 Elongation factor 2	String	CAMK/CAMKL
		PREDICTED: 60S ribosomal protein L24 [Brachypodium distachyon]	AKKPHSRSIVGASLE	TRINITY_DN91652_c4_g1_m.24926	TRINITY_DN91652_c4_g1_m.24926 Elongation factor 2 (Fragment)	String	CAMK/CAMKL
		PREDICTED: 60S ribosomal protein L24 [Brachypodium distachyon]	AKKPHSRSIVGASLE	TRINITY_DN97922_c1_g1_m.32767	TRINITY_DN97922_c1_g1_m.32767 40S ribosomal protein S6	String	CAMK/CAMKL
340	TRINITY_DN90848_c0_g1_m.24218-84S	PREDICTED: macro domain-containing protein VPA0103-like [Phoenix dactylifera]	TKAGISSSPGKWERL	TRINITY_DN100466_c0_g2_m.803	TRINITY_DN100466_c0_g2_m.803 BTB/POZ and MATH domain-containing protein 2	String	TKL/RIPK
		PREDICTED: macro domain-containing protein VPA0103-like [Phoenix dactylifera]	TKAGISSSPGKWERL	TRINITY_DN89585_c0_g2_m.23214	TRINITY_DN89585_c0_g2_m.23214 Histone H4	String	TKL/IRAK
		PREDICTED: macro domain-containing protein VPA0103-like [Phoenix dactylifera]	TKAGISSSPGKWERL	TRINITY_DN92393_c0_g1_m.25597	TRINITY_DN92393_c0_g1_m.25597 BTB/POZ and MATH domain-containing protein 4	String	TKL/RIPK
		PREDICTED: macro domain-containing protein VPA0103-like [Phoenix dactylifera]	TKAGISSSPGKWERL	TRINITY_DN92798_c0_g2_m.25979	TRINITY_DN92798_c0_g2_m.25979 Histone H4	String	TKL/IRAK
		PREDICTED: macro domain-containing protein VPA0103-like [Phoenix dactylifera]	TKAGISSSPGKWERL	TRINITY_DN94284_c3_g1_m.27630	TRINITY_DN94284_c3_g1_m.27630 BTB/POZ and MATH domain-containing protein 3	String	TKL/RIPK
		PREDICTED: macro domain-containing protein VPA0103-like [Phoenix dactylifera]	TKAGISSSPGKWERL	TRINITY_DN99397_c1_g2_m.35183	TRINITY_DN99397_c1_g2_m.35183 Histone H4	String	TKL/IRAK
341	TRINITY_DN91143_c0_g1_m.24453-12S	PREDICTED: LOW QUALITY PROTEIN: 3-isopropylmalate dehydratase small subunit 3-like [Elaeis guineensis]	VPPKTVYSSHLPKTS	TRINITY_DN90142_c0_g1_m.23637	TRINITY_DN90142_c0_g1_m.23637 NADH dehydrogenase [ubiquinone] flavoprotein 1, mitochondrial	String	Other/Aur
342	TRINITY_DN91143_c0_g1_m.24453-13S	PREDICTED: LOW QUALITY PROTEIN: 3-isopropylmalate dehydratase small subunit 3-like [Elaeis guineensis]	PPKTVYSSHLPKTSI	TRINITY_DN104242_c2_g1_m.8576	TRINITY_DN104242_c2_g1_m.8576 ABC transporter B family member 25, mitochondrial	String	STE/STE20
343	TRINITY_DN91187_c0_g1_m.24489-147S	PREDICTED: Golgi SNAP receptor complex member 1-2 [Elaeis guineensis]	SKGSGSMSPTMHLLR	TRINITY_DN97446_c0_g1_m.32034	TRINITY_DN97446_c0_g1_m.32034 KH domain-containing protein	String	CMGC/GSK
344	TRINITY_DN91232_c0_g2_m.24524-76S	PREDICTED: glycine cleavage system H protein 3, mitochondrial-like [Phoenix dactylifera]	MIKVRPNSLSELEGL	TRINITY_DN103146_c3_g3_m.6184	TRINITY_DN103146_c3_g3_m.6184 Threonine aldolase	String	CAMK/CAMKL
		PREDICTED: glycine cleavage system H protein 3, mitochondrial-like [Phoenix dactylifera]	MIKVRPNSLSELEGL	TRINITY_DN92256_c0_g1_m.25468	TRINITY_DN92256_c0_g1_m.25468 Ferredoxin--NADP reductase, chloroplastic	String	CAMK/CAMK1
345	TRINITY_DN91332_c0_g1_m.24644-673S	PREDICTED: LOW QUALITY PROTEIN: protein PAF1 homolog [Elaeis guineensis]	RSFREDDSDDRPERT	TRINITY_DN105250_c2_g3_m.10894	TRINITY_DN105250_c2_g3_m.10894 Putative E3 ubiquitin-protein ligase XBOS33	String	TKL/IRAK
		PREDICTED: LOW QUALITY PROTEIN: protein PAF1 homolog [Elaeis guineensis]	RSFREDDSDDRPERT	TRINITY_DN79035_c0_g7_m.19389	TRINITY_DN79035_c0_g7_m.19389 Casein kinase II subunit alpha-1	String	CMGC/CK2
		PREDICTED: LOW QUALITY PROTEIN: protein PAF1 homolog [Elaeis guineensis]	RSFREDDSDDRPERT	TRINITY_DN93449_c0_g1_m.26656	TRINITY_DN93449_c0_g1_m.26656 Casein kinase II subunit alpha, chloroplastic	String	CMGC/CK2
		PREDICTED: LOW QUALITY PROTEIN: protein PAF1 homolog [Elaeis guineensis]	RSFREDDSDDRPERT	TRINITY_DN95902_c1_g1_m.29754	TRINITY_DN95902_c1_g1_m.29754 Casein kinase II subunit alpha	String	CMGC/CK2
		PREDICTED: LOW QUALITY PROTEIN: protein PAF1 homolog [Elaeis guineensis]	RSFREDDSDDRPERT	TRINITY_DN98010_c2_g1_m.32911	TRINITY_DN98010_c2_g1_m.32911 Helicase protein MOM1	String	TKL/IRAK
346	TRINITY_DN91364_c1_g1_m.24671-207S	glyceraldehyde-3-phosphate dehydrogenase 2, cytosolic [Ananas comosus]	WRGGRAASFNIIPSS	TRINITY_DN102956_c1_g1_m.5775	TRINITY_DN102956_c1_g1_m.5775 Protein phosphatase 2C and cyclic nucleotide-binding/kinase domain-containing protein	String	AGC/PKA
		glyceraldehyde-3-phosphate dehydrogenase 2, cytosolic [Ananas comosus]	WRGGRAASFNIIPSS	TRINITY_DN91652_c3_g3_m.24922	TRINITY_DN91652_c3_g3_m.24922 Elongation factor 2	String	CAMK/CAMKL
		glyceraldehyde-3-phosphate dehydrogenase 2, cytosolic [Ananas comosus]	WRGGRAASFNIIPSS	TRINITY_DN91652_c4_g1_m.24926	TRINITY_DN91652_c4_g1_m.24926 Elongation factor 2 (Fragment)	String	CAMK/CAMKL
347	TRINITY_DN91364_c1_g1_m.24671-214S	glyceraldehyde-3-phosphate dehydrogenase 2, cytosolic [Ananas comosus]	SFNIIPSSTGAAKAV	TRINITY_DN103279_c5_g2_m.6464	TRINITY_DN103279_c5_g2_m.6464 Nitrate reductase [NAD(P)H]	String	TKL/IRAK
		glyceraldehyde-3-phosphate dehydrogenase 2, cytosolic [Ananas comosus]	SFNIIPSSTGAAKAV	TRINITY_DN104293_c0_g1_m.8678	TRINITY_DN104293_c0_g1_m.8678 Heat shock 70 kDa protein 17	String	TKL/IRAK
		glyceraldehyde-3-phosphate dehydrogenase 2, cytosolic [Ananas comosus]	SFNIIPSSTGAAKAV	TRINITY_DN104344_c3_g4_m.8784	TRINITY_DN104344_c3_g4_m.8784 Triosephosphate isomerase, cytosolic	String	TKL/IRAK
		glyceraldehyde-3-phosphate dehydrogenase 2, cytosolic [Ananas comosus]	SFNIIPSSTGAAKAV	TRINITY_DN116059_c0_g1_m.13447	TRINITY_DN116059_c0_g1_m.13447 Triose phosphate isomerase4	String	TKL/IRAK
		glyceraldehyde-3-phosphate dehydrogenase 2, cytosolic [Ananas comosus]	SFNIIPSSTGAAKAV	TRINITY_DN96051_c0_g1_m.29985	TRINITY_DN96051_c0_g1_m.29985 Triosephosphate isomerase, chloroplastic	String	TKL/IRAK
		glyceraldehyde-3-phosphate dehydrogenase 2, cytosolic [Ananas comosus]	SFNIIPSSTGAAKAV	TRINITY_DN96518_c1_g6_m.30664	TRINITY_DN96518_c1_g6_m.30664 Aldehyde dehydrogenase	String	TKL/IRAK
		glyceraldehyde-3-phosphate dehydrogenase 2, cytosolic [Ananas comosus]	SFNIIPSSTGAAKAV	TRINITY_DN99047_c0_g1_m.34581	TRINITY_DN99047_c0_g1_m.34581 Aldehyde dehydrogenase	String	TKL/IRAK
348	TRINITY_DN91364_c1_g1_m.24671-258S	glyceraldehyde-3-phosphate dehydrogenase 2, cytosolic [Ananas comosus]	VRIEKAASYEDIKAA	TRINITY_DN103279_c5_g2_m.6464	TRINITY_DN103279_c5_g2_m.6464 Nitrate reductase [NAD(P)H]	String	TKL/IRAK
		glyceraldehyde-3-phosphate dehydrogenase 2, cytosolic [Ananas comosus]	VRIEKAASYEDIKAA	TRINITY_DN104293_c0_g1_m.8678	TRINITY_DN104293_c0_g1_m.8678 Heat shock 70 kDa protein 17	String	TKL/IRAK
		glyceraldehyde-3-phosphate dehydrogenase 2, cytosolic [Ananas comosus]	VRIEKAASYEDIKAA	TRINITY_DN104344_c3_g4_m.8784	TRINITY_DN104344_c3_g4_m.8784 Triosephosphate isomerase, cytosolic	String	TKL/IRAK
		glyceraldehyde-3-phosphate dehydrogenase 2, cytosolic [Ananas comosus]	VRIEKAASYEDIKAA	TRINITY_DN116059_c0_g1_m.13447	TRINITY_DN116059_c0_g1_m.13447 Triose phosphate isomerase4	String	TKL/IRAK
		glyceraldehyde-3-phosphate dehydrogenase 2, cytosolic [Ananas comosus]	VRIEKAASYEDIKAA	TRINITY_DN91652_c3_g3_m.24922	TRINITY_DN91652_c3_g3_m.24922 Elongation factor 2	String	CAMK/CAMKL
		glyceraldehyde-3-phosphate dehydrogenase 2, cytosolic [Ananas comosus]	VRIEKAASYEDIKAA	TRINITY_DN91652_c4_g1_m.24926	TRINITY_DN91652_c4_g1_m.24926 Elongation factor 2 (Fragment)	String	CAMK/CAMKL
		glyceraldehyde-3-phosphate dehydrogenase 2, cytosolic [Ananas comosus]	VRIEKAASYEDIKAA	TRINITY_DN96051_c0_g1_m.29985	TRINITY_DN96051_c0_g1_m.29985 Triosephosphate isomerase, chloroplastic	String	TKL/IRAK
		glyceraldehyde-3-phosphate dehydrogenase 2, cytosolic [Ananas comosus]	VRIEKAASYEDIKAA	TRINITY_DN96518_c1_g6_m.30664	TRINITY_DN96518_c1_g6_m.30664 Aldehyde dehydrogenase	String	TKL/IRAK
		glyceraldehyde-3-phosphate dehydrogenase 2, cytosolic [Ananas comosus]	VRIEKAASYEDIKAA	TRINITY_DN99047_c0_g1_m.34581	TRINITY_DN99047_c0_g1_m.34581 Aldehyde dehydrogenase	String	TKL/IRAK
349	TRINITY_DN91522_c0_g1_m.24809-196S	PREDICTED: transcription factor GTE7 [Elaeis guineensis]	EAKRAHLSPLPNKEL	TRINITY_DN103475_c4_g3_m.6922	TRINITY_DN103475_c4_g3_m.6922 DNA helicase INO80	String	CMGC/CDK
		PREDICTED: transcription factor GTE7 [Elaeis guineensis]	EAKRAHLSPLPNKEL	TRINITY_DN103624_c0_g1_m.7264	TRINITY_DN103624_c0_g1_m.7264 Chromatin structure-remodeling complex protein SYD	String	CMGC/CDK
		PREDICTED: transcription factor GTE7 [Elaeis guineensis]	EAKRAHLSPLPNKEL	TRINITY_DN97323_c0_g1_m.31849	TRINITY_DN97323_c0_g1_m.31849 Putative WRKY transcription factor 20	String	CMGC/CDK
350	TRINITY_DN91616_c0_g1_m.24890-130S	PREDICTED: 30S ribosomal protein S31, chloroplastic [Vigna radiata var. radiata]	PRIPVPPSPPRKDRF	TRINITY_DN98399_c0_g1_m.33564	TRINITY_DN98399_c0_g1_m.33564 DEAD-box ATP-dependent RNA helicase 50	String	CMGC/CDK
351	TRINITY_DN91673_c0_g2_m.24940-204S	PREDICTED: serine/threonine-protein kinase SAPK3-like [Phoenix dactylifera]	LLHSQPKSTVGTPAY	TRINITY_DN104620_c0_g1_m.9401	TRINITY_DN104620_c0_g1_m.9401 PPM-type phosphatase domain-containing protein	String	TKL/IRAK
		PREDICTED: serine/threonine-protein kinase SAPK3-like [Phoenix dactylifera]	LLHSQPKSTVGTPAY	TRINITY_DN47724_c0_g1_m.16423	TRINITY_DN47724_c0_g1_m.16423 Serine/threonine-protein kinase HT1	String	TKL/MLK
		PREDICTED: serine/threonine-protein kinase SAPK3-like [Phoenix dactylifera]	LLHSQPKSTVGTPAY	TRINITY_DN93211_c0_g1_m.26384	TRINITY_DN93211_c0_g1_m.26384 Protein kinase 2B, chloroplastic	String	TKL/IRAK
352	TRINITY_DN91821_c0_g1_m.25058-59S	PREDICTED: GEM-like protein 1 [Elaeis guineensis]	SSSPKSVSWSSDLVK	TRINITY_DN105191_c0_g1_m.10760	TRINITY_DN105191_c0_g1_m.10760 Protein MOR1	String	TKL/IRAK
353	TRINITY_DN91844_c2_g1_m.25074-61S	PREDICTED: RNA-binding protein FUS-like isoform X2 [Phoenix dactylifera]	KLSSDKDSPKLRDNA	TRINITY_DN103054_c6_g1_m.5989	TRINITY_DN103054_c6_g1_m.5989 Putative pre-mRNA-splicing factor ATP-dependent RNA helicase	String	TKL/IRAK
		PREDICTED: RNA-binding protein FUS-like isoform X2 [Phoenix dactylifera]	KLSSDKDSPKLRDNA	TRINITY_DN95077_c0_g3_m.28593	TRINITY_DN95077_c0_g3_m.28593 60S ribosomal protein L21-1	String	CMGC/CDK
		PREDICTED: RNA-binding protein FUS-like isoform X2 [Phoenix dactylifera]	KLSSDKDSPKLRDNA	TRINITY_DN95775_c0_g1_m.29590	TRINITY_DN95775_c0_g1_m.29590 Guanine nucleotide-binding protein subunit beta-2-like 1	String	TKL/IRAK
354	TRINITY_DN91884_c0_g1_m.25111-9S	PREDICTED: DEAD-box ATP-dependent RNA helicase 7-like [Phoenix dactylifera]	PALFLADSPTEEVKT	TRINITY_DN105601_c0_g3_m.11636	TRINITY_DN105601_c0_g3_m.11636 NUC173 domain-containing protein	String	CMGC/CDK
355	TRINITY_DN91889_c1_g1_m.25120-22S	PREDICTED: phosphatidylinositol 4-phosphate 5-kinase 9 [Elaeis guineensis]	PSFSRRDSQSFDASC	TRINITY_DN100669_c0_g1_m.1219	TRINITY_DN100669_c0_g1_m.1219 Phosphatidylinositol 4-kinase beta 1	String	Atypical/PIKK
		PREDICTED: phosphatidylinositol 4-phosphate 5-kinase 9 [Elaeis guineensis]	PSFSRRDSQSFDASC	TRINITY_DN102392_c1_g2_m.4567	TRINITY_DN102392_c1_g2_m.4567 Phosphatidylinositol 3-kinase, root isoform	String	Atypical/PIKK
		PREDICTED: phosphatidylinositol 4-phosphate 5-kinase 9 [Elaeis guineensis]	PSFSRRDSQSFDASC	TRINITY_DN102956_c1_g1_m.5775	TRINITY_DN102956_c1_g1_m.5775 Protein phosphatase 2C and cyclic nucleotide-binding/kinase domain-containing protein	String	AGC/PKA
		PREDICTED: phosphatidylinositol 4-phosphate 5-kinase 9 [Elaeis guineensis]	PSFSRRDSQSFDASC	TRINITY_DN105128_c1_g1_m.10598	TRINITY_DN105128_c1_g1_m.10598 Phosphatidylinositol 4-kinase alpha	String	Atypical/PIKK
		PREDICTED: phosphatidylinositol 4-phosphate 5-kinase 9 [Elaeis guineensis]	PSFSRRDSQSFDASC	TRINITY_DN93593_c0_g1_m.26832	TRINITY_DN93593_c0_g1_m.26832 Non-specific serine/threonine protein kinase	String	CAMK/CAMKL
356	TRINITY_DN92007_c0_g1_m.25222-176S	PREDICTED: V-type proton ATPase subunit a3 [Elaeis guineensis]	VGDASLDSPLLLEQE	TRINITY_DN104386_c4_g1_m.8899	TRINITY_DN104386_c4_g1_m.8899 Soluble inorganic pyrophosphatase 1, chloroplastic	String	TKL/IRAK
		PREDICTED: V-type proton ATPase subunit a3 [Elaeis guineensis]	VGDASLDSPLLLEQE	TRINITY_DN104654_c1_g1_m.9481	TRINITY_DN104654_c1_g1_m.9481 Pyrophosphate-energized vacuolar membrane proton pump	String	TKL/IRAK
		PREDICTED: V-type proton ATPase subunit a3 [Elaeis guineensis]	VGDASLDSPLLLEQE	TRINITY_DN105391_c0_g2_m.11196	TRINITY_DN105391_c0_g2_m.11196 1-phosphatidylinositol-3-phosphate 5-kinase FAB1B	String	TKL/IRAK
		PREDICTED: V-type proton ATPase subunit a3 [Elaeis guineensis]	VGDASLDSPLLLEQE	TRINITY_DN68873_c0_g1_m.17923	TRINITY_DN68873_c0_g1_m.17923 Pyrophosphate-energized vacuolar membrane proton pump	String	TKL/IRAK
		PREDICTED: V-type proton ATPase subunit a3 [Elaeis guineensis]	VGDASLDSPLLLEQE	TRINITY_DN84490_c0_g1_m.20804	TRINITY_DN84490_c0_g1_m.20804 Soluble inorganic pyrophosphatase 4	String	TKL/IRAK
		PREDICTED: V-type proton ATPase subunit a3 [Elaeis guineensis]	VGDASLDSPLLLEQE	TRINITY_DN86343_c0_g1_m.21522	TRINITY_DN86343_c0_g1_m.21522 Ras-related protein RABF2b	String	TKL/IRAK
		PREDICTED: V-type proton ATPase subunit a3 [Elaeis guineensis]	VGDASLDSPLLLEQE	TRINITY_DN89804_c0_g1_m.23388	TRINITY_DN89804_c0_g1_m.23388 Ras-related protein RABF1	String	TKL/IRAK
		PREDICTED: V-type proton ATPase subunit a3 [Elaeis guineensis]	VGDASLDSPLLLEQE	TRINITY_DN91347_c0_g1_m.24658	TRINITY_DN91347_c0_g1_m.24658 Ras-related protein RHN1	String	TKL/IRAK
357	TRINITY_DN92120_c0_g1_m.25332-81S	PREDICTED: 2,3-bisphosphoglycerate-independent phosphoglycerate mutase [Elaeis guineensis]	TEDDMGNSEVGHNAL	TRINITY_DN91092_c0_g1_m.24414	TRINITY_DN91092_c0_g1_m.24414 ATP-dependent zinc metalloprotease FTSH 8, mitochondrial	String	CK1/CK1
358	TRINITY_DN92204_c0_g2_m.25413-81T	PREDICTED: ras-related protein RABE1c-like isoform X2 [Phoenix dactylifera]	QERFRTITTAYYRGA	TRINITY_DN93324_c0_g1_m.26512	TRINITY_DN93324_c0_g1_m.26512 SNAP25 likeous protein SNAP33	String	CAMK/CAMKL
359	TRINITY_DN92271_c0_g1_m.25477-245S	PH-response transcription factor [Arabidopsis thaliana]	KRLSRPISPRRHSIS	TRINITY_DN102956_c1_g1_m.5775	TRINITY_DN102956_c1_g1_m.5775 Protein phosphatase 2C and cyclic nucleotide-binding/kinase domain-containing protein	String	AGC/PKA
360	TRINITY_DN92293_c0_g2_m.25503-172S	PREDICTED: protein CURVATURE THYLAKOID 1B, chloroplastic [Elaeis guineensis]	ALIAKVKSIYGDVIG	TRINITY_DN90947_c0_g1_m.24301	TRINITY_DN90947_c0_g1_m.24301 Serine/threonine-protein kinase STN8, chloroplastic	String	CAMK/CAMKL
		PREDICTED: protein CURVATURE THYLAKOID 1B, chloroplastic [Elaeis guineensis]	ALIAKVKSIYGDVIG	TRINITY_DN92256_c0_g1_m.25468	TRINITY_DN92256_c0_g1_m.25468 Ferredoxin--NADP reductase, chloroplastic	String	CAMK/CAMK1
361	TRINITY_DN92372_c0_g1_m.25575-31S	PREDICTED: KH domain-containing protein HEN4 isoform X1 [Elaeis guineensis]	KWQKTSPSVSQPGQF	TRINITY_DN102677_c2_g5_m.5192	TRINITY_DN102677_c2_g5_m.5192 Zinc finger CCCH domain-containing protein 37	String	TKL/IRAK
		PREDICTED: KH domain-containing protein HEN4 isoform X1 [Elaeis guineensis]	KWQKTSPSVSQPGQF	TRINITY_DN102677_c2_g6_m.5194	TRINITY_DN102677_c2_g6_m.5194 Zinc finger CCCH domain-containing protein 37	String	TKL/IRAK
362	TRINITY_DN92372_c0_g1_m.25575-454S	PREDICTED: KH domain-containing protein HEN4 isoform X1 [Elaeis guineensis]	GAHIRVLSKDQIPKG	TRINITY_DN102677_c2_g5_m.5192	TRINITY_DN102677_c2_g5_m.5192 Zinc finger CCCH domain-containing protein 37	String	TKL/IRAK
		PREDICTED: KH domain-containing protein HEN4 isoform X1 [Elaeis guineensis]	GAHIRVLSKDQIPKG	TRINITY_DN102677_c2_g6_m.5194	TRINITY_DN102677_c2_g6_m.5194 Zinc finger CCCH domain-containing protein 37	String	TKL/IRAK
363	TRINITY_DN92393_c0_g1_m.25597-16S	BTB/POZ and MATH domain-containing protein 4-like [Asparagus officinalis]	PERDLSISPTSSRSV	TRINITY_DN101792_c0_g1_m.3380	TRINITY_DN101792_c0_g1_m.3380 DNA repair and recombination protein RAD54	String	CMGC/CDK
		BTB/POZ and MATH domain-containing protein 4-like [Asparagus officinalis]	PERDLSISPTSSRSV	TRINITY_DN98540_c3_g1_m.33756	TRINITY_DN98540_c3_g1_m.33756 Casein kinase I isoform delta-like	String	CK1/CK1
		BTB/POZ and MATH domain-containing protein 4-like [Asparagus officinalis]	PERDLSISPTSSRSV	TRINITY_DN98540_c7_g1_m.33760	TRINITY_DN98540_c7_g1_m.33760 Casein kinase I isoform delta-like	String	CK1/CK1
364	TRINITY_DN92402_c0_g1_m.25608-220S	PREDICTED: WD-40 repeat-containing protein MSI4-like [Phoenix dactylifera]	LEASSGSSGGKQAAK	TRINITY_DN86266_c0_g1_m.21501	TRINITY_DN86266_c0_g1_m.21501 SVP	String	TKL/IRAK
		PREDICTED: WD-40 repeat-containing protein MSI4-like [Phoenix dactylifera]	LEASSGSSGGKQAAK	TRINITY_DN88047_c0_g1_m.22317	TRINITY_DN88047_c0_g1_m.22317 Putative histone acetyltransferase type B catalytic subunit	String	TKL/IRAK
		PREDICTED: WD-40 repeat-containing protein MSI4-like [Phoenix dactylifera]	LEASSGSSGGKQAAK	TRINITY_DN89585_c0_g2_m.23214	TRINITY_DN89585_c0_g2_m.23214 Histone H4	String	TKL/IRAK
		PREDICTED: WD-40 repeat-containing protein MSI4-like [Phoenix dactylifera]	LEASSGSSGGKQAAK	TRINITY_DN91078_c1_g1_m.24396	TRINITY_DN91078_c1_g1_m.24396 Histone domain-containing protein	String	TKL/IRAK
		PREDICTED: WD-40 repeat-containing protein MSI4-like [Phoenix dactylifera]	LEASSGSSGGKQAAK	TRINITY_DN92798_c0_g2_m.25979	TRINITY_DN92798_c0_g2_m.25979 Histone H4	String	TKL/IRAK
		PREDICTED: WD-40 repeat-containing protein MSI4-like [Phoenix dactylifera]	LEASSGSSGGKQAAK	TRINITY_DN93705_c1_g1_m.26974	TRINITY_DN93705_c1_g1_m.26974 light-regulated protein, chloroplastic	String	TKL/IRAK
		PREDICTED: WD-40 repeat-containing protein MSI4-like [Phoenix dactylifera]	LEASSGSSGGKQAAK	TRINITY_DN94021_c0_g1_m.27341	TRINITY_DN94021_c0_g1_m.27341 Histone deacetylase	String	TKL/IRAK
		PREDICTED: WD-40 repeat-containing protein MSI4-like [Phoenix dactylifera]	LEASSGSSGGKQAAK	TRINITY_DN94893_c0_g1_m.28368	TRINITY_DN94893_c0_g1_m.28368 Histone deacetylase	String	TKL/IRAK
		PREDICTED: WD-40 repeat-containing protein MSI4-like [Phoenix dactylifera]	LEASSGSSGGKQAAK	TRINITY_DN94909_c0_g1_m.28380	TRINITY_DN94909_c0_g1_m.28380 Flowering time control protein FCA	String	TKL/IRAK
		PREDICTED: WD-40 repeat-containing protein MSI4-like [Phoenix dactylifera]	LEASSGSSGGKQAAK	TRINITY_DN95922_c0_g2_m.29804	TRINITY_DN95922_c0_g2_m.29804 Histone H3	String	TKL/IRAK
		PREDICTED: WD-40 repeat-containing protein MSI4-like [Phoenix dactylifera]	LEASSGSSGGKQAAK	TRINITY_DN96318_c0_g1_m.30375	TRINITY_DN96318_c0_g1_m.30375 Histone-lysine N-methyltransferase SUVR5	String	TKL/IRAK
		PREDICTED: WD-40 repeat-containing protein MSI4-like [Phoenix dactylifera]	LEASSGSSGGKQAAK	TRINITY_DN98010_c2_g1_m.32911	TRINITY_DN98010_c2_g1_m.32911 Helicase protein MOM1	String	TKL/IRAK
		PREDICTED: WD-40 repeat-containing protein MSI4-like [Phoenix dactylifera]	LEASSGSSGGKQAAK	TRINITY_DN98296_c0_g4_m.33378	TRINITY_DN98296_c0_g4_m.33378 Histone deacetylase	String	TKL/IRAK
		PREDICTED: WD-40 repeat-containing protein MSI4-like [Phoenix dactylifera]	LEASSGSSGGKQAAK	TRINITY_DN99397_c1_g2_m.35183	TRINITY_DN99397_c1_g2_m.35183 Histone H4	String	TKL/IRAK
365	TRINITY_DN92402_c0_g1_m.25608-334S	PREDICTED: WD-40 repeat-containing protein MSI4-like [Phoenix dactylifera]	LSSGGIGSPVYKFEG	TRINITY_DN103514_c0_g3_m.7018	TRINITY_DN103514_c0_g3_m.7018 Chromatin-remodeling complex ATPase chain	String	CMGC/CDK
		PREDICTED: WD-40 repeat-containing protein MSI4-like [Phoenix dactylifera]	LSSGGIGSPVYKFEG	TRINITY_DN70667_c0_g1_m.18166	TRINITY_DN70667_c0_g1_m.18166 Protein tesmin/TSO1-like CXC 5	String	CMGC/CDK
		PREDICTED: WD-40 repeat-containing protein MSI4-like [Phoenix dactylifera]	LSSGGIGSPVYKFEG	TRINITY_DN89891_c0_g1_m.23435	TRINITY_DN89891_c0_g1_m.23435 Protein tesmin/TSO1-like CXC 5	String	CMGC/CDK
		PREDICTED: WD-40 repeat-containing protein MSI4-like [Phoenix dactylifera]	LSSGGIGSPVYKFEG	TRINITY_DN92571_c1_g1_m.25778	TRINITY_DN92571_c1_g1_m.25778 KH domain-containing protein	String	CMGC/GSK
		PREDICTED: WD-40 repeat-containing protein MSI4-like [Phoenix dactylifera]	LSSGGIGSPVYKFEG	TRINITY_DN98990_c1_g1_m.34491	TRINITY_DN98990_c1_g1_m.34491 Histone deacetylase 8	String	CMGC/MAPK
366	TRINITY_DN92402_c0_g1_m.25608-390S	PREDICTED: WD-40 repeat-containing protein MSI4-like [Phoenix dactylifera]	SGTRTTNSPPGLFFQ	TRINITY_DN103514_c0_g3_m.7018	TRINITY_DN103514_c0_g3_m.7018 Chromatin-remodeling complex ATPase chain	String	CMGC/CDK
		PREDICTED: WD-40 repeat-containing protein MSI4-like [Phoenix dactylifera]	SGTRTTNSPPGLFFQ	TRINITY_DN70667_c0_g1_m.18166	TRINITY_DN70667_c0_g1_m.18166 Protein tesmin/TSO1-like CXC 5	String	CMGC/CDK
		PREDICTED: WD-40 repeat-containing protein MSI4-like [Phoenix dactylifera]	SGTRTTNSPPGLFFQ	TRINITY_DN89891_c0_g1_m.23435	TRINITY_DN89891_c0_g1_m.23435 Protein tesmin/TSO1-like CXC 5	String	CMGC/CDK
		PREDICTED: WD-40 repeat-containing protein MSI4-like [Phoenix dactylifera]	SGTRTTNSPPGLFFQ	TRINITY_DN92571_c1_g1_m.25778	TRINITY_DN92571_c1_g1_m.25778 KH domain-containing protein	String	CMGC/GSK
		PREDICTED: WD-40 repeat-containing protein MSI4-like [Phoenix dactylifera]	SGTRTTNSPPGLFFQ	TRINITY_DN98990_c1_g1_m.34491	TRINITY_DN98990_c1_g1_m.34491 Histone deacetylase 8	String	CMGC/MAPK
367	TRINITY_DN92499_c0_g1_m.25713-512S	PREDICTED: stromal 70 kDa heat shock-related protein, chloroplastic-like [Musa acuminata subsp. malaccensis]	EFVRDNKSVGSFRLD	TRINITY_DN103493_c0_g1_m.6956	TRINITY_DN103493_c0_g1_m.6956 Chaperone protein ClpB1	String	CK1/CK1
		PREDICTED: stromal 70 kDa heat shock-related protein, chloroplastic-like [Musa acuminata subsp. malaccensis]	EFVRDNKSVGSFRLD	TRINITY_DN105035_c0_g4_m.10394	TRINITY_DN105035_c0_g4_m.10394 Cell division control protein 48 like E	String	CK1/CK1
		PREDICTED: stromal 70 kDa heat shock-related protein, chloroplastic-like [Musa acuminata subsp. malaccensis]	EFVRDNKSVGSFRLD	TRINITY_DN91652_c3_g3_m.24922	TRINITY_DN91652_c3_g3_m.24922 Elongation factor 2	String	CAMK/CAMKL
		PREDICTED: stromal 70 kDa heat shock-related protein, chloroplastic-like [Musa acuminata subsp. malaccensis]	EFVRDNKSVGSFRLD	TRINITY_DN91652_c4_g1_m.24926	TRINITY_DN91652_c4_g1_m.24926 Elongation factor 2 (Fragment)	String	CAMK/CAMKL
		PREDICTED: stromal 70 kDa heat shock-related protein, chloroplastic-like [Musa acuminata subsp. malaccensis]	EFVRDNKSVGSFRLD	TRINITY_DN92162_c0_g1_m.25376	TRINITY_DN92162_c0_g1_m.25376 Chaperone protein ClpB3, chloroplastic	String	CK1/CK1
		PREDICTED: stromal 70 kDa heat shock-related protein, chloroplastic-like [Musa acuminata subsp. malaccensis]	EFVRDNKSVGSFRLD	TRINITY_DN94663_c0_g1_m.28116	TRINITY_DN94663_c0_g1_m.28116 DNA (Cytosine-5)-methyltransferase DRM2	String	CAMK/CAMKL
368	TRINITY_DN92499_c0_g1_m.25713-568S	PREDICTED: stromal 70 kDa heat shock-related protein, chloroplastic-like [Musa acuminata subsp. malaccensis]	TGASTLPSDEVDRMV	TRINITY_DN100132_c2_g1_m.214	TRINITY_DN100132_c2_g1_m.214 Chaperone protein dnaJ 1, mitochondrial	String	TKL/IRAK
		PREDICTED: stromal 70 kDa heat shock-related protein, chloroplastic-like [Musa acuminata subsp. malaccensis]	TGASTLPSDEVDRMV	TRINITY_DN100541_c0_g1_m.953	TRINITY_DN100541_c0_g1_m.953 Heat shock 70 kDa protein 14	String	TKL/IRAK
		PREDICTED: stromal 70 kDa heat shock-related protein, chloroplastic-like [Musa acuminata subsp. malaccensis]	TGASTLPSDEVDRMV	TRINITY_DN104293_c0_g1_m.8678	TRINITY_DN104293_c0_g1_m.8678 Heat shock 70 kDa protein 17	String	TKL/IRAK
		PREDICTED: stromal 70 kDa heat shock-related protein, chloroplastic-like [Musa acuminata subsp. malaccensis]	TGASTLPSDEVDRMV	TRINITY_DN104344_c3_g4_m.8784	TRINITY_DN104344_c3_g4_m.8784 Triosephosphate isomerase, cytosolic	String	TKL/IRAK
		PREDICTED: stromal 70 kDa heat shock-related protein, chloroplastic-like [Musa acuminata subsp. malaccensis]	TGASTLPSDEVDRMV	TRINITY_DN105250_c2_g3_m.10894	TRINITY_DN105250_c2_g3_m.10894 Putative E3 ubiquitin-protein ligase XBOS33	String	TKL/IRAK
		PREDICTED: stromal 70 kDa heat shock-related protein, chloroplastic-like [Musa acuminata subsp. malaccensis]	TGASTLPSDEVDRMV	TRINITY_DN116059_c0_g1_m.13447	TRINITY_DN116059_c0_g1_m.13447 Triose phosphate isomerase4	String	TKL/IRAK
		PREDICTED: stromal 70 kDa heat shock-related protein, chloroplastic-like [Musa acuminata subsp. malaccensis]	TGASTLPSDEVDRMV	TRINITY_DN69310_c0_g1_m.17992	TRINITY_DN69310_c0_g1_m.17992 Heat shock protein Hsp88	String	TKL/IRAK
		PREDICTED: stromal 70 kDa heat shock-related protein, chloroplastic-like [Musa acuminata subsp. malaccensis]	TGASTLPSDEVDRMV	TRINITY_DN69310_c1_g1_m.17996	TRINITY_DN69310_c1_g1_m.17996 Heat shock pss1	String	TKL/IRAK
		PREDICTED: stromal 70 kDa heat shock-related protein, chloroplastic-like [Musa acuminata subsp. malaccensis]	TGASTLPSDEVDRMV	TRINITY_DN76479_c0_g1_m.18946	TRINITY_DN76479_c0_g1_m.18946 protein trichome birefringence-like 38	String	TKL/IRAK
		PREDICTED: stromal 70 kDa heat shock-related protein, chloroplastic-like [Musa acuminata subsp. malaccensis]	TGASTLPSDEVDRMV	TRINITY_DN78853_c0_g1_m.19329	TRINITY_DN78853_c0_g1_m.19329 Thioredoxin-like protein CXXS1	String	TKL/IRAK
		PREDICTED: stromal 70 kDa heat shock-related protein, chloroplastic-like [Musa acuminata subsp. malaccensis]	TGASTLPSDEVDRMV	TRINITY_DN87438_c1_g1_m.22039	TRINITY_DN87438_c1_g1_m.22039 16.0 kDa heat shock protein, peroxisomal	String	TKL/IRAK
		PREDICTED: stromal 70 kDa heat shock-related protein, chloroplastic-like [Musa acuminata subsp. malaccensis]	TGASTLPSDEVDRMV	TRINITY_DN90400_c0_g1_m.23859	TRINITY_DN90400_c0_g1_m.23859 22.0 kDa heat shock protein	String	TKL/IRAK
		PREDICTED: stromal 70 kDa heat shock-related protein, chloroplastic-like [Musa acuminata subsp. malaccensis]	TGASTLPSDEVDRMV	TRINITY_DN90672_c0_g1_m.24060	TRINITY_DN90672_c0_g1_m.24060 Chaperone protein dnaJ 1, mitochondrial	String	TKL/IRAK
		PREDICTED: stromal 70 kDa heat shock-related protein, chloroplastic-like [Musa acuminata subsp. malaccensis]	TGASTLPSDEVDRMV	TRINITY_DN94637_c0_g1_m.28076	TRINITY_DN94637_c0_g1_m.28076 Protein SGT1 like	String	TKL/IRAK
		PREDICTED: stromal 70 kDa heat shock-related protein, chloroplastic-like [Musa acuminata subsp. malaccensis]	TGASTLPSDEVDRMV	TRINITY_DN95775_c0_g1_m.29590	TRINITY_DN95775_c0_g1_m.29590 Guanine nucleotide-binding protein subunit beta-2-like 1	String	TKL/IRAK
		PREDICTED: stromal 70 kDa heat shock-related protein, chloroplastic-like [Musa acuminata subsp. malaccensis]	TGASTLPSDEVDRMV	TRINITY_DN96051_c0_g1_m.29985	TRINITY_DN96051_c0_g1_m.29985 Triosephosphate isomerase, chloroplastic	String	TKL/IRAK
		PREDICTED: stromal 70 kDa heat shock-related protein, chloroplastic-like [Musa acuminata subsp. malaccensis]	TGASTLPSDEVDRMV	TRINITY_DN98282_c0_g1_m.33347	TRINITY_DN98282_c0_g1_m.33347 Heat shock protein STI	String	TKL/IRAK
		PREDICTED: stromal 70 kDa heat shock-related protein, chloroplastic-like [Musa acuminata subsp. malaccensis]	TGASTLPSDEVDRMV	TRINITY_DN98969_c3_g3_m.34447	TRINITY_DN98969_c3_g3_m.34447 Chaperone protein dnaJ 1, mitochondrial	String	TKL/IRAK
		PREDICTED: stromal 70 kDa heat shock-related protein, chloroplastic-like [Musa acuminata subsp. malaccensis]	TGASTLPSDEVDRMV	TRINITY_DN99984_c1_g1_m.36170	TRINITY_DN99984_c1_g1_m.36170 Heat shock 70 kDa protein 16	String	TKL/IRAK
369	TRINITY_DN92499_c0_g1_m.25713-636S	PREDICTED: stromal 70 kDa heat shock-related protein, chloroplastic-like [Musa acuminata subsp. malaccensis]	KELKDAISGGSTQSI	TRINITY_DN103493_c0_g1_m.6956	TRINITY_DN103493_c0_g1_m.6956 Chaperone protein ClpB1	String	CK1/CK1
		PREDICTED: stromal 70 kDa heat shock-related protein, chloroplastic-like [Musa acuminata subsp. malaccensis]	KELKDAISGGSTQSI	TRINITY_DN105035_c0_g4_m.10394	TRINITY_DN105035_c0_g4_m.10394 Cell division control protein 48 like E	String	CK1/CK1
		PREDICTED: stromal 70 kDa heat shock-related protein, chloroplastic-like [Musa acuminata subsp. malaccensis]	KELKDAISGGSTQSI	TRINITY_DN92162_c0_g1_m.25376	TRINITY_DN92162_c0_g1_m.25376 Chaperone protein ClpB3, chloroplastic	String	CK1/CK1
370	TRINITY_DN92667_c0_g1_m.25855-228S	PREDICTED: phospholipid hydroperoxide glutathione peroxidase 1, chloroplastic-like [Phoenix dactylifera]	ERYQPTTSPFQIEKD	TRINITY_DN88372_c0_g1_m.22502	TRINITY_DN88372_c0_g1_m.22502 Mitogen-activated protein kinase	String	CMGC/MAPK
		PREDICTED: phospholipid hydroperoxide glutathione peroxidase 1, chloroplastic-like [Phoenix dactylifera]	ERYQPTTSPFQIEKD	TRINITY_DN91290_c1_g2_m.24590	TRINITY_DN91290_c1_g2_m.24590 Mitogen-activated protein kinase	String	CMGC/MAPK
		PREDICTED: phospholipid hydroperoxide glutathione peroxidase 1, chloroplastic-like [Phoenix dactylifera]	ERYQPTTSPFQIEKD	TRINITY_DN94636_c0_g1_m.28074	TRINITY_DN94636_c0_g1_m.28074 Serine hydroxymethyltransferase	String	Atypical/PIKK
		PREDICTED: phospholipid hydroperoxide glutathione peroxidase 1, chloroplastic-like [Phoenix dactylifera]	ERYQPTTSPFQIEKD	TRINITY_DN97606_c0_g1_m.32270	TRINITY_DN97606_c0_g1_m.32270 Lipoxygenase	String	Atypical/PIKK
		PREDICTED: phospholipid hydroperoxide glutathione peroxidase 1, chloroplastic-like [Phoenix dactylifera]	ERYQPTTSPFQIEKD	TRINITY_DN97786_c1_g2_m.32541	TRINITY_DN97786_c1_g2_m.32541 Mitogen-activated protein kinase	String	CMGC/MAPK
371	TRINITY_DN92741_c0_g1_m.25924-340S	26S proteasome non-ATPase regulatory subunit 2 homolog A-like [Ananas comosus]	IEVMEPKSPEDIYKA	TRINITY_DN81951_c1_g1_m.20074	TRINITY_DN81951_c1_g1_m.20074 Cell division control protein 2 like A	String	CMGC/CDK
		26S proteasome non-ATPase regulatory subunit 2 homolog A-like [Ananas comosus]	IEVMEPKSPEDIYKA	TRINITY_DN86513_c0_g1_m.21621	TRINITY_DN86513_c0_g1_m.21621 Putative 26S proteasome non-ATPase regulatory subunit 7	String	CMGC/CDK
		26S proteasome non-ATPase regulatory subunit 2 homolog A-like [Ananas comosus]	IEVMEPKSPEDIYKA	TRINITY_DN96262_c0_g2_m.30299	TRINITY_DN96262_c0_g2_m.30299 ABC transporter domain-containing protein	String	CMGC/CDK
372	TRINITY_DN92741_c0_g1_m.25924-355S	26S proteasome non-ATPase regulatory subunit 2 homolog A-like [Ananas comosus]	HLIDGRASASSSLDS	TRINITY_DN102486_c1_g1_m.4787	TRINITY_DN102486_c1_g1_m.4787 Katanin p60 ATPase-containing subunit A1	String	CK1/CK1
		26S proteasome non-ATPase regulatory subunit 2 homolog A-like [Ananas comosus]	HLIDGRASASSSLDS	TRINITY_DN102600_c0_g1_m.5048	TRINITY_DN102600_c0_g1_m.5048 26S proteasome regulatory subunit S10B-like B	String	CK1/CK1
		26S proteasome non-ATPase regulatory subunit 2 homolog A-like [Ananas comosus]	HLIDGRASASSSLDS	TRINITY_DN103856_c1_g1_m.7768	TRINITY_DN103856_c1_g1_m.7768 Cell division control protein 48 like B	String	CK1/CK1
		26S proteasome non-ATPase regulatory subunit 2 homolog A-like [Ananas comosus]	HLIDGRASASSSLDS	TRINITY_DN104086_c0_g3_m.8258	TRINITY_DN104086_c0_g3_m.8258 ATPase family AAA domain-containing protein 1-A isoform X3	String	CK1/CK1
		26S proteasome non-ATPase regulatory subunit 2 homolog A-like [Ananas comosus]	HLIDGRASASSSLDS	TRINITY_DN104128_c1_g1_m.8348	TRINITY_DN104128_c1_g1_m.8348 Ubiquitin-activating enzyme E1 2	String	TKL/MLK
		26S proteasome non-ATPase regulatory subunit 2 homolog A-like [Ananas comosus]	HLIDGRASASSSLDS	TRINITY_DN104481_c0_g11_m.9096	TRINITY_DN104481_c0_g11_m.9096 26S protease regulatory subunit 8 like A	String	CK1/CK1
		26S proteasome non-ATPase regulatory subunit 2 homolog A-like [Ananas comosus]	HLIDGRASASSSLDS	TRINITY_DN104481_c0_g3_m.9100	TRINITY_DN104481_c0_g3_m.9100 26S proteasome regulatory subunit T6	String	CK1/CK1
		26S proteasome non-ATPase regulatory subunit 2 homolog A-like [Ananas comosus]	HLIDGRASASSSLDS	TRINITY_DN105328_c1_g1_m.11051	TRINITY_DN105328_c1_g1_m.11051 ATPase family AAA domain-containing protein	String	CK1/CK1
		26S proteasome non-ATPase regulatory subunit 2 homolog A-like [Ananas comosus]	HLIDGRASASSSLDS	TRINITY_DN88657_c0_g1_m.22651	TRINITY_DN88657_c0_g1_m.22651 26S protease regulatory subunit 6A like	String	CK1/CK1
		26S proteasome non-ATPase regulatory subunit 2 homolog A-like [Ananas comosus]	HLIDGRASASSSLDS	TRINITY_DN94547_c2_g2_m.27971	TRINITY_DN94547_c2_g2_m.27971 Cell division cycle protein 48 like	String	CK1/CK1
		26S proteasome non-ATPase regulatory subunit 2 homolog A-like [Ananas comosus]	HLIDGRASASSSLDS	TRINITY_DN95525_c0_g1_m.29253	TRINITY_DN95525_c0_g1_m.29253 26S protease regulatory subunit 6B like	String	CK1/CK1
		26S proteasome non-ATPase regulatory subunit 2 homolog A-like [Ananas comosus]	HLIDGRASASSSLDS	TRINITY_DN97599_c0_g2_m.32264	TRINITY_DN97599_c0_g2_m.32264 ATPase family AAA domain-containing protein	String	CK1/CK1
		26S proteasome non-ATPase regulatory subunit 2 homolog A-like [Ananas comosus]	HLIDGRASASSSLDS	TRINITY_DN98035_c2_g1_m.32951	TRINITY_DN98035_c2_g1_m.32951 Katanin p60 ATPase-containing subunit A1	String	CK1/CK1
373	TRINITY_DN92741_c0_g1_m.25924-399S	26S proteasome non-ATPase regulatory subunit 2 homolog A-like [Ananas comosus]	PTSSGTSSPSWLFKN	TRINITY_DN102486_c1_g1_m.4787	TRINITY_DN102486_c1_g1_m.4787 Katanin p60 ATPase-containing subunit A1	String	CK1/CK1
		26S proteasome non-ATPase regulatory subunit 2 homolog A-like [Ananas comosus]	PTSSGTSSPSWLFKN	TRINITY_DN102600_c0_g1_m.5048	TRINITY_DN102600_c0_g1_m.5048 26S proteasome regulatory subunit S10B-like B	String	CK1/CK1
		26S proteasome non-ATPase regulatory subunit 2 homolog A-like [Ananas comosus]	PTSSGTSSPSWLFKN	TRINITY_DN103856_c1_g1_m.7768	TRINITY_DN103856_c1_g1_m.7768 Cell division control protein 48 like B	String	CK1/CK1
		26S proteasome non-ATPase regulatory subunit 2 homolog A-like [Ananas comosus]	PTSSGTSSPSWLFKN	TRINITY_DN104086_c0_g3_m.8258	TRINITY_DN104086_c0_g3_m.8258 ATPase family AAA domain-containing protein 1-A isoform X3	String	CK1/CK1
		26S proteasome non-ATPase regulatory subunit 2 homolog A-like [Ananas comosus]	PTSSGTSSPSWLFKN	TRINITY_DN104481_c0_g11_m.9096	TRINITY_DN104481_c0_g11_m.9096 26S protease regulatory subunit 8 like A	String	CK1/CK1
		26S proteasome non-ATPase regulatory subunit 2 homolog A-like [Ananas comosus]	PTSSGTSSPSWLFKN	TRINITY_DN104481_c0_g3_m.9100	TRINITY_DN104481_c0_g3_m.9100 26S proteasome regulatory subunit T6	String	CK1/CK1
		26S proteasome non-ATPase regulatory subunit 2 homolog A-like [Ananas comosus]	PTSSGTSSPSWLFKN	TRINITY_DN105328_c1_g1_m.11051	TRINITY_DN105328_c1_g1_m.11051 ATPase family AAA domain-containing protein	String	CK1/CK1
		26S proteasome non-ATPase regulatory subunit 2 homolog A-like [Ananas comosus]	PTSSGTSSPSWLFKN	TRINITY_DN81951_c1_g1_m.20074	TRINITY_DN81951_c1_g1_m.20074 Cell division control protein 2 like A	String	CMGC/CDK
		26S proteasome non-ATPase regulatory subunit 2 homolog A-like [Ananas comosus]	PTSSGTSSPSWLFKN	TRINITY_DN86513_c0_g1_m.21621	TRINITY_DN86513_c0_g1_m.21621 Putative 26S proteasome non-ATPase regulatory subunit 7	String	CMGC/CDK
		26S proteasome non-ATPase regulatory subunit 2 homolog A-like [Ananas comosus]	PTSSGTSSPSWLFKN	TRINITY_DN88657_c0_g1_m.22651	TRINITY_DN88657_c0_g1_m.22651 26S protease regulatory subunit 6A like	String	CK1/CK1
		26S proteasome non-ATPase regulatory subunit 2 homolog A-like [Ananas comosus]	PTSSGTSSPSWLFKN	TRINITY_DN94547_c2_g2_m.27971	TRINITY_DN94547_c2_g2_m.27971 Cell division cycle protein 48 like	String	CK1/CK1
		26S proteasome non-ATPase regulatory subunit 2 homolog A-like [Ananas comosus]	PTSSGTSSPSWLFKN	TRINITY_DN95525_c0_g1_m.29253	TRINITY_DN95525_c0_g1_m.29253 26S protease regulatory subunit 6B like	String	CK1/CK1
		26S proteasome non-ATPase regulatory subunit 2 homolog A-like [Ananas comosus]	PTSSGTSSPSWLFKN	TRINITY_DN96262_c0_g2_m.30299	TRINITY_DN96262_c0_g2_m.30299 ABC transporter domain-containing protein	String	CMGC/CDK
		26S proteasome non-ATPase regulatory subunit 2 homolog A-like [Ananas comosus]	PTSSGTSSPSWLFKN	TRINITY_DN97599_c0_g2_m.32264	TRINITY_DN97599_c0_g2_m.32264 ATPase family AAA domain-containing protein	String	CK1/CK1
		26S proteasome non-ATPase regulatory subunit 2 homolog A-like [Ananas comosus]	PTSSGTSSPSWLFKN	TRINITY_DN98035_c2_g1_m.32951	TRINITY_DN98035_c2_g1_m.32951 Katanin p60 ATPase-containing subunit A1	String	CK1/CK1
374	TRINITY_DN92741_c0_g1_m.25924-9S	26S proteasome non-ATPase regulatory subunit 2 homolog A-like [Ananas comosus]	TADQNPSSSTAPEQA	TRINITY_DN102279_c1_g2_m.4316	TRINITY_DN102279_c1_g2_m.4316 Eukaryotic translation initiation factor 3 subunit M	String	TKL/IRAK
		26S proteasome non-ATPase regulatory subunit 2 homolog A-like [Ananas comosus]	TADQNPSSSTAPEQA	TRINITY_DN78447_c0_g1_m.19255	TRINITY_DN78447_c0_g1_m.19255 Potassium channel SKOR	String	TKL/IRAK
		26S proteasome non-ATPase regulatory subunit 2 homolog A-like [Ananas comosus]	TADQNPSSSTAPEQA	TRINITY_DN95775_c0_g1_m.29590	TRINITY_DN95775_c0_g1_m.29590 Guanine nucleotide-binding protein subunit beta-2-like 1	String	TKL/IRAK
375	TRINITY_DN92770_c0_g1_m.25957-99S	mitochondrial intermembrane space import and assembly protein 40 homolog, partial [Asparagus officinalis]	EKGSDCVSPFVALQN	TRINITY_DN100577_c1_g1_m.1031	TRINITY_DN100577_c1_g1_m.1031 Outer envelope protein 64, mitochondrial	String	TKL/IRAK
		mitochondrial intermembrane space import and assembly protein 40 homolog, partial [Asparagus officinalis]	EKGSDCVSPFVALQN	TRINITY_DN103237_c1_g2_m.6402	TRINITY_DN103237_c1_g2_m.6402 RING finger and CHY zinc finger domain-containing protein 1	String	TKL/IRAK
		mitochondrial intermembrane space import and assembly protein 40 homolog, partial [Asparagus officinalis]	EKGSDCVSPFVALQN	TRINITY_DN105601_c0_g3_m.11636	TRINITY_DN105601_c0_g3_m.11636 NUC173 domain-containing protein	String	CMGC/CDK
		mitochondrial intermembrane space import and assembly protein 40 homolog, partial [Asparagus officinalis]	EKGSDCVSPFVALQN	TRINITY_DN81766_c0_g1_m.20022	TRINITY_DN81766_c0_g1_m.20022 RING finger and CHY zinc finger domain-containing protein 1	String	TKL/IRAK
		mitochondrial intermembrane space import and assembly protein 40 homolog, partial [Asparagus officinalis]	EKGSDCVSPFVALQN	TRINITY_DN86516_c0_g1_m.21622	TRINITY_DN86516_c0_g1_m.21622 RING finger and CHY zinc finger domain-containing protein 1	String	TKL/IRAK
		mitochondrial intermembrane space import and assembly protein 40 homolog, partial [Asparagus officinalis]	EKGSDCVSPFVALQN	TRINITY_DN90711_c0_g1_m.24097	TRINITY_DN90711_c0_g1_m.24097 RING finger and CHY zinc finger domain-containing protein 1	String	TKL/IRAK
		mitochondrial intermembrane space import and assembly protein 40 homolog, partial [Asparagus officinalis]	EKGSDCVSPFVALQN	TRINITY_DN93217_c0_g1_m.26390	TRINITY_DN93217_c0_g1_m.26390 POTRA domain-containing protein	String	TKL/IRAK
		mitochondrial intermembrane space import and assembly protein 40 homolog, partial [Asparagus officinalis]	EKGSDCVSPFVALQN	TRINITY_DN94195_c0_g1_m.27535	TRINITY_DN94195_c0_g1_m.27535 Peroxisome biogenesis protein 7 isoform X1	String	TKL/IRAK
		mitochondrial intermembrane space import and assembly protein 40 homolog, partial [Asparagus officinalis]	EKGSDCVSPFVALQN	TRINITY_DN99844_c0_g1_m.35916	TRINITY_DN99844_c0_g1_m.35916 Elongation factor Tu	String	TKL/IRAK
		mitochondrial intermembrane space import and assembly protein 40 homolog, partial [Asparagus officinalis]	EKGSDCVSPFVALQN	TRINITY_DN99975_c0_g1_m.36155	TRINITY_DN99975_c0_g1_m.36155 Pentatricopeptide repeat-containing protein	String	Atypical/RIO
376	TRINITY_DN92782_c0_g1_m.25965-123S	PREDICTED: chloroplast stem-loop binding protein of 41 kDa b, chloroplastic [Musa acuminata subsp. malaccensis]	LKGDRKDSEFVKSSL	TRINITY_DN92256_c0_g1_m.25468	TRINITY_DN92256_c0_g1_m.25468 Ferredoxin--NADP reductase, chloroplastic	String	CAMK/CAMK1
		PREDICTED: chloroplast stem-loop binding protein of 41 kDa b, chloroplastic [Musa acuminata subsp. malaccensis]	LKGDRKDSEFVKSSL	TRINITY_DN92678_c1_g1_m.25861	TRINITY_DN92678_c1_g1_m.25861 Rhodanese-like domain-containing protein 9, chloroplastic	String	CMGC/CLK
377	TRINITY_DN92814_c0_g1_m.25991-8S	PREDICTED: acyl-CoA-binding domain-containing protein 4-like [Phoenix dactylifera]	MSMARSVSSLAYPER	TRINITY_DN102956_c1_g1_m.5775	TRINITY_DN102956_c1_g1_m.5775 Protein phosphatase 2C and cyclic nucleotide-binding/kinase domain-containing protein	String	AGC/PKA
378	TRINITY_DN92823_c1_g1_m.26001-226S	PREDICTED: serine/arginine-rich splicing factor SR45-like isoform X3 [Phoenix dactylifera]	SPRRRPPSPPPRRRS	TRINITY_DN99785_c0_g2_m.35803	TRINITY_DN99785_c0_g2_m.35803 Elongation factor 2	String	CAMK/CAMKL
379	TRINITY_DN92823_c1_g1_m.26001-233S	PREDICTED: serine/arginine-rich splicing factor SR45-like isoform X3 [Phoenix dactylifera]	SPPPRRRSPAAIRRP	TRINITY_DN42626_c0_g1_m.16204	TRINITY_DN42626_c0_g1_m.16204 Zinc finger protein GIS2	String	CAMK/CAMK1
		PREDICTED: serine/arginine-rich splicing factor SR45-like isoform X3 [Phoenix dactylifera]	SPPPRRRSPAAIRRP	TRINITY_DN99785_c0_g2_m.35803	TRINITY_DN99785_c0_g2_m.35803 Elongation factor 2	String	CAMK/CAMKL
380	TRINITY_DN92823_c1_g1_m.26001-249S	PREDICTED: serine/arginine-rich splicing factor SR45-like isoform X3 [Phoenix dactylifera]	SPRRRPDSPPRRRLD	TRINITY_DN42626_c0_g1_m.16204	TRINITY_DN42626_c0_g1_m.16204 Zinc finger protein GIS2	String	CAMK/CAMK1
		PREDICTED: serine/arginine-rich splicing factor SR45-like isoform X3 [Phoenix dactylifera]	SPRRRPDSPPRRRLD	TRINITY_DN99785_c0_g2_m.35803	TRINITY_DN99785_c0_g2_m.35803 Elongation factor 2	String	CAMK/CAMKL
381	TRINITY_DN92823_c1_g1_m.26001-257S	PREDICTED: serine/arginine-rich splicing factor SR45-like isoform X3 [Phoenix dactylifera]	PPRRRLDSPVHRRAE	TRINITY_DN100336_c0_g1_m.582	TRINITY_DN100336_c0_g1_m.582 Elongator complex protein 1	String	TKL/IRAK
		PREDICTED: serine/arginine-rich splicing factor SR45-like isoform X3 [Phoenix dactylifera]	PPRRRLDSPVHRRAE	TRINITY_DN105295_c1_g4_m.10993	TRINITY_DN105295_c1_g4_m.10993 Inactive protein kinase	String	TKL/IRAK
		PREDICTED: serine/arginine-rich splicing factor SR45-like isoform X3 [Phoenix dactylifera]	PPRRRLDSPVHRRAE	TRINITY_DN42626_c0_g1_m.16204	TRINITY_DN42626_c0_g1_m.16204 Zinc finger protein GIS2	String	CAMK/CAMK1
		PREDICTED: serine/arginine-rich splicing factor SR45-like isoform X3 [Phoenix dactylifera]	PPRRRLDSPVHRRAE	TRINITY_DN94909_c0_g1_m.28380	TRINITY_DN94909_c0_g1_m.28380 Flowering time control protein FCA	String	TKL/IRAK
		PREDICTED: serine/arginine-rich splicing factor SR45-like isoform X3 [Phoenix dactylifera]	PPRRRLDSPVHRRAE	TRINITY_DN99785_c0_g2_m.35803	TRINITY_DN99785_c0_g2_m.35803 Elongation factor 2	String	CAMK/CAMKL
382	TRINITY_DN92823_c1_g1_m.26001-313S	PREDICTED: serine/arginine-rich splicing factor SR45-like isoform X3 [Phoenix dactylifera]	GSPSRKRSPLPLRRR	TRINITY_DN100148_c0_g1_m.244	TRINITY_DN100148_c0_g1_m.244 Serine/threonine-protein kinase AFC3	String	CMGC/CLK
		PREDICTED: serine/arginine-rich splicing factor SR45-like isoform X3 [Phoenix dactylifera]	GSPSRKRSPLPLRRR	TRINITY_DN103622_c1_g1_m.7260	TRINITY_DN103622_c1_g1_m.7260 Serine/threonine-protein kinase AFC2	String	CMGC/CLK
		PREDICTED: serine/arginine-rich splicing factor SR45-like isoform X3 [Phoenix dactylifera]	GSPSRKRSPLPLRRR	TRINITY_DN42626_c0_g1_m.16204	TRINITY_DN42626_c0_g1_m.16204 Zinc finger protein GIS2	String	CAMK/CAMK1
		PREDICTED: serine/arginine-rich splicing factor SR45-like isoform X3 [Phoenix dactylifera]	GSPSRKRSPLPLRRR	TRINITY_DN96501_c0_g2_m.30638	TRINITY_DN96501_c0_g2_m.30638 Serine/threonine-protein kinase AFC1	String	CMGC/CLK
		PREDICTED: serine/arginine-rich splicing factor SR45-like isoform X3 [Phoenix dactylifera]	GSPSRKRSPLPLRRR	TRINITY_DN99785_c0_g2_m.35803	TRINITY_DN99785_c0_g2_m.35803 Elongation factor 2	String	CAMK/CAMKL
383	TRINITY_DN92840_c0_g1_m.26018-1173T	PREDICTED: serine/threonine-protein kinase BCK1/SLK1/SSP31-like [Musa acuminata subsp. malaccensis]	LSKIKRNTLVSGGVR	TRINITY_DN102956_c1_g1_m.5775	TRINITY_DN102956_c1_g1_m.5775 Protein phosphatase 2C and cyclic nucleotide-binding/kinase domain-containing protein	String	AGC/PKA
384	TRINITY_DN92840_c0_g1_m.26018-141S	PREDICTED: serine/threonine-protein kinase BCK1/SLK1/SSP31-like [Musa acuminata subsp. malaccensis]	RSIPRVPSGDGSSRG	TRINITY_DN102956_c1_g1_m.5775	TRINITY_DN102956_c1_g1_m.5775 Protein phosphatase 2C and cyclic nucleotide-binding/kinase domain-containing protein	String	AGC/PKA
385	TRINITY_DN92841_c0_g1_m.26019-138S	PREDICTED: leucine-rich repeat extensin-like protein 5 [Elaeis guineensis]	YDRIVASSSAGSGSG	TRINITY_DN77066_c0_g1_m.19057	TRINITY_DN77066_c0_g1_m.19057 Serine/threonine-protein kinase TIO	String	Other/ULK
386	TRINITY_DN92841_c0_g1_m.26019-142S	PREDICTED: leucine-rich repeat extensin-like protein 5 [Elaeis guineensis]	VASSSAGSGSGSSRS	TRINITY_DN105631_c0_g2_m.11710	TRINITY_DN105631_c0_g2_m.11710 Cell division control protein 48 like C	String	CK1/CK1
387	TRINITY_DN92841_c0_g1_m.26019-166S	PREDICTED: leucine-rich repeat extensin-like protein 5 [Elaeis guineensis]	SKLESAPSSIGSLLD	TRINITY_DN105631_c0_g2_m.11710	TRINITY_DN105631_c0_g2_m.11710 Cell division control protein 48 like C	String	CK1/CK1
388	TRINITY_DN92841_c0_g1_m.26019-247S	PREDICTED: leucine-rich repeat extensin-like protein 5 [Elaeis guineensis]	QLLPRPDSSGKLTRH	TRINITY_DN77066_c0_g1_m.19057	TRINITY_DN77066_c0_g1_m.19057 Serine/threonine-protein kinase TIO	String	Other/ULK
389	TRINITY_DN92841_c0_g1_m.26019-33S	PREDICTED: leucine-rich repeat extensin-like protein 5 [Elaeis guineensis]	PRSRGGESWDEPFPS	TRINITY_DN105631_c0_g2_m.11710	TRINITY_DN105631_c0_g2_m.11710 Cell division control protein 48 like C	String	CK1/CK1
		PREDICTED: leucine-rich repeat extensin-like protein 5 [Elaeis guineensis]	PRSRGGESWDEPFPS	TRINITY_DN77066_c0_g1_m.19057	TRINITY_DN77066_c0_g1_m.19057 Serine/threonine-protein kinase TIO	String	Other/ULK
390	TRINITY_DN92849_c0_g1_m.26028-127S	PREDICTED: methyl-CpG-binding domain-containing protein 11-like [Nelumbo nucifera]	HKVEGEGSGSLKGTK	TRINITY_DN94893_c0_g1_m.28368	TRINITY_DN94893_c0_g1_m.28368 Histone deacetylase	String	TKL/IRAK
391	TRINITY_DN92849_c0_g1_m.26028-129S	PREDICTED: methyl-CpG-binding domain-containing protein 11-like [Nelumbo nucifera]	VEGEGSGSLKGTKRK	TRINITY_DN94893_c0_g1_m.28368	TRINITY_DN94893_c0_g1_m.28368 Histone deacetylase	String	TKL/IRAK
392	TRINITY_DN92858_c0_g1_m.26036-281S	4-diphosphocytidyl-2-C-methyl-D-erythritol kinase, chloroplastic [Asparagus officinalis]	LHLGKTSSVDPLTLL	TRINITY_DN102293_c5_g3_m.4358	TRINITY_DN102293_c5_g3_m.4358 Putative methionine--tRNA ligase	String	CAMK/CAMKL
		4-diphosphocytidyl-2-C-methyl-D-erythritol kinase, chloroplastic [Asparagus officinalis]	LHLGKTSSVDPLTLL	TRINITY_DN105352_c0_g1_m.11107	TRINITY_DN105352_c0_g1_m.11107 Putative methionine--tRNA ligase	String	CAMK/CAMKL
		4-diphosphocytidyl-2-C-methyl-D-erythritol kinase, chloroplastic [Asparagus officinalis]	LHLGKTSSVDPLTLL	TRINITY_DN95709_c0_g1_m.29508	TRINITY_DN95709_c0_g1_m.29508 Choline-phosphate cytidylyltransferase	String	CAMK/CAMKL
		4-diphosphocytidyl-2-C-methyl-D-erythritol kinase, chloroplastic [Asparagus officinalis]	LHLGKTSSVDPLTLL	TRINITY_DN96764_c0_g2_m.31022	TRINITY_DN96764_c0_g2_m.31022 Choline-phosphate cytidylyltransferase	String	CAMK/CAMKL
		4-diphosphocytidyl-2-C-methyl-D-erythritol kinase, chloroplastic [Asparagus officinalis]	LHLGKTSSVDPLTLL	TRINITY_DN98300_c1_g1_m.33385	TRINITY_DN98300_c1_g1_m.33385 Putative methionine--tRNA ligase	String	CAMK/CAMKL
393	TRINITY_DN92961_c1_g2_m.26150-72S	ras-related protein Rab7 [Asparagus officinalis]	AGQERFQSLGVAFYR	TRINITY_DN102956_c1_g1_m.5775	TRINITY_DN102956_c1_g1_m.5775 Protein phosphatase 2C and cyclic nucleotide-binding/kinase domain-containing protein	String	AGC/PKA
394	TRINITY_DN92964_c0_g1_m.26151-263S	PREDICTED: oxygen-evolving enhancer protein 2, chloroplastic-like [Musa acuminata subsp. malaccensis]	KFVESAASSFNLA**	TRINITY_DN94362_c0_g1_m.27735	TRINITY_DN94362_c0_g1_m.27735 ATP-dependent zinc metalloprotease FTSH 2, chloroplastic	String	CK1/CK1
395	TRINITY_DN92978_c0_g1_m.26169-237S	nuclear cap-binding protein subunit 2 [Asparagus officinalis]	RFRESGDSDEEDDDG	TRINITY_DN81714_c1_g1_m.20014	TRINITY_DN81714_c1_g1_m.20014 Zinc finger CCCH domain-containing protein 3 isoform X8	String	CMGC/GSK
396	TRINITY_DN93007_c0_g1_m.26186-25S	EVI5-like protein [Asparagus officinalis]	EFEPGPASPLKQVDR	TRINITY_DN101765_c0_g1_m.3339	TRINITY_DN101765_c0_g1_m.3339 Rab-GAP TBC domain-containing protein	String	CK1/CK1
397	TRINITY_DN93015_c0_g1_m.26197-377S	PREDICTED: ribulose bisphosphate carboxylase/oxygenase activase, chloroplastic isoform X2 [Elaeis guineensis]	VGKRLVNSREGPPIF	TRINITY_DN72606_c0_g1_m.18420	TRINITY_DN72606_c0_g1_m.18420 Ubiquitin-60S ribosomal protein L40	String	TKL/RAF
		PREDICTED: ribulose bisphosphate carboxylase/oxygenase activase, chloroplastic isoform X2 [Elaeis guineensis]	VGKRLVNSREGPPIF	TRINITY_DN80819_c0_g1_m.19782	TRINITY_DN80819_c0_g1_m.19782 Ubiquitin-NEDD8-like protein RUB1	String	TKL/RAF
		PREDICTED: ribulose bisphosphate carboxylase/oxygenase activase, chloroplastic isoform X2 [Elaeis guineensis]	VGKRLVNSREGPPIF	TRINITY_DN89695_c0_g1_m.23303	TRINITY_DN89695_c0_g1_m.23303 Ubiquitin-40S ribosomal protein S27a	String	TKL/RAF
		PREDICTED: ribulose bisphosphate carboxylase/oxygenase activase, chloroplastic isoform X2 [Elaeis guineensis]	VGKRLVNSREGPPIF	TRINITY_DN90633_c1_g4_m.24024	TRINITY_DN90633_c1_g4_m.24024 Polyubiquitin-like protein	String	TKL/RAF
		PREDICTED: ribulose bisphosphate carboxylase/oxygenase activase, chloroplastic isoform X2 [Elaeis guineensis]	VGKRLVNSREGPPIF	TRINITY_DN92225_c1_g4_m.25440	TRINITY_DN92225_c1_g4_m.25440 Ubiquitin-like domain-containing protein	String	TKL/RAF
		PREDICTED: ribulose bisphosphate carboxylase/oxygenase activase, chloroplastic isoform X2 [Elaeis guineensis]	VGKRLVNSREGPPIF	TRINITY_DN99458_c3_g47_m.35261	TRINITY_DN99458_c3_g47_m.35261 Polyubiquitin	String	TKL/RAF
398	TRINITY_DN93031_c0_g1_m.26213-217S	PREDICTED: heterogeneous nuclear ribonucleoprotein Q-like isoform X1 [Phoenix dactylifera]	GNIPRSWSEDDLKKA	TRINITY_DN85012_c0_g1_m.20947	TRINITY_DN85012_c0_g1_m.20947 E3 ubiquitin-protein ligase SIS3	String	TKL/IRAK
399	TRINITY_DN93067_c0_g1_m.26242-213S	adaptin ear-binding coat-associated protein 1 [Medicago truncatula]	SGGGKMRSPLPPPPN	TRINITY_DN89119_c0_g1_m.22918	TRINITY_DN89119_c0_g1_m.22918 ABC transporter I family member 10, chloroplastic	String	STE/STE20
		adaptin ear-binding coat-associated protein 1 [Medicago truncatula]	SGGGKMRSPLPPPPN	TRINITY_DN99088_c0_g1_m.34635	TRINITY_DN99088_c0_g1_m.34635 Protein STAR1	String	STE/STE20
400	TRINITY_DN93188_c0_g1_m.26359-413S	PREDICTED: histone-lysine N-methyltransferase, H3 lysine-9 specific SUVH6-like [Elaeis guineensis]	KLFVRSSSDKILEAC	TRINITY_DN94663_c0_g1_m.28116	TRINITY_DN94663_c0_g1_m.28116 DNA (Cytosine-5)-methyltransferase DRM2	String	CAMK/CAMKL
401	TRINITY_DN93332_c0_g1_m.26522-397S	PREDICTED: LOC100285177 isoform X1 [Zea mays]	RTVENSGSYSKKFVH	TRINITY_DN102790_c0_g1_m.5426	TRINITY_DN102790_c0_g1_m.5426 Caltractin	String	TKL/MLK
402	TRINITY_DN93371_c2_g1_m.26568-494S	PREDICTED: sodium/hydrogen exchanger 2-like [Elaeis guineensis]	QPIHRPTSLRMLLLK	TRINITY_DN105282_c2_g1_m.10957	TRINITY_DN105282_c2_g1_m.10957 Protein kinase domain-containing protein	String	CAMK/CAMKL
		PREDICTED: sodium/hydrogen exchanger 2-like [Elaeis guineensis]	QPIHRPTSLRMLLLK	TRINITY_DN98428_c0_g1_m.33604	TRINITY_DN98428_c0_g1_m.33604 Non-specific serine/threonine protein kinase	String	CAMK/CAMKL
403	TRINITY_DN93376_c0_g1_m.26572-95S	PREDICTED: LIM domain-containing protein WLIM2b [Elaeis guineensis]	PELTRSPSKAAGMFS	TRINITY_DN88072_c0_g1_m.22331	TRINITY_DN88072_c0_g1_m.22331 Cellulose synthase-like protein D4	String	CAMK/CAMK1
404	TRINITY_DN93391_c0_g1_m.26585-236S	bidirectional sugar transporter SWEET13-like [Asparagus officinalis]	EKISEKVSDEDNIEE	TRINITY_DN104968_c1_g1_m.10239	TRINITY_DN104968_c1_g1_m.10239 Fe2OG dioxygenase domain-containing protein	String	TKL/IRAK
		bidirectional sugar transporter SWEET13-like [Asparagus officinalis]	EKISEKVSDEDNIEE	TRINITY_DN97268_c0_g1_m.31767	TRINITY_DN97268_c0_g1_m.31767 Putative chlorophyll(Ide) b reductase NYC1, chloroplastic	String	TKL/IRAK
		bidirectional sugar transporter SWEET13-like [Asparagus officinalis]	EKISEKVSDEDNIEE	TRINITY_DN99225_c1_g1_m.34878	TRINITY_DN99225_c1_g1_m.34878 Monosaccharide-sensing protein 2	String	TKL/IRAK
405	TRINITY_DN93391_c0_g1_m.26585-264S	bidirectional sugar transporter SWEET13-like [Asparagus officinalis]	LKDDKEMSPV*****	TRINITY_DN96826_c0_g1_m.31123	TRINITY_DN96826_c0_g1_m.31123 WAT1-related protein	String	CMGC/DYRK
406	TRINITY_DN93392_c0_g1_m.26586-224T	PREDICTED: splicing factor 3B subunit 1 [Musa acuminata subsp. malaccensis]	GIGRWDATPTPGRVG	TRINITY_DN103008_c0_g1_m.5883	TRINITY_DN103008_c0_g1_m.5883 Chromatin structure-remodeling complex protein SYD	String	CMGC/CDK
		PREDICTED: splicing factor 3B subunit 1 [Musa acuminata subsp. malaccensis]	GIGRWDATPTPGRVG	TRINITY_DN103475_c4_g3_m.6922	TRINITY_DN103475_c4_g3_m.6922 DNA helicase INO80	String	CMGC/CDK
		PREDICTED: splicing factor 3B subunit 1 [Musa acuminata subsp. malaccensis]	GIGRWDATPTPGRVG	TRINITY_DN103624_c0_g1_m.7264	TRINITY_DN103624_c0_g1_m.7264 Chromatin structure-remodeling complex protein SYD	String	CMGC/CDK
		PREDICTED: splicing factor 3B subunit 1 [Musa acuminata subsp. malaccensis]	GIGRWDATPTPGRVG	TRINITY_DN90448_c0_g1_m.23891	TRINITY_DN90448_c0_g1_m.23891 Matrin-type domain-containing protein	String	CMGC/CDK
		PREDICTED: splicing factor 3B subunit 1 [Musa acuminata subsp. malaccensis]	GIGRWDATPTPGRVG	TRINITY_DN97609_c6_g2_m.32276	TRINITY_DN97609_c6_g2_m.32276 PsbB mRNA maturation factor Mbb1, chloroplastic	String	TKL/MLK
		PREDICTED: splicing factor 3B subunit 1 [Musa acuminata subsp. malaccensis]	GIGRWDATPTPGRVG	TRINITY_DN99334_c0_g1_m.35071	TRINITY_DN99334_c0_g1_m.35071 PWI domain-containing protein	String	CMGC/CDK
407	TRINITY_DN93392_c0_g1_m.26586-234T	PREDICTED: splicing factor 3B subunit 1 [Musa acuminata subsp. malaccensis]	PGRVGDATPSISRRN	TRINITY_DN102134_c1_g3_m.4030	TRINITY_DN102134_c1_g3_m.4030 DNA-directed RNA polymerase E subunit 1	String	CMGC/MAPK
		PREDICTED: splicing factor 3B subunit 1 [Musa acuminata subsp. malaccensis]	PGRVGDATPSISRRN	TRINITY_DN105063_c1_g3_m.10453	TRINITY_DN105063_c1_g3_m.10453 Serine/threonine-protein kinase AFC3	String	CMGC/DYRK
		PREDICTED: splicing factor 3B subunit 1 [Musa acuminata subsp. malaccensis]	PGRVGDATPSISRRN	TRINITY_DN81714_c1_g1_m.20014	TRINITY_DN81714_c1_g1_m.20014 Zinc finger CCCH domain-containing protein 3 isoform X8	String	CMGC/GSK
[truncated: 1,034 more rows]

## Sheet: Categories of Protein Kinase
PK group	PK family	Number	Percent (%)
[truncated: 9 more rows]

## Sheet: Kinase descrip and expression
Kinase ID	Kinase description	GP/SPUF Ratio	GP/SPUF P value
[truncated: 911 more rows]

[truncated: 1 more sheets: A Kinase- a ATPase family]
