# Supplementary material for: Comparative Proteome and Phosphoproteome Analyses Reveal Different Molecular Mechanism Between Stone Planting Under the Forest and Greenhouse Planting of Dendrobium huoshanense
Source: Front Plant Sci. 2022 Jul 7;13:937392. doi: 10.3389/fpls.2022.937392 (PMC9301318; doi:10.3389/fpls.2022.937392)
Supplement: Supplementary Figure 1 — Cluster analysis of the DEPs from proteome. [file Data_Sheet_1.ZIP › Supple Tab/Table S21.xlsx]

## Sheet: kinase proteome
Protein accession	Protein description	CV/IWV Ratio	Regulated Type	CV/IWV P value	MW [kDa]	Score	Coverage [%]	Peptides	PSMs	Unique peptides
TRINITY_DN92873_c0_g1_m.26051	"D-glycerate 3-kinase, chloroplastic isoform X2 [Ananas comosus]"	1.93	Up	8.01e-05	18.895	13.853	8.2	1	2	1
TRINITY_DN97049_c0_g1_m.31406	PREDICTED: probable serine/threonine-protein kinase roco9 [Vigna radiata var. radiata]	1.923	Up	0.00024053	36.869	83.214	23	7	11	7
TRINITY_DN102159_c1_g1_m.4077	"PREDICTED: uncharacterized aarF domain-containing protein kinase At1g79600, chloroplastic isoform X1[Gossypium raimondii]"	1.878	Up	0.000183637	81.456	11.397	2.5	2	2	2
TRINITY_DN99207_c1_g2_m.34837	PREDICTED: calmodulin-binding receptor-like cytoplasmic kinase 2 [Nelumbo nucifera]	1.773	Up	0.028142	50.844	6.1203	1.7	1	2	1
TRINITY_DN95753_c0_g1_m.29562	"PREDICTED: pyruvate kinase isozyme G, chloroplastic [Elaeis guineensis]"	1.733	Up	0.00079667	62.428	8.2336	7.3	3	8	1
TRINITY_DN95444_c0_g1_m.29154	"PREDICTED: probable inactive shikimate kinase like 2, chloroplastic [Elaeis guineensis]"	1.705	Up	0.0003649	40.321	7.2016	2.7	1	1	1
TRINITY_DN99950_c4_g1_m.36100	"6-phosphofructo-2-kinase/fructose-2,6-bisphosphatase isoform X3 [Ananas comosus]"	1.695	Up	0.00134158	76.397	26.201	7.3	4	4	4
TRINITY_DN95522_c0_g2_m.29249	PREDICTED: thiamine pyrophosphokinase 1 isoform X2 [Phoenix dactylifera]	1.675	Up	8.35e-05	31.436	6.5259	2.8	1	1	1
TRINITY_DN96478_c0_g1_m.30606	"PREDICTED: probable inactive shikimate kinase like 1, chloroplastic [Elaeis guineensis]"	1.545	Up	0.034299	21.45	7.1501	5.1	1	1	1
TRINITY_DN70530_c0_g3_m.18155	PREDICTED: methylthioribose kinase-like [Phoenix dactylifera]	0.662	Down	0.00074253	11.915	27.682	23.9	2	4	2
TRINITY_DN92886_c0_g1_m.26068	calcium-dependent protein kinase 19-like [Asparagus officinalis]	0.652	Down	0.0020399	59.719	82.137	17	8	8	8
TRINITY_DN105784_c0_g1_m.12019	PREDICTED: hexokinase-1-like [Nelumbo nucifera]	0.645	Down	6.19e-05	54.099	129.23	23.7	10	20	10
TRINITY_DN96646_c0_g1_m.30853	PREDICTED: serine/threonine-protein kinase HT1-like [Sesamum indicum]	0.639	Down	0.0011197	40.694	7.4274	3	1	1	1
TRINITY_DN92915_c0_g1_m.26109	Pyruvate kinase isozyme A [Morus notabilis]	0.634	Down	0.0022606	34.597	22.104	12.2	3	3	2
TRINITY_DN90114_c0_g2_m.23616	PREDICTED: PTI1-like tyrosine-protein kinase 1 [Elaeis guineensis]	0.539	Down	3.69e-05	41	36.205	10	4	5	2
TRINITY_DN103974_c0_g1_m.7997	"PREDICTED: alpha-glucan water dikinase, chloroplastic isoform X1 [Elaeis guineensis]"	0.538	Down	1.59e-06	165.95	128.27	11.4	15	19	15
TRINITY_DN80226_c0_g1_m.19644	"PREDICTED: pyruvate kinase isozyme A, chloroplastic-like [Elaeis guineensis]"	0.526	Down	6.28e-05	14.549	9.526	18.6	2	2	1
TRINITY_DN103902_c0_g4_m.7869	PREDICTED: probable choline kinase 2 [Elaeis guineensis]	0.466	Down	0.0038752	33.056	11.89	5.3	2	3	2
TRINITY_DN98428_c0_g1_m.33604	PREDICTED: CBL-interacting serine/threonine-protein kinase 24 [Nelumbo nucifera]	0.295	Down	0.00122469	50.366	5.8945	3.6	2	2	1

## Sheet: phosphatase proteome
Protein accession	Protein description	GP/SPUFRatio	Regulated Type	GP/SPUF P value	MW [kDa]	Score	Coverage [%]	Peptides	PSMs	Unique peptides
TRINITY_DN95599_c0_g1_m.29366	"PREDICTED: phosphoglycolate phosphatase 1B, chloroplastic-like [Phoenix dactylifera]"	1.731	Up	0.000144959	40.7	132.52	33.1	12	25	12
TRINITY_DN96342_c0_g1_m.30410	PREDICTED: probable protein phosphatase 2C 11 [Musa acuminata subsp. malaccensis]	1.696	Up	0.0155362	30.401	6.0108	8	2	3	1
TRINITY_DN99950_c4_g1_m.36100	"6-phosphofructo-2-kinase/fructose-2,6-bisphosphatase isoform X3 [Ananas comosus]"	1.695	Up	0.00134158	76.397	26.201	7.3	4	4	4
TRINITY_DN95781_c0_g1_m.29598	purple acid phosphatase 18-like [Asparagus officinalis]	1.681	Up	0.0057428	50.666	6.2634	1.8	1	2	1
TRINITY_DN100481_c1_g1_m.830	PREDICTED: probable protein phosphatase 2C 6 [Phoenix dactylifera]	1.671	Up	0.00056091	60.475	20.028	3.9	2	2	2
TRINITY_DN103789_c5_g2_m.7630	"PREDICTED: fructose-1,6-bisphosphatase, cytosolic [Ziziphus jujuba]"	1.586	Up	0.000157018	44.972	186.39	33.5	12	30	12
TRINITY_DN96669_c1_g1_m.30885	"sedoheptulose-1,7-bisphosphatase, chloroplastic [Ananas comosus]"	1.563	Up	0.000116982	42.762	288.23	41.2	14	46	14
TRINITY_DN102553_c0_g4_m.4950	"PREDICTED: fructose-1,6-bisphosphatase, chloroplastic-like [Nelumbo nucifera]"	1.553	Up	4.23e-05	45.319	126.83	24.9	8	20	8
TRINITY_DN90024_c1_g3_m.23512	PREDICTED: serine/threonine-protein phosphatase 2A 65 kDa regulatory subunit A beta isoform isoform X1[Setaria italica]	0.656	Down	0.000116431	65.749	181.39	24	9	15	9
TRINITY_DN98400_c0_g1_m.33566	PREDICTED: phosphoinositide phosphatase SAC6 isoform X1 [Elaeis guineensis]	0.654	Down	0.030056	76.232	27.677	5.7	4	4	4
TRINITY_DN99827_c2_g1_m.35885	PREDICTED: probable serine/threonine-protein phosphatase 2A regulatory subunit B'' subunit TON2 [Phoenix dactylifera]	0.651	Down	0.021603	61.252	12.828	2.8	2	2	2
TRINITY_DN99492_c0_g1_m.35317	PREDICTED: protein phosphatase 1 regulatory subunit pprA [Musa acuminata subsp. malaccensis]	0.566	Down	0.0029973	37.962	12.328	5	2	2	2
TRINITY_DN88931_c0_g1_m.22835	PREDICTED: acid phosphatase 1-like [Phoenix dactylifera]	0.554	Down	0.0010243	36.944	13.305	7.4	3	5	2
TRINITY_DN97156_c0_g1_m.31584	PREDICTED: purple acid phosphatase 3 [Musa acuminata subsp. malaccensis]	0.528	Down	9.95e-05	37.213	22.296	9.2	2	2	2

## Sheet: kinase phosphoproteome
Protein accession	Protein description	GP/SPUF Ratio	Regulated Type	GP/SPUFP value	Amino acid	Localization probability	PEP	Score	Modified sequence	Charge	Mass error [ppm]	MS/MS Count	Subcellular localization	Biological Process	Molecular Function	KEGG KO No.	KEGG Gene	KEGG pathway	IPR ID	Domain description	KOG_category
TRINITY_DN101380_c0_g3_m.2570	PREDICTED: serine/threonine-protein kinase sid1 isoform X1 [Elaeis guineensis]	2.93183	Up	3.27911e-05	S	0.917367	0.000290849	63.462	S(0.083)GS(0.917)VGDCLVNSK	2	0.64414	2	mitochondria	GO:0016310 phosphorylation; GO:0044267 cellular protein metabolic process; GO:0044238 primary metabolic process; GO:0044237 cellular metabolic process; GO:0006796 phosphate-containing compound metabolic process; GO:0071704 organic substance metabolic process; GO:0008152 metabolic process; GO:0006468 protein phosphorylation; GO:0006793 phosphorus metabolic process; GO:0044260 cellular macromolecul…					IPR000719; IPR011009;	Protein kinase domain; Protein kinase-like domain;	T
TRINITY_DN102969_c2_g1_m.5801	PREDICTED: FGGY carbohydrate kinase domain-containing protein isoform X1 [Elaeis guineensis]	1.54194	Up	0.00495307	S	0.955056	0.000269991	80.746	T(0.017)LS(0.955)S(0.027)S(0.001)AISDK	2	0.31681	1	chloroplast	GO:0008152 metabolic process; GO:0005975 carbohydrate metabolic process; GO:0044238 primary metabolic process; GO:0071704 organic substance metabolic process;					IPR018484; IPR018485;	Carbohydrate kinase, FGGY, N-terminal; Carbohydrate kinase, FGGY, C-terminal;	G
TRINITY_DN103974_c0_g1_m.7997	"PREDICTED: alpha-glucan water dikinase, chloroplastic isoform X1 [Elaeis guineensis]"	2.68395	Up	0.00034855	S	0.987294	0.012435	79.201	S(0.007)GS(0.987)S(0.005)SLLK	2	-0.29315	1	chloroplast	GO:0016310 phosphorylation; GO:0008152 metabolic process; GO:0044237 cellular metabolic process; GO:0006793 phosphorus metabolic process; GO:0009987 cellular process; GO:0006796 phosphate-containing compound metabolic process;					IPR002192; IPR013816; IPR013815;	Pyruvate phosphate dikinase, PEP/pyruvate-binding; ATP-grasp fold, subdomain 2; ATP-grasp fold, subdomain 1;	#N/A
TRINITY_DN104031_c5_g1_m.8105	PREDICTED: serine/threonine-protein kinase EDR1-like [Elaeis guineensis]	1.58101	Up	0.0483628	S	0.96426	0.00980406	69.672	HSTFLS(0.964)S(0.036)K	2	-0.07833	2	nucleus	GO:0016310 phosphorylation; GO:0044267 cellular protein metabolic process; GO:0044238 primary metabolic process; GO:0044237 cellular metabolic process; GO:0006796 phosphate-containing compound metabolic process; GO:0071704 organic substance metabolic process; GO:0008152 metabolic process; GO:0006468 protein phosphorylation; GO:0006793 phosphorus metabolic process; GO:0044260 cellular macromolecul…					IPR000719; IPR001245; IPR011009;	Protein kinase domain; Serine-threonine/tyrosine-protein kinase catalytic domain; Protein kinase-like domain;	T
TRINITY_DN75629_c0_g1_m.18812	PREDICTED: plastidial pyruvate kinase 2 [Elaeis guineensis]	1.93326	Up	9.24914e-05	S	0.947162	0.000333629	79.652	S(0.01)QS(0.947)T(0.043)HNIQIR	2	0.71901	1	chloroplast	GO:0006757 ATP generation from ADP; GO:0009116 nucleoside metabolic process; GO:0042278 purine nucleoside metabolic process; GO:0006165 nucleoside diphosphate phosphorylation; GO:0046031 ADP metabolic process; GO:0019362 pyridine nucleotide metabolic process; GO:0006096 glycolytic process; GO:0009167 purine ribonucleoside monophosphate metabolic process; GO:0009117 nucleotide metabolic process; G…			PK; pyruvate kinase [EC:2.7.1.40]	ath01230 Biosynthesis of amino acids - Arabidopsis thaliana (thale cress); ath00620 Pyruvate metabolism - Arabidopsis thaliana (thale cress); ath01200 Carbon metabolism - Arabidopsis thaliana (thale cress); ath00230 Purine metabolism - Arabidopsis thaliana (thale cress); ath01100 Metabolic pathways - Arabidopsis thaliana (thale cress); ath00010 Glycolysis / Gluconeogenesis - Arabidopsis thaliana …	IPR015794; IPR015813; IPR011037; IPR015806; IPR015795; IPR015793;	Pyruvate kinase, alpha/beta; Pyruvate/Phosphoenolpyruvate kinase-like domain; Pyruvate kinase-like, insert domain; Pyruvate kinase, beta-barrel insert domain; Pyruvate kinase, C-terminal; Pyruvate kinase, barrel;	G
TRINITY_DN90960_c0_g1_m.24318	"PREDICTED: phosphoglucan, water dikinase, chloroplastic isoform X1 [Elaeis guineensis]"	1.84739	Up	0.00483119	S	0.986147	0.00272101	64.374	S(0.001)EFT(0.01)AS(0.986)VPLT(0.004)R	3	-0.67816	2	chloroplast	GO:0016310 phosphorylation; GO:0008152 metabolic process; GO:0044237 cellular metabolic process; GO:0006793 phosphorus metabolic process; GO:0009987 cellular process; GO:0006796 phosphate-containing compound metabolic process;					IPR002192; IPR013783; IPR013784; IPR013816; IPR013815; IPR002044;	Pyruvate phosphate dikinase, PEP/pyruvate-binding; Immunoglobulin-like fold; Carbohydrate-binding-like fold; ATP-grasp fold, subdomain 2; ATP-grasp fold, subdomain 1; Carbohydrate binding module family 20;	#N/A
TRINITY_DN90997_c0_g1_m.24339	PREDICTED: diacylglycerol kinase 5-like isoform X2 [Phoenix dactylifera]	1.60269	Up	0.0146901	S	0.994763	2.6538e-223	165.96	SIHDPSTPPSASGHHEDDEVSAEES(0.995)DDES(0.005)GEER	4	0.26706	2	cytoskeleton	GO:0007186 G-protein coupled receptor signaling pathway; GO:0050794 regulation of cellular process; GO:0044700 single organism signaling; GO:0007205 protein kinase C-activating G-protein coupled receptor signaling pathway; GO:0051716 cellular response to stimulus; GO:0007165 signal transduction; GO:0050789 regulation of biological process; GO:0007154 cell communication; GO:0044699 single-organism…					IPR016064; IPR000756;	NAD kinase/diacylglycerol kinase-like domain; Diacylglycerol kinase, accessory domain;	IT
TRINITY_DN92840_c0_g1_m.26018	PREDICTED: serine/threonine-protein kinase BCK1/SLK1/SSP31-like [Musa acuminata subsp. malaccensis]	2.05246	Up	0.000106713	S	1	0.000304302	83.045	FFHS(1)ERIPR	3	0.058388	4	nucleus	GO:0016310 phosphorylation; GO:0044267 cellular protein metabolic process; GO:0044238 primary metabolic process; GO:0044237 cellular metabolic process; GO:0006796 phosphate-containing compound metabolic process; GO:0071704 organic substance metabolic process; GO:0008152 metabolic process; GO:0006468 protein phosphorylation; GO:0006793 phosphorus metabolic process; GO:0044260 cellular macromolecul…					IPR000270; IPR000719; IPR001245; IPR011009;	PB1 domain; Protein kinase domain; Serine-threonine/tyrosine-protein kinase catalytic domain; Protein kinase-like domain;	T
TRINITY_DN92858_c0_g1_m.26036	"4-diphosphocytidyl-2-C-methyl-D-erythritol kinase, chloroplastic [Asparagus officinalis]"	1.78304	Up	0.00631442	S	0.775723	0.00177396	59.673	T(0.049)S(0.173)S(0.776)VDPLT(0.002)LLEK	2	0.78568	1	chloroplast	GO:0006720 isoprenoid metabolic process; GO:0044711 single-organism biosynthetic process; GO:0044763 single-organism cellular process; GO:0044699 single-organism process; GO:0009058 biosynthetic process; GO:0044255 cellular lipid metabolic process; GO:0044238 primary metabolic process; GO:1901576 organic substance biosynthetic process; GO:0044237 cellular metabolic process; GO:0044249 cellular bi…			ispE; 4-diphosphocytidyl-2-C-methyl-D-erythritol kinase [EC:2.7.1.148]	ath00900 Terpenoid backbone biosynthesis - Arabidopsis thaliana (thale cress); ath01100 Metabolic pathways - Arabidopsis thaliana (thale cress); ath01110 Biosynthesis of secondary metabolites - Arabidopsis thaliana (thale cress);	IPR020568; IPR006204; IPR014721; IPR013750;	Ribosomal protein S5 domain 2-type fold; GHMP kinase N-terminal domain; Ribosomal protein S5 domain 2-type fold, subgroup; GHMP kinase, C-terminal domain;	#N/A
TRINITY_DN92886_c0_g1_m.26068	calcium-dependent protein kinase 19-like [Asparagus officinalis]	1.69313	Up	0.00261476	S	0.999938	0.00193706	71.03	HSPPS(1)PLK	3	0.19179	3	chloroplast	GO:0016310 phosphorylation; GO:0044267 cellular protein metabolic process; GO:0044238 primary metabolic process; GO:0044237 cellular metabolic process; GO:0006796 phosphate-containing compound metabolic process; GO:0071704 organic substance metabolic process; GO:0008152 metabolic process; GO:0006468 protein phosphorylation; GO:0006793 phosphorus metabolic process; GO:0044260 cellular macromolecul…			CPK; calcium-dependent protein kinase [EC:2.7.11.1]	ath04626 Plant-pathogen interaction - Arabidopsis thaliana (thale cress);	IPR000719; IPR011992; IPR002048; IPR011009;	Protein kinase domain; EF-hand domain pair; EF-hand domain; Protein kinase-like domain;	T
TRINITY_DN98540_c2_g1_m.33755	PREDICTED: casein kinase 1-like protein 2 [Nelumbo nucifera]	1.53412	Up	0.0429393	S	0.99788	0.0025411	50.831	QKS(0.998)PVPNDS(0.001)T(0.001)GAK	3	-2.6311	1	nucleus	GO:0016310 phosphorylation; GO:0044267 cellular protein metabolic process; GO:0044238 primary metabolic process; GO:0044237 cellular metabolic process; GO:0006796 phosphate-containing compound metabolic process; GO:0071704 organic substance metabolic process; GO:0008152 metabolic process; GO:0006468 protein phosphorylation; GO:0006793 phosphorus metabolic process; GO:0044260 cellular macromolecul…					IPR000719; IPR011009;	Protein kinase domain; Protein kinase-like domain;	T
TRINITY_DN99635_c0_g1_m.35548	PREDICTED: diacylglycerol kinase 1 isoform X1 [Phoenix dactylifera]	1.52729	Up	0.00916891	S	0.997211	5.8076e-119	170.27	S(0.001)YS(0.997)FNQS(0.002)NDSGVEGTK	2	-1.1504	10	chloroplast	GO:0007186 G-protein coupled receptor signaling pathway; GO:0050794 regulation of cellular process; GO:0044700 single organism signaling; GO:0007205 protein kinase C-activating G-protein coupled receptor signaling pathway; GO:0051716 cellular response to stimulus; GO:0007165 signal transduction; GO:0050789 regulation of biological process; GO:0007154 cell communication; GO:0035556 intracellular s…			dgkA; diacylglycerol kinase (ATP) [EC:2.7.1.107]	ath04070 Phosphatidylinositol signaling system - Arabidopsis thaliana (thale cress); ath00564 Glycerophospholipid metabolism - Arabidopsis thaliana (thale cress); ath01100 Metabolic pathways - Arabidopsis thaliana (thale cress); ath00561 Glycerolipid metabolism - Arabidopsis thaliana (thale cress); ath01110 Biosynthesis of secondary metabolites - Arabidopsis thaliana (thale cress);	IPR002219; IPR001206; IPR000756; IPR016064;	Protein kinase C-like, phorbol ester/diacylglycerol-binding domain; Diacylglycerol kinase, catalytic domain; Diacylglycerol kinase, accessory domain; NAD kinase/diacylglycerol kinase-like domain;	IT

## Sheet: phosphatase phosphoproteome
Protein accession	Protein description	GP/SPUF Ratio	Regulated Type	GP/SPUF P value	Amino acid	Localization probability	Score	Modified sequence	Charge	Mass error [ppm]	MS/MS Count	Subcellular localization	Biological Process	Molecular Function	KEGG KO No.	KEGG Gene	KEGG pathway	IPR ID	Domain description	KOG_category
TRINITY_DN84490_c0_g1_m.20804	PREDICTED: soluble inorganic pyrophosphatase 4-like [Musa acuminata subsp. malaccensis]	0.361582	Down	0.000135922	S	0.992352	140.35	ILS(0.992)S(0.008)LSR	2	-0.06254	6	cytoplasm	GO:0008152 metabolic process; GO:0044237 cellular metabolic process; GO:0006793 phosphorus metabolic process; GO:0009987 cellular process; GO:0006796 phosphate-containing compound metabolic process;	GO:0000287 magnesium ion binding; GO:0004427 inorganic diphosphatase activity; GO:0016462 pyrophosphatase activity; GO:0003824 catalytic activity; GO:0005488 binding; GO:0043167 ion binding; GO:0046872 metal ion binding; GO:0043169 cation binding; GO:0016817 hydrolase activity, acting on acid anhydrides; GO:0016787 hydrolase activity; GO:0016818 hydrolase activity, acting on acid anhydrides, in p…	K01507	ppa; inorganic pyrophosphatase [EC:3.6.1.1]	ath00190 Oxidative phosphorylation - Arabidopsis thaliana (thale cress);			C
TRINITY_DN94613_c0_g1_m.28033	PREDICTED: probable protein phosphatase 2C 52 [Phoenix dactylifera]	1.68124	Up	0.000100631	S	0.999978	69.345	EGGYAS(1)GGWK	2	-0.2111	1	chloroplast		GO:0043169 cation binding; GO:0003824 catalytic activity; GO:0005488 binding; GO:0043167 ion binding;	K17506			IPR001932;	PPM-type phosphatase domain;	T
