# Supplementary material for: Comparative Proteome and Phosphoproteome Analyses Reveal Different Molecular Mechanism Between Stone Planting Under the Forest and Greenhouse Planting of Dendrobium huoshanense
Source: Front Plant Sci. 2022 Jul 7;13:937392. doi: 10.3389/fpls.2022.937392 (PMC9301318; doi:10.3389/fpls.2022.937392)
Supplement: Supplementary Figure 1 — Cluster analysis of the DEPs from proteome. [file Data_Sheet_1.ZIP › Supple Tab/Table S22.xlsx]

## Sheet: Enzymes identified in photosyn
query_id	subject_id (identified protein)	Protein description	IWV1	IWV2	IWV3	CV1	CV2	CV3	CV/IWV Ratio	CV/IWV P value
FBP	TRINITY_DN103789_c5_g2	PREDICTED: fructose-1,6-bisphosphatase, cytosolic [Ziziphus jujuba]	0.789	0.739	0.71	1.169	1.213	1.168	1.586	0.000157018
petH	TRINITY_DN92256_c0_g1	ferredoxin--NADP reductase, leaf isozyme, chloroplastic-like [Asparagus officinalis]	0.789	0.758	0.791	1.156	1.193	1.182	1.51	1.79242e-05
petC	TRINITY_DN94338_c0_g1	PREDICTED: cytochrome b6-f complex iron-sulfur subunit, chloroplastic [Theobroma cacao]	0.777	0.745	0.812	1.142	1.215	1.15	1.503	0.00021508
PGK	TRINITY_DN99096_c0_g1	PREDICTED: phosphoglycerate kinase, cytosolic [Elaeis guineensis]	0.775	0.824	0.786	1.153	1.205	1.159	1.475	7.7131e-05
PRK	TRINITY_DN95226_c0_g2	PREDICTED: phosphoribulokinase, chloroplastic [Populus euphratica]	0.815	0.817	0.761	1.181	1.194	1.139	1.468	0.000143576
GAPA	TRINITY_DN95456_c0_g1	PREDICTED: glyceraldehyde-3-phosphate dehydrogenase A, chloroplastic [Phoenix dactylifera]	0.857	0.798	0.76	1.177	1.164	1.148	1.445	0.00048477
rbcL	TRINITY_DN63741_c0_g1	ribulose-1,5-bisphosphate carboxylase/oxygenase large subunit (chloroplast) [Dendrobium huoshanense]	0.803	0.786	0.815	1.135	1.166	1.158	1.439	1.52486e-05
tktA	TRINITY_DN92242_c1_g1	PREDICTED: transketolase, chloroplastic [Phoenix dactylifera]	0.845	0.81	0.823	1.171	1.146	1.126	1.389	3.9833e-05
GPT	TRINITY_DN98368_c0_g1	PREDICTED: alanine aminotransferase 2 [Elaeis guineensis]	0.896	0.88	0.939	1.108	1.084	1.068	1.201	0.00115741
E1.1.1.39	TRINITY_DN97282_c0_g1	PREDICTED: LOW QUALITY PROTEIN: NAD-dependent malic enzyme 62 kDa isoform, mitochondrial [Elaeis guineensis]	0.901	0.853	0.944	1.063	1.081	1.059	1.187	0.0045238
GOT1	TRINITY_DN97843_c0_g1	PREDICTED: aspartate aminotransferase, cytoplasmic-like [Musa acuminata subsp. malaccensis]	0.926	0.923	0.923	1.084	1.056	1.075	1.16	0.0027572
MDH1	TRINITY_DN79854_c0_g1	PREDICTED: malate dehydrogenase-like [Juglans regia]	0.987	0.972	0.931	0.977	1.052	1.073	1.073	0.10356
TPI	TRINITY_DN96051_c0_g1	PREDICTED: triosephosphate isomerase, chloroplastic-like [Musa acuminata subsp. malaccensis]	1.029	0.962	1.017	0.999	1.056	0.977	1.008	0.81328
rpe	TRINITY_DN99916_c9_g2	PREDICTED: ribulose-phosphate 3-epimerase, cytoplasmic isoform [Juglans regia]	1.005	1.045	0.968	0.933	0.959	1.086	0.987	0.78514
GAPDH	TRINITY_DN91364_c1_g1	glyceraldehyde-3-phosphate dehydrogenase 2, cytosolic [Ananas comosus]	1.009	1.013	1.02	0.989	1.013	0.984	0.982	0.121137
ppdK	TRINITY_DN94470_c0_g1	pyruvate, phosphate dikinase 2 isoform X1 [Asparagus officinalis]	1.018	1.046	1.06	0.961	0.968	0.942	0.919	0.0042449
maeB	TRINITY_DN95043_c2_g1	PREDICTED: NADP-dependent malic enzyme isoform X1 [Elaeis guineensis]	1.052	1.031	1.073	0.95	0.976	0.957	0.913	0.0030163
ALDO	TRINITY_DN51048_c0_g1	PREDICTED: fructose-bisphosphate aldolase 1, chloroplastic-like [Musa acuminata subsp. malaccensis]	1.108	1.079	1.058	0.893	0.953	0.984	0.872	0.0120597
ppc	TRINITY_DN86269_c0_g1	PREDICTED: phosphoenolpyruvate carboxylase 2 [Elaeis guineensis]	1.371	1.356	1.445	0.74	0.709	0.665	0.507	4.4987e-05
pckA	TRINITY_DN103805_c1_g12	PREDICTED: phosphoenolpyruvate carboxykinase [ATP]-like [Phoenix dactylifera]	0	0	0	0	0	0	0	0
rpiA	TRINITY_DN86801_c0_g1	PREDICTED: probable ribose-5-phosphate isomerase 2 [Phoenix dactylifera]	0	0	0	0	0	0	0	0

## Sheet: Phospho enzymes in photosynth
query_id	subject_id (identified protein)	Position	Protein description	Localization probability	PEP	Score	Modified sequence	Charge	Mass error [ppm]	MS/MS Count	IWV1	IWV2	IWV3	CV1	CV2	CV3	CV/IWV Ratio	CV/IWV P value
ALDO	TRINITY_DN51048_c0_g1	77S	PREDICTED: fructose-bisphosphate aldolase 1, chloroplastic-like [Musa acuminata subsp. malaccensis]	0.999986	0.007176	53.981	LAS(1)IGLDNTEANR	3	0.7025	2	0.902	0.902	0.915	1.082	1.092	1.106	1.206	1.957e-05
GAPA	TRINITY_DN95456_c0_g1	281T	PREDICTED: glyceraldehyde-3-phosphate dehydrogenase A, chloroplastic [Phoenix dactylifera]	0.809382	6.87987e-08	70.783	AAALNIVPT(0.002)S(0.188)T(0.809)GAAK	3	0.15237	3	0.786	0.897	0.823	1.151	1.115	1.227	1.394	0.0022444
		120S		0.965405	2.25826e-12	95.197	YDS(0.965)T(0.035)LGIFDADVK	2	0.57058	1	0.697	0.631	0.615	1.145	1.349	1.563	2.088	0.00171739
		280S		0.957828	1.22971e-41	128.59	AAALNIVPT(0.014)S(0.958)T(0.029)GAAK	2	-0.66839	2	0.854	1.003	0.902	1.03	1.041	1.17	1.175	0.060764
		96S		1	1.46976e-43	111.11	KDS(1)PLDVVAINDTGGVK	3	1.2101	1	0.794	0.871	0.953	1.145	1.127	1.11	1.292	0.0083973
		121T		0.540782	0.000344243	61.265	Y(0.007)DS(0.452)T(0.541)LGIFDADVK	3	1.2037	1	0.756	0.714	0.695	1.349	1.06	1.426	1.771	0.0039243
GAPDH	TRINITY_DN91364_c1_g1	197S	glyceraldehyde-3-phosphate dehydrogenase 2, cytosolic [Ananas comosus]	0.784743	7.0577e-15	123.1	TVDGPS(0.215)S(0.785)KDWR	2	-0.19643	4	0.875	0.788	0.902	1.136	1.126	1.173	1.339	0.0023597
		207S		0.999996	8.40349e-61	146.13	AAS(1)FNIIPSSTGAAK	2	0.26466	37	0.702	0.776	0.691	1.224	1.262	1.345	1.766	0.00023954
		213S		0.92994	0	223.54	AAS(0.004)FNIIPS(0.93)S(0.033)T(0.033)GAAK	2	-1.2364	18	0.805	0.826	0.838	1.153	1.152	1.227	1.431	0.000118599
		258S		0.999722	0.00263776	90.827	AAS(1)YEDIK	2	0.20607	8	0.827	0.878	0.857	1.13	1.135	1.173	1.342	0.000155196
		158T		0.463317	7.52414e-31	77.037	ADIDIVS(0.002)NAS(0.071)CT(0.463)T(0.463)NCLAPLAK	3	-1.4327	0
		215T		0.49162	4.78304e-10	84.653	AASFNIIPS(0.017)S(0.492)T(0.492)GAAK	4	-0.90889	0
		214S		0.779633	7.69612e-15	91.401	AASFNIIPS(0.034)S(0.78)T(0.187)GAAK	4	-0.81681	11	0.855	0.911	0.892	1.103	1.084	1.154	1.257	0.00097699
		196S		0.499374	0.000834863	67.234	T(0.001)VDGPS(0.499)S(0.499)KDWR	3	-0.07532	0
		157T		0.463317	7.52414e-31	77.037	ADIDIVS(0.002)NAS(0.071)CT(0.463)T(0.463)NCLAPLAK	3	-1.4327	0
GOT1	TRINITY_DN97843_c0_g1	142S	PREDICTED: aspartate aminotransferase, cytoplasmic-like [Musa acuminata subsp. malaccensis]	1	5.97366e-14	118.24	LIFGADS(1)PAIR	2	0.28715	1	0.884	0.958	0.803	1.14	1.016	1.199	1.268	0.028197
maeB	TRINITY_DN95043_c2_g1	375S	PREDICTED: NADP-dependent malic enzyme isoform X1 [Elaeis guineensis]	1	0.0218975	81.017	IWLVDS(1)K	2	-0.69223	1	1.047	0.886	0.963	0.945	1.068	1.09	1.071	0.35006
		386S		1	0.0022899	60.255	KES(1)LQHFK	4	0.2761	3	0.924	0.933	0.906	1.012	1.071	1.153	1.171	0.0155446
PGK	TRINITY_DN99096_c0_g1	151Y	PREDICTED: phosphoglycerate kinase, cytosolic [Elaeis guineensis]	0.772191	0.000509155	76.943	Y(0.772)S(0.226)LS(0.001)PLVPR	2	0.26517	2	0.956	0.962	0.951	1.026	1.008	1.097	1.091	0.079204
		428T		0.772191	0.000509155	76.943	Y(0.772)S(0.226)LS(0.001)PLVPR	2	0.26517	2	0.956	0.962	0.951	1.026	1.008	1.097	1.091	0.079204
		429T		0.499726	6.60012e-06	52.432	GVT(0.5)T(0.5)IIGGGDS(0.001)VAAVEK	3	-0.17896	0
ppc	TRINITY_DN86269_c0_g1	11S	PREDICTED: phosphoenolpyruvate carboxylase 2 [Elaeis guineensis]	1	4.58017e-07	107.11	HAS(1)IDAQLR	3	-0.017494	12	1.09	1.166	1.123	0.861	0.835	0.925	0.776	0.0021216
		760S		0.991736	0.000700086	55.724	RKPS(0.992)GGIES(0.008)LR	3	-0.066071	2	0.845	0.843	0.984	1.14	1.051	1.138	1.246	0.0184607
		260T		1	0.0181702	48.091	RVDT(1)ALK	3	0.16607	1
ppdK	TRINITY_DN94470_c0_g1	233S	pyruvate, phosphate dikinase 2 isoform X1 [Asparagus officinalis]	0.998426	0.00574593	60.342	Y(0.002)RS(0.998)INNIK	3	-0.22298	2	0.935	1.021	0.935	1.015	1.005	1.089	1.075	0.132722
		461T		0.997937	2.84282e-104	156.6	GGMT(0.998)S(0.002)HAAVVAR	2	0.81456	482	0.853	0.895	0.909	1.09	1.088	1.165	1.258	0.001479
		462S		0.979675	4.80971e-29	120.9	IS(0.02)ES(0.98)QKILAVGDK	2	0.4872	2	1.069	1.137	0.977	0.979	0.926	0.913	0.885	0.069715
		487S		0.840813	9.35979e-45	143.81	GGMT(0.159)S(0.841)HAAVVAR	3	-0.85703	137	0.889	0.907	0.915	1.076	1.069	1.144	1.213	0.00114376
		480S		1	0.00127911	75.088	LAAAQVAVS(1)K	3	0.37435	1	0.984	0.85	0.994	1.129	0.929	1.114	1.122	0.2325
		882S		0.992551	0.0050915	68.676	CCIS(0.007)GCS(0.993)DIR	2	0.12751	1	1.049	1.063	1.077	0.932	0.933	0.945	0.881	0.000138397
PRK	TRINITY_DN95226_c0_g2	299S	PREDICTED: phosphoribulokinase, chloroplastic [Populus euphratica]	0.996126	0.000868171	67.997	KLT(0.002)CS(0.996)Y(0.002)PGIK	3	0.53391	2	1.018	0.972	0.992	0.973	1	1.045	1.012	0.65954
rbcL	TRINITY_DN63741_c0_g1	337T	ribulose-1,5-bisphosphate carboxylase/oxygenase large subunit (chloroplast) [Dendrobium huoshanense]	1	5.5369e-09	80.316	MSGGDHIHAGT(1)VVGK	3	0.10399	6	1.011	1.097	1.052	0.936	0.927	0.977	0.899	0.020355
tktA	TRINITY_DN92242_c1_g1	81T	PREDICTED: transketolase, chloroplastic [Phoenix dactylifera]	0.964777	0.00415956	52.821	T(0.035)GT(0.965)VALIEK	2	1.3168	2
		472S		0.901641	0.0326999	58.981	S(0.902)Y(0.098)GDFQK	3	2.311	1
		342S		0.499943	1.40137e-07	76.378	ANS(0.5)YS(0.5)VHGSALGAK	3	-1.1965	1
		433S		0.793386	0.000751536	47.68	ALPS(0.015)YT(0.012)PKS(0.169)S(0.793)ADAT(0.01)R	3	-0.54533	1	0.944	1.058	0.921	1.016	0.978	1.083	1.053	0.37184
		340S		0.499943	1.40137e-07	76.378	ANS(0.5)YS(0.5)VHGSALGAK	3	-1.1965	1
		79T		0.998832	0.00459287	80.706	ALPS(0.001)YT(0.999)PK	2	1.0531	6	0.803	0.877	0.824	1.169	1.088	1.239	1.396	0.00190009
		429T		0.5	0.00415956	51.286	T(0.5)GT(0.5)VALIEK	3	0.040746	1
