# Supplementary material for: Comparative Proteome and Phosphoproteome Analyses Reveal Different Molecular Mechanism Between Stone Planting Under the Forest and Greenhouse Planting of Dendrobium huoshanense
Source: Front Plant Sci. 2022 Jul 7;13:937392. doi: 10.3389/fpls.2022.937392 (PMC9301318; doi:10.3389/fpls.2022.937392)
Supplement: Supplementary Figure 1 — Cluster analysis of the DEPs from proteome. [file Data_Sheet_1.ZIP › Supple Tab/Table S3.xlsx]

## Sheet: Polysaccharide
Standard curve
Concentration gradient	Concentration ( mg/mL)	Absorbance
1	0	0
2	0.00285714	0.079
3	0.00571429	0.14
4	0.00857143	0.205667
5	0.0114286	0.268333
6	0.0142857	0.342333
Replicates	SPUF		GP
	Absorbance	Content( mg/g)	Absorbance	Content( mg/g)
R1	0.065	138.742	0.04	78.115
R2	0.061	132.912	0.038	78.115
R3	0.05	107.262	0.034	68.7878
AVG	0.0586667	126.305	0.0373333	75.006
SD	0.00776745	16.7473	0.00305505	5.38504
		SPUF	GP
	AVG	126.305	75.006
	SD	16.7473	5.38504

## Sheet: Mannose 
Mannose content of plant (mg/g DW)
Content(mg/g)	SPUF	GP
R1	127.765	109.644
R2	142.678	109.444
R3	125.316	103.048
AVG	131.92	107.379
SD	9.39716	3.75157

## Sheet: Glucose
Glucose content of plant (mg/g DW)
Content(mg/g)	SPUF	GP
R1	77.1978	61.4169
R2	85.6655	58.7727
R3	87.1223	52.1496
AVG	83.3285	57.4464
SD	5.35909	4.77393

## Sheet: Total Alkaloids
Standard curve
Concentration gradient	Concentration ( mg/mL)	Absorbance
1	0	0
2	0.00316667	0.234
3	0.00633333	0.576
4	0.0095	0.820333
5	0.0126667	1.003
6	0.0158333	1.27433
Replicates	SPUF		GP
	Absorbance	Content( mg/g)	Absorbance	Content( mg/g)
R1	0.702667	0.205326	0.675333	0.197178
R2	0.694667	0.202941	0.665667	0.194296
R3	0.705	0.206022	0.648667	0.189228
AVG	0.700778	0.204763	0.663222	0.193568
SD	0.00541944	0.00161557	0.0135003	0.00402455
	SPUF	GP
AVG	0.204763	0.193568
SD	0.00161557	0.00402455
