# Supplementary material for: Comparative Proteome and Phosphoproteome Analyses Reveal Different Molecular Mechanism Between Stone Planting Under the Forest and Greenhouse Planting of Dendrobium huoshanense
Source: Front Plant Sci. 2022 Jul 7;13:937392. doi: 10.3389/fpls.2022.937392 (PMC9301318; doi:10.3389/fpls.2022.937392)
Supplement: Supplementary Figure 1 — Cluster analysis of the DEPs from proteome. [file Data_Sheet_1.ZIP › Supple Tab/Table S4.xlsx]

## Sheet: Proteins  in proteomics
Protein accession	Protein description	MW [kDa]	Score	Coverage [%]	Peptides	PSMs	Unique peptides
TRINITY_DN100000_c0_g1_m.1	PREDICTED: 26S proteasome regulatory subunit 4 homolog B [Nelumbo nucifera]	49.634	79.126	22.2	9	15	9
TRINITY_DN100002_c0_g3_m.3	PREDICTED: IAA-amino acid hydrolase ILR1-like 7 [Musa acuminata subsp. malaccensis]	46.271	44.583	18.8	6	11	6
TRINITY_DN100006_c2_g4_m.10	PREDICTED: acyl-CoA thioesterase 2-like [Phoenix dactylifera]	51.971	18.904	7.6	3	3	3
TRINITY_DN100013_c0_g1_m.27	PREDICTED: dolichyl-diphosphooligosaccharide--protein glycosyltransferase subunit STT3B [Nelumbo nucifera]	82.665	36.879	8.2	6	7	6
TRINITY_DN100015_c0_g1_m.29	PREDICTED: sanguinarine reductase [Musa acuminata subsp. malaccensis]	36.642	15.081	6.9	2	4	2
TRINITY_DN100020_c0_g3_m.43	PREDICTED: quinone oxidoreductase-like protein 2 homolog isoform X1 [Elaeis guineensis]	42.583	55.345	23.7	6	7	6
TRINITY_DN100023_c1_g1_m.45	colon cancer-associated Mic1-like protein [Medicago truncatula]	86.193	25.55	5.1	4	5	4
TRINITY_DN100025_c1_g4_m.48	PREDICTED: 60S ribosomal protein L8-like [Elaeis guineensis]	26.816	46.361	19.4	4	7	4
TRINITY_DN100027_c9_g2_m.53	"PREDICTED: protein LOW PSII ACCUMULATION 3, chloroplastic [Elaeis guineensis]"	21.576	6.798	5.4	1	1	1
TRINITY_DN100028_c2_g1_m.55	"PREDICTED: fructokinase-like 1, chloroplastic [Elaeis guineensis]"	56.687	5.8012	2	1	1	1
TRINITY_DN100030_c0_g2_m.59	delta-1-pyrroline-5-carboxylate synthase-like isoform X2 [Ananas comosus]	62.019	21.695	5.6	3	4	3
TRINITY_DN100030_c0_g2_m.60	PREDICTED: delta-1-pyrroline-5-carboxylate synthase isoform X1 [Nelumbo nucifera]	19.043	8.2262	8.1	1	2	1
TRINITY_DN100032_c1_g3_m.64	PREDICTED: DNA damage-inducible protein 1 [Elaeis guineensis]	45.215	162.8	44.7	13	21	13
TRINITY_DN100034_c0_g1_m.66	PREDICTED: GDSL esterase/lipase At1g54790 isoform X1 [Phoenix dactylifera]	41.955	35.236	10.2	3	3	3
TRINITY_DN100036_c0_g1_m.69	PREDICTED: flavin-containing monooxygenase FMO GS-OX-like 5 isoform X1 [Elaeis guineensis]	53.543	106.08	31.6	12	19	12
TRINITY_DN100044_c0_g1_m.77	PREDICTED: putative L-cysteine desulfhydrase 1 [Musa acuminata subsp. malaccensis]	50.278	23.466	9.5	3	3	3
TRINITY_DN100046_c0_g1_m.79	"PREDICTED: glycine dehydrogenase (decarboxylating), mitochondrial [Elaeis guineensis]"	111.41	323.31	27.1	23	53	23
TRINITY_DN100064_c0_g1_m.96	"PREDICTED: K(+) efflux antiporter 2, chloroplastic-like [Elaeis guineensis]"	129.14	68.983	7	7	9	7
TRINITY_DN100065_c0_g1_m.97	PREDICTED: probable serine acetyltransferase 1 [Elaeis guineensis]	31.329	6.7388	3.1	1	1	1
TRINITY_DN100070_c0_g1_m.102	PREDICTED: phospholipase D alpha 1-like [Elaeis guineensis]	92.143	166.46	19.2	12	20	12
TRINITY_DN100073_c0_g10_m.106	"PREDICTED: protein LOW PSII ACCUMULATION 1, chloroplastic [Elaeis guineensis]"	30.557	8.8845	5	1	1	1
TRINITY_DN100080_c0_g1_m.120	"PREDICTED: chloroplast stem-loop binding protein of 41 kDa a, chloroplastic [Phoenix dactylifera]"	43.556	170.21	40	15	36	15
TRINITY_DN100081_c0_g1_m.121	"PREDICTED: succinate dehydrogenase [ubiquinone] flavoprotein subunit, mitochondrial [Elaeis guineensis]"	69.064	208.99	26.6	14	27	14
TRINITY_DN100082_c1_g1_m.122	PREDICTED: FACT complex subunit SPT16 [Vitis vinifera]	119.03	16.528	2.3	3	3	3
TRINITY_DN100082_c2_g1_m.124	"transmembrane protein, putative [Medicago truncatula]"	20.551	25.936	20.6	3	3	3
TRINITY_DN100084_c1_g1_m.128	PREDICTED: cinnamoyl-CoA reductase 2 [Phoenix dactylifera]	36.297	12.879	7.5	2	2	2
TRINITY_DN100090_c0_g2_m.136	PREDICTED: glycine oxidase [Phoenix dactylifera]	46.602	13.083	4.2	2	2	2
TRINITY_DN100096_c4_g1_m.148	GYF domain-containing protein [Arabidopsis lyrata subsp. lyrata]	133.14	5.9503	0.9	1	1	1
TRINITY_DN100098_c1_g2_m.152	CDK5RAP3-like protein [Asparagus officinalis]	64.128	13.422	3.3	2	3	2
TRINITY_DN100105_c0_g1_m.162	PREDICTED: mitogen-activated protein kinase 9-like [Phoenix dactylifera]	67.777	23.136	5.1	4	5	4
TRINITY_DN100106_c0_g1_m.165	DNA-directed RNA polymerase subunit beta [Arabidopsis thaliana]	29.699	6.3471	3	1	1	1
TRINITY_DN100110_c0_g2_m.171	"PREDICTED: ATP-dependent Clp protease proteolytic subunit-related protein 3, chloroplastic [Phoenix dactylifera]"	35.535	24.257	11.7	3	5	3
TRINITY_DN100111_c0_g1_m.172	"protein TRIGALACTOSYLDIACYLGLYCEROL 4, chloroplastic [Asparagus officinalis]"	51.518	11.028	3	2	2	2
TRINITY_DN100123_c0_g1_m.199	PREDICTED: zingipain-2 [Elaeis guineensis]	47.737	98.951	12.3	5	15	5
TRINITY_DN100126_c0_g1_m.201	PREDICTED: UDP-glucose 6-dehydrogenase 4 [Elaeis guineensis]	52.863	193.04	40.8	16	25	16
TRINITY_DN100127_c0_g1_m.202	PREDICTED: eukaryotic translation initiation factor 3 subunit L-like [Phoenix dactylifera]	61.934	82.737	20.9	12	14	12
TRINITY_DN100129_c0_g1_m.207	PREDICTED: DEAD-box ATP-dependent RNA helicase 53-like [Phoenix dactylifera]	71.078	40.467	7.8	4	5	4
TRINITY_DN100138_c0_g1_m.225	PREDICTED: protein FREE1 isoform X2 [Elaeis guineensis]	65.547	25.194	5.5	3	4	3
TRINITY_DN100142_c0_g1_m.235	PREDICTED: plant intracellular Ras-group-related LRR protein 6 [Elaeis guineensis]	64.345	7.8029	2	1	1	1
TRINITY_DN100143_c2_g1_m.236	PREDICTED: probable pectinesterase/pectinesterase inhibitor 34 [Elaeis guineensis]	52.24	25.79	8.8	4	4	2
TRINITY_DN100146_c0_g1_m.239	"PREDICTED: anthranilate synthase beta subunit 1, chloroplastic-like [Musa acuminata subsp. malaccensis]"	28.663	22.449	12.4	3	3	3
TRINITY_DN100150_c0_g1_m.247	PREDICTED: VHS domain-containing protein At3g16270 [Phoenix dactylifera]	75.066	49.728	12.1	7	7	7
TRINITY_DN100156_c3_g3_m.259	haloacid dehalogenase-like hydrolase domain-containing protein 3 [Asparagus officinalis]	29.13	35.261	19.7	5	7	5
TRINITY_DN100156_c5_g1_m.262	"PREDICTED: ATP-dependent Clp protease proteolytic subunit 3, chloroplastic [Elaeis guineensis]"	36.038	15.66	8.2	2	4	2
TRINITY_DN100166_c1_g1_m.276	PREDICTED: LOW QUALITY PROTEIN: H/ACA ribonucleoprotein complex subunit 4-like [Phoenix dactylifera]	77.181	21.414	4.6	3	3	3
TRINITY_DN100169_c0_g1_m.278	NADH-ubiquinone reductase complex 1 MLRQ subunit-like protein [Solanum lycopersicum]	14.711	19.863	16.9	2	2	2
TRINITY_DN100174_c0_g1_m.284	tropinone reductase homolog At5g06060-like isoform X3 [Asparagus officinalis]	15.973	22.571	24.3	3	3	3
TRINITY_DN100181_c0_g1_m.296	PREDICTED: chlorophyll a-b binding protein of LHCII type 1-like [Musa acuminata subsp. malaccensis]	29.46	75.363	29.6	4	62	1
TRINITY_DN100183_c0_g1_m.298	PREDICTED: protein transport protein Sec61 subunit beta-like [Lupinus angustifolius]	10.537	69.961	55.7	4	10	4
TRINITY_DN100186_c0_g1_m.301	PREDICTED: syntaxin-41 [Elaeis guineensis]	37.19	9.5132	4	1	1	1
TRINITY_DN100187_c1_g1_m.302	PREDICTED: LON peptidase N-terminal domain and RING finger protein 1 [Musa acuminata subsp. malaccensis]	55.922	20.117	5.5	3	3	3
TRINITY_DN100190_c3_g2_m.313	"PREDICTED: NADH dehydrogenase (ubiquinone) complex I, assembly factor 6 [Elaeis guineensis]"	33.977	5.8034	3.3	1	1	1
TRINITY_DN100196_c0_g1_m.318	PREDICTED: 2-alkenal reductase (NADP(+)-dependent)-like [Elaeis guineensis]	37.953	226.93	33.5	14	26	12
TRINITY_DN100197_c1_g1_m.319	PREDICTED: glutathione S-transferase U17-like [Elaeis guineensis]	16.382	21.426	15.8	2	6	2
TRINITY_DN100197_c1_g2_m.321	PREDICTED: glutathione S-transferase U17-like [Phoenix dactylifera]	14.949	13.819	12.6	2	6	2
TRINITY_DN100201_c1_g1_m.332	LOW QUALITY PROTEIN: proteasome activator subunit 4 [Asparagus officinalis]	203.11	25.069	2.6	4	5	4
TRINITY_DN100207_c0_g2_m.340	"PREDICTED: probable membrane metalloprotease ARASP2, chloroplastic [Phoenix dactylifera]"	44.811	6.6856	3.8	1	2	1
TRINITY_DN100208_c0_g1_m.344	PREDICTED: KH domain-containing protein HEN4 [Elaeis guineensis]	65.45	82.364	12.7	6	8	6
TRINITY_DN100215_c4_g1_m.357	PREDICTED: probable ADP-ribosylation factor GTPase-activating protein AGD5 isoform X2 [Elaeis guineensis]	50.425	7.142	2.9	1	2	1
TRINITY_DN100219_c0_g2_m.367	"PREDICTED: 1,4-dihydroxy-2-naphthoyl-CoA synthase, peroxisomal [Musa acuminata subsp. malaccensis]"	20.824	6.5607	6.9	1	1	1
TRINITY_DN100225_c0_g1_m.372	40S ribosomal protein S14-3 [Morus notabilis]	15.912	7.3554	15.9	2	3	1
TRINITY_DN100226_c0_g1_m.379	PREDICTED: phosphoglycerate mutase-like protein 1 [Elaeis guineensis]	43.521	74.53	21.5	7	12	7
TRINITY_DN100232_c0_g1_m.388	pectin acetylesterase 12-like [Asparagus officinalis]	45.34	15.714	6.6	2	2	2
TRINITY_DN100241_c0_g1_m.403	"PREDICTED: 4-hydroxy-3-methylbut-2-enyl diphosphate reductase, chloroplastic isoform X1 [Elaeis guineensis]"	52.013	67.325	20.7	8	12	8
TRINITY_DN100242_c0_g1_m.405	probable thiol methyltransferase 2 isoform X2 [Asparagus officinalis]	29.849	33.344	16.8	3	3	3
TRINITY_DN100243_c0_g1_m.406	PREDICTED: disease resistance protein RPS2-like [Elaeis guineensis]	33.934	5.9927	3.7	1	1	1
TRINITY_DN100255_c2_g1_m.422	palmitoyl-protein thioesterase 1-like [Asparagus officinalis]	37.232	14.321	6.2	2	3	2
TRINITY_DN100270_c1_g1_m.453	"PREDICTED: NAD-dependent malic enzyme 59 kDa isoform, mitochondrial isoform X1 [Phoenix dactylifera]"	51.831	167.98	36.1	12	26	9
TRINITY_DN100270_c1_g3_m.456	"PREDICTED: NAD-dependent malic enzyme 59 kDa isoform, mitochondrial [Elaeis guineensis]"	20.134	8.446	28.1	4	10	1
TRINITY_DN100291_c0_g1_m.488	PREDICTED: cytosolic enolase 3 isoform X2 [Elaeis guineensis]	51.412	39.452	12.7	5	5	5
TRINITY_DN100298_c0_g1_m.495	"lon protease homolog 2, peroxisomal [Ananas comosus]"	102.25	6.9556	1.4	1	1	1
TRINITY_DN100304_c1_g2_m.505	PREDICTED: cytochrome P450 71A1-like [Elaeis guineensis]	56.79	28.509	7.9	4	4	4
TRINITY_DN100308_c0_g7_m.513	"PREDICTED: fructose-bisphosphate aldolase-lysine N-methyltransferase, chloroplastic isoform X2 [Phoenix dactylifera]"	18.323	20.384	17.3	3	3	1
TRINITY_DN100311_c0_g2_m.517	lamin-1 [Asparagus officinalis]	49.827	5.8891	2.5	1	1	1
TRINITY_DN100316_c0_g2_m.535	"PREDICTED: cysteine--tRNA ligase, chloroplastic/mitochondrial isoform X2 [Juglans regia]"	12.084	8.3855	10.3	1	1	1
TRINITY_DN100320_c0_g1_m.542	"PREDICTED: ornithine aminotransferase, mitochondrial isoform X1 [Elaeis guineensis]"	51.4	77.077	22.2	9	12	9
TRINITY_DN100323_c1_g1_m.548	PREDICTED: zinc-finger homeodomain protein 2 [Elaeis guineensis]	28.924	7.6587	8.4	1	1	1
TRINITY_DN100329_c0_g2_m.571	PREDICTED: aspartic proteinase oryzasin-1-like isoform X2 [Phoenix dactylifera]	32.885	56.082	30	8	16	4
TRINITY_DN100329_c0_g3_m.572	PREDICTED: aspartic proteinase oryzasin-1-like isoform X2 [Phoenix dactylifera]	31.987	120.19	41.2	9	13	5
TRINITY_DN100339_c1_g3_m.588	"PREDICTED: calcium sensing receptor, chloroplastic [Elaeis guineensis]"	46.027	59.704	12.8	4	7	4
TRINITY_DN100339_c1_g8_m.590	PREDICTED: nuclear ribonuclease Z-like isoform X1 [Elaeis guineensis]	40.908	20.604	7.4	2	2	2
TRINITY_DN100340_c1_g1_m.591	elongation factor 1-alpha [Ananas comosus]	39.063	8.7532	31.1	13	45	0
TRINITY_DN100340_c1_g2_m.593	translation elongation factor [Coccomyxa subellipsoidea C-169]	49.725	16.587	13.5	6	25	2
TRINITY_DN100352_c2_g1_m.605	PREDICTED: ras GTPase-activating protein-binding protein 1-like isoform X1 [Phoenix dactylifera]	51.114	21.192	7.2	3	5	3
TRINITY_DN100354_c0_g3_m.609	PREDICTED: ribosome biogenesis protein WDR12 homolog isoform X1 [Phoenix dactylifera]	47.969	14.708	5.7	2	2	2
TRINITY_DN100355_c2_g1_m.611	PREDICTED: tubulin beta chain-like [Phoenix dactylifera]	49.723	125.07	33	11	15	6
TRINITY_DN100355_c3_g1_m.613	PREDICTED: tubulin beta chain [Arachis duranensis]	46.955	47.819	24.8	8	12	1
TRINITY_DN100359_c0_g1_m.622	probable inactive purple acid phosphatase 1 [Ananas comosus]	68.759	59.341	16.6	8	11	8
TRINITY_DN100360_c4_g4_m.623	ubiquitin fusion degradation protein 1 homolog [Asparagus officinalis]	35.382	30.887	13.9	5	8	5
TRINITY_DN100369_c0_g1_m.633	PREDICTED: protein RRC1-like isoform X2 [Nelumbo nucifera]	110.53	38.924	3.8	4	6	4
TRINITY_DN100371_c0_g1_m.637	PREDICTED: serine/arginine-rich splicing factor RS31 isoform X2 [Capsicum annuum]	18.499	28.135	19.7	3	4	3
TRINITY_DN100377_c0_g1_m.647	PREDICTED: putative glucose-6-phosphate 1-epimerase isoform X1 [Elaeis guineensis]	34.967	35.447	17.4	5	5	5
TRINITY_DN100378_c0_g1_m.648	NO EXINE FORMATION 1 family protein [Populus trichocarpa]	122.59	19.509	1.4	1	2	1
TRINITY_DN100379_c1_g2_m.651	PREDICTED: signaling mucin HKR1 [Elaeis guineensis]	94.47	17.997	3.4	2	2	2
TRINITY_DN100380_c1_g1_m.653	PREDICTED: importin subunit beta-1-like [Phoenix dactylifera]	52.603	90.581	26.2	8	11	5
TRINITY_DN100380_c3_g2_m.656	PREDICTED: importin subunit beta-1 [Elaeis guineensis]	95.684	24.713	9.7	6	10	3
TRINITY_DN100388_c0_g1_m.679	PREDICTED: intron-binding protein aquarius [Elaeis guineensis]	177.37	11.344	1.2	2	2	2
TRINITY_DN100393_c0_g2_m.691	"PREDICTED: phosphoribosylglycinamide formyltransferase, chloroplastic [Elaeis guineensis]"	32.798	28.019	11.4	3	5	3
TRINITY_DN100396_c0_g1_m.694	PREDICTED: LOW QUALITY PROTEIN: U4/U6 small nuclear ribonucleoprotein PRP4-like protein [Elaeis guineensis]	58.848	47.128	13.8	5	6	5
TRINITY_DN100398_c1_g6_m.698	PREDICTED: peptide methionine sulfoxide reductase B5-like isoform X1 [Juglans regia]	14.386	6.7879	6.9	1	2	1
TRINITY_DN100408_c0_g1_m.709	iron-sulfur cluster biosynthesis family protein [Medicago truncatula]	60.686	39.669	11.7	5	7	5
TRINITY_DN100410_c2_g8_m.713	PREDICTED: transcription elongation factor TFIIS-like [Elaeis guineensis]	30.64	19.261	8.6	2	2	2
TRINITY_DN100411_c0_g1_m.715	translation initiation factor eIF-2B subunit gamma isoform X2 [Asparagus officinalis]	52.489	63.141	19	8	13	8
TRINITY_DN100412_c0_g1_m.716	"PREDICTED: single-stranded DNA-binding protein, mitochondrial [Phoenix dactylifera]"	22.782	11.73	10.3	2	2	2
TRINITY_DN100415_c0_g3_m.726	"PREDICTED: peptidyl-prolyl cis-trans isomerase FKBP19, chloroplastic [Ziziphus jujuba]"	12.326	13.297	18.5	2	2	2
TRINITY_DN100417_c0_g1_m.731	PREDICTED: alpha-aminoadipic semialdehyde synthase isoform X1 [Phoenix dactylifera]	117.1	17.485	2.6	2	3	2
TRINITY_DN100419_c0_g1_m.733	plant/T31B5-30 protein [Medicago truncatula]	71.167	6.4414	1.3	1	2	1
TRINITY_DN100423_c0_g1_m.735	PREDICTED: protein arginine N-methyltransferase PRMT10 [Elaeis guineensis]	42.351	6.0342	2.4	1	1	1
TRINITY_DN100430_c0_g1_m.746	RAN GTPase-activating protein 2-like [Ananas comosus]	60.175	10.285	4.2	2	2	2
TRINITY_DN100431_c0_g1_m.747	PREDICTED: glutathione S-transferase PARB-like [Musa acuminata subsp. malaccensis]	30.848	47.632	20.3	7	11	7
TRINITY_DN100436_c0_g1_m.751	GDSL esterase/lipase At5g62930 [Asparagus officinalis]	36.186	6.5167	4.4	1	1	1
TRINITY_DN100454_c0_g1_m.782	PREDICTED: methionine aminopeptidase 1A isoform X1 [Phoenix dactylifera]	44.312	40.15	16.9	5	6	5
TRINITY_DN100455_c0_g1_m.783	PREDICTED: LOW QUALITY PROTEIN: methylthioribose-1-phosphate isomerase [Phoenix dactylifera]	39.422	44.102	12.1	5	5	5
TRINITY_DN100456_c2_g2_m.784	LOW QUALITY PROTEIN: macrophage erythroblast attacher-like [Asparagus officinalis]	13.068	6.0894	8.6	1	1	1
TRINITY_DN100464_c1_g1_m.801	PREDICTED: nitrilase-like protein 2 isoform X1 [Elaeis guineensis]	25.332	69.605	24.3	4	6	4
TRINITY_DN100465_c6_g2_m.802	PREDICTED: phosphopantetheine adenylyltransferase [Elaeis guineensis]	21.499	47.495	21.8	3	3	3
TRINITY_DN100471_c1_g1_m.808	PREDICTED: protease 2 [Phoenix dactylifera]	85.648	107.04	20.5	13	22	13
TRINITY_DN100473_c0_g1_m.813	DUF4336 domain protein [Medicago truncatula]	49.618	16.835	6.7	2	2	2
TRINITY_DN100477_c0_g1_m.820	PREDICTED: ubiquitin-activating enzyme E1 1 isoform X1 [Elaeis guineensis]	132.23	25.208	4.9	6	8	4
TRINITY_DN100479_c0_g1_m.827	PREDICTED: bifunctional epoxide hydrolase 2-like [Phoenix dactylifera]	36.365	53.745	18.8	6	12	5
TRINITY_DN100480_c0_g1_m.829	PREDICTED: replication factor C subunit 3 [Phoenix dactylifera]	39.744	12.672	6.2	2	2	2
TRINITY_DN100481_c1_g1_m.830	PREDICTED: probable protein phosphatase 2C 6 [Phoenix dactylifera]	60.475	20.028	3.9	2	2	2
TRINITY_DN100487_c0_g2_m.846	PREDICTED: probable glutamate carboxypeptidase 2 isoform X5 [Elaeis guineensis]	78.49	141.91	12.4	7	10	7
TRINITY_DN100489_c1_g1_m.848	PREDICTED: mitochondrial uncoupling protein 5 [Phoenix dactylifera]	33.699	14.61	5.9	2	2	2
TRINITY_DN100491_c0_g1_m.854	probable alpha-mannosidase At5g13980 isoform X1 [Asparagus officinalis]	121.46	223.12	16.9	17	39	15
TRINITY_DN100493_c0_g1_m.855	PREDICTED: serine/threonine-protein kinase ATM-like isoform X2 [Malus domestica]	54.803	7.9723	2.7	1	2	1
TRINITY_DN100493_c2_g3_m.859	PWWP domain-containing family protein [Populus trichocarpa]	33.91	14.233	8.4	2	2	2
TRINITY_DN100500_c0_g1_m.867	PREDICTED: protein SUPPRESSOR OF GENE SILENCING 3 homolog [Vigna angularis]	58.234	97.538	18.7	14	23	14
TRINITY_DN100505_c0_g1_m.878	"2-C-methyl-D-erythritol 4-phosphate cytidylyltransferase, chloroplastic [Ananas comosus]"	23.644	16.698	11.4	2	4	2
TRINITY_DN100508_c7_g1_m.881	phosphoenolpyruvate phosphatase-like [Asparagus officinalis]	55.645	15.178	4.2	1	1	1
TRINITY_DN100512_c0_g12_m.890	PREDICTED: 17.3 kDa class I heat shock protein-like [Nelumbo nucifera]	12.202	60.411	57.5	6	22	3
TRINITY_DN100513_c2_g1_m.896	PREDICTED: crocetin glucosyltransferase 2-like isoform X2 [Phoenix dactylifera]	49.845	63.556	16.3	6	8	6
TRINITY_DN100516_c3_g3_m.906	"PREDICTED: fructose-bisphosphate aldolase, chloroplastic [Elaeis guineensis]"	12.014	23.68	52.2	5	10	2
TRINITY_DN100516_c5_g1_m.907	"fructose-bisphosphate aldolase, chloroplastic [Asparagus officinalis]"	42.106	323.31	54.8	17	55	14
TRINITY_DN100516_c7_g1_m.909	PREDICTED: RNA-binding protein 1-like [Nelumbo nucifera]	29.908	12.386	7	2	3	2
TRINITY_DN100516_c7_g4_m.910	probable NADH kinase [Asparagus officinalis]	38.159	8.446	3.5	1	1	1
TRINITY_DN100523_c0_g1_m.926	PREDICTED: protein fluG [Phoenix dactylifera]	98.169	36.688	6.5	5	6	5
TRINITY_DN100526_c0_g1_m.927	PREDICTED: MAR-binding filament-like protein 1 isoform X1 [Phoenix dactylifera]	89.312	73.967	13.4	9	13	9
TRINITY_DN100533_c0_g2_m.933	PREDICTED: desiccation-related protein PCC13-62-like [Citrus sinensis]	32.259	149.92	35.1	8	22	8
TRINITY_DN100535_c0_g2_m.936	PREDICTED: polyadenylate-binding protein 2-like isoform X1 [Nelumbo nucifera]	72.251	72.032	11.1	6	9	6
TRINITY_DN100537_c0_g1_m.939	mitochondrial acidic protein mam33-like [Ananas comosus]	25.568	32.629	20.5	5	6	5
TRINITY_DN100538_c1_g2_m.941	PREDICTED: probable splicing factor 3A subunit 1 [Musa acuminata subsp. malaccensis]	89.503	82.175	11.5	7	9	7
TRINITY_DN100538_c1_g3_m.943	PREDICTED: farnesylcysteine lyase [Phoenix dactylifera]	56.863	51.852	12.1	5	7	5
TRINITY_DN100540_c0_g2_m.949	"PREDICTED: pyruvate kinase isozyme A, chloroplastic-like [Elaeis guineensis]"	63.112	128.58	27.9	13	25	11
TRINITY_DN100541_c0_g1_m.953	PREDICTED: heat shock 70 kDa protein 14-like [Phoenix dactylifera]	93.406	323.31	36.5	32	63	32
TRINITY_DN100546_c1_g4_m.963	PREDICTED: TOM1-like protein 2 [Elaeis guineensis]	48.25	32.528	8.7	4	6	4
TRINITY_DN100559_c0_g4_m.987	"PREDICTED: putative 3,4-dihydroxy-2-butanone kinase [Phoenix dactylifera]"	61.749	167.49	29.3	14	26	14
TRINITY_DN100575_c1_g3_m.1026	PREDICTED: protein SCAI [Phoenix dactylifera]	72.902	11.355	2.5	2	2	2
TRINITY_DN100577_c0_g1_m.1030	"light-harvesting complex-like protein OHP2, chloroplastic isoform X1 [Asparagus officinalis]"	17.972	17.4	9.6	1	1	1
TRINITY_DN100581_c0_g1_m.1039	"phenylalanine--tRNA ligase alpha subunit, cytoplasmic-like [Asparagus officinalis]"	59.702	41.906	10.6	6	10	6
TRINITY_DN100581_c1_g10_m.1040	PREDICTED: 60S ribosomal export protein NMD3 [Phoenix dactylifera]	58.546	13.791	3.9	2	2	2
TRINITY_DN100583_c3_g2_m.1045	PREDICTED: eukaryotic translation initiation factor 2D isoform X1 [Elaeis guineensis]	75.707	23.486	6	3	3	3
TRINITY_DN100585_c1_g1_m.1061	PREDICTED: 14-3-3-like protein [Elaeis guineensis]	29.449	57.099	51.5	11	37	4
TRINITY_DN100586_c0_g1_m.1065	PREDICTED: vacuole membrane protein KMS1-like [Phoenix dactylifera]	49.375	6.5927	2.3	1	1	1
TRINITY_DN100588_c0_g1_m.1066	PREDICTED: protein TPR3 [Phoenix dactylifera]	42.174	27.076	19.8	7	9	3
TRINITY_DN100588_c1_g1_m.1068	PREDICTED: protein TPR3 [Phoenix dactylifera]	126.43	108.45	12.4	13	18	3
TRINITY_DN100590_c3_g2_m.1072	probable aspartyl aminopeptidase [Asparagus officinalis]	59.079	33.899	8.2	4	7	4
TRINITY_DN100597_c5_g1_m.1077	plant/MNJ8-150 protein [Medicago truncatula]	35.073	20.896	8	3	3	3
TRINITY_DN100602_c0_g1_m.1086	maf-like protein DDB_G0281937 isoform X1 [Asparagus officinalis]	15.42	13.495	10.6	1	2	1
TRINITY_DN100604_c0_g2_m.1088	PREDICTED: protein NRT1/ PTR FAMILY 8.3-like [Musa acuminata subsp. malaccensis]	61.344	20.147	4.9	3	5	3
TRINITY_DN100605_c0_g2_m.1092	"PREDICTED: psbP domain-containing protein 2, chloroplastic [Elaeis guineensis]"	12.678	11.374	14.9	2	3	2
TRINITY_DN100611_c0_g1_m.1104	putative protease Do-like 14 isoform X2 [Ananas comosus]	50.065	6.2362	1.9	1	1	1
TRINITY_DN100616_c1_g1_m.1117	PREDICTED: adenosylhomocysteinase-like [Phoenix dactylifera]	56.622	144.94	40	18	56	8
TRINITY_DN100617_c0_g1_m.1121	PREDICTED: calreticulin-like [Phoenix dactylifera]	48.885	69.936	23.6	9	16	9
TRINITY_DN100622_c1_g2_m.1132	SH3 domain protein [Medicago truncatula]	136.65	46.842	4.1	4	4	4
TRINITY_DN100636_c2_g1_m.1155	PREDICTED: peptide-N4-(N-acetyl-beta-glucosaminyl)asparagine amidase A [Elaeis guineensis]	67.246	26.117	6.5	3	3	3
TRINITY_DN100642_c1_g1_m.1168	PREDICTED: isopentenyl-diphosphate Delta-isomerase I [Elaeis guineensis]	27.917	46.98	20.3	4	10	3
TRINITY_DN100650_c2_g1_m.1178	PREDICTED: cyanate hydratase isoform X2 [Phoenix dactylifera]	21.078	137.01	34.7	6	10	6
TRINITY_DN100650_c4_g2_m.1181	"4-alpha-glucanotransferase DPE1, chloroplastic/amyloplastic [Ananas comosus]"	43.622	49.076	14.8	5	8	5
TRINITY_DN100650_c4_g2_m.1182	"4-alpha-glucanotransferase, chloroplastic/amyloplastic [Asparagus officinalis]"	15.339	37.411	24.3	3	7	3
TRINITY_DN100660_c0_g1_m.1204	PREDICTED: inositol polyphosphate multikinase IPK2-like [Elaeis guineensis]	31.78	12.5	7	2	2	2
TRINITY_DN100665_c1_g1_m.1212	PREDICTED: 2-alkenal reductase (NADP(+)-dependent) [Musa acuminata subsp. malaccensis]	38.23	39.113	12.5	4	5	4
TRINITY_DN100668_c2_g2_m.1215	PREDICTED: mRNA-capping enzyme [Musa acuminata subsp. malaccensis]	78.859	11.043	1.5	1	1	1
TRINITY_DN100668_c3_g3_m.1216	"PREDICTED: zeaxanthin 7,8(7',8')-cleavage dioxygenase, chromoplastic [Musa acuminata subsp. malaccensis]"	68.931	53.04	13.1	7	14	7
TRINITY_DN100671_c0_g1_m.1224	PREDICTED: pre-mRNA-processing factor 17-like isoform X1 [Phoenix dactylifera]	71.204	14.122	3.2	2	2	2
TRINITY_DN100676_c1_g1_m.1231	PREDICTED: putative methyltransferase DDB_G0268948 [Eucalyptus grandis]	29.66	85.476	23.3	4	6	3
TRINITY_DN100676_c1_g2_m.1232	PREDICTED: putative methyltransferase DDB_G0268948 [Brassica napus]	23.387	46.585	19.7	3	3	2
TRINITY_DN100678_c2_g1_m.1241	PREDICTED: LOW QUALITY PROTEIN: 4-coumarate--CoA ligase-like 4 [Elaeis guineensis]	59.729	160.86	23.4	10	18	10
TRINITY_DN100679_c0_g1_m.1245	PREDICTED: DDB1- and CUL4-associated factor 8 [Elaeis guineensis]	54.187	10.717	5.5	2	2	2
TRINITY_DN100689_c3_g3_m.1267	elongation factor 1-alpha [Ananas comosus]	49.336	169.96	34.5	16	69	1
TRINITY_DN100691_c0_g1_m.1269	PREDICTED: probable plastid-lipid-associated protein 11 isoform X1 [Elaeis guineensis]	24.896	8.4551	4.1	1	1	1
TRINITY_DN100696_c1_g5_m.1280	PREDICTED: polypyrimidine tract-binding protein homolog 3 isoform X2 [Vitis vinifera]	45.666	28.48	7.3	3	6	3
TRINITY_DN100698_c0_g1_m.1281	PREDICTED: GMP synthase [glutamine-hydrolyzing]-like [Phoenix dactylifera]	59.778	37.009	8.1	4	7	4
TRINITY_DN100699_c0_g1_m.1283	PREDICTED: ubiquitin carboxyl-terminal hydrolase 14 [Musa acuminata subsp. malaccensis]	89.353	128.17	16.9	15	23	15
TRINITY_DN100708_c0_g1_m.1299	"alpha-1,3-mannosyl-glycoprotein 2-beta-N-acetylglucosaminyltransferase isoform X1 [Asparagus officinalis]"	27.362	7.9997	5.6	1	2	1
TRINITY_DN100711_c0_g2_m.1302	PREDICTED: heat shock 70 kDa protein 8 [Elaeis guineensis]	61.836	76.94	19.4	9	16	9
TRINITY_DN100713_c0_g1_m.1307	"PREDICTED: dihydrolipoyllysine-residue acetyltransferase component 1 of pyruvate dehydrogenase complex,mitochondrial isoform X2 [Phoenix dactylifera]"	53.923	43.348	10.5	5	6	5
TRINITY_DN100714_c2_g1_m.1308	PREDICTED: zinc-binding alcohol dehydrogenase domain-containing protein 2 isoform X2 [Musa acuminata subsp. malaccensis]	68.535	19.62	4.3	3	5	3
TRINITY_DN100720_c0_g6_m.1325	"PREDICTED: pyridoxine/pyridoxamine 5'-phosphate oxidase 1, chloroplastic [Phoenix dactylifera]"	60.298	26.879	7.4	4	4	4
TRINITY_DN100722_c2_g1_m.1328	PREDICTED: eukaryotic translation initiation factor 4B2-like [Nelumbo nucifera]	59.167	82.961	18.7	10	13	9
TRINITY_DN100725_c0_g1_m.1335	PREDICTED: nucleolin isoform X2 [Elaeis guineensis]	72.166	6.0783	1.4	1	1	1
TRINITY_DN100728_c1_g1_m.1338	PREDICTED: beta-galactosidase [Phoenix dactylifera]	72.559	14.214	6.3	3	4	2
TRINITY_DN100731_c0_g1_m.1343	PREDICTED: formin-like protein 5 [Eucalyptus grandis]	18.675	12.76	10.9	2	2	2
TRINITY_DN100740_c1_g3_m.1356	PREDICTED: 4-sulfomuconolactone hydrolase [Prunus mume]	39.551	7.0592	3.4	1	2	1
TRINITY_DN100742_c0_g1_m.1360	PREDICTED: serine/threonine-protein phosphatase BSL1 homolog [Musa acuminata subsp. malaccensis]	97.342	54.43	9.2	7	8	6
TRINITY_DN100748_c1_g1_m.1368	PREDICTED: J protein JJJ2-like [Musa acuminata subsp. malaccensis]	84.991	6.1463	1.2	1	1	1
TRINITY_DN100752_c1_g1_m.1377	cytosolic isocitrate dehydrogenase [NADP] [Asparagus officinalis]	56.565	75.404	28.4	14	26	9
TRINITY_DN100752_c2_g2_m.1382	PREDICTED: isocitrate dehydrogenase [NADP]-like [Phoenix dactylifera]	45.426	17.209	16.6	7	12	3
TRINITY_DN100754_c0_g2_m.1384	rubredoxin family protein [Arabidopsis thaliana]	28.226	72.356	23.4	4	6	4
TRINITY_DN100758_c0_g1_m.1386	PREDICTED: TLD domain-containing protein 1 [Elaeis guineensis]	46.787	11.321	3.6	2	2	2
TRINITY_DN100759_c2_g1_m.1389	PREDICTED: acylphosphatase isoform X2 [Ricinus communis]	11.701	9.7262	12	1	1	1
TRINITY_DN100763_c0_g1_m.1391	"PREDICTED: LOW QUALITY PROTEIN: alpha-1,4 glucan phosphorylase L isozyme, chloroplastic/amyloplastic[Phoenix dactylifera]"	110.65	323.31	35.3	34	76	34
TRINITY_DN100767_c0_g2_m.1397	"PREDICTED: pullulanase 1, chloroplastic isoform X2 [Elaeis guineensis]"	48.586	11.48	4.4	2	2	2
TRINITY_DN100768_c0_g1_m.1399	PREDICTED: beta-galactosidase isoform X3 [Phoenix dactylifera]	127.55	71.531	10.3	11	14	11
TRINITY_DN100771_c2_g2_m.1415	PREDICTED: DNA cross-link repair protein pso2/snm1 isoform X1 [Musa acuminata subsp. malaccensis]	43.921	5.8674	1.8	1	1	1
TRINITY_DN100772_c0_g1_m.1417	PREDICTED: zinc finger CCCH domain-containing protein 4 isoform X1 [Phoenix dactylifera]	115.33	5.8282	1.3	1	1	1
TRINITY_DN100779_c0_g1_m.1433	PREDICTED: formin-3 [Musa acuminata subsp. malaccensis]	45.527	6.4589	2.4	1	1	1
TRINITY_DN100785_c0_g1_m.1437	PREDICTED: PAX3- and PAX7-binding protein 1 [Musa acuminata subsp. malaccensis]	99.705	8.0448	1.4	1	1	1
TRINITY_DN100790_c0_g1_m.1450	PREDICTED: allene oxide synthase 2-like [Musa acuminata subsp. malaccensis]	56.174	65.428	20.9	9	12	7
TRINITY_DN100799_c1_g1_m.1464	"PREDICTED: protein root UVB sensitive 2, chloroplastic [Phoenix dactylifera]"	46.702	7.1468	2.4	1	1	1
TRINITY_DN100802_c1_g1_m.1471	PREDICTED: prostaglandin E synthase 2 [Elaeis guineensis]	43.467	21.438	9.7	3	3	2
TRINITY_DN100803_c0_g1_m.1472	"PREDICTED: mannosyl-oligosaccharide 1,2-alpha-mannosidase MNS3-like [Elaeis guineensis]"	70.914	5.9492	1.7	1	1	1
TRINITY_DN100806_c0_g1_m.1473	PREDICTED: eukaryotic peptide chain release factor subunit 1-3 [Populus euphratica]	50.976	35.649	10.5	5	8	5
TRINITY_DN100810_c0_g1_m.1481	PREDICTED: CBL-interacting protein kinase 32-like isoform X3 [Phoenix dactylifera]	49.36	18.294	6	3	3	2
TRINITY_DN100816_c0_g1_m.1487	LOW QUALITY PROTEIN: serpin-ZXA-like [Asparagus officinalis]	41.737	30.88	7.1	2	3	2
TRINITY_DN100817_c1_g1_m.1489	"PREDICTED: outer envelope protein 80, chloroplastic-like isoform X2 [Phoenix dactylifera]"	51.009	35.558	10.3	4	4	4
TRINITY_DN100817_c1_g1_m.1490	"outer envelope protein 80, chloroplastic [Asparagus officinalis]"	19.255	12.491	12.6	2	3	2
TRINITY_DN100828_c4_g1_m.1509	PREDICTED: probable serine/threonine-protein kinase DDB_G0291350 [Elaeis guineensis]	38.524	16.138	9.2	2	2	2
TRINITY_DN100838_c7_g2_m.1523	endoplasmin homolog [Ananas comosus]	93.908	203.09	25.4	18	26	17
TRINITY_DN100846_c0_g1_m.1542	"PREDICTED: acetate/butyrate--CoA ligase AAE7, peroxisomal [Elaeis guineensis]"	62.711	84.423	14	7	11	7
TRINITY_DN100853_c0_g1_m.1554	PREDICTED: CAAX prenyl protease 1 homolog [Elaeis guineensis]	48.558	68.605	16.7	7	8	7
TRINITY_DN100857_c3_g1_m.1558	"PREDICTED: electron transfer flavoprotein subunit alpha, mitochondrial [Phoenix dactylifera]"	38.429	9.318	4.2	1	2	1
TRINITY_DN100859_c1_g1_m.1562	PREDICTED: putative phosphatidylinositol N-acetylglucosaminyltransferase subunit C isoform X1 [Lupinus angustifolius]	51.883	20.589	6.5	2	2	2
TRINITY_DN100871_c1_g7_m.1582	PREDICTED: PP2A regulatory subunit TAP46 [Elaeis guineensis]	51.613	41.7	11.2	4	4	4
TRINITY_DN100872_c2_g4_m.1584	PREDICTED: dynamin-related protein 3A-like [Elaeis guineensis]	16.784	5.988	8.2	1	1	1
TRINITY_DN100881_c4_g3_m.1609	PREDICTED: L-arabinokinase-like isoform X1 [Phoenix dactylifera]	108.95	32.319	6.5	5	6	4
TRINITY_DN100882_c0_g1_m.1611	PREDICTED: pyrophosphate--fructose 6-phosphate 1-phosphotransferase subunit alpha [Phoenix dactylifera]	57.066	204.27	33.1	13	29	10
TRINITY_DN100885_c2_g3_m.1615	PREDICTED: 14-3-3-like protein D [Elaeis guineensis]	29.636	136.12	42.1	14	32	9
TRINITY_DN100892_c0_g1_m.1620	PREDICTED: transcription factor GTE10-like [Phoenix dactylifera]	61.832	6.1769	1.6	1	1	1
TRINITY_DN100896_c0_g1_m.1624	"PREDICTED: ATP-dependent zinc metalloprotease FTSH 9, chloroplastic/mitochondrial isoform X2 [Phoenix dactylifera]"	85.795	12.611	2.6	2	2	2
TRINITY_DN100898_c0_g2_m.1627	actin cross-linking protein [Medicago truncatula]	31.988	10.417	4.6	1	1	1
TRINITY_DN100906_c0_g1_m.1650	PREDICTED: fasciclin-like arabinogalactan protein 2 [Elaeis guineensis]	42.672	8.4459	4.2	1	1	1
TRINITY_DN100910_c1_g2_m.1659	"peptide chain release factor PrfB1, chloroplastic [Ananas comosus]"	53.076	26.531	8.7	3	4	3
TRINITY_DN100914_c0_g1_m.1665	PREDICTED: DEAD-box ATP-dependent RNA helicase 24 [Nelumbo nucifera]	59.73	13.192	3.3	2	2	2
TRINITY_DN100918_c2_g4_m.1676	PREDICTED: mavicyanin [Musa acuminata subsp. malaccensis]	18.153	27.382	20.2	3	5	3
TRINITY_DN100920_c0_g1_m.1678	PREDICTED: synaptotagmin-5-like [Musa acuminata subsp. malaccensis]	24.249	14.942	10.6	2	2	2
TRINITY_DN100920_c0_g1_m.1679	PREDICTED: synaptotagmin-5-like isoform X2 [Phoenix dactylifera]	19.384	13.223	10.5	2	3	2
TRINITY_DN100925_c0_g1_m.1685	PREDICTED: protein STRICTOSIDINE SYNTHASE-LIKE 3 [Elaeis guineensis]	43.912	142.85	35.7	10	15	9
TRINITY_DN100927_c0_g1_m.1686	"RNA ligase, putative [Medicago truncatula]"	132.69	38.831	6	6	7	6
TRINITY_DN100937_c0_g1_m.1700	"PREDICTED: pentatricopeptide repeat-containing protein At4g35850, mitochondrial [Elaeis guineensis]"	49.803	45.247	15.4	7	7	7
TRINITY_DN100946_c0_g1_m.1710	PREDICTED: aspartyl protease family protein At5g10770-like [Phoenix dactylifera]	46.29	78.335	17.9	6	13	6
TRINITY_DN100950_c0_g1_m.1717	40S ribosomal protein SA-like [Ananas comosus]	33.015	164.48	40.7	12	33	12
TRINITY_DN100955_c1_g1_m.1730	PREDICTED: vacuolar-sorting receptor 1 [Elaeis guineensis]	70.516	71.226	14.8	9	10	8
TRINITY_DN100956_c0_g4_m.1731	PREDICTED: expansin-like B1 [Phoenix dactylifera]	28.143	21.54	15.4	3	6	3
TRINITY_DN100960_c1_g4_m.1734	"PREDICTED: clp protease adapter protein ClpF, chloroplastic isoform X1 [Elaeis guineensis]"	31.162	20.649	10.1	3	4	3
TRINITY_DN100971_c0_g1_m.1757	mannose-specific lectin-like [Ananas comosus]	18.513	323.31	67.3	10	258	6
TRINITY_DN100983_c1_g2_m.1783	PREDICTED: chromatin remodeling protein EBS isoform X2 [Elaeis guineensis]	24.635	13.872	10.2	2	2	1
TRINITY_DN100988_c0_g2_m.1794	tetratricopeptide repeat-containing protein [Arabidopsis lyrata subsp. lyrata]	42.161	39.727	14.1	4	8	4
TRINITY_DN100990_c1_g4_m.1795	PREDICTED: mitochondrial import inner membrane translocase subunit TIM23-1-like [Phoenix dactylifera]	20.54	40.551	16.2	2	2	2
TRINITY_DN100993_c1_g1_m.1798	PREDICTED: putative G3BP-like protein isoform X1 [Elaeis guineensis]	48.974	18.355	5.6	3	8	2
TRINITY_DN100995_c1_g1_m.1802	PREDICTED: basic 7S globulin-like [Elaeis guineensis]	45.785	89.301	17.8	5	6	5
TRINITY_DN100999_c1_g1_m.1813	PREDICTED: heat shock cognate 70 kDa protein-like [Ipomoea nil]	25.741	48.956	52.1	11	44	4
TRINITY_DN101002_c0_g1_m.1826	PREDICTED: trafficking protein particle complex II-specific subunit 120 homolog [Phoenix dactylifera]	132.66	44.375	5.1	5	7	5
TRINITY_DN101011_c6_g1_m.1843	cytosolic isocitrate dehydrogenase [NADP] [Asparagus officinalis]	48.491	323.31	48.8	21	50	15
TRINITY_DN101014_c0_g1_m.1846	PREDICTED: mitochondrial import inner membrane translocase subunit TIM50 [Elaeis guineensis]	41.482	12.827	5.5	2	4	2
TRINITY_DN101016_c0_g1_m.1849	"PREDICTED: beta-amylase 2, chloroplastic isoform X2 [Phoenix dactylifera]"	41.67	12.562	5.2	2	3	2
TRINITY_DN101016_c0_g1_m.1850	"PREDICTED: beta-amylase 2, chloroplastic isoform X3 [Phoenix dactylifera]"	20.424	15.17	13.8	2	2	2
TRINITY_DN101019_c0_g1_m.1854	"zinc finger protein VAR3, chloroplastic, partial [Ananas comosus]"	89.875	36.242	6.5	5	5	5
TRINITY_DN101022_c0_g1_m.1859	protein SRG1-like isoform X1 [Ananas comosus]	39.378	53.37	23.1	7	9	7
TRINITY_DN101029_c7_g4_m.1875	PREDICTED: DCN1-like protein 2 [Elaeis guineensis]	25.879	25.769	12.5	2	3	2
TRINITY_DN101030_c0_g1_m.1877	"PREDICTED: probable alpha,alpha-trehalose-phosphate synthase [UDP-forming] 7 [Phoenix dactylifera]"	98.286	12.838	2.3	2	2	2
TRINITY_DN101043_c0_g1_m.1903	exopolygalacturonase [Ananas comosus]	50.786	14.317	4.6	2	3	2
TRINITY_DN101048_c1_g1_m.1917	PREDICTED: E3 ubiquitin-protein ligase CHFR-like [Setaria italica]	39.898	36.183	14.6	5	5	5
TRINITY_DN101054_c0_g1_m.1929	forkhead-associated domain protein [Arabidopsis thaliana]	34.712	6.4916	5.7	1	1	1
TRINITY_DN101062_c0_g1_m.1946	DEAD-box ATP-dependent RNA helicase 46 [Ananas comosus]	127.69	23.962	3.4	4	6	3
TRINITY_DN101063_c0_g1_m.1951	PREDICTED: exosome complex component RRP43 [Musa acuminata subsp. malaccensis]	32.814	25.566	12.1	3	3	3
TRINITY_DN101064_c0_g1_m.1953	PREDICTED: 10-deacetylbaccatin III 10-O-acetyltransferase-like [Musa acuminata subsp. malaccensis]	48.464	6.0648	1.9	1	6	1
TRINITY_DN101068_c0_g1_m.1958	PREDICTED: sugar transporter ERD6-like 4 [Musa acuminata subsp. malaccensis]	53.604	7.0532	2	1	1	1
TRINITY_DN101071_c1_g1_m.1963	"PREDICTED: NADH dehydrogenase [ubiquinone] iron-sulfur protein 8, mitochondrial [Malus domestica]"	26.075	45.803	30.1	6	10	6
TRINITY_DN101075_c0_g1_m.1969	PREDICTED: protein transport protein SEC23 isoform X1 [Elaeis guineensis]	92.553	73.841	12.7	7	8	7
TRINITY_DN101077_c2_g1_m.1974	PREDICTED: 26S proteasome non-ATPase regulatory subunit 1 homolog A-like [Musa acuminata subsp. malaccensis]	108.71	115.31	16.4	12	14	12
TRINITY_DN101078_c1_g4_m.1977	PREDICTED: vacuolar protein-sorting-associated protein 11 homolog [Elaeis guineensis]	107.78	39.498	5.4	5	5	5
TRINITY_DN101081_c0_g1_m.1980	ADP-ribosylation factor GTPase-activating protein AGD12-like isoform X1 [Ananas comosus]	37.09	6.1271	4.2	1	1	1
TRINITY_DN101092_c0_g2_m.2000	PREDICTED: 26S proteasome non-ATPase regulatory subunit 5 [Theobroma cacao]	56.587	39.011	12.9	6	7	6
TRINITY_DN101101_c0_g1_m.2016	"PREDICTED: peroxisomal 2,4-dienoyl-CoA reductase [Phoenix dactylifera]"	32.11	12.782	6	2	2	2
TRINITY_DN101103_c0_g1_m.2019	PREDICTED: zinc finger CCCH domain-containing protein 31-like [Phoenix dactylifera]	25.473	38.304	31	6	11	3
TRINITY_DN101103_c1_g2_m.2021	PREDICTED: zinc finger CCCH domain-containing protein 31-like [Phoenix dactylifera]	32.296	147.64	44	11	23	8
TRINITY_DN101109_c0_g2_m.2033	"PREDICTED: stromal processing peptidase, chloroplastic [Elaeis guineensis]"	142.11	42.536	4.7	6	6	6
TRINITY_DN101110_c0_g1_m.2034	PREDICTED: CBS domain-containing protein CBSCBSPB3 [Phoenix dactylifera]	59.41	37.826	11.4	4	4	4
TRINITY_DN101111_c0_g2_m.2036	PREDICTED: thiol-disulfide oxidoreductase LTO1 isoform X2 [Elaeis guineensis]	36.215	11.504	4.2	1	1	1
TRINITY_DN101113_c0_g1_m.2042	"PREDICTED: DEAD-box ATP-dependent RNA helicase 3, chloroplastic-like [Phoenix dactylifera]"	84.605	99.06	16.3	10	14	10
TRINITY_DN101117_c0_g1_m.2051	chitinase-like protein [Arabidopsis thaliana]	29.695	9.4983	4.8	1	1	1
TRINITY_DN101121_c1_g1_m.2059	PREDICTED: pyridoxal phosphate phosphatase [Musa acuminata subsp. malaccensis]	36.567	6.1242	3.3	1	1	1
TRINITY_DN101121_c1_g5_m.2061	PREDICTED: geranylgeranyl transferase type-2 subunit alpha 1 isoform X1 [Elaeis guineensis]	80.258	13.595	2	1	1	1
TRINITY_DN101123_c1_g5_m.2063	PREDICTED: 5-methylthioadenosine/S-adenosylhomocysteine deaminase-like [Phoenix dactylifera]	51.818	37.216	14.9	5	6	5
TRINITY_DN101137_c1_g1_m.2081	protein yippee-like [Ananas comosus]	14.296	7.0102	7	1	1	1
TRINITY_DN101146_c4_g1_m.2091	PREDICTED: IAA-alanine resistance protein 1 [Prunus mume]	56.476	17.831	3.1	1	1	1
TRINITY_DN101146_c6_g2_m.2093	PREDICTED: probable serine/threonine-protein kinase PIX13 [Elaeis guineensis]	44.53	10.327	5.2	2	2	1
TRINITY_DN101147_c0_g1_m.2095	PREDICTED: pentatricopeptide repeat-containing protein At3g62890-like [Elaeis guineensis]	84.124	-2	1.1	1	1	1
TRINITY_DN101147_c0_g9_m.2098	PREDICTED: cation cation antiporter isoform X1 [Zea mays]	26.294	10.64	5.5	1	1	1
TRINITY_DN101150_c1_g1_m.2107	PREDICTED: trafficking protein particle complex subunit 11 isoform X1 [Elaeis guineensis]	87.209	30.639	6	4	6	4
TRINITY_DN101151_c0_g1_m.2109	PREDICTED: 4-hydroxyphenylpyruvate dioxygenase [Musa acuminata subsp. malaccensis]	48.063	39.307	12.6	4	6	4
TRINITY_DN101160_c0_g1_m.2130	PREDICTED: 4-coumarate--CoA ligase 1-like [Elaeis guineensis]	63.145	11.148	3.8	2	2	2
TRINITY_DN101161_c2_g1_m.2131	PREDICTED: probable pectinesterase/pectinesterase inhibitor 51 [Elaeis guineensis]	61.772	37.725	7.8	3	3	3
TRINITY_DN101162_c3_g1_m.2140	Calcium-binding EF-hand family protein [Arabidopsis thaliana]	15.705	29.416	24.7	3	8	3
TRINITY_DN101162_c4_g1_m.2141	PREDICTED: ATPase family AAA domain-containing protein 1-like isoform X1 [Phoenix dactylifera]	42.841	24.397	8.1	3	4	3
TRINITY_DN101168_c0_g1_m.2148	PREDICTED: pre-mRNA-processing protein 40C isoform X2 [Elaeis guineensis]	123.82	6.9072	1.1	1	1	1
TRINITY_DN101173_c0_g3_m.2157	PREDICTED: co-chaperone protein HscB homolog [Phoenix dactylifera]	36.474	5.9877	2.9	1	1	1
TRINITY_DN101177_c2_g2_m.2163	"PREDICTED: probable GTP-binding protein OBGC1, chloroplastic [Elaeis guineensis]"	68.679	6.9397	1.6	1	2	1
TRINITY_DN101178_c1_g1_m.2167	PREDICTED: mitochondrial fission protein ELM1 [Phoenix dactylifera]	46.72	40.998	14.9	4	5	4
TRINITY_DN101186_c1_g1_m.2184	probable pre-mRNA-splicing factor ATP-dependent RNA helicase DEAH2 isoform X3 [Asparagus officinalis]	59.176	36.403	11.3	5	6	5
TRINITY_DN101193_c0_g12_m.2205	PREDICTED: BURP domain protein RD22 [Cucumis melo]	13.157	26.881	20	2	4	2
TRINITY_DN101193_c0_g6_m.2215	PREDICTED: dehydration-responsive protein RD22 [Cicer arietinum]	9.5125	13.836	19.2	2	5	2
TRINITY_DN101194_c1_g1_m.2218	"PREDICTED: granule-bound starch synthase 1b, chloroplastic/amyloplastic [Elaeis guineensis]"	67.592	51.083	13.5	6	8	6
TRINITY_DN101195_c1_g4_m.2220	"PREDICTED: protein TRIGALACTOSYLDIACYLGLYCEROL 3, chloroplastic isoform X2 [Elaeis guineensis]"	37.718	12.209	6.9	2	2	2
TRINITY_DN101197_c0_g2_m.2225	Tetratricopeptide repeat (TPR)-like superfamily protein [Arabidopsis thaliana]	42.023	13.905	4.2	1	1	1
TRINITY_DN101208_c0_g1_m.2244	RNA polymerase II transcription factor B subunit 2 isoform X1 [Ananas comosus]	52.048	12.862	4.4	2	2	2
TRINITY_DN101220_c1_g1_m.2270	PREDICTED: flavonoid 3'-monooxygenase [Musa acuminata subsp. malaccensis]	57.256	43.926	13.5	6	8	6
TRINITY_DN101224_c0_g1_m.2277	PREDICTED: sphinganine C4-monooxygenase 1-like [Musa acuminata subsp. malaccensis]	25.63	7.5148	5.8	1	1	1
TRINITY_DN101226_c0_g2_m.2281	PREDICTED: protein NEDD1 [Phoenix dactylifera]	57.926	6.0136	1.5	1	1	1
TRINITY_DN101233_c1_g1_m.2290	PREDICTED: CBS domain-containing protein DDB_G0289609 [Elaeis guineensis]	23.208	92.668	29.7	4	10	4
TRINITY_DN101234_c0_g1_m.2294	PREDICTED: LOW QUALITY PROTEIN: cytochrome b561 and DOMON domain-containing protein At4g12980 [Elaeis guineensis]	42.017	7.6895	3.1	1	1	1
TRINITY_DN101238_c1_g2_m.2299	(DL)-glycerol-3-phosphatase 2-like [Ananas comosus]	31.503	11.312	7.7	2	2	2
TRINITY_DN101239_c0_g1_m.2301	PREDICTED: probable inactive purple acid phosphatase 2 [Musa acuminata subsp. malaccensis]	73.638	53.097	10.5	6	8	6
TRINITY_DN101243_c0_g1_m.2308	PREDICTED: molybdopterin biosynthesis protein CNX1 [Phoenix dactylifera]	72.274	7.1731	1.5	1	1	1
TRINITY_DN101244_c2_g1_m.2311	PREDICTED: GPI transamidase component PIG-S isoform X1 [Elaeis guineensis]	66.539	7.241	2.6	1	1	1
TRINITY_DN101250_c0_g1_m.2321	PREDICTED: LOW QUALITY PROTEIN: protease Do-like 7 [Phoenix dactylifera]	44.297	6.4511	3.5	1	1	1
TRINITY_DN101257_c0_g1_m.2336	probable manganese-transporting ATPase PDR2 [Asparagus officinalis]	73.584	29.936	7.3	4	6	4
TRINITY_DN101258_c0_g1_m.2338	PREDICTED: ABC transporter F family member 4 [Vigna radiata var. radiata]	53.994	19.526	4.4	1	1	1
TRINITY_DN101261_c2_g1_m.2346	"aspartate aminotransferase, mitochondrial [Asparagus officinalis]"	37.918	106.76	31.1	9	19	9
TRINITY_DN101262_c0_g1_m.2349	"PREDICTED: probable 2,3-bisphosphoglycerate-independent phosphoglycerate mutase isoform X2 [Phoenix dactylifera]"	53.447	30.871	10.5	5	5	5
TRINITY_DN101270_c0_g3_m.2362	PREDICTED: protein PEROXIN-4 isoform X2 [Amborella trichopoda]	17.782	19.956	19.7	2	2	2
TRINITY_DN101271_c0_g2_m.2366	PREDICTED: probable mannitol dehydrogenase isoform X1 [Musa acuminata subsp. malaccensis]	38.294	80.394	23.3	7	17	7
TRINITY_DN101283_c0_g1_m.2387	PREDICTED: coatomer subunit alpha-1-like isoform X2 [Brachypodium distachyon]	13.144	5.809	23.3	2	2	1
TRINITY_DN101283_c1_g1_m.2388	PREDICTED: coatomer subunit alpha-1 [Elaeis guineensis]	136.57	120.37	14.1	16	17	15
TRINITY_DN101284_c0_g1_m.2390	"PREDICTED: L-galactono-1,4-lactone dehydrogenase 2, mitochondrial [Phoenix dactylifera]"	39.663	45.929	18.6	6	9	6
TRINITY_DN101284_c0_g1_m.2391	"PREDICTED: L-galactono-1,4-lactone dehydrogenase, mitochondrial [Citrus sinensis]"	37.201	26.43	12.2	4	6	4
TRINITY_DN101285_c4_g1_m.2393	PREDICTED: UDP-glycosyltransferase 91C1-like isoform X3 [Musa acuminata subsp. malaccensis]	49.912	54.536	15.9	8	12	8
TRINITY_DN101285_c7_g1_m.2397	PREDICTED: SCY1-like protein 2 [Elaeis guineensis]	95.471	6.6711	1.3	1	1	1
TRINITY_DN101288_c0_g2_m.2400	Inactive ubiquitin carboxyl-terminal hydrolase 54 [Morus notabilis]	134.79	16.973	2.4	3	3	3
TRINITY_DN101297_c1_g2_m.2412	"PREDICTED: magnesium transporter MRS2-11, chloroplastic [Nelumbo nucifera]"	42.698	14.283	5.5	2	3	2
TRINITY_DN101298_c0_g1_m.2414	PREDICTED: aspartate-semialdehyde dehydrogenase-like [Phoenix dactylifera]	41.985	62.072	18.6	5	6	5
TRINITY_DN101300_c0_g1_m.2417	PREDICTED: nuclear pore complex protein NUP98A isoform X1 [Elaeis guineensis]	107.73	32.406	5.1	4	4	4
TRINITY_DN101307_c0_g1_m.2426	PREDICTED: long chain acyl-CoA synthetase 4 [Elaeis guineensis]	73.213	34.577	6.4	3	3	3
TRINITY_DN101311_c0_g2_m.2430	PREDICTED: ruvB-like 2 [Elaeis guineensis]	56.756	88.391	23.7	10	14	10
TRINITY_DN101312_c0_g1_m.2433	"glutamyl-tRNA reductase-binding protein, chloroplastic [Ananas comosus]"	32.181	11.119	5.1	2	2	2
TRINITY_DN101313_c4_g1_m.2434	"PREDICTED: bifunctional protein FolD 4, chloroplastic isoform X1 [Phoenix dactylifera]"	32.045	14.348	16.1	5	13	2
TRINITY_DN101313_c5_g2_m.2437	"ureidoglycolate hydrolase, putative [Medicago truncatula]"	28.291	6.7994	3.7	1	2	1
TRINITY_DN101317_c0_g1_m.2445	PREDICTED: pentatricopeptide repeat-containing protein At4g38150-like [Phoenix dactylifera]	33.962	6.8998	3.3	1	1	1
TRINITY_DN101319_c3_g1_m.2451	binding protein [Arabidopsis lyrata subsp. lyrata]	24.856	16.289	9.8	2	2	2
TRINITY_DN101319_c6_g1_m.2455	probable V-type proton ATPase subunit H [Asparagus officinalis]	51.388	173.98	19.4	8	29	8
TRINITY_DN101321_c0_g2_m.2457	rossmann-fold NAD(P)-binding domain protein [Medicago truncatula]	12.524	7.0201	8.6	1	2	1
TRINITY_DN101321_c0_g5_m.2459	rossmann-fold NAD(P)-binding domain protein [Medicago truncatula]	17.063	6.5767	10.3	1	1	1
TRINITY_DN101325_c2_g5_m.2467	"PREDICTED: ACT domain-containing protein DS12, chloroplastic [Elaeis guineensis]"	19.596	34.735	22	5	10	5
TRINITY_DN101327_c4_g3_m.2472	PREDICTED: acetylornithine deacetylase isoform X2 [Elaeis guineensis]	48.358	51.295	15.2	5	6	5
TRINITY_DN101332_c0_g3_m.2477	"transmembrane protein, putative [Medicago truncatula]"	31.134	6.0807	3.8	1	1	1
TRINITY_DN101332_c0_g5_m.2479	PREDICTED: gamma-interferon-inducible lysosomal thiol reductase-like [Musa acuminata subsp. malaccensis]	33.121	60.383	8.1	2	9	2
TRINITY_DN101336_c1_g1_m.2491	PREDICTED: LOW QUALITY PROTEIN: proline-rich receptor-like protein kinase PERK14 [Elaeis guineensis]	83.828	10.882	2.5	2	2	2
TRINITY_DN101343_c0_g1_m.2503	PREDICTED: kinesin-like protein KIN-14B [Elaeis guineensis]	116.24	25.267	3.6	4	4	4
TRINITY_DN101354_c0_g2_m.2518	isoflavone reductase-like protein [Asparagus officinalis]	33.108	126.71	38.6	10	33	10
TRINITY_DN101356_c0_g1_m.2523	PREDICTED: transducin beta-like protein 2 [Elaeis guineensis]	48.516	70.352	20.2	9	19	9
TRINITY_DN101364_c0_g1_m.2536	PREDICTED: developmentally-regulated G-protein 3 [Nelumbo nucifera]	41.178	46.925	16.3	5	7	5
TRINITY_DN101365_c0_g1_m.2537	"PREDICTED: CLP protease regulatory subunit CLPX1, mitochondrial [Nelumbo nucifera]"	71.326	13.572	3	2	2	2
TRINITY_DN101367_c0_g1_m.2542	PREDICTED: enhancer of mRNA-decapping protein 4-like [Phoenix dactylifera]	151.02	211.59	13.8	17	30	17
TRINITY_DN101379_c2_g1_m.2567	PREDICTED: uncharacterized metal-dependent hydrolase YabD isoform X1 [Phoenix dactylifera]	34.237	8.6044	5.8	1	1	1
TRINITY_DN101380_c0_g3_m.2570	PREDICTED: serine/threonine-protein kinase sid1 isoform X1 [Elaeis guineensis]	83.239	15.638	2.9	2	3	2
TRINITY_DN101385_c0_g1_m.2578	"PREDICTED: mannosyl-oligosaccharide 1,2-alpha-mannosidase MNS1 [Ricinus communis]"	29.77	18.815	8.8	2	2	2
TRINITY_DN101385_c0_g1_m.2579	"PREDICTED: mannosyl-oligosaccharide 1,2-alpha-mannosidase MNS1 [Vitis vinifera]"	23.302	14.207	10.9	2	2	2
TRINITY_DN101390_c0_g1_m.2589	PREDICTED: LOW QUALITY PROTEIN: ubiquitin carboxyl-terminal hydrolase 24-like [Phoenix dactylifera]	58.623	13.395	4.5	2	2	2
TRINITY_DN101396_c2_g1_m.2605	PREDICTED: calcium-dependent protein kinase SK5-like [Phoenix dactylifera]	48.074	13.671	4.2	2	3	2
TRINITY_DN101406_c0_g1_m.2618	PREDICTED: serine carboxypeptidase-like 27 [Elaeis guineensis]	53.58	110.75	19.6	6	7	6
TRINITY_DN101407_c0_g1_m.2619	uncharacterized LOC8263958 [Ricinus communis]	56.314	48.216	12	7	20	7
TRINITY_DN101408_c0_g1_m.2621	"PREDICTED: uncharacterized aarF domain-containing protein kinase At1g79600, chloroplastic isoform X1[Musa acuminata subsp. malaccensis]"	104.17	13.464	2.9	2	2	2
TRINITY_DN101408_c1_g1_m.2624	PREDICTED: calcium homeostasis endoplasmic reticulum protein isoform X1 [Musa acuminata subsp. malaccensis]	74.85	50.787	6.5	3	3	3
TRINITY_DN101409_c2_g1_m.2630	PREDICTED: protein farnesyltransferase/geranylgeranyltransferase type-1 subunit alpha [Phoenix dactylifera]	40.51	12.812	6.2	1	1	1
TRINITY_DN101419_c5_g1_m.2655	PREDICTED: 2-alkenal reductase (NADP(+)-dependent)-like [Nelumbo nucifera]	38.098	230.39	38.6	15	38	14
TRINITY_DN101419_c5_g2_m.2657	"probable calcium-transporting ATPase 5, plasma membrane-type [Asparagus officinalis]"	113.62	14.221	3.3	3	3	2
TRINITY_DN101426_c1_g1_m.2666	protein CREG1 isoform X1 [Ananas comosus]	24.55	8.7356	6.7	1	1	1
TRINITY_DN101434_c0_g2_m.2685	importin-11 isoform X1 [Asparagus officinalis]	114.46	18.968	3.9	3	3	3
TRINITY_DN101435_c0_g1_m.2686	DUF674 family protein [Medicago truncatula]	54.639	12.204	3.4	2	2	2
TRINITY_DN101438_c0_g1_m.2694	"PREDICTED: glucose-6-phosphate isomerase 1, chloroplastic [Elaeis guineensis]"	67.468	225.31	40.7	24	46	24
TRINITY_DN101440_c1_g2_m.2696	PREDICTED: BAHD acyltransferase DCR [Musa acuminata subsp. malaccensis]	51.099	32.414	11.5	4	6	4
TRINITY_DN101441_c1_g1_m.2702	PREDICTED: vacuolar protein sorting-associated protein 32 homolog 2-like [Nelumbo nucifera]	24.188	46.243	23.3	4	6	4
TRINITY_DN101443_c1_g2_m.2706	"PREDICTED: reactive Intermediate Deaminase A, chloroplastic [Phoenix dactylifera]"	21.393	54.486	35	6	10	6
TRINITY_DN101443_c2_g1_m.2708	PREDICTED: ATP synthase mitochondrial F1 complex assembly factor 1 [Nelumbo nucifera]	29.785	24.835	10.8	2	2	2
TRINITY_DN101447_c0_g1_m.2714	"PREDICTED: probable 6-phosphogluconolactonase 4, chloroplastic [Elaeis guineensis]"	35.422	96.482	25.7	8	20	7
TRINITY_DN101448_c0_g1_m.2715	DNA-directed RNA polymerase II subunit 1 [Ananas comosus]	205.41	8.9385	0.7	1	2	1
TRINITY_DN101450_c0_g1_m.2721	"anthranilate phosphoribosyltransferase, chloroplastic-like isoform X2 [Asparagus officinalis]"	41.989	48.068	12.8	6	11	6
TRINITY_DN101455_c3_g1_m.2731	PREDICTED: suppressor of mec-8 and unc-52 protein homolog 2 [Elaeis guineensis]	63.633	6.369	2.4	1	1	1
TRINITY_DN101457_c0_g1_m.2737	PREDICTED: protein MLP1 [Prunus mume]	89.528	6.0549	1.1	1	1	1
TRINITY_DN101463_c0_g2_m.2752	PREDICTED: HMG-Y-related protein A-like [Musa acuminata subsp. malaccensis]	18.648	18.936	18.9	3	4	3
TRINITY_DN101470_c0_g1_m.2761	"PREDICTED: glyceraldehyde-3-phosphate dehydrogenase GAPCP2, chloroplastic-like [Phoenix dactylifera]"	46.318	40.351	17.2	7	18	6
TRINITY_DN101471_c1_g1_m.2763	PREDICTED: enhancer of mRNA-decapping protein 4-like [Elaeis guineensis]	97.615	82.116	12.2	9	15	9
TRINITY_DN101471_c1_g1_m.2764	PREDICTED: enhancer of mRNA-decapping protein 4-like isoform X2 [Elaeis guineensis]	45.9	40.259	14.7	5	6	5
TRINITY_DN101474_c2_g1_m.2771	UBP1-associated protein 2B-like [Ananas comosus]	50.635	63.318	12	5	6	5
TRINITY_DN101478_c0_g1_m.2785	TBC1 domain family member 15 [Asparagus officinalis]	75.118	17.584	3.8	3	3	3
TRINITY_DN101481_c1_g2_m.2790	PREDICTED: inosine triphosphate pyrophosphatase-like [Nicotiana tabacum]	23.295	9.8721	7	1	1	1
TRINITY_DN101483_c4_g1_m.2791	dnaJ homolog dnj-5 [Cajanus cajan]	62.168	6.0571	2.2	1	1	1
TRINITY_DN101487_c0_g1_m.2798	"PREDICTED: early light-induced protein 1, chloroplastic isoform X2 [Elaeis guineensis]"	20.128	48.659	15.5	2	5	2
TRINITY_DN101489_c0_g1_m.2802	PREDICTED: protein WEAK CHLOROPLAST MOVEMENT UNDER BLUE LIGHT 1 isoform X1 [Elaeis guineensis]	71.382	192.57	30.9	19	23	19
TRINITY_DN101491_c0_g1_m.2813	PREDICTED: molybdate transporter 2 [Cucumis melo]	48.077	6.1036	2.6	1	1	1
TRINITY_DN101498_c0_g1_m.2830	PREDICTED: phytoene dehydrogenase-like isoform X1 [Phoenix dactylifera]	39.461	7.2214	3.1	1	1	1
TRINITY_DN101499_c1_g1_m.2832	ubiquitin receptor RAD23b [Asparagus officinalis]	12.28	25.281	23.9	3	5	3
TRINITY_DN101508_c0_g1_m.2842	PREDICTED: probable thimet oligopeptidase isoform X1 [Elaeis guineensis]	84.44	12.697	2	2	4	2
TRINITY_DN101511_c0_g1_m.2846	beta-hexosaminidase 1 [Ananas comosus]	65.117	35.845	6.7	3	4	3
TRINITY_DN101519_c0_g1_m.2865	PREDICTED: LOW QUALITY PROTEIN: tRNA-dihydrouridine(47) synthase [NAD(P)(+)]-like [Phoenix dactylifera]	79.329	8.137	1.8	1	1	1
TRINITY_DN101521_c1_g2_m.2867	PREDICTED: dnaJ homolog subfamily B member 4-like isoform X2 [Musa acuminata subsp. malaccensis]	46.374	43.656	18	6	7	3
TRINITY_DN101524_c0_g1_m.2871	splicing factor U2af large subunit B-like isoform X2 [Asparagus officinalis]	42.386	34.248	13.2	4	4	4
TRINITY_DN101525_c2_g4_m.2877	PREDICTED: probable galactinol--sucrose galactosyltransferase 2 isoform X3 [Elaeis guineensis]	22.207	20.142	8.5	1	1	1
TRINITY_DN101525_c2_g6_m.2880	PREDICTED: probable galactinol--sucrose galactosyltransferase 2 [Phoenix dactylifera]	48.518	51.197	17.1	8	9	6
TRINITY_DN101539_c0_g1_m.2904	protein VAC14 homolog isoform X1 [Cajanus cajan]	16.527	16.683	8.2	1	1	1
TRINITY_DN101540_c1_g1_m.2906	PREDICTED: uncharacterized isomerase BH0283 [Brachypodium distachyon]	33.656	16.469	7.1	2	3	2
TRINITY_DN101541_c3_g1_m.2909	PREDICTED: probable aquaporin PIP1-2 [Elaeis guineensis]	30.734	42.265	10.1	4	7	4
TRINITY_DN101541_c4_g1_m.2910	"PREDICTED: citrate synthase 3, peroxisomal [Musa acuminata subsp. malaccensis]"	56.596	89.371	19.9	8	17	8
TRINITY_DN101552_c0_g1_m.2921	PREDICTED: UDP-glucuronic acid decarboxylase 1-like [Elaeis guineensis]	48.18	19.743	10.2	4	6	2
TRINITY_DN101572_c0_g4_m.2966	"WRKY transcription factor 11-2, putative [Medicago truncatula]"	46.299	6.3742	1.9	1	1	1
TRINITY_DN101578_c2_g1_m.2974	farnesyl pyrophosphate synthase 1-like [Asparagus officinalis]	40.369	87.07	26.7	9	10	9
TRINITY_DN101579_c2_g1_m.2976	"gamma carbonic anhydrase 1, mitochondrial-like [Ananas comosus]"	33.589	99.744	31.9	8	13	8
TRINITY_DN101579_c6_g4_m.2981	PREDICTED: 40S ribosomal protein S8 isoform X2 [Zea mays]	25.297	6.564	13.7	3	6	1
TRINITY_DN101590_c1_g1_m.3009	"PREDICTED: ATP-dependent 6-phosphofructokinase 5, chloroplastic-like isoform X1 [Juglans regia]"	59.021	6.6689	4.1	2	3	1
TRINITY_DN101592_c0_g1_m.3011	PREDICTED: protein trichome birefringence-like 13 [Elaeis guineensis]	47.011	5.9784	1.9	1	2	1
TRINITY_DN101600_c1_g1_m.3027	PREDICTED: lysine--tRNA ligase isoform X2 [Elaeis guineensis]	70.262	145.42	27.3	17	24	17
TRINITY_DN101608_c1_g1_m.3046	"PREDICTED: probable endo-1,3(4)-beta-glucanase ARB_01444 [Ziziphus jujuba]"	80.631	105.74	15.3	8	9	8
TRINITY_DN101610_c0_g2_m.3047	PREDICTED: proteasome-associated protein ECM29 homolog isoform X1 [Elaeis guineensis]	200.66	46.493	3.6	7	8	7
TRINITY_DN101611_c1_g3_m.3054	PREDICTED: linoleate 9S-lipoxygenase A-like [Musa acuminata subsp. malaccensis]	15.356	7.2016	7.4	1	3	1
TRINITY_DN101615_c1_g4_m.3066	PREDICTED: universal stress protein PHOS34 [Nelumbo nucifera]	31.637	40.184	18.3	3	3	3
TRINITY_DN101620_c1_g1_m.3081	"PREDICTED: probable aminopyrimidine aminohydrolase, mitochondrial [Elaeis guineensis]"	72.938	28.565	5.7	4	5	4
TRINITY_DN101624_c0_g1_m.3084	PREDICTED: leukotriene A-4 hydrolase homolog [Phoenix dactylifera]	68.153	101.32	21.9	10	14	10
TRINITY_DN101626_c2_g11_m.3087	protein ENHANCED DOWNY MILDEW 2-like isoform X1 [Asparagus officinalis]	147.58	12.595	2	2	2	2
TRINITY_DN101626_c2_g6_m.3096	PREDICTED: eukaryotic peptide chain release factor GTP-binding subunit ERF3A [Elaeis guineensis]	60.181	140.85	27	14	31	14
TRINITY_DN101629_c1_g2_m.3102	"PREDICTED: long chain acyl-CoA synthetase 6, peroxisomal-like isoform X1 [Phoenix dactylifera]"	77.165	11.43	4.6	3	3	2
TRINITY_DN101629_c1_g3_m.3103	"PREDICTED: long chain acyl-CoA synthetase 6, peroxisomal-like isoform X1 [Phoenix dactylifera]"	77.218	102.39	14.5	7	7	6
TRINITY_DN101633_c0_g1_m.3106	"PREDICTED: dihydrolipoyllysine-residue acetyltransferase component 4 of pyruvate dehydrogenase complex,chloroplastic [Camelina sativa]"	50.06	119.32	36.3	12	22	11
TRINITY_DN101634_c0_g1_m.3108	PREDICTED: BRCA1-associated protein [Elaeis guineensis]	54.556	7.2607	2.3	1	1	1
TRINITY_DN101639_c0_g1_m.3117	"PREDICTED: protein TOC75-3, chloroplastic-like [Phoenix dactylifera]"	90.98	141.76	22.2	16	23	16
TRINITY_DN101641_c0_g1_m.3119	"20 kDa chaperonin, chloroplastic-like [Ananas comosus]"	24.115	127.58	52.8	10	17	10
TRINITY_DN101643_c4_g1_m.3120	"PREDICTED: peptidyl-prolyl cis-trans isomerase FKBP20-2, chloroplastic isoform X1 [Phoenix dactylifera]"	28.209	43.438	25.4	6	8	6
TRINITY_DN101647_c0_g2_m.3127	PREDICTED: pentatricopeptide repeat-containing protein At1g62350-like [Phoenix dactylifera]	29.128	9.058	4.6	1	2	1
TRINITY_DN101648_c0_g1_m.3129	PREDICTED: FK506-binding protein 2 [Elaeis guineensis]	16.419	63.429	39.1	5	15	5
TRINITY_DN101648_c2_g1_m.3130	PREDICTED: glutathione S-transferase F10-like [Phoenix dactylifera]	19.825	11.852	9.2	2	2	2
TRINITY_DN101653_c1_g3_m.3139	PREDICTED: prolyl-tRNA synthetase associated domain-containing protein 1 isoform X1 [Elaeis guineensis]	34.99	82.026	15.7	4	8	4
TRINITY_DN101658_c0_g1_m.3142	"ALBINO3-like protein 3, mitochondrial isoform X2 [Asparagus officinalis]"	35.494	6.3229	2.2	1	3	1
TRINITY_DN101661_c1_g1_m.3149	"PREDICTED: granule-bound starch synthase 2, chloroplastic/amyloplastic [Elaeis guineensis]"	86.397	13.189	2.9	2	3	2
TRINITY_DN101662_c0_g1_m.3151	"PREDICTED: guanylate kinase 2, chloroplastic/mitochondrial [Elaeis guineensis]"	33.372	6.8039	3.4	1	2	1
TRINITY_DN101664_c0_g1_m.3153	"PREDICTED: 2-oxoisovalerate dehydrogenase subunit alpha 2, mitochondrial isoform X1 [Elaeis guineensis]"	51.413	6.1255	2.4	1	1	1
TRINITY_DN101667_c5_g1_m.3159	"PREDICTED: aspartate--tRNA ligase 2, cytoplasmic [Elaeis guineensis]"	63.859	149.5	32.4	14	22	13
TRINITY_DN101668_c0_g1_m.3160	PREDICTED: ATP-dependent DNA helicase 2 subunit KU70 isoform X1 [Phoenix dactylifera]	69.993	14.496	4.3	2	2	2
TRINITY_DN101669_c0_g1_m.3162	PREDICTED: LOW QUALITY PROTEIN: RNA polymerase II C-terminal domain phosphatase-like 1 [Phoenix dactylifera]	27.598	8.0713	4.7	1	1	1
TRINITY_DN101671_c2_g1_m.3167	PREDICTED: phosphoglycolate phosphatase 2 isoform X2 [Musa acuminata subsp. malaccensis]	22.931	14.359	10.7	2	2	2
TRINITY_DN101671_c3_g1_m.3168	Zn-dependent hydrolase of the beta-lactamase fold protein [Medicago truncatula]	41.272	27.49	6.7	2	4	2
TRINITY_DN101672_c0_g2_m.3170	"PREDICTED: rhodanese-like domain-containing protein 11, chloroplastic isoform X1 [Elaeis guineensis]"	33.116	35.309	12.5	3	5	3
TRINITY_DN101684_c1_g2_m.3184	PREDICTED: cell division cycle 5-like protein [Elaeis guineensis]	99.034	7.3111	1.2	1	1	1
TRINITY_DN101685_c2_g1_m.3185	PREDICTED: cytochrome P450 89A2-like [Musa acuminata subsp. malaccensis]	50.412	7.1194	2	1	1	1
TRINITY_DN101686_c1_g1_m.3192	PREDICTED: DEAD-box ATP-dependent RNA helicase 8-like isoform X1 [Nelumbo nucifera]	55.645	64.6	12.6	5	9	2
TRINITY_DN101688_c1_g2_m.3195	PREDICTED: eukaryotic translation initiation factor 3 subunit C-like [Elaeis guineensis]	110.97	66.154	11.4	10	11	10
TRINITY_DN101688_c4_g1_m.3198	"PREDICTED: digalactosyldiacylglycerol synthase 2, chloroplastic [Elaeis guineensis]"	52.548	17.59	5.6	3	4	3
TRINITY_DN101702_c0_g1_m.3226	PREDICTED: bZIP transcription factor 16-like isoform X1 [Phoenix dactylifera]	43.336	8.3322	3.2	1	1	1
TRINITY_DN101704_c0_g1_m.3230	PREDICTED: cyclin-dependent kinase 13-like isoform X6 [Brassica oleracea var. oleracea]	113.16	19.212	1.6	1	1	1
TRINITY_DN101707_c0_g3_m.3236	"PREDICTED: methionine aminopeptidase 1D, chloroplastic/mitochondrial isoform X1 [Phoenix dactylifera]"	38.352	8.8901	3.4	1	2	1
TRINITY_DN101711_c2_g1_m.3245	PREDICTED: glycerol-3-phosphate acyltransferase 3 [Phoenix dactylifera]	42.821	21.393	8.1	3	3	3
TRINITY_DN101715_c0_g1_m.3251	PREDICTED: protein DA1-related 1 [Musa acuminata subsp. malaccensis]	55.465	65.919	16.3	8	11	8
TRINITY_DN101716_c0_g1_m.3253	PREDICTED: exocyst complex component SEC8 [Phoenix dactylifera]	118.61	28.717	5.1	4	4	4
TRINITY_DN101720_c0_g1_m.3257	PREDICTED: F-BAR domain only protein 1-like [Elaeis guineensis]	69.709	23.411	3.8	2	3	2
TRINITY_DN101722_c4_g3_m.3262	PREDICTED: cycloeucalenol cycloisomerase-like [Musa acuminata subsp. malaccensis]	38.876	6.3915	3.8	1	1	1
TRINITY_DN101725_c1_g1_m.3268	"PREDICTED: glutathione reductase, chloroplastic [Phoenix dactylifera]"	62.608	323.31	38.5	19	44	19
TRINITY_DN101733_c0_g1_m.3278	probable purple acid phosphatase 20 [Asparagus officinalis]	48.78	40.18	13	3	4	2
TRINITY_DN101737_c3_g1_m.3285	PREDICTED: methionyl-tRNA formyltransferase [Citrus sinensis]	33.289	15.104	7.6	2	2	2
TRINITY_DN101740_c0_g1_m.3296	PREDICTED: vesicle-associated protein 4-2-like [Gossypium hirsutum]	22.137	6.0376	4.4	1	1	1
TRINITY_DN101746_c2_g5_m.3304	"PREDICTED: riboflavin biosynthesis protein PYRR, chloroplastic isoform X1 [Elaeis guineensis]"	64.698	50.801	11.8	7	7	7
TRINITY_DN101752_c2_g1_m.3310	PREDICTED: acyl-CoA-binding domain-containing protein 4 [Elaeis guineensis]	56.618	7.3655	2.1	1	1	1
TRINITY_DN101752_c3_g1_m.3311	PREDICTED: transcription initiation factor TFIID subunit 15b-like isoform X2 [Elaeis guineensis]	34.759	93.389	13.3	4	6	4
TRINITY_DN101757_c0_g1_m.3319	LOW QUALITY PROTEIN: ribonucleoside-diphosphate reductase large subunit-like [Asparagus officinalis]	91.189	11.27	2.7	2	2	2
TRINITY_DN101764_c0_g3_m.3333	PREDICTED: 60S ribosomal protein L9 [Nelumbo nucifera]	23.627	14.961	5.3	2	5	2
TRINITY_DN101772_c0_g1_m.3350	subtilisin-like protease SBT3.17 [Asparagus officinalis]	20.379	18.109	16.4	2	4	2
TRINITY_DN101773_c0_g1_m.3352	PREDICTED: pectinesterase-like [Elaeis guineensis]	58.509	169.97	29	14	32	13
TRINITY_DN101786_c0_g2_m.3371	"PREDICTED: alanine--glyoxylate aminotransferase 2 homolog 1, mitochondrial [Elaeis guineensis]"	52.248	18.848	8.2	4	8	3
TRINITY_DN101790_c1_g1_m.3376	PREDICTED: pentatricopeptide repeat-containing protein At3g49240-like [Phoenix dactylifera]	74.992	29.73	6.4	4	4	4
TRINITY_DN101794_c0_g1_m.3385	PREDICTED: inositol hexakisphosphate and diphosphoinositol-pentakisphosphate kinase 2-like isoform X2[Phoenix dactylifera]	120.93	15.705	2.5	2	2	2
TRINITY_DN101797_c0_g5_m.3391	Thioredoxin superfamily protein [Arabidopsis thaliana]	23.613	53.776	26.8	4	7	4
TRINITY_DN101798_c0_g1_m.3392	PREDICTED: cysteine-rich repeat secretory protein 55-like [Elaeis guineensis]	29.061	11.641	5.7	2	2	2
TRINITY_DN101807_c0_g3_m.3406	aldose 1-epimerase-like [Asparagus officinalis]	13.48	6.7024	7.1	1	2	1
TRINITY_DN101807_c0_g4_m.3407	PREDICTED: aldose 1-epimerase [Oryza sativa Japonica Group]	20.22	19.098	16.3	3	4	3
TRINITY_DN101809_c0_g1_m.3414	PREDICTED: protein starmaker [Musa acuminata subsp. malaccensis]	94.063	126.07	18.9	14	20	14
TRINITY_DN101810_c0_g1_m.3419	PREDICTED: probable galacturonosyltransferase 11 [Elaeis guineensis]	61.585	7.4952	1.7	1	2	1
TRINITY_DN101811_c1_g8_m.3422	"PREDICTED: LOW QUALITY PROTEIN: quinolinate synthase, chloroplastic [Phoenix dactylifera]"	81.276	22.576	4	3	4	3
TRINITY_DN101823_c2_g12_m.3441	PREDICTED: xaa-Pro dipeptidase isoform X1 [Musa acuminata subsp. malaccensis]	59.651	28.27	9.3	4	4	4
TRINITY_DN101826_c0_g2_m.3445	SLH domain protein [Arabidopsis thaliana]	67.551	25.513	6.2	4	4	4
TRINITY_DN101838_c1_g2_m.3460	altered inheritance of mitochondria protein 32 [Asparagus officinalis]	46.278	17.117	5.7	2	3	2
TRINITY_DN101839_c0_g1_m.3462	"PREDICTED: phosphoribosylformylglycinamidine cyclo-ligase, chloroplastic/mitochondrial [Phoenix dactylifera]"	41.007	54.116	16.2	6	9	6
TRINITY_DN101840_c4_g1_m.3463	PREDICTED: LOW QUALITY PROTEIN: phosphoglycerate mutase-like protein 4 [Phoenix dactylifera]	21.227	6.7512	5.8	1	1	1
TRINITY_DN101841_c0_g1_m.3466	protein SUPPRESSOR OF FRI 4 [Asparagus officinalis]	39.84	5.8863	1.9	1	1	1
TRINITY_DN101844_c0_g3_m.3471	PREDICTED: double-stranded RNA-binding protein 1-like isoform X1 [Phoenix dactylifera]	34.475	12.293	5.3	2	3	2
TRINITY_DN101846_c0_g1_m.3475	"pentatricopeptide repeat-containing protein At3g53700, chloroplastic [Asparagus officinalis]"	85.607	7.4709	1.4	1	1	1
TRINITY_DN101850_c0_g1_m.3483	PREDICTED: probable aspartyl aminopeptidase [Elaeis guineensis]	57.975	20.32	5.5	3	4	3
TRINITY_DN101858_c1_g2_m.3495	"PREDICTED: protochlorophyllide-dependent translocon component 52, chloroplastic-like [Elaeis guineensis]"	60.155	16.813	4.7	2	2	2
TRINITY_DN101859_c1_g2_m.3497	PREDICTED: vacuolar protein sorting-associated protein 20 homolog 2-like isoform X1 [Daucus carota subsp.sativus]	39.431	17.539	7.5	2	2	2
TRINITY_DN101864_c1_g4_m.3500	PREDICTED: probable UDP-arabinose 4-epimerase 3 isoform X2 [Elaeis guineensis]	45.161	7.1427	2.9	1	1	1
TRINITY_DN101874_c4_g1_m.3521	PREDICTED: ethanolamine-phosphate cytidylyltransferase-like [Phoenix dactylifera]	47.591	49.113	16.9	7	11	7
TRINITY_DN101876_c1_g1_m.3524	target of Myb protein 1-like [Asparagus officinalis]	67.243	7.0978	1.5	1	2	1
TRINITY_DN101882_c4_g1_m.3534	"PREDICTED: 3-methyl-2-oxobutanoate hydroxymethyltransferase 1, mitochondrial [Elaeis guineensis]"	39.925	10.284	4	1	1	1
TRINITY_DN101893_c3_g2_m.3561	"PREDICTED: chlorophyll a-b binding protein CP26, chloroplastic [Citrus sinensis]"	30.653	272.05	56.2	11	52	11
TRINITY_DN101894_c0_g1_m.3564	"PREDICTED: arogenate dehydratase/prephenate dehydratase 6, chloroplastic-like [Elaeis guineensis]"	50.058	80.892	13	5	7	5
TRINITY_DN101909_c2_g4_m.3593	"PREDICTED: trifunctional UDP-glucose 4,6-dehydratase/UDP-4-keto-6-deoxy-D-glucose 3,5-epimerase/UDP-4-keto-L-rhamnose-reductase RHM1 [Musa acuminata subsp. malaccensis]"	76.024	53.443	12.9	8	9	8
TRINITY_DN101913_c0_g1_m.3598	PREDICTED: synaptotagmin-4 isoform X1 [Elaeis guineensis]	54.366	36.399	13.7	5	6	5
TRINITY_DN101924_c0_g1_m.3616	"PREDICTED: 28S ribosomal protein S29, mitochondrial [Elaeis guineensis]"	45.859	5.7984	1.7	1	1	1
TRINITY_DN101929_c0_g1_m.3623	PREDICTED: protein DEFECTIVE IN MERISTEM SILENCING 3 isoform X2 [Elaeis guineensis]	18.315	6.2236	6.7	1	1	1
TRINITY_DN101946_c0_g1_m.3656	PREDICTED: inosine-5'-monophosphate dehydrogenase [Elaeis guineensis]	53.324	5.9657	1.8	1	2	1
TRINITY_DN101951_c0_g2_m.3664	probable protein phosphatase 2C 71 [Asparagus officinalis]	62.383	5.8579	2.2	1	1	1
TRINITY_DN101953_c0_g1_m.3668	PREDICTED: homoserine kinase [Elaeis guineensis]	39.052	8.7217	4	1	1	1
TRINITY_DN101955_c1_g1_m.3673	PREDICTED: probable transcriptional regulatory protein At2g25830 isoform X1 [Elaeis guineensis]	37.427	12.812	5	2	2	2
TRINITY_DN101966_c0_g1_m.3688	PREDICTED: bifunctional epoxide hydrolase 2-like [Phoenix dactylifera]	25.127	13.379	16.4	3	3	2
TRINITY_DN101966_c1_g2_m.3691	PREDICTED: bifunctional epoxide hydrolase 2-like [Musa acuminata subsp. malaccensis]	18.177	126.59	28.8	3	10	3
TRINITY_DN101966_c1_g6_m.3692	PREDICTED: bifunctional epoxide hydrolase 2-like [Musa acuminata subsp. malaccensis]	29.341	28.946	19.2	4	7	3
TRINITY_DN101966_c1_g7_m.3693	PREDICTED: bifunctional epoxide hydrolase 2-like [Vigna angularis]	15.083	7.1089	7.4	1	2	1
TRINITY_DN101968_c1_g1_m.3697	"anthranilate synthase alpha subunit 1, chloroplastic-like [Ananas comosus]"	67.162	61.821	11.4	5	6	5
TRINITY_DN101977_c4_g1_m.3706	"PREDICTED: zinc finger protein VAR3, chloroplastic [Elaeis guineensis]"	57.753	5.987	1.6	1	1	1
TRINITY_DN101977_c4_g2_m.3707	ribosomal RNA small subunit methyltransferase G [Arabidopsis thaliana]	30.518	60.615	27.9	7	11	7
TRINITY_DN101982_c3_g2_m.3714	PREDICTED: dolichol-phosphate mannosyltransferase subunit 1 [Phoenix dactylifera]	13.583	6.3583	12.3	1	1	1
TRINITY_DN101986_c0_g1_m.3723	"PREDICTED: glutathione S-transferase DHAR3, chloroplastic [Elaeis guineensis]"	29.853	66.929	32.2	10	16	9
TRINITY_DN101995_c0_g1_m.3740	"PREDICTED: serine--tRNA ligase, chloroplastic/mitochondrial isoform X1 [Elaeis guineensis]"	50.504	15.751	7	3	3	3
TRINITY_DN101996_c3_g2_m.3742	ultraviolet-B receptor UVR8 [Ananas comosus]	43.634	128.45	25.4	7	14	7
TRINITY_DN102002_c2_g1_m.3756	PREDICTED: probable inactive purple acid phosphatase 27 [Elaeis guineensis]	68.272	11.16	3.4	2	3	2
TRINITY_DN102004_c0_g1_m.3758	"PREDICTED: cystathionine gamma-synthase 1, chloroplastic-like [Musa acuminata subsp. malaccensis]"	60.044	26.697	7.8	4	7	4
TRINITY_DN102012_c1_g1_m.3775	PREDICTED: heterogeneous nuclear ribonucleoprotein 1-like [Juglans regia]	44.825	175.01	18.3	6	20	6
TRINITY_DN102017_c1_g1_m.3782	Polyketide cyclase / dehydrase and lipid transport protein [Arabidopsis thaliana]	36.218	7.566	3.9	1	1	1
TRINITY_DN102018_c0_g1_m.3783	PREDICTED: subtilisin-like protease SBT1.4 [Phoenix dactylifera]	82.887	323.31	24.8	15	59	15
TRINITY_DN102019_c0_g1_m.3788	ribosomal protein S3 (chloroplast) [Dendrobium pendulum]	25.266	21.005	10.1	2	5	2
TRINITY_DN102019_c0_g1_m.3789	ribosomal protein S11 (chloroplast) [Dendrobium pendulum]	15.059	5.8899	6.5	1	1	1
TRINITY_DN102019_c0_g1_m.3790	ribosomal protein S8 (chloroplast) [Dendrobium pendulum]	15.115	6.855	7.6	1	2	1
TRINITY_DN102019_c0_g1_m.3791	ribosomal protein L14 (chloroplast) [Dendrobium pendulum]	13.548	30.855	39.3	4	7	4
TRINITY_DN102019_c0_g1_m.3793	ribosomal protein L16 (chloroplast) [Dendrobium pendulum]	13.277	15.874	19.3	2	4	2
TRINITY_DN102019_c1_g1_m.3794	ribosomal protein L2 (chloroplast) [Phalaenopsis equestris]	15.037	14.645	12.1	1	5	1
TRINITY_DN102024_c1_g1_m.3805	"PREDICTED: cysteine--tRNA ligase, chloroplastic/mitochondrial-like [Musa acuminata subsp. malaccensis]"	59.349	59.798	15.3	8	12	8
TRINITY_DN102027_c0_g1_m.3815	PREDICTED: protein MODIFIER OF SNC1 1 [Phoenix dactylifera]	171.73	5.9685	0.6	1	1	1
TRINITY_DN102035_c0_g1_m.3833	PREDICTED: probable acyl-CoA dehydrogenase IBR3 [Elaeis guineensis]	92.464	77.774	12.7	9	11	9
TRINITY_DN102037_c0_g1_m.3837	PREDICTED: large proline-rich protein BAG6 isoform X6 [Phoenix dactylifera]	76.249	34.235	8.3	4	5	4
TRINITY_DN102039_c0_g3_m.3840	PREDICTED: probable aldo-keto reductase 1 [Elaeis guineensis]	25.726	29.968	21.1	4	5	4
TRINITY_DN102041_c0_g2_m.3846	PREDICTED: pyrophosphate--fructose 6-phosphate 1-phosphotransferase subunit beta [Musa acuminata subsp.malaccensis]	63.839	247.25	32.1	19	56	19
TRINITY_DN102046_c0_g2_m.3858	"PREDICTED: 28S ribosomal protein S9, mitochondrial [Elaeis guineensis]"	46.787	7.5295	2.8	1	1	1
TRINITY_DN102053_c2_g1_m.3876	rho GTPase-activating protein gacV-like [Ananas comosus]	101.08	13.018	2.4	2	2	2
TRINITY_DN102056_c2_g2_m.3880	PREDICTED: protein LURP-one-related 15-like [Musa acuminata subsp. malaccensis]	23.956	6.3902	3.1	1	1	1
TRINITY_DN102058_c0_g1_m.3883	PREDICTED: (S)-ureidoglycine aminohydrolase isoform X1 [Elaeis guineensis]	34.075	7.7842	4.6	1	1	1
TRINITY_DN102065_c0_g2_m.3898	PREDICTED: endoribonuclease LACTB2 isoform X2 [Lupinus angustifolius]	54.298	24.829	5.1	2	2	2
TRINITY_DN102072_c0_g3_m.3904	"PREDICTED: carbamoyl-phosphate synthase small chain, chloroplastic [Musa acuminata subsp. malaccensis]"	33.37	132.67	23.7	5	7	5
TRINITY_DN102072_c0_g3_m.3905	"PREDICTED: carbamoyl-phosphate synthase small chain, chloroplastic isoform X1 [Phoenix dactylifera]"	25.313	11.044	6.5	2	4	2
TRINITY_DN102073_c4_g1_m.3906	PREDICTED: glutathionyl-hydroquinone reductase YqjG isoform X2 [Oryza sativa Japonica Group]	37.504	94.968	35.4	11	20	10
TRINITY_DN102078_c0_g1_m.3918	PREDICTED: auxilin-related protein 1-like [Zea mays]	103.52	11.857	2.3	2	2	2
TRINITY_DN102079_c0_g1_m.3923	PREDICTED: calmodulin-binding receptor-like cytoplasmic kinase 3 [Phoenix dactylifera]	59.826	12.372	3.2	2	2	2
TRINITY_DN102079_c2_g2_m.3924	PREDICTED: LOW QUALITY PROTEIN: nudix hydrolase 3 [Phoenix dactylifera]	92.845	51.358	8.2	6	6	6
TRINITY_DN102080_c1_g1_m.3928	PREDICTED: fructokinase-1-like [Musa acuminata subsp. malaccensis]	31.755	323.31	57.8	14	56	13
TRINITY_DN102089_c1_g1_m.3949	PREDICTED: vacuolar protein sorting-associated protein 53 A [Elaeis guineensis]	93.342	38.759	5.4	4	5	4
TRINITY_DN102090_c0_g2_m.3950	peroxisomal membrane protein PEX14 [Asparagus officinalis]	59.351	101.01	18.9	7	13	7
TRINITY_DN102092_c3_g1_m.3955	plant/T7N9-9 protein [Medicago truncatula]	48.99	23.09	7.3	4	5	4
TRINITY_DN102093_c0_g1_m.3957	"PREDICTED: cysteine desulfurase, mitochondrial-like [Phoenix dactylifera]"	58.021	124.01	21.7	10	13	10
TRINITY_DN102104_c1_g15_m.3975	PREDICTED: alpha-galactosidase-like [Juglans regia]	48.634	15.24	7.6	3	4	2
TRINITY_DN102118_c0_g1_m.3998	high chlorophyll fluorescence phenotype 173 [Arabidopsis thaliana]	65.144	37.344	9.7	6	7	6
TRINITY_DN102119_c0_g1_m.3999	PREDICTED: LOW QUALITY PROTEIN: protein transport protein Sec24-like At4g32640 [Elaeis guineensis]	103.46	66.683	9.4	7	11	7
TRINITY_DN102120_c5_g1_m.4003	PREDICTED: amidase 1-like [Phoenix dactylifera]	25.489	31.462	18.6	5	7	5
TRINITY_DN102120_c5_g1_m.4004	amidase 1 isoform X3 [Ananas comosus]	12.642	17.382	16.2	1	1	1
TRINITY_DN102126_c0_g1_m.4011	"PREDICTED: aminomethyltransferase, mitochondrial [Cucumis sativus]"	44.218	207.74	49	19	41	19
TRINITY_DN102133_c2_g1_m.4026	"probable enoyl-CoA hydratase 2, mitochondrial isoform X1 [Ananas comosus]"	38.933	30.766	10.6	3	3	3
TRINITY_DN102133_c3_g1_m.4028	PREDICTED: N-carbamoylputrescine amidase [Musa acuminata subsp. malaccensis]	31.739	23.166	13.5	3	5	3
TRINITY_DN102135_c0_g1_m.4034	"PREDICTED: leucine--tRNA ligase, cytoplasmic [Phoenix dactylifera]"	129.31	109.94	12.8	13	18	13
TRINITY_DN102138_c0_g1_m.4038	PREDICTED: centromere/kinetochore protein zw10 homolog [Elaeis guineensis]	23.441	6.8155	4.9	1	1	1
TRINITY_DN102142_c0_g1_m.4045	glucuronokinase 1-like [Asparagus officinalis]	39.544	11.328	4.7	2	2	2
TRINITY_DN102144_c0_g1_m.4048	PREDICTED: importin subunit beta-1-like [Elaeis guineensis]	96.893	55.079	9.3	6	6	6
TRINITY_DN102149_c0_g1_m.4056	PREDICTED: syntaxin-71 [Citrus sinensis]	30.26	27.037	14.9	4	6	4
TRINITY_DN102159_c1_g1_m.4077	"PREDICTED: uncharacterized aarF domain-containing protein kinase At1g79600, chloroplastic isoform X1[Gossypium raimondii]"	81.456	11.397	2.5	2	2	2
TRINITY_DN102168_c1_g1_m.4094	"PREDICTED: signal recognition particle 54 kDa protein, chloroplastic [Elaeis guineensis]"	63.2	128.89	29.6	15	20	15
TRINITY_DN102175_c1_g3_m.4113	PREDICTED: UPF0613 protein PB24D3.06c [Elaeis guineensis]	36.951	19.106	8.9	3	3	3
TRINITY_DN102177_c0_g2_m.4115	PREDICTED: serine/threonine-protein kinase STY46-like isoform X2 [Phoenix dactylifera]	63.93	13.44	3.7	2	2	2
TRINITY_DN102178_c1_g1_m.4117	PREDICTED: trans-cinnamate 4-monooxygenase [Jatropha curcas]	58.89	11.878	3.3	2	2	2
TRINITY_DN102182_c1_g11_m.4129	PREDICTED: probable polygalacturonase [Phoenix dactylifera]	47.514	28.314	7.6	2	3	2
TRINITY_DN102187_c0_g1_m.4135	Chloroplast J-like domain 1 [Arabidopsis thaliana]	32.504	13.713	3.1	2	3	2
TRINITY_DN102195_c0_g3_m.4145	PREDICTED: guanine nucleotide-binding protein alpha-1 subunit-like [Elaeis guineensis]	25.827	6.5385	3.7	1	1	1
TRINITY_DN102197_c1_g2_m.4149	uncharacterized protein LOC110104004 isoform X1 [Dendrobium catenatum]	35.639	21.399	9.2	3	3	3
TRINITY_DN102201_c0_g1_m.4155	PREDICTED: subtilisin-like protease SBT2.5 [Elaeis guineensis]	87.183	17.527	2	1	2	1
TRINITY_DN102202_c0_g1_m.4156	PREDICTED: DNA damage-binding protein 1a [Elaeis guineensis]	101.69	38.821	6.3	6	8	6
TRINITY_DN102202_c0_g1_m.4157	PREDICTED: DNA damage-binding protein 1a [Elaeis guineensis]	19.846	8.1193	6.2	1	2	1
TRINITY_DN102203_c0_g4_m.4159	PREDICTED: probable serine/threonine-protein kinase DDB_G0280133 [Solanum tuberosum]	29.013	21.598	11.4	3	4	3
TRINITY_DN102205_c2_g7_m.4175	PREDICTED: UDP-glycosyltransferase 88B1-like [Elaeis guineensis]	44.818	19.749	6.3	2	2	2
TRINITY_DN102206_c1_g2_m.4181	"PREDICTED: 2-phytyl-1,4-beta-naphthoquinone methyltransferase, chloroplastic isoform X1 [Musa acuminata subsp. malaccensis]"	30.966	21.391	13.1	3	5	3
TRINITY_DN102208_c0_g1_m.4185	PREDICTED: probable mitochondrial saccharopine dehydrogenase-like oxidoreductase At5g39410 [Phoenix dactylifera]	49.856	12.601	4	2	3	2
TRINITY_DN102209_c0_g1_m.4187	PREDICTED: 4-coumarate--CoA ligase-like 5 isoform X2 [Elaeis guineensis]	58.59	7.0923	1.9	1	1	1
TRINITY_DN102220_c0_g2_m.4212	SH3 domain-containing protein 3 [Asparagus officinalis]	45.479	6.9317	3	1	1	1
TRINITY_DN102224_c0_g1_m.4214	PREDICTED: glyoxysomal fatty acid beta-oxidation multifunctional protein MFP-a [Elaeis guineensis]	78.849	113.04	19.1	12	28	11
TRINITY_DN102227_c0_g1_m.4219	"PREDICTED: glycerol-3-phosphate dehydrogenase SDP6, mitochondrial [Phoenix dactylifera]"	69.07	76.644	14.4	8	10	8
TRINITY_DN102230_c0_g1_m.4223	PREDICTED: probable 1-acylglycerol-3-phosphate O-acyltransferase isoform X1 [Phoenix dactylifera]	44.691	8.7486	3.3	1	1	1
TRINITY_DN102231_c2_g1_m.4225	PREDICTED: protein GrpE [Phoenix dactylifera]	38.593	33.62	14.2	4	4	4
TRINITY_DN102231_c3_g4_m.4226	UDP-glycosyltransferase 91C1-like [Asparagus officinalis]	49.683	31.227	10	4	5	4
TRINITY_DN102239_c8_g1_m.4240	PREDICTED: mediator of RNA polymerase II transcription subunit 25 [Phoenix dactylifera]	72.755	5.95	1	1	1	1
TRINITY_DN102240_c0_g1_m.4244	PREDICTED: KH domain-containing protein At4g18375 [Elaeis guineensis]	56.396	136.34	31.2	13	23	13
TRINITY_DN102242_c0_g1_m.4247	PREDICTED: T-complex protein 1 subunit theta [Ziziphus jujuba]	68.058	323.31	38.8	22	52	22
TRINITY_DN102249_c0_g3_m.4256	PREDICTED: LOW QUALITY PROTEIN: 5'-3' exoribonuclease 3 [Elaeis guineensis]	30.62	11.451	4.2	2	6	2
TRINITY_DN102258_c2_g2_m.4271	photosystem II 47 kDa protein (chloroplast) [Dendrobium pendulum]	57.357	323.31	29.7	13	78	13
TRINITY_DN102258_c3_g1_m.4272	RNA polymerase alpha subunit (chloroplast) [Dendrobium nobile]	33.105	9.2914	4.5	1	2	1
TRINITY_DN102258_c3_g1_m.4273	cytochrome b6/f complex subunit IV (chloroplast) [Goodyera schlechtendaliana]	19.067	12.003	9.8	2	2	2
TRINITY_DN102258_c3_g1_m.4274	cytochrome b6 (chloroplast) [Anoectochilus emeiensis]	18.213	7.3346	7.4	1	3	1
TRINITY_DN102259_c0_g1_m.4276	PREDICTED: ATP sulfurylase 2 [Theobroma cacao]	55.671	19.884	5.8	3	3	2
TRINITY_DN102260_c1_g1_m.4277	"PREDICTED: alpha,alpha-trehalose-phosphate synthase [UDP-forming] 5 isoform X1 [Phoenix dactylifera]"	97.453	119.81	15	10	14	10
TRINITY_DN102266_c1_g4_m.4283	PREDICTED: putative transcription elongation factor SPT5 homolog 1 [Elaeis guineensis]	114.93	15.499	2	2	2	2
TRINITY_DN102267_c0_g1_m.4288	PREDICTED: A-kinase anchor protein 17A [Musa acuminata subsp. malaccensis]	42.895	6.6185	4	1	1	1
TRINITY_DN102269_c0_g2_m.4296	PREDICTED: mitochondrial import inner membrane translocase subunit TIM44-2-like isoform X2 [Phoenix dactylifera]	57.407	16.898	3.9	2	2	2
TRINITY_DN102272_c0_g1_m.4298	PREDICTED: L-arabinokinase-like isoform X1 [Phoenix dactylifera]	82.668	6.4225	2.7	2	2	1
TRINITY_DN102272_c0_g1_m.4299	L-arabinokinase-like [Ananas comosus]	29.187	8.0161	4.2	1	1	1
TRINITY_DN102274_c10_g1_m.4303	PREDICTED: ABC transporter E family member 2 [Phoenix dactylifera]	68.511	51.678	14	8	12	8
TRINITY_DN102274_c10_g2_m.4304	V-type proton ATPase subunit G-like [Ananas comosus]	12.247	111.36	59.1	5	17	5
TRINITY_DN102274_c11_g5_m.4307	signal peptidase complex subunit 3B-like isoform X1 [Ananas comosus]	19.24	6.3832	5.4	1	1	1
TRINITY_DN102275_c2_g1_m.4309	exocyst complex component EXO84B-like [Asparagus officinalis]	86.191	6.2936	1.7	1	1	1
TRINITY_DN102276_c0_g2_m.4312	glucose-fructose oxidoreductase domain-containing protein 1 [Ananas comosus]	40.123	23.954	11.3	4	6	4
TRINITY_DN102279_c1_g2_m.4316	PREDICTED: eukaryotic translation initiation factor 3 subunit M-like [Phoenix dactylifera]	46.814	65.097	20.4	7	13	7
TRINITY_DN102280_c0_g2_m.4317	PREDICTED: transmembrane and coiled-coil domain-containing protein 1 [Phoenix dactylifera]	21.829	8.407	9.4	1	1	1
TRINITY_DN102282_c3_g1_m.4326	PREDICTED: ribosome maturation protein SBDS [Elaeis guineensis]	40.902	11.058	4.8	2	2	2
TRINITY_DN102282_c3_g2_m.4327	histone-lysine N-methyltransferase [Arabidopsis thaliana]	16.133	7.0644	6	1	1	1
TRINITY_DN102286_c0_g1_m.4338	PREDICTED: malonate--CoA ligase-like [Elaeis guineensis]	71.189	43.041	8.3	5	10	5
TRINITY_DN102291_c0_g2_m.4349	PREDICTED: 3-ketoacyl-CoA synthase 10 [Elaeis guineensis]	63.97	27.647	7	3	3	3
TRINITY_DN102292_c5_g5_m.4355	PREDICTED: LOW QUALITY PROTEIN: protein RCC2 homolog [Phoenix dactylifera]	57.426	7.9021	3.2	1	2	1
TRINITY_DN102293_c5_g3_m.4358	PREDICTED: aminoacyl tRNA synthase complex-interacting multifunctional protein 1 isoform X1 [Phoenix dactylifera]	46.032	58.931	17.6	7	9	7
TRINITY_DN102298_c0_g2_m.4365	dnaJ homolog subfamily C GRV2 [Ananas comosus]	285.48	82.428	4.2	10	12	10
TRINITY_DN102299_c3_g1_m.4368	PREDICTED: probable 26S proteasome non-ATPase regulatory subunit 3 [Nelumbo nucifera]	38.959	30.012	10.6	3	3	2
TRINITY_DN102303_c4_g2_m.4372	"PREDICTED: acetyl-CoA acetyltransferase, cytosolic 1 [Elaeis guineensis]"	41.845	99.42	27.7	8	22	8
TRINITY_DN102305_c4_g1_m.4381	PREDICTED: deoxyribodipyrimidine photo-lyase [Ipomoea nil]	56.527	5.9763	3.4	1	1	1
TRINITY_DN102308_c0_g1_m.4391	PREDICTED: 2-hydroxyacyl-CoA lyase-like [Elaeis guineensis]	61.448	297.14	43.8	18	36	18
TRINITY_DN102309_c0_g1_m.4393	PREDICTED: vacuolar-processing enzyme-like [Musa acuminata subsp. malaccensis]	54.118	23.145	6.1	2	3	2
TRINITY_DN102311_c0_g1_m.4396	PREDICTED: trafficking protein particle complex subunit 12 [Elaeis guineensis]	41.817	15.437	5.4	1	1	1
TRINITY_DN102313_c0_g2_m.4404	PREDICTED: cullin-associated NEDD8-dissociated protein 1-like [Phoenix dactylifera]	135.02	12.607	1.5	2	2	2
TRINITY_DN102314_c0_g1_m.4406	heparanase-like protein 1 [Asparagus officinalis]	58.506	43.955	5.7	2	2	2
TRINITY_DN102328_c0_g1_m.4436	"PREDICTED: cysteine desulfurase 1, chloroplastic [Musa acuminata subsp. malaccensis]"	53.303	51.372	13	6	8	6
TRINITY_DN102334_c5_g2_m.4445	putative C3HC zinc finger-like family protein [Zea mays]	77.589	10.714	4.4	2	2	2
TRINITY_DN102334_c6_g1_m.4446	PREDICTED: IAA-amino acid hydrolase ILR1-like 5 [Phoenix dactylifera]	49.226	16.394	6.7	2	2	2
TRINITY_DN102337_c5_g3_m.4456	peroxisomal (S)-2-hydroxy-acid oxidase GLO1 [Ananas comosus]	20.81	40.8	23.1	4	11	3
TRINITY_DN102338_c2_g4_m.4458	PREDICTED: mitochondrial metalloendopeptidase OMA1 [Eucalyptus grandis]	48.552	32	14.1	5	5	5
TRINITY_DN102343_c0_g1_m.4466	transmembrane protein [Arabidopsis thaliana]	34.885	14.498	7.9	2	2	2
TRINITY_DN102347_c1_g3_m.4478	"PREDICTED: probable ribose-5-phosphate isomerase 4, chloroplastic isoform X1 [Phoenix dactylifera]"	13.885	6.5478	6.2	1	1	1
TRINITY_DN102356_c2_g1_m.4489	BI1-like protein [Asparagus officinalis]	34.333	7.052	3.2	1	1	1
TRINITY_DN102361_c0_g1_m.4500	PREDICTED: probable galacturonosyltransferase-like 5 [Musa acuminata subsp. malaccensis]	44.158	8.0318	4.3	1	1	1
TRINITY_DN102378_c1_g3_m.4534	PREDICTED: 2-carboxy-D-arabinitol-1-phosphatase [Elaeis guineensis]	21.058	17.641	15.8	3	3	3
TRINITY_DN102378_c1_g8_m.4535	PREDICTED: 2-carboxy-D-arabinitol-1-phosphatase [Elaeis guineensis]	13.148	8.1884	9.8	1	2	1
TRINITY_DN102394_c0_g1_m.4570	PREDICTED: heterogeneous nuclear ribonucleoprotein U-like protein 1 [Phoenix dactylifera]	80.057	7.6464	3.1	1	1	1
TRINITY_DN102395_c1_g3_m.4572	uncharacterized protein LOC110105292 [Dendrobium catenatum]	16.163	5.9717	6.2	1	1	1
TRINITY_DN102396_c0_g1_m.4576	uncharacterized protein At5g39570 isoform X1 [Dendrobium catenatum]	24.024	79.381	63.9	13	27	8
TRINITY_DN102396_c0_g3_m.4579	"pro-resilin, putative [Medicago truncatula]"	30.8	181.99	49.1	14	28	9
TRINITY_DN102398_c1_g1_m.4587	eukaryotic translation initiation factor 2 subunit gamma-like isoform X1 [Ananas comosus]	51.097	104.14	19.4	7	11	7
TRINITY_DN102398_c2_g2_m.4589	PREDICTED: WD repeat-containing protein 3 [Phoenix dactylifera]	105.25	5.9371	1.3	1	1	1
TRINITY_DN102405_c0_g1_m.4597	PREDICTED: conserved oligomeric Golgi complex subunit 1-like [Phoenix dactylifera]	121.21	12.475	1.7	2	2	2
TRINITY_DN102411_c0_g1_m.4615	PREDICTED: heterogeneous nuclear ribonucleoprotein Q-like isoform X1 [Phoenix dactylifera]	50.231	6.1351	2	1	1	1
TRINITY_DN102413_c3_g1_m.4618	PREDICTED: histone acetyltransferase of the MYST family 1 [Glycine max]	30.505	11.868	5.4	2	2	2
TRINITY_DN102420_c0_g1_m.4634	PREDICTED: protein decapping 5-like [Phoenix dactylifera]	66.285	77.683	13.2	6	6	6
TRINITY_DN102422_c0_g1_m.4640	PREDICTED: flavone O-methyltransferase 1-like [Musa acuminata subsp. malaccensis]	40.692	19.515	6.7	2	4	2
TRINITY_DN102422_c0_g2_m.4642	"LOW QUALITY PROTEIN: tricetin 3',4',5'-O-trimethyltransferase-like [Asparagus officinalis]"	16.962	10.609	8.4	1	1	1
TRINITY_DN102423_c1_g7_m.4643	lycopene beta/epsilon cyclase [Medicago truncatula]	42.534	16.173	3.2	1	2	1
TRINITY_DN102424_c0_g1_m.4646	PREDICTED: UDP-glycosyltransferase 73E1 [Elaeis guineensis]	54.813	20.12	5.2	3	4	3
TRINITY_DN102428_c1_g1_m.4654	PREDICTED: ribonuclease J isoform X1 [Phoenix dactylifera]	93.947	51.638	10	8	8	8
TRINITY_DN102432_c3_g1_m.4662	"transmembrane protein, putative [Medicago truncatula]"	23.517	8.8186	6.7	1	1	1
TRINITY_DN102434_c2_g1_m.4663	PREDICTED: alcohol dehydrogenase-like 6 [Phoenix dactylifera]	47.115	23.633	7.1	3	5	3
TRINITY_DN102458_c1_g1_m.4716	"PREDICTED: ADP,ATP carrier protein 1, mitochondrial-like [Setaria italica]"	38.463	21.68	10.6	4	30	1
TRINITY_DN102460_c1_g1_m.4730	PREDICTED: tripeptidyl-peptidase 2 [Elaeis guineensis]	155.45	176.6	18.2	22	30	22
TRINITY_DN102467_c0_g1_m.4743	"putative quinone-oxidoreductase homolog, chloroplastic [Ananas comosus]"	39.511	75.885	26	9	19	6
TRINITY_DN102469_c0_g1_m.4757	"PREDICTED: LOW QUALITY PROTEIN: probable glucan 1,3-alpha-glucosidase [Phoenix dactylifera]"	111.11	134.31	15.3	14	22	14
TRINITY_DN102470_c0_g1_m.4758	"PREDICTED: protein TIC 40, chloroplastic isoform X2 [Phoenix dactylifera]"	13.239	23.86	41.7	4	6	1
TRINITY_DN102470_c0_g5_m.4761	"PREDICTED: protein TIC 40, chloroplastic isoform X2 [Nelumbo nucifera]"	25.414	89.084	48	8	11	5
TRINITY_DN102472_c1_g1_m.4766	PREDICTED: UPF0160 protein C694.04c [Elaeis guineensis]	45.264	57.194	15.3	6	9	5
TRINITY_DN102478_c0_g1_m.4778	"PREDICTED: glucose-6-phosphate 1-dehydrogenase, chloroplastic-like isoform X2 [Phoenix dactylifera]"	66.84	30.194	14.6	9	17	4
TRINITY_DN102484_c0_g5_m.4782	PREDICTED: GDSL esterase/lipase At5g45920 [Elaeis guineensis]	26.343	29.513	20.6	4	6	4
TRINITY_DN102492_c0_g1_m.4796	PREDICTED: 3beta-hydroxysteroid-dehydrogenase/decarboxylase isoform X2 [Elaeis guineensis]	39.7	29.169	11	3	3	3
TRINITY_DN102494_c0_g2_m.4800	PREDICTED: ubiquitin-like modifier-activating enzyme atg7 isoform X1 [Elaeis guineensis]	79.807	38.189	7.6	5	6	5
TRINITY_DN102494_c1_g1_m.4806	"PREDICTED: UDP-N-acetylmuramoyl-L-alanyl-D-glutamate--2,6-diaminopimelate ligase, partial [Phoenix dactylifera]"	83.536	5.9879	0.9	1	1	1
TRINITY_DN102507_c2_g1_m.4853	PREDICTED: phosphoribosylamine--glycine ligase-like isoform X1 [Elaeis guineensis]	56.085	42.675	11.9	5	6	5
TRINITY_DN102508_c3_g3_m.4855	PREDICTED: replication factor C subunit 2 isoform X2 [Nelumbo nucifera]	37.966	6.1581	2.9	1	1	1
TRINITY_DN102522_c0_g1_m.4887	PREDICTED: galactoside 2-alpha-L-fucosyltransferase-like [Elaeis guineensis]	65.55	14.295	4.9	2	2	2
TRINITY_DN102523_c1_g1_m.4888	"PREDICTED: valine--tRNA ligase, mitochondrial 1 isoform X1 [Phoenix dactylifera]"	119.81	119.7	13.8	13	15	13
TRINITY_DN102527_c0_g3_m.4901	PREDICTED: protein P21-like [Musa acuminata subsp. malaccensis]	19.892	194.87	34.7	5	14	5
TRINITY_DN102535_c0_g2_m.4915	"PREDICTED: protein translocase subunit SECA1, chloroplastic [Phoenix dactylifera]"	69.666	100.95	20.6	10	14	10
TRINITY_DN102535_c0_g2_m.4916	"protein translocase subunit SECA1, chloroplastic [Asparagus officinalis]"	41.424	36.537	15.3	6	7	6
TRINITY_DN102542_c0_g2_m.4929	premnaspirodiene oxygenase-like [Asparagus officinalis]	30.351	31.865	11.4	2	2	2
TRINITY_DN102542_c0_g3_m.4930	PREDICTED: cytochrome P450 71D9-like [Prunus mume]	33.443	7.2127	3	1	1	1
TRINITY_DN102551_c0_g1_m.4949	PREDICTED: glutamine--fructose-6-phosphate aminotransferase [isomerizing] 2 [Musa acuminata subsp. malaccensis]	74.182	11.86	3.1	2	2	2
TRINITY_DN102553_c0_g4_m.4950	"PREDICTED: fructose-1,6-bisphosphatase, chloroplastic-like [Nelumbo nucifera]"	45.319	126.83	24.9	8	20	8
TRINITY_DN102558_c4_g1_m.4969	PREDICTED: trafficking protein particle complex subunit 5 [Ricinus communis]	21.918	23.058	10.3	2	2	2
TRINITY_DN102558_c4_g3_m.4970	tyrosine decarboxylase 1 [Asparagus officinalis]	55.687	10.22	3	1	1	1
TRINITY_DN102564_c0_g1_m.4983	"PREDICTED: ketol-acid reductoisomerase, chloroplastic-like [Phoenix dactylifera]"	67.31	181.02	22.3	11	28	11
TRINITY_DN102581_c4_g1_m.5017	PREDICTED: N-acetyl-D-glucosamine kinase-like [Phoenix dactylifera]	36.739	25.539	6	1	1	1
TRINITY_DN102585_c2_g1_m.5022	PREDICTED: sucrose synthase 1 [Elaeis guineensis]	92.933	306.55	33.3	22	51	14
TRINITY_DN102588_c1_g4_m.5029	PREDICTED: zinc finger protein 346 [Elaeis guineensis]	24.622	12.779	9.8	2	3	2
TRINITY_DN102591_c0_g1_m.5032	tolB protein-like protein [Arabidopsis thaliana]	71.76	38.986	8.8	4	5	4
TRINITY_DN102595_c0_g1_m.5035	E3 ubiquitin-protein ligase [Arabidopsis thaliana]	48.092	15.131	6.9	2	2	2
TRINITY_DN102597_c2_g1_m.5037	PREDICTED: microtubule-associated protein futsch-like [Dendrobium catenatum]	73.116	130.02	25.1	13	16	13
TRINITY_DN102597_c3_g10_m.5040	PREDICTED: microtubule-associated protein futsch-like [Dendrobium catenatum]	66.733	27.737	9	4	4	4
TRINITY_DN102597_c3_g8_m.5043	PREDICTED: microtubule-associated protein futsch-like [Dendrobium catenatum]	58.719	21.949	8.7	3	4	3
TRINITY_DN102600_c0_g1_m.5048	PREDICTED: 26S protease regulatory subunit S10B homolog B [Vitis vinifera]	44.574	130	36.2	12	24	12
TRINITY_DN102601_c1_g1_m.5049	"PREDICTED: probable glycerol-3-phosphate dehydrogenase [NAD(+)] 1, cytosolic [Elaeis guineensis]"	51.658	5.8802	2.4	1	1	1
TRINITY_DN102601_c1_g2_m.5050	PREDICTED: beta-glucosidase 22-like isoform X1 [Elaeis guineensis]	57.743	8.7001	2.7	1	1	1
TRINITY_DN102604_c3_g1_m.5058	PREDICTED: FAD-dependent urate hydroxylase-like [Ziziphus jujuba]	44.97	11.836	3.7	1	2	1
TRINITY_DN102605_c0_g3_m.5060	"sulfite reductase [ferredoxin], chloroplastic [Ananas comosus]"	76.946	46.404	10.3	7	9	7
TRINITY_DN102612_c0_g1_m.5077	"PREDICTED: carboxyl-terminal-processing peptidase 3, chloroplastic isoform X2 [Phoenix dactylifera]"	54.86	12.596	4.3	2	2	2
TRINITY_DN102617_c0_g1_m.5085	PREDICTED: titin homolog isoform X1 [Elaeis guineensis]	144	41.576	0.6	1	1	1
TRINITY_DN102622_c0_g1_m.5092	PREDICTED: AP-4 complex subunit epsilon isoform X2 [Elaeis guineensis]	105.14	50.659	7.5	8	9	8
TRINITY_DN102623_c0_g1_m.5095	PREDICTED: alpha-N-acetylglucosaminidase isoform X1 [Phoenix dactylifera]	46.623	45.838	12.2	5	6	5
TRINITY_DN102623_c0_g1_m.5096	PREDICTED: alpha-N-acetylglucosaminidase isoform X2 [Elaeis guineensis]	37.929	7.37	2.9	1	1	1
TRINITY_DN102626_c0_g1_m.5102	PREDICTED: elongator complex protein 2 isoform X1 [Elaeis guineensis]	92.304	7.4234	1.2	1	1	1
TRINITY_DN102632_c1_g1_m.5115	premnaspirodiene oxygenase-like [Ananas comosus]	58.661	31.567	8.2	3	3	3
TRINITY_DN102642_c0_g2_m.5135	PREDICTED: phospholipase D gamma 1 [Elaeis guineensis]	119.71	19.028	3.5	3	7	3
TRINITY_DN102644_c1_g1_m.5141	zinc finger CCCH domain-containing protein 27 [Asparagus officinalis]	112.27	13.037	1.8	2	2	2
TRINITY_DN102649_c2_g1_m.5144	PREDICTED: serine carboxypeptidase-like 27 [Elaeis guineensis]	52.4	123.03	14.1	5	9	5
TRINITY_DN102650_c0_g1_m.5147	PREDICTED: 4-alpha-glucanotransferase DPE2 [Elaeis guineensis]	109.97	178.13	21.7	18	20	18
TRINITY_DN102654_c1_g3_m.5151	PREDICTED: serine carboxypeptidase 1-like [Phoenix dactylifera]	54.593	27.435	7.1	3	6	3
TRINITY_DN102658_c0_g1_m.5157	"PREDICTED: outer envelope pore protein 37, chloroplastic [Phoenix dactylifera]"	42.25	6.87	2.4	1	1	1
TRINITY_DN102663_c3_g1_m.5161	PITH domain-containing protein 1 [Asparagus officinalis]	22.708	28.04	9.4	1	3	1
TRINITY_DN102664_c0_g1_m.5163	potassium transporter 7 [Asparagus officinalis]	88.21	7.4222	1.5	1	1	1
TRINITY_DN102667_c2_g1_m.5166	PREDICTED: serine/threonine-protein phosphatase 6 regulatory subunit 3-like isoform X1 [Phoenix dactylifera]	84.579	36.78	7.9	4	6	4
TRINITY_DN102672_c6_g1_m.5178	PREDICTED: serine/threonine protein phosphatase 2A 55 kDa regulatory subunit B beta isoform isoform X2[Elaeis guineensis]	57.385	24.967	7.4	4	4	4
TRINITY_DN102676_c3_g1_m.5186	PREDICTED: mitogen-activated protein kinase 3-like [Phoenix dactylifera]	42.182	11.217	6.5	3	4	2
TRINITY_DN102676_c5_g1_m.5188	PREDICTED: zinc transporter 2 [Elaeis guineensis]	36.552	7.0749	2.6	1	1	1
TRINITY_DN102677_c2_g2_m.5190	PREDICTED: zinc finger CCCH domain-containing protein 37 isoform X2 [Nelumbo nucifera]	37.43	11.041	7.8	2	2	1
TRINITY_DN102677_c2_g3_m.5191	PREDICTED: zinc finger CCCH domain-containing protein 37 isoform X1 [Nelumbo nucifera]	34.943	18.668	11.2	3	3	2
TRINITY_DN102677_c2_g5_m.5192	PREDICTED: zinc finger CCCH domain-containing protein 8-like isoform X2 [Elaeis guineensis]	30.512	100.4	45.4	7	11	7
TRINITY_DN102682_c0_g2_m.5201	PREDICTED: probable RNA polymerase II transcription factor B subunit 1-1 isoform X2 [Phoenix dactylifera]	54.046	6.3953	1.9	1	1	1
TRINITY_DN102690_c1_g3_m.5215	PREDICTED: exportin-7 isoform X2 [Phoenix dactylifera]	102.48	7.1445	1	1	1	1
TRINITY_DN102693_c0_g1_m.5223	PREDICTED: putative RNA-binding protein Luc7-like 2 [Elaeis guineensis]	39.158	49.103	17	6	8	6
TRINITY_DN102700_c0_g4_m.5227	PREDICTED: ribonucleases P/MRP protein subunit POP1 [Phoenix dactylifera]	67.527	5.8331	1.2	1	1	1
TRINITY_DN102703_c1_g1_m.5233	extended synaptotagmin-1 isoform X2 [Asparagus officinalis]	92.908	13.455	2.1	2	2	2
TRINITY_DN102705_c0_g1_m.5239	"PREDICTED: malonyl-CoA decarboxylase, mitochondrial isoform X1 [Elaeis guineensis]"	60.585	26.816	7.1	4	5	4
TRINITY_DN102722_c2_g1_m.5278	PREDICTED: NEDD8-activating enzyme E1 catalytic subunit isoform X2 [Phoenix dactylifera]	49.841	18.198	9.3	3	3	3
TRINITY_DN102731_c0_g1_m.5291	PREDICTED: mitochondrial Rho GTPase 1-like [Elaeis guineensis]	77.845	212.4	28.2	15	22	15
TRINITY_DN102733_c1_g3_m.5293	calcium-dependent phosphotriesterase superfamily protein [Medicago truncatula]	33.326	69.205	12.7	3	6	3
TRINITY_DN102736_c1_g2_m.5304	ribosomal RNA small subunit methyltransferase J [Arabidopsis thaliana]	41.993	94.205	28	8	9	8
TRINITY_DN102742_c0_g1_m.5316	PREDICTED: caffeoyl-CoA O-methyltransferase [Phoenix dactylifera]	34.834	39.736	16	4	5	4
TRINITY_DN102745_c0_g2_m.5329	PREDICTED: geranylgeranyl transferase type-2 subunit beta 1 isoform X1 [Elaeis guineensis]	13.091	6.7693	10.4	1	1	1
TRINITY_DN102746_c0_g1_m.5333	PREDICTED: probable protein phosphatase 2C 52 [Elaeis guineensis]	40.133	6.2926	2.8	1	1	1
TRINITY_DN102748_c0_g1_m.5338	"PREDICTED: cell division protein FtsY homolog, chloroplastic isoform X2 [Elaeis guineensis]"	19.303	20.277	19.1	3	3	3
TRINITY_DN102755_c2_g1_m.5350	PREDICTED: methylthioribose kinase isoform X1 [Phoenix dactylifera]	48.228	84.985	25.1	9	13	9
TRINITY_DN102762_c1_g3_m.5363	PREDICTED: arginine/serine-rich coiled-coil protein 2 isoform X2 [Phoenix dactylifera]	58.259	6.3186	1.6	1	2	1
TRINITY_DN102766_c0_g2_m.5370	"PREDICTED: glycine--tRNA ligase, mitochondrial 1-like isoform X1 [Musa acuminata subsp. malaccensis]"	81.189	294.89	36.4	22	53	14
TRINITY_DN102778_c2_g3_m.5386	PREDICTED: tankyrase-2 [Phoenix dactylifera]	21.356	27.577	19.4	3	3	3
TRINITY_DN102780_c1_g1_m.5392	"PREDICTED: uncharacterized aarF domain-containing protein kinase At1g71810, chloroplastic [Musa acuminata subsp. malaccensis]"	50.856	21.736	7.3	3	4	3
TRINITY_DN102783_c0_g2_m.5399	PREDICTED: multicopper oxidase LPR2-like isoform X1 [Elaeis guineensis]	65.591	18.685	4	3	4	3
TRINITY_DN102790_c0_g1_m.5426	"LETM1 and EF-hand domain-containing protein 1, mitochondrial-like [Ananas comosus]"	86.141	109.72	17.2	13	17	13
TRINITY_DN102792_c6_g1_m.5430	PREDICTED: 17.1 kDa class II heat shock protein-like [Phoenix dactylifera]	17.249	38.946	27.5	4	11	4
TRINITY_DN102807_c3_g4_m.5462	PREDICTED: thioredoxin reductase NTRB [Elaeis guineensis]	44.035	33.015	9.3	2	6	1
TRINITY_DN102807_c3_g5_m.5465	PREDICTED: thioredoxin reductase NTRB [Elaeis guineensis]	40.561	72.986	15.5	4	6	3
TRINITY_DN102812_c0_g1_m.5472	PREDICTED: beta-glucosidase BoGH3B-like [Oryza brachyantha]	49.035	27.942	9.1	3	4	3
TRINITY_DN102822_c1_g1_m.5483	PREDICTED: mevalonate kinase-like [Musa acuminata subsp. malaccensis]	41.359	38.215	16.4	6	7	6
TRINITY_DN102822_c1_g3_m.5484	PREDICTED: inositol-pentakisphosphate 2-kinase IPK1 isoform X1 [Elaeis guineensis]	50.83	6.3142	1.8	1	1	1
TRINITY_DN102828_c2_g1_m.5496	PREDICTED: S-adenosylmethionine synthase [Elaeis guineensis]	23.502	6.0912	24.3	4	8	1
TRINITY_DN102830_c1_g1_m.5501	PREDICTED: protein argonaute 1B isoform X2 [Musa acuminata subsp. malaccensis]	121.32	71.256	7.4	7	9	7
TRINITY_DN102844_c2_g3_m.5531	PREDICTED: phosphopantothenate--cysteine ligase 2-like isoform X2 [Musa acuminata subsp. malaccensis]	17.919	7.3973	6.2	1	1	1
TRINITY_DN102846_c0_g1_m.5535	PREDICTED: hydroxycinnamoyltransferase 1 [Elaeis guineensis]	47.351	16.293	7.9	4	5	3
TRINITY_DN102847_c0_g3_m.5538	PREDICTED: haloacid dehalogenase-like hydrolase domain-containing protein At3g48420 [Pyrus x bretschneideri]	21.943	29.196	14.4	4	13	1
TRINITY_DN102847_c0_g9_m.5542	PREDICTED: haloacid dehalogenase-like hydrolase domain-containing protein At3g48420 [Musa acuminata subsp.malaccensis]	18.731	6.5452	16.2	4	13	1
TRINITY_DN102851_c1_g1_m.5549	"PREDICTED: phosphoglucan phosphatase DSP4, amyloplastic isoform X1 [Elaeis guineensis]"	44.549	70.891	22.6	8	15	8
TRINITY_DN102853_c0_g1_m.5556	E3 ubiquitin-protein ligase bre1-like isoform X2 [Asparagus officinalis]	104.39	127.68	13.4	12	15	12
TRINITY_DN102860_c0_g1_m.5563	PREDICTED: protein TPLATE-like [Musa acuminata subsp. malaccensis]	128.25	74.333	11.4	10	10	10
TRINITY_DN102863_c1_g1_m.5572	zinc finger (C3HC4-type RING finger) family protein [Medicago truncatula]	66.093	5.8482	1.1	1	1	1
TRINITY_DN102877_c7_g4_m.5611	"PREDICTED: protease Do-like 8, chloroplastic isoform X2 [Elaeis guineensis]"	51.058	25.802	8.6	4	8	4
TRINITY_DN102879_c0_g1_m.5613	"PREDICTED: ribonuclease III domain-containing protein RNC1, chloroplastic [Elaeis guineensis]"	65.246	7.731	2	1	1	1
TRINITY_DN102898_c4_g2_m.5650	Gut esterase (DUF1350) [Arabidopsis thaliana]	23.317	46.386	28.2	5	7	5
TRINITY_DN102901_c1_g1_m.5658	PREDICTED: RAB6A-GEF complex partner protein 1 isoform X2 [Elaeis guineensis]	127.67	6.0032	0.9	1	1	1
TRINITY_DN102902_c2_g1_m.5662	PREDICTED: probable glutathione S-transferase parA [Musa acuminata subsp. malaccensis]	14.478	20.124	26.8	4	7	3
TRINITY_DN102902_c3_g1_m.5664	ureidoglycolate hydrolase [Cajanus cajan]	50.954	33.262	10.2	4	5	4
TRINITY_DN102904_c0_g1_m.5667	PREDICTED: UDP-glycosyltransferase 90A1 [Solanum lycopersicum]	12.463	7.0682	10.3	1	1	1
TRINITY_DN102910_c56_g26_m.5674	PREDICTED: glutamine synthetase nodule isozyme [Phoenix dactylifera]	39.489	207.96	44	14	42	13
TRINITY_DN102914_c0_g1_m.5685	transmembrane 9 superfamily member 8-like [Ananas comosus]	73.804	31.742	9	5	7	4
TRINITY_DN102915_c1_g1_m.5690	PREDICTED: NEDD8-activating enzyme E1 regulatory subunit AXR1 [Elaeis guineensis]	61.112	42.187	11.2	5	6	5
TRINITY_DN102921_c1_g2_m.5695	PREDICTED: glutathionyl-hydroquinone reductase YqjG [Phoenix dactylifera]	43.454	23.597	10.1	4	4	4
TRINITY_DN102922_c0_g2_m.5700	PREDICTED: ALG-2 interacting protein X-like [Phoenix dactylifera]	96.174	124.51	18.3	14	20	14
TRINITY_DN102931_c0_g1_m.5722	PREDICTED: ATP-citrate synthase beta chain protein 1 [Elaeis guineensis]	66.09	147.52	31.1	16	28	16
TRINITY_DN102938_c0_g4_m.5731	conserved oligomeric Golgi complex subunit 8 [Asparagus officinalis]	66.81	9.812	2.3	1	1	1
TRINITY_DN102942_c0_g1_m.5737	PREDICTED: actin-101 isoform X1 [Vitis vinifera]	41.664	323.31	61	19	74	1
TRINITY_DN102947_c1_g5_m.5755	PREDICTED: LOW QUALITY PROTEIN: vacuolar protein sorting-associated protein 35B-like [Phoenix dactylifera]	48.491	11.367	4.9	2	2	2
TRINITY_DN102951_c0_g2_m.5760	PREDICTED: RNA-binding protein cabeza-like [Elaeis guineensis]	68.703	12.803	4.3	2	2	2
TRINITY_DN102953_c4_g2_m.5767	PREDICTED: protein STRICTOSIDINE SYNTHASE-LIKE 4-like [Phoenix dactylifera]	38.573	84.308	12.5	3	9	3
TRINITY_DN102957_c0_g2_m.5778	"PREDICTED: insulin-degrading enzyme-like 1, peroxisomal [Elaeis guineensis]"	111.71	34.081	5.4	5	6	5
TRINITY_DN102959_c1_g4_m.5782	PREDICTED: WD repeat-containing protein 82-like [Gossypium hirsutum]	16.996	8.4562	10.1	1	1	1
TRINITY_DN102969_c2_g1_m.5801	PREDICTED: FGGY carbohydrate kinase domain-containing protein isoform X1 [Elaeis guineensis]	66.099	42.129	7.5	4	5	4
TRINITY_DN102980_c4_g1_m.5820	"calcium-transporting ATPase 1, plasma membrane-type-like [Asparagus officinalis]"	85.017	21.118	3.6	3	3	1
TRINITY_DN102985_c4_g1_m.5835	PREDICTED: 7-deoxyloganetic acid glucosyltransferase-like [Elaeis guineensis]	20.276	16.491	14.5	2	3	2
TRINITY_DN102985_c6_g1_m.5838	PREDICTED: 7-deoxyloganetic acid glucosyltransferase-like [Elaeis guineensis]	25.538	6.3864	3	1	1	1
TRINITY_DN102987_c1_g1_m.5842	PREDICTED: transmembrane protein 214 [Nelumbo nucifera]	68.522	46.568	10.7	6	11	5
TRINITY_DN102995_c0_g1_m.5854	"cytochrome P450 97B2, chloroplastic [Asparagus officinalis]"	66.362	46.739	11.5	7	7	7
TRINITY_DN102999_c2_g2_m.5868	"Myo28B1, putative [Medicago truncatula]"	36.222	7.6367	2.5	1	2	1
TRINITY_DN103010_c1_g1_m.5891	linoleate 9S-lipoxygenase 6 isoform X1 [Ananas comosus]	97.452	323.31	43.7	33	126	33
TRINITY_DN103022_c2_g1_m.5913	PREDICTED: UPF0496 protein At3g19330 [Musa acuminata subsp. malaccensis]	41.931	6.3914	1.8	1	3	1
TRINITY_DN103029_c3_g6_m.5928	PREDICTED: bet1-like SNARE 1-1 [Phoenix dactylifera]	12.4	9.3006	11.9	1	1	1
TRINITY_DN103030_c0_g2_m.5931	leucine-rich repeat (LRR) family protein precursor [Zea mays]	50.716	12.505	4.3	2	2	2
TRINITY_DN103031_c1_g1_m.5935	"PREDICTED: probable trans-2-enoyl-CoA reductase, mitochondrial [Phoenix dactylifera]"	45.462	34.443	11.2	4	5	4
TRINITY_DN103032_c1_g2_m.5937	PREDICTED: RNA-binding protein 38-like [Phoenix dactylifera]	25.703	6.5294	4.3	1	1	1
TRINITY_DN103042_c1_g1_m.5963	"triacylglycerol lipase, putative [Medicago truncatula]"	101.74	27.726	5.1	4	5	4
TRINITY_DN103043_c4_g2_m.5966	"PREDICTED: N-alpha-acetyltransferase 16, NatA auxiliary subunit-like [Phoenix dactylifera]"	99.428	67.846	10.9	10	10	10
TRINITY_DN103045_c0_g1_m.5968	LOW QUALITY PROTEIN: pumilio homolog 1-like [Asparagus officinalis]	111.9	23.572	5.5	5	6	3
TRINITY_DN103052_c3_g3_m.5976	PREDICTED: chloroplast processing peptidase-like [Phoenix dactylifera]	35.656	37.237	13.9	4	6	4
TRINITY_DN103054_c7_g3_m.5995	PREDICTED: eukaryotic translation initiation factor 5B-like [Phoenix dactylifera]	140.87	28.943	3.4	4	5	4
TRINITY_DN103071_c1_g6_m.6030	lactoylglutathione lyase-like [Ananas comosus]	30.863	215.48	46.2	13	38	13
TRINITY_DN103073_c3_g1_m.6038	PREDICTED: UDP-glycosyltransferase 83A1-like [Phoenix dactylifera]	51.823	61.815	14.7	5	6	5
TRINITY_DN103076_c0_g2_m.6042	"dihydroorotate dehydrogenase (quinone), mitochondrial [Ananas comosus]"	46.709	34.906	11.1	4	5	4
TRINITY_DN103079_c0_g1_m.6046	PREDICTED: uridine 5'-monophosphate synthase [Elaeis guineensis]	53.597	33.407	9.6	5	5	5
TRINITY_DN103089_c1_g1_m.6052	"PREDICTED: carboxyl-terminal-processing peptidase 1, chloroplastic isoform X6 [Elaeis guineensis]"	21.067	8.6632	8.4	1	1	1
TRINITY_DN103090_c0_g1_m.6055	PREDICTED: glycosylphosphatidylinositol anchor attachment 1 protein isoform X2 [Phoenix dactylifera]	66.585	12.321	4.5	2	2	2
TRINITY_DN103095_c2_g12_m.6065	PREDICTED: chorismate mutase 2-like [Phoenix dactylifera]	14.817	13.02	26.2	3	4	2
TRINITY_DN103095_c2_g16_m.6072	PREDICTED: chorismate mutase 2-like [Phoenix dactylifera]	24.868	23.692	14.7	3	7	2
TRINITY_DN103105_c0_g1_m.6090	PREDICTED: beta-galactosidase 6 isoform X2 [Phoenix dactylifera]	69.808	35.836	7	4	7	4
TRINITY_DN103105_c0_g1_m.6091	PREDICTED: beta-galactosidase 8-like [Camelina sativa]	21.852	33.864	21.9	3	4	2
TRINITY_DN103106_c0_g5_m.6094	PREDICTED: factor of DNA methylation 1 [Phoenix dactylifera]	129.73	6.4709	0.8	1	1	1
TRINITY_DN103110_c0_g1_m.6105	import inner membrane translocase subunit [Arabidopsis thaliana]	47.872	24.868	9.7	3	3	3
TRINITY_DN103113_c0_g1_m.6108	nuclear protein [Arabidopsis thaliana]	33.045	111.05	40.2	9	19	9
TRINITY_DN103119_c2_g2_m.6120	"PREDICTED: geranylgeranyl diphosphate reductase, chloroplastic [Elaeis guineensis]"	56.891	82.766	19.6	10	13	9
TRINITY_DN103120_c1_g3_m.6125	mitochondrial glycoprotein [Zea mays]	30.082	18.865	8.3	3	3	3
TRINITY_DN103126_c1_g1_m.6144	DUF1680 domain protein [Medicago truncatula]	69.778	84.518	15	6	6	6
TRINITY_DN103128_c0_g1_m.6148	fatty acid amide hydrolase [Asparagus officinalis]	66.258	23.371	5.6	3	4	3
TRINITY_DN103133_c1_g1_m.6156	PREDICTED: UDP-glycosyltransferase 89B2-like [Elaeis guineensis]	51.615	18.449	5.7	3	3	3
TRINITY_DN103135_c0_g1_m.6162	PREDICTED: alpha-mannosidase 2 [Phoenix dactylifera]	136.77	61.803	5.9	6	6	6
TRINITY_DN103138_c1_g2_m.6166	GTP-binding family protein [Populus trichocarpa]	22.702	40.378	36.9	7	11	3
TRINITY_DN103142_c2_g1_m.6169	PREDICTED: vacuolar protein sorting-associated protein 26B isoform X1 [Elaeis guineensis]	35.047	45.453	19.1	5	6	5
TRINITY_DN103142_c3_g1_m.6171	PREDICTED: cyclin-dependent kinase C-2 isoform X1 [Elaeis guineensis]	57.329	5.8011	1.5	1	1	1
TRINITY_DN103143_c0_g1_m.6175	probable Xaa-Pro aminopeptidase P [Asparagus officinalis]	72.975	87.397	13.3	11	18	11
TRINITY_DN103144_c0_g4_m.6178	PREDICTED: protein SAD1/UNC-84 domain protein 1 [Musa acuminata subsp. malaccensis]	55.917	54.013	16.5	8	10	8
TRINITY_DN103146_c3_g3_m.6184	PREDICTED: probable low-specificity L-threonine aldolase 1 isoform X1 [Elaeis guineensis]	39.233	31.762	11.3	3	3	3
TRINITY_DN103154_c0_g1_m.6194	PREDICTED: alpha-L-arabinofuranosidase 1-like isoform X2 [Elaeis guineensis]	60.042	183.97	23.7	12	24	11
TRINITY_DN103155_c0_g1_m.6196	PREDICTED: vacuolar protein 8 [Theobroma cacao]	92.721	31.087	4.5	4	5	4
TRINITY_DN103174_c0_g1_m.6233	PREDICTED: E3 ubiquitin-protein ligase KEG [Musa acuminata subsp. malaccensis]	182.86	17.26	1.8	2	2	2
TRINITY_DN103176_c1_g1_m.6244	PREDICTED: chaperone protein dnaJ 10 [Vitis vinifera]	44.059	20.602	5.3	2	5	2
TRINITY_DN103179_c0_g1_m.6246	PREDICTED: endochitinase PR4-like [Arachis ipaensis]	28.761	6.8497	3.7	1	2	1
TRINITY_DN103180_c0_g1_m.6250	uncharacterized protein LOC110108506 [Dendrobium catenatum]	108.94	6.3344	2	1	1	1
TRINITY_DN103181_c0_g1_m.6251	photosystem I P700 apoprotein A1 (chloroplast) [Sobralia aff. bouchei HTK-2015]	83.187	85.639	12.4	11	30	11
TRINITY_DN103181_c0_g1_m.6252	photosystem I P700 apoprotein A2 (chloroplast) [Sobralia aff. bouchei HTK-2015]	82.447	293.12	13.9	9	48	9
TRINITY_DN103181_c0_g1_m.6254	30S ribosomal protein S14 (chloroplast) [Bletilla ochracea]	11.979	7.7667	10	1	1	1
TRINITY_DN103182_c6_g1_m.6257	PREDICTED: S-norcoclaurine synthase 1-like [Phoenix dactylifera]	40.684	7.4893	3.1	1	1	1
TRINITY_DN103185_c0_g1_m.6263	DUF3067 family protein [Medicago truncatula]	25.574	59.971	20.1	4	6	4
TRINITY_DN103194_c1_g1_m.6280	PREDICTED: primary amine oxidase-like [Phoenix dactylifera]	79.285	264.91	28.2	16	34	16
TRINITY_DN103199_c0_g1_m.6295	"PREDICTED: pyruvate kinase 1, cytosolic-like [Phoenix dactylifera]"	54.163	36.488	7.4	3	9	2
TRINITY_DN103199_c1_g1_m.6297	PREDICTED: DNA-damage-repair/toleration protein DRT102 [Musa acuminata subsp. malaccensis]	33.987	212.54	48.1	13	40	13
TRINITY_DN103200_c0_g1_m.6298	PREDICTED: dihydropyrimidinase [Elaeis guineensis]	55.179	43.028	10.8	6	10	6
TRINITY_DN103202_c1_g1_m.6305	PREDICTED: transmembrane protein 33 homolog [Phoenix dactylifera]	38.885	16.699	6.1	2	4	2
TRINITY_DN103210_c0_g1_m.6329	PREDICTED: protein CYPRO4-like [Phoenix dactylifera]	74.728	35.769	5.6	3	5	3
TRINITY_DN103213_c3_g1_m.6333	"PREDICTED: K(+) efflux antiporter 3, chloroplastic-like [Elaeis guineensis]"	87.732	7.7764	1.4	1	1	1
TRINITY_DN103215_c3_g1_m.6339	"PREDICTED: probable thiamine biosynthetic bifunctional enzyme, chloroplastic [Elaeis guineensis]"	56.941	7.6466	2	1	1	1
TRINITY_DN103216_c5_g1_m.6341	PREDICTED: polyadenylate-binding protein RBP47B' [Phoenix dactylifera]	51.856	43.264	10.8	4	5	4
TRINITY_DN103217_c0_g1_m.6344	PREDICTED: protein VACUOLELESS1 [Elaeis guineensis]	94.478	11.819	2	2	2	2
TRINITY_DN103219_c0_g2_m.6351	PREDICTED: E3 ubiquitin-protein ligase UPL3 [Elaeis guineensis]	198.94	18.394	2.1	3	3	3
TRINITY_DN103227_c0_g2_m.6378	PREDICTED: nuclear pore complex protein NUP50A [Phoenix dactylifera]	47.86	20.895	8.1	3	3	3
TRINITY_DN103229_c0_g1_m.6381	signal peptidase complex catalytic subunit SEC11A-like [Asparagus officinalis]	22.678	6.3895	3.5	1	3	1
TRINITY_DN103239_c0_g1_m.6403	"PREDICTED: linoleate 13S-lipoxygenase 2-1, chloroplastic [Musa acuminata subsp. malaccensis]"	102.39	323.31	35.4	29	76	29
TRINITY_DN103240_c1_g1_m.6405	PREDICTED: vacuolar protein sorting-associated protein 9A [Phoenix dactylifera]	55.812	60.498	10.6	3	4	3
TRINITY_DN103240_c4_g1_m.6408	"alternative NAD(P)H-ubiquinone oxidoreductase C1, chloroplastic/mitochondrial isoform X2 [Asparagus officinalis]"	44.689	48.368	13.2	4	5	4
TRINITY_DN103241_c1_g1_m.6410	PREDICTED: aladin [Elaeis guineensis]	44.759	8.7056	2.9	1	1	1
TRINITY_DN103244_c0_g2_m.6415	PREDICTED: chaperone protein DnaJ [Phoenix dactylifera]	51.416	11.346	3.4	2	3	2
TRINITY_DN103253_c0_g1_m.6426	activating signal cointegrator 1 complex subunit 2 [Asparagus officinalis]	92.903	6.9151	1.1	1	1	1
TRINITY_DN103254_c3_g2_m.6427	"PREDICTED: methionine--tRNA ligase, chloroplastic/mitochondrial [Musa acuminata subsp. malaccensis]"	68.558	14.352	3.9	2	2	2
TRINITY_DN103258_c0_g1_m.6432	PREDICTED: protein disulfide isomerase-like 1-4 [Phoenix dactylifera]	63.777	31.332	8	4	5	4
TRINITY_DN103268_c0_g3_m.6441	DNA-binding protein DDB_G0278111 isoform X2 [Ananas comosus]	14.858	46.689	39.8	4	10	4
TRINITY_DN103268_c2_g1_m.6442	PREDICTED: LOW QUALITY PROTEIN: 5-formyltetrahydrofolate cyclo-ligase-like protein COG0212 [Phoenix dactylifera]	35.026	19.259	8.8	3	4	3
TRINITY_DN103269_c1_g1_m.6445	"PREDICTED: pentatricopeptide repeat-containing protein At1g62260, mitochondrial [Elaeis guineensis]"	76.631	6.1351	1.3	1	1	1
TRINITY_DN103270_c0_g1_m.6447	"PREDICTED: ferredoxin-dependent glutamate synthase, chloroplastic [Elaeis guineensis]"	177.52	323.31	27.1	32	67	32
TRINITY_DN103272_c0_g1_m.6449	PREDICTED: LOW QUALITY PROTEIN: GDSL esterase/lipase At4g01130 [Phoenix dactylifera]	42.817	26.058	9	3	4	3
TRINITY_DN103275_c0_g1_m.6452	"probable inactive ATP-dependent zinc metalloprotease FTSHI 4, chloroplastic [Asparagus officinalis]"	96.867	19.585	3.4	3	3	3
TRINITY_DN103278_c1_g2_m.6456	"PREDICTED: 1,4-alpha-glucan-branching enzyme 3, chloroplastic/amyloplastic isoform X1 [Elaeis guineensis]"	103.67	11.828	2.1	2	3	2
TRINITY_DN103287_c0_g1_m.6485	"PREDICTED: isoleucine--tRNA ligase, cytoplasmic-like isoform X1 [Phoenix dactylifera]"	135.31	101.83	12.4	15	18	15
TRINITY_DN103289_c0_g1_m.6491	"PREDICTED: probable acyl-activating enzyme 5, peroxisomal [Elaeis guineensis]"	67.691	56.044	10.5	5	11	5
TRINITY_DN103290_c0_g1_m.6495	PREDICTED: endoglucanase 24-like [Musa acuminata subsp. malaccensis]	35.947	7.713	2.8	1	1	1
TRINITY_DN103291_c0_g1_m.6496	PREDICTED: 40S ribosomal protein S12 isoform X2 [Elaeis guineensis]	14.808	73.239	44.9	5	7	4
TRINITY_DN103292_c3_g10_m.6500	PREDICTED: coatomer subunit zeta-1-like [Musa acuminata subsp. malaccensis]	18.76	66.198	28.2	4	5	4
TRINITY_DN103293_c0_g1_m.6503	"PREDICTED: translocase of chloroplast 159, chloroplastic-like [Phoenix dactylifera]"	129.85	71.098	6.8	6	7	6
TRINITY_DN103304_c0_g2_m.6519	"50S ribosomal protein L21, chloroplastic [Ananas comosus]"	24.845	7.1872	6.2	1	1	1
TRINITY_DN103307_c0_g15_m.6526	luminal-binding protein 5 precursor [Gossypium hirsutum]	67.338	30.236	29.4	18	46	4
TRINITY_DN103311_c1_g2_m.6539	PREDICTED: chitin elicitor-binding protein-like [Phoenix dactylifera]	31.76	5.9503	3.7	1	1	1
TRINITY_DN103316_c1_g1_m.6546	"PREDICTED: glutamate--tRNA ligase, chloroplastic/mitochondrial [Elaeis guineensis]"	32.86	21.383	8.4	2	3	2
TRINITY_DN103320_c4_g12_m.6552	"PREDICTED: pyruvate kinase, cytosolic isozyme-like [Elaeis guineensis]"	26.489	23.892	22	4	7	3
TRINITY_DN103320_c4_g12_m.6553	"PREDICTED: pyruvate kinase, cytosolic isozyme [Phoenix dactylifera]"	27.238	34.458	17.1	4	6	4
TRINITY_DN103329_c0_g1_m.6574	"PREDICTED: alpha-amylase 3, chloroplastic isoform X1 [Phoenix dactylifera]"	92.708	18.614	3.2	3	3	3
TRINITY_DN103329_c0_g1_m.6577	"PREDICTED: alpha-amylase 3, chloroplastic [Elaeis guineensis]"	12.778	6.6863	7.3	1	1	1
TRINITY_DN103337_c1_g3_m.6595	PREDICTED: protein usf [Arachis ipaensis]	30.322	323.31	46.3	9	29	9
TRINITY_DN103348_c8_g2_m.6625	"PREDICTED: 1,4-alpha-glucan-branching enzyme 1, chloroplastic/amyloplastic isoform X1 [Elaeis guineensis]"	95.952	161.41	21.4	18	25	18
TRINITY_DN103352_c3_g5_m.6637	protein DJ-1 homolog B-like [Ananas comosus]	45.897	63.865	18	7	18	7
TRINITY_DN103352_c3_g6_m.6639	"PREDICTED: protein EARLY-RESPONSIVE TO DEHYDRATION 7, chloroplastic [Elaeis guineensis]"	50.762	142.22	28.4	11	17	11
TRINITY_DN103361_c3_g2_m.6663	"PREDICTED: ubiquinone biosynthesis protein COQ4 homolog, mitochondrial [Phoenix dactylifera]"	25.607	6.2676	3.5	1	1	1
TRINITY_DN103369_c3_g1_m.6687	"PREDICTED: proline--tRNA ligase, cytoplasmic [Musa acuminata subsp. malaccensis]"	57.806	137.27	24.7	11	18	9
TRINITY_DN103377_c0_g1_m.6694	PREDICTED: sister-chromatid cohesion protein 3 [Elaeis guineensis]	128.77	6.9498	1.3	1	1	1
TRINITY_DN103385_c0_g2_m.6714	pirin-like protein [Asparagus officinalis]	34.327	14.182	4.9	1	1	1
TRINITY_DN103386_c1_g2_m.6716	PREDICTED: probable LRR receptor-like serine/threonine-protein kinase At1g63430 isoform X2 [Elaeis guineensis]	28.917	11.442	5.4	1	1	1
TRINITY_DN103387_c2_g14_m.6720	PREDICTED: aminoacylase-1 isoform X2 [Elaeis guineensis]	29.971	37.678	18.2	5	7	2
TRINITY_DN103387_c2_g2_m.6722	PREDICTED: aminoacylase-1-like [Phoenix dactylifera]	30.851	8.3413	14.4	4	8	1
TRINITY_DN103390_c3_g1_m.6730	PREDICTED: aspartate aminotransferase isoform X2 [Phoenix dactylifera]	44.132	77.723	25.8	7	10	7
TRINITY_DN103392_c0_g1_m.6734	"PREDICTED: probable 3-hydroxyisobutyrate dehydrogenase-like 1, mitochondrial isoform X1 [Phoenix dactylifera]"	39.178	96.93	27.5	9	14	9
TRINITY_DN103396_c0_g3_m.6740	PREDICTED: F-box protein At3g58530-like isoform X2 [Gossypium hirsutum]	36.839	5.902	2.8	1	1	1
TRINITY_DN103397_c4_g1_m.6741	E3 SUMO-protein ligase RanBP2 [Asparagus officinalis]	36.188	7.1427	3.7	1	1	1
TRINITY_DN103399_c0_g1_m.6744	"PREDICTED: beta-amylase 1, chloroplastic [Musa acuminata subsp. malaccensis]"	40.156	5.9444	4.7	1	1	1
TRINITY_DN103402_c4_g1_m.6754	PREDICTED: zinc finger CCCH domain-containing protein 36-like [Phoenix dactylifera]	100.49	13.329	2.1	2	2	2
TRINITY_DN103403_c6_g1_m.6759	phosphopantothenate--cysteine ligase 2-like [Ananas comosus]	21.229	6.2239	5.3	1	1	1
TRINITY_DN103412_c0_g1_m.6784	PREDICTED: transmembrane and coiled-coil domain-containing protein 4 isoform X1 [Elaeis guineensis]	74.09	6.447	1.2	1	1	1
TRINITY_DN103413_c0_g1_m.6788	"PREDICTED: dihydrolipoyl dehydrogenase 2, chloroplastic [Elaeis guineensis]"	60.642	94.277	20.3	10	16	10
TRINITY_DN103423_c0_g8_m.6801	PREDICTED: cytosolic Fe-S cluster assembly factor NBP35-like [Phoenix dactylifera]	43.355	10.922	4.3	2	2	2
TRINITY_DN103427_c3_g1_m.6810	"2-methoxy-6-polyprenyl-1,4-benzoquinol methylase, mitochondrial [Ananas comosus]"	32.611	15.854	9.7	2	2	2
TRINITY_DN103427_c4_g1_m.6811	PREDICTED: plant UBX domain-containing protein 10 [Elaeis guineensis]	51.701	77.198	18	8	12	8
TRINITY_DN103432_c0_g4_m.6822	Transducin/WD40 repeat-like superfamily protein [Arabidopsis thaliana]	142.83	118.75	11.2	12	17	12
TRINITY_DN103438_c2_g1_m.6836	PREDICTED: uncharacterized oxidoreductase SP_1686 isoform X3 [Phoenix dactylifera]	39.163	6.9919	2.8	1	1	1
TRINITY_DN103442_c3_g1_m.6840	DUF4091 domain protein [Medicago truncatula]	67.483	20.892	5	3	4	3
TRINITY_DN103443_c0_g2_m.6843	PREDICTED: phototropin-1A isoform X2 [Phoenix dactylifera]	110.09	43.112	5.6	5	6	5
TRINITY_DN103447_c1_g1_m.6850	"PREDICTED: tuliposide A-converting enzyme 2, chloroplastic-like [Phoenix dactylifera]"	34.904	12.362	27.9	6	6	2
TRINITY_DN103447_c2_g1_m.6851	PREDICTED: probable bifunctional methylthioribulose-1-phosphate dehydratase/enolase-phosphatase E1 1 isoform X1 [Amborella trichopoda]	57.762	73.944	14.8	6	10	6
TRINITY_DN103452_c0_g1_m.6866	PREDICTED: protein transport protein SEC31 homolog B-like [Elaeis guineensis]	123.28	224.65	23.4	20	35	20
TRINITY_DN103453_c0_g2_m.6868	PREDICTED: myosin-9 [Phoenix dactylifera]	76.547	52.529	9.8	7	8	7
TRINITY_DN103455_c1_g1_m.6872	probable methyltransferase PMT21 [Ananas comosus]	24.642	6.937	6	1	1	1
TRINITY_DN103460_c0_g1_m.6877	ABC transporter C family member 2-like [Asparagus officinalis]	182.97	15.987	1.8	3	3	3
TRINITY_DN103461_c0_g1_m.6880	PREDICTED: GTPase Era [Capsicum annuum]	52.206	7.3398	1.9	1	1	1
TRINITY_DN103464_c1_g2_m.6886	PREDICTED: histidine-containing phosphotransfer protein 1 [Musa acuminata subsp. malaccensis]	21.874	10.56	9.9	2	2	2
TRINITY_DN103466_c0_g1_m.6888	PREDICTED: importin-5-like [Juglans regia]	122.96	60.749	4.7	5	5	4
TRINITY_DN103480_c0_g1_m.6930	PREDICTED: LOW QUALITY PROTEIN: glutamyl-tRNA(Gln) amidotransferase subunit A [Phoenix dactylifera]	68.453	21.221	5.2	3	3	3
TRINITY_DN103485_c0_g2_m.6939	dipeptidyl-peptidase 5-like isoform X1 [Ananas comosus]	83.347	257.83	40.3	24	35	24
TRINITY_DN103487_c0_g1_m.6943	PREDICTED: probable methyltransferase PMT3 [Phoenix dactylifera]	69.812	35.834	5.4	3	3	3
TRINITY_DN103493_c0_g1_m.6956	PREDICTED: chaperone protein ClpB1-like [Phoenix dactylifera]	111.51	323.31	29.2	24	40	23
TRINITY_DN103494_c3_g1_m.6962	"PREDICTED: DNA repair protein recA homolog 1, chloroplastic isoform X1 [Elaeis guineensis]"	44.979	7.1146	2.9	1	1	1
TRINITY_DN103503_c0_g1_m.6989	"PREDICTED: probable NAD kinase 2, chloroplastic isoform X1 [Phoenix dactylifera]"	113.96	7.1146	1.2	1	1	1
TRINITY_DN103507_c0_g4_m.7000	"frataxin, mitochondrial [Asparagus officinalis]"	22.777	14.747	9.9	2	3	2
TRINITY_DN103508_c2_g2_m.7007	PREDICTED: eukaryotic translation initiation factor 4G-like isoform X1 [Phoenix dactylifera]	208.46	62.26	5.4	9	12	9
TRINITY_DN103512_c1_g2_m.7013	PREDICTED: beta-glucosidase BoGH3B-like isoform X1 [Phoenix dactylifera]	68.562	75.374	10	6	8	6
TRINITY_DN103516_c3_g1_m.7024	"monodehydroascorbate reductase 4, peroxisomal [Ananas comosus]"	51.819	16.612	6.1	3	3	3
TRINITY_DN103525_c1_g2_m.7052	probable alpha-amylase 2 isoform X2 [Ananas comosus]	47.206	7.968	2.4	1	1	1
TRINITY_DN103526_c0_g1_m.7054	PREDICTED: ribosome-binding ATPase YchF isoform X1 [Phoenix dactylifera]	49.13	20.747	7.4	3	4	3
TRINITY_DN103538_c1_g1_m.7071	PREDICTED: protein FLX-like 3 [Phoenix dactylifera]	31.481	109.26	47.5	13	31	13
TRINITY_DN103539_c1_g2_m.7073	"ABC transporter D family member 2, chloroplastic isoform X3 [Asparagus officinalis]"	62.694	17.197	4.6	2	3	2
TRINITY_DN103539_c1_g2_m.7074	"PREDICTED: ABC transporter D family member 2, chloroplastic isoform X2 [Elaeis guineensis]"	20.044	5.8647	5.6	1	1	1
TRINITY_DN103541_c0_g1_m.7077	"glutamyl-tRNA(Gln) amidotransferase subunit B, chloroplastic/mitochondrial [Asparagus officinalis]"	61.844	60.396	10.8	6	8	6
TRINITY_DN103546_c0_g1_m.7087	PREDICTED: glutamine-dependent NAD(+) synthetase [Phoenix dactylifera]	85.85	5.9657	1.2	1	1	1
TRINITY_DN103549_c1_g1_m.7093	AP-1 complex subunit gamma-2-like [Asparagus officinalis]	97.762	31.839	6.1	5	5	5
TRINITY_DN103550_c0_g2_m.7096	PREDICTED: craniofacial development protein 1 isoform X1 [Elaeis guineensis]	23.986	12.654	11.2	2	2	2
TRINITY_DN103555_c1_g1_m.7105	bZIP family transcription factor family protein [Populus trichocarpa]	42.228	6.6425	3	1	1	1
TRINITY_DN103555_c3_g2_m.7107	PREDICTED: glycine-rich RNA-binding protein RZ1C [Musa acuminata subsp. malaccensis]	28.56	36.648	19.6	5	5	5
TRINITY_DN103560_c4_g1_m.7116	PREDICTED: oligouridylate-binding protein 1B-like isoform X1 [Elaeis guineensis]	47.469	13.885	3.2	1	2	1
TRINITY_DN103563_c1_g3_m.7122	"PREDICTED: trigger factor-like protein TIG, Chloroplastic isoform X1 [Phoenix dactylifera]"	60.217	39.126	13.2	6	9	6
TRINITY_DN103573_c0_g4_m.7149	plant/MEB5-like protein [Medicago truncatula]	78.155	11.309	1.5	1	1	1
TRINITY_DN103574_c1_g1_m.7152	PREDICTED: glucosidase 2 subunit beta [Phoenix dactylifera]	76.053	43.963	8.5	6	10	6
TRINITY_DN103576_c16_g4_m.7159	PREDICTED: vacuolar protein-sorting-associated protein 37 homolog 1 isoform X1 [Musa acuminata subsp.malaccensis]	26.722	17.129	13.7	2	2	2
TRINITY_DN103577_c3_g2_m.7163	PREDICTED: cytochrome P450 98A2 [Elaeis guineensis]	59.106	22.907	7.7	4	6	4
TRINITY_DN103579_c0_g1_m.7166	PREDICTED: type I inositol polyphosphate 5-phosphatase 13-like [Elaeis guineensis]	133.65	6.5532	0.9	1	1	1
TRINITY_DN103581_c3_g2_m.7172	"PREDICTED: ATP-dependent zinc metalloprotease FTSH 12, chloroplastic [Phoenix dactylifera]"	114.77	13.442	1.9	2	2	2
TRINITY_DN103585_c0_g1_m.7179	PREDICTED: DEAD-box ATP-dependent RNA helicase 37-like [Phoenix dactylifera]	68.369	126.48	25.7	14	23	13
TRINITY_DN103586_c1_g1_m.7181	PREDICTED: chlorophyll a-b binding protein of LHCII type 1 [Juglans regia]	29.958	244.2	36.2	7	67	4
TRINITY_DN103590_c1_g1_m.7188	PREDICTED: 60S ribosomal protein L18-2 [Elaeis guineensis]	21.07	6.3487	4.8	1	1	1
TRINITY_DN103590_c1_g2_m.7189	PREDICTED: 60S ribosomal protein L18-2 [Elaeis guineensis]	14.712	6.6222	11.9	1	1	1
TRINITY_DN103596_c1_g4_m.7199	LOW QUALITY PROTEIN: F-box protein PP2-B10-like [Asparagus officinalis]	34.588	21.35	10.3	3	4	3
TRINITY_DN103598_c1_g4_m.7201	plant/MOJ9-14 protein [Medicago truncatula]	113.91	13.278	1.8	2	3	2
TRINITY_DN103602_c0_g1_m.7215	"PREDICTED: hexokinase-2, chloroplastic [Elaeis guineensis]"	53.495	10.184	2.6	1	1	1
TRINITY_DN103612_c1_g1_m.7236	PREDICTED: 60S ribosomal protein L4 [Ziziphus jujuba]	45.408	90.499	26.2	11	21	8
TRINITY_DN103612_c1_g1_m.7239	PREDICTED: 40S ribosomal protein S7-like [Musa acuminata subsp. malaccensis]	12.695	17.486	26.1	3	3	3
TRINITY_DN103625_c0_g1_m.7267	PREDICTED: LOW QUALITY PROTEIN: AP-3 complex subunit delta-like [Elaeis guineensis]	108.85	11.941	1.6	1	1	1
TRINITY_DN103631_c0_g2_m.7282	"PREDICTED: glucan endo-1,3-beta-glucosidase-like [Elaeis guineensis]"	42.652	43.484	8.4	2	2	2
TRINITY_DN103634_c1_g8_m.7288	PREDICTED: ubiquitin carboxyl-terminal hydrolase 9-like isoform X1 [Phoenix dactylifera]	103.96	7.5184	1.1	1	1	1
TRINITY_DN103638_c1_g1_m.7296	"PREDICTED: magnesium-chelatase subunit ChlH, chloroplastic [Phoenix dactylifera]"	157.18	20.506	3.1	3	3	3
TRINITY_DN103639_c0_g1_m.7301	PREDICTED: beta-xylosidase/alpha-L-arabinofuranosidase 2 [Elaeis guineensis]	83.031	117.48	19.1	11	23	11
TRINITY_DN103640_c1_g1_m.7303	"PREDICTED: LOW QUALITY PROTEIN: dol-P-Man:Man(6)GlcNAc(2)-PP-Dol alpha-1,2-mannosyltransferase [Phoenix dactylifera]"	66.328	11.042	3.8	2	2	2
TRINITY_DN103663_c0_g1_m.7341	"PREDICTED: DCC family protein At1g52590, chloroplastic [Elaeis guineensis]"	19.424	9.3165	8.6	1	1	1
TRINITY_DN103667_c1_g3_m.7351	PREDICTED: oligouridylate-binding protein 1-like isoform X1 [Nelumbo nucifera]	35.876	16.065	8.9	2	5	1
TRINITY_DN103667_c2_g1_m.7353	PREDICTED: oligouridylate-binding protein 1-like isoform X1 [Musa acuminata subsp. malaccensis]	26.575	52.402	22.7	4	6	3
TRINITY_DN103675_c0_g2_m.7366	PREDICTED: exocyst complex component EXO70A1-like [Phoenix dactylifera]	77.109	14.107	3.1	2	2	2
TRINITY_DN103682_c0_g1_m.7378	PREDICTED: SART-1 family protein DOT2 [Elaeis guineensis]	122.03	12.445	2	2	2	2
TRINITY_DN103685_c1_g1_m.7381	PREDICTED: abscisic acid receptor PYL9-like [Fragaria vesca subsp. vesca]	20.688	16.154	13.7	2	3	2
TRINITY_DN103693_c0_g2_m.7403	flavonol synthase/flavanone 3-hydroxylase-like [Asparagus officinalis]	40.57	45.685	22.7	6	8	6
TRINITY_DN103698_c0_g1_m.7410	PREDICTED: conserved oligomeric Golgi complex subunit 2 [Phoenix dactylifera]	83.027	5.8766	0.9	1	1	1
TRINITY_DN103712_c0_g2_m.7439	"PREDICTED: alpha-glucan phosphorylase, H isozyme [Phoenix dactylifera]"	95.662	166.65	26.3	18	26	15
TRINITY_DN103714_c2_g6_m.7444	calcium-dependent protein kinase 20-like isoform X1 [Asparagus officinalis]	60.369	5.8295	1.3	1	1	1
TRINITY_DN103719_c3_g6_m.7461	uncharacterized protein LOC110113545 [Dendrobium catenatum]	10.506	22.424	32	2	4	2
TRINITY_DN103721_c0_g1_m.7466	lipase class 3 family protein [Populus trichocarpa]	57.278	72.776	16.7	9	19	9
TRINITY_DN103721_c1_g6_m.7469	PREDICTED: adhesive plaque matrix protein-like [Elaeis guineensis]	12.917	6.078	8.6	1	1	1
TRINITY_DN103727_c0_g2_m.7475	PREDICTED: nuclear pore complex protein NUP1 isoform X3 [Elaeis guineensis]	135.57	20.668	2.1	2	2	2
TRINITY_DN103728_c4_g1_m.7477	polyamine oxidase [Ananas comosus]	54.151	323.31	42.7	17	53	17
TRINITY_DN103730_c2_g4_m.7481	PREDICTED: WAS/WASL-interacting protein family member 1 isoform X2 [Vitis vinifera]	17.222	10.706	8.2	1	2	1
TRINITY_DN103734_c0_g1_m.7495	PREDICTED: vacuolar-sorting receptor 3-like [Phoenix dactylifera]	70.477	41.805	9	5	7	5
TRINITY_DN103745_c4_g2_m.7519	"PREDICTED: glucose-6-phosphate 1-dehydrogenase, chloroplastic isoform X1 [Elaeis guineensis]"	66.125	91.963	19.3	10	17	5
TRINITY_DN103752_c0_g1_m.7531	PREDICTED: monosaccharide-sensing protein 2-like [Phoenix dactylifera]	81.235	10.023	3.3	2	4	1
TRINITY_DN103754_c1_g13_m.7535	PREDICTED: FAD-dependent urate hydroxylase [Phoenix dactylifera]	35.095	37.872	18.4	5	6	5
TRINITY_DN103755_c3_g29_m.7542	"PREDICTED: early light-induced protein, chloroplastic-like [Solanum tuberosum]"	13.78	21.429	20	2	4	2
TRINITY_DN103755_c3_g4_m.7544	"PREDICTED: early light-induced protein 1, chloroplastic-like [Phoenix dactylifera]"	13.33	84.28	28.9	3	12	3
TRINITY_DN103757_c0_g1_m.7546	PREDICTED: subtilisin-like protease SBT1.7 [Nelumbo nucifera]	15.393	13.133	12.3	1	1	1
TRINITY_DN103757_c2_g1_m.7551	PREDICTED: subtilisin-like protease SBT1.7 [Elaeis guineensis]	79.843	11.505	2.1	1	1	1
TRINITY_DN103764_c10_g1_m.7567	PREDICTED: probable ubiquitin conjugation factor E4 [Elaeis guineensis]	111.93	36.074	5.4	5	8	5
TRINITY_DN103764_c2_g1_m.7569	vesicle-associated protein 1-3-like [Asparagus officinalis]	13.229	8.2733	18.6	1	1	1
TRINITY_DN103764_c3_g1_m.7570	vesicle-associated protein 1-3-like [Asparagus officinalis]	21.707	13.893	9.8	2	2	2
TRINITY_DN103764_c5_g1_m.7573	"PREDICTED: glucose-1-phosphate adenylyltransferase large subunit 1, chloroplastic-like [Phoenix dactylifera]"	38.452	58.446	28.6	8	16	7
TRINITY_DN103764_c5_g1_m.7574	"PREDICTED: glucose-1-phosphate adenylyltransferase large subunit 1, chloroplastic [Elaeis guineensis]"	23.607	95.732	49.3	8	18	8
TRINITY_DN103764_c9_g1_m.7580	"PREDICTED: peroxiredoxin Q, chloroplastic [Elaeis guineensis]"	23.889	196.54	52.5	12	37	12
TRINITY_DN103771_c0_g1_m.7588	"PREDICTED: dihydrolipoyllysine-residue acetyltransferase component 2 of pyruvate dehydrogenase complex,mitochondrial-like [Phoenix dactylifera]"	57.793	213.3	34	14	33	14
TRINITY_DN103772_c0_g1_m.7590	"PREDICTED: protein ACCUMULATION AND REPLICATION OF CHLOROPLASTS 6, chloroplastic isoform X1 [Elaeis guineensis]"	88.773	18.745	4	3	4	3
TRINITY_DN103776_c8_g1_m.7602	photosystem I reaction center subunit IV A [Zea mays]	15.405	86.856	37.9	3	12	3
TRINITY_DN103787_c0_g1_m.7621	PREDICTED: probable inactive receptor kinase At1g48480 [Elaeis guineensis]	74.953	34.115	7.8	4	6	4
TRINITY_DN103789_c5_g2_m.7630	"PREDICTED: fructose-1,6-bisphosphatase, cytosolic [Ziziphus jujuba]"	44.972	186.39	33.5	12	30	12
TRINITY_DN103791_c0_g3_m.7631	"PREDICTED: imidazole glycerol phosphate synthase hisHF, chloroplastic [Musa acuminata subsp. malaccensis]"	35.515	23.186	11.4	4	6	4
TRINITY_DN103791_c0_g3_m.7632	"PREDICTED: imidazole glycerol phosphate synthase hisHF, chloroplastic [Phoenix dactylifera]"	27.712	15.378	9.5	2	3	2
TRINITY_DN103792_c0_g1_m.7635	PREDICTED: far upstream element-binding protein 2-like [Musa acuminata subsp. malaccensis]	34.2	38.454	18.6	6	8	6
TRINITY_DN103793_c0_g1_m.7637	ATP-dependent DNA helicase 2 subunit KU80 isoform X1 [Asparagus officinalis]	77.765	19.743	5.8	3	4	3
TRINITY_DN103794_c1_g1_m.7639	"PREDICTED: crocetin glucosyltransferase, chloroplastic-like [Phoenix dactylifera]"	52.777	41.232	10.9	6	12	3
TRINITY_DN103794_c2_g2_m.7641	"PREDICTED: crocetin glucosyltransferase, chloroplastic-like [Phoenix dactylifera]"	52.544	18.229	11.5	6	10	3
TRINITY_DN103795_c4_g3_m.7646	"PREDICTED: glycerol-3-phosphate acyltransferase, chloroplastic [Phoenix dactylifera]"	50.522	35.896	10.7	4	4	4
TRINITY_DN103801_c1_g1_m.7659	"PREDICTED: superoxide dismutase [Cu-Zn], chloroplastic [Elaeis guineensis]"	23.082	42.225	19.3	3	9	3
TRINITY_DN103801_c1_g2_m.7661	TLD-domain containing nucleolar protein [Arabidopsis thaliana]	59.714	18.95	5	3	5	3
TRINITY_DN103805_c1_g12_m.7664	PREDICTED: phosphoenolpyruvate carboxykinase [ATP]-like [Phoenix dactylifera]	76.712	26.546	5.6	3	3	3
TRINITY_DN103808_c0_g1_m.7669	PREDICTED: probable receptor-like protein kinase At1g11050 [Phoenix dactylifera]	68.957	7.276	2.4	1	1	1
TRINITY_DN103810_c7_g2_m.7675	PREDICTED: transcription factor VIP1 [Elaeis guineensis]	38.303	20.716	9.4	3	3	3
TRINITY_DN103814_c0_g1_m.7682	PREDICTED: LOW QUALITY PROTEIN: heat shock cognate 70 kDa protein 2-like [Jatropha curcas]	66.676	154.86	49.4	27	99	4
TRINITY_DN103819_c1_g2_m.7690	PREDICTED: dolichyl-diphosphooligosaccharide--protein glycosyltransferase subunit 2-like [Phoenix dactylifera]	77.999	137.48	20.1	12	22	12
TRINITY_DN103822_c0_g4_m.7694	PREDICTED: probable phosphoinositide phosphatase SAC9 [Elaeis guineensis]	182.52	29.447	2.7	5	5	5
TRINITY_DN103828_c6_g1_m.7709	"PREDICTED: allene oxide cyclase, chloroplastic-like [Musa acuminata subsp. malaccensis]"	17.321	98.965	23.9	3	7	3
TRINITY_DN103833_c0_g31_m.7717	PREDICTED: 40S ribosomal protein S2-3-like [Elaeis guineensis]	24.371	67.007	30	7	9	7
TRINITY_DN103840_c4_g1_m.7729	"PREDICTED: hydroxymethylglutaryl-CoA lyase, mitochondrial isoform X3 [Elaeis guineensis]"	45.49	6.327	2.1	1	2	1
TRINITY_DN103851_c0_g1_m.7756	PREDICTED: S-norcoclaurine synthase 1 [Elaeis guineensis]	40.598	78.747	26.6	8	15	8
TRINITY_DN103857_c2_g1_m.7769	"PREDICTED: glutamate dehydrogenase 1, mitochondrial isoform X2 [Elaeis guineensis]"	12.961	8.3904	9.7	1	2	1
TRINITY_DN103857_c4_g1_m.7771	PREDICTED: glutamate dehydrogenase [Musa acuminata subsp. malaccensis]	44.511	102.77	22.4	7	10	7
TRINITY_DN103863_c3_g1_m.7778	helicase with zinc finger protein [Arabidop...	38.402	11.678	6.7	2	2	2
TRINITY_DN103866_c0_g1_m.7782	PREDICTED: hydroxymethylglutaryl-CoA synthase-like [Phoenix dactylifera]	52.601	11.538	4	2	2	2
TRINITY_DN103871_c3_g1_m.7791	UMP-CMP kinase 3-like [Asparagus officinalis]	23.62	31.031	15.5	3	4	3
TRINITY_DN103871_c4_g1_m.7792	PREDICTED: WD repeat-containing protein 48-like [Elaeis guineensis]	83.559	14.674	2.8	2	2	2
TRINITY_DN103884_c1_g2_m.7827	PREDICTED: non-specific phospholipase C1 [Phoenix dactylifera]	42.048	6.9117	7.3	3	4	1
TRINITY_DN103884_c1_g3_m.7829	"PREDICTED: non-specific phospholipase C1, partial [Oryza brachyantha]"	24.429	19.865	13.6	3	3	1
TRINITY_DN103885_c1_g4_m.7830	"naringenin,2-oxoglutarate 3-dioxygenase [Ananas comosus]"	28.294	65.795	25.6	5	5	5
TRINITY_DN103891_c0_g1_m.7844	clustered mitochondria protein-like [Asparagus officinalis]	152.53	22.471	1.9	2	2	2
TRINITY_DN103893_c0_g1_m.7848	PREDICTED: protein PAT1 homolog 1-like [Elaeis guineensis]	88.928	7.3138	2	1	1	1
TRINITY_DN103899_c1_g1_m.7861	"LOW QUALITY PROTEIN: tyrosine--tRNA ligase, chloroplastic/mitochondrial-like [Asparagus officinalis]"	29.594	12.814	9.8	2	2	2
TRINITY_DN103900_c0_g1_m.7864	PREDICTED: protein FAM136A-like [Phoenix dactylifera]	20.206	27.534	26.4	3	3	3
TRINITY_DN103901_c0_g2_m.7865	pirin-like protein [Asparagus officinalis]	21.955	17.852	12.8	2	2	2
TRINITY_DN103902_c0_g4_m.7869	PREDICTED: probable choline kinase 2 [Elaeis guineensis]	33.056	11.89	5.3	2	3	2
TRINITY_DN103908_c1_g1_m.7878	PREDICTED: signal peptidase complex catalytic subunit SEC11A-like isoform X2 [Pyrus x bretschneideri]	20.007	26.41	22.8	4	6	4
TRINITY_DN103914_c0_g1_m.7894	"PREDICTED: RAP domain-containing protein, chloroplastic [Elaeis guineensis]"	74.764	5.9082	1.5	1	1	1
TRINITY_DN103923_c2_g10_m.7912	adenylyltransferase and sulfurtransferase MOCS3-2 [Asparagus officinalis]	37.622	12.064	4.6	2	2	2
TRINITY_DN103927_c1_g2_m.7921	PREDICTED: nuclear pore complex protein NUP155 [Elaeis guineensis]	161.6	27.406	2.7	4	4	4
TRINITY_DN103929_c0_g2_m.7923	PREDICTED: ABC transporter C family member 8 [Elaeis guineensis]	170.86	5.7981	0.5	1	1	1
TRINITY_DN103934_c0_g5_m.7928	"carboxyl-terminal-processing peptidase 2, chloroplastic isoform X2 [Ananas comosus]"	27.338	32.674	20.5	3	4	3
TRINITY_DN103943_c1_g1_m.7942	PREDICTED: ubiquitin domain-containing protein DSK2a [Ricinus communis]	29.183	14.457	9.1	2	2	2
TRINITY_DN103943_c2_g2_m.7944	PREDICTED: ubiquitin domain-containing protein DSK2a [Ricinus communis]	59.386	108.93	19.3	7	8	7
TRINITY_DN103948_c3_g1_m.7952	PREDICTED: expansin-like A2 [Musa acuminata subsp. malaccensis]	14.437	14.874	12.5	2	4	2
TRINITY_DN103950_c1_g1_m.7954	PREDICTED: probable carboxylesterase 15 [Elaeis guineensis]	37.153	21.306	10.4	3	3	3
TRINITY_DN103953_c0_g1_m.7960	PREDICTED: glutaredoxin-C8 [Musa acuminata subsp. malaccensis]	15.073	36.544	24.1	4	9	4
TRINITY_DN103957_c3_g4_m.7969	aminopeptidase (DUF3754) [Arabidopsis thaliana]	57.366	25.531	7	3	3	3
TRINITY_DN103970_c0_g1_m.7990	"D-amino-acid transaminase, chloroplastic-like [Ananas comosus]"	24.828	33.739	20.6	3	4	3
TRINITY_DN103974_c0_g1_m.7997	"PREDICTED: alpha-glucan water dikinase, chloroplastic isoform X1 [Elaeis guineensis]"	165.95	128.27	11.4	15	19	15
TRINITY_DN103980_c0_g1_m.8005	DNA binding protein [Arabidopsis thaliana]	165.61	6.5286	0.7	1	1	1
TRINITY_DN103986_c1_g1_m.8014	"PREDICTED: phytoene dehydrogenase, chloroplastic/chromoplastic isoform X1 [Elaeis guineensis]"	65.621	75.197	16	8	11	8
TRINITY_DN103992_c1_g3_m.8028	PREDICTED: spermatogenesis-associated protein 20 [Phoenix dactylifera]	89.899	19.107	3.1	3	4	3
TRINITY_DN103993_c1_g1_m.8033	branched-chain-amino-acid aminotransferase-like protein 2 isoform X1 [Ananas comosus]	62.772	44.177	13	7	9	7
TRINITY_DN103996_c0_g1_m.8040	PREDICTED: polyadenylation and cleavage factor homolog 4-like isoform X2 [Phoenix dactylifera]	120.85	11.941	1.4	1	1	1
TRINITY_DN103997_c0_g2_m.8041	PREDICTED: titin-like isoform X1 [Gossypium hirsutum]	131.4	234.77	24.7	26	42	26
TRINITY_DN104004_c0_g1_m.8055	"PREDICTED: isoleucine--tRNA ligase, chloroplastic/mitochondrial isoform X1 [Phoenix dactylifera]"	125.8	31.287	4.8	4	4	4
TRINITY_DN104008_c1_g1_m.8057	"PREDICTED: chaperone protein ClpD2, chloroplastic [Elaeis guineensis]"	103.09	39.698	6.8	6	7	6
TRINITY_DN104013_c1_g1_m.8068	PREDICTED: 3-oxoacyl-[acyl-carrier-protein] reductase FabG-like [Phoenix dactylifera]	33.106	25.998	12.6	3	4	3
TRINITY_DN104019_c0_g1_m.8083	PREDICTED: protein STABILIZED1 [Elaeis guineensis]	115.37	14.199	2.1	2	2	2
TRINITY_DN104029_c0_g1_m.8100	synaptonemal complex protein 1 isoform X4 [Asparagus officinalis]	58.324	5.9232	1.4	1	2	1
TRINITY_DN104031_c5_g1_m.8105	PREDICTED: serine/threonine-protein kinase EDR1-like [Elaeis guineensis]	111.03	11.589	1.4	1	1	1
TRINITY_DN104035_c3_g2_m.8116	"PREDICTED: bifunctional L-3-cyanoalanine synthase/cysteine synthase 1, mitochondrial [Elaeis guineensis]"	41.278	56.805	21.4	7	15	6
TRINITY_DN104035_c4_g2_m.8118	PREDICTED: pentatricopeptide repeat-containing protein At4g38150-like [Phoenix dactylifera]	46.399	6.1021	1.9	1	1	1
TRINITY_DN104036_c0_g1_m.8120	PREDICTED: germin-like protein 5-1 [Elaeis guineensis]	10.961	8.2203	17.6	2	4	1
TRINITY_DN104036_c0_g2_m.8121	PREDICTED: germin-like protein 5-1 [Elaeis guineensis]	13.527	25.622	22.4	3	6	2
TRINITY_DN104037_c1_g1_m.8126	PREDICTED: clathrin heavy chain 1-like [Brassica oleracea var. oleracea]	11.084	18.799	22.5	1	1	1
TRINITY_DN104037_c3_g1_m.8129	PREDICTED: clathrin heavy chain 1-like [Elaeis guineensis]	193.24	323.31	27.4	41	76	37
TRINITY_DN104040_c0_g1_m.8137	PREDICTED: methyl-CpG-binding domain-containing protein 11-like [Nelumbo nucifera]	47.313	18.491	6.9	2	2	2
TRINITY_DN104041_c0_g1_m.8138	PREDICTED: probable methyltransferase PMT17 isoform X2 [Elaeis guineensis]	73.248	23.876	5.2	3	3	3
TRINITY_DN104044_c0_g2_m.8148	"dihydropyrimidine dehydrogenase (NADP(+)), chloroplastic [Ananas comosus]"	46.214	84.934	19.9	8	13	8
TRINITY_DN104046_c0_g1_m.8153	"PREDICTED: lysine--tRNA ligase, chloroplastic/mitochondrial [Elaeis guineensis]"	66.288	12.653	4	2	2	2
TRINITY_DN104048_c2_g3_m.8157	PREDICTED: protein RAE1-like [Phoenix dactylifera]	38.696	59.55	11.8	3	4	3
TRINITY_DN104049_c3_g3_m.8161	nitrile-specifier protein 5 [Ananas comosus]	34.894	142.99	45.1	11	16	11
TRINITY_DN104053_c0_g2_m.8172	"PREDICTED: glutamyl-tRNA(Gln) amidotransferase subunit A, chloroplastic/mitochondrial [Phoenix dactylifera]"	25.643	33.268	20.3	4	5	4
TRINITY_DN104055_c0_g5_m.8179	PREDICTED: eukaryotic translation initiation factor 5-like [Elaeis guineensis]	38.7	14.505	6.3	2	3	2
TRINITY_DN104063_c0_g2_m.8197	PREDICTED: protein ILITYHIA [Elaeis guineensis]	287.81	113.84	5.7	14	19	14
TRINITY_DN104074_c0_g1_m.8232	PREDICTED: 10 kDa chaperonin-like [Gossypium hirsutum]	51.252	6.069	2.2	1	4	1
TRINITY_DN104076_c0_g3_m.8233	PREDICTED: 2-alkenal reductase (NADP(+)-dependent) isoform X2 [Elaeis guineensis]	12.085	7.0558	8.3	1	2	1
TRINITY_DN104076_c1_g4_m.8234	PREDICTED: phospholipase SGR2 isoform X1 [Phoenix dactylifera]	108.49	8.6172	1.5	1	1	1
TRINITY_DN104081_c0_g5_m.8247	PREDICTED: caldesmon [Musa acuminata subsp. malaccensis]	12.995	6.6811	9.7	1	1	1
TRINITY_DN104084_c1_g1_m.8251	"PREDICTED: bifunctional aspartokinase/homoserine dehydrogenase 1, chloroplastic-like isoform X1 [Phoenix dactylifera]"	77.967	66.533	10.4	6	8	6
TRINITY_DN104084_c1_g1_m.8252	"PREDICTED: bifunctional aspartokinase/homoserine dehydrogenase 1, chloroplastic-like isoform X3 [Phoenix dactylifera]"	30.386	50.697	28.7	7	10	7
TRINITY_DN104085_c0_g1_m.8253	PREDICTED: serpin-ZX-like [Jatropha curcas]	15.677	44.225	32.9	4	6	2
TRINITY_DN104085_c0_g2_m.8254	PREDICTED: serpin-ZXA-like [Phoenix dactylifera]	31.325	164.27	32.2	8	19	6
TRINITY_DN104086_c0_g3_m.8258	PREDICTED: ATPase family AAA domain-containing protein 1-A isoform X6 [Phoenix dactylifera]	45.892	6.6745	2.5	1	1	1
TRINITY_DN104087_c0_g3_m.8260	alpha/beta fold hydrolase [Medicago truncatula]	42.213	11.49	4.3	2	2	2
TRINITY_DN104093_c0_g6_m.8272	PREDICTED: binding partner of ACD11 1 [Phoenix dactylifera]	24.229	5.9077	6.3	1	1	1
TRINITY_DN104100_c3_g3_m.8289	PITH domain-containing protein At3g04780 [Asparagus officinalis]	25.059	17.502	11.7	2	5	2
TRINITY_DN104108_c1_g1_m.8306	PREDICTED: protein transport protein SEC23 [Phoenix dactylifera]	84.27	106.23	18.1	11	13	11
TRINITY_DN104118_c0_g1_m.8326	PREDICTED: protein AUXIN RESPONSE 4 isoform X1 [Elaeis guineensis]	52.61	14.352	4.4	2	2	2
TRINITY_DN104123_c1_g1_m.8333	PREDICTED: ATP-citrate synthase alpha chain protein 2 [Solanum tuberosum]	46.563	50.716	17.7	7	10	7
TRINITY_DN104125_c6_g1_m.8338	PREDICTED: protein YIF1B-B-like [Phoenix dactylifera]	35.179	13.611	8.7	2	2	2
TRINITY_DN104125_c6_g2_m.8339	"PREDICTED: 54S ribosomal protein L37, mitochondrial [Sesamum indicum]"	14.685	6.9986	8.3	1	1	1
TRINITY_DN104125_c6_g3_m.8341	"PREDICTED: tryptophan--tRNA ligase, cytoplasmic [Phoenix dactylifera]"	46.237	58.251	16.9	6	6	6
TRINITY_DN104126_c0_g5_m.8343	mitotic checkpoint protein BUB3.1 [Ananas comosus]	36.291	39.535	16.8	4	4	4
TRINITY_DN104128_c1_g1_m.8348	PREDICTED: ubiquitin-activating enzyme E1 1-like [Phoenix dactylifera]	119.47	243.39	22.4	22	32	20
TRINITY_DN104135_c3_g2_m.8360	PREDICTED: symplekin [Capsicum annuum]	141.18	12.104	1.8	2	2	2
TRINITY_DN104144_c3_g2_m.8386	peroxiredoxin-2C-like [Ananas comosus]	17.439	14.473	15.7	2	2	2
TRINITY_DN104147_c0_g1_m.8391	PREDICTED: 30S ribosomal protein S1-like isoform X1 [Phoenix dactylifera]	56.858	7.0917	2.6	1	1	1
TRINITY_DN104154_c0_g6_m.8402	PREDICTED: NHL repeat-containing protein 2 isoform X1 [Phoenix dactylifera]	109.15	125.54	13.9	11	14	11
TRINITY_DN104160_c9_g3_m.8416	PREDICTED: protein ETHYLENE-INSENSITIVE 2 isoform X1 [Elaeis guineensis]	140.94	7.2955	0.9	1	1	1
TRINITY_DN104169_c1_g3_m.8429	"1,2-dihydroxy-3-keto-5-methylthiopentene dioxygenase 2 [Ananas comosus]"	23.081	69.909	32.7	7	15	7
TRINITY_DN104174_c0_g1_m.8431	START-2 domain protein [Medicago truncatula]	64.613	6.1311	1.2	1	1	1
TRINITY_DN104176_c8_g1_m.8436	PREDICTED: adenosylhomocysteinase-like [Phoenix dactylifera]	55.933	292.23	42.1	18	52	8
TRINITY_DN104181_c4_g1_m.8445	"PREDICTED: 3-hydroxyisobutyryl-CoA hydrolase-like protein 2, mitochondrial [Elaeis guineensis]"	45.096	11.258	5.2	2	2	2
TRINITY_DN104181_c4_g1_m.8446	cell wall integrity/stress response component [Arabidopsis thaliana]	24.746	28.877	12.7	4	8	4
TRINITY_DN104186_c4_g1_m.8458	PREDICTED: transmembrane 9 superfamily member 7-like isoform X2 [Elaeis guineensis]	62.602	36.734	9.6	6	6	5
TRINITY_DN104191_c0_g1_m.8466	PREDICTED: trafficking protein particle complex subunit 8 [Phoenix dactylifera]	146.07	17.694	2.1	3	3	3
TRINITY_DN104197_c0_g2_m.8476	PREDICTED: peptide-N4-(N-acetyl-beta-glucosaminyl)asparagine amidase A [Elaeis guineensis]	66.858	59.726	11.6	7	8	7
TRINITY_DN104206_c2_g2_m.8491	"PREDICTED: calcium-transporting ATPase 4, endoplasmic reticulum-type-like [Elaeis guineensis]"	115.75	139.01	15.3	14	16	14
TRINITY_DN104207_c5_g1_m.8495	PREDICTED: 22.0 kDa class IV heat shock protein [Theobroma cacao]	21.159	49.943	25.4	3	5	3
TRINITY_DN104208_c0_g7_m.8497	"PREDICTED: protoporphyrinogen oxidase, mitochondrial isoform X2 [Phoenix dactylifera]"	51.673	54.296	10.8	4	8	3
TRINITY_DN104209_c1_g1_m.8500	"PREDICTED: probable sodium/metabolite cotransporter BASS2, chloroplastic [Brachypodium distachyon]"	17.201	6.3767	6.2	1	1	1
TRINITY_DN104211_c1_g1_m.8502	PREDICTED: THO complex subunit 2-like isoform X1 [Phoenix dactylifera]	205.85	13.822	1.2	2	2	2
TRINITY_DN104218_c1_g7_m.8515	thiamine monophosphate synthase [Medicago truncatula]	33.004	6.3469	3.2	1	1	1
TRINITY_DN104221_c3_g1_m.8521	PREDICTED: serine hydroxymethyltransferase 7 [Phoenix dactylifera]	64.463	11.309	4.1	2	2	2
TRINITY_DN104225_c2_g2_m.8531	PREDICTED: 5'-3' exoribonuclease 3-like [Phoenix dactylifera]	108.43	8.5071	1.5	1	1	1
TRINITY_DN104230_c0_g4_m.8543	"PREDICTED: CBS domain-containing protein CBSX1, chloroplastic [Elaeis guineensis]"	25.35	7.146	4.3	1	1	1
TRINITY_DN104232_c1_g1_m.8548	plant/protein [Arabidopsis thaliana]	20.997	7.3573	5.3	1	2	1
TRINITY_DN104233_c0_g1_m.8550	GYF domain-containing protein [Arabidopsis lyrata subsp. lyrata]	183.67	19.273	2	3	3	3
TRINITY_DN104234_c0_g4_m.8553	PREDICTED: clavaminate synthase-like protein At3g21360 [Elaeis guineensis]	19.332	44.936	32	6	11	6
TRINITY_DN104234_c0_g8_m.8556	PREDICTED: clavaminate synthase-like protein At3g21360 [Phoenix dactylifera]	14.412	8.3164	9.2	1	2	1
TRINITY_DN104236_c4_g3_m.8561	PREDICTED: probable protein phosphatase 2C 66 [Phoenix dactylifera]	41.743	8.5142	3.7	1	1	1
TRINITY_DN104242_c2_g1_m.8576	"PREDICTED: ABC transporter B family member 25, mitochondrial-like isoform X1 [Elaeis guineensis]"	83.536	65.356	12.6	8	12	8
TRINITY_DN104243_c0_g3_m.8577	EH domain-containing protein 1 [Ananas comosus]	64.46	31.658	8.3	5	8	5
TRINITY_DN104246_c2_g2_m.8588	"PREDICTED: pyridoxal reductase, chloroplastic [Elaeis guineensis]"	12.27	13.393	13	1	1	1
TRINITY_DN104248_c0_g1_m.8592	"PREDICTED: 3-dehydroquinate synthase, chloroplastic-like [Nelumbo nucifera]"	48.105	69.157	18.6	7	13	7
TRINITY_DN104260_c0_g4_m.8608	PREDICTED: probable flavin-containing monooxygenase 1 [Elaeis guineensis]	27.527	6.4626	4.5	1	1	1
TRINITY_DN104272_c6_g2_m.8627	"PREDICTED: peptidyl-prolyl cis-trans isomerase CYP37, chloroplastic isoform X1 [Elaeis guineensis]"	51.188	66.921	21.4	10	13	10
TRINITY_DN104276_c0_g1_m.8635	PREDICTED: NADPH:quinone oxidoreductase-like [Elaeis guineensis]	22.458	7.2515	7.9	1	1	1
TRINITY_DN104282_c1_g3_m.8652	"PREDICTED: probable 4-hydroxy-tetrahydrodipicolinate reductase 1, chloroplastic [Phoenix dactylifera]"	41.923	7.5153	2.4	1	2	1
TRINITY_DN104283_c2_g1_m.8656	PREDICTED: phosphomannomutase/phosphoglucomutase [Theobroma cacao]	67.199	46.621	12.3	7	7	7
TRINITY_DN104287_c0_g1_m.8662	PREDICTED: putative amidohydrolase YtcJ isoform X1 [Phoenix dactylifera]	25.142	48.889	20	3	7	2
TRINITY_DN104287_c0_g5_m.8663	PREDICTED: putative amidohydrolase YtcJ isoform X2 [Phoenix dactylifera]	44.32	28.933	9.9	4	5	3
TRINITY_DN104288_c5_g2_m.8671	villin-2 [Ananas comosus]	84.196	158.02	23.4	15	25	15
TRINITY_DN104289_c4_g1_m.8672	"PREDICTED: succinate dehydrogenase subunit 5, mitochondrial isoform X2 [Elaeis guineensis]"	27.587	107.77	34.7	6	13	6
TRINITY_DN104290_c0_g1_m.8676	PREDICTED: callose synthase 9 [Elaeis guineensis]	218.48	26.963	2.1	4	4	3
TRINITY_DN104293_c0_g1_m.8678	PREDICTED: heat shock 70 kDa protein 17 [Phoenix dactylifera]	100.55	19.002	2.8	3	3	3
TRINITY_DN104296_c0_g2_m.8684	"PREDICTED: probable cadmium/zinc-transporting ATPase HMA1, chloroplastic [Musa acuminata subsp. malaccensis]"	67.973	58.781	15.1	8	9	8
TRINITY_DN104298_c2_g3_m.8692	"ABC transporter B family member 26, chloroplastic isoform X2 [Asparagus officinalis]"	28.675	6.1803	3.1	1	1	1
TRINITY_DN104308_c1_g2_m.8715	PREDICTED: zinc finger protein GIS2-like [Musa acuminata subsp. malaccensis]	27.625	21.79	14.3	3	4	3
TRINITY_DN104312_c1_g3_m.8720	PREDICTED: probable glutamate carboxypeptidase 2 [Theobroma cacao]	58.802	97.19	13.1	4	5	4
TRINITY_DN104312_c1_g3_m.8721	probable glutamate carboxypeptidase 2 [Asparagus officinalis]	22.939	24.033	19.8	3	4	3
TRINITY_DN104317_c0_g2_m.8733	PREDICTED: U1 small nuclear ribonucleoprotein 70 kDa-like [Phoenix dactylifera]	42.309	19.237	6.4	3	3	3
TRINITY_DN104317_c0_g2_m.8736	PREDICTED: U1 small nuclear ribonucleoprotein 70 kDa-like [Phoenix dactylifera]	22.516	6.716	4.6	1	1	1
TRINITY_DN104318_c3_g7_m.8741	"PREDICTED: phytochromobilin:ferredoxin oxidoreductase, chloroplastic isoform X2 [Elaeis guineensis]"	36.666	27.606	15.7	4	5	4
TRINITY_DN104328_c1_g1_m.8757	xanthine dehydrogenase-like [Asparagus officinalis]	139.42	11.696	1.6	2	2	2
TRINITY_DN104337_c2_g1_m.8774	"PREDICTED: alanine--tRNA ligase, chloroplastic/mitochondrial isoform X1 [Elaeis guineensis]"	111.24	38.113	4.3	3	3	3
TRINITY_DN104344_c3_g3_m.8783	"PREDICTED: triosephosphate isomerase, cytosolic [Sesamum indicum]"	20.022	55.074	25.8	4	13	2
TRINITY_DN104344_c3_g4_m.8784	"PREDICTED: triosephosphate isomerase, cytosolic [Ziziphus jujuba]"	27.153	174.32	42.7	9	39	7
TRINITY_DN104349_c0_g1_m.8796	"PREDICTED: calcium sensing receptor, chloroplastic isoform X1 [Citrus sinensis]"	77.731	83.13	12.9	7	12	7
TRINITY_DN104350_c0_g2_m.8798	PREDICTED: chalcone synthase 3-like [Brassica oleracea var. oleracea]	46.326	51.902	13.6	5	8	5
TRINITY_DN104351_c2_g2_m.8804	"PREDICTED: peroxisomal 2,4-dienoyl-CoA reductase [Phoenix dactylifera]"	31.792	26.598	10.8	3	5	3
TRINITY_DN104359_c0_g3_m.8827	"PREDICTED: probable phosphoribosylformylglycinamidine synthase, chloroplastic/mitochondrial [Elaeis guineensis]"	155.09	179.81	13.3	17	24	17
TRINITY_DN104372_c2_g2_m.8863	scopoletin glucosyltransferase-like [Asparagus officinalis]	54.029	59.677	14.2	7	9	7
TRINITY_DN104372_c2_g4_m.8865	scopoletin glucosyltransferase-like [Asparagus officinalis]	53.242	7.1468	2.1	1	2	1
TRINITY_DN104376_c0_g2_m.8874	LOW QUALITY PROTEIN: guanylate-binding protein 3 [Asparagus officinalis]	120.44	26.271	7.7	7	8	4
TRINITY_DN104378_c0_g1_m.8883	PREDICTED: beta-adaptin-like protein A [Phoenix dactylifera]	97.086	12.8	2.1	2	3	2
TRINITY_DN104386_c4_g1_m.8899	"PREDICTED: soluble inorganic pyrophosphatase 6, chloroplastic-like [Musa acuminata subsp. malaccensis]"	33.038	103.53	26.4	8	14	8
TRINITY_DN104386_c5_g2_m.8901	nuclear pore complex protein NUP107 isoform X2 [Asparagus officinalis]	123.25	6.2017	1.2	1	1	1
TRINITY_DN104387_c0_g1_m.8902	PREDICTED: cytochrome P450 71A1-like isoform X2 [Phoenix dactylifera]	57.136	55.64	12.7	5	6	5
TRINITY_DN104397_c0_g1_m.8911	"PREDICTED: endo-1,4-beta-xylanase A-like [Malus domestica]"	125.61	12.82	1.9	2	2	2
TRINITY_DN104398_c3_g1_m.8914	"PREDICTED: GDP-mannose 3,5-epimerase 2 [Elaeis guineensis]"	42.742	108.05	29.6	9	18	9
TRINITY_DN104399_c0_g1_m.8916	PREDICTED: exocyst complex component 5 [Elaeis guineensis]	90.222	43.706	7.8	6	9	6
TRINITY_DN104401_c0_g1_m.8921	PREDICTED: LOW QUALITY PROTEIN: exportin-4-like [Elaeis guineensis]	45.248	8.0179	3.2	1	1	1
TRINITY_DN104404_c0_g1_m.8925	PREDICTED: cleavage and polyadenylation specificity factor subunit 1 isoform X2 [Phoenix dactylifera]	160.71	46.83	5.1	7	9	7
TRINITY_DN104408_c1_g8_m.8933	"PREDICTED: aspartate--tRNA ligase, chloroplastic/mitochondrial [Phoenix dactylifera]"	69.262	37.755	7.9	5	5	5
TRINITY_DN104433_c0_g6_m.8986	PREDICTED: golgin candidate 5-like isoform X1 [Elaeis guineensis]	108.18	26.1	4.4	4	4	4
TRINITY_DN104433_c0_g9_m.8992	PREDICTED: vesicle-associated membrane protein 711 [Amborella trichopoda]	29.662	27.943	16.9	4	7	4
TRINITY_DN104453_c0_g1_m.9041	PREDICTED: tetratricopeptide repeat protein SKI3 [Phoenix dactylifera]	100.21	8.0878	1.5	1	1	1
TRINITY_DN104453_c0_g1_m.9042	PREDICTED: tetratricopeptide repeat protein SKI3 [Phoenix dactylifera]	36.629	5.9888	3	1	1	1
TRINITY_DN104461_c2_g1_m.9051	probable xyloglucan endotransglucosylase/hydrolase protein 33 [Asparagus officinalis]	34.925	26.186	13	4	4	4
TRINITY_DN104465_c3_g2_m.9064	E3 ubiquitin-protein ligase UPL1-like [Asparagus officinalis]	405.4	158.21	6.2	21	25	21
TRINITY_DN104476_c0_g3_m.9082	ARM repeat protein [Medicago truncatula]	48.472	6.4286	2.3	1	1	1
TRINITY_DN104477_c0_g1_m.9084	PREDICTED: probable AMP deaminase [Elaeis guineensis]	100.62	74.457	11.2	9	11	9
TRINITY_DN104481_c0_g11_m.9096	PREDICTED: 26S protease regulatory subunit 8 homolog A [Elaeis guineensis]	36.601	145.7	47.9	13	26	10
TRINITY_DN104481_c0_g3_m.9100	PREDICTED: 26S protease regulatory subunit 8 homolog B-like [Camelina sativa]	14.683	14.53	30.7	4	6	1
TRINITY_DN104483_c0_g1_m.9103	"PREDICTED: LOW QUALITY PROTEIN: polyribonucleotide nucleotidyltransferase 2, mitochondrial [Phoenix dactylifera]"	108.06	7.5812	1.1	1	2	1
TRINITY_DN104485_c0_g2_m.9108	PREDICTED: alpha-glucosidase 2 isoform X3 [Phoenix dactylifera]	122.17	64.986	9	9	13	9
TRINITY_DN104499_c1_g1_m.9139	PREDICTED: serine/threonine-protein kinase PBS1 [Nelumbo nucifera]	52.282	17.397	4.9	3	4	1
TRINITY_DN104512_c4_g4_m.9166	"probable tocopherol O-methyltransferase, chloroplastic [Ananas comosus]"	25.202	57.377	26	4	11	4
TRINITY_DN104516_c3_g1_m.9174	PREDICTED: lysosomal Pro-X carboxypeptidase-like isoform X1 [Phoenix dactylifera]	58.25	61.496	12	5	7	5
TRINITY_DN104518_c1_g4_m.9178	PREDICTED: WD repeat-containing protein 91 isoform X4 [Elaeis guineensis]	73.356	7.3325	1.7	1	1	1
TRINITY_DN104520_c0_g1_m.9181	probable inactive purple acid phosphatase 27 [Asparagus officinalis]	72.04	24.67	5.9	4	4	4
TRINITY_DN104524_c2_g1_m.9191	PREDICTED: peptidyl-prolyl cis-trans isomerase CYP22 [Nelumbo nucifera]	21.995	27.764	27.5	4	7	4
TRINITY_DN104533_c0_g2_m.9214	PREDICTED: villin-5-like [Elaeis guineensis]	107.44	129.32	17	16	27	16
TRINITY_DN104548_c1_g2_m.9249	PREDICTED: terpene synthase 10 [Musa acuminata subsp. malaccensis]	47.627	7.6649	3.2	1	1	1
TRINITY_DN104550_c2_g2_m.9253	alpha/beta-hydrolase superfamily protein [Medicago truncatula]	17.783	6.6596	7.3	1	1	1
TRINITY_DN104562_c1_g3_m.9283	PREDICTED: cytochrome P450 71A1-like isoform X1 [Phoenix dactylifera]	36.04	12.645	6.1	2	3	2
TRINITY_DN104562_c1_g8_m.9285	PREDICTED: cytochrome P450 71A1-like isoform X1 [Phoenix dactylifera]	20.987	5.9324	4.9	1	1	1
TRINITY_DN104567_c6_g1_m.9296	protein ROOT HAIR DEFECTIVE 3-like [Asparagus officinalis]	93.139	152.88	17.2	10	13	10
TRINITY_DN104573_c3_g1_m.9312	PREDICTED: branchpoint-bridging protein-like [Elaeis guineensis]	64.668	16.193	4.5	2	3	2
TRINITY_DN104578_c2_g2_m.9321	PREDICTED: serine/threonine-protein phosphatase BSL2 homolog [Musa acuminata subsp. malaccensis]	105.98	60.955	9.7	7	9	6
TRINITY_DN104579_c0_g1_m.9323	PREDICTED: protein DETOXIFICATION 33-like [Elaeis guineensis]	55.375	6.1263	2.7	1	1	1
TRINITY_DN104586_c5_g1_m.9337	"PREDICTED: probable DNA gyrase subunit A, chloroplastic/mitochondrial isoform X2 [Elaeis guineensis]"	103.01	32.657	2.8	2	2	2
TRINITY_DN104599_c2_g1_m.9357	thionin-like protein [Arabidopsis thaliana]	14.026	20.947	27.8	3	4	3
TRINITY_DN104605_c0_g1_m.9370	PREDICTED: COP9 signalosome complex subunit 3 [Phoenix dactylifera]	53.518	31.623	6.6	2	3	2
TRINITY_DN104617_c0_g2_m.9385	PREDICTED: probable serine protease EDA2 isoform X1 [Phoenix dactylifera]	58.78	106.96	19.2	9	15	9
TRINITY_DN104619_c0_g1_m.9397	PREDICTED: protein TSS [Phoenix dactylifera]	217.24	72.237	4	6	7	6
TRINITY_DN104621_c3_g1_m.9406	PREDICTED: bZIP transcription factor TRAB1 isoform X1 [Elaeis guineensis]	42.718	8.7588	3.7	1	1	1
TRINITY_DN104627_c3_g3_m.9418	Thioredoxin superfamily protein [Zea mays]	29.221	85.503	31.8	6	11	6
TRINITY_DN104634_c0_g1_m.9429	PREDICTED: CCR4-NOT transcription complex subunit 1-like isoform X3 [Phoenix dactylifera]	248.62	45.551	2.4	4	4	4
TRINITY_DN104646_c0_g1_m.9464	PREDICTED: (-)-alpha-terpineol synthase-like [Vitis vinifera]	25.308	13.02	8.6	1	1	1
TRINITY_DN104646_c0_g1_m.9466	PREDICTED: terpene synthase 10-like [Musa acuminata subsp. malaccensis]	24.373	13.135	9.3	2	2	2
TRINITY_DN104650_c0_g1_m.9473	PREDICTED: tubulin--tyrosine ligase-like protein 12 [Phoenix dactylifera]	99.063	23.145	4.3	3	5	3
TRINITY_DN104654_c1_g1_m.9481	PREDICTED: pyrophosphate-energized vacuolar membrane proton pump [Elaeis guineensis]	42.95	43.176	9.4	6	15	5
TRINITY_DN104654_c1_g1_m.9482	pyrophosphate-energized vacuolar membrane proton pump [Asparagus officinalis]	38.927	121.62	23.9	8	20	8
TRINITY_DN104656_c0_g7_m.9485	"PREDICTED: histidinol dehydrogenase, chloroplastic isoform X2 [Elaeis guineensis]"	44.089	60.821	20.2	9	10	9
TRINITY_DN104657_c1_g1_m.9490	PREDICTED: protein PLASTID MOVEMENT IMPAIRED 1 [Elaeis guineensis]	90.384	7.2527	1.3	1	1	1
TRINITY_DN104658_c1_g1_m.9493	"PREDICTED: protease Do-like 2, chloroplastic [Elaeis guineensis]"	67.08	18.354	5.2	3	4	3
TRINITY_DN104661_c3_g1_m.9500	PREDICTED: traB domain-containing protein [Musa acuminata subsp. malaccensis]	48.001	18.937	7.5	2	2	2
TRINITY_DN104662_c1_g1_m.9503	PREDICTED: FT-interacting protein 1-like [Elaeis guineensis]	111.8	50.67	5.1	4	5	4
TRINITY_DN104664_c0_g26_m.9514	PREDICTED: caffeoyl-CoA O-methyltransferase-like isoform X1 [Elaeis guineensis]	11.488	7.8603	63	6	12	1
TRINITY_DN104664_c0_g9_m.9517	PREDICTED: caffeoyl-CoA O-methyltransferase-like [Elaeis guineensis]	16.073	78.559	44.7	6	14	0
TRINITY_DN104669_c0_g1_m.9525	5-methyltetrahydropteroyltriglutamate--homocysteine methyltransferase 2-like [Ananas comosus]	87.654	323.31	35.4	24	64	16
TRINITY_DN104674_c3_g1_m.9532	"PREDICTED: uncharacterized aarF domain-containing protein kinase At4g31390, chloroplastic isoform X1[Elaeis guineensis]"	81.047	47.866	9.2	6	7	6
TRINITY_DN104679_c0_g1_m.9548	"PREDICTED: probable glutamyl endopeptidase, chloroplastic [Phoenix dactylifera]"	108.82	171.9	18.8	13	24	13
TRINITY_DN104686_c0_g1_m.9558	"PREDICTED: 28 kDa ribonucleoprotein, chloroplastic [Phoenix dactylifera]"	32.011	97.444	27.9	8	13	6
TRINITY_DN104692_c0_g5_m.9570	"proline--tRNA ligase, chloroplastic/mitochondrial isoform X1 [Asparagus officinalis]"	16.284	27.681	19.7	2	2	2
TRINITY_DN104692_c0_g7_m.9575	"proline--tRNA ligase, chloroplastic/mitochondrial-like isoform X2 [Asparagus officinalis]"	12.711	16.218	19	2	2	2
TRINITY_DN104701_c0_g1_m.9580	"PREDICTED: copper-transporting ATPase PAA1, chloroplastic [Musa acuminata subsp. malaccensis]"	101.67	18.875	3.2	3	4	3
TRINITY_DN104704_c7_g8_m.9588	"PREDICTED: ferredoxin--nitrite reductase, chloroplastic [Musa acuminata subsp. malaccensis]"	67.695	30.01	7.6	5	5	5
TRINITY_DN104708_c1_g1_m.9594	"PREDICTED: 2,3-dimethylmalate lyase [Phoenix dactylifera]"	53.915	187.96	37.6	14	32	14
TRINITY_DN104711_c4_g1_m.9600	PREDICTED: beta-glucosidase 18-like [Musa acuminata subsp. malaccensis]	56.151	33.498	9.1	5	8	5
TRINITY_DN104721_c0_g1_m.9614	PREDICTED: alpha-xylosidase 1 [Musa acuminata subsp. malaccensis]	102.65	54.949	5.2	4	6	4
TRINITY_DN104723_c2_g6_m.9618	PREDICTED: DEAD-box ATP-dependent RNA helicase 10 [Elaeis guineensis]	40.701	6.1597	3.5	1	1	1
TRINITY_DN104724_c2_g6_m.9620	PREDICTED: two pore calcium channel protein 1 isoform X1 [Elaeis guineensis]	82.461	12.276	2.4	1	1	1
TRINITY_DN104728_c0_g2_m.9628	"PREDICTED: pentatricopeptide repeat-containing protein At2g02980, chloroplastic [Elaeis guineensis]"	26.55	5.8691	3.3	1	1	1
TRINITY_DN104730_c3_g5_m.9631	geraniol 8-hydroxylase-like [Ananas comosus]	63.748	133.19	21.7	10	25	9
TRINITY_DN104731_c5_g1_m.9632	PREDICTED: conserved oligomeric Golgi complex subunit 3 [Elaeis guineensis]	87.405	34.444	6.1	4	4	4
TRINITY_DN104732_c0_g1_m.9634	PREDICTED: BEACH domain-containing protein C2-like [Elaeis guineensis]	332.23	7.4758	0.4	1	1	1
TRINITY_DN104740_c0_g1_m.9651	PREDICTED: UDP-glucose:2-hydroxyflavanone C-glucosyltransferase-like [Elaeis guineensis]	48.92	97.541	21	8	16	8
TRINITY_DN104747_c0_g12_m.9675	"PREDICTED: chlorophyll(ide) b reductase NOL, chloroplastic [Nelumbo nucifera]"	16.467	7.4069	5.5	1	2	1
TRINITY_DN104755_c0_g1_m.9692	PREDICTED: protein PAT1 homolog 1-like [Elaeis guineensis]	93.631	7.3519	1.5	1	1	1
TRINITY_DN104761_c0_g11_m.9704	"putative quinone-oxidoreductase homolog, chloroplastic [Ananas comosus]"	20.551	29.584	22.2	4	10	2
TRINITY_DN104761_c0_g12_m.9706	"PREDICTED: putative quinone-oxidoreductase homolog, chloroplastic [Elaeis guineensis]"	11.52	47.852	39.4	3	11	2
TRINITY_DN104761_c0_g19_m.9708	"putative quinone-oxidoreductase homolog, chloroplastic [Ananas comosus]"	18.556	11.977	20.7	4	9	2
TRINITY_DN104761_c0_g7_m.9713	"putative quinone-oxidoreductase homolog, chloroplastic [Ananas comosus]"	13.934	72.966	25.4	2	6	1
TRINITY_DN104765_c3_g4_m.9724	haloacid dehalogenase-like hydrolase domain-containing protein At2g33255 [Ananas comosus]	30.324	12.161	7	2	2	2
TRINITY_DN104767_c2_g7_m.9729	PREDICTED: UPF0301 protein Cpha266_0885 [Citrus sinensis]	39.538	6.9839	3.1	1	1	1
TRINITY_DN104776_c0_g1_m.9739	"ribosomal-like protein, putative [Medicago truncatula]"	15.814	31.348	39	4	4	4
TRINITY_DN104776_c1_g3_m.9740	"PREDICTED: isoamylase 1, chloroplastic isoform X1 [Phoenix dactylifera]"	57.094	7.0857	1.8	1	1	1
TRINITY_DN104778_c0_g1_m.9746	PREDICTED: putative ion channel POLLUX-like 2 [Phoenix dactylifera]	88.086	5.9986	1.5	1	1	1
TRINITY_DN104785_c0_g2_m.9760	PREDICTED: protein WEAK CHLOROPLAST MOVEMENT UNDER BLUE LIGHT 1 [Elaeis guineensis]	100.92	5.8143	1.2	1	1	1
TRINITY_DN104789_c0_g4_m.9769	PREDICTED: folylpolyglutamate synthase isoform X4 [Elaeis guineensis]	48.194	7.8029	2.8	1	1	1
TRINITY_DN104794_c8_g2_m.9785	bifunctional epoxide hydrolase 2-like [Ananas comosus]	36.146	271.13	41.4	13	49	13
TRINITY_DN104796_c0_g1_m.9788	PREDICTED: low-temperature-induced 65 kDa protein-like [Malus domestica]	75.271	78.41	15.7	9	12	9
TRINITY_DN104800_c1_g4_m.9810	12-oxophytodienoate reductase 1-like [Ananas comosus]	42.426	21.375	9.6	3	6	2
TRINITY_DN104801_c2_g1_m.9818	"PREDICTED: probable plastid-lipid-associated protein 7, chloroplastic isoform X1 [Elaeis guineensis]"	28.695	8.5687	4.2	1	1	1
TRINITY_DN104809_c2_g2_m.9844	"PREDICTED: probable D-2-hydroxyglutarate dehydrogenase, mitochondrial isoform X2 [Phoenix dactylifera]"	62.522	32.273	9.1	4	5	4
TRINITY_DN104813_c0_g4_m.9856	PREDICTED: SEC12-like protein 2 [Musa acuminata subsp. malaccensis]	19.38	27.349	16.3	3	4	3
TRINITY_DN104813_c0_g6_m.9858	PREDICTED: SEC12-like protein 2 [Elaeis guineensis]	29.822	5.7979	3.2	1	1	1
TRINITY_DN104819_c0_g1_m.9882	"phosphoribosylaminoimidazole carboxylase, chloroplastic isoform X2 [Asparagus officinalis]"	13.586	35.817	23.8	2	3	2
TRINITY_DN104819_c0_g2_m.9883	"phosphoribosylaminoimidazole carboxylase, chloroplastic isoform X1 [Asparagus officinalis]"	60.318	44.614	6.9	2	2	2
TRINITY_DN104822_c1_g3_m.9885	serine/arginine-rich splicing factor RS41-like isoform X1 [Asparagus officinalis]	26.456	29.905	13.7	3	6	3
TRINITY_DN104827_c0_g1_m.9902	PREDICTED: UDP-glycosyltransferase 73C3-like [Phoenix dactylifera]	30.792	49.477	21.3	6	7	6
TRINITY_DN104827_c0_g10_m.9903	PREDICTED: UDP-glycosyltransferase 73E1-like [Phoenix dactylifera]	24.659	57.827	11.4	1	3	1
TRINITY_DN104831_c3_g2_m.9914	"PREDICTED: arginase 1, mitochondrial [Musa acuminata subsp. malaccensis]"	21.982	55.145	31.8	5	6	5
TRINITY_DN104831_c3_g2_m.9915	"arginase 1, mitochondrial [Ananas comosus]"	14.828	14.814	14.9	2	3	2
TRINITY_DN104833_c0_g5_m.9927	"PREDICTED: probable diaminopimelate decarboxylase, chloroplastic [Elaeis guineensis]"	53.677	111.14	27.1	10	18	10
TRINITY_DN104841_c0_g1_m.9945	PREDICTED: putative multidrug resistance protein [Phoenix dactylifera]	91.085	6.1068	1.1	1	1	1
TRINITY_DN104842_c2_g1_m.9948	PREDICTED: histone-lysine N-methyltransferase setd3 isoform X2 [Elaeis guineensis]	40.087	17.729	6.9	3	3	3
TRINITY_DN104843_c0_g1_m.9949	polyadenylate-binding protein RBP45-like [Ananas comosus]	33.161	20.18	13.2	3	4	3
TRINITY_DN104872_c1_g1_m.10030	PREDICTED: red chlorophyll catabolite reductase [Musa acuminata subsp. malaccensis]	34.031	38.659	14.5	4	7	4
TRINITY_DN104873_c0_g2_m.10031	PREDICTED: GDSL esterase/lipase At1g28650-like isoform X2 [Elaeis guineensis]	31.829	6.3695	2.8	1	2	1
TRINITY_DN104899_c3_g1_m.10089	"PREDICTED: beta-fructofuranosidase, insoluble isoenzyme 4-like [Elaeis guineensis]"	46.987	11.298	4.1	2	2	2
TRINITY_DN104910_c1_g1_m.10109	"PREDICTED: glucan endo-1,3-beta-glucosidase 7 [Elaeis guineensis]"	33.732	14.317	4.7	1	1	1
TRINITY_DN104926_c1_g2_m.10148	"PREDICTED: protein TIC 62, chloroplastic [Phoenix dactylifera]"	12.124	41.932	31.9	4	8	4
TRINITY_DN104926_c1_g22_m.10149	"PREDICTED: protein TIC 62, chloroplastic [Elaeis guineensis]"	10.987	40.947	59.6	3	3	3
TRINITY_DN104929_c0_g1_m.10154	PREDICTED: allene oxide synthase 2-like [Phoenix dactylifera]	48.931	291.33	47.2	21	83	20
TRINITY_DN104929_c0_g2_m.10156	PREDICTED: probable carboxylesterase 2 [Elaeis guineensis]	37.593	55.221	23.2	5	9	5
TRINITY_DN104932_c0_g1_m.10170	LOW QUALITY PROTEIN: putative clathrin assembly protein At2g01600 [Asparagus officinalis]	62.335	35.206	10.3	4	4	4
TRINITY_DN104937_c3_g1_m.10182	scopoletin glucosyltransferase-like [Asparagus officinalis]	53.624	121.06	17.7	6	11	5
TRINITY_DN104943_c0_g1_m.10199	PREDICTED: ribonuclease 3-like [Elaeis guineensis]	15.616	16.808	10.1	1	5	1
TRINITY_DN104949_c0_g1_m.10211	PREDICTED: nuclear-pore anchor [Elaeis guineensis]	238.78	42.125	2.9	7	7	7
TRINITY_DN104950_c3_g1_m.10214	PREDICTED: protein arginine N-methyltransferase 5 [Elaeis guineensis]	73.883	31.259	7.2	4	4	4
TRINITY_DN104953_c1_g2_m.10216	"PREDICTED: probable adenylate kinase 5, chloroplastic isoform X4 [Elaeis guineensis]"	29.724	27.715	16.5	4	5	4
TRINITY_DN104953_c1_g3_m.10217	"probable adenylate kinase 5, chloroplastic isoform X1 [Asparagus officinalis]"	43.076	59.006	16.2	5	8	5
TRINITY_DN104961_c0_g1_m.10229	PREDICTED: signal recognition particle subunit SRP72 [Phoenix dactylifera]	73.872	11.963	3.1	2	2	2
TRINITY_DN104961_c1_g2_m.10230	elongation factor 2 [Ananas comosus]	93.818	323.31	39	33	80	32
TRINITY_DN104964_c1_g1_m.10234	PREDICTED: BEACH domain-containing protein B isoform X1 [Elaeis guineensis]	366.49	6.2662	0.4	1	1	1
TRINITY_DN104968_c1_g1_m.10239	protein DOWNY MILDEW RESISTANCE 6 [Ananas comosus]	40.465	9.3454	3.9	1	1	1
TRINITY_DN104968_c2_g1_m.10241	"PREDICTED: NADPH:adrenodoxin oxidoreductase, mitochondrial [Phoenix dactylifera]"	60.357	6.4147	1.5	1	1	1
TRINITY_DN104981_c0_g1_m.10262	"PREDICTED: methylcrotonoyl-CoA carboxylase subunit alpha, mitochondrial isoform X1 [Phoenix dactylifera]"	81.707	75.61	9.6	6	10	6
TRINITY_DN104983_c1_g1_m.10273	PREDICTED: cell division cycle protein 48 homolog [Nelumbo nucifera]	21.177	17.367	51	6	15	2
TRINITY_DN104983_c2_g1_m.10275	PREDICTED: cell division cycle protein 48 homolog [Phoenix dactylifera]	20.193	11.056	35.6	6	14	1
TRINITY_DN104983_c2_g2_m.10276	PREDICTED: cell division cycle protein 48 homolog [Musa acuminata subsp. malaccensis]	89.867	323.31	37	26	63	6
TRINITY_DN104989_c2_g1_m.10294	Embryogenesis-associated protein [Morus notabilis]	78.57	6.2236	1.5	1	1	1
TRINITY_DN104991_c0_g2_m.10301	PREDICTED: uric acid degradation bifunctional protein TTL-like isoform X1 [Phoenix dactylifera]	25.97	44.715	26.6	5	8	5
TRINITY_DN105006_c1_g3_m.10327	PREDICTED: epidermal growth factor receptor substrate 15-like 1 isoform X1 [Elaeis guineensis]	64.258	20.557	5.6	3	4	3
TRINITY_DN105006_c1_g3_m.10328	PREDICTED: epidermal growth factor receptor substrate 15-like [Phoenix dactylifera]	46.159	19.053	7.6	3	3	3
TRINITY_DN105008_c2_g2_m.10331	PREDICTED: LOW QUALITY PROTEIN: regulator of nonsense transcripts 1 homolog [Elaeis guineensis]	137.52	10.675	1.1	2	2	2
TRINITY_DN105015_c0_g1_m.10346	Chaperone DnaJ-domain superfamily protein [Arabidopsis thaliana]	40.819	9.8295	3.9	1	1	1
TRINITY_DN105019_c2_g1_m.10352	PREDICTED: aldo-keto reductase family 4 member C9-like [Musa acuminata subsp. malaccensis]	12.086	32.947	55.2	6	11	1
TRINITY_DN105019_c2_g12_m.10353	PREDICTED: aldo-keto reductase family 4 member C9 [Elaeis guineensis]	10.862	73.492	54	5	9	3
TRINITY_DN105019_c2_g13_m.10355	PREDICTED: aldo-keto reductase family 4 member C9-like [Vitis vinifera]	18.914	26.585	28.7	6	12	0
TRINITY_DN105019_c2_g14_m.10356	PREDICTED: aldo-keto reductase family 4 member C9 [Elaeis guineensis]	22.745	80.901	43.8	7	14	4
TRINITY_DN105019_c2_g17_m.10358	PREDICTED: aldo-keto reductase family 4 member C9-like [Elaeis guineensis]	11.671	7.4575	36.5	3	6	1
TRINITY_DN105019_c2_g5_m.10359	PREDICTED: aldo-keto reductase family 4 member C9-like [Vitis vinifera]	12.384	6.7252	33.3	5	10	1
TRINITY_DN105021_c0_g1_m.10364	transportin MOS14 isoform X2 [Asparagus officinalis]	52.645	17.047	5.8	2	2	2
TRINITY_DN105027_c0_g1_m.10379	PREDICTED: protein-tyrosine-phosphatase MKP1-like isoform X2 [Elaeis guineensis]	89.708	12.417	3.1	2	2	2
TRINITY_DN105031_c0_g1_m.10389	PREDICTED: serine-rich adhesin for platelets isoform X2 [Theobroma cacao]	243.51	15.878	1.2	2	2	2
TRINITY_DN105032_c4_g1_m.10390	PREDICTED: RNA-binding protein 1 isoform X2 [Phoenix dactylifera]	24.922	54.557	33	6	10	5
TRINITY_DN105033_c2_g3_m.10392	PREDICTED: ARF guanine-nucleotide exchange factor GNOM-like [Elaeis guineensis]	162.32	7.2215	0.9	1	1	1
TRINITY_DN105035_c0_g4_m.10394	PREDICTED: ATPase family AAA domain-containing protein 3-like [Elaeis guineensis]	70.204	40.075	7.1	5	5	5
TRINITY_DN105042_c3_g2_m.10406	endoplasmic reticulum metallopeptidase 1 [Asparagus officinalis]	97.519	6.9743	1	1	1	1
TRINITY_DN105044_c0_g1_m.10410	"PREDICTED: electron transfer flavoprotein-ubiquinone oxidoreductase, mitochondrial isoform X2 [Elaeis guineensis]"	73.922	14.495	2.7	2	2	2
TRINITY_DN105049_c4_g1_m.10423	"PREDICTED: calcium-transporting ATPase 8, plasma membrane-type isoform X2 [Elaeis guineensis]"	118.62	29.073	3	3	4	3
TRINITY_DN105049_c5_g1_m.10425	"PREDICTED: calcium-transporting ATPase 1, plasma membrane-type-like isoform X3 [Elaeis guineensis]"	83.778	7.3478	3.7	3	4	1
TRINITY_DN105059_c6_g4_m.10444	"PREDICTED: glutathione synthetase, chloroplastic-like isoform X1 [Phoenix dactylifera]"	62.323	30.515	8.2	4	6	4
TRINITY_DN105061_c1_g1_m.10448	PREDICTED: auxin transport protein BIG [Elaeis guineensis]	572.52	37.853	0.9	4	4	4
TRINITY_DN105063_c1_g3_m.10453	PREDICTED: serine/threonine-protein kinase prpf4B [Phoenix dactylifera]	131.2	5.9827	0.9	1	1	1
TRINITY_DN105072_c0_g1_m.10467	PREDICTED: transmembrane 9 superfamily member 12-like [Phoenix dactylifera]	74.387	21.802	5.2	3	5	2
TRINITY_DN105072_c0_g2_m.10469	PREDICTED: transmembrane 9 superfamily member 11 [Elaeis guineensis]	73.611	76.683	9.8	6	11	5
TRINITY_DN105080_c0_g1_m.10486	PREDICTED: ABC transporter C family member 14-like [Phoenix dactylifera]	166.57	161.38	10	11	17	10
TRINITY_DN105087_c1_g1_m.10508	"PREDICTED: glycine--tRNA ligase, chloroplastic/mitochondrial 2 isoform X1 [Phoenix dactylifera]"	122.51	57.517	7.7	7	8	7
TRINITY_DN105088_c0_g1_m.10509	"PREDICTED: probable transmembrane GTPase FZO-like, chloroplastic isoform X1 [Phoenix dactylifera]"	104.38	40.762	7	6	8	6
TRINITY_DN105091_c1_g1_m.10520	"PREDICTED: pentatricopeptide repeat-containing protein At1g26460, mitochondrial [Elaeis guineensis]"	67.836	14.025	3.4	2	4	2
TRINITY_DN105095_c0_g1_m.10527	PREDICTED: eukaryotic translation initiation factor 3 subunit D-like [Elaeis guineensis]	53.458	54.003	14.9	6	8	6
TRINITY_DN105098_c2_g8_m.10531	PREDICTED: 60S ribosomal protein L13-1 [Elaeis guineensis]	24.057	59.836	30.6	5	9	5
TRINITY_DN105107_c6_g4_m.10552	PRA1 family protein A1-like [Ananas comosus]	24.015	6.9944	5.3	1	2	1
TRINITY_DN105109_c2_g1_m.10558	PREDICTED: diphosphomevalonate decarboxylase MVD2 [Musa acuminata subsp. malaccensis]	56.27	26.786	9.6	4	4	4
TRINITY_DN105113_c0_g1_m.10566	"PREDICTED: peptidyl-prolyl cis-trans isomerase FKBP13, chloroplastic [Musa acuminata subsp. malaccensis]"	24.698	45.072	23.8	5	13	5
TRINITY_DN105126_c1_g1_m.10592	PREDICTED: nuclear transcription factor Y subunit C-6-like [Elaeis guineensis]	19.693	6.8819	19.2	3	4	1
TRINITY_DN105134_c0_g1_m.10617	"PREDICTED: D-3-phosphoglycerate dehydrogenase 1, chloroplastic [Elaeis guineensis]"	69.093	185.69	19.2	10	29	9
TRINITY_DN105134_c0_g2_m.10620	"PREDICTED: D-3-phosphoglycerate dehydrogenase 1, chloroplastic [Eucalyptus grandis]"	11.909	6.1581	25.2	2	2	1
TRINITY_DN105145_c1_g3_m.10651	PREDICTED: LOW QUALITY PROTEIN: protein TolB-like [Phoenix dactylifera]	77.447	223.01	33.3	17	33	14
TRINITY_DN105149_c0_g1_m.10664	"leucine--tRNA ligase, chloroplastic/mitochondrial isoform X4 [Asparagus officinalis]"	56.445	18.199	6	3	3	3
TRINITY_DN105149_c0_g2_m.10665	"PREDICTED: leucine--tRNA ligase, chloroplastic/mitochondrial [Elaeis guineensis]"	56.503	17.845	4.6	3	3	3
TRINITY_DN105150_c0_g4_m.10667	PREDICTED: myosin-5-like [Glycine max]	11.039	14.903	11	2	2	2
TRINITY_DN105151_c0_g3_m.10670	PREDICTED: AT-hook motif nuclear-localized protein 10 [Prunus mume]	31.156	7.2607	3.6	1	1	1
TRINITY_DN105158_c25_g1_m.10689	"PGR5-like protein 1B, chloroplastic [Asparagus officinalis]"	36.621	80.98	18.3	6	11	6
TRINITY_DN105162_c0_g3_m.10702	"PREDICTED: bifunctional dethiobiotin synthetase/7,8-diamino-pelargonic acid aminotransferase, mitochondrial isoform X1 [Phoenix dactylifera]"	39.091	11.257	6	2	2	2
TRINITY_DN105164_c2_g10_m.10708	PREDICTED: premnaspirodiene oxygenase-like [Vitis vinifera]	57.771	48.676	14	6	9	4
TRINITY_DN105164_c2_g11_m.10709	PREDICTED: premnaspirodiene oxygenase-like [Ipomoea nil]	15.178	6.0041	8.3	1	1	1
TRINITY_DN105164_c2_g5_m.10710	PREDICTED: premnaspirodiene oxygenase-like [Phoenix dactylifera]	24.458	18.098	11.9	2	3	2
TRINITY_DN105164_c2_g5_m.10711	PREDICTED: ent-isokaurene C2-hydroxylase-like [Oryza sativa Japonica Group]	23.857	29.968	30.1	6	8	5
TRINITY_DN105169_c1_g3_m.10715	PREDICTED: gamma-glutamyltranspeptidase 1-like [Phoenix dactylifera]	34.305	6.2169	2.2	1	1	1
TRINITY_DN105184_c1_g1_m.10738	PREDICTED: flavonoid 3'-monooxygenase [Musa acuminata subsp. malaccensis]	58.405	34.17	10.6	5	5	5
TRINITY_DN105189_c5_g1_m.10750	"PREDICTED: presequence protease 1, chloroplastic/mitochondrial isoform X3 [Musa acuminata subsp. malaccensis]"	99.354	301.37	34.9	29	54	27
TRINITY_DN105189_c5_g10_m.10751	"PREDICTED: presequence protease 1, chloroplastic/mitochondrial isoform X2 [Elaeis guineensis]"	29.199	46.6	28.9	8	10	6
TRINITY_DN105189_c5_g8_m.10754	"PREDICTED: presequence protease 1, chloroplastic/mitochondrial-like [Fragaria vesca subsp. vesca]"	11.714	7.1146	30.4	3	3	1
TRINITY_DN105191_c0_g1_m.10760	PREDICTED: protein MOR1-like isoform X1 [Elaeis guineensis]	222.26	8.6012	0.7	1	1	1
TRINITY_DN105213_c0_g7_m.10808	PREDICTED: serine carboxypeptidase-like 18 isoform X2 [Elaeis guineensis]	37.689	20.493	8.8	2	3	2
TRINITY_DN105223_c2_g1_m.10826	PREDICTED: NADP-dependent glyceraldehyde-3-phosphate dehydrogenase [Elaeis guineensis]	53.173	285.24	43.3	17	37	17
TRINITY_DN105231_c1_g1_m.10853	nodal modulator 3 [Asparagus officinalis]	131.24	126.39	13.7	13	16	13
TRINITY_DN105247_c0_g1_m.10886	"PREDICTED: valine--tRNA ligase, chloroplastic/mitochondrial 2, partial [Phoenix dactylifera]"	43.424	40.787	15.4	6	8	6
TRINITY_DN105247_c0_g1_m.10887	"PREDICTED: valine--tRNA ligase, mitochondrial-like isoform X4 [Populus euphratica]"	31.65	20.465	12.5	3	5	3
TRINITY_DN105247_c0_g1_m.10888	"PREDICTED: valine--tRNA ligase, chloroplastic/mitochondrial 2-like isoform X2 [Phoenix dactylifera]"	27.808	12.88	7.5	2	2	2
TRINITY_DN105250_c2_g3_m.10894	PREDICTED: ankyrin-1 isoform X1 [Phoenix dactylifera]	49.474	41.39	10.7	5	7	5
TRINITY_DN105253_c0_g1_m.10902	nuclear pore complex protein NUP205 isoform X1 [Asparagus officinalis]	124.34	12.266	1.8	2	2	2
TRINITY_DN105253_c0_g1_m.10903	PREDICTED: nuclear pore complex protein NUP205 isoform X1 [Elaeis guineensis]	89.928	6.1021	1	1	1	1
TRINITY_DN105257_c0_g2_m.10912	PREDICTED: scopoletin glucosyltransferase-like [Musa acuminata subsp. malaccensis]	51.077	15.353	4.4	2	4	2
TRINITY_DN105263_c1_g1_m.10926	PREDICTED: nuclear export mediator factor NEMF [Phoenix dactylifera]	130.05	8.3132	1.1	1	1	1
TRINITY_DN105264_c3_g3_m.10930	PREDICTED: heterogeneous nuclear ribonucleoprotein F isoform X2 [Elaeis guineensis]	32.33	105.34	30.6	7	13	7
TRINITY_DN105265_c2_g4_m.10931	PREDICTED: nuclear pore complex protein NUP58 [Musa acuminata subsp. malaccensis]	52.078	17.132	3.9	2	3	2
TRINITY_DN105281_c0_g1_m.10951	PREDICTED: pre-mRNA-splicing factor ATP-dependent RNA helicase DEAH1-like isoform X1 [Elaeis guineensis]	95.861	6.8852	1.4	1	1	1
TRINITY_DN105287_c1_g3_m.10971	PREDICTED: protein canopy-1 [Vitis vinifera]	21.68	11.078	5.9	1	2	1
TRINITY_DN105288_c2_g1_m.10974	PREDICTED: myosin-3-like isoform X2 [Phoenix dactylifera]	55.858	88.045	18.4	9	14	9
TRINITY_DN105292_c0_g2_m.10982	PREDICTED: pumilio homolog 5-like [Elaeis guineensis]	106.78	12.484	3.5	4	5	2
TRINITY_DN105308_c3_g4_m.11016	PREDICTED: two-component response regulator-like PRR1 [Elaeis guineensis]	23.523	5.8563	4.4	1	5	1
TRINITY_DN105310_c2_g1_m.11018	putative bifunctional dihydrofolate reductase-thymidylate synthase [Asparagus officinalis]	59.573	14.577	4.2	2	4	2
TRINITY_DN105312_c0_g4_m.11022	proteasome assembly chaperone 4 [Ananas comosus]	16.64	6.981	7.1	1	1	1
TRINITY_DN105321_c2_g1_m.11039	plant/F20D21-34 protein [Medicago truncatula]	42.614	32.975	13.3	5	7	5
TRINITY_DN105325_c0_g1_m.11046	PREDICTED: epidermal growth factor receptor substrate 15 [Elaeis guineensis]	105.89	23.955	4.2	4	5	4
TRINITY_DN105330_c2_g2_m.11056	PREDICTED: dystrophia myotonica WD repeat-containing protein-like isoform X1 [Phoenix dactylifera]	59.339	7.9131	2.3	1	1	1
TRINITY_DN105344_c6_g1_m.11077	PREDICTED: cinnamoyl-CoA reductase 1 [Elaeis guineensis]	36.439	20.49	7.3	3	7	3
TRINITY_DN105344_c7_g1_m.11078	"PREDICTED: 50S ribosomal protein L10, chloroplastic [Elaeis guineensis]"	28.188	35.852	20.9	5	7	5
TRINITY_DN105345_c0_g1_m.11079	"PREDICTED: magnesium-chelatase subunit ChlD, chloroplastic [Elaeis guineensis]"	86.937	12.503	3	2	3	2
TRINITY_DN105346_c0_g1_m.11081	PREDICTED: 7-deoxyloganetin glucosyltransferase-like [Musa acuminata subsp. malaccensis]	42.15	6.3911	2.9	1	1	1
TRINITY_DN105346_c1_g1_m.11086	scopoletin glucosyltransferase-like [Asparagus officinalis]	54.813	13.103	4.7	3	4	2
TRINITY_DN105348_c7_g1_m.11100	"PREDICTED: fe-S cluster assembly factor HCF101, chloroplastic isoform X2 [Phoenix dactylifera]"	56.409	59.71	16.7	7	10	7
TRINITY_DN105352_c0_g1_m.11107	probable methionine--tRNA ligase [Ananas comosus]	53.366	7.8146	2.3	1	3	1
TRINITY_DN105352_c0_g1_m.11108	PREDICTED: probable methionine--tRNA ligase [Phoenix dactylifera]	37.472	36.088	16	5	7	5
TRINITY_DN105363_c1_g1_m.11131	polygalacturonase inhibitor 1-like [Ananas comosus]	22.34	16.388	16.4	3	7	1
TRINITY_DN105363_c1_g17_m.11137	polygalacturonase inhibitor 1-like [Ananas comosus]	30.386	11.753	7.2	2	6	1
TRINITY_DN105363_c1_g20_m.11143	PREDICTED: polygalacturonase inhibitor-like [Daucus carota subsp. sativus]	11.652	37.634	20.8	1	2	1
TRINITY_DN105365_c1_g2_m.11150	PREDICTED: mannose-1-phosphate guanyltransferase alpha [Elaeis guineensis]	45.771	27.162	9.4	4	6	4
TRINITY_DN105365_c1_g3_m.11153	PREDICTED: signal recognition particle subunit SRP68 [Phoenix dactylifera]	67.968	37.759	9.2	5	5	5
TRINITY_DN105376_c1_g2_m.11165	PREDICTED: protein argonaute MEL1-like [Musa acuminata subsp. malaccensis]	112.93	25.309	3.4	4	5	4
TRINITY_DN105380_c0_g1_m.11172	PREDICTED: IQ domain-containing protein IQM3 [Elaeis guineensis]	25.368	14.426	9.2	2	2	2
TRINITY_DN105390_c0_g1_m.11186	PREDICTED: UDP-glycosyltransferase 73C6-like [Phoenix dactylifera]	58.006	21.401	6.2	3	3	3
TRINITY_DN105390_c1_g2_m.11189	"PREDICTED: crocetin glucosyltransferase, chloroplastic-like [Phoenix dactylifera]"	44.846	6.9216	3	1	1	1
TRINITY_DN105391_c0_g2_m.11196	PREDICTED: putative leucine-rich repeat-containing protein DDB_G0290503 [Musa acuminata subsp. malaccensis]	116.33	7.1968	1	1	1	1
TRINITY_DN105395_c2_g2_m.11198	PREDICTED: DEAD-box ATP-dependent RNA helicase 15 isoform X2 [Phoenix dactylifera]	39.03	149.83	43.6	13	22	9
TRINITY_DN105407_c5_g1_m.11236	"PREDICTED: kinesin-like protein KIN-7M, chloroplastic [Camelina sativa]"	36.57	6.0092	2.2	1	1	1
TRINITY_DN105409_c1_g1_m.11238	PREDICTED: sulfofructose kinase-like isoform X4 [Phoenix dactylifera]	31.525	12.165	7.8	2	3	2
TRINITY_DN105416_c5_g1_m.11260	PREDICTED: RNA-binding protein with multiple splicing 2 [Elaeis guineensis]	33.216	44.852	18.9	5	10	5
TRINITY_DN105419_c0_g1_m.11268	PREDICTED: mannosyl-oligosaccharide glucosidase GCS1-like isoform X1 [Phoenix dactylifera]	93.818	6.3869	1.3	1	1	1
TRINITY_DN105428_c0_g3_m.11277	vacuolar protein sorting protein [Medicago truncatula]	487.63	50.808	1.9	8	8	8
TRINITY_DN105430_c5_g1_m.11282	PREDICTED: probable inactive linolenate hydroperoxide lyase [Phoenix dactylifera]	56.896	147.69	20.7	8	15	8
TRINITY_DN105430_c6_g1_m.11284	"PREDICTED: aspartokinase 2, chloroplastic-like [Phoenix dactylifera]"	61.979	5.827	1.6	1	1	1
TRINITY_DN105434_c18_g5_m.11292	PREDICTED: cellulose synthase-like protein H1 [Elaeis guineensis]	53.454	42.935	15.2	6	6	6
TRINITY_DN105437_c0_g1_m.11299	PREDICTED: U-box domain-containing protein 43-like [Musa acuminata subsp. malaccensis]	114.04	13.74	2.4	2	2	2
TRINITY_DN105449_c1_g1_m.11328	PREDICTED: replication factor C subunit 3 isoform X1 [Nelumbo nucifera]	40.562	17.934	7.9	3	4	3
TRINITY_DN105449_c2_g2_m.11331	PREDICTED: LOW QUALITY PROTEIN: atrophin-1 [Elaeis guineensis]	108.89	12.737	2.1	2	2	2
TRINITY_DN105451_c2_g5_m.11336	"PREDICTED: fatty-acid-binding protein 3, chloroplastic isoform X1 [Phoenix dactylifera]"	29.804	14.673	8.8	2	2	2
TRINITY_DN105459_c4_g3_m.11368	PREDICTED: probable disease resistance protein At1g61300 [Elaeis guineensis]	74.376	6.4709	1.4	1	1	1
TRINITY_DN105462_c1_g2_m.11380	PREDICTED: exoglucanase1 isoform X1 [Zea mays]	36.608	50.649	6.9	2	3	1
TRINITY_DN105464_c0_g4_m.11381	uncharacterized LOC100274068 [Zea mays]	240.3	17.724	1.5	3	3	3
TRINITY_DN105477_c0_g1_m.11401	initiation factor 4F subunit (DUF1350) [Arabidopsis thaliana]	18.885	118.56	42.3	5	8	5
TRINITY_DN105491_c1_g2_m.11433	"PREDICTED: ATP synthase subunit delta', mitochondrial [Musa acuminata subsp. malaccensis]"	22.39	42.65	24.1	5	11	5
TRINITY_DN105509_c0_g3_m.11468	PREDICTED: probable aldehyde dehydrogenase isoform X1 [Elaeis guineensis]	61.968	91.891	21.1	11	19	11
TRINITY_DN105515_c1_g1_m.11480	PREDICTED: protein FAM91A1 [Elaeis guineensis]	82.886	10.12	1.7	1	1	1
TRINITY_DN105526_c0_g1_m.11498	PREDICTED: probable pre-mRNA-splicing factor ATP-dependent RNA helicase DEAH5 [Musa acuminata subsp.malaccensis]	137.43	5.9384	0.6	1	1	1
TRINITY_DN105527_c0_g2_m.11499	PREDICTED: anaphase-promoting complex subunit 1 [Phoenix dactylifera]	163.37	6.4709	0.6	1	1	1
TRINITY_DN105533_c0_g7_m.11515	PREDICTED: dnaJ protein ERDJ2A-like [Phoenix dactylifera]	76.269	12.159	2.1	2	2	2
TRINITY_DN105534_c3_g2_m.11523	putative disease resistance protein RGA4 [Asparagus officinalis]	119.68	22.842	3.1	3	3	3
TRINITY_DN105535_c4_g1_m.11526	protein transport protein Sec61 subunit alpha-like [Asparagus officinalis]	52.177	40.806	13.7	6	11	6
TRINITY_DN105535_c5_g2_m.11527	PREDICTED: UDP-glucose:glycoprotein glucosyltransferase [Elaeis guineensis]	173.76	21.451	2.3	3	3	3
TRINITY_DN105536_c4_g1_m.11530	PREDICTED: glycine-rich RNA-binding protein RZ1C [Musa acuminata subsp. malaccensis]	34.833	24.215	12.6	4	5	4
TRINITY_DN105549_c2_g3_m.11545	PREDICTED: E3 UFM1-protein ligase 1 homolog isoform X2 [Elaeis guineensis]	91.208	34.593	6	4	6	4
TRINITY_DN105564_c0_g15_m.11578	PREDICTED: purple acid phosphatase 2-like [Phoenix dactylifera]	12.048	8.1013	11.2	1	1	1
TRINITY_DN105564_c0_g4_m.11579	PREDICTED: purple acid phosphatase [Nelumbo nucifera]	40.661	6.2236	7.2	2	2	1
TRINITY_DN105580_c0_g1_m.11604	eukaryotic translation initiation factor SUI1 family protein [Populus trichocarpa]	22.2	73.763	39.4	6	8	6
TRINITY_DN105593_c1_g4_m.11624	N-alpha-acetyltransferase daf-31-like [Ananas comosus]	22.505	6.0573	3.5	1	1	1
TRINITY_DN105605_c1_g3_m.11645	PREDICTED: cellulose synthase-like protein E1 [Theobroma cacao]	29.805	5.9805	2.7	1	1	1
TRINITY_DN105605_c1_g7_m.11646	cellulose synthase-like protein E6 isoform X2 [Asparagus officinalis]	44.126	21.367	8	2	2	2
TRINITY_DN105606_c0_g2_m.11648	PREDICTED: probable inactive serine/threonine-protein kinase scy1 [Oryza sativa Japonica Group]	71.096	10.128	2	1	1	1
TRINITY_DN105607_c0_g13_m.11654	aminopeptidase M1-like [Ananas comosus]	15.227	14.208	36.4	8	11	0
TRINITY_DN105607_c0_g15_m.11655	aminopeptidase M1-like [Ananas comosus]	14.445	14.079	33.6	4	9	2
TRINITY_DN105607_c0_g16_m.11656	aminopeptidase M1-like [Ananas comosus]	12.367	55.824	62	11	16	2
TRINITY_DN105607_c0_g7_m.11659	PREDICTED: aminopeptidase M1 [Elaeis guineensis]	68.826	174.47	32.8	17	35	13
TRINITY_DN105620_c3_g1_m.11679	DENN (AEX-3) domain protein [Medicago truncatula]	89.443	17.756	2.9	3	3	3
TRINITY_DN105641_c0_g3_m.11726	ATP binding protein [Arabidopsis lyrata subsp. lyrata]	14.676	8.222	9.2	1	1	1
TRINITY_DN105661_c0_g2_m.11759	PREDICTED: survival of motor neuron-related-splicing factor 30 [Nelumbo nucifera]	20.559	7.0293	5.5	1	1	1
TRINITY_DN105661_c0_g2_m.11761	PREDICTED: survival of motor neuron-related-splicing factor 30 [Musa acuminata subsp. malaccensis]	13.588	6.9919	8.3	1	1	1
TRINITY_DN105666_c0_g1_m.11766	glucose-induced degradation protein 4 homolog [Asparagus officinalis]	13.572	6.8006	8.1	1	1	1
TRINITY_DN105667_c3_g3_m.11774	PREDICTED: phosphomevalonate kinase [Phoenix dactylifera]	55.562	17.814	4.3	2	2	2
TRINITY_DN105675_c0_g1_m.11784	PREDICTED: retrovirus-related Pol polyprotein from transposon TNT 1-94 isoform X7 [Daucus carota subsp.sativus]	34.224	6.3547	2.7	1	4	1
TRINITY_DN105700_c0_g5_m.11829	PREDICTED: mitogen-activated protein kinase kinase 5 [Vitis vinifera]	20.672	6.3269	5.8	1	1	1
TRINITY_DN105700_c1_g3_m.11831	PREDICTED: mitogen-activated protein kinase kinase 5 [Phoenix dactylifera]	37.853	6.5241	3.2	1	1	1
TRINITY_DN105701_c5_g11_m.11838	PREDICTED: methyltransferase-like protein 1 [Nelumbo nucifera]	134.45	5.8997	1.1	1	1	1
TRINITY_DN105712_c0_g3_m.11855	PREDICTED: KH domain-containing protein At4g18375-like [Phoenix dactylifera]	66.161	161.24	28.1	16	24	16
TRINITY_DN105714_c0_g2_m.11862	PREDICTED: ABC transporter C family member 3-like isoform X2 [Phoenix dactylifera]	118.51	6.8155	1.8	2	2	1
TRINITY_DN105726_c2_g7_m.11891	PREDICTED: flowering time control protein FPA [Elaeis guineensis]	109.07	21.71	1.8	1	1	1
TRINITY_DN105729_c1_g2_m.11895	PREDICTED: midasin [Phoenix dactylifera]	429.31	10.975	0.4	2	3	2
TRINITY_DN105732_c1_g1_m.11905	PREDICTED: probable galactinol--sucrose galactosyltransferase 6 isoform X2 [Musa acuminata subsp. malaccensis]	63.962	71.224	12.5	5	7	5
TRINITY_DN105751_c2_g2_m.11943	PREDICTED: UBP1-associated protein 2A-like [Elaeis guineensis]	52.079	115.22	23.3	9	11	8
TRINITY_DN105755_c1_g11_m.11946	PREDICTED: vesicle-fusing ATPase-like isoform X2 [Elaeis guineensis]	12.475	26.727	15.9	1	1	1
TRINITY_DN105755_c1_g25_m.11954	PREDICTED: vesicle-fusing ATPase-like isoform X1 [Elaeis guineensis]	63.558	118.71	21.4	12	21	10
TRINITY_DN105755_c1_g27_m.11955	PREDICTED: vesicle-fusing ATPase-like [Malus domestica]	16.17	15.872	27.6	4	7	2
TRINITY_DN105756_c1_g1_m.11962	PREDICTED: SCAR-like protein 2 isoform X1 [Dendrobium catenatum]	12.836	6.0914	5.9	1	1	1
TRINITY_DN105766_c0_g2_m.11978	PREDICTED: prolyl endopeptidase [Elaeis guineensis]	24.197	16.466	10.5	2	2	2
TRINITY_DN105784_c0_g1_m.12019	PREDICTED: hexokinase-1-like [Nelumbo nucifera]	54.099	129.23	23.7	10	20	10
TRINITY_DN105794_c0_g2_m.12030	PREDICTED: serine/arginine repetitive matrix protein 2-like [Nelumbo nucifera]	159.25	6.1021	0.6	1	1	1
TRINITY_DN105796_c0_g1_m.12034	PREDICTED: polyadenylate-binding protein RBP47-like [Phoenix dactylifera]	18.133	7.2398	7.8	1	1	1
TRINITY_DN105812_c0_g2_m.12062	dentin sialophosphoprotein [Populus trichocarpa]	321.83	53.22	2.4	6	6	6
TRINITY_DN105815_c0_g1_m.12071	PREDICTED: MAG2-interacting protein 2 [Phoenix dactylifera]	279.67	16.015	1.2	2	2	2
TRINITY_DN105823_c21_g9_m.12087	PREDICTED: tetratricopeptide repeat protein 1 [Elaeis guineensis]	26.754	21.942	13.4	3	3	3
TRINITY_DN105855_c0_g1_m.12142	PREDICTED: ABC transporter G family member 39-like isoform X2 [Elaeis guineensis]	117.66	121.15	14.5	13	18	9
TRINITY_DN105855_c0_g3_m.12145	PREDICTED: ABC transporter G family member 39 [Musa acuminata subsp. malaccensis]	50.629	38.434	15.8	6	8	4
TRINITY_DN105856_c0_g3_m.12150	PREDICTED: protein BOBBER 1 [Elaeis guineensis]	37.937	84.548	29.3	11	22	11
TRINITY_DN105868_c3_g1_m.12168	"zeta-carotene desaturase, chloroplastic/chromoplastic [Asparagus officinalis]"	30.096	17.621	8.6	2	3	2
TRINITY_DN105870_c1_g1_m.12176	"PREDICTED: chaperone protein ClpB3, mitochondrial [Elaeis guineensis]"	19.81	19.719	17.9	3	3	2
TRINITY_DN105870_c1_g6_m.12180	"PREDICTED: chaperone protein ClpB3, mitochondrial [Phoenix dactylifera]"	66.236	19.544	10	6	8	3
TRINITY_DN105870_c1_g9_m.12181	"PREDICTED: chaperone protein ClpB3, mitochondrial [Elaeis guineensis]"	34.698	21.331	10.5	4	7	3
TRINITY_DN105877_c16_g1_m.12207	PREDICTED: alpha-humulene synthase [Elaeis guineensis]	49.623	189.44	40.4	16	42	13
TRINITY_DN105896_c13_g4_m.12263	PREDICTED: CBS domain-containing protein DDB_G0289609 [Elaeis guineensis]	26.036	42.118	20.3	5	8	5
TRINITY_DN105897_c1_g2_m.12267	"PREDICTED: lon protease homolog 1, mitochondrial-like [Phoenix dactylifera]"	15.818	15.222	15.1	2	3	2
TRINITY_DN105905_c12_g29_m.12293	PREDICTED: cytochrome P450 72A15-like [Elaeis guineensis]	26.123	21.522	13.7	3	3	1
TRINITY_DN105911_c8_g2_m.12314	PREDICTED: far upstream element-binding protein 1 [Elaeis guineensis]	34.266	35.905	20.9	4	6	4
TRINITY_DN105929_c2_g5_m.12337	lysine-specific demethylase JMJ25-like isoform X2 [Asparagus officinalis]	111.99	16.866	2.3	3	3	3
TRINITY_DN105933_c2_g1_m.12341	PREDICTED: putative disease resistance protein RGA3 [Elaeis guineensis]	121.1	11.761	1.4	2	2	2
TRINITY_DN105976_c3_g11_m.12416	"PREDICTED: histidine--tRNA ligase, cytoplasmic [Phoenix dactylifera]"	48.201	109.16	26.6	10	15	10
TRINITY_DN105976_c3_g12_m.12417	"histidine--tRNA ligase, cytoplasmic-like [Asparagus officinalis]"	19.477	15.911	7.4	1	1	1
TRINITY_DN105976_c3_g13_m.12419	"PREDICTED: histidine--tRNA ligase, cytoplasmic [Phoenix dactylifera]"	10.969	7.3651	13.2	1	1	1
TRINITY_DN105978_c6_g27_m.12431	PREDICTED: cellulose synthase-like protein G2 [Ziziphus jujuba]	11.342	7.0125	8.9	1	1	1
TRINITY_DN105985_c12_g6_m.12448	PREDICTED: far upstream element-binding protein 1 [Elaeis guineensis]	43.366	70.936	16.5	5	8	4
TRINITY_DN105989_c11_g2_m.12455	PREDICTED: beta-glucosidase 20-like [Oryza brachyantha]	22.03	5.8331	3.5	1	1	1
TRINITY_DN106233_c0_g1_m.12659	calmodulin-binding protein 60 C-like isoform X1 [Ananas comosus]	13.703	13.762	16.9	2	2	2
TRINITY_DN106262_c0_g1_m.12661	PREDICTED: 40S ribosomal protein S16 [Capsicum annuum]	16.617	6.5673	19.9	3	6	1
TRINITY_DN106508_c0_g1_m.12680	"PREDICTED: ornithine carbamoyltransferase, chloroplastic [Musa acuminata subsp. malaccensis]"	42.342	157.09	27.6	8	21	8
TRINITY_DN107572_c0_g1_m.12789	unknown mitochondrial family protein [Populus trichocarpa]	12.424	6.1317	12.9	2	8	1
TRINITY_DN10790_c0_g1_m.12825	PREDICTED: heat shock cognate 70 kDa protein-like [Arachis ipaensis]	17.885	5.8749	6.7	1	1	1
TRINITY_DN10839_c0_g1_m.12867	PREDICTED: subtilisin-like protease SBT1.7 [Phoenix dactylifera]	17.764	29.388	24.3	4	6	4
TRINITY_DN109548_c0_g1_m.12950	PREDICTED: riboflavin synthase [Phoenix dactylifera]	12.916	41.644	43.4	4	5	4
TRINITY_DN111748_c0_g1_m.13075	PREDICTED: chlorophyll a-b binding protein of LHCII type 1 [Elaeis guineensis]	22.11	22.628	37.3	5	70	2
TRINITY_DN111769_c0_g1_m.13078	PREDICTED: replication protein A 32 kDa subunit A-like [Phoenix dactylifera]	29.698	8.2754	4.4	1	1	1
TRINITY_DN11192_c0_g2_m.13091	PREDICTED: 26S protease regulatory subunit 7A [Nelumbo nucifera]	47.553	154.37	36.2	14	27	14
TRINITY_DN111943_c0_g1_m.13093	major allergen Pru ar 1-like [Ananas comosus]	15.988	51.876	44.8	7	11	7
TRINITY_DN112730_c0_g1_m.13168	PREDICTED: LOW QUALITY PROTEIN: cytochrome c oxidase subunit 2 [Erythranthe guttata]	21.672	19.577	10.4	1	2	1
TRINITY_DN113242_c0_g1_m.13213	photosystem II protein D1 (chloroplast) [Cymbidium macrorhizon]	38.936	61.765	19.3	6	35	6
TRINITY_DN113628_c0_g1_m.13257	PREDICTED: clathrin heavy chain 1-like [Zea mays]	17.724	9.8824	21.7	3	7	1
TRINITY_DN116115_c0_g1_m.13455	PREDICTED: tRNA (guanine(26)-N(2))-dimethyltransferase isoform X2 [Phoenix dactylifera]	22.813	7.3054	5.4	1	2	1
TRINITY_DN117437_c0_g1_m.13525	PREDICTED: E3 ubiquitin-protein ligase RING1-like [Phoenix dactylifera]	39.637	97.197	14.2	5	8	5
TRINITY_DN117601_c0_g1_m.13556	PREDICTED: SNF1-related protein kinase catalytic subunit alpha KIN10 isoform X1 [Phoenix dactylifera]	62.708	29.793	8.2	4	7	4
TRINITY_DN117701_c0_g1_m.13570	"PREDICTED: protein SLOW GREEN 1, chloroplastic [Elaeis guineensis]"	38.757	19.872	6.8	2	3	2
TRINITY_DN118112_c0_g1_m.13598	PREDICTED: Small heat shock protein, chloroplastic [Dendrobium catenatum]	11.056	11.724	24.2	2	2	2
TRINITY_DN118457_c0_g1_m.13632	PREDICTED: hypothetical protein AU210_009103 [Fusarium oxysporum f. sp. radicis-cucumerinum]	32.753	12.997	6.8	2	2	2
TRINITY_DN119008_c0_g1_m.13685	PREDICTED: flavonoid 3'-monooxygenase-like [Nelumbo nucifera]	13.801	8.1324	18.7	2	4	1
TRINITY_DN119345_c0_g1_m.13717	"PREDICTED: superoxide dismutase [Cu-Zn], chloroplastic [Oryza brachyantha]"	17.47	7.9413	7.8	1	1	1
TRINITY_DN120344_c0_g1_m.13792	"PREDICTED: thylakoid lumenal protein TL20.3, chloroplastic isoform X1 [Vitis vinifera]"	15.054	6.2553	7.2	1	1	1
TRINITY_DN121010_c0_g1_m.13835	"Chlorophyll a-b binding protein of LHCII type I, chloroplastic [Auxenochlorella protothecoides]"	11.999	6.7819	7	1	1	1
TRINITY_DN12284_c0_g1_m.13955	PREDICTED: peroxisomal adenine nucleotide carrier 1 [Elaeis guineensis]	35.131	14.823	3.7	2	3	2
TRINITY_DN123214_c0_g1_m.13977	PREDICTED: 60S ribosomal protein L35a-3 [Vigna radiata var. radiata]	12.907	52.016	46.4	5	6	5
TRINITY_DN124337_c0_g1_m.14074	probable carboxylesterase 18 [Ananas comosus]	17.199	5.9094	7.1	1	1	1
TRINITY_DN124918_c0_g1_m.14132	PREDICTED: glycine-rich protein 2 [Elaeis guineensis]	17.382	60.179	17.3	1	4	1
TRINITY_DN127698_c0_g1_m.14322	PREDICTED: formamidase-like isoform X2 [Phoenix dactylifera]	14.862	25.253	18.7	1	1	1
TRINITY_DN128853_c0_g1_m.14381	"ATP synthase subunit d, mitochondrial-like [Ananas comosus]"	20.192	126.88	72.8	14	31	14
TRINITY_DN129136_c0_g1_m.14426	"PREDICTED: thiosulfate sulfurtransferase 16, chloroplastic isoform X2 [Phoenix dactylifera]"	19.45	77.944	32.6	4	9	4
TRINITY_DN131219_c0_g1_m.14600	acetyl CoA synthetase [Chlamydomonas reinhardtii]	11.914	6.1757	9	1	1	1
TRINITY_DN13156_c0_g2_m.14640	PREDICTED: YTH domain-containing family protein 2-like [Musa acuminata subsp. malaccensis]	13.769	7.9521	22.7	2	2	1
TRINITY_DN132110_c0_g1_m.14679	PREDICTED: serine carboxypeptidase-like 18 [Phoenix dactylifera]	19.212	7.9144	8.1	1	1	1
TRINITY_DN133119_c0_g1_m.14735	"ribulose-1,5-bisphosphate carboxylase/oxygenase large subunit (chloroplast) [Oryza punctata]"	13.531	6.4031	52.9	8	66	1
TRINITY_DN133241_c0_g1_m.14743	PREDICTED: isoflavone reductase homolog [Nicotiana tabacum]	13.441	6.1755	7.5	1	1	1
TRINITY_DN133907_c0_g1_m.14768	PREDICTED: clathrin heavy chain 1-like [Camelina sativa]	12.459	6.5023	13.9	2	3	1
TRINITY_DN135180_c0_g1_m.14871	WAS/WASL-interacting protein family member 3 [Asparagus officinalis]	15.812	39.168	31.7	3	5	3
TRINITY_DN136248_c0_g1_m.14952	PREDICTED: DNA-damage-repair/toleration protein DRT100 [Phoenix dactylifera]	20.316	12.529	10.5	2	2	2
TRINITY_DN137591_c0_g1_m.15047	"citrate synthase, mitochondrial, putative (ISS), partial [Ostreococcus tauri]"	25.782	7.357	5.1	1	2	1
TRINITY_DN138044_c0_g1_m.15081	actin [Bathycoccus prasinos]	13.046	6.3285	36.4	4	13	1
TRINITY_DN1448_c0_g1_m.15205	uncharacterized protein LOC110092416 [Dendrobium catenatum]	10.989	11.017	16	2	3	2
TRINITY_DN16064_c0_g1_m.15241	PREDICTED: clathrin heavy chain 2-like [Nicotiana tabacum]	15.302	6.0036	14	2	2	1
TRINITY_DN16441_c0_g2_m.15263	PREDICTED: xyloglucan endotransglucosylase/hydrolase protein 31-like [Phoenix dactylifera]	11.462	10.875	9.1	2	2	2
TRINITY_DN18481_c0_g2_m.15329	PREDICTED: glutathione S-transferase F11-like [Phoenix dactylifera]	21.296	140.14	54.6	10	24	10
TRINITY_DN20004_c0_g1_m.15386	PREDICTED: macrophage migration inhibitory factor homolog [Elaeis guineensis]	12.193	63.317	47	3	11	3
TRINITY_DN20286_c0_g1_m.15403	PREDICTED: microtubule-associated protein futsch-like [Dendrobium catenatum]	11.635	5.9769	9.5	1	1	1
TRINITY_DN22095_c0_g1_m.15464	PREDICTED: protein trichome birefringence-like 26 isoform X1 [Phoenix dactylifera]	51.95	102.58	28.2	11	23	11
TRINITY_DN24069_c0_g1_m.15514	geraniol 8-hydroxylase-like [Ananas comosus]	59.758	90.924	17.1	7	11	7
TRINITY_DN27585_c0_g1_m.15644	PREDICTED: protein TOPLESS [Gossypium arboreum]	14.705	6.1727	18.9	2	2	1
TRINITY_DN27637_c0_g1_m.15649	PREDICTED: adenylate kinase 4 [Elaeis guineensis]	26.982	116.87	37.7	10	22	10
TRINITY_DN28971_c1_g1_m.15703	rubredoxin family protein [Populus trichocarpa]	23.009	15.996	14.1	2	2	2
TRINITY_DN29739_c0_g7_m.15740	"PREDICTED: peptide methionine sulfoxide reductase B1, chloroplastic isoform X2 [Phoenix dactylifera]"	15.004	48.696	55.3	6	6	6
TRINITY_DN30636_c0_g1_m.15764	PREDICTED: aspartic proteinase A1-like [Malus domestica]	15.315	9.8777	23.8	2	3	1
TRINITY_DN34687_c0_g1_m.15911	"PREDICTED: photosystem I reaction center subunit V, chloroplastic [Ricinus communis]"	10.798	6.4946	7.1	1	4	1
TRINITY_DN36198_c0_g1_m.15966	PREDICTED: 60S ribosomal protein L30 [Musa acuminata subsp. malaccensis]	12.282	48.111	32.1	4	6	4
TRINITY_DN36393_c0_g1_m.15978	"PREDICTED: prohibitin-1, mitochondrial [Tarenaya hassleriana]"	11.817	6.8817	10.7	1	1	1
TRINITY_DN40593_c0_g2_m.16131	"PREDICTED: LOW QUALITY PROTEIN: carotene epsilon-monooxygenase, chloroplastic [Phoenix dactylifera]"	61.174	24.45	6	3	5	3
TRINITY_DN40940_c0_g1_m.16140	PREDICTED: dr1-associated corepressor homolog isoform X1 [Phoenix dactylifera]	28.294	8.838	5.5	1	1	1
TRINITY_DN42304_c0_g2_m.16191	"PREDICTED: enoyl-[acyl-carrier-protein] reductase [NADH] 1, chloroplastic [Elaeis guineensis]"	40.417	111.93	22.8	7	20	4
TRINITY_DN43110_c0_g1_m.16218	PREDICTED: biotin carboxyl carrier protein of acetyl-CoA carboxylase isoform X2 [Phoenix dactylifera]	31.046	35.238	17.3	3	5	3
TRINITY_DN43527_c0_g1_m.16232	PREDICTED: triphosphate tunel metalloenzyme 3-like [Elaeis guineensis]	13.025	6.5669	7.7	1	2	1
TRINITY_DN45079_c0_g1_m.16284	carboxymethylenebutenolidase homolog [Asparagus officinalis]	15.2	30.084	8.6	1	1	1
TRINITY_DN47474_c0_g1_m.16411	PREDICTED: abscisic acid receptor PYR1-like [Elaeis guineensis]	27.144	26.882	15.5	3	3	3
TRINITY_DN47966_c0_g2_m.16433	PREDICTED: extracellular ribonuclease LE-like [Phoenix dactylifera]	26.254	112.14	26.8	3	8	3
TRINITY_DN49169_c0_g1_m.16497	unnamed protein product [Alternaria atra]	15.643	10.44	14.1	2	3	2
TRINITY_DN49380_c0_g1_m.16509	"PREDICTED: elongation factor Tu, mitochondrial-like [Pyrus x bretschneideri]"	26.317	6.2865	3	1	3	1
TRINITY_DN49720_c0_g1_m.16526	"PREDICTED: thioredoxin Y, chloroplastic [Elaeis guineensis]"	18.979	16.542	15.5	2	3	2
TRINITY_DN50259_c0_g2_m.16547	PREDICTED: annexin D4 isoform X1 [Elaeis guineensis]	12.447	23.888	32.4	3	3	3
TRINITY_DN50441_c0_g2_m.16560	PREDICTED: isoflavone 3'-hydroxylase-like isoform X2 [Gossypium hirsutum]	17.143	7.3503	7.3	1	1	1
TRINITY_DN50511_c1_g1_m.16569	putative cinnamyl-alcohol dehydrogenase family protein [Zea mays]	15.81	6.776	10.7	1	1	1
TRINITY_DN50714_c0_g3_m.16590	cysteine proteinase inhibitor 12-like [Ananas comosus]	17.811	20.333	19.3	5	11	3
TRINITY_DN50944_c0_g1_m.16598	"bi-ubiquitin, major isoform [Chlamydomonas reinhardtii]"	12.906	8.3886	64	6	61	0
TRINITY_DN51048_c0_g1_m.16604	"PREDICTED: fructose-bisphosphate aldolase 1, chloroplastic-like [Musa acuminata subsp. malaccensis]"	42.634	77.762	33.1	10	21	9
TRINITY_DN52351_c0_g1_m.16713	remorin-like [Asparagus officinalis]	21.711	85.233	37.9	13	35	11
TRINITY_DN52453_c0_g1_m.16720	PREDICTED: glutathione S-transferase U19-like isoform X2 [Musa acuminata subsp. malaccensis]	11.69	18.467	37	6	16	1
TRINITY_DN52881_c0_g1_m.16753	transcriptional adapter 2-beta isoform X1 [Ananas comosus]	22.865	6.6013	5	1	2	1
TRINITY_DN53129_c0_g1_m.16760	"PREDICTED: acyl carrier protein 2, mitochondrial-like [Musa acuminata subsp. malaccensis]"	15.071	18.938	22.2	2	2	2
TRINITY_DN53796_c0_g1_m.16795	"ribulose bisphosphate carboxylase small chain, chloroplastic-like [Ananas comosus]"	20.887	70.316	34.2	7	27	5
TRINITY_DN55520_c0_g1_m.16899	PREDICTED: thioredoxin H1-like [Musa acuminata subsp. malaccensis]	12.854	76.472	45.2	7	22	6
TRINITY_DN55636_c0_g1_m.16908	"PREDICTED: rhodanese-like domain-containing protein 14, chloroplastic [Elaeis guineensis]"	23.624	50.524	23.9	4	7	4
TRINITY_DN55654_c0_g1_m.16914	"ATP synthase subunit alpha, mitochondrial precursor [Bathycoccus prasinos]"	11.986	6.8006	22.7	3	5	1
TRINITY_DN55749_c0_g1_m.16922	PREDICTED: 60S ribosomal protein L27a-3 [Elaeis guineensis]	22.05	47.226	31.3	6	13	5
TRINITY_DN55938_c0_g1_m.16938	PREDICTED: probable alpha-galactosidase B [Citrus sinensis]	74.217	153.61	22.2	13	24	13
TRINITY_DN56158_c0_g3_m.16945	PREDICTED: mannosylglycoprotein endo-beta-mannosidase isoform X2 [Phoenix dactylifera]	14.466	8.4557	18.4	2	6	1
TRINITY_DN56433_c0_g1_m.16964	enzyme of the cupin superfamily [Zea mays]	12.131	8.5506	22.7	2	2	1
TRINITY_DN56510_c0_g1_m.16971	PREDICTED: pathogenesis-related protein 1-like [Elaeis guineensis]	21.336	198.02	47.9	14	64	14
TRINITY_DN56672_c0_g2_m.16984	"PREDICTED: stearoyl-[acyl-carrier-protein] 9-desaturase, chloroplastic-like [Elaeis guineensis]"	45.413	160.34	41.3	15	22	8
TRINITY_DN58913_c0_g1_m.17105	"PREDICTED: outer envelope pore protein 16-2, chloroplastic [Elaeis guineensis]"	12.363	15.911	17.7	2	2	2
TRINITY_DN59421_c0_g1_m.17149	Adenylyl cyclase-associated protein 2 [Morus notabilis]	11.224	5.8544	9.1	1	1	1
TRINITY_DN59459_c0_g1_m.17150	centrosomal protein [Arabidopsis thaliana]	14.784	5.9683	7.9	1	1	1
TRINITY_DN59838_c0_g1_m.17177	"COP9 signalosome complex subunit 6a, partial [Asparagus officinalis]"	35.301	23.086	10.2	2	2	2
TRINITY_DN60074_c0_g1_m.17190	putative linoleate 9S-lipoxygenase 3 [Ananas comosus]	11.236	20.412	29.4	3	4	3
TRINITY_DN60243_c0_g1_m.17203	"PREDICTED: calvin cycle protein CP12-2, chloroplastic [Phoenix dactylifera]"	13.936	31.746	42.3	3	11	2
TRINITY_DN60317_c0_g1_m.17212	PREDICTED: cytochrome c isoform X1 [Populus euphratica]	12.326	13.46	20.4	2	3	2
TRINITY_DN60322_c0_g2_m.17214	PREDICTED: germin-like protein 5-1 [Elaeis guineensis]	13.267	21.292	21.9	2	5	2
TRINITY_DN60412_c0_g1_m.17219	PREDICTED: late embryogenesis abundant protein 1-like [Camelina sativa]	11.158	18.86	29.9	3	4	3
TRINITY_DN60541_c0_g1_m.17233	probable alpha-glucosidase Os06g0675700 [Ananas comosus]	21.269	13.124	9.5	2	2	2
TRINITY_DN60690_c0_g1_m.17242	TPR domain containing protein [Zea mays]	27.844	6.8878	3.8	1	1	1
TRINITY_DN60704_c0_g1_m.17243	PREDICTED: protein IN2-1 homolog B isoform X2 [Elaeis guineensis]	11.907	10.72	28.3	3	12	1
TRINITY_DN60716_c0_g2_m.17245	PREDICTED: tubulin alpha-1 chain-like [Ipomoea nil]	18.285	7.8258	29.7	4	6	1
TRINITY_DN60984_c0_g1_m.17279	PREDICTED: cysteine proteinase inhibitor 1-like [Musa acuminata subsp. malaccensis]	13.61	22.912	31.2	3	5	3
TRINITY_DN61373_c0_g1_m.17300	PREDICTED: T-complex protein 1 subunit delta [Phoenix dactylifera]	58.368	252.84	39.2	18	39	18
TRINITY_DN61759_c0_g1_m.17341	PREDICTED: germin-like protein subfamily 3 member 2 [Fragaria vesca subsp. vesca]	12.87	5.8048	9.2	1	1	1
TRINITY_DN62054_c0_g1_m.17368	PREDICTED: proactivator polypeptide-like 1 isoform X1 [Elaeis guineensis]	24.152	13.947	9.3	2	3	2
TRINITY_DN62083_c0_g1_m.17372	PREDICTED: probable calcium-binding protein CML18 [Phoenix dactylifera]	18.125	46.042	35.2	5	9	5
TRINITY_DN62171_c0_g2_m.17392	"PREDICTED: 30S ribosomal protein S1, chloroplastic [Nelumbo nucifera]"	46.645	125.58	29.1	11	23	11
TRINITY_DN62517_c0_g1_m.17413	PREDICTED: 60S ribosomal protein L34 [Phoenix dactylifera]	15.215	6.4686	6.1	1	2	1
TRINITY_DN63092_c0_g1_m.17466	PREDICTED: coiled-coil domain-containing protein 12 [Phoenix dactylifera]	24.34	25.71	17	3	5	3
TRINITY_DN63501_c0_g1_m.17511	ribosomal protein S4 (chloroplast) [Dendrobium catenatum]	23.347	25.061	15.4	3	3	3
TRINITY_DN63502_c0_g1_m.17512	"ribulose bisphosphate carboxylase small chain, chloroplastic-like [Ananas comosus]"	20.434	119.46	58.3	11	63	9
TRINITY_DN63553_c0_g1_m.17515	"PREDICTED: ubiquinol oxidase 4, chloroplastic/chromoplastic isoform X1 [Elaeis guineensis]"	41.951	7.1062	2.5	1	1	1
TRINITY_DN63600_c0_g1_m.17517	PREDICTED: V-type proton ATPase subunit B 2 [Elaeis guineensis]	54.375	323.31	41	17	44	17
TRINITY_DN63741_c0_g1_m.17529	"ribulose-1,5-bisphosphate carboxylase/oxygenase large subunit (chloroplast) [Dendrobium huoshanense]"	54.442	323.31	58	29	358	11
TRINITY_DN63885_c0_g1_m.17541	DNA-binding family protein [Populus trichocarpa]	19.608	54.137	31.1	5	9	4
TRINITY_DN63976_c0_g2_m.17544	PREDICTED: aspartic proteinase [Nicotiana attenuata]	11.769	6.4286	9.4	1	1	1
TRINITY_DN64052_c1_g1_m.17549	PREDICTED: 40S ribosomal protein S11-like [Phoenix dactylifera]	17.93	44.461	32.3	6	10	6
TRINITY_DN64193_c0_g1_m.17559	PREDICTED: putative S-adenosyl-L-methionine-dependent methyltransferase MAV_4444 [Phoenix dactylifera]	35.885	45.861	7.1	1	1	1
TRINITY_DN64209_c0_g1_m.17563	"PREDICTED: ferritin-3, chloroplastic-like [Phoenix dactylifera]"	33.049	59.685	28.9	7	14	3
TRINITY_DN64209_c0_g2_m.17565	ferritin 2 precursor family protein [Populus trichocarpa]	29.301	218.86	47.5	10	30	6
TRINITY_DN64247_c0_g1_m.17570	DUF3119 family protein [Medicago truncatula]	24.873	20.622	12.7	2	2	2
TRINITY_DN64266_c0_g1_m.17574	PREDICTED: guanine nucleotide-binding protein subunit beta-like protein A [Elaeis guineensis]	35.484	178.25	48	12	25	11
TRINITY_DN64528_c0_g1_m.17589	PREDICTED: exosome complex component CSL4 [Phoenix dactylifera]	21.029	12.964	10.7	2	2	2
TRINITY_DN64659_c0_g3_m.17596	PREDICTED: 60S acidic ribosomal protein P2-like [Cucumis sativus]	11.061	58.402	32.1	5	9	2
TRINITY_DN64704_c0_g1_m.17597	nuclear transport factor 2 (NTF2) family protein [Medicago truncatula]	27.558	117.19	31.6	6	15	6
TRINITY_DN65305_c0_g1_m.17623	PREDICTED: derlin-2.2 [Arachis ipaensis]	28.089	12.809	11.9	2	2	2
TRINITY_DN65479_c0_g1_m.17633	"PREDICTED: trans-2-enoyl-CoA reductase, mitochondrial-like [Phoenix dactylifera]"	19.962	95.448	40.4	6	10	6
TRINITY_DN65564_c0_g1_m.17644	halo-acid dehalogenase-like hydrolase (ISS) [Ostreococcus tauri]	30.818	61.24	23	5	7	5
TRINITY_DN6564_c0_g2_m.17662	protein LST8 homolog [Asparagus officinalis]	35.286	12.412	7	2	2	2
TRINITY_DN65644_c0_g3_m.17660	PREDICTED: huntingtin-interacting protein K [Cicer arietinum]	12.341	19.141	28.2	3	5	3
TRINITY_DN66615_c0_g1_m.17757	PREDICTED: eukaryotic translation initiation factor 6-2 [Elaeis guineensis]	33.123	15.312	7.7	2	4	2
TRINITY_DN67297_c0_g1_m.17797	"PREDICTED: DNA-directed RNA polymerases II, IV and V subunit 9A [Nicotiana tabacum]"	13.205	55.205	35.1	2	2	2
TRINITY_DN67522_c0_g1_m.17811	PREDICTED: HMG-Y-related protein A-like [Musa acuminata subsp. malaccensis]	20.058	13.626	10.6	2	2	2
TRINITY_DN67529_c0_g11_m.17812	verprolin [Ananas comosus]	14.051	48.435	62	6	7	6
TRINITY_DN67778_c0_g1_m.17831	5-methyltetrahydropteroyltriglutamate--homocysteine methyltransferase 2 [Ananas comosus]	24.27	103.49	24.5	5	15	4
TRINITY_DN68431_c0_g1_m.17871	PREDICTED: 14-3-3-like protein GF14 kappa [Nelumbo nucifera]	28.255	96.44	38.4	12	37	9
TRINITY_DN68564_c0_g1_m.17886	"PREDICTED: glycine cleavage system H protein 2, mitochondrial [Elaeis guineensis]"	16.762	34.103	33.1	4	9	4
TRINITY_DN68873_c0_g1_m.17923	PREDICTED: pyrophosphate-energized vacuolar membrane proton pump [Phoenix dactylifera]	25.461	7.1713	3.4	1	3	1
TRINITY_DN68943_c0_g1_m.17941	"transmembrane protein, putative (Protein of unknown function, DUF538) [Arabidopsis thaliana]"	17.081	6.9584	8.2	1	1	1
TRINITY_DN69118_c0_g1_m.17968	Histone H3.1 [Auxenochlorella protothecoides]	12.502	13.694	14.3	2	4	2
TRINITY_DN69266_c0_g1_m.17987	DNA-binding family protein [Populus trichocarpa]	15.649	23.708	8.4	1	2	1
TRINITY_DN69390_c0_g1_m.18017	plant/F21F14-40 protein [Medicago truncatula]	33.51	34.035	18.8	5	6	5
TRINITY_DN69419_c0_g2_m.18029	PREDICTED: mitochondrial uncoupling protein 1 [Ipomoea nil]	32.591	48.922	22.5	6	6	6
TRINITY_DN69701_c0_g1_m.18073	PREDICTED: monodehydroascorbate reductase-like [Phoenix dactylifera]	12.899	13.433	31.4	3	12	0
TRINITY_DN69851_c0_g3_m.18089	PREDICTED: 14-3-3-like protein 16R [Ipomoea nil]	28.952	143.49	47.5	13	35	6
TRINITY_DN69939_c0_g1_m.18100	PREDICTED: peptidyl-prolyl cis-trans isomerase CYP71 isoform X1 [Elaeis guineensis]	70.191	64.535	12.7	7	9	7
TRINITY_DN69965_c0_g1_m.18103	PREDICTED: putative cytochrome c oxidase subunit 5b-like [Musa acuminata subsp. malaccensis]	18.536	110.81	37.7	7	13	7
TRINITY_DN70002_c1_g2_m.18106	scopoletin glucosyltransferase-like [Asparagus officinalis]	37.084	9.3826	4.5	1	1	1
TRINITY_DN70132_c0_g1_m.18121	PREDICTED: probable protein Pop3 [Glycine max]	12.561	12.45	14.7	2	3	2
TRINITY_DN70530_c0_g3_m.18155	PREDICTED: methylthioribose kinase-like [Phoenix dactylifera]	11.915	27.682	23.9	2	4	2
TRINITY_DN70565_c0_g2_m.18157	PREDICTED: pectinesterase-like [Elaeis guineensis]	27.202	88.995	22.6	3	4	3
TRINITY_DN70769_c0_g1_m.18181	PREDICTED: 60S ribosomal protein L4 [Vigna radiata var. radiata]	26.547	19.435	21.9	4	7	1
TRINITY_DN71538_c0_g2_m.18260	"PREDICTED: small heat shock protein, chloroplastic-like [Elaeis guineensis]"	15.622	53.661	54.5	6	10	6
TRINITY_DN71688_c0_g1_m.18286	PREDICTED: clathrin light chain 2 [Elaeis guineensis]	36.607	48.219	12.8	5	9	5
TRINITY_DN71754_c0_g1_m.18297	PREDICTED: apoptosis inhibitor 5-like protein API5 [Phoenix dactylifera]	67.776	69.391	16.6	10	12	10
TRINITY_DN71863_c0_g1_m.18308	NHP2-like protein 1 [Morus notabilis]	13.888	14.715	22.8	2	2	2
TRINITY_DN71938_c0_g1_m.18324	DNA-binding family protein [Populus trichocarpa]	17.841	51.043	12.4	2	4	1
TRINITY_DN71987_c0_g1_m.18327	"PREDICTED: protein SLOW GREEN 1, chloroplastic-like [Phoenix dactylifera]"	38.635	55.049	23.2	7	12	7
TRINITY_DN72048_c0_g1_m.18341	replicase polyprotein 1ab protein [Arabidopsis thaliana]	28.555	22.537	10.9	2	4	2
TRINITY_DN72061_c0_g1_m.18347	PREDICTED: RNA-binding protein 8A [Jatropha curcas]	26.762	44.211	19.6	4	8	4
TRINITY_DN721_c0_g2_m.18360	photosystem II 44 kDa protein (chloroplast) [Cymbidium lancifolium]	51.788	321.38	30.9	12	54	12
TRINITY_DN721_c0_g2_m.18361	photosystem II protein D2 (chloroplast) [Cymbidium macrorhizon]	39.617	124.98	25.2	6	40	6
TRINITY_DN72111_c0_g1_m.18350	PREDICTED: cytochrome P450 71A1-like [Elaeis guineensis]	15.185	6.9764	6.9	1	1	1
TRINITY_DN72300_c0_g1_m.18371	"PREDICTED: small heat shock protein, chloroplastic-like [Musa acuminata subsp. malaccensis]"	22.366	71.854	51	9	25	9
TRINITY_DN72465_c0_g1_m.18385	caffeic acid 3-O-methyltransferase-like [Asparagus officinalis]	13.9	26.937	14.8	1	1	1
TRINITY_DN72537_c0_g1_m.18396	PREDICTED: preprotein translocase subunit SECE1 [Elaeis guineensis]	20.329	6.327	4.8	1	1	1
TRINITY_DN72548_c0_g1_m.18404	PREDICTED: probable linoleate 9S-lipoxygenase 5 [Elaeis guineensis]	11.511	8.6438	13.9	1	2	1
TRINITY_DN72937_c0_g1_m.18450	probable iron/ascorbate oxidoreductase DDB_G0283291 isoform X3 [Asparagus officinalis]	28.602	12.641	7.3	2	2	2
TRINITY_DN72971_c0_g1_m.18457	"PREDICTED: small heat shock protein, chloroplastic-like [Elaeis guineensis]"	25.554	166.05	58.1	16	44	16
TRINITY_DN73045_c0_g1_m.18467	60S ribosomal protein L44-like isoform X1 [Ananas comosus]	12.118	5.8891	9.5	1	1	1
TRINITY_DN73054_c0_g1_m.18470	"PREDICTED: tyrosine--tRNA ligase 1, cytoplasmic [Phoenix dactylifera]"	41.63	36.801	15.5	5	9	5
TRINITY_DN73062_c0_g1_m.18472	protein ECERIFERUM 26-like [Ananas comosus]	12.616	6.0092	6.2	1	1	1
TRINITY_DN73089_c0_g1_m.18484	PREDICTED: protein YIPF6 homolog [Tarenaya hassleriana]	30.898	10.383	8	1	1	1
TRINITY_DN73357_c1_g3_m.18513	PREDICTED: late embryogenesis abundant protein 2 [Amborella trichopoda]	10.375	151.26	83.3	13	45	13
TRINITY_DN73358_c0_g1_m.18515	PREDICTED: thioredoxin H1-like [Musa acuminata subsp. malaccensis]	12.825	30.814	48.7	5	13	4
TRINITY_DN73380_c0_g1_m.18524	PREDICTED: 40S ribosomal protein S12 isoform X2 [Elaeis guineensis]	14.871	36.178	38.4	4	8	3
TRINITY_DN73630_c0_g2_m.18564	hypothetical protein MA16_Dca026537 [Dendrobium catenatum]	11.179	71.944	51.4	3	4	3
TRINITY_DN73687_c0_g1_m.18572	PREDICTED: NADH dehydrogenase [ubiquinone] 1 beta subcomplex subunit 9 [Phoenix dactylifera]	13.553	37.79	44	4	8	4
TRINITY_DN73715_c0_g1_m.18577	NADH dehydrogenase [ubiquinone] 1 alpha subcomplex subunit 6 [Ananas comosus]	15.397	49.997	42.2	7	11	7
TRINITY_DN73825_c0_g1_m.18587	ras-related protein RIC1 [Asparagus officinalis]	22.61	101.78	54.7	10	23	7
TRINITY_DN73911_c0_g1_m.18592	PREDICTED: T-complex protein 1 subunit zeta 1 [Phoenix dactylifera]	59.192	230.01	46.4	19	49	19
TRINITY_DN74118_c0_g1_m.18622	"hydrogen-transporting ATP synthase, rotational mechanism [Zea mays]"	14.157	34.968	27	4	9	3
TRINITY_DN74386_c0_g1_m.18654	PREDICTED: probable cinnamyl alcohol dehydrogenase 1 [Ipomoea nil]	19.684	34.586	28.8	3	3	3
TRINITY_DN74533_c0_g1_m.18670	calmodulin mutant SYNCAM9 (ISS) [Ostreococcus tauri]	13.728	6.0036	7.4	1	1	1
TRINITY_DN74649_c0_g1_m.18684	PREDICTED: phytohormone-binding protein-like [Glycine max]	20.707	41.808	31.1	5	7	5
TRINITY_DN74767_c0_g1_m.18696	DUF538 family protein [Medicago truncatula]	14.937	12.083	12.6	2	2	2
TRINITY_DN74840_c0_g1_m.18700	PREDICTED: heat shock 70 kDa protein 5-like [Arachis ipaensis]	19.291	8.2222	10.8	2	6	1
TRINITY_DN75029_c0_g1_m.18733	PREDICTED: selenoprotein K-like [Phoenix dactylifera]	11.173	22.444	17.6	1	1	1
TRINITY_DN75102_c0_g1_m.18749	PREDICTED: exportin-2 [Elaeis guineensis]	112.51	113.47	14	11	18	11
TRINITY_DN75106_c0_g1_m.18751	PREDICTED: methyl-CpG-binding domain-containing protein 2-like [Phoenix dactylifera]	35.294	18.332	11.9	2	2	2
TRINITY_DN75140_c0_g1_m.18753	"PREDICTED: oxygen-evolving enhancer protein 1, chloroplastic [Elaeis guineensis]"	35.71	323.31	53.1	18	86	18
TRINITY_DN75310_c0_g1_m.18772	eukaryotic initiation factor 4A-3 [Asparagus officinalis]	48.383	10.022	22.3	12	24	1
TRINITY_DN75311_c0_g1_m.18773	PREDICTED: zinc finger RNA-binding protein [Ricinus communis]	38.509	6.2565	2.9	1	1	1
TRINITY_DN75602_c0_g1_m.18808	PREDICTED: calreticulin-3-like [Daucus carota subsp. sativus]	17.605	12.848	26.9	4	5	2
TRINITY_DN75625_c0_g1_m.18811	"short-chain dehydrogenase TIC 32, chloroplastic isoform X3 [Ananas comosus]"	29.937	13.215	8.6	2	2	2
TRINITY_DN75629_c0_g1_m.18812	PREDICTED: plastidial pyruvate kinase 2 [Elaeis guineensis]	63.42	182.96	31	12	22	10
TRINITY_DN75765_c0_g1_m.18827	PREDICTED: cysteine proteinase 1 [Elaeis guineensis]	40.368	31.516	10.6	3	6	3
TRINITY_DN75805_c0_g2_m.18833	"PREDICTED: thioredoxin-like 2, chloroplastic [Elaeis guineensis]"	23.731	15.742	10.3	2	2	2
TRINITY_DN75887_c0_g1_m.18863	PREDICTED: probable trehalase [Elaeis guineensis]	13.445	6.9624	15.5	1	1	1
TRINITY_DN75897_c0_g1_m.18865	PREDICTED: nucleolin [Phoenix dactylifera]	87.125	13.231	3	2	2	2
TRINITY_DN76050_c0_g1_m.18891	PREDICTED: 60S ribosomal protein L27a-3-like [Elaeis guineensis]	16.51	37.011	32.2	4	7	3
TRINITY_DN76052_c0_g3_m.18894	PREDICTED: mucin-17-like [Musa acuminata subsp. malaccensis]	16.489	6.2897	11.2	1	1	1
TRINITY_DN76440_c0_g1_m.18944	"transmembrane protein, putative [Medicago truncatula]"	40.529	42.776	11.3	3	3	3
TRINITY_DN76537_c0_g1_m.18960	plant/F25P12-18 protein [Medicago truncatula]	17.631	74.607	47.7	6	8	6
TRINITY_DN76591_c0_g2_m.18968	PREDICTED: universal stress protein PHOS32 [Ipomoea nil]	18.252	137.94	41.5	7	18	6
TRINITY_DN76713_c0_g2_m.18989	"PREDICTED: 50S ribosomal protein L4, chloroplastic-like [Nelumbo nucifera]"	31.799	21.872	10.2	3	3	3
TRINITY_DN76718_c0_g1_m.18991	PREDICTED: mitochondrial inner membrane protease subunit 2-like [Malus domestica]	27.069	11.551	11	2	2	2
TRINITY_DN76758_c0_g1_m.18997	PREDICTED: probable alkaline/neutral invertase D [Elaeis guineensis]	62.879	69.112	15.9	8	14	5
TRINITY_DN76765_c0_g1_m.18999	PREDICTED: sorting nexin 1 [Nelumbo nucifera]	46.153	75.506	29.2	10	12	10
TRINITY_DN76774_c0_g1_m.19000	PREDICTED: V-type proton ATPase subunit C-like [Phoenix dactylifera]	42.495	170.27	37.9	13	25	13
TRINITY_DN76851_c0_g1_m.19011	PREDICTED: reticulon-like protein B2 [Elaeis guineensis]	27.609	37.715	19.8	6	17	6
TRINITY_DN76871_c0_g1_m.19019	PREDICTED: 40S ribosomal protein S20-2 [Nelumbo nucifera]	15.752	30.815	17.5	3	7	1
TRINITY_DN76906_c0_g1_m.19031	PREDICTED: protein OPI10 homolog [Phoenix dactylifera]	20.994	12.225	9.9	2	2	2
TRINITY_DN76932_c0_g1_m.19034	peptidyl-prolyl cis-trans isomerase PASTICCINO1 isoform X2 [Ananas comosus]	70.695	38.153	9.1	6	6	6
TRINITY_DN76934_c0_g1_m.19035	"PREDICTED: heat shock protein 90-6, mitochondrial [Elaeis guineensis]"	91.392	88.243	18.6	13	21	8
TRINITY_DN76939_c0_g1_m.19038	PREDICTED: putative phosphatidylglycerol/phosphatidylinositol transfer protein DDB_G0282179 [Nicotiana sylvestris]	20.02	70.286	48.1	7	19	7
TRINITY_DN77008_c0_g1_m.19048	PREDICTED: protein IN2-1 homolog B-like [Musa acuminata subsp. malaccensis]	23.994	238.64	61.8	13	34	10
TRINITY_DN77153_c0_g1_m.19086	"PREDICTED: malate dehydrogenase [NADP] 1, chloroplastic isoform X1 [Phoenix dactylifera]"	48.434	158.68	33.4	16	39	16
TRINITY_DN77275_c2_g1_m.19098	ATPase subunit 1 (mitochondrion) [Nelumbo nucifera]	14.538	22.166	21.5	2	6	2
TRINITY_DN77401_c0_g1_m.19110	PREDICTED: protein FLX-like 3 [Phoenix dactylifera]	31.454	52.984	24.5	6	12	5
TRINITY_DN77698_c0_g1_m.19146	PREDICTED: universal stress protein PHOS34-like isoform X1 [Phoenix dactylifera]	18.551	91.278	33.3	4	5	4
TRINITY_DN77903_c0_g2_m.19165	probable glutathione S-transferase parA [Asparagus officinalis]	25.869	64.741	32	8	24	4
TRINITY_DN78026_c0_g1_m.19185	PREDICTED: subtilisin inhibitor-like [Daucus carota subsp. sativus]	13.513	24.554	19.8	2	3	2
TRINITY_DN78160_c0_g1_m.19210	PREDICTED: putative pterin-4-alpha-carbinolamine dehydratase [Ziziphus jujuba]	24.869	7.1058	4	1	1	1
TRINITY_DN78180_c0_g2_m.19215	NAD(P)-binding rossmann-fold protein [Medicago truncatula]	33.716	307.7	49.4	14	46	14
TRINITY_DN78210_c0_g1_m.19220	PREDICTED: ER membrane protein complex subunit 7 homolog [Phoenix dactylifera]	25.007	35.81	19.9	4	4	4
TRINITY_DN78244_c0_g1_m.19223	translocon-associated protein subunit beta [Ananas comosus]	21.252	45.677	19	3	6	3
TRINITY_DN78381_c0_g1_m.19249	PREDICTED: subtilisin-like protease SBT1.4 [Phoenix dactylifera]	27.539	6.3923	2.7	1	2	1
TRINITY_DN78447_c0_g1_m.19255	26S proteasome non-ATPase regulatory subunit 10 [Ananas comosus]	25.236	20.416	15.5	3	3	3
TRINITY_DN78455_c0_g1_m.19256	"2-Cys peroxiredoxin BAS1, chloroplastic [Ananas comosus]"	29.963	75.965	35.3	10	24	7
TRINITY_DN78545_c0_g1_m.19277	"DNA-damage-repair/toleration protein DRT111, chloroplastic [Asparagus officinalis]"	42.335	11.767	6.5	2	2	2
TRINITY_DN78658_c0_g1_m.19296	nucleoside diphosphate kinase 3-like [Ananas comosus]	25.846	23.48	14.8	3	5	3
TRINITY_DN78834_c0_g3_m.19326	"PREDICTED: protein THYLAKOID FORMATION1, chloroplastic [Musa acuminata subsp. malaccensis]"	33.031	69.553	21.5	7	12	7
TRINITY_DN78853_c0_g1_m.19329	PREDICTED: thioredoxin-like protein CXXS1 [Elaeis guineensis]	13.579	39.469	33.1	5	10	5
TRINITY_DN78917_c1_g1_m.19356	PREDICTED: phosphoinositide phospholipase C 4 isoform X2 [Elaeis guineensis]	67.544	29.316	4.7	2	2	2
TRINITY_DN79137_c0_g2_m.19405	"PREDICTED: proline--tRNA ligase, cytoplasmic-like [Phoenix dactylifera]"	14.449	15.86	33.6	4	8	2
TRINITY_DN79233_c0_g1_m.19427	"PREDICTED: protein CURVATURE THYLAKOID 1A, chloroplastic-like [Raphanus sativus]"	17.609	37.235	20.1	4	12	1
TRINITY_DN79262_c0_g1_m.19430	PREDICTED: glucose-1-phosphate adenylyltransferase large subunit 1-like [Phoenix dactylifera]	58.329	114.24	29.4	14	28	13
TRINITY_DN79290_c0_g1_m.19440	PREDICTED: mannose-specific lectin 3-like [Elaeis guineensis]	27.667	18.597	10.5	2	2	2
TRINITY_DN79311_c0_g1_m.19445	PREDICTED: embryonic protein DC-8-like isoform X3 [Lupinus angustifolius]	22.251	87.813	42.5	11	30	11
TRINITY_DN79415_c0_g3_m.19466	PREDICTED: golgin subfamily A member 2-like [Nicotiana sylvestris]	15.677	13.281	14.8	2	3	2
TRINITY_DN79472_c0_g1_m.19478	PREDICTED: cytidine deaminase 1-like [Musa acuminata subsp. malaccensis]	33.027	74.841	23	6	9	6
TRINITY_DN79597_c0_g1_m.19503	"PREDICTED: lon protease 2-like, partial [Malus domestica]"	31.964	7.1778	4.6	1	1	1
TRINITY_DN79611_c0_g1_m.19507	"PREDICTED: glycine-rich RNA-binding protein 3, mitochondrial-like, partial [Phoenix dactylifera]"	16.859	11.035	17.1	2	5	1
TRINITY_DN79668_c0_g1_m.19517	"probable ribosome-binding factor A, chloroplastic [Asparagus officinalis]"	24.837	12.431	7.7	2	2	2
TRINITY_DN79678_c0_g1_m.19522	PREDICTED: 30S ribosomal protein S10 [Phoenix dactylifera]	21.418	20.224	14.8	3	4	3
TRINITY_DN79759_c0_g2_m.19547	PREDICTED: proteasome subunit alpha type-3 [Oryza sativa Japonica Group]	10.934	12.861	30.3	4	10	2
TRINITY_DN79779_c0_g1_m.19551	PREDICTED: heat shock cognate 70 kDa protein 2-like [Nicotiana tabacum]	49.969	158.49	50.1	24	73	10
TRINITY_DN79854_c0_g1_m.19563	PREDICTED: malate dehydrogenase-like [Juglans regia]	35.682	18.588	35.5	11	37	3
TRINITY_DN79878_c0_g1_m.19564	TPD1 protein homolog 1-like [Asparagus officinalis]	13.565	11.946	12.1	1	1	1
TRINITY_DN79893_c0_g1_m.19565	PREDICTED: ycf54-like protein [Capsicum annuum]	25.406	49.121	17.3	6	15	6
TRINITY_DN79968_c0_g1_m.19578	dehydrogenase/reductase SDR family member 12 [Asparagus officinalis]	37.002	75.387	25.6	9	15	9
TRINITY_DN80014_c0_g1_m.19585	PREDICTED: tryptophan synthase beta chain 1 [Vitis vinifera]	58.127	59.391	12.8	7	10	7
TRINITY_DN80226_c0_g1_m.19644	"PREDICTED: pyruvate kinase isozyme A, chloroplastic-like [Elaeis guineensis]"	14.549	9.526	18.6	2	2	1
TRINITY_DN80227_c0_g1_m.19645	PREDICTED: LOW QUALITY PROTEIN: ubiquitin-related modifier 1 homolog [Musa acuminata subsp. malaccensis]	15.24	6.391	5.2	1	1	1
TRINITY_DN80240_c1_g1_m.19654	S-norcoclaurine synthase 2-like [Ananas comosus]	11.382	6.7163	7.8	1	1	1
TRINITY_DN80368_c0_g1_m.19685	PREDICTED: aldehyde dehydrogenase family 2 member C4 [Musa acuminata subsp. malaccensis]	54.489	128.9	25.6	10	19	9
TRINITY_DN80370_c0_g1_m.19687	"PREDICTED: photosystem II stability/assembly factor HCF136, chloroplastic [Nelumbo nucifera]"	45.182	203.4	44	16	33	16
TRINITY_DN80410_c0_g1_m.19696	PREDICTED: pyrophosphate--fructose 6-phosphate 1-phosphotransferase subunit alpha [Phoenix dactylifera]	67.966	61.836	19	10	16	7
TRINITY_DN80427_c0_g1_m.19699	"PREDICTED: CBS domain-containing protein CBSX3, mitochondrial [Nicotiana attenuata]"	22.569	95.031	52.7	10	23	7
TRINITY_DN80446_c0_g1_m.19702	"PREDICTED: nifU-like protein 4, mitochondrial isoform X1 [Elaeis guineensis]"	30.805	31.054	13.3	3	5	3
TRINITY_DN80476_c0_g1_m.19708	PREDICTED: chaperone protein DnaJ-like [Setaria italica]	15.702	13.626	14.3	2	2	2
TRINITY_DN80519_c0_g1_m.19711	cytochrome b5 [Asparagus officinalis]	15.046	37.592	24.6	2	4	1
TRINITY_DN80533_c0_g2_m.19715	PREDICTED: tropinone reductase homolog At5g06060-like [Elaeis guineensis]	28.362	12.026	6.7	2	3	2
TRINITY_DN80569_c0_g1_m.19724	"PREDICTED: dihydrolipoyllysine-residue succinyltransferase component of 2-oxoglutarate dehydrogenase complex 1, mitochondrial isoform X1 [Elaeis guineensis]"	49.555	111.75	29.5	10	24	10
TRINITY_DN80640_c0_g1_m.19745	PREDICTED: dehydrin HIRD11 [Dendrobium catenatum]	11.458	92.45	52	6	32	6
TRINITY_DN80643_c0_g1_m.19747	probable protein phosphatase 2C 5 isoform X3 [Asparagus officinalis]	46.181	25.106	8.6	3	6	3
TRINITY_DN80648_c0_g1_m.19752	PREDICTED: protein MEMO1 [Populus euphratica]	33.105	37.105	13.6	3	4	3
TRINITY_DN80769_c0_g1_m.19767	Alba DNA/RNA-binding protein [Arabidopsis thaliana]	14.435	27.632	25.6	4	5	4
TRINITY_DN80778_c0_g1_m.19768	"tyrosine phosphatase, putative [Medicago truncatula]"	37.411	146.85	33.3	11	19	11
TRINITY_DN80800_c0_g3_m.19773	PREDICTED: 40S ribosomal protein S20-2 [Nelumbo nucifera]	13.638	33.106	26.2	4	8	2
TRINITY_DN80831_c0_g1_m.19785	PREDICTED: mediator of RNA polymerase II transcription subunit 30 isoform X1 [Elaeis guineensis]	18.789	6.3919	3.9	1	1	1
TRINITY_DN80879_c0_g1_m.19792	PREDICTED: transaldolase-like [Phoenix dactylifera]	43.22	63.755	23.1	9	16	9
TRINITY_DN80915_c0_g1_m.19802	"PREDICTED: ATP-dependent Clp protease proteolytic subunit-related protein 4, chloroplastic-like [Phoenix dactylifera]"	34.326	64.181	25.2	6	11	6
TRINITY_DN81010_c0_g1_m.19826	PREDICTED: 2-alkenal reductase (NADP(+)-dependent)-like [Elaeis guineensis]	44.963	125.58	28.5	11	20	9
TRINITY_DN81026_c0_g4_m.19833	PREDICTED: peroxisomal multifunctional enzyme type 2 [Amborella trichopoda]	13.422	43.584	52.4	6	8	6
TRINITY_DN81028_c0_g1_m.19834	eukaryotic translation initiation factor 5A-2-like [Asparagus officinalis]	17.453	86.747	57.2	8	15	5
TRINITY_DN81109_c0_g1_m.19854	PREDICTED: non-functional NADPH-dependent codeinone reductase 2-like [Phoenix dactylifera]	36.038	215.49	56.7	18	33	18
TRINITY_DN81170_c0_g1_m.19866	PREDICTED: 60S ribosomal protein L32-1-like [Oryza brachyantha]	15.706	16.576	18	2	2	2
TRINITY_DN81179_c0_g1_m.19870	PREDICTED: polygalacturonase inhibitor-like [Vigna radiata var. radiata]	12.006	59.809	64.9	6	9	3
TRINITY_DN81213_c0_g2_m.19885	"PREDICTED: thioredoxin-like protein AAED1, chloroplastic [Elaeis guineensis]"	28.639	22.94	12.4	2	3	2
TRINITY_DN81232_c0_g1_m.19889	PREDICTED: aspartic proteinase-like protein 2 [Phoenix dactylifera]	53.678	10.643	3.6	2	3	2
TRINITY_DN81242_c0_g1_m.19892	PREDICTED: cytochrome B5-like [Elaeis guineensis]	15.032	6.3905	7.2	1	1	1
TRINITY_DN81252_c1_g3_m.19894	protein PLASTID REDOX INSENSITIVE 2-like [Asparagus officinalis]	24.294	29.229	13.8	4	4	4
TRINITY_DN81280_c0_g1_m.19898	"PREDICTED: probable enoyl-CoA hydratase 1, peroxisomal [Phoenix dactylifera]"	31.991	24.558	9.2	2	3	2
TRINITY_DN81299_c0_g3_m.19903	PREDICTED: multifunctional methyltransferase subunit TRM112-like protein At1g22270 [Elaeis guineensis]	17.233	11.379	13.7	2	2	2
TRINITY_DN81340_c0_g1_m.19918	"PREDICTED: tubulin alpha chain, partial [Vitis vinifera]"	40.256	32.161	23.6	7	15	1
TRINITY_DN81346_c0_g1_m.19921	mitochondrial carnitine/acylcarnitine carrier-like protein [Ananas comosus]	30.623	134.78	36.8	9	16	9
TRINITY_DN81374_c0_g1_m.19940	"Aconitate hydratase, mitochondrial [Auxenochlorella protothecoides]"	16.529	6.1481	5.3	1	2	1
TRINITY_DN81456_c0_g1_m.19961	PREDICTED: probable E3 ubiquitin-protein ligase ARI2 isoform X2 [Musa acuminata subsp. malaccensis]	70.368	6.7163	1.3	1	1	1
TRINITY_DN81481_c0_g1_m.19965	PREDICTED: aspartyl protease family protein 2-like [Phoenix dactylifera]	40.382	5.9942	2.4	1	1	1
TRINITY_DN81663_c0_g1_m.19994	PREDICTED: cytochrome b-c1 complex subunit 7 [Sesamum indicum]	14.69	38.48	43.1	5	12	5
TRINITY_DN81672_c0_g1_m.19996	PREDICTED: UBP1-associated protein 2A-like [Phoenix dactylifera]	46.702	45.656	18.1	8	9	7
TRINITY_DN81693_c0_g1_m.20003	PREDICTED: 60S ribosomal protein L31 [Theobroma cacao]	13.948	18.261	19	3	4	3
TRINITY_DN81727_c0_g1_m.20015	abscisic stress-ripening protein 2-like [Ananas comosus]	12.296	307.41	78.3	9	28	9
TRINITY_DN81786_c0_g1_m.20026	PREDICTED: peptidyl-prolyl cis-trans isomerase [Lupinus angustifolius]	18.235	61.706	43.4	8	43	7
TRINITY_DN81798_c0_g1_m.20028	"PREDICTED: ubiquinone biosynthesis protein COQ9-B, mitochondrial [Phoenix dactylifera]"	31.269	81.97	22.3	5	8	5
TRINITY_DN81844_c0_g1_m.20039	PREDICTED: 60S ribosomal protein L7-2-like [Musa acuminata subsp. malaccensis]	28.94	52.122	27.9	6	14	3
TRINITY_DN81849_c0_g1_m.20043	PREDICTED: basic leucine zipper and W2 domain-containing protein 2 [Elaeis guineensis]	47.204	70.245	22.1	9	14	9
TRINITY_DN81852_c0_g3_m.20046	nascent polypeptide-associated complex subunit alpha-like protein [Micromonas commoda]	12.326	6.2795	8.2	1	1	1
TRINITY_DN81898_c0_g1_m.20063	PREDICTED: 18 kDa seed maturation protein [Theobroma cacao]	15.016	54.328	28.7	5	17	5
TRINITY_DN81934_c0_g1_m.20071	short-chain dehydrogenase/reductase SDRA [Asparagus officinalis]	27.838	28.392	15	4	6	4
TRINITY_DN81936_c0_g1_m.20073	PREDICTED: peptidyl-prolyl cis-trans isomerase CYP18-2 [Musa acuminata subsp. malaccensis]	18.18	17.184	18.9	2	2	2
TRINITY_DN81951_c1_g1_m.20074	PREDICTED: cell division control protein 2 homolog A isoform X1 [Phoenix dactylifera]	33.766	6.5623	3.1	1	1	1
TRINITY_DN81995_c0_g1_m.20084	V-type proton ATPase subunit E-like [Asparagus officinalis]	26.613	93.727	42.6	11	22	11
TRINITY_DN82003_c0_g1_m.20088	"PREDICTED: probable acyl-activating enzyme 1, peroxisomal [Elaeis guineensis]"	61.304	11.881	3.4	2	3	2
TRINITY_DN82025_c1_g3_m.20101	PREDICTED: glutathionyl-hydroquinone reductase YqjG-like isoform X1 [Oryza brachyantha]	16.04	6.4286	14.7	2	5	1
TRINITY_DN82028_c0_g2_m.20103	protein mago nashi homolog [Asparagus officinalis]	17.895	56.787	36.2	4	6	4
TRINITY_DN82076_c1_g1_m.20106	reticulon-like protein B2 [Ananas comosus]	21.581	6.4245	4.8	1	1	1
TRINITY_DN82094_c0_g1_m.20113	PREDICTED: DAZ-associated protein 1 [Phoenix dactylifera]	25.762	13.726	6.4	1	4	1
TRINITY_DN82111_c0_g1_m.20118	eukaryotic initiation factor 4A-8 [Asparagus officinalis]	46.812	183.57	36.6	17	49	5
TRINITY_DN82151_c0_g1_m.20122	PREDICTED: patellin-3-like [Musa acuminata subsp. malaccensis]	66.453	274.11	42.9	24	46	24
TRINITY_DN82162_c1_g1_m.20127	"PREDICTED: enoyl-[acyl-carrier-protein] reductase [NADH] 1, chloroplastic [Elaeis guineensis]"	40.321	30.029	21.8	7	12	4
TRINITY_DN82171_c0_g1_m.20130	PREDICTED: protein CASC3-like isoform X1 [Elaeis guineensis]	69.969	10.327	2	1	1	1
TRINITY_DN82210_c1_g1_m.20143	PREDICTED: shaggy-related protein kinase eta [Elaeis guineensis]	43.128	5.9384	1.8	1	1	1
TRINITY_DN82214_c0_g1_m.20144	PREDICTED: thioredoxin-1-like [Phoenix dactylifera]	20.275	92.68	18	2	8	2
TRINITY_DN82301_c0_g1_m.20164	PREDICTED: sorting nexin 2B [Musa acuminata subsp. malaccensis]	58.632	7.1427	2.3	1	1	1
TRINITY_DN82367_c0_g1_m.20178	"1,4-dihydroxy-2-naphthoyl-CoA thioesterase 1 [Asparagus officinalis]"	20.956	5.8456	4.7	1	2	1
TRINITY_DN82380_c1_g2_m.20182	5-methyltetrahydropteroyltriglutamate--homocysteine methyltransferase 2-like [Ananas comosus]	42.303	94.103	39.4	13	48	6
TRINITY_DN82388_c0_g1_m.20184	"PREDICTED: CBS domain-containing protein CBSX1, chloroplastic [Elaeis guineensis]"	26.072	25.151	15.9	3	3	3
TRINITY_DN82477_c0_g2_m.20213	PREDICTED: LOC100283594 isoform X1 [Zea mays]	21.873	18.043	7.3	1	1	1
TRINITY_DN82515_c0_g1_m.20219	PREDICTED: importin subunit alpha-1b [Elaeis guineensis]	58.513	125.06	30	12	17	12
TRINITY_DN82566_c0_g1_m.20227	"6,7-dimethyl-8-ribityllumazine synthase [Arabidopsis thaliana]"	26.955	6.8785	3.7	1	1	1
TRINITY_DN82682_c0_g1_m.20242	N-alpha-acetyltransferase 50 [Asparagus officinalis]	17.821	6.7227	7	1	1	1
TRINITY_DN82781_c0_g1_m.20269	PREDICTED: 26S proteasome non-ATPase regulatory subunit 12 homolog A isoform X2 [Phoenix dactylifera]	50.34	76.254	23.9	10	15	9
TRINITY_DN82857_c0_g1_m.20276	PREDICTED: mannose-specific lectin-like [Elaeis guineensis]	19.616	15.087	10.7	2	9	2
TRINITY_DN82926_c0_g1_m.20285	pyridoxamine 5'-phosphate oxidase family protein [Medicago truncatula]	41.366	83.141	17.9	8	9	8
TRINITY_DN82929_c0_g1_m.20286	PREDICTED: isoflavone reductase-like protein [Phoenix dactylifera]	32.362	13.88	7.6	2	2	2
TRINITY_DN82971_c0_g1_m.20298	PREDICTED: mitogen-activated protein kinase 2 isoform X1 [Elaeis guineensis]	42.614	111.55	17.7	6	10	5
TRINITY_DN82986_c0_g1_m.20301	PREDICTED: protein LURP-one-related 15-like [Phoenix dactylifera]	25.271	27.395	13.2	2	3	2
TRINITY_DN83046_c0_g1_m.20311	PREDICTED: calcineurin B-like protein 3 [Phoenix dactylifera]	25.938	11.724	7.1	2	3	2
TRINITY_DN83060_c0_g1_m.20322	PREDICTED: 40S ribosomal protein S26 [Phoenix dactylifera]	14.594	15.483	18.6	2	4	2
TRINITY_DN83093_c0_g1_m.20330	PREDICTED: 60S ribosomal protein L14-1-like [Musa acuminata subsp. malaccensis]	15.539	37.276	35.8	5	7	5
TRINITY_DN83210_c0_g1_m.20393	"dimethylallyl, adenosine tRNA methylthiotransferase [Arabidopsis thaliana]"	27.483	42.836	24.6	6	8	6
TRINITY_DN83219_c0_g2_m.20398	peroxiredoxin-2C-like [Asparagus officinalis]	17.455	212.31	71.6	6	27	6
TRINITY_DN83266_c0_g1_m.20420	PREDICTED: ruBisCO large subunit-binding protein subunit alpha [Musa acuminata subsp. malaccensis]	60.823	323.31	36.6	19	50	19
TRINITY_DN83283_c0_g1_m.20429	transmembrane emp24 domain-containing protein p24beta3 [Asparagus officinalis]	27.348	7.9655	4.6	1	2	1
TRINITY_DN83287_c0_g1_m.20431	PREDICTED: short-chain type dehydrogenase/reductase-like [Nelumbo nucifera]	22.915	48.292	27.2	5	11	5
TRINITY_DN83309_c0_g1_m.20443	PREDICTED: T-complex protein 1 subunit gamma [Elaeis guineensis]	60.55	214.08	42.4	22	47	22
TRINITY_DN83314_c0_g1_m.20445	UDP-glycosyltransferase 91C1-like [Asparagus officinalis]	13.282	8.0831	10.2	1	2	1
TRINITY_DN83379_c0_g1_m.20462	PREDICTED: nuclear cap-binding protein subunit 1-like [Phoenix dactylifera]	99.38	31.422	5.1	5	7	5
TRINITY_DN83424_c0_g1_m.20473	PREDICTED: mitochondrial import inner membrane translocase subunit TIM10-like [Juglans regia]	15.665	15.425	17.4	2	3	2
TRINITY_DN83426_c0_g1_m.20474	"50S ribosomal protein L27, chloroplastic-like [Asparagus officinalis]"	20.203	7.4832	5.9	1	1	1
TRINITY_DN83486_c0_g1_m.20488	PREDICTED: proteasome subunit alpha type-6 [Musa acuminata subsp. malaccensis]	27.3	156.65	60.2	15	27	15
TRINITY_DN83544_c0_g1_m.20500	desiccation protectant protein Lea14 homolog [Ananas comosus]	17.659	88.014	32.7	4	12	4
TRINITY_DN83548_c0_g1_m.20503	PREDICTED: actin-depolymerizing factor 7 [Elaeis guineensis]	21.539	20.082	11.1	1	1	1
TRINITY_DN83563_c0_g1_m.20508	mitochondrial dicarboxylate/tricarboxylate transporter DTC-like [Ananas comosus]	31.839	79.701	32.8	7	14	5
TRINITY_DN83574_c0_g1_m.20510	PREDICTED: T-complex protein 1 subunit beta [Phoenix dactylifera]	57.266	323.31	54.1	24	60	24
TRINITY_DN83582_c0_g2_m.20512	vacuole protein [Arabidopsis thaliana]	23.049	14.311	10	2	4	2
TRINITY_DN83637_c0_g1_m.20527	PREDICTED: protein SUPPRESSOR OF K(+) TRANSPORT GROWTH DEFECT 1 [Jatropha curcas]	27.031	100.56	37.7	7	9	7
TRINITY_DN83653_c0_g1_m.20532	"PREDICTED: photosystem I reaction center subunit II, chloroplastic [Nelumbo nucifera]"	27.824	79.767	32.7	9	32	9
TRINITY_DN83681_c0_g1_m.20543	PREDICTED: probable uridine nucleosidase 2 [Elaeis guineensis]	35.948	20.029	7.5	2	2	2
TRINITY_DN83753_c0_g2_m.20574	60S acidic ribosomal protein family [Arabidopsis thaliana]	9.7658	7.1566	14.1	1	1	1
TRINITY_DN83757_c0_g1_m.20576	"PREDICTED: ferredoxin-2, mitochondrial-like [Elaeis guineensis]"	20.2	78.341	36.7	5	8	5
TRINITY_DN83861_c0_g1_m.20612	PREDICTED: proteasome subunit beta type-5 [Theobroma cacao]	29.297	77.545	37.5	9	20	9
TRINITY_DN83905_c0_g1_m.20628	"transmembrane protein, putative [Medicago truncatula]"	21.451	44.085	20.3	5	9	4
TRINITY_DN83912_c0_g1_m.20631	PREDICTED: pectinesterase-like [Nelumbo nucifera]	25.731	5.9515	3.5	1	1	1
TRINITY_DN83974_c0_g1_m.20659	selenoprotein H [Ananas comosus]	24.666	19.926	16.5	3	3	3
TRINITY_DN83980_c0_g1_m.20661	PREDICTED: adenosine kinase 2 [Musa acuminata subsp. malaccensis]	37.608	253.47	37.8	8	26	8
TRINITY_DN83983_c1_g1_m.20663	PREDICTED: 21 kDa protein-like [Musa acuminata subsp. malaccensis]	22.158	17.421	12.3	3	4	3
TRINITY_DN83995_c0_g1_m.20667	probable pyridoxal 5'-phosphate synthase subunit PDX2 [Asparagus officinalis]	27.425	10.021	7.1	1	1	1
TRINITY_DN84007_c0_g1_m.20672	PREDICTED: hemiasterlin resistant protein 1 [Pyrus x bretschneideri]	14.986	10.803	12.3	2	2	2
TRINITY_DN84011_c0_g2_m.20673	S-adenosyl-L-methionine-dependent methyltransferase [Medicago truncatula]	33.397	105.66	28.8	8	16	8
TRINITY_DN84036_c0_g1_m.20684	PREDICTED: germin-like protein 8-14 [Phoenix dactylifera]	21.97	61.078	16.7	2	15	2
TRINITY_DN84044_c0_g1_m.20685	"protein ORANGE, chloroplastic-like isoform X1 [Asparagus officinalis]"	33.943	6.9764	2.9	1	2	1
TRINITY_DN84090_c0_g1_m.20697	"PREDICTED: probable solanesyl-diphosphate synthase 3, chloroplastic [Musa acuminata subsp. malaccensis]"	43.149	121.02	22.5	7	11	7
TRINITY_DN84120_c0_g1_m.20702	PREDICTED: selenium-binding protein 2-like [Gossypium arboreum]	12.001	31.584	31.6	2	5	2
TRINITY_DN84142_c0_g1_m.20714	PREDICTED: transcription factor BTF3 homolog 4 [Fragaria vesca subsp. vesca]	23.635	13.33	15.7	3	8	1
TRINITY_DN84158_c0_g1_m.20720	"PREDICTED: reticulon-4-interacting protein 1, mitochondrial [Elaeis guineensis]"	39.039	26.014	9.9	3	5	3
TRINITY_DN84161_c0_g1_m.20721	"PREDICTED: thioredoxin F-type, chloroplastic-like [Nelumbo nucifera]"	19.453	35.032	21.9	4	11	4
TRINITY_DN84213_c0_g1_m.20726	PREDICTED: U1 small nuclear ribonucleoprotein A isoform X1 [Musa acuminata subsp. malaccensis]	30.966	11.922	7.5	2	3	2
TRINITY_DN84226_c0_g1_m.20733	PREDICTED: mediator of RNA polymerase II transcription subunit 7a [Amborella trichopoda]	23.45	6.2358	4.5	1	1	1
TRINITY_DN84236_c0_g2_m.20736	PREDICTED: 40S ribosomal protein S10-1-like [Phoenix dactylifera]	19.86	11.563	7.9	2	2	2
TRINITY_DN84250_c0_g1_m.20741	PREDICTED: LOW QUALITY PROTEIN: hydroquinone glucosyltransferase-like [Elaeis guineensis]	43.016	20.58	11.2	3	3	3
TRINITY_DN84252_c0_g1_m.20743	PREDICTED: cullin-4-like isoform X2 [Phoenix dactylifera]	58.241	6.8119	1.9	1	1	1
TRINITY_DN84253_c0_g1_m.20747	PREDICTED: 40S ribosomal protein S8 isoform X2 [Zea mays]	25.152	56.335	28.1	5	11	3
TRINITY_DN84330_c0_g1_m.20763	enzyme of the cupin superfamily [Zea mays]	15.996	29.771	27.1	4	6	3
TRINITY_DN84344_c0_g1_m.20766	PREDICTED: uncharacterized endoplasmic reticulum membrane protein YGL010W [Elaeis guineensis]	23.988	11.491	5.7	2	2	2
TRINITY_DN84362_c0_g1_m.20772	PREDICTED: desumoylating isopeptidase 1 isoform X2 [Phoenix dactylifera]	30.244	21.086	11.6	3	3	3
TRINITY_DN84369_c0_g1_m.20773	monodehydroascorbate reductase-like [Asparagus officinalis]	51.451	323.31	51.1	19	71	13
TRINITY_DN84435_c0_g1_m.20788	"PREDICTED: thiamine thiazole synthase, chloroplastic [Elaeis guineensis]"	16.527	-2	31.9	4	10	1
TRINITY_DN84441_c0_g1_m.20790	PREDICTED: serine/threonine protein phosphatase 2A 59 kDa regulatory subunit B' gamma isoform-like [Elaeis guineensis]	58.812	44.531	14.2	6	6	6
TRINITY_DN84463_c0_g1_m.20795	PREDICTED: immune-associated nucleotide-binding protein 9 [Elaeis guineensis]	38.007	5.8517	2.1	1	1	1
TRINITY_DN84471_c0_g1_m.20796	probable carboxylesterase 2 [Ananas comosus]	28.198	12.396	7.1	2	2	2
TRINITY_DN84490_c0_g1_m.20804	PREDICTED: soluble inorganic pyrophosphatase 4-like [Musa acuminata subsp. malaccensis]	34.605	36.629	16.7	3	4	3
TRINITY_DN84556_c0_g1_m.20825	rieske domain containing protein [Zea mays]	31.093	86.089	17.5	3	8	3
TRINITY_DN84558_c0_g1_m.20826	"PREDICTED: psbP domain-containing protein 6, chloroplastic [Phoenix dactylifera]"	30.391	62.993	30	7	9	7
TRINITY_DN84639_c0_g1_m.20848	PREDICTED: 17.3 kDa class II heat shock protein-like [Elaeis guineensis]	20.629	25.479	22.7	3	6	2
TRINITY_DN84649_c0_g1_m.20850	PREDICTED: subtilisin-like protease SBT3.17 [Phoenix dactylifera]	13.871	50.215	49.2	4	9	4
TRINITY_DN84782_c0_g1_m.20891	PREDICTED: protein FLX-like 1 [Musa acuminata subsp. malaccensis]	34.914	136.65	41.9	12	22	11
TRINITY_DN84855_c0_g1_m.20903	aspartic proteinase nepenthesin-1-like [Ananas comosus]	16.149	20.967	20.3	3	3	3
TRINITY_DN84855_c1_g1_m.20904	aspartic proteinase nepenthesin-1-like [Ananas comosus]	32.466	30.091	14	3	6	3
TRINITY_DN84876_c0_g1_m.20911	PREDICTED: cytochrome P450 77A2 [Phoenix dactylifera]	56.708	6.3034	2.2	1	1	1
TRINITY_DN849_c0_g1_m.20945	PREDICTED: MLP-like protein 423 [Phoenix dactylifera]	18.678	109.96	59.4	9	22	9
TRINITY_DN84912_c0_g1_m.20919	PREDICTED: caffeoyl-CoA O-methyltransferase-like isoform X1 [Elaeis guineensis]	19.113	11.359	8.5	1	1	1
TRINITY_DN85013_c0_g1_m.20948	"PREDICTED: tetrapyrrole-binding protein, chloroplastic [Elaeis guineensis]"	29.372	8.8916	4.7	1	1	1
TRINITY_DN85014_c0_g1_m.20951	"PREDICTED: LOW QUALITY PROTEIN: delta(3,5)-Delta(2,4)-dienoyl-CoA isomerase, peroxisomal [Elaeis guineensis]"	31.088	61.115	26.6	6	7	6
TRINITY_DN85025_c0_g1_m.20957	PREDICTED: bifunctional UDP-glucose 4-epimerase and UDP-xylose 4-epimerase 1 [Phoenix dactylifera]	12.54	6.0568	15.8	2	3	1
TRINITY_DN85032_c0_g1_m.20958	zinc finger/BTB domain protein [Arabidopsis thaliana]	15.196	22.297	25.6	3	6	3
TRINITY_DN85059_c0_g1_m.20964	"PREDICTED: iron-sulfur assembly protein IscA-like 2, mitochondrial [Phoenix dactylifera]"	16.714	7.0134	8.2	1	2	1
TRINITY_DN85093_c0_g1_m.20975	PREDICTED: 17.4 kDa class III heat shock protein [Arachis duranensis]	18.844	16.133	16	2	2	2
TRINITY_DN85095_c0_g1_m.20978	"PREDICTED: NADH dehydrogenase [ubiquinone] iron-sulfur protein 6, mitochondrial [Elaeis guineensis]"	11.503	10.907	13.5	2	2	2
TRINITY_DN85118_c0_g1_m.20982	probable inactive 2-oxoglutarate-dependent dioxygenase AOP2 [Asparagus officinalis]	36.534	8.5434	4.3	1	1	1
TRINITY_DN85137_c0_g1_m.20986	"PREDICTED: protein SLOW GREEN 1, chloroplastic [Phoenix dactylifera]"	36.896	7.0682	3.6	1	2	1
TRINITY_DN85165_c0_g1_m.21000	PREDICTED: arsenate reductase 2.2 [Elaeis guineensis]	16.253	9.588	9.6	1	1	1
TRINITY_DN85185_c0_g1_m.21013	"DNA-directed RNA polymerases II, IV and V subunit 11 isoform X2 [Ananas comosus]"	14.197	30.782	30	5	5	5
TRINITY_DN85190_c0_g1_m.21017	"PREDICTED: lycopene beta cyclase, chloroplastic/chromoplastic [Ricinus communis]"	56.117	5.9216	2.8	1	1	1
TRINITY_DN85199_c0_g1_m.21021	"PREDICTED: phospho-2-dehydro-3-deoxyheptonate aldolase 2, chloroplastic [Elaeis guineensis]"	57.47	27.309	16	7	10	4
TRINITY_DN85209_c0_g1_m.21024	"PREDICTED: protein EMBRYO SAC DEVELOPMENT ARREST 3, chloroplastic [Elaeis guineensis]"	11.199	6.2	8.6	1	1	1
TRINITY_DN85211_c0_g1_m.21025	plant UBX domain-containing protein 1 isoform X1 [Asparagus officinalis]	26.204	27.205	16.9	4	5	4
TRINITY_DN85238_c0_g1_m.21032	glycolipid transfer protein 1 [Asparagus officinalis]	22.498	24.976	14.4	3	6	3
TRINITY_DN85275_c0_g1_m.21050	PREDICTED: LOW QUALITY PROTEIN: venom phosphodiesterase 2-like [Phoenix dactylifera]	52.786	54.047	17.1	7	11	6
TRINITY_DN85299_c0_g1_m.21058	PREDICTED: ubiquitin-40S ribosomal protein S27a [Elaeis guineensis]	17.762	68.917	50	7	64	1
TRINITY_DN85307_c0_g1_m.21064	"PREDICTED: stress-response A/B barrel domain-containing protein HS1, partial [Theobroma cacao]"	12.312	14.893	17.4	2	3	2
TRINITY_DN85308_c0_g1_m.21066	PREDICTED: carbohydrate-binding module family 13 protein [Ceratobasidium sp. AG-I]	16.489	7.0901	6.1	1	2	1
TRINITY_DN85335_c0_g1_m.21070	3-demethylubiquinone-9 3-methyltransferase domain protein [Medicago truncatula]	17.367	14.431	11.5	2	3	2
TRINITY_DN85374_c0_g2_m.21082	"transmembrane protein, putative [Medicago truncatula]"	17.299	11.874	16.4	2	4	1
TRINITY_DN85377_c0_g1_m.21083	"PREDICTED: chorismate synthase, chloroplastic-like [Phoenix dactylifera]"	48.012	91.634	16.1	5	9	5
TRINITY_DN85417_c0_g1_m.21093	"PREDICTED: pheophytinase, chloroplastic isoform X1 [Elaeis guineensis]"	48.241	17.831	5.7	2	2	2
TRINITY_DN85441_c0_g1_m.21101	PREDICTED: THUMP domain-containing protein 1 homolog [Elaeis guineensis]	39.846	6.5963	3.4	1	1	1
TRINITY_DN85442_c0_g3_m.21104	PREDICTED: protein P21-like [Arachis duranensis]	11.505	6.6102	14.5	1	1	1
TRINITY_DN85445_c0_g1_m.21105	PREDICTED: replication protein A 32 kDa subunit B [Musa acuminata subsp. malaccensis]	29.805	7.3554	4.8	1	2	1
TRINITY_DN85471_c0_g2_m.21110	"PREDICTED: UPF0426 protein At1g28150, chloroplastic [Phoenix dactylifera]"	13.898	33.753	26.4	2	5	2
TRINITY_DN85475_c0_g1_m.21111	zinc finger CCCH domain-containing protein 44 [Ananas comosus]	15.593	6.4398	7.7	1	1	1
TRINITY_DN85479_c0_g1_m.21113	PREDICTED: TATA-binding protein-associated factor 2N-like [Musa acuminata subsp. malaccensis]	13.504	8.4703	10.8	1	2	1
TRINITY_DN85523_c0_g3_m.21133	PREDICTED: 21 kDa protein [Elaeis guineensis]	21.366	15.401	10.1	1	1	1
TRINITY_DN85541_c0_g1_m.21142	gibberellin-regulated protein 1-like [Asparagus officinalis]	12.583	20.414	26.5	3	3	3
TRINITY_DN85571_c0_g1_m.21152	"PREDICTED: keratin, type II cytoskeletal 5 isoform X1 [Sesamum indicum]"	14.38	28.282	21.7	4	6	4
TRINITY_DN85572_c0_g2_m.21154	PREDICTED: urease isoform X1 [Elaeis guineensis]	90.168	32.794	5.6	4	4	4
TRINITY_DN85574_c2_g1_m.21156	"PREDICTED: single-stranded DNA-bindig protein WHY2, mitochondrial-like isoform X2 [Phoenix dactylifera]"	26.182	23.51	15.7	4	4	4
TRINITY_DN85575_c0_g3_m.21159	core histone H2A/H2B/H3/H4 [Medicago truncatula]	18.126	18.287	24.4	5	10	3
TRINITY_DN85606_c0_g1_m.21175	PREDICTED: mitochondrial fission 1 protein A [Elaeis guineensis]	17.998	12.48	18.3	2	2	2
TRINITY_DN85620_c0_g8_m.21188	PREDICTED: NADH dehydrogenase [ubiquinone] 1 beta subcomplex subunit 10-B [Brachypodium distachyon]	13.217	72.196	62.7	6	10	6
TRINITY_DN85634_c1_g2_m.21198	PREDICTED: sm-like protein LSM7 [Elaeis guineensis]	10.73	6.7304	8.1	1	3	1
TRINITY_DN85652_c0_g1_m.21207	"PREDICTED: malate dehydrogenase, glyoxysomal [Oryza sativa Japonica Group]"	37.645	39.621	20.7	6	15	4
TRINITY_DN85794_c0_g1_m.21260	peroxygenase-like [Ananas comosus]	25.927	17.725	8.7	3	3	3
TRINITY_DN85809_c0_g1_m.21267	PREDICTED: elongation factor 1-alpha-like [Arachis ipaensis]	50.14	17.12	11.9	6	26	1
TRINITY_DN85820_c0_g1_m.21275	PREDICTED: non-specific lipid-transfer protein 1-like [Elaeis guineensis]	12.31	15.737	17.6	2	4	2
TRINITY_DN85821_c0_g1_m.21276	PREDICTED: GDSL esterase/lipase CPRD49 [Elaeis guineensis]	28.979	24.15	14.8	3	4	3
TRINITY_DN85915_c0_g1_m.21317	"PREDICTED: probable plastid-lipid-associated protein 6, chloroplastic [Elaeis guineensis]"	30.692	67.183	24.4	6	9	6
TRINITY_DN85922_c0_g1_m.21319	RmlC-like jelly roll fold protein [Arabidopsis thaliana]	26.005	28.112	16.3	4	11	4
TRINITY_DN85948_c0_g1_m.21335	PREDICTED: UDP-glycosyltransferase 73E1 [Elaeis guineensis]	55.06	112.08	20	9	13	9
TRINITY_DN85958_c0_g1_m.21340	"PREDICTED: nicotinate-nucleotide pyrophosphorylase [carboxylating], chloroplastic [Phoenix dactylifera]"	35.498	22.522	10.9	4	6	4
TRINITY_DN85969_c0_g1_m.21341	PREDICTED: adenylosuccinate lyase-like [Phoenix dactylifera]	61.223	22.513	5.7	3	4	3
TRINITY_DN85996_c0_g1_m.21349	PREDICTED: AP-2 complex subunit mu [Musa acuminata subsp. malaccensis]	49.369	26.658	9.8	4	5	4
TRINITY_DN86000_c0_g1_m.21350	"PREDICTED: short-chain dehydrogenase TIC 32, chloroplastic-like [Musa acuminata subsp. malaccensis]"	22.513	20.087	15	3	3	3
TRINITY_DN86034_c0_g1_m.21367	structural constituent of ribosome protein [Medicago truncatula]	30.524	20.252	8.2	2	3	2
TRINITY_DN86035_c0_g1_m.21368	PREDICTED: probable ubiquitin-conjugating enzyme E2 18 [Gossypium arboreum]	18.403	13.936	13.7	2	2	1
TRINITY_DN86066_c0_g1_m.21390	"PREDICTED: cystathionine beta-lyase, chloroplastic [Elaeis guineensis]"	53.229	21.894	6	3	5	3
TRINITY_DN86110_c0_g1_m.21402	PREDICTED: malonyl CoA-acyl carrier protein transacylase [Gossypium arboreum]	45.997	57.503	16.4	7	15	7
TRINITY_DN86111_c0_g1_m.21403	"PREDICTED: translocase of chloroplast 34, chloroplastic-like [Phoenix dactylifera]"	34.188	20.521	9.7	3	4	3
TRINITY_DN86121_c0_g1_m.21415	PREDICTED: glucose-induced degradation protein 8 homolog [Elaeis guineensis]	18.367	8.5161	16.1	2	3	1
TRINITY_DN86122_c0_g1_m.21416	PREDICTED: nascent polypeptide-associated complex subunit alpha-like protein 1 [Elaeis guineensis]	21.749	58.029	29.8	4	8	2
TRINITY_DN86124_c0_g9_m.21429	PREDICTED: probable calcium-binding protein CML49 [Phoenix dactylifera]	30.776	8.3598	4.2	1	4	1
TRINITY_DN86137_c0_g1_m.21438	"PREDICTED: glucose-6-phosphate 1-dehydrogenase, cytoplasmic isoform-like [Phoenix dactylifera]"	60.475	255.7	38.1	18	45	17
TRINITY_DN86146_c0_g1_m.21440	thylakoid soluble phosphoprotein TSP9 protein [Medicago truncatula]	10.544	19.444	23.3	3	3	3
TRINITY_DN86162_c0_g1_m.21451	peroxidase 42 [Cajanus cajan]	36.865	11.513	7.6	2	2	2
TRINITY_DN86163_c0_g1_m.21452	phosphoglycerate mutase family protein [Solanum lycopersicum]	31.083	103.96	24.7	5	9	5
TRINITY_DN86164_c0_g1_m.21454	SAL1 phosphatase-like isoform X1 [Asparagus officinalis]	46.729	60.369	16.6	8	11	8
TRINITY_DN86188_c0_g1_m.21466	PREDICTED: profilin-2-like [Phoenix dactylifera]	14.173	30.034	37.4	4	7	4
TRINITY_DN86234_c0_g1_m.21482	CS domain protein [Medicago truncatula]	20.655	6.9159	4.3	1	1	1
TRINITY_DN86235_c0_g1_m.21483	clathrin adaptor complex small chain [Medicago truncatula]	16.689	12.876	12.9	2	3	2
TRINITY_DN86237_c0_g1_m.21484	PREDICTED: eukaryotic translation initiation factor 2 subunit beta [Phoenix dactylifera]	30.411	52.209	25.9	6	8	6
TRINITY_DN86244_c1_g1_m.21489	PREDICTED: beta-adaptin-like protein C [Phoenix dactylifera]	100.5	97.658	15.4	13	17	13
TRINITY_DN86255_c0_g1_m.21498	PREDICTED: eukaryotic translation initiation factor 3 subunit H isoform X1 [Elaeis guineensis]	38.571	88.122	22.3	6	10	6
TRINITY_DN86265_c0_g1_m.21500	PREDICTED: LOW QUALITY PROTEIN: vignain [Elaeis guineensis]	24.047	24.287	17	3	3	3
TRINITY_DN86269_c0_g1_m.21504	PREDICTED: phosphoenolpyruvate carboxylase 2 [Elaeis guineensis]	110.14	214.3	28.4	28	44	16
TRINITY_DN86340_c0_g1_m.21519	"PREDICTED: chlorophyll a-b binding protein 4, chloroplastic-like [Phoenix dactylifera]"	16.951	48.354	30	4	11	4
TRINITY_DN86343_c0_g1_m.21522	PREDICTED: ras-related protein RABF2a [Oryza sativa Japonica Group]	22.317	15.644	17.6	3	3	2
TRINITY_DN86360_c0_g1_m.21532	cinnamoyl-CoA reductase 1-like isoform X1 [Asparagus officinalis]	39.071	23.747	10.7	4	4	4
TRINITY_DN86365_c0_g1_m.21537	ADP-ribosylation factor-like protein 8c [Cajanus cajan]	20.845	85.018	27.7	4	5	3
TRINITY_DN86371_c0_g1_m.21541	"PREDICTED: nifU-like protein 1, chloroplastic [Juglans regia]"	29.091	60.228	14.6	2	2	2
TRINITY_DN86380_c0_g9_m.21548	PREDICTED: peptidyl-prolyl cis-trans isomerase E [Nicotiana attenuata]	17.881	21.677	19.6	3	4	3
TRINITY_DN86416_c0_g1_m.21571	"PREDICTED: ATP synthase subunit beta, mitochondrial [Elaeis guineensis]"	59.782	14.155	43	18	69	1
TRINITY_DN86418_c0_g2_m.21574	PREDICTED: basic blue protein-like [Glycine max]	11.456	6.8085	10.8	1	1	1
TRINITY_DN86435_c0_g1_m.21578	PREDICTED: haloacid dehalogenase-like hydrolase domain-containing protein Sgpp [Phoenix dactylifera]	26.982	87.376	32	9	12	9
TRINITY_DN86442_c0_g2_m.21581	PREDICTED: 40S ribosomal protein S13 [Elaeis guineensis]	17.156	28.398	28.5	4	7	4
TRINITY_DN86452_c0_g1_m.21586	superoxide dismutase [Cu-Zn] 2-like [Asparagus officinalis]	16.569	8.3723	13.4	2	4	1
TRINITY_DN86480_c0_g1_m.21600	bifunctional UDP-glucose 4-epimerase and UDP-xylose 4-epimerase 1-like [Ananas comosus]	30.383	7.5252	11.4	3	4	1
TRINITY_DN86485_c0_g1_m.21602	"PREDICTED: ferredoxin-3, chloroplastic [Vitis vinifera]"	15.193	15.218	14	1	1	1
TRINITY_DN86498_c0_g1_m.21609	PREDICTED: GDSL esterase/lipase 5-like [Elaeis guineensis]	43.833	29.057	12.2	3	3	3
TRINITY_DN86499_c1_g1_m.21611	PREDICTED: sorbitol dehydrogenase isoform X1 [Musa acuminata subsp. malaccensis]	38.57	106.69	33	11	21	9
TRINITY_DN86499_c1_g2_m.21614	PREDICTED: sorbitol dehydrogenase isoform X1 [Musa acuminata subsp. malaccensis]	38.549	169.78	46.2	13	26	11
TRINITY_DN86513_c0_g1_m.21621	PREDICTED: 26S proteasome non-ATPase regulatory subunit 7 homolog A [Elaeis guineensis]	37.415	119.66	33.7	10	16	10
TRINITY_DN86522_c0_g1_m.21628	PREDICTED: probable steroid-binding protein 3 [Elaeis guineensis]	11.074	62.413	54.5	5	11	5
TRINITY_DN86543_c0_g1_m.21635	CDGSH iron-sulfur domain-containing protein NEET [Ananas comosus]	12.401	18.158	27.4	2	3	2
TRINITY_DN86571_c0_g1_m.21642	"PREDICTED: prohibitin-1, mitochondrial-like [Phoenix dactylifera]"	31.976	63.245	41.2	9	15	3
TRINITY_DN86572_c0_g1_m.21643	PREDICTED: selT-like protein [Cucumis melo]	27.245	6.389	2.8	1	1	1
TRINITY_DN86584_c0_g1_m.21646	PREDICTED: FAM10 family protein At4g22670-like [Musa acuminata subsp. malaccensis]	42.718	44.496	13.5	7	9	7
TRINITY_DN86587_c0_g1_m.21651	PREDICTED: GTP-binding nuclear protein Ran [Pyrus x bretschneideri]	24.388	18.491	14.8	3	10	2
TRINITY_DN86608_c0_g1_m.21661	PREDICTED: probable prefoldin subunit 5 [Phoenix dactylifera]	19.392	49.836	33.9	4	6	4
TRINITY_DN86629_c0_g1_m.21672	"PREDICTED: ubiquinol oxidase 2, mitochondrial-like [Elaeis guineensis]"	39.217	5.8057	2.6	1	1	1
TRINITY_DN86650_c0_g1_m.21684	PREDICTED: mitochondrial import receptor subunit TOM20-like [Phoenix dactylifera]	25.014	62.141	26.6	4	9	4
TRINITY_DN86657_c0_g1_m.21690	PREDICTED: probable glutathione S-transferase GSTF1 [Elaeis guineensis]	24.414	54.578	25.9	5	5	5
TRINITY_DN86663_c0_g1_m.21692	topless-related protein 1-like isoform X1 [Asparagus officinalis]	125.33	51.662	9.9	10	13	4
TRINITY_DN86691_c0_g1_m.21701	"probable 3-beta-hydroxysteroid-Delta(8),Delta(7)-isomerase [Ananas comosus]"	27.581	22.179	8.6	3	3	3
TRINITY_DN86693_c0_g1_m.21702	glutathione S-transferase T1 [Ananas comosus]	28.691	6.7503	3.6	1	1	1
TRINITY_DN86703_c0_g1_m.21707	PREDICTED: acetyl-CoA carboxylase 1 [Elaeis guineensis]	251.82	124.02	8.1	15	19	15
TRINITY_DN86707_c0_g1_m.21712	transmembrane protein [Arabidopsis thaliana]	13.85	20.448	18	3	4	3
TRINITY_DN86719_c0_g1_m.21713	"PREDICTED: succinate dehydrogenase subunit 6, mitochondrial [Elaeis guineensis]"	16.831	55.375	39.6	7	13	7
TRINITY_DN86743_c0_g1_m.21717	PREDICTED: protein-tyrosine-phosphatase PTP1 isoform X1 [Phoenix dactylifera]	38.712	11.113	3.8	1	1	1
TRINITY_DN86752_c0_g1_m.21719	PREDICTED: dnaJ homolog subfamily B member 13-like [Elaeis guineensis]	37.806	81.438	27.2	7	9	5
TRINITY_DN86759_c1_g1_m.21730	PREDICTED: subtilisin-like protease SBT1.7 [Musa acuminata subsp. malaccensis]	60.036	12.491	2.8	2	3	2
TRINITY_DN86796_c0_g1_m.21746	PREDICTED: protein NUCLEAR FUSION DEFECTIVE 2 isoform X1 [Elaeis guineensis]	18.182	6.4262	4.6	1	2	1
TRINITY_DN86801_c0_g1_m.21751	PREDICTED: probable ribose-5-phosphate isomerase 2 [Phoenix dactylifera]	34.082	7.3787	3.5	1	2	1
TRINITY_DN86809_c0_g1_m.21753	PREDICTED: peptidyl-prolyl cis-trans isomerase FKBP20-1 isoform X1 [Nelumbo nucifera]	20.147	8.0756	6.4	1	1	1
TRINITY_DN86883_c0_g1_m.21788	PREDICTED: dnaJ protein homolog 2 isoform X2 [Solanum pennellii]	31.855	6.0652	15.9	6	14	1
TRINITY_DN86891_c0_g2_m.21790	SNF1-related protein kinase regulatory subunit gamma-1-like isoform X1 [Ananas comosus]	47.246	42.489	12.6	6	10	6
TRINITY_DN86897_c0_g11_m.21792	PREDICTED: cytochrome P450 72A15-like [Phoenix dactylifera]	13.239	19.338	25.7	3	4	3
TRINITY_DN86907_c0_g1_m.21796	"PREDICTED: tuliposide A-converting enzyme 2, chloroplastic-like [Elaeis guineensis]"	28.118	6.0133	3.2	1	1	1
TRINITY_DN86947_c0_g1_m.21810	PREDICTED: proline synthase co-transcribed bacterial homolog protein-like isoform X1 [Musa acuminata subsp. malaccensis]	27.385	54.183	21.2	4	5	4
TRINITY_DN86965_c0_g1_m.21823	importin beta-like SAD2 [Asparagus officinalis]	118.58	11.396	1.8	2	2	2
TRINITY_DN86967_c0_g1_m.21824	PREDICTED: GEM-like protein 1 [Elaeis guineensis]	28.763	48.933	25.8	7	11	6
TRINITY_DN86983_c0_g1_m.21834	PREDICTED: vesicle-associated protein 4-1 [Elaeis guineensis]	26.651	14.59	6	2	3	2
TRINITY_DN86990_c0_g1_m.21843	PREDICTED: probable thylakoid lumen protein sll1769 isoform X2 [Solanum tuberosum]	23.677	12.866	8.7	2	3	2
TRINITY_DN87004_c0_g1_m.21850	PREDICTED: 60S ribosomal protein L26-1-like [Phoenix dactylifera]	16.992	19.325	17.9	3	8	3
TRINITY_DN87014_c0_g1_m.21853	"PREDICTED: protein MITOFERRINLIKE 1, chloroplastic [Musa acuminata subsp. malaccensis]"	42.356	35.881	10.7	3	5	3
TRINITY_DN87042_c0_g1_m.21871	beta-glucosidase 6-like [Ananas comosus]	23.547	13.768	11.4	2	3	2
TRINITY_DN87054_c0_g1_m.21876	ribosomal protein L20 [Arabidopsis thaliana]	49.636	12.548	4.4	2	2	2
TRINITY_DN87062_c0_g1_m.21880	PREDICTED: peptidyl-prolyl cis-trans isomerase FKBP12 isoform X1 [Elaeis guineensis]	16.295	22.651	25.5	3	5	3
TRINITY_DN87101_c0_g1_m.21894	"thioredoxin O2, mitochondrial-like [Asparagus officinalis]"	20.486	6.5634	6	1	1	1
TRINITY_DN87110_c0_g1_m.21898	PREDICTED: 40S ribosomal protein S9-2 [Phoenix dactylifera]	22.949	32.575	22.3	5	6	5
TRINITY_DN87113_c0_g3_m.21901	malate dehydrogenase [Coccomyxa subellipsoidea C-169]	35.332	7.2216	3	1	1	1
TRINITY_DN87114_c0_g1_m.21904	SKP1-like protein 1A isoform X1 [Aegilops tauschii subsp. tauschii]	18.203	32.879	24.4	3	3	2
TRINITY_DN87118_c0_g1_m.21905	PREDICTED: ATP-dependent 6-phosphofructokinase 3 isoform X1 [Elaeis guineensis]	68.684	66.769	15.3	9	17	5
TRINITY_DN87120_c0_g1_m.21906	PREDICTED: non-specific lipid-transfer protein-like [Ipomoea nil]	22.138	20.302	19.1	3	6	3
TRINITY_DN87155_c0_g2_m.21913	"60S ribosomal protein L19, partial [Arabidopsis lyrata subsp. lyrata]"	24.453	6.4951	3.8	1	1	1
TRINITY_DN87157_c0_g1_m.21915	PREDICTED: coatomer subunit delta-2 [Elaeis guineensis]	57.448	53.723	17.7	8	14	5
TRINITY_DN87159_c0_g1_m.21917	PREDICTED: PRA1 family protein B3-like [Phoenix dactylifera]	24.285	8.4262	6.7	1	1	1
TRINITY_DN87167_c0_g1_m.21928	PREDICTED: ER membrane protein complex subunit 10 [Theobroma cacao]	37.816	129.9	22.8	6	8	6
TRINITY_DN87172_c0_g1_m.21930	"PREDICTED: glycine cleavage system H protein 3, mitochondrial-like [Phoenix dactylifera]"	17.271	51.251	13	2	10	2
TRINITY_DN87186_c0_g1_m.21941	"PREDICTED: protein CHAPERONE-LIKE PROTEIN OF POR1, chloroplastic-like isoform X1 [Phoenix dactylifera]"	30.553	32.457	9.9	2	4	2
TRINITY_DN87244_c0_g1_m.21954	PREDICTED: aldehyde dehydrogenase family 3 member H1-like [Musa acuminata subsp. malaccensis]	25.495	6.2262	6.8	1	1	1
TRINITY_DN87257_c0_g1_m.21962	PREDICTED: 50S ribosomal protein L24 [Phoenix dactylifera]	17.712	6.2677	6.3	1	1	1
TRINITY_DN87266_c0_g1_m.21965	"PREDICTED: pyruvate kinase 1, cytosolic [Elaeis guineensis]"	57.566	323.31	52.8	23	56	22
TRINITY_DN87276_c0_g1_m.21972	heat shock cognate 70 kDa protein 2-like [Cajanus cajan]	33.696	60.007	18.6	6	10	5
TRINITY_DN87289_c0_g1_m.21975	PREDICTED: protein P21 [Nelumbo nucifera]	23.547	13.259	12.7	2	2	2
TRINITY_DN87299_c1_g2_m.21982	signal recognition particle 9 kDa protein [Asparagus officinalis]	12.081	53.817	32	3	3	3
TRINITY_DN87321_c0_g3_m.21991	inner membrane localized protein [Arabidopsis thaliana]	17.88	26.986	18	3	6	3
TRINITY_DN87407_c0_g2_m.22029	stress protein DDR48-like [Ananas comosus]	17.567	37.24	28.1	3	5	3
TRINITY_DN87438_c1_g1_m.22039	"PREDICTED: 16.0 kDa heat shock protein, peroxisomal [Phoenix dactylifera]"	21.933	12.205	10.5	2	2	2
TRINITY_DN87446_c0_g1_m.22042	"PREDICTED: pentatricopeptide repeat-containing protein At1g11630, mitochondrial [Elaeis guineensis]"	47.855	13.953	3.7	1	1	1
TRINITY_DN87451_c2_g2_m.22045	PREDICTED: 26S proteasome non-ATPase regulatory subunit 8 homolog A [Elaeis guineensis]	30.533	95.841	34.1	6	11	6
TRINITY_DN87476_c0_g2_m.22051	protein transport protein SEC23 [Asparagus officinalis]	82.061	53.888	7.3	4	5	4
TRINITY_DN87489_c0_g1_m.22054	PREDICTED: protein PIN-LIKES 6-like isoform X1 [Musa acuminata subsp. malaccensis]	45.586	6.4003	2.2	1	1	1
TRINITY_DN87507_c0_g1_m.22059	"PREDICTED: protein LOW PSII ACCUMULATION 1, chloroplastic isoform X1 [Elaeis guineensis]"	39.501	47.13	15.6	5	8	5
TRINITY_DN87509_c0_g1_m.22062	"PREDICTED: uncharacterized aarF domain-containing protein kinase At5g05200, chloroplastic [Musa acuminata subsp. malaccensis]"	59.495	31.747	8.9	5	8	5
TRINITY_DN87512_c0_g2_m.22064	PREDICTED: pectinesterase 31 isoform X2 [Nelumbo nucifera]	35.613	7.0779	3.4	1	1	1
TRINITY_DN87528_c0_g1_m.22069	serine/threonine-protein phosphatase PP1-like isoform X1 [Asparagus officinalis]	35.924	18.782	14.2	4	4	1
TRINITY_DN87534_c0_g1_m.22070	PREDICTED: vacuolar-sorting receptor 1-like [Phoenix dactylifera]	32.738	20.935	15.4	4	5	3
TRINITY_DN87559_c0_g1_m.22079	PREDICTED: MICOS complex subunit mic25a-like isoform X2 [Nelumbo nucifera]	19.814	30.486	22.7	4	5	4
TRINITY_DN87560_c0_g1_m.22080	PREDICTED: DNA-directed RNA polymerases I and III subunit rpac1 [Phoenix dactylifera]	41.113	13.309	6.8	2	3	2
TRINITY_DN87597_c0_g1_m.22092	PREDICTED: synaptotagmin-2 [Oryza sativa Japonica Group]	60.674	124.72	25.9	14	35	14
TRINITY_DN87601_c0_g1_m.22097	PSII-associated proline-rich protein [Solanum lycopersicum]	26.176	17.739	10	3	5	3
TRINITY_DN87602_c0_g1_m.22098	PREDICTED: membrane steroid-binding protein 2 [Elaeis guineensis]	34.761	76.863	12.8	4	11	4
TRINITY_DN87616_c0_g1_m.22101	PREDICTED: 14-3-3-like protein [Elaeis guineensis]	29.101	134.29	54.1	13	36	6
[truncated: 2,289 more rows]

## Sheet: Proteins in phosphoproteome
Protein accession	Position/Amino acid	Protein description
TRINITY_DN100000_c0_g1_m.1	56T	PREDICTED: 26S proteasome regulatory subunit 4 homolog B [Nelumbo nucifera]
TRINITY_DN100010_c0_g4_m.18	3S	PREDICTED: chaperone protein dnaJ 15-like [Phoenix dactylifera]
TRINITY_DN100025_c1_g4_m.48	17S	PREDICTED: 60S ribosomal protein L8-like [Elaeis guineensis]
TRINITY_DN100096_c4_g1_m.148	12S	GYF domain-containing protein [Arabidopsis lyrata subsp. lyrata]
TRINITY_DN100110_c0_g2_m.171	101S	"PREDICTED: ATP-dependent Clp protease proteolytic subunit-related protein 3, chloroplastic [Phoenix dactylifera]"
TRINITY_DN100116_c0_g1_m.187	204S	PRLI-interacting factor A [Medicago truncatula]
TRINITY_DN100122_c1_g1_m.195	197S	plant/MHJ24-14 protein [Medicago truncatula]
TRINITY_DN100126_c0_g1_m.201	393S	PREDICTED: UDP-glucose 6-dehydrogenase 4 [Elaeis guineensis]
TRINITY_DN100136_c1_g1_m.223	425T,96S	PREDICTED: replication factor C subunit 1 isoform X2 [Phoenix dactylifera]
TRINITY_DN100138_c0_g1_m.225	273S,258S	PREDICTED: protein FREE1 isoform X2 [Elaeis guineensis]
TRINITY_DN100150_c0_g1_m.247	386S	PREDICTED: VHS domain-containing protein At3g16270 [Phoenix dactylifera]
TRINITY_DN100156_c5_g1_m.262	199T	"PREDICTED: ATP-dependent Clp protease proteolytic subunit 3, chloroplastic [Elaeis guineensis]"
TRINITY_DN100159_c0_g1_m.264	195S	PREDICTED: LOW QUALITY PROTEIN: transcription factor GTE4-like [Elaeis guineensis]
TRINITY_DN100183_c0_g1_m.298	42S,44S,48S	PREDICTED: protein transport protein Sec61 subunit beta-like [Lupinus angustifolius]
TRINITY_DN100196_c0_g1_m.318	13S	PREDICTED: 2-alkenal reductase (NADP(+)-dependent)-like [Elaeis guineensis]
TRINITY_DN100208_c0_g1_m.344	495S	PREDICTED: KH domain-containing protein HEN4 [Elaeis guineensis]
TRINITY_DN100219_c0_g1_m.366	143S	"PREDICTED: 1,4-dihydroxy-2-naphthoyl-CoA synthase, peroxisomal [Elaeis guineensis]"
TRINITY_DN100242_c0_g1_m.405	68S	probable thiol methyltransferase 2 isoform X2 [Asparagus officinalis]
TRINITY_DN100249_c0_g1_m.414	19S	PREDICTED: zinc protease PQQL-like isoform X1 [Elaeis guineensis]
TRINITY_DN100296_c0_g3_m.492	38S	Sn1-specific diacylglycerol lipase alpha [Morus notabilis]
TRINITY_DN100309_c0_g1_m.514	99S	"PREDICTED: digalactosyldiacylglycerol synthase 1, chloroplastic [Phoenix dactylifera]"
TRINITY_DN100327_c0_g1_m.567	373S,241S	PREDICTED: autophagy-related protein 13a-like isoform X2 [Phoenix dactylifera]
TRINITY_DN100333_c0_g1_m.578	208S	PREDICTED: chloride intracellular channel protein 6-like [Pyrus x bretschneideri]
TRINITY_DN100338_c0_g2_m.584	25S	PREDICTED: probable pectin methyltransferase QUA2 [Phoenix dactylifera]
TRINITY_DN100339_c1_g3_m.588	426T	"PREDICTED: calcium sensing receptor, chloroplastic [Elaeis guineensis]"
TRINITY_DN100352_c2_g1_m.605	467S	PREDICTED: ras GTPase-activating protein-binding protein 1-like isoform X1 [Phoenix dactylifera]
TRINITY_DN100360_c4_g4_m.623	126S	ubiquitin fusion degradation protein 1 homolog [Asparagus officinalis]
TRINITY_DN100360_c4_g7_m.624	132S,129S	PREDICTED: DNA topoisomerase 1-like isoform X2 [Musa acuminata subsp. malaccensis]
TRINITY_DN100369_c0_g1_m.633	425S	PREDICTED: protein RRC1-like isoform X2 [Nelumbo nucifera]
TRINITY_DN100370_c1_g1_m.636	1728S	PREDICTED: dentin sialophosphoprotein [Oryza sativa Japonica Group]
TRINITY_DN100371_c0_g1_m.637	124S,90S,115S,105S,107S	PREDICTED: serine/arginine-rich splicing factor RS31 isoform X2 [Capsicum annuum]
TRINITY_DN100378_c0_g1_m.648	47S	NO EXINE FORMATION 1 family protein [Populus trichocarpa]
TRINITY_DN100388_c0_g1_m.679	834S	PREDICTED: intron-binding protein aquarius [Elaeis guineensis]
TRINITY_DN100389_c0_g1_m.680	306S	PREDICTED: J domain-containing protein required for chloroplast accumulation response 1 isoform X1 [Elaeis guineensis]
TRINITY_DN100390_c0_g1_m.686	49S,118S,45S	PREDICTED: probable serine/threonine-protein kinase PBL1 [Elaeis guineensis]
TRINITY_DN100398_c1_g6_m.698	19S	PREDICTED: peptide methionine sulfoxide reductase B5-like isoform X1 [Juglans regia]
TRINITY_DN100407_c0_g1_m.708	194S	nodulin homeobox isoform X5 [Ananas comosus]
TRINITY_DN100410_c2_g8_m.713	47S	PREDICTED: transcription elongation factor TFIIS-like [Elaeis guineensis]
TRINITY_DN100493_c0_g1_m.855	191S,85S,63S,66S,239S	PREDICTED: serine/threonine-protein kinase ATM-like isoform X2 [Malus domestica]
TRINITY_DN100500_c0_g1_m.867	225S,245S	PREDICTED: protein SUPPRESSOR OF GENE SILENCING 3 homolog [Vigna angularis]
TRINITY_DN100512_c0_g12_m.890	100S	PREDICTED: 17.3 kDa class I heat shock protein-like [Nelumbo nucifera]
TRINITY_DN100516_c5_g1_m.907	66S,76S	"fructose-bisphosphate aldolase, chloroplastic [Asparagus officinalis]"
TRINITY_DN100516_c7_g5_m.911	53T,51S	serine/arginine-rich splicing factor SR45a-like [Asparagus officinalis]
TRINITY_DN100535_c0_g2_m.936	211T	PREDICTED: polyadenylate-binding protein 2-like isoform X1 [Nelumbo nucifera]
TRINITY_DN100541_c0_g1_m.953	558S,410S	PREDICTED: heat shock 70 kDa protein 14-like [Phoenix dactylifera]
TRINITY_DN100565_c3_g1_m.994	131S	PREDICTED: probable E3 ubiquitin-protein ligase RHB1A [Phoenix dactylifera]
TRINITY_DN100567_c2_g2_m.998	143S	heat-inducible transcription repressor [Arabidopsis thaliana]
TRINITY_DN100567_c2_g3_m.999	408S,369S	plant/MEB5-like protein [Medicago truncatula]
TRINITY_DN100581_c2_g1_m.1041	1147S	PREDICTED: 1-phosphatidylinositol-3-phosphate 5-kinase FAB1B isoform X1 [Elaeis guineensis]
TRINITY_DN100585_c1_g1_m.1061	2S	PREDICTED: 14-3-3-like protein [Elaeis guineensis]
TRINITY_DN100616_c1_g1_m.1117	52S	PREDICTED: adenosylhomocysteinase-like [Phoenix dactylifera]
TRINITY_DN100661_c4_g1_m.1208	215S,216T	PREDICTED: trihelix transcription factor ASR3 isoform X1 [Vitis vinifera]
TRINITY_DN100668_c2_g2_m.1215	269T	PREDICTED: mRNA-capping enzyme [Musa acuminata subsp. malaccensis]
TRINITY_DN100669_c0_g1_m.1219	1032S,768S	PREDICTED: phosphatidylinositol 4-kinase beta 1-like isoform X1 [Elaeis guineensis]
TRINITY_DN100696_c1_g5_m.1280	404S	PREDICTED: polypyrimidine tract-binding protein homolog 3 isoform X2 [Vitis vinifera]
TRINITY_DN100699_c0_g1_m.1283	584S	PREDICTED: ubiquitin carboxyl-terminal hydrolase 14 [Musa acuminata subsp. malaccensis]
TRINITY_DN100705_c1_g1_m.1291	71S	"PREDICTED: protein indeterminate-domain 5, chloroplastic [Elaeis guineensis]"
TRINITY_DN100711_c0_g2_m.1302	223S	PREDICTED: heat shock 70 kDa protein 8 [Elaeis guineensis]
TRINITY_DN100714_c2_g1_m.1308	273S	PREDICTED: zinc-binding alcohol dehydrogenase domain-containing protein 2 isoform X2 [Musa acuminata subsp. malaccensis]
TRINITY_DN100722_c2_g1_m.1328	387T,463S,332S,497S,222S	PREDICTED: eukaryotic translation initiation factor 4B2-like [Nelumbo nucifera]
TRINITY_DN100725_c0_g1_m.1335	190S,459S	PREDICTED: nucleolin isoform X2 [Elaeis guineensis]
TRINITY_DN100739_c1_g1_m.1352	553S,570S,587S	PREDICTED: ATP-dependent RNA helicase-like protein DB10 isoform X1 [Phoenix dactylifera]
TRINITY_DN100742_c0_g1_m.1360	872T,500S,531S	PREDICTED: serine/threonine-protein phosphatase BSL1 homolog [Musa acuminata subsp. malaccensis]
TRINITY_DN100754_c0_g2_m.1384	96S	rubredoxin family protein [Arabidopsis thaliana]
TRINITY_DN100763_c0_g1_m.1391	268S	"PREDICTED: LOW QUALITY PROTEIN: alpha-1,4 glucan phosphorylase L isozyme, chloroplastic/amyloplastic[Phoenix dactylifera]"
TRINITY_DN100773_c4_g1_m.1418	523S	PREDICTED: BTB/POZ domain-containing protein At1g30440-like [Phoenix dactylifera]
TRINITY_DN100775_c1_g2_m.1423	42S	PREDICTED: putative clathrin assembly protein At5g35200 [Nelumbo nucifera]
TRINITY_DN100809_c0_g1_m.1477	667S,646S	PREDICTED: mucin-19-like isoform X1 [Gossypium arboreum]
TRINITY_DN100835_c0_g1_m.1521	793T	LOW QUALITY PROTEIN: protein CROWDED NUCLEI 4-like [Asparagus officinalis]
TRINITY_DN100836_c0_g1_m.1522	642S,442S	PREDICTED: ENHANCER OF AG-4 protein 2-like [Phoenix dactylifera]
TRINITY_DN100843_c0_g2_m.1535	1351S	PREDICTED: rRNA biogenesis protein RRP5 [Phoenix dactylifera]
TRINITY_DN100848_c1_g1_m.1545	1022S	PREDICTED: calmodulin-binding transcription activator 4 isoform X1 [Elaeis guineensis]
TRINITY_DN100860_c0_g1_m.1563	409S	AT-rich interactive domain-containing protein 1-like [Asparagus officinalis]
TRINITY_DN100881_c3_g2_m.1606	443S	PREDICTED: zinc finger CCCH domain-containing protein 53-like isoform X1 [Glycine max]
TRINITY_DN100881_c4_g3_m.1609	796S,7S	PREDICTED: L-arabinokinase-like isoform X1 [Phoenix dactylifera]
TRINITY_DN100882_c0_g1_m.1611	384S,86S	PREDICTED: pyrophosphate--fructose 6-phosphate 1-phosphotransferase subunit alpha [Phoenix dactylifera]
TRINITY_DN100885_c2_g3_m.1615	246S,167S	PREDICTED: 14-3-3-like protein D [Elaeis guineensis]
TRINITY_DN100888_c0_g1_m.1619	80S	TPR repeat protein [Medicago truncatula]
TRINITY_DN100901_c1_g11_m.1636	50S	LOW QUALITY PROTEIN: protein indeterminate-domain 2-like [Asparagus officinalis]
TRINITY_DN100903_c0_g1_m.1642	526S	putative NAD kinase 3 [Asparagus officinalis]
TRINITY_DN100911_c0_g1_m.1660	77S	PREDICTED: E3 ubiquitin-protein ligase UPL4 [Elaeis guineensis]
TRINITY_DN100914_c0_g1_m.1665	164S	PREDICTED: DEAD-box ATP-dependent RNA helicase 24 [Nelumbo nucifera]
TRINITY_DN100920_c0_g1_m.1679	18S	PREDICTED: synaptotagmin-5-like isoform X2 [Phoenix dactylifera]
TRINITY_DN100927_c0_g1_m.1686	718S	"RNA ligase, putative [Medicago truncatula]"
TRINITY_DN100963_c0_g2_m.1739	384S,759S	DnaJ heat shock amino-terminal domain protein [Medicago truncatula]
TRINITY_DN100971_c0_g1_m.1757	131T,133T	mannose-specific lectin-like [Ananas comosus]
TRINITY_DN100980_c0_g1_m.1774	277S	PREDICTED: dentin sialophosphoprotein-like isoform X2 [Phoenix dactylifera]
TRINITY_DN101001_c0_g1_m.1825	471T	PREDICTED: uridine kinase-like protein 4 isoform X1 [Phoenix dactylifera]
TRINITY_DN101014_c0_g1_m.1846	266S	PREDICTED: mitochondrial import inner membrane translocase subunit TIM50 [Elaeis guineensis]
TRINITY_DN101015_c0_g1_m.1847	107S	PREDICTED: calcium-dependent protein kinase 10-like [Musa acuminata subsp. malaccensis]
TRINITY_DN101044_c0_g1_m.1904	704S,540S	catalytic/pyridoxal phosphate-binding protein [Medicago truncatula]
TRINITY_DN101047_c1_g1_m.1915	169T,58S	PREDICTED: suppressor of cytokine signaling 7 [Oryza sativa Japonica Group]
TRINITY_DN101048_c1_g1_m.1917	44S	PREDICTED: E3 ubiquitin-protein ligase CHFR-like [Setaria italica]
TRINITY_DN101062_c0_g1_m.1946	502S	DEAD-box ATP-dependent RNA helicase 46 [Ananas comosus]
TRINITY_DN101068_c0_g1_m.1958	38S,46S,26S	PREDICTED: sugar transporter ERD6-like 4 [Musa acuminata subsp. malaccensis]
TRINITY_DN101072_c0_g1_m.1967	487S	PREDICTED: DNA-directed RNA polymerase II subunit RPB2 [Musa acuminata subsp. malaccensis]
TRINITY_DN101077_c2_g1_m.1974	286S,848S	PREDICTED: 26S proteasome non-ATPase regulatory subunit 1 homolog A-like [Musa acuminata subsp. malaccensis]
TRINITY_DN101088_c1_g4_m.1994	24S	PREDICTED: LOW QUALITY PROTEIN: phosphatidate cytidylyltransferase 1-like [Phoenix dactylifera]
TRINITY_DN101099_c3_g1_m.2014	44S	PREDICTED: ADP-glucose phosphorylase [Musa acuminata subsp. malaccensis]
TRINITY_DN101103_c0_g1_m.2019	154S,40T,78S	PREDICTED: zinc finger CCCH domain-containing protein 31-like [Phoenix dactylifera]
TRINITY_DN101103_c1_g2_m.2021	103T	PREDICTED: zinc finger CCCH domain-containing protein 31-like [Phoenix dactylifera]
TRINITY_DN101113_c0_g1_m.2042	748S,702S,253T	"PREDICTED: DEAD-box ATP-dependent RNA helicase 3, chloroplastic-like [Phoenix dactylifera]"
TRINITY_DN101137_c1_g1_m.2081	124S	protein yippee-like [Ananas comosus]
TRINITY_DN101147_c0_g9_m.2098	113S	PREDICTED: cation cation antiporter isoform X1 [Zea mays]
TRINITY_DN101156_c1_g1_m.2123	69S	transmembrane protein [Arabidopsis thaliana]
TRINITY_DN101168_c0_g1_m.2148	1121S,1113S	PREDICTED: pre-mRNA-processing protein 40C isoform X2 [Elaeis guineensis]
TRINITY_DN101178_c1_g1_m.2167	9S	PREDICTED: mitochondrial fission protein ELM1 [Phoenix dactylifera]
TRINITY_DN101200_c0_g2_m.2231	400S	interferon-related developmental regulator 2 [Ananas comosus]
TRINITY_DN101245_c0_g1_m.2312	206S	PHD finger family protein [Populus trichocarpa]
TRINITY_DN101255_c0_g1_m.2333	181S,522S	PREDICTED: extra-large guanine nucleotide-binding protein 3-like [Phoenix dactylifera]
TRINITY_DN101261_c2_g3_m.2347	91S	PREDICTED: reticulon-like protein B21 [Elaeis guineensis]
TRINITY_DN101271_c0_g2_m.2366	221S,32S,217S,29S	PREDICTED: probable mannitol dehydrogenase isoform X1 [Musa acuminata subsp. malaccensis]
TRINITY_DN101283_c1_g1_m.2388	988S	PREDICTED: coatomer subunit alpha-1 [Elaeis guineensis]
TRINITY_DN101288_c0_g2_m.2400	295S	Inactive ubiquitin carboxyl-terminal hydrolase 54 [Morus notabilis]
TRINITY_DN101300_c0_g1_m.2417	760T	PREDICTED: nuclear pore complex protein NUP98A isoform X1 [Elaeis guineensis]
TRINITY_DN101319_c3_g1_m.2451	190S	binding protein [Arabidopsis lyrata subsp. lyrata]
TRINITY_DN101336_c1_g1_m.2491	746S	PREDICTED: LOW QUALITY PROTEIN: proline-rich receptor-like protein kinase PERK14 [Elaeis guineensis]
TRINITY_DN101342_c0_g1_m.2501	611S	probable serine/threonine-protein kinase roco5 isoform X1 [Asparagus officinalis]
TRINITY_DN101343_c0_g1_m.2503	662S,36S,606S,38S,657S,834S,43S	PREDICTED: kinesin-like protein KIN-14B [Elaeis guineensis]
TRINITY_DN101351_c0_g3_m.2514	267S	PREDICTED: RNA polymerase II-associated protein 3 isoform X1 [Elaeis guineensis]
TRINITY_DN101367_c0_g1_m.2542	204T,851S	PREDICTED: enhancer of mRNA-decapping protein 4-like [Phoenix dactylifera]
TRINITY_DN101377_c0_g1_m.2564	128S,871S,301S	myb family transcription factor family protein [Populus trichocarpa]
TRINITY_DN101380_c0_g3_m.2570	607S,340S	PREDICTED: serine/threonine-protein kinase sid1 isoform X1 [Elaeis guineensis]
TRINITY_DN101419_c5_g2_m.2657	26S	"probable calcium-transporting ATPase 5, plasma membrane-type [Asparagus officinalis]"
TRINITY_DN101438_c0_g1_m.2694	152S,104S,598S	"PREDICTED: glucose-6-phosphate isomerase 1, chloroplastic [Elaeis guineensis]"
TRINITY_DN101440_c1_g2_m.2696	221S	PREDICTED: BAHD acyltransferase DCR [Musa acuminata subsp. malaccensis]
TRINITY_DN101455_c3_g1_m.2731	446S	PREDICTED: suppressor of mec-8 and unc-52 protein homolog 2 [Elaeis guineensis]
TRINITY_DN101476_c0_g1_m.2782	174T,80S	PREDICTED: RPM1-interacting protein 4 isoform X2 [Phoenix dactylifera]
TRINITY_DN101512_c0_g1_m.2847	416S,255S,224S	PREDICTED: peptidyl-prolyl cis-trans isomerase CYP63 isoform X1 [Elaeis guineensis]
TRINITY_DN101515_c0_g1_m.2855	137S	"PREDICTED: BAG family molecular chaperone regulator 8, chloroplastic [Phoenix dactylifera]"
TRINITY_DN101524_c0_g4_m.2873	19S	PREDICTED: splicing factor U2af large subunit B isoform X3 [Dendrobium catenatum]
TRINITY_DN101530_c0_g1_m.2887	668S	"PREDICTED: WEB family protein At3g02930, chloroplastic [Elaeis guineensis]"
TRINITY_DN101532_c0_g2_m.2889	43S	PREDICTED: bromodomain-containing protein DDB_G0270170-like [Phoenix dactylifera]
TRINITY_DN101536_c0_g2_m.2898	429S	PREDICTED: receptor-like kinase TMK4 [Musa acuminata subsp. malaccensis]
TRINITY_DN101541_c3_g1_m.2909	9S	PREDICTED: probable aquaporin PIP1-2 [Elaeis guineensis]
TRINITY_DN101552_c0_g1_m.2921	9S	PREDICTED: UDP-glucuronic acid decarboxylase 1-like [Elaeis guineensis]
TRINITY_DN101557_c1_g1_m.2936	440S	"PREDICTED: interactor of constitutive active ROPs 2, chloroplastic-like [Phoenix dactylifera]"
TRINITY_DN101564_c5_g2_m.2950	185S	R3H and coiled-coil domain-containing protein 1 [Asparagus officinalis]
TRINITY_DN101604_c1_g1_m.3035	66T	PREDICTED: protein FORGETTER 1 isoform X1 [Elaeis guineensis]
TRINITY_DN101612_c0_g1_m.3059	374S,390S,972S	PREDICTED: calmodulin-binding transcription activator 3-like isoform X2 [Elaeis guineensis]
TRINITY_DN101615_c1_g4_m.3066	39S	PREDICTED: universal stress protein PHOS34 [Nelumbo nucifera]
TRINITY_DN101626_c2_g11_m.3087	476S	protein ENHANCED DOWNY MILDEW 2-like isoform X1 [Asparagus officinalis]
TRINITY_DN101629_c1_g3_m.3103	691S	"PREDICTED: long chain acyl-CoA synthetase 6, peroxisomal-like isoform X1 [Phoenix dactylifera]"
TRINITY_DN101643_c4_g1_m.3120	174S	"PREDICTED: peptidyl-prolyl cis-trans isomerase FKBP20-2, chloroplastic isoform X1 [Phoenix dactylifera]"
TRINITY_DN101649_c2_g1_m.3131	124S	PREDICTED: trihelix transcription factor ASIL2-like [Musa acuminata subsp. malaccensis]
TRINITY_DN101667_c11_g2_m.3157	205T	PREDICTED: CBL-interacting protein kinase 23-like isoform X2 [Musa acuminata subsp. malaccensis]
TRINITY_DN101688_c1_g2_m.3195	902S	PREDICTED: eukaryotic translation initiation factor 3 subunit C-like [Elaeis guineensis]
TRINITY_DN101716_c0_g1_m.3253	868S	PREDICTED: exocyst complex component SEC8 [Phoenix dactylifera]
TRINITY_DN101718_c0_g1_m.3255	529S	vacuolar protein-sorting-associated protein 33 homolog isoform X1 [Ananas comosus]
TRINITY_DN101745_c0_g2_m.3301	591S,51S,62S	PREDICTED: nephrocystin-3 [Daucus carota subsp. sativus]
TRINITY_DN101752_c3_g1_m.3311	43S	PREDICTED: transcription initiation factor TFIID subunit 15b-like isoform X2 [Elaeis guineensis]
TRINITY_DN101777_c0_g3_m.3357	539S,552S	PREDICTED: cryptochrome-1 [Phoenix dactylifera]
TRINITY_DN101781_c5_g1_m.3363	767S	vacuolar protein sorting-associated protein 18 homolog [Asparagus officinalis]
TRINITY_DN101794_c0_g1_m.3385	356S,1034S,441S	PREDICTED: inositol hexakisphosphate and diphosphoinositol-pentakisphosphate kinase 2-like isoform X2[Phoenix dactylifera]
TRINITY_DN101809_c0_g1_m.3414	627S,741S,633S,630S,736S	PREDICTED: protein starmaker [Musa acuminata subsp. malaccensis]
TRINITY_DN101824_c0_g3_m.3443	186S	plant UBX domain-containing protein 11 isoform X2 [Asparagus officinalis]
TRINITY_DN101826_c0_g2_m.3445	306S	SLH domain protein [Arabidopsis thaliana]
TRINITY_DN101838_c1_g2_m.3460	66S	altered inheritance of mitochondria protein 32 [Asparagus officinalis]
TRINITY_DN101839_c0_g1_m.3462	300T	"PREDICTED: phosphoribosylformylglycinamidine cyclo-ligase, chloroplastic/mitochondrial [Phoenix dactylifera]"
TRINITY_DN101874_c4_g1_m.3521	231S,220S	PREDICTED: ethanolamine-phosphate cytidylyltransferase-like [Phoenix dactylifera]
TRINITY_DN101882_c0_g2_m.3530	8S,25S	PREDICTED: bromodomain adjacent to zinc finger domain protein 2B-like [Setaria italica]
TRINITY_DN101893_c1_g1_m.3559	275S	LMBR1 domain-containing protein 2 homolog A [Asparagus officinalis]
TRINITY_DN101893_c3_g2_m.3561	63S	"PREDICTED: chlorophyll a-b binding protein CP26, chloroplastic [Citrus sinensis]"
TRINITY_DN101902_c0_g4_m.3577	628S	PREDICTED: ABC transporter B family member 19 [Elaeis guineensis]
TRINITY_DN101909_c2_g4_m.3593	380S	"PREDICTED: trifunctional UDP-glucose 4,6-dehydratase/UDP-4-keto-6-deoxy-D-glucose 3,5-epimerase/UDP-4-keto-L-rhamnose-reductase RHM1 [Musa acuminata subsp. malaccensis]"
TRINITY_DN101913_c0_g1_m.3598	479S,483S	PREDICTED: synaptotagmin-4 isoform X1 [Elaeis guineensis]
TRINITY_DN101959_c1_g2_m.3676	99S	PREDICTED: homeobox-DDT domain protein RLT2-like isoform X2 [Elaeis guineensis]
TRINITY_DN101960_c0_g2_m.3679	564Y,563T	PREDICTED: DNA-directed RNA polymerase III subunit RPC5 isoform X2 [Phoenix dactylifera]
TRINITY_DN101973_c3_g7_m.3703	244S	PREDICTED: two-component response regulator-like APRR9 isoform X1 [Phoenix dactylifera]
TRINITY_DN101983_c0_g1_m.3718	473S	PREDICTED: DDT domain-containing protein DDR4 isoform X1 [Elaeis guineensis]
TRINITY_DN101986_c0_g1_m.3723	226S	"PREDICTED: glutathione S-transferase DHAR3, chloroplastic [Elaeis guineensis]"
TRINITY_DN101992_c1_g2_m.3733	31S	PREDICTED: kinectin-like isoform X1 [Musa acuminata subsp. malaccensis]
TRINITY_DN102019_c1_g1_m.3794	134S	ribosomal protein L2 (chloroplast) [Phalaenopsis equestris]
TRINITY_DN102027_c0_g1_m.3815	476S,1029S	PREDICTED: protein MODIFIER OF SNC1 1 [Phoenix dactylifera]
TRINITY_DN102039_c0_g3_m.3840	37S	PREDICTED: probable aldo-keto reductase 1 [Elaeis guineensis]
TRINITY_DN102041_c0_g2_m.3846	45S	PREDICTED: pyrophosphate--fructose 6-phosphate 1-phosphotransferase subunit beta [Musa acuminata subsp.malaccensis]
TRINITY_DN102053_c2_g1_m.3876	682S,328S,463S	rho GTPase-activating protein gacV-like [Ananas comosus]
TRINITY_DN102073_c4_g1_m.3906	5S	PREDICTED: glutathionyl-hydroquinone reductase YqjG isoform X2 [Oryza sativa Japonica Group]
TRINITY_DN102079_c0_g1_m.3923	224S	PREDICTED: calmodulin-binding receptor-like cytoplasmic kinase 3 [Phoenix dactylifera]
TRINITY_DN102086_c0_g1_m.3944	30S	PREDICTED: probable aquaporin NIP5-1 [Musa acuminata subsp. malaccensis]
TRINITY_DN102089_c1_g1_m.3949	334S	PREDICTED: vacuolar protein sorting-associated protein 53 A [Elaeis guineensis]
TRINITY_DN102090_c0_g2_m.3950	514S	peroxisomal membrane protein PEX14 [Asparagus officinalis]
TRINITY_DN102091_c0_g1_m.3952	86S	PREDICTED: U4/U6 small nuclear ribonucleoprotein Prp3 isoform X1 [Elaeis guineensis]
TRINITY_DN102102_c0_g1_m.3972	142S,78S,150S	PREDICTED: CASP-like protein 4A3 isoform X2 [Phoenix dactylifera]
TRINITY_DN102177_c0_g2_m.4115	443T,167S	PREDICTED: serine/threonine-protein kinase STY46-like isoform X2 [Phoenix dactylifera]
TRINITY_DN102183_c0_g4_m.4133	620S	PREDICTED: katanin p80 WD40 repeat-containing subunit B1 homolog [Phoenix dactylifera]
TRINITY_DN102205_c1_g1_m.4165	650S,648S,686S,531S	PREDICTED: serine/arginine repetitive matrix protein 2 [Nelumbo nucifera]
TRINITY_DN102217_c0_g1_m.4208	155S,209S,179T,194S	PREDICTED: E3 ubiquitin-protein ligase MARCH7-like [Musa acuminata subsp. malaccensis]
TRINITY_DN102225_c0_g1_m.4215	103S,33S,101S	PREDICTED: pre-mRNA-splicing factor CWC22 homolog [Elaeis guineensis]
TRINITY_DN102240_c0_g1_m.4244	360S	PREDICTED: KH domain-containing protein At4g18375 [Elaeis guineensis]
TRINITY_DN102242_c0_g1_m.4247	104S	PREDICTED: T-complex protein 1 subunit theta [Ziziphus jujuba]
TRINITY_DN102280_c0_g2_m.4317	92S	PREDICTED: transmembrane and coiled-coil domain-containing protein 1 [Phoenix dactylifera]
TRINITY_DN102299_c3_g1_m.4368	16T,14S	PREDICTED: probable 26S proteasome non-ATPase regulatory subunit 3 [Nelumbo nucifera]
TRINITY_DN102363_c0_g1_m.4503	117S	dishevelled/Egl-10/leckstrin domain protein [Medicago truncatula]
TRINITY_DN102371_c0_g1_m.4517	667S	PREDICTED: phosphoinositide phosphatase SAC3-like [Elaeis guineensis]
TRINITY_DN102383_c0_g1_m.4552	106S	protein-O-fucosyltransferase 2 [Populus trichocarpa]
TRINITY_DN102384_c1_g1_m.4554	559S,581S	protein CASP [Asparagus officinalis]
TRINITY_DN102394_c0_g1_m.4570	456S,28S	PREDICTED: heterogeneous nuclear ribonucleoprotein U-like protein 1 [Phoenix dactylifera]
TRINITY_DN102395_c1_g4_m.4573	53S	PREDICTED: nucleosome assembly protein 1;4-like [Fragaria vesca subsp. vesca]
TRINITY_DN102396_c0_g1_m.4576	36S,175S,176S	uncharacterized protein At5g39570 isoform X1 [Dendrobium catenatum]
TRINITY_DN102396_c0_g3_m.4579	8S	"pro-resilin, putative [Medicago truncatula]"
TRINITY_DN102405_c0_g1_m.4597	682S,671S	PREDICTED: conserved oligomeric Golgi complex subunit 1-like [Phoenix dactylifera]
TRINITY_DN102418_c6_g1_m.4632	76S	PREDICTED: RGS domain-containing serine/threonine-protein kinase A isoform X2 [Elaeis guineensis]
TRINITY_DN102420_c0_g1_m.4634	434S,62S	PREDICTED: protein decapping 5-like [Phoenix dactylifera]
TRINITY_DN102432_c3_g1_m.4662	114S	"transmembrane protein, putative [Medicago truncatula]"
TRINITY_DN102467_c0_g1_m.4743	28S,30S	"putative quinone-oxidoreductase homolog, chloroplastic [Ananas comosus]"
TRINITY_DN102468_c2_g1_m.4750	589S	DUF668 family protein [Medicago truncatula]
TRINITY_DN102468_c4_g2_m.4754	763S	PREDICTED: TBC1 domain family member 8B isoform X1 [Elaeis guineensis]
TRINITY_DN102472_c1_g1_m.4766	60S	PREDICTED: UPF0160 protein C694.04c [Elaeis guineensis]
TRINITY_DN102510_c1_g6_m.4857	158S	PREDICTED: polypyrimidine tract-binding protein homolog 3-like [Juglans regia]
TRINITY_DN102534_c0_g2_m.4914	82S	PREDICTED: unknown protein 1-like [Phoenix dactylifera]
TRINITY_DN102585_c2_g1_m.5022	12S	PREDICTED: sucrose synthase 1 [Elaeis guineensis]
TRINITY_DN102586_c0_g1_m.5023	83S	PREDICTED: DNA helicase INO80-like isoform X1 [Elaeis guineensis]
TRINITY_DN102597_c2_g1_m.5037	485S	PREDICTED: microtubule-associated protein futsch-like [Dendrobium catenatum]
TRINITY_DN102609_c1_g2_m.5069	519S	PREDICTED: flocculation protein FLO11-like [Arachis duranensis]
TRINITY_DN102611_c1_g2_m.5076	170S,416S	PREDICTED: probable inactive histone-lysine N-methyltransferase SUVR2 [Elaeis guineensis]
TRINITY_DN102617_c0_g1_m.5085	918S,1040S,884S	PREDICTED: titin homolog isoform X1 [Elaeis guineensis]
TRINITY_DN102644_c1_g1_m.5141	792S	zinc finger CCCH domain-containing protein 27 [Asparagus officinalis]
TRINITY_DN102661_c1_g1_m.5160	591S	C2 domain-containing protein At1g53590-like [Ananas comosus]
TRINITY_DN102663_c3_g1_m.5161	92S	PITH domain-containing protein 1 [Asparagus officinalis]
TRINITY_DN102667_c2_g1_m.5166	508S	PREDICTED: serine/threonine-protein phosphatase 6 regulatory subunit 3-like isoform X1 [Phoenix dactylifera]
TRINITY_DN102669_c0_g1_m.5172	63S	PREDICTED: mediator of RNA polymerase II transcription subunit 1 [Vitis vinifera]
TRINITY_DN102672_c6_g1_m.5178	462S	PREDICTED: serine/threonine protein phosphatase 2A 55 kDa regulatory subunit B beta isoform isoform X2[Elaeis guineensis]
TRINITY_DN102675_c0_g1_m.5183	539S	PREDICTED: receptor protein kinase TMK1-like [Musa acuminata subsp. malaccensis]
TRINITY_DN102677_c2_g2_m.5190	118S	PREDICTED: zinc finger CCCH domain-containing protein 37 isoform X2 [Nelumbo nucifera]
TRINITY_DN102685_c4_g1_m.5205	70S	PREDICTED: protein indeterminate-domain 7 [Elaeis guineensis]
TRINITY_DN102688_c4_g2_m.5212	625S	PREDICTED: transcription initiation factor TFIID subunit 4b-like isoform X3 [Phoenix dactylifera]
TRINITY_DN102729_c0_g1_m.5289	298T	PREDICTED: AT-hook motif nuclear-localized protein 10 [Elaeis guineensis]
TRINITY_DN102731_c0_g1_m.5291	126S	PREDICTED: mitochondrial Rho GTPase 1-like [Elaeis guineensis]
TRINITY_DN102741_c0_g1_m.5311	371S,64S,62S	zinc finger CCCH domain-containing protein 13-like [Asparagus officinalis]
TRINITY_DN102762_c1_g3_m.5363	250T,239S,113S	PREDICTED: arginine/serine-rich coiled-coil protein 2 isoform X2 [Phoenix dactylifera]
TRINITY_DN102789_c4_g4_m.5423	36S	PREDICTED: ethylene receptor 2-like [Elaeis guineensis]
TRINITY_DN102830_c1_g1_m.5501	1051S	PREDICTED: protein argonaute 1B isoform X2 [Musa acuminata subsp. malaccensis]
TRINITY_DN102842_c1_g3_m.5523	466S	PREDICTED: serine/threonine-protein kinase D6PKL1 [Elaeis guineensis]
TRINITY_DN102849_c0_g1_m.5544	2024S	ARM repeat superfamily protein [Arabidopsis thaliana]
TRINITY_DN102852_c2_g1_m.5554	137S,81S,126S	Tetratricopeptide repeat (TPR)-like superfamily protein [Arabidopsis thaliana]
TRINITY_DN102882_c0_g1_m.5620	231S	PREDICTED: protein FRA10AC1 isoform X3 [Elaeis guineensis]
TRINITY_DN102901_c1_g1_m.5658	362S,972S	PREDICTED: RAB6A-GEF complex partner protein 1 isoform X2 [Elaeis guineensis]
TRINITY_DN102910_c56_g26_m.5674	48S	PREDICTED: glutamine synthetase nodule isozyme [Phoenix dactylifera]
TRINITY_DN102922_c0_g2_m.5700	602S	PREDICTED: ALG-2 interacting protein X-like [Phoenix dactylifera]
TRINITY_DN102931_c0_g1_m.5722	176S	PREDICTED: ATP-citrate synthase beta chain protein 1 [Elaeis guineensis]
TRINITY_DN102936_c6_g1_m.5728	40S	PREDICTED: acyl-coenzyme A thioesterase 13 [Brachypodium distachyon]
TRINITY_DN102942_c0_g1_m.5737	205T,201S,326S	PREDICTED: actin-101 isoform X1 [Vitis vinifera]
TRINITY_DN102942_c1_g2_m.5740	247S	MACPF domain-containing protein At4g24290 isoform X1 [Asparagus officinalis]
TRINITY_DN102956_c1_g1_m.5775	73S,16S	PREDICTED: protein phosphatase 2C and cyclic nucleotide-binding/kinase domain-containing protein isoform X1 [Elaeis guineensis]
TRINITY_DN102959_c2_g1_m.5783	899S	PREDICTED: microtubule-associated protein 1B isoform X1 [Ziziphus jujuba]
TRINITY_DN102969_c2_g1_m.5801	9S	PREDICTED: FGGY carbohydrate kinase domain-containing protein isoform X1 [Elaeis guineensis]
TRINITY_DN103003_c0_g6_m.5876	93S,94S	PREDICTED: E3 ubiquitin ligase PQT3-like [Dendrobium catenatum]
TRINITY_DN103003_c0_g7_m.5877	58S	PREDICTED: E3 ubiquitin ligase PQT3-like [Dendrobium catenatum]
TRINITY_DN103010_c1_g1_m.5891	339T,821S	linoleate 9S-lipoxygenase 6 isoform X1 [Ananas comosus]
TRINITY_DN103031_c1_g1_m.5935	98S	"PREDICTED: probable trans-2-enoyl-CoA reductase, mitochondrial [Phoenix dactylifera]"
TRINITY_DN103036_c3_g2_m.5944	1356S	PREDICTED: probable protein NAP1 [Elaeis guineensis]
TRINITY_DN103045_c0_g1_m.5968	193S	LOW QUALITY PROTEIN: pumilio homolog 1-like [Asparagus officinalis]
TRINITY_DN103064_c0_g1_m.6013	39S	plant/T32G24-2 protein [Medicago truncatula]
TRINITY_DN103142_c3_g1_m.6171	197T,93S	PREDICTED: cyclin-dependent kinase C-2 isoform X1 [Elaeis guineensis]
TRINITY_DN103144_c0_g4_m.6178	140S	PREDICTED: protein SAD1/UNC-84 domain protein 1 [Musa acuminata subsp. malaccensis]
TRINITY_DN103166_c0_g1_m.6215	910S,676S	PREDICTED: retinoblastoma-related protein [Phoenix dactylifera]
TRINITY_DN103196_c3_g3_m.6290	1177S,1170T	PREDICTED: transposon Ty3-I Gag-Pol polyprotein isoform X1 [Daucus carota subsp. sativus]
TRINITY_DN103199_c1_g1_m.6297	25S,212S	PREDICTED: DNA-damage-repair/toleration protein DRT102 [Musa acuminata subsp. malaccensis]
TRINITY_DN103204_c0_g1_m.6308	294S	PREDICTED: E3 ubiquitin-protein ligase ATL31-like [Oryza brachyantha]
TRINITY_DN103209_c1_g2_m.6327	189S	PREDICTED: zinc finger CCCH domain-containing protein 13 [Phoenix dactylifera]
TRINITY_DN103210_c0_g1_m.6329	71S,101S	PREDICTED: protein CYPRO4-like [Phoenix dactylifera]
TRINITY_DN103213_c3_g1_m.6334	531S	DUF668 family protein [Medicago truncatula]
TRINITY_DN103217_c0_g1_m.6344	808S	PREDICTED: protein VACUOLELESS1 [Elaeis guineensis]
TRINITY_DN103218_c0_g1_m.6348	400S	transducin/WD40 repeat protein [Medicago truncatula]
TRINITY_DN103219_c0_g1_m.6349	190S	"E3 ubiquitin-protein ligase UPL3, partial [Asparagus officinalis]"
TRINITY_DN103227_c0_g2_m.6378	21S,433S,429T	PREDICTED: nuclear pore complex protein NUP50A [Phoenix dactylifera]
TRINITY_DN103228_c2_g1_m.6379	456T	PREDICTED: serine/threonine-protein kinase STY46-like isoform X3 [Phoenix dactylifera]
TRINITY_DN103240_c1_g1_m.6405	325S	PREDICTED: vacuolar protein sorting-associated protein 9A [Phoenix dactylifera]
TRINITY_DN103240_c3_g1_m.6406	66S	DUF630 family protein [Medicago truncatula]
TRINITY_DN103241_c1_g1_m.6410	115S	PREDICTED: aladin [Elaeis guineensis]
TRINITY_DN103293_c0_g1_m.6503	349S	"PREDICTED: translocase of chloroplast 159, chloroplastic-like [Phoenix dactylifera]"
TRINITY_DN103297_c0_g1_m.6510	652S,666S	PREDICTED: ABC transporter B family member 2-like [Phoenix dactylifera]
TRINITY_DN103310_c0_g1_m.6537	1080S,1264S	PREDICTED: zinc finger CCCH domain-containing protein 19-like isoform X1 [Phoenix dactylifera]
TRINITY_DN103324_c1_g1_m.6562	294S	PREDICTED: protein KAKU4-like isoform X6 [Phoenix dactylifera]
TRINITY_DN103348_c8_g2_m.6625	808S	"PREDICTED: 1,4-alpha-glucan-branching enzyme 1, chloroplastic/amyloplastic isoform X1 [Elaeis guineensis]"
TRINITY_DN103352_c3_g6_m.6639	308T,458S	"PREDICTED: protein EARLY-RESPONSIVE TO DEHYDRATION 7, chloroplastic [Elaeis guineensis]"
TRINITY_DN103364_c6_g1_m.6674	311S	probable magnesium transporter NIPA6 isoform X1 [Ananas comosus]
TRINITY_DN103397_c4_g1_m.6741	207S,263S	E3 SUMO-protein ligase RanBP2 [Asparagus officinalis]
TRINITY_DN103402_c4_g1_m.6754	243S,320T,404S	PREDICTED: zinc finger CCCH domain-containing protein 36-like [Phoenix dactylifera]
TRINITY_DN103407_c0_g1_m.6767	946S	PREDICTED: probable leucine-rich repeat receptor-like protein kinase At5g49770 [Phoenix dactylifera]
TRINITY_DN103409_c0_g1_m.6770	60S,178S	PREDICTED: potassium transporter 7 isoform X1 [Elaeis guineensis]
TRINITY_DN103417_c0_g1_m.6792	359S,377S	PREDICTED: probable auxin efflux carrier component 1c [Setaria italica]
TRINITY_DN103427_c4_g2_m.6814	723S,724S,121S	PREDICTED: probable N6-adenosine-methyltransferase MT-A70-like [Elaeis guineensis]
TRINITY_DN103432_c0_g4_m.6822	1261S	Transducin/WD40 repeat-like superfamily protein [Arabidopsis thaliana]
TRINITY_DN103443_c0_g2_m.6843	136T,132S,364S,171S	PREDICTED: phototropin-1A isoform X2 [Phoenix dactylifera]
TRINITY_DN103452_c0_g1_m.6866	547S	PREDICTED: protein transport protein SEC31 homolog B-like [Elaeis guineensis]
TRINITY_DN103453_c0_g2_m.6868	600S	PREDICTED: myosin-9 [Phoenix dactylifera]
TRINITY_DN103460_c0_g1_m.6877	1609S	ABC transporter C family member 2-like [Asparagus officinalis]
TRINITY_DN103472_c0_g3_m.6902	314S	PREDICTED: TOM1-like protein 2 [Musa acuminata subsp. malaccensis]
TRINITY_DN103475_c4_g1_m.6921	70S	PREDICTED: serine/threonine-protein kinase D6PK-like [Phoenix dactylifera]
TRINITY_DN103475_c4_g3_m.6922	259S	PREDICTED: LOW QUALITY PROTEIN: protein PHOTOPERIOD-INDEPENDENT EARLY FLOWERING 1 [Elaeis guineensis]
TRINITY_DN103481_c1_g1_m.6932	337S,335T,332T,336S	"PREDICTED: probable thylakoidal processing peptidase 2, chloroplastic [Theobroma cacao]"
TRINITY_DN103493_c0_g1_m.6956	244S	PREDICTED: chaperone protein ClpB1-like [Phoenix dactylifera]
TRINITY_DN103508_c1_g1_m.7003	44S	eukaryotic translation initiation factor 4G isoform X2 [Ananas comosus]
TRINITY_DN103508_c2_g2_m.7007	1154S,549S,1162S,1153S,1572S,644S,173S	PREDICTED: eukaryotic translation initiation factor 4G-like isoform X1 [Phoenix dactylifera]
TRINITY_DN103521_c0_g2_m.7033	57T,58S	uncharacterized protein LOC110093300 isoform X1 [Dendrobium catenatum]
TRINITY_DN103528_c0_g1_m.7057	710S	protein STRUBBELIG-RECEPTOR FAMILY 6-like [Asparagus officinalis]
TRINITY_DN103538_c1_g1_m.7071	236S	PREDICTED: protein FLX-like 3 [Phoenix dactylifera]
TRINITY_DN103549_c1_g1_m.7093	605S	AP-1 complex subunit gamma-2-like [Asparagus officinalis]
TRINITY_DN103555_c1_g1_m.7105	185S	bZIP family transcription factor family protein [Populus trichocarpa]
TRINITY_DN103555_c3_g2_m.7107	115S	PREDICTED: glycine-rich RNA-binding protein RZ1C [Musa acuminata subsp. malaccensis]
TRINITY_DN103569_c4_g1_m.7137	650S,459S,671S	PREDICTED: mucin-19-like [Gossypium hirsutum]
TRINITY_DN103576_c16_g4_m.7159	172S,61S	PREDICTED: vacuolar protein-sorting-associated protein 37 homolog 1 isoform X1 [Musa acuminata subsp.malaccensis]
TRINITY_DN103598_c1_g4_m.7201	796S	plant/MOJ9-14 protein [Medicago truncatula]
TRINITY_DN103601_c4_g1_m.7210	28S	spastin-like isoform X1 [Asparagus officinalis]
TRINITY_DN103612_c1_g1_m.7236	391S	PREDICTED: 60S ribosomal protein L4 [Ziziphus jujuba]
TRINITY_DN103612_c1_g1_m.7239	110S	PREDICTED: 40S ribosomal protein S7-like [Musa acuminata subsp. malaccensis]
TRINITY_DN103624_c0_g1_m.7264	3273S,210S,2227S	PREDICTED: chromatin structure-remodeling complex protein SYD-like isoform X1 [Phoenix dactylifera]
TRINITY_DN103659_c1_g1_m.7327	119S	PREDICTED: phosphatidylinositol 4-kinase gamma 7 [Phoenix dactylifera]
TRINITY_DN103682_c0_g1_m.7378	200S	PREDICTED: SART-1 family protein DOT2 [Elaeis guineensis]
TRINITY_DN103688_c0_g3_m.7390	97S,569S	PREDICTED: calcium-dependent protein kinase 11 [Elaeis guineensis]
TRINITY_DN103727_c0_g2_m.7475	172S,182S,704S,335S,23S	PREDICTED: nuclear pore complex protein NUP1 isoform X3 [Elaeis guineensis]
TRINITY_DN103752_c0_g1_m.7531	373S,323S,400S,397S,457S	PREDICTED: monosaccharide-sensing protein 2-like [Phoenix dactylifera]
TRINITY_DN103754_c1_g13_m.7535	127S	PREDICTED: FAD-dependent urate hydroxylase [Phoenix dactylifera]
TRINITY_DN103758_c0_g1_m.7554	717S	PREDICTED: protein IQ-DOMAIN 32-like [Phoenix dactylifera]
TRINITY_DN103770_c0_g2_m.7587	18S,543Y	PREDICTED: E3 ubiquitin-protein ligase BRE1-like 1 isoform X1 [Phoenix dactylifera]
TRINITY_DN103774_c0_g1_m.7599	78S	PREDICTED: syntaxin-121-like [Elaeis guineensis]
TRINITY_DN103792_c0_g1_m.7635	27S,25S,21S	PREDICTED: far upstream element-binding protein 2-like [Musa acuminata subsp. malaccensis]
TRINITY_DN103801_c1_g1_m.7659	119S	"PREDICTED: superoxide dismutase [Cu-Zn], chloroplastic [Elaeis guineensis]"
TRINITY_DN103801_c1_g2_m.7661	517S	TLD-domain containing nucleolar protein [Arabidopsis thaliana]
TRINITY_DN103805_c1_g9_m.7667	93S,95T,83T	PREDICTED: phosphoenolpyruvate carboxykinase [ATP] [Vitis vinifera]
TRINITY_DN103810_c7_g2_m.7675	35S,154S	PREDICTED: transcription factor VIP1 [Elaeis guineensis]
TRINITY_DN103814_c0_g1_m.7682	40S	PREDICTED: LOW QUALITY PROTEIN: heat shock cognate 70 kDa protein 2-like [Jatropha curcas]
TRINITY_DN103821_c0_g1_m.7691	286S,,298S,305S,448S,464S,72S,344S,351S,388S	PREDICTED: serine/arginine repetitive matrix protein 1 isoform X2 [Elaeis guineensis]
TRINITY_DN103822_c0_g2_m.7692	465S	PREDICTED: ERAD-associated E3 ubiquitin-protein ligase HRD1 [Elaeis guineensis]
TRINITY_DN103871_c4_g1_m.7792	6S,382S	PREDICTED: WD repeat-containing protein 48-like [Elaeis guineensis]
TRINITY_DN103876_c0_g1_m.7807	179S	PREDICTED: protein phosphatase 2C 70 isoform X3 [Phoenix dactylifera]
TRINITY_DN103890_c1_g2_m.7843	330S	PREDICTED: dentin sialophosphoprotein-like [Nicotiana attenuata]
TRINITY_DN103892_c0_g1_m.7846	185S	PREDICTED: hepatoma-derived growth factor-related protein 2-like isoform X1 [Elaeis guineensis]
TRINITY_DN103893_c0_g1_m.7848	201S	PREDICTED: protein PAT1 homolog 1-like [Elaeis guineensis]
TRINITY_DN103896_c0_g2_m.7858	50S	PREDICTED: type I inositol polyphosphate 5-phosphatase 8-like [Elaeis guineensis]
TRINITY_DN103903_c0_g1_m.7874	1616S	DnaJ homolog subfamily C member 7 [Morus notabilis]
TRINITY_DN103930_c0_g4_m.7924	216S,239S,423S	PREDICTED: protein TRM32-like [Nicotiana tomentosiformis]
TRINITY_DN103938_c0_g1_m.7937	24S	PREDICTED: nuclear pore complex protein NUP1 isoform X3 [Elaeis guineensis]
TRINITY_DN103943_c2_g2_m.7944	14S	PREDICTED: ubiquitin domain-containing protein DSK2a [Ricinus communis]
TRINITY_DN103974_c0_g1_m.7997	174S	"PREDICTED: alpha-glucan water dikinase, chloroplastic isoform X1 [Elaeis guineensis]"
TRINITY_DN103996_c0_g1_m.8040	913S	PREDICTED: polyadenylation and cleavage factor homolog 4-like isoform X2 [Phoenix dactylifera]
TRINITY_DN104019_c0_g1_m.8083	356T,347T	PREDICTED: protein STABILIZED1 [Elaeis guineensis]
TRINITY_DN104026_c0_g1_m.8097	32S	PREDICTED: protein CHROMATIN REMODELING 5 isoform X2 [Elaeis guineensis]
TRINITY_DN104031_c5_g1_m.8105	877S	PREDICTED: serine/threonine-protein kinase EDR1-like [Elaeis guineensis]
TRINITY_DN104040_c0_g1_m.8137	414S,329T	PREDICTED: methyl-CpG-binding domain-containing protein 11-like [Nelumbo nucifera]
TRINITY_DN104041_c0_g1_m.8138	8S	PREDICTED: probable methyltransferase PMT17 isoform X2 [Elaeis guineensis]
TRINITY_DN104049_c3_g3_m.8161	38T	nitrile-specifier protein 5 [Ananas comosus]
TRINITY_DN104063_c0_g2_m.8197	1817S	PREDICTED: protein ILITYHIA [Elaeis guineensis]
TRINITY_DN104064_c5_g1_m.8199	18S,19S	ABC transporter B family member 20 [Asparagus officinalis]
TRINITY_DN104064_c6_g1_m.8201	678S	PREDICTED: ABC transporter B family member 20-like [Elaeis guineensis]
TRINITY_DN104092_c0_g1_m.8269	808S	"zinc finger protein, putative [Medicago truncatula]"
TRINITY_DN104093_c0_g6_m.8272	161S	PREDICTED: binding partner of ACD11 1 [Phoenix dactylifera]
TRINITY_DN104107_c3_g2_m.8304	250S	hAT dimerization domain-containing protein [Arabidopsis thaliana]
TRINITY_DN104108_c1_g1_m.8306	715S	PREDICTED: protein transport protein SEC23 [Phoenix dactylifera]
TRINITY_DN104126_c0_g5_m.8343	132S	mitotic checkpoint protein BUB3.1 [Ananas comosus]
TRINITY_DN104132_c0_g1_m.8355	10S	PREDICTED: coilin [Dendrobium catenatum]
TRINITY_DN104135_c3_g2_m.8360	454S	PREDICTED: symplekin [Capsicum annuum]
TRINITY_DN104142_c2_g2_m.8382	327S,341S	PREDICTED: LEAF RUST 10 DISEASE-RESISTANCE LOCUS RECEPTOR-LIKE PROTEIN KINASE-like 1.2 isoform X8 [Phoenix dactylifera]
TRINITY_DN104154_c0_g6_m.8402	873S	PREDICTED: NHL repeat-containing protein 2 isoform X1 [Phoenix dactylifera]
TRINITY_DN104160_c9_g3_m.8416	934S,471S	PREDICTED: protein ETHYLENE-INSENSITIVE 2 isoform X1 [Elaeis guineensis]
TRINITY_DN104174_c0_g1_m.8431	459S	START-2 domain protein [Medicago truncatula]
TRINITY_DN104176_c8_g1_m.8436	233T,46S,75S	PREDICTED: adenosylhomocysteinase-like [Phoenix dactylifera]
TRINITY_DN104183_c1_g1_m.8450	850S,80S	PREDICTED: phospholipid-transporting ATPase 1 isoform X1 [Phoenix dactylifera]
TRINITY_DN104192_c3_g3_m.8469	114S	PREDICTED: zinc transport protein ZntB-like [Nicotiana tabacum]
TRINITY_DN104211_c1_g1_m.8502	1653S	PREDICTED: THO complex subunit 2-like isoform X1 [Phoenix dactylifera]
TRINITY_DN104213_c1_g1_m.8506	433S	"PREDICTED: oxidoreductase, 2OG-Fe oxygenase family protein isoform X1 [Zea mays]"
TRINITY_DN104216_c0_g1_m.8509	1006S,751S	PREDICTED: protein SHOOT GRAVITROPISM 6 isoform X1 [Elaeis guineensis]
TRINITY_DN104234_c0_g4_m.8553	32S	PREDICTED: clavaminate synthase-like protein At3g21360 [Elaeis guineensis]
TRINITY_DN104236_c4_g3_m.8561	175S	PREDICTED: probable protein phosphatase 2C 66 [Phoenix dactylifera]
TRINITY_DN104236_c4_g3_m.8562	160S	PREDICTED: probable protein phosphatase 2C 66 [Phoenix dactylifera]
TRINITY_DN104250_c0_g1_m.8595	1115S,1065S	probable GPI-anchored adhesin-like protein PGA55 isoform X2 [Asparagus officinalis]
TRINITY_DN104259_c0_g1_m.8604	159S	PREDICTED: LOW QUALITY PROTEIN: SUPPRESSOR OF ABI3-5 [Elaeis guineensis]
TRINITY_DN104278_c1_g1_m.8645	1063S,1033S	PREDICTED: callose synthase 12-like [Elaeis guineensis]
TRINITY_DN104279_c0_g1_m.8649	1948S,1471S,1073S	cell polarity protein mor2 isoform X3 [Asparagus officinalis]
TRINITY_DN104300_c0_g4_m.8697	521S	PREDICTED: serine/threonine-protein kinase BLUS1 isoform X1 [Elaeis guineensis]
TRINITY_DN104317_c0_g2_m.8733	90S,340S,267S,316S	PREDICTED: U1 small nuclear ribonucleoprotein 70 kDa-like [Phoenix dactylifera]
TRINITY_DN104326_c3_g4_m.8754	491S	PREDICTED: LOW QUALITY PROTEIN: E3 SUMO-protein ligase SIZ1 [Phoenix dactylifera]
TRINITY_DN104344_c3_g4_m.8784	180S	"PREDICTED: triosephosphate isomerase, cytosolic [Ziziphus jujuba]"
TRINITY_DN104369_c0_g1_m.8854	40S	PREDICTED: hypothetical protein MA16_Dca010976 [Dendrobium catenatum]
TRINITY_DN104370_c0_g1_m.8855	46S	PREDICTED: LOW QUALITY PROTEIN: probable aminotransferase ACS12 [Phoenix dactylifera]
TRINITY_DN104375_c0_g1_m.8873	1005S	PREDICTED: muscle M-line assembly protein unc-89-like isoform X1 [Musa acuminata subsp. malaccensis]
TRINITY_DN104376_c0_g2_m.8874	990S,938S	LOW QUALITY PROTEIN: guanylate-binding protein 3 [Asparagus officinalis]
TRINITY_DN104377_c0_g1_m.8878	258S	PREDICTED: protein RNA-directed DNA methylation 3 [Phoenix dactylifera]
TRINITY_DN104387_c0_g1_m.8902	138S	PREDICTED: cytochrome P450 71A1-like isoform X2 [Phoenix dactylifera]
TRINITY_DN104399_c0_g1_m.8916	68S,126S	PREDICTED: exocyst complex component 5 [Elaeis guineensis]
TRINITY_DN104410_c3_g1_m.8938	656T	PREDICTED: protein NETWORKED 1D [Phoenix dactylifera]
TRINITY_DN104414_c1_g2_m.8944	117S	PREDICTED: serine/arginine-rich splicing factor 4-like [Phoenix dactylifera]
TRINITY_DN104433_c0_g6_m.8986	244S	PREDICTED: golgin candidate 5-like isoform X1 [Elaeis guineensis]
TRINITY_DN104451_c2_g1_m.9035	67S,270S	"DNA-directed RNA polymerase subunit beta, putative (DUF630 and DUF632) [Arabidopsis thaliana]"
TRINITY_DN104451_c3_g1_m.9037	639S,250S	PREDICTED: putative DNA helicase INO80 isoform X2 [Zea mays]
TRINITY_DN104465_c3_g2_m.9064	1005S,2045S,1805T	E3 ubiquitin-protein ligase UPL1-like [Asparagus officinalis]
TRINITY_DN104477_c0_g1_m.9084	172S,804S,322T,96S	PREDICTED: probable AMP deaminase [Elaeis guineensis]
TRINITY_DN104480_c4_g3_m.9094	4S	protein odr-4 homolog [Asparagus officinalis]
TRINITY_DN104482_c2_g1_m.9102	58S,184S	PREDICTED: protein indeterminate-domain 2-like [Elaeis guineensis]
TRINITY_DN104485_c0_g2_m.9108	74S	PREDICTED: alpha-glucosidase 2 isoform X3 [Phoenix dactylifera]
TRINITY_DN104510_c0_g1_m.9157	237S,1011S,321S,208S	PREDICTED: protein starmaker [Elaeis guineensis]
TRINITY_DN104512_c4_g4_m.9166	37S	"probable tocopherol O-methyltransferase, chloroplastic [Ananas comosus]"
TRINITY_DN104526_c2_g2_m.9199	140T	Uridine-cytidine kinase C [Morus notabilis]
TRINITY_DN104533_c0_g2_m.9214	787S,807T,777S,806S	PREDICTED: villin-5-like [Elaeis guineensis]
TRINITY_DN104564_c0_g2_m.9290	470S,16S	PREDICTED: putative phospholipid-transporting ATPase 9 [Phoenix dactylifera]
TRINITY_DN104570_c0_g2_m.9303	382S	PREDICTED: E3 ubiquitin-protein ligase BRE1-like 2 [Phoenix dactylifera]
TRINITY_DN104573_c1_g2_m.9310	215S,213S	PREDICTED: branchpoint-bridging protein-like [Nicotiana tabacum]
TRINITY_DN104573_c3_g1_m.9312	114S	PREDICTED: branchpoint-bridging protein-like [Elaeis guineensis]
TRINITY_DN104576_c0_g4_m.9318	287S	PREDICTED: telomeric repeat-binding factor 2 isoform X1 [Eucalyptus grandis]
TRINITY_DN104578_c2_g2_m.9321	950S,633S,602S	PREDICTED: serine/threonine-protein phosphatase BSL2 homolog [Musa acuminata subsp. malaccensis]
TRINITY_DN104621_c1_g1_m.9404	49S	PREDICTED: protein IWS1 homolog 1 isoform X1 [Elaeis guineensis]
TRINITY_DN104621_c3_g1_m.9406	242S	PREDICTED: bZIP transcription factor TRAB1 isoform X1 [Elaeis guineensis]
TRINITY_DN104634_c0_g1_m.9429	408S	PREDICTED: CCR4-NOT transcription complex subunit 1-like isoform X3 [Phoenix dactylifera]
TRINITY_DN104647_c1_g2_m.9468	34T	two pore potassium channel a isoform X2 [Asparagus officinalis]
TRINITY_DN104648_c0_g1_m.9471	274S	PREDICTED: type IV inositol polyphosphate 5-phosphatase 3-like isoform X4 [Phoenix dactylifera]
TRINITY_DN104651_c1_g1_m.9476	449S	PREDICTED: LOW QUALITY PROTEIN: GPI ethanolamine phosphate transferase 1 [Elaeis guineensis]
TRINITY_DN104655_c3_g5_m.9484	94S	hAT transposon superfamily [Arabidopsis thaliana]
TRINITY_DN104657_c1_g1_m.9490	314S,41S,78S	PREDICTED: protein PLASTID MOVEMENT IMPAIRED 1 [Elaeis guineensis]
TRINITY_DN104662_c1_g1_m.9503	215S,212S,180S	PREDICTED: FT-interacting protein 1-like [Elaeis guineensis]
TRINITY_DN104708_c1_g1_m.9594	402S	"PREDICTED: 2,3-dimethylmalate lyase [Phoenix dactylifera]"
TRINITY_DN104730_c3_g5_m.9631	538S	geraniol 8-hydroxylase-like [Ananas comosus]
TRINITY_DN104731_c5_g1_m.9632	608S	PREDICTED: conserved oligomeric Golgi complex subunit 3 [Elaeis guineensis]
TRINITY_DN104732_c0_g1_m.9634	246S,1963S	PREDICTED: BEACH domain-containing protein C2-like [Elaeis guineensis]
TRINITY_DN104735_c1_g6_m.9639	159T,161S,125S,188S,230S	PREDICTED: BUD13 homolog [Elaeis guineensis]
TRINITY_DN104746_c1_g2_m.9663	170S	PREDICTED: formin-like protein 8 [Phoenix dactylifera]
TRINITY_DN104753_c4_g2_m.9689	182S	PREDICTED: potassium transporter 23 isoform X2 [Phoenix dactylifera]
TRINITY_DN104755_c0_g1_m.9692	421S,419S	PREDICTED: protein PAT1 homolog 1-like [Elaeis guineensis]
TRINITY_DN104761_c0_g11_m.9704	122S,54S	"putative quinone-oxidoreductase homolog, chloroplastic [Ananas comosus]"
TRINITY_DN104761_c0_g7_m.9713	102S	"putative quinone-oxidoreductase homolog, chloroplastic [Ananas comosus]"
TRINITY_DN104774_c1_g1_m.9738	429S	PREDICTED: serine/threonine-protein phosphatase 6 regulatory ankyrin repeat subunit B [Elaeis guineensis]
TRINITY_DN104785_c0_g2_m.9760	836T,840S,725S	PREDICTED: protein WEAK CHLOROPLAST MOVEMENT UNDER BLUE LIGHT 1 [Elaeis guineensis]
TRINITY_DN104794_c5_g1_m.9781	147S	PREDICTED: GBF-interacting protein 1-like isoform X1 [Elaeis guineensis]
TRINITY_DN104794_c8_g2_m.9785	240S	bifunctional epoxide hydrolase 2-like [Ananas comosus]
TRINITY_DN104796_c0_g1_m.9788	175S	PREDICTED: low-temperature-induced 65 kDa protein-like [Malus domestica]
TRINITY_DN104798_c1_g1_m.9795	372S	PREDICTED: receptor-like protein kinase 5 [Phoenix dactylifera]
TRINITY_DN104802_c0_g1_m.9821	571S,602S,607S	PREDICTED: nuclear pore complex protein NUP133 isoform X3 [Elaeis guineensis]
TRINITY_DN104813_c0_g3_m.9854	391T	uncharacterized protein LOC110099906 isoform X3 [Dendrobium catenatum]
TRINITY_DN104813_c0_g6_m.9858	109S	PREDICTED: SEC12-like protein 2 [Elaeis guineensis]
TRINITY_DN104822_c1_g3_m.9885	166S,212S,204S,165S,177S,175S,187S,195S	serine/arginine-rich splicing factor RS41-like isoform X1 [Asparagus officinalis]
TRINITY_DN104825_c0_g1_m.9897	1004S	PREDICTED: LOW QUALITY PROTEIN: filament-like plant protein 7 [Phoenix dactylifera]
TRINITY_DN104870_c0_g1_m.10024	140S	CLIP-associated protein [Asparagus officinalis]
TRINITY_DN104872_c1_g1_m.10030	71S	PREDICTED: red chlorophyll catabolite reductase [Musa acuminata subsp. malaccensis]
TRINITY_DN104947_c0_g1_m.10209	857S	PREDICTED: ABC transporter G family member 42-like [Phoenix dactylifera]
TRINITY_DN104954_c0_g2_m.10218	180S	PREDICTED: probable cellulose synthase A catalytic subunit 8 [UDP-forming] [Elaeis guineensis]
TRINITY_DN104961_c1_g2_m.10230	837S	elongation factor 2 [Ananas comosus]
TRINITY_DN104968_c1_g1_m.10239	132S	protein DOWNY MILDEW RESISTANCE 6 [Ananas comosus]
TRINITY_DN104978_c0_g7_m.10259	888S,521S,239S,885T	Serine/threonine-protein kinase [Morus notabilis]
TRINITY_DN105006_c1_g3_m.10327	460S	PREDICTED: epidermal growth factor receptor substrate 15-like 1 isoform X1 [Elaeis guineensis]
TRINITY_DN105027_c0_g1_m.10379	572S,612S,288S,106T,86S,62T,587S	PREDICTED: protein-tyrosine-phosphatase MKP1-like isoform X2 [Elaeis guineensis]
TRINITY_DN105028_c0_g1_m.10381	1589S	PREDICTED: LOW QUALITY PROTEIN: BEACH domain-containing protein C2-like [Phoenix dactylifera]
TRINITY_DN105032_c4_g1_m.10390	112S,217S	PREDICTED: RNA-binding protein 1 isoform X2 [Phoenix dactylifera]
TRINITY_DN105049_c3_g1_m.10422	172S	"PREDICTED: calcium-transporting ATPase 8, plasma membrane-type-like isoform X2 [Musa acuminata subsp.malaccensis]"
TRINITY_DN105049_c4_g1_m.10423	107T	"PREDICTED: calcium-transporting ATPase 8, plasma membrane-type isoform X2 [Elaeis guineensis]"
TRINITY_DN105055_c1_g1_m.10435	659S	PREDICTED: protein TSS isoform X2 [Elaeis guineensis]
TRINITY_DN105061_c1_g1_m.10448	1514S	PREDICTED: auxin transport protein BIG [Elaeis guineensis]
TRINITY_DN105063_c1_g3_m.10453	983Y	PREDICTED: serine/threonine-protein kinase prpf4B [Phoenix dactylifera]
TRINITY_DN105073_c0_g1_m.10471	327T,325S	PREDICTED: probable sugar phosphate/phosphate translocator At1g06470 isoform X1 [Phoenix dactylifera]
TRINITY_DN105076_c1_g1_m.10476	36S	PREDICTED: 187-kDa microtubule-associated protein AIR9 isoform X1 [Phoenix dactylifera]
TRINITY_DN105080_c0_g1_m.10486	897S,874S,1104S	PREDICTED: ABC transporter C family member 14-like [Phoenix dactylifera]
TRINITY_DN105098_c2_g8_m.10531	141T	PREDICTED: 60S ribosomal protein L13-1 [Elaeis guineensis]
TRINITY_DN105099_c0_g1_m.10532	743S	PREDICTED: dentin sialophosphoprotein [Phoenix dactylifera]
TRINITY_DN105118_c2_g2_m.10584	47T	PREDICTED: uncharacterized protein LOC107852885 [Capsicum annuum]
TRINITY_DN105123_c0_g1_m.10588	578S	PREDICTED: zinc phosphodiesterase ELAC protein 2-like isoform X1 [Musa acuminata subsp. malaccensis]
TRINITY_DN105137_c3_g13_m.10630	66T	PREDICTED: oligopeptide transporter 3 [Elaeis guineensis]
TRINITY_DN105151_c0_g3_m.10670	258S	PREDICTED: AT-hook motif nuclear-localized protein 10 [Prunus mume]
TRINITY_DN105158_c25_g1_m.10689	81S,83S	"PGR5-like protein 1B, chloroplastic [Asparagus officinalis]"
TRINITY_DN105161_c3_g2_m.10698	325S	PREDICTED: casein kinase 1 isoform X2 [Elaeis guineensis]
TRINITY_DN105189_c5_g1_m.10750	418S	"PREDICTED: presequence protease 1, chloroplastic/mitochondrial isoform X3 [Musa acuminata subsp. malaccensis]"
TRINITY_DN105189_c5_g10_m.10751	107S	"PREDICTED: presequence protease 1, chloroplastic/mitochondrial isoform X2 [Elaeis guineensis]"
TRINITY_DN105191_c0_g1_m.10760	1883S	PREDICTED: protein MOR1-like isoform X1 [Elaeis guineensis]
TRINITY_DN105208_c0_g1_m.10793	433S,329S	uncharacterized protein LOC110100805 [Dendrobium catenatum]
TRINITY_DN105223_c2_g1_m.10826	490S	PREDICTED: NADP-dependent glyceraldehyde-3-phosphate dehydrogenase [Elaeis guineensis]
TRINITY_DN105253_c0_g1_m.10902	415S	nuclear pore complex protein NUP205 isoform X1 [Asparagus officinalis]
TRINITY_DN105264_c3_g3_m.10930	278T	PREDICTED: heterogeneous nuclear ribonucleoprotein F isoform X2 [Elaeis guineensis]
TRINITY_DN105289_c0_g2_m.10978	114S	PREDICTED: histone acetyltransferase KAT6A isoform X2 [Elaeis guineensis]
TRINITY_DN105292_c0_g2_m.10982	608S	PREDICTED: pumilio homolog 5-like [Elaeis guineensis]
TRINITY_DN105318_c2_g6_m.11031	200S,255S	PREDICTED: zinc finger CCCH domain-containing protein 14 [Phoenix dactylifera]
TRINITY_DN105325_c0_g1_m.11046	642S	PREDICTED: epidermal growth factor receptor substrate 15 [Elaeis guineensis]
TRINITY_DN105325_c0_g1_m.11047	201S	PREDICTED: epidermal growth factor receptor substrate 15-like 1 [Elaeis guineensis]
TRINITY_DN105330_c2_g2_m.11056	122S	PREDICTED: dystrophia myotonica WD repeat-containing protein-like isoform X1 [Phoenix dactylifera]
TRINITY_DN105341_c0_g1_m.11073	3S	nuclear poly(A) polymerase 4-like [Asparagus officinalis]
TRINITY_DN105342_c0_g1_m.11074	319T	uncharacterized protein LOC110104021 [Dendrobium catenatum]
TRINITY_DN105365_c1_g2_m.11150	217S	PREDICTED: mannose-1-phosphate guanyltransferase alpha [Elaeis guineensis]
TRINITY_DN105376_c1_g2_m.11165	370S,971S	PREDICTED: protein argonaute MEL1-like [Musa acuminata subsp. malaccensis]
TRINITY_DN105380_c0_g1_m.11172	156S,186S,151S,218S	PREDICTED: IQ domain-containing protein IQM3 [Elaeis guineensis]
TRINITY_DN105395_c2_g2_m.11198	344S	PREDICTED: DEAD-box ATP-dependent RNA helicase 15 isoform X2 [Phoenix dactylifera]
TRINITY_DN105408_c0_g1_m.11237	385S	PREDICTED: sericin 1-like isoform X2 [Elaeis guineensis]
TRINITY_DN105414_c0_g1_m.11256	210S	PREDICTED: phosphatidate phosphatase PAH2-like isoform X1 [Phoenix dactylifera]
TRINITY_DN105418_c0_g1_m.11265	837S	PREDICTED: lysine-specific histone demethylase 1 homolog 3 [Elaeis guineensis]
TRINITY_DN105428_c0_g3_m.11277	4145S,4147S	vacuolar protein sorting protein [Medicago truncatula]
TRINITY_DN105449_c2_g2_m.11331	570S,242S	PREDICTED: LOW QUALITY PROTEIN: atrophin-1 [Elaeis guineensis]
TRINITY_DN105459_c3_g2_m.11366	52S	probable disease resistance protein At1g61300 [Dendrobium catenatum]
TRINITY_DN105464_c0_g4_m.11381	50S	uncharacterized LOC100274068 [Zea mays]
TRINITY_DN105477_c0_g1_m.11400	58S	initiation factor 4F subunit (DUF1350) [Arabidopsis thaliana]
TRINITY_DN105526_c0_g1_m.11498	452S	PREDICTED: probable pre-mRNA-splicing factor ATP-dependent RNA helicase DEAH5 [Musa acuminata subsp.malaccensis]
TRINITY_DN105536_c4_g1_m.11530	276S,241S,264S	PREDICTED: glycine-rich RNA-binding protein RZ1C [Musa acuminata subsp. malaccensis]
TRINITY_DN105540_c0_g1_m.11535	23S	"PREDICTED: proline-, glutamic acid- and leucine-rich protein 1 isoform X1 [Elaeis guineensis]"
TRINITY_DN105542_c1_g1_m.11536	750S	PREDICTED: DNA repair helicase XPD [Elaeis guineensis]
TRINITY_DN105577_c4_g5_m.11602	102S	PREDICTED: protein bicaudal C homolog 1-like isoform X1 [Phoenix dactylifera]
TRINITY_DN105588_c0_g1_m.11619	2040S	uncharacterized protein LOC110110923 isoform X1 [Dendrobium catenatum]
TRINITY_DN105620_c3_g1_m.11679	73S	DENN (AEX-3) domain protein [Medicago truncatula]
TRINITY_DN105661_c0_g2_m.11759	110S	PREDICTED: survival of motor neuron-related-splicing factor 30 [Nelumbo nucifera]
TRINITY_DN105676_c4_g3_m.11792	134T	probable protein S-acyltransferase 7 [Asparagus officinalis]
TRINITY_DN105680_c0_g2_m.11795	345S	PREDICTED: alpha-ketoglutarate-dependent dioxygenase abh1 [Elaeis guineensis]
TRINITY_DN105701_c5_g11_m.11838	304S,551S	PREDICTED: methyltransferase-like protein 1 [Nelumbo nucifera]
TRINITY_DN105706_c2_g2_m.11846	181S	PREDICTED: chitin-inducible gibberellin-responsive protein 1-like [Phoenix dactylifera]
TRINITY_DN105726_c2_g7_m.11891	503S	PREDICTED: flowering time control protein FPA [Elaeis guineensis]
TRINITY_DN105729_c1_g2_m.11896	1406Y	PREDICTED: midasin [Elaeis guineensis]
TRINITY_DN105740_c3_g4_m.11924	263S,160S	PREDICTED: uncharacterized RING finger protein P8B7.15c-like isoform X2 [Phoenix dactylifera]
TRINITY_DN105747_c3_g1_m.11930	148S	PREDICTED: E3 ubiquitin-protein ligase HERC2-like isoform X3 [Nicotiana sylvestris]
TRINITY_DN105794_c0_g2_m.12030	506S,216S,1258S	PREDICTED: serine/arginine repetitive matrix protein 2-like [Nelumbo nucifera]
TRINITY_DN105812_c0_g2_m.12062	2685S,2373S,2395S,1376T,1082S	dentin sialophosphoprotein [Populus trichocarpa]
TRINITY_DN105815_c0_g1_m.12071	914S	PREDICTED: MAG2-interacting protein 2 [Phoenix dactylifera]
TRINITY_DN105838_c3_g10_m.12107	139S	PREDICTED: uncharacterized mitochondrial protein AtMg00810-like [Phoenix dactylifera]
TRINITY_DN105855_c0_g3_m.12145	4S,28S	PREDICTED: ABC transporter G family member 39 [Musa acuminata subsp. malaccensis]
TRINITY_DN105856_c0_g3_m.12150	84S,219T	PREDICTED: protein BOBBER 1 [Elaeis guineensis]
TRINITY_DN105911_c8_g2_m.12314	22T,43S	PREDICTED: far upstream element-binding protein 1 [Elaeis guineensis]
TRINITY_DN105924_c2_g3_m.12328	921S	PREDICTED: mediator of RNA polymerase II transcription subunit 15a [Elaeis guineensis]
TRINITY_DN105929_c2_g5_m.12337	183S,143S	lysine-specific demethylase JMJ25-like isoform X2 [Asparagus officinalis]
TRINITY_DN105983_c5_g1_m.12445	137T	PREDICTED: cysteine-rich receptor-like protein kinase 6 [Elaeis guineensis]
TRINITY_DN105985_c12_g6_m.12448	290S	PREDICTED: far upstream element-binding protein 1 [Elaeis guineensis]
TRINITY_DN111748_c0_g1_m.13075	39S,31T	PREDICTED: chlorophyll a-b binding protein of LHCII type 1 [Elaeis guineensis]
TRINITY_DN113242_c0_g1_m.13213	2T	photosystem II protein D1 (chloroplast) [Cymbidium macrorhizon]
TRINITY_DN117437_c0_g1_m.13525	89S	PREDICTED: E3 ubiquitin-protein ligase RING1-like [Phoenix dactylifera]
TRINITY_DN117524_c0_g1_m.13542	39S,40S	PREDICTED: CTP synthase-like isoform X2 [Juglans regia]
TRINITY_DN117601_c0_g1_m.13556	414S,410T,407S	PREDICTED: SNF1-related protein kinase catalytic subunit alpha KIN10 isoform X1 [Phoenix dactylifera]
TRINITY_DN12177_c0_g1_m.13908	93S	uncharacterized LOC101244341 [Solanum lycopersicum]
TRINITY_DN134614_c0_g1_m.14822	368S	RNA-binding protein 25-like [Asparagus officinalis]
TRINITY_DN18481_c0_g2_m.15329	53S	PREDICTED: glutathione S-transferase F11-like [Phoenix dactylifera]
TRINITY_DN18801_c0_g2_m.15350	83Y	component of cytosolic 80S ribosome and 60S large subunit [Volvox carteri f. nagariensis]
TRINITY_DN29768_c0_g1_m.15743	112S	PREDICTED: probable inactive receptor kinase At2g26730 [Cucumis melo]
TRINITY_DN40593_c0_g2_m.16131	74S	"PREDICTED: LOW QUALITY PROTEIN: carotene epsilon-monooxygenase, chloroplastic [Phoenix dactylifera]"
TRINITY_DN42304_c0_g2_m.16191	327Y,310S	"PREDICTED: enoyl-[acyl-carrier-protein] reductase [NADH] 1, chloroplastic [Elaeis guineensis]"
TRINITY_DN45832_c0_g1_m.16329	127S	"PREDICTED: pyruvate dehydrogenase E1 component subunit alpha-2, mitochondrial [Brassica rapa]"
TRINITY_DN49438_c0_g1_m.16514	127S	atherin-like [Ananas comosus]
TRINITY_DN50596_c0_g1_m.16575	91S	HMG-Y-related protein A [Dendrobium catenatum]
TRINITY_DN51048_c0_g1_m.16604	77S	"PREDICTED: fructose-bisphosphate aldolase 1, chloroplastic-like [Musa acuminata subsp. malaccensis]"
TRINITY_DN52351_c0_g1_m.16713	53S,70S	remorin-like [Asparagus officinalis]
TRINITY_DN52462_c0_g1_m.16723	22S,26S	PREDICTED: molybdate transporter 2 [Musa acuminata subsp. malaccensis]
TRINITY_DN53796_c0_g1_m.16795	117S	"ribulose bisphosphate carboxylase small chain, chloroplastic-like [Ananas comosus]"
TRINITY_DN56158_c0_g3_m.16945	1T	PREDICTED: mannosylglycoprotein endo-beta-mannosidase isoform X2 [Phoenix dactylifera]
TRINITY_DN56510_c0_g1_m.16971	192S	PREDICTED: pathogenesis-related protein 1-like [Elaeis guineensis]
TRINITY_DN62083_c0_g1_m.17372	132S	PREDICTED: probable calcium-binding protein CML18 [Phoenix dactylifera]
TRINITY_DN62528_c0_g1_m.17414	109S	40S ribosomal protein S27-2-like [Ananas comosus]
TRINITY_DN63092_c0_g1_m.17466	133T	PREDICTED: coiled-coil domain-containing protein 12 [Phoenix dactylifera]
TRINITY_DN63501_c0_g1_m.17511	2S	ribosomal protein S4 (chloroplast) [Dendrobium catenatum]
TRINITY_DN63600_c0_g1_m.17517	475S	PREDICTED: V-type proton ATPase subunit B 2 [Elaeis guineensis]
TRINITY_DN63741_c0_g1_m.17529	337T	"ribulose-1,5-bisphosphate carboxylase/oxygenase large subunit (chloroplast) [Dendrobium huoshanense]"
TRINITY_DN63885_c0_g1_m.17541	155S	DNA-binding family protein [Populus trichocarpa]
TRINITY_DN64209_c0_g1_m.17563	233S	"PREDICTED: ferritin-3, chloroplastic-like [Phoenix dactylifera]"
TRINITY_DN64209_c0_g2_m.17565	202S	ferritin 2 precursor family protein [Populus trichocarpa]
TRINITY_DN64659_c0_g3_m.17596	81T,99S	PREDICTED: 60S acidic ribosomal protein P2-like [Cucumis sativus]
TRINITY_DN65577_c0_g1_m.17650	69S,47S	uncharacterized protein LOC110101253 [Dendrobium catenatum]
TRINITY_DN66027_c0_g1_m.17703	35S	DUF3511 domain protein [Medicago truncatula]
TRINITY_DN67522_c0_g1_m.17811	109T,106S	PREDICTED: HMG-Y-related protein A-like [Musa acuminata subsp. malaccensis]
TRINITY_DN67529_c0_g11_m.17812	34S	verprolin [Ananas comosus]
TRINITY_DN68291_c0_g1_m.17867	436S	LEC14B homolog isoform X2 [Asparagus officinalis]
TRINITY_DN68564_c0_g1_m.17886	128S,106S	"PREDICTED: glycine cleavage system H protein 2, mitochondrial [Elaeis guineensis]"
TRINITY_DN69105_c0_g1_m.17966	85S	PREDICTED: enolase-phosphatase E1-like [Phoenix dactylifera]
TRINITY_DN69429_c0_g2_m.18032	169S,82S	Dynein assembly factor 1 [Morus notabilis]
TRINITY_DN69541_c0_g1_m.18046	577S	PREDICTED: uncharacterized TPR repeat-containing protein At1g05150-like [Phoenix dactylifera]
TRINITY_DN69783_c2_g1_m.18083	42S	"PREDICTED: protein IQ-DOMAIN 32-like, partial [Nicotiana tabacum]"
TRINITY_DN71688_c0_g1_m.18286	287S,301S	PREDICTED: clathrin light chain 2 [Elaeis guineensis]
TRINITY_DN71754_c0_g1_m.18297	562S	PREDICTED: apoptosis inhibitor 5-like protein API5 [Phoenix dactylifera]
TRINITY_DN71938_c0_g1_m.18324	138S	DNA-binding family protein [Populus trichocarpa]
TRINITY_DN72030_c0_g1_m.18338	80S	PREDICTED: hypothetical protein MA16_Dca012466 [Dendrobium catenatum]
TRINITY_DN72061_c0_g1_m.18347	84S,93S	PREDICTED: RNA-binding protein 8A [Jatropha curcas]
TRINITY_DN721_c0_g2_m.18360	468S	photosystem II 44 kDa protein (chloroplast) [Cymbidium lancifolium]
TRINITY_DN72300_c0_g1_m.18371	25S	"PREDICTED: small heat shock protein, chloroplastic-like [Musa acuminata subsp. malaccensis]"
TRINITY_DN72985_c0_g3_m.18461	108S	PREDICTED: hypothetical protein MA16_Dca000324 [Dendrobium catenatum]
TRINITY_DN73054_c0_g1_m.18470	79S	"PREDICTED: tyrosine--tRNA ligase 1, cytoplasmic [Phoenix dactylifera]"
TRINITY_DN73630_c0_g2_m.18564	60S,55S	PREDICTED: hypothetical protein MA16_Dca026537 [Dendrobium catenatum]
TRINITY_DN73687_c0_g1_m.18572	115S	PREDICTED: NADH dehydrogenase [ubiquinone] 1 beta subcomplex subunit 9 [Phoenix dactylifera]
TRINITY_DN73976_c0_g1_m.18602	89S	PREDICTED: GATA transcription factor 20-like [Phoenix dactylifera]
TRINITY_DN75029_c0_g1_m.18733	66S	PREDICTED: selenoprotein K-like [Phoenix dactylifera]
TRINITY_DN75140_c0_g1_m.18753	154S	"PREDICTED: oxygen-evolving enhancer protein 1, chloroplastic [Elaeis guineensis]"
TRINITY_DN75459_c0_g1_m.18786	125S	PREDICTED: translation initiation factor eIF-2B subunit delta-like [Elaeis guineensis]
TRINITY_DN75629_c0_g1_m.18812	569S	PREDICTED: plastidial pyruvate kinase 2 [Elaeis guineensis]
TRINITY_DN75897_c0_g2_m.18871	544S,705S,584S,647S	PREDICTED: nucleolin [Phoenix dactylifera]
TRINITY_DN76052_c0_g3_m.18894	39S	PREDICTED: mucin-17-like [Musa acuminata subsp. malaccensis]
TRINITY_DN76591_c0_g2_m.18968	132S	PREDICTED: universal stress protein PHOS32 [Ipomoea nil]
TRINITY_DN76758_c0_g1_m.18997	74T,64S,12S	PREDICTED: probable alkaline/neutral invertase D [Elaeis guineensis]
TRINITY_DN76765_c0_g1_m.18999	16S,9S	PREDICTED: sorting nexin 1 [Nelumbo nucifera]
TRINITY_DN76851_c0_g1_m.19011	38S,28S	PREDICTED: reticulon-like protein B2 [Elaeis guineensis]
TRINITY_DN77401_c0_g1_m.19110	234S	PREDICTED: protein FLX-like 3 [Phoenix dactylifera]
TRINITY_DN77964_c0_g1_m.19170	41S	remorin-like [Asparagus officinalis]
TRINITY_DN78039_c0_g1_m.19186	112S,73S	PREDICTED: cleavage and polyadenylation specificity factor subunit 6-like [Musa acuminata subsp. malaccensis]
TRINITY_DN78180_c0_g2_m.19215	294T,304S,292T,307S	NAD(P)-binding rossmann-fold protein [Medicago truncatula]
TRINITY_DN78210_c0_g1_m.19220	220S	PREDICTED: ER membrane protein complex subunit 7 homolog [Phoenix dactylifera]
TRINITY_DN78279_c0_g1_m.19227	53S	PREDICTED: calcium-binding protein CML42 [Elaeis guineensis]
TRINITY_DN78499_c0_g1_m.19265	99T,103S	PREDICTED: zinc finger BED domain-containing protein RICESLEEPER 2-like [Phoenix dactylifera]
TRINITY_DN78545_c0_g1_m.19277	190S,188S	"DNA-damage-repair/toleration protein DRT111, chloroplastic [Asparagus officinalis]"
TRINITY_DN78585_c0_g1_m.19284	127S	"PREDICTED: LOW QUALITY PROTEIN: photosystem I reaction center subunit III, chloroplastic [Elaeis guineensis]"
TRINITY_DN78658_c0_g1_m.19296	176T	nucleoside diphosphate kinase 3-like [Ananas comosus]
TRINITY_DN78672_c0_g1_m.19297	124S	"nudix hydrolase 19, chloroplastic [Ananas comosus]"
TRINITY_DN78853_c0_g1_m.19329	120S	PREDICTED: thioredoxin-like protein CXXS1 [Elaeis guineensis]
TRINITY_DN78941_c0_g1_m.19365	310S,314S	PREDICTED: serine incorporator 3 [Musa acuminata subsp. malaccensis]
TRINITY_DN79001_c1_g1_m.19384	37S	potassium transporter 5-like [Ananas comosus]
TRINITY_DN79779_c0_g1_m.19551	440S	PREDICTED: heat shock cognate 70 kDa protein 2-like [Nicotiana tabacum]
TRINITY_DN79968_c0_g1_m.19578	333S	dehydrogenase/reductase SDR family member 12 [Asparagus officinalis]
TRINITY_DN80100_c0_g1_m.19606	174S	PREDICTED: epsin-2-like [Phoenix dactylifera]
TRINITY_DN80231_c0_g1_m.19646	579S,543S,692T,419S,616S,694S,618S,400S,471S,604S,606S,581S,527S,529S,698S	PREDICTED: peptidyl-prolyl cis-trans isomerase CYP95 [Musa acuminata subsp. malaccensis]
TRINITY_DN80640_c0_g1_m.19745	32S,96S	PREDICTED: dehydrin HIRD11 [Dendrobium catenatum]
TRINITY_DN80641_c0_g1_m.19746	99S	PREDICTED: nuclear speckle RNA-binding protein B-like [Elaeis guineensis]
TRINITY_DN80661_c0_g1_m.19753	125S	PREDICTED: nuclear pore complex protein NUP35 [Phoenix dactylifera]
TRINITY_DN80879_c0_g1_m.19792	184S	PREDICTED: transaldolase-like [Phoenix dactylifera]
TRINITY_DN81663_c0_g1_m.19994	82S	PREDICTED: cytochrome b-c1 complex subunit 7 [Sesamum indicum]
TRINITY_DN81672_c0_g1_m.19996	17S	PREDICTED: UBP1-associated protein 2A-like [Phoenix dactylifera]
TRINITY_DN81727_c0_g1_m.20015	38S,57S	abscisic stress-ripening protein 2-like [Ananas comosus]
TRINITY_DN81785_c0_g1_m.20024	185S	PREDICTED: mitotic spindle checkpoint protein MAD2 isoform X2 [Musa acuminata subsp. malaccensis]
TRINITY_DN81786_c0_g1_m.20026	163T,173S	PREDICTED: peptidyl-prolyl cis-trans isomerase [Lupinus angustifolius]
TRINITY_DN81817_c0_g1_m.20034	89S	ribosomal protein S18 (plastid) [Oncidium sphacelatum]
TRINITY_DN81995_c0_g1_m.20084	109T	V-type proton ATPase subunit E-like [Asparagus officinalis]
TRINITY_DN82111_c0_g1_m.20118	146T,86S	eukaryotic initiation factor 4A-8 [Asparagus officinalis]
TRINITY_DN82210_c1_g1_m.20143	200Y	PREDICTED: shaggy-related protein kinase eta [Elaeis guineensis]
TRINITY_DN82380_c1_g2_m.20182	237S	5-methyltetrahydropteroyltriglutamate--homocysteine methyltransferase 2-like [Ananas comosus]
TRINITY_DN82496_c0_g1_m.20217	175S	PREDICTED: tetraspanin-20 [Elaeis guineensis]
TRINITY_DN82515_c0_g1_m.20219	189S	PREDICTED: importin subunit alpha-1b [Elaeis guineensis]
TRINITY_DN83093_c0_g1_m.20330	54S	PREDICTED: 60S ribosomal protein L14-1-like [Musa acuminata subsp. malaccensis]
TRINITY_DN83167_c1_g1_m.20376	302T	PREDICTED: transcription initiation factor IIA subunit 1-like [Phoenix dactylifera]
TRINITY_DN83248_c0_g1_m.20411	79S	PREDICTED: 5-methyltetrahydropteroyltriglutamate--homocysteine methyltransferase [Nelumbo nucifera]
TRINITY_DN83266_c0_g1_m.20420	236S	PREDICTED: ruBisCO large subunit-binding protein subunit alpha [Musa acuminata subsp. malaccensis]
TRINITY_DN83273_c0_g1_m.20423	12T	PREDICTED: heparanase-like protein 1 [Musa acuminata subsp. malaccensis]
TRINITY_DN83574_c0_g1_m.20510	255S,55S	PREDICTED: T-complex protein 1 subunit beta [Phoenix dactylifera]
TRINITY_DN83582_c0_g2_m.20512	14S	vacuole protein [Arabidopsis thaliana]
TRINITY_DN83712_c0_g1_m.20550	167T	PREDICTED: N-alpha-acetyltransferase 20 [Erythranthe guttata]
TRINITY_DN84195_c0_g1_m.20723	28T	mediator of RNA polymerase II transcription subunit 28 [Ananas comosus]
TRINITY_DN84351_c0_g1_m.20770	124S	lipase family protein [Populus trichocarpa]
TRINITY_DN84369_c0_g1_m.20773	439S	monodehydroascorbate reductase-like [Asparagus officinalis]
TRINITY_DN84490_c0_g1_m.20804	118S,105S	PREDICTED: soluble inorganic pyrophosphatase 4-like [Musa acuminata subsp. malaccensis]
TRINITY_DN84649_c0_g1_m.20850	85S,64S	PREDICTED: subtilisin-like protease SBT3.17 [Phoenix dactylifera]
TRINITY_DN84782_c0_g1_m.20891	184S	PREDICTED: protein FLX-like 1 [Musa acuminata subsp. malaccensis]
TRINITY_DN84811_c0_g1_m.20897	371S	PREDICTED: protein EMSY-LIKE 3-like isoform X2 [Elaeis guineensis]
TRINITY_DN84902_c0_g1_m.20915	102S	PREDICTED: reticulon-like protein B16 [Elaeis guineensis]
TRINITY_DN84906_c0_g1_m.20916	683S	PREDICTED: chloride channel protein CLC-c-like [Elaeis guineensis]
TRINITY_DN85014_c0_g1_m.20951	97S	"PREDICTED: LOW QUALITY PROTEIN: delta(3,5)-Delta(2,4)-dienoyl-CoA isomerase, peroxisomal [Elaeis guineensis]"
TRINITY_DN85345_c0_g1_m.21072	132S,108S,105S	remorin 4.1-like isoform X1 [Asparagus officinalis]
TRINITY_DN85598_c0_g2_m.21173	46T,177S	60S ribosomal protein L11 [Arabidopsis lyrata subsp. lyrata]
TRINITY_DN85915_c0_g1_m.21317	154S,151S	"PREDICTED: probable plastid-lipid-associated protein 6, chloroplastic [Elaeis guineensis]"
TRINITY_DN85933_c0_g1_m.21323	124S	PREDICTED: trihelix transcription factor ASIL2-like [Musa acuminata subsp. malaccensis]
TRINITY_DN86017_c0_g1_m.21358	349S,126S	PREDICTED: SNF1-related protein kinase regulatory subunit gamma-1-like [Phoenix dactylifera]
TRINITY_DN86029_c0_g1_m.21364	126S	PREDICTED: dehydration-responsive element-binding protein 1C [Elaeis guineensis]
TRINITY_DN86038_c0_g1_m.21373	197S	PREDICTED: UPF0496 protein 4 [Elaeis guineensis]
TRINITY_DN86110_c0_g1_m.21402	352T	PREDICTED: malonyl CoA-acyl carrier protein transacylase [Gossypium arboreum]
TRINITY_DN86117_c1_g1_m.21410	166S	PREDICTED: probable auxin efflux carrier component 3a [Phoenix dactylifera]
TRINITY_DN86137_c0_g1_m.21438	414Y	"PREDICTED: glucose-6-phosphate 1-dehydrogenase, cytoplasmic isoform-like [Phoenix dactylifera]"
TRINITY_DN86157_c0_g1_m.21448	316S	PREDICTED: checkpoint protein hus1 [Musa acuminata subsp. malaccensis]
TRINITY_DN86164_c0_g1_m.21454	436S	SAL1 phosphatase-like isoform X1 [Asparagus officinalis]
TRINITY_DN86269_c0_g1_m.21504	11S,760S,260T	PREDICTED: phosphoenolpyruvate carboxylase 2 [Elaeis guineensis]
TRINITY_DN86363_c0_g1_m.21535	326S	PREDICTED: HMG-Y-related protein A-like [Elaeis guineensis]
TRINITY_DN86435_c0_g1_m.21578	180S	PREDICTED: haloacid dehalogenase-like hydrolase domain-containing protein Sgpp [Phoenix dactylifera]
TRINITY_DN86442_c0_g2_m.21581	21T	PREDICTED: 40S ribosomal protein S13 [Elaeis guineensis]
TRINITY_DN86584_c0_g1_m.21646	52S,306S,294S	PREDICTED: FAM10 family protein At4g22670-like [Musa acuminata subsp. malaccensis]
TRINITY_DN86703_c0_g1_m.21707	1033T	PREDICTED: acetyl-CoA carboxylase 1 [Elaeis guineensis]
TRINITY_DN86995_c0_g1_m.21844	250S	PREDICTED: oxysterol-binding protein-related protein 1C-like isoform X2 [Elaeis guineensis]
TRINITY_DN87030_c0_g1_m.21863	20S	PREDICTED: protein MARD1 [Elaeis guineensis]
TRINITY_DN87172_c0_g1_m.21930	30S	"PREDICTED: glycine cleavage system H protein 3, mitochondrial-like [Phoenix dactylifera]"
TRINITY_DN87209_c0_g1_m.21945	174S	PREDICTED: ubiquitin domain-containing protein 2-like [Musa acuminata subsp. malaccensis]
TRINITY_DN87266_c0_g1_m.21965	42S	"PREDICTED: pyruvate kinase 1, cytosolic [Elaeis guineensis]"
TRINITY_DN87288_c0_g1_m.21974	179S,184S	"PREDICTED: ras-related protein RABA5c, partial [Vitis vinifera]"
TRINITY_DN87390_c0_g1_m.22020	289S,305S	PREDICTED: high mobility group B protein 10 [Nelumbo nucifera]
TRINITY_DN87407_c0_g2_m.22029	56S	stress protein DDR48-like [Ananas comosus]
TRINITY_DN87438_c1_g1_m.22039	77S	"PREDICTED: 16.0 kDa heat shock protein, peroxisomal [Phoenix dactylifera]"
TRINITY_DN87476_c0_g2_m.22051	549S,547S	protein transport protein SEC23 [Asparagus officinalis]
TRINITY_DN87597_c0_g1_m.22092	371S,304S,49S,488S	PREDICTED: synaptotagmin-2 [Oryza sativa Japonica Group]
TRINITY_DN87616_c0_g1_m.22101	39S,2S	PREDICTED: 14-3-3-like protein [Elaeis guineensis]
TRINITY_DN87622_c0_g1_m.22107	132T	transmembrane protein [Arabidopsis thaliana]
TRINITY_DN87634_c0_g1_m.22113	60S	PREDICTED: copper transporter 5.1-like [Phoenix dactylifera]
TRINITY_DN87695_c0_g1_m.22151	78T	PREDICTED: DAZ-associated protein 1 [Elaeis guineensis]
TRINITY_DN87729_c0_g1_m.22166	12S	PREDICTED: sucrose synthase 2 [Phoenix dactylifera]
TRINITY_DN87731_c1_g1_m.22167	416S,400S	PREDICTED: monodehydroascorbate reductase [Nelumbo nucifera]
TRINITY_DN87740_c0_g3_m.22174	111S	cellulose synthase A catalytic subunit 9 [UDP-forming] [Asparagus officinalis]
TRINITY_DN87748_c0_g1_m.22185	10S	PREDICTED: probable protein arginine N-methyltransferase 1 [Elaeis guineensis]
TRINITY_DN87859_c0_g1_m.22238	264S	PREDICTED: LOW QUALITY PROTEIN: serine/arginine repetitive matrix protein 5-like [Elaeis guineensis]
TRINITY_DN87878_c0_g1_m.22249	247S	probable phospholipid hydroperoxide glutathione peroxidase [Ananas comosus]
TRINITY_DN87886_c0_g1_m.22253	889T	"ATPase 11, plasma membrane-type [Asparagus officinalis]"
TRINITY_DN87903_c0_g1_m.22267	88S	vacuolar amino acid transporter 1 isoform X1 [Ananas comosus]
TRINITY_DN87916_c0_g1_m.22279	69S	PREDICTED: remorin isoform X1 [Elaeis guineensis]
TRINITY_DN88061_c0_g1_m.22326	166T,396S	PREDICTED: betaine aldehyde dehydrogenase 2-like [Musa acuminata subsp. malaccensis]
TRINITY_DN88077_c0_g1_m.22337	48S	PREDICTED: calcium-binding protein CML42 [Elaeis guineensis]
TRINITY_DN88222_c0_g1_m.22415	147S,177S,332S	malate dehydrogenase [Asparagus officinalis]
TRINITY_DN88253_c0_g1_m.22427	173S	PREDICTED: serine/threonine-protein kinase SRK2E [Theobroma cacao]
TRINITY_DN88265_c0_g1_m.22433	215S,207S,19S	PREDICTED: calcium-dependent protein kinase 32-like [Phoenix dactylifera]
TRINITY_DN88317_c0_g1_m.22469	168T	PREDICTED: ribulose bisphosphate carboxylase small chain clone 512-like [Elaeis guineensis]
TRINITY_DN88359_c0_g1_m.22495	35S,84S,17T,15S,22T,86S	PREDICTED: hypothetical protein MA16_Dca004100 [Dendrobium catenatum]
TRINITY_DN88371_c0_g1_m.22501	210S	PREDICTED: probable serine/threonine-protein kinase At4g35230 [Nelumbo nucifera]
TRINITY_DN88381_c0_g1_m.22507	598S	PREDICTED: ABC transporter F family member 4 [Vigna radiata var. radiata]
TRINITY_DN88390_c0_g1_m.22513	67T,62S	"protein CURVATURE THYLAKOID 1A, chloroplastic-like, partial [Asparagus officinalis]"
TRINITY_DN88426_c0_g1_m.22530	69S,396S	PREDICTED: light-inducible protein CPRF2-like [Elaeis guineensis]
TRINITY_DN88442_c0_g1_m.22542	187S	PREDICTED: U2 small nuclear ribonucleoprotein A'-like [Phoenix dactylifera]
TRINITY_DN88450_c0_g1_m.22547	205S,206S,208S	PREDICTED: UDP-glucose:2-hydroxyflavanone C-glucosyltransferase-like [Elaeis guineensis]
TRINITY_DN88466_c0_g1_m.22563	127S	PREDICTED: ankyrin repeat and SAM domain-containing protein 6 isoform X2 [Elaeis guineensis]
TRINITY_DN88475_c0_g1_m.22566	224S	PREDICTED: 14-3-3-like protein D [Elaeis guineensis]
TRINITY_DN88475_c1_g2_m.22567	142S	PREDICTED: 14-3-3 protein 9 [Elaeis guineensis]
TRINITY_DN88483_c0_g1_m.22571	64S	PREDICTED: calmodulin-like protein 7 [Phoenix dactylifera]
TRINITY_DN88552_c0_g1_m.22596	9S	PREDICTED: ubiquitin-conjugating enzyme E2 variant 1D isoform X1 [Vitis vinifera]
TRINITY_DN88553_c0_g1_m.22597	150S,82S	PREDICTED: UDP-D-apiose/UDP-D-xylose synthase 2 [Musa acuminata subsp. malaccensis]
TRINITY_DN88584_c0_g1_m.22618	492S	transcriptional corepressor LEUNIG_HOMOLOG isoform X4 [Asparagus officinalis]
TRINITY_DN88597_c0_g1_m.22626	319S,44S,316S	PREDICTED: aquaporin PIP2-4 [Phoenix dactylifera]
TRINITY_DN88642_c0_g1_m.22645	307S	PREDICTED: putative SOS response-associated peptidase YoqW isoform X1 [Phoenix dactylifera]
TRINITY_DN88673_c0_g1_m.22662	3T,139S	ATP synthase CF1 alpha subunit (chloroplast) [Dendrobium huoshanense]
TRINITY_DN88711_c0_g1_m.22691	50S,67S,63S,42S,98S,45S,43S,44S	PREDICTED: nodulin-related protein 1 [Elaeis guineensis]
TRINITY_DN88722_c0_g1_m.22697	197S	AccD (chloroplast) [Dendrobium nobile]
TRINITY_DN88736_c0_g1_m.22706	472S	PREDICTED: glutamate decarboxylase [Elaeis guineensis]
TRINITY_DN88759_c0_g1_m.22716	27S,25S	PREDICTED: serine/arginine-rich splicing factor SR45a isoform X1 [Musa acuminata subsp. malaccensis]
TRINITY_DN88759_c0_g1_m.22717	120S,101S,114S,58T	PREDICTED: serine/arginine-rich splicing factor SR45a [Phoenix dactylifera]
TRINITY_DN88762_c0_g1_m.22720	47S	pathogenic type III effector avirulence factor Avr AvrRpt-cleavage: cleavage site protein [Medicago truncatula]
TRINITY_DN88824_c0_g1_m.22755	436S	PREDICTED: ankyrin repeat domain-containing protein 13C-like [Elaeis guineensis]
TRINITY_DN88882_c0_g1_m.22797	92S,564S	PREDICTED: calcium-dependent protein kinase 10-like [Elaeis guineensis]
TRINITY_DN88893_c0_g1_m.22811	355T	PREDICTED: putative DNA helicase INO80 [Phoenix dactylifera]
TRINITY_DN88921_c0_g1_m.22828	213S,139S	PREDICTED: glycine-rich RNA-binding protein RZ1A-like [Elaeis guineensis]
TRINITY_DN88990_c0_g2_m.22857	261S	PREDICTED: protein BTR1 isoform X2 [Elaeis guineensis]
TRINITY_DN88997_c0_g1_m.22860	24S	PREDICTED: mitochondrial import receptor subunit TOM9-2 [Vigna radiata var. radiata]
TRINITY_DN89030_c0_g1_m.22882	549S	NAC domain-containing protein 62-like [Asparagus officinalis]
TRINITY_DN89149_c2_g1_m.22940	128S,158S,152S	PREDICTED: glycine-rich RNA-binding protein GRP1A-like [Nelumbo nucifera]
TRINITY_DN89160_c0_g1_m.22943	271S	PREDICTED: putative ER lumen protein-retaining receptor C28H8.4 [Elaeis guineensis]
TRINITY_DN89182_c0_g1_m.22956	199S	PREDICTED: clathrin light chain 2 [Elaeis guineensis]
TRINITY_DN89199_c0_g1_m.22968	131S	PREDICTED: binding partner of ACD11 1 [Elaeis guineensis]
TRINITY_DN89231_c1_g1_m.22993	64S	WD repeat-containing protein 43-like [Asparagus officinalis]
TRINITY_DN89235_c0_g1_m.22994	71S	PREDICTED: ER membrane protein complex subunit 3-like [Musa acuminata subsp. malaccensis]
TRINITY_DN89246_c0_g1_m.22998	243S	PREDICTED: eukaryotic translation initiation factor 3 subunit F isoform X2 [Elaeis guineensis]
TRINITY_DN89321_c0_g1_m.23055	195S	"PREDICTED: ruBisCO large subunit-binding protein subunit beta, chloroplastic-like [Phoenix dactylifera]"
TRINITY_DN89365_c0_g1_m.23082	90S	PREDICTED: TATA-binding protein-associated factor 2N-like [Juglans regia]
TRINITY_DN89416_c0_g1_m.23127	55S	PREDICTED: zinc finger protein JACKDAW [Citrus sinensis]
TRINITY_DN89436_c0_g1_m.23135	246S,93S	PREDICTED: dehydrin COR410-like [Brachypodium distachyon]
TRINITY_DN89554_c0_g1_m.23199	84S	"PREDICTED: NADH dehydrogenase [ubiquinone] iron-sulfur protein 4, mitochondrial [Elaeis guineensis]"
TRINITY_DN89609_c0_g1_m.23233	348S,340S,262S,651S,235S	PREDICTED: LOW QUALITY PROTEIN: clathrin interactor EPSIN 2-like [Phoenix dactylifera]
TRINITY_DN89716_c0_g1_m.23313	400S	PREDICTED: LOW QUALITY PROTEIN: histone-binding protein MSI1-like [Phoenix dactylifera]
TRINITY_DN89727_c0_g1_m.23321	118S,45S,54S	PREDICTED: patellin-3 [Elaeis guineensis]
TRINITY_DN89782_c0_g1_m.23374	132S,143S	PREDICTED: vesicle-associated protein 1-3 [Musa acuminata subsp. malaccensis]
TRINITY_DN89783_c0_g1_m.23376	112S,98S,160S	PREDICTED: uncharacterized membrane protein At1g16860-like [Nelumbo nucifera]
TRINITY_DN89802_c0_g1_m.23387	438S	"PREDICTED: amidophosphoribosyltransferase, chloroplastic-like [Phoenix dactylifera]"
TRINITY_DN89827_c0_g1_m.23399	97S	PREDICTED: factor of DNA methylation 1-like [Phoenix dactylifera]
TRINITY_DN89849_c0_g1_m.23412	182S	PREDICTED: epsin-2-like [Phoenix dactylifera]
TRINITY_DN89896_c0_g1_m.23439	171S	poly polymerase [Arabidopsis thaliana]
TRINITY_DN89951_c0_g2_m.23465	73S	PREDICTED: lactoylglutathione lyase [Arachis ipaensis]
TRINITY_DN89981_c0_g1_m.23488	181S	PREDICTED: VQ motif-containing protein 4-like [Musa acuminata subsp. malaccensis]
TRINITY_DN89983_c0_g4_m.23490	67S	PREDICTED: V-type proton ATPase subunit D-like [Elaeis guineensis]
TRINITY_DN90002_c0_g1_m.23503	47T	PREDICTED: LOW QUALITY PROTEIN: uncharacter...
TRINITY_DN90050_c0_g1_m.23536	28S	PREDICTED: RNA polymerase II transcriptional coactivator KIWI-like [Phoenix dactylifera]
TRINITY_DN90061_c0_g1_m.23558	22S	PREDICTED: probable pectin methyltransferase QUA2 [Phoenix dactylifera]
TRINITY_DN90075_c0_g1_m.23577	244S	"PREDICTED: probable mitochondrial-processing peptidase subunit beta, mitochondrial [Musa acuminata subsp.malaccensis]"
TRINITY_DN90084_c0_g1_m.23590	14S	PREDICTED: 40S ribosomal protein S19-1-like [Musa acuminata subsp. malaccensis]
TRINITY_DN90204_c1_g1_m.23698	45S	PREDICTED: 60S ribosomal protein L28-2-like [Nelumbo nucifera]
TRINITY_DN90216_c0_g1_m.23712	269S,243S	PREDICTED: stem-specific protein TSJT1 [Elaeis guineensis]
TRINITY_DN90252_c0_g3_m.23746	97S	"transmembrane protein, putative [Medicago truncatula]"
TRINITY_DN90271_c0_g1_m.23760	10S	PREDICTED: probable aquaporin TIP1-1 [Phoenix dactylifera]
TRINITY_DN90280_c0_g2_m.23766	275S	ABC transporter I family member 19 isoform X1 [Asparagus officinalis]
TRINITY_DN90283_c0_g2_m.23767	87S,71T,198S	PREDICTED: methyl-CpG-binding domain-containing protein 11-like [Musa acuminata subsp. malaccensis]
TRINITY_DN90337_c0_g1_m.23801	157S,195S	PREDICTED: two-component response regulator-like APRR9 isoform X3 [Phoenix dactylifera]
TRINITY_DN90339_c0_g2_m.23804	82S	stress protein DDR48-like [Ananas comosus]
TRINITY_DN90340_c0_g1_m.23805	435S	PREDICTED: phosphoenolpyruvate carboxykinase [ATP]-like [Phoenix dactylifera]
TRINITY_DN90357_c0_g4_m.23823	85S	PREDICTED: ADP-ribosylation factor [Vigna radiata var. radiata]
TRINITY_DN90358_c0_g1_m.23825	206S	"transmembrane protein, putative [Medicago truncatula]"
TRINITY_DN90364_c1_g1_m.23832	50S	PREDICTED: polyadenylate-binding protein RBP45 [Elaeis guineensis]
TRINITY_DN90368_c0_g1_m.23835	281S,272S,178S,16S,242S	PREDICTED: flowering time control protein FPA isoform X1 [Elaeis guineensis]
TRINITY_DN90379_c0_g1_m.23842	27S	PREDICTED: syntaxin-121-like [Elaeis guineensis]
TRINITY_DN90381_c0_g1_m.23844	131S	PREDICTED: protein XAP5 CIRCADIAN TIMEKEEPER [Elaeis guineensis]
TRINITY_DN90419_c0_g1_m.23874	131S,280S,129S,91S	PREDICTED: plant UBX domain-containing protein 4-like [Phoenix dactylifera]
TRINITY_DN90427_c0_g1_m.23877	88T	PREDICTED: protein S-acyltransferase 8-like [Musa acuminata subsp. malaccensis]
TRINITY_DN90459_c0_g1_m.23908	57S,44S	PREDICTED: nucleosome assembly protein 1;4 [Vitis vinifera]
TRINITY_DN90484_c1_g1_m.23933	680S	PREDICTED: protein MICRORCHIDIA 7-like [Musa acuminata subsp. malaccensis]
TRINITY_DN90548_c0_g1_m.23969	24T,26S,20S	PREDICTED: CASP-like protein 4A2 [Phoenix dactylifera]
TRINITY_DN90604_c0_g1_m.23996	323S	C2 domain-containing family protein [Populus trichocarpa]
TRINITY_DN90642_c0_g1_m.24036	204S,118T,337S	PREDICTED: transaldolase-like [Phoenix dactylifera]
TRINITY_DN90683_c1_g1_m.24075	144S,139S,192S,133S	PREDICTED: vesicle-associated protein 1-2-like isoform X1 [Gossypium arboreum]
TRINITY_DN90685_c0_g1_m.24077	112S	PREDICTED: 17.9 kDa class I heat shock protein-like [Setaria italica]
TRINITY_DN90687_c1_g2_m.24080	129S,20S	PREDICTED: alpha-humulene synthase-like [Phoenix dactylifera]
TRINITY_DN90705_c0_g1_m.24093	120S	PREDICTED: HVA22-like protein e [Citrus sinensis]
TRINITY_DN90721_c0_g1_m.24107	71S	PREDICTED: proteasome subunit beta type-6 [Musa acuminata subsp. malaccensis]
TRINITY_DN90729_c0_g1_m.24115	23S	PREDICTED: probable cinnamyl alcohol dehydrogenase 1 [Arachis duranensis]
TRINITY_DN90739_c0_g1_m.24121	341S	"PREDICTED: nudix hydrolase 19, chloroplastic [Phoenix dactylifera]"
TRINITY_DN90788_c0_g1_m.24154	158T	PREDICTED: trihelix transcription factor GT-3b-like [Glycine max]
TRINITY_DN90797_c0_g1_m.24168	114S	plastidic glucose transporter 4 [Asparagus officinalis]
TRINITY_DN90808_c0_g1_m.24182	271S	E3 ubiquitin-protein ligase ATL6-like [Ananas comosus]
TRINITY_DN90837_c0_g1_m.24207	84S,28S	PREDICTED: 60S ribosomal protein L24 [Brachypodium distachyon]
TRINITY_DN90848_c0_g1_m.24218	84S	PREDICTED: macro domain-containing protein VPA0103-like [Phoenix dactylifera]
TRINITY_DN90948_c0_g1_m.24302	35S,195T	TOM1-like protein 2 [Asparagus officinalis]
TRINITY_DN90960_c0_g1_m.24318	395S	"PREDICTED: phosphoglucan, water dikinase, chloroplastic isoform X1 [Elaeis guineensis]"
TRINITY_DN90997_c0_g1_m.24339	227S	PREDICTED: diacylglycerol kinase 5-like isoform X2 [Phoenix dactylifera]
TRINITY_DN91042_c0_g1_m.24371	16S	PREDICTED: late embryogenesis abundant protein D-34-like [Nelumbo nucifera]
TRINITY_DN91101_c0_g1_m.24424	165S	PREDICTED: plant intracellular Ras-group-related LRR protein 5-like [Elaeis guineensis]
TRINITY_DN91113_c0_g1_m.24432	81S,62S	plant/F18B13-26 protein [Medicago truncatula]
TRINITY_DN91134_c0_g2_m.24448	270S	PREDICTED: polypyrimidine tract-binding protein homolog 2 [Vitis vinifera]
TRINITY_DN91148_c1_g1_m.24458	81S	PREDICTED: calcium-dependent protein kinase 18 isoform X2 [Elaeis guineensis]
TRINITY_DN91176_c0_g1_m.24480	72S	PREDICTED: kanadaptin [Elaeis guineensis]
TRINITY_DN91187_c0_g1_m.24489	147S	PREDICTED: Golgi SNAP receptor complex member 1-2 [Elaeis guineensis]
TRINITY_DN91264_c0_g1_m.24566	39T	PREDICTED: glutamine synthetase nodule isozyme [Phoenix dactylifera]
TRINITY_DN91319_c0_g1_m.24625	105S	PREDICTED: CDPK-related kinase 3-like isoform X1 [Elaeis guineensis]
TRINITY_DN91319_c1_g2_m.24627	365S,101S	PREDICTED: CDPK-related kinase 3-like isoform X1 [Elaeis guineensis]
TRINITY_DN91332_c0_g1_m.24644	673S	PREDICTED: LOW QUALITY PROTEIN: protein PAF1 homolog [Elaeis guineensis]
TRINITY_DN91334_c2_g3_m.24647	200S,195S	"copper chaperone for superoxide dismutase, chloroplastic [Asparagus officinalis]"
TRINITY_DN91364_c1_g1_m.24671	197S,207S,213S,258S,214S	"glyceraldehyde-3-phosphate dehydrogenase 2, cytosolic [Ananas comosus]"
TRINITY_DN91369_c0_g2_m.24676	377S	PREDICTED: LOW QUALITY PROTEIN: ABC transporter G family member 6-like [Elaeis guineensis]
TRINITY_DN91416_c0_g1_m.24710	37S	protein MIZU-KUSSEI 1-like [Asparagus officinalis]
TRINITY_DN91417_c0_g1_m.24712	227S	PREDICTED: F-box protein At5g39450 [Elaeis guineensis]
TRINITY_DN91480_c0_g1_m.24763	717S	PREDICTED: peroxisomal fatty acid beta-oxidation multifunctional protein [Musa acuminata subsp. malaccensis]
TRINITY_DN91483_c0_g1_m.24765	4T	CASP-like protein 1D1 [Ananas comosus]
TRINITY_DN91517_c0_g1_m.24799	183S	fiber protein Fb34 precursor [Zea mays]
TRINITY_DN91522_c0_g1_m.24809	196S	PREDICTED: transcription factor GTE7 [Elaeis guineensis]
TRINITY_DN91532_c0_g1_m.24816	229S,114T	PREDICTED: cell division cycle 5-like protein isoform X1 [Dendrobium catenatum]
TRINITY_DN91564_c1_g2_m.24840	232S	PREDICTED: WPP domain-interacting protein 2-like [Phoenix dactylifera]
TRINITY_DN91581_c0_g1_m.24865	38S	"transmembrane protein, putative [Medicago truncatula]"
TRINITY_DN91616_c0_g1_m.24890	130S	"PREDICTED: 30S ribosomal protein S31, chloroplastic [Vigna radiata var. radiata]"
TRINITY_DN91631_c0_g1_m.24899	359T	"PREDICTED: stromal 70 kDa heat shock-related protein, chloroplastic-like [Musa acuminata subsp. malaccensis]"
TRINITY_DN91668_c0_g1_m.24931	401S,47S	hepatoma-derived growth factor-related protein 2-like [Cajanus cajan]
TRINITY_DN91673_c0_g2_m.24940	200S,204S	PREDICTED: serine/threonine-protein kinase SAPK3-like [Phoenix dactylifera]
TRINITY_DN91683_c0_g1_m.24948	749T	PREDICTED: pyrophosphate-energized membrane proton pump 3-like isoform X1 [Gossypium raimondii]
TRINITY_DN91707_c0_g1_m.24972	121S	PREDICTED: syntaxin-52-like [Phoenix dactylifera]
TRINITY_DN91722_c0_g1_m.24977	141S	"PREDICTED: ferredoxin-1, chloroplastic-like [Beta vulgaris subsp. vulgaris]"
TRINITY_DN91814_c0_g1_m.25052	199S	histone-lysine N-methyltransferase 2D-like [Aegilops tauschii subsp. tauschii]
TRINITY_DN91821_c0_g1_m.25058	59S	PREDICTED: GEM-like protein 1 [Elaeis guineensis]
TRINITY_DN91833_c0_g1_m.25063	254S	"PREDICTED: stomatin-like protein 2, mitochondrial [Musa acuminata subsp. malaccensis]"
TRINITY_DN91844_c2_g1_m.25074	61S	PREDICTED: RNA-binding protein FUS-like isoform X2 [Phoenix dactylifera]
TRINITY_DN91884_c0_g1_m.25111	9S	PREDICTED: DEAD-box ATP-dependent RNA helicase 7-like [Phoenix dactylifera]
TRINITY_DN91889_c1_g1_m.25120	22S,278S	PREDICTED: phosphatidylinositol 4-phosphate 5-kinase 9 [Elaeis guineensis]
TRINITY_DN91966_c0_g1_m.25199	107S	PREDICTED: elongation factor P [Phoenix dactylifera]
TRINITY_DN91969_c0_g1_m.25200	99S,187S	heterogeneous nuclear ribonucleoprotein 1-like [Asparagus officinalis]
TRINITY_DN91975_c0_g1_m.25203	278S,275S	PREDICTED: probable aquaporin PIP2-6 [Musa acuminata subsp. malaccensis]
TRINITY_DN91986_c0_g1_m.25205	137S	PREDICTED: protein FLX-like 3 [Phoenix dactylifera]
TRINITY_DN91999_c0_g1_m.25217	46S	"PREDICTED: calcium-transporting ATPase 1, plasma membrane-type-like isoform X3 [Elaeis guineensis]"
TRINITY_DN92007_c0_g1_m.25222	176S	PREDICTED: V-type proton ATPase subunit a3 [Elaeis guineensis]
TRINITY_DN92033_c0_g1_m.25241	291S	PREDICTED: far upstream element-binding protein 1 [Elaeis guineensis]
TRINITY_DN92120_c0_g1_m.25332	81S,107S	"PREDICTED: 2,3-bisphosphoglycerate-independent phosphoglycerate mutase [Elaeis guineensis]"
TRINITY_DN92131_c0_g2_m.25344	22S	PREDICTED: fatty acid desaturase DES2 [Brachypodium distachyon]
TRINITY_DN92151_c0_g1_m.25371	213S	PREDICTED: ubiquitin carboxyl-terminal hydrolase MINDY-2 [Musa acuminata subsp. malaccensis]
TRINITY_DN92204_c0_g2_m.25413	81T	PREDICTED: ras-related protein RABE1c-like isoform X2 [Phoenix dactylifera]
TRINITY_DN92219_c0_g1_m.25433	65S,79S	PREDICTED: probable alkaline/neutral invertase D [Elaeis guineensis]
TRINITY_DN92233_c0_g1_m.25449	473T	catalase isozyme 2 [Elaeis guineensis]
TRINITY_DN92242_c1_g1_m.25455	81T,472S,433S,429T	"PREDICTED: transketolase, chloroplastic [Phoenix dactylifera]"
TRINITY_DN92271_c0_g1_m.25477	219T,245S,227S	PH-response transcription factor [Arabidopsis thaliana]
TRINITY_DN92280_c0_g1_m.25488	400S	PREDICTED: probable serine/threonine-protein kinase NAK [Phoenix dactylifera]
TRINITY_DN92284_c0_g1_m.25490	19S	PREDICTED: NADPH:quinone oxidoreductase-like isoform X1 [Gossypium raimondii]
TRINITY_DN92289_c0_g1_m.25498	33S,30S	PREDICTED: programmed cell death protein 4 [Vitis vinifera]
TRINITY_DN92293_c0_g2_m.25503	172S	"PREDICTED: protein CURVATURE THYLAKOID 1B, chloroplastic [Elaeis guineensis]"
TRINITY_DN92295_c0_g2_m.25506	35S,37S,16S	PREDICTED: reticulon-like protein B2 [Elaeis guineensis]
TRINITY_DN92299_c0_g1_m.25511	59S	PREDICTED: la-related protein 1C [Elaeis guineensis]
TRINITY_DN92316_c0_g1_m.25536	193S	PREDICTED: scarecrow-like protein 1 [Elaeis guineensis]
TRINITY_DN92372_c0_g1_m.25575	562S,29S,454S	PREDICTED: KH domain-containing protein HEN4 isoform X1 [Elaeis guineensis]
TRINITY_DN92372_c0_g3_m.25578	124S,127S,121S	PREDICTED: V-type proton ATPase subunit F-like [Prunus mume]
TRINITY_DN92393_c0_g1_m.25597	16S	BTB/POZ and MATH domain-containing protein 4-like [Asparagus officinalis]
TRINITY_DN92402_c0_g1_m.25608	334S,468T	PREDICTED: WD-40 repeat-containing protein MSI4-like [Phoenix dactylifera]
TRINITY_DN92415_c0_g1_m.25629	37S	PREDICTED: 3-phosphoinositide-dependent protein kinase 2 [Elaeis guineensis]
TRINITY_DN92445_c1_g3_m.25648	332S	PREDICTED: AT-hook motif nuclear-localized protein 10 [Elaeis guineensis]
TRINITY_DN92483_c0_g1_m.25698	459S	protein IQ-DOMAIN 31-like [Asparagus officinalis]
TRINITY_DN92499_c0_g1_m.25713	568S,636S,213S,561T	"PREDICTED: stromal 70 kDa heat shock-related protein, chloroplastic-like [Musa acuminata subsp. malaccensis]"
TRINITY_DN92520_c0_g1_m.25730	136S	"glycine-rich RNA-binding protein 4, mitochondrial-like [Ananas comosus]"
TRINITY_DN92571_c1_g1_m.25778	128S	PREDICTED: flowering locus K homology domain [Elaeis guineensis]
TRINITY_DN92586_c0_g1_m.25788	32S	PREDICTED: 17.3 kDa class II heat shock protein-like [Elaeis guineensis]
TRINITY_DN92613_c0_g1_m.25806	150T	TOM1-like protein 2 [Asparagus officinalis]
TRINITY_DN92625_c0_g1_m.25830	325S	PREDICTED: actin-7 [Eucalyptus grandis]
TRINITY_DN92664_c0_g1_m.25852	9S	PREDICTED: superoxide dismutase [Cu-Zn] 2 [Setaria italica]
TRINITY_DN92667_c0_g1_m.25855	228S	"PREDICTED: phospholipid hydroperoxide glutathione peroxidase 1, chloroplastic-like [Phoenix dactylifera]"
TRINITY_DN92678_c1_g1_m.25861	36T	"rhodanese-like domain-containing protein 9, chloroplastic isoform X2 [Ananas comosus]"
TRINITY_DN92694_c0_g1_m.25877	87S,117S	TPR repeat-containing thioredoxin TDX isoform X2 [Asparagus officinalis]
TRINITY_DN92741_c0_g1_m.25924	399S,9S,340S,355S	26S proteasome non-ATPase regulatory subunit 2 homolog A-like [Ananas comosus]
TRINITY_DN92770_c0_g1_m.25957	99S	"mitochondrial intermembrane space import and assembly protein 40 homolog, partial [Asparagus officinalis]"
TRINITY_DN92782_c0_g1_m.25965	123S,102S,199S	"PREDICTED: chloroplast stem-loop binding protein of 41 kDa b, chloroplastic [Musa acuminata subsp. malaccensis]"
TRINITY_DN92812_c0_g2_m.25989	109T,42S,105T,107T	"PREDICTED: chlorophyll a-b binding protein CP29.2, chloroplastic-like [Arachis ipaensis]"
TRINITY_DN92814_c0_g1_m.25991	8S	PREDICTED: acyl-CoA-binding domain-containing protein 4-like [Phoenix dactylifera]
TRINITY_DN92823_c1_g1_m.26001	233S,226S,249S,257S,313S	PREDICTED: serine/arginine-rich splicing factor SR45-like isoform X3 [Phoenix dactylifera]
TRINITY_DN92824_c0_g1_m.26003	67S	PREDICTED: TBC1 domain family member 13 isoform X1 [Elaeis guineensis]
TRINITY_DN92831_c0_g1_m.26010	70S	"signal transducer/transcription protein, putative (DUF1685) [Arabidopsis thaliana]"
TRINITY_DN92840_c0_g1_m.26018	1173T,577S,141S,125S,1176S,135S	PREDICTED: serine/threonine-protein kinase BCK1/SLK1/SSP31-like [Musa acuminata subsp. malaccensis]
TRINITY_DN92841_c0_g1_m.26019	33S,142S,40S,167S,247S	PREDICTED: leucine-rich repeat extensin-like protein 5 [Elaeis guineensis]
TRINITY_DN92845_c0_g2_m.26024	145S	PREDICTED: uncharacterized membrane protein At1g16860-like [Nelumbo nucifera]
TRINITY_DN92846_c0_g1_m.26025	314S	probable serine incorporator [Ananas comosus]
TRINITY_DN92849_c0_g1_m.26028	127S,349S,91T,129S,78T,301S	PREDICTED: methyl-CpG-binding domain-containing protein 11-like [Nelumbo nucifera]
TRINITY_DN92858_c0_g1_m.26036	281S	"4-diphosphocytidyl-2-C-methyl-D-erythritol kinase, chloroplastic [Asparagus officinalis]"
TRINITY_DN92886_c0_g1_m.26068	55S	calcium-dependent protein kinase 19-like [Asparagus officinalis]
TRINITY_DN92907_c0_g1_m.26099	344S,343T	"PREDICTED: 2-oxoglutarate dehydrogenase, mitochondrial-like [Phoenix dactylifera]"
TRINITY_DN92920_c0_g1_m.26114	241S	PREDICTED: probable aldo-keto reductase 2 [Elaeis guineensis]
TRINITY_DN92928_c0_g2_m.26119	105S	PREDICTED: protein Dr1 homolog [Musa acuminata subsp. malaccensis]
TRINITY_DN92961_c0_g1_m.26148	67S	PREDICTED: ras-related protein RABB1c [Jatropha curcas]
TRINITY_DN92961_c1_g2_m.26150	72S	ras-related protein Rab7 [Asparagus officinalis]
TRINITY_DN92964_c0_g1_m.26151	263S	"PREDICTED: oxygen-evolving enhancer protein 2, chloroplastic-like [Musa acuminata subsp. malaccensis]"
TRINITY_DN92978_c0_g1_m.26169	237S	nuclear cap-binding protein subunit 2 [Asparagus officinalis]
TRINITY_DN92988_c0_g3_m.26175	174S	PREDICTED: E3 ubiquitin protein ligase DRIP2 isoform X1 [Elaeis guineensis]
TRINITY_DN93007_c0_g1_m.26186	25S	EVI5-like protein [Asparagus officinalis]
TRINITY_DN93015_c0_g1_m.26197	377S	"PREDICTED: ribulose bisphosphate carboxylase/oxygenase activase, chloroplastic isoform X2 [Elaeis guineensis]"
TRINITY_DN93021_c0_g1_m.26206	214S	PREDICTED: probable inactive receptor kinase At5g58300 [Phoenix dactylifera]
TRINITY_DN93031_c0_g1_m.26213	217S,454T	PREDICTED: heterogeneous nuclear ribonucleoprotein Q-like isoform X1 [Phoenix dactylifera]
TRINITY_DN93038_c0_g1_m.26216	661S	PREDICTED: YTH domain-containing family protein 3-like isoform X1 [Juglans regia]
TRINITY_DN93054_c1_g1_m.26234	170S,25S,166T,259T,288S	annexin D2-like [Asparagus officinalis]
TRINITY_DN93067_c0_g1_m.26242	213S	adaptin ear-binding coat-associated protein 1 [Medicago truncatula]
TRINITY_DN93124_c0_g1_m.26290	74S,66S	pescadillo homolog [Ananas comosus]
TRINITY_DN93166_c0_g1_m.26337	67S	PREDICTED: 12-oxophytodienoate reductase 7 [Elaeis guineensis]
TRINITY_DN93190_c0_g1_m.26363	430T	PREDICTED: probable serine/threonine-protein kinase PBL7 [Elaeis guineensis]
TRINITY_DN93191_c1_g1_m.26364	25S,43S	"PREDICTED: thiamine thiazole synthase, chloroplastic [Elaeis guineensis]"
TRINITY_DN93197_c0_g1_m.26370	207S	PREDICTED: protein ELC-like [Phoenix dactylifera]
TRINITY_DN93222_c1_g1_m.26398	473S	PREDICTED: UPF0261 protein y4oU isoform X1 [Phoenix dactylifera]
TRINITY_DN93236_c1_g1_m.26407	25S,41S	UTP--glucose-1-phosphate uridylyltransferase [Asparagus officinalis]
TRINITY_DN93241_c0_g1_m.26413	156S	PREDICTED: heterogeneous nuclear ribonucleoprotein F [Phoenix dactylifera]
TRINITY_DN93248_c0_g1_m.26419	141S	PREDICTED: formin-G [Nelumbo nucifera]
TRINITY_DN93256_c0_g1_m.26428	272S	PREDICTED: coiled-coil domain-containing protein 124-like isoform X1 [Nelumbo nucifera]
TRINITY_DN93262_c0_g1_m.26439	35S,200S,218S	PREDICTED: SNAP25 homologous protein SNAP33-like [Phoenix dactylifera]
TRINITY_DN93267_c0_g1_m.26441	145S	PREDICTED: E3 ubiquitin-protein ligase At1g63170-like [Ipomoea nil]
TRINITY_DN93275_c0_g1_m.26458	128S	PREDICTED: 40S ribosomal protein S4-1 [Ziziphus jujuba]
TRINITY_DN93332_c0_g1_m.26522	397S,291S,399S	PREDICTED: LOC100285177 isoform X1 [Zea mays]
TRINITY_DN93349_c0_g1_m.26540	281S,387S	PREDICTED: pumilio homolog 1-like [Elaeis guineensis]
TRINITY_DN93365_c1_g2_m.26559	116Y	PREDICTED: shaggy-related protein kinase alpha [Brachypodium distachyon]
TRINITY_DN93371_c2_g1_m.26568	494S,534S	PREDICTED: sodium/hydrogen exchanger 2-like [Elaeis guineensis]
TRINITY_DN93376_c0_g1_m.26572	93S,95S	PREDICTED: LIM domain-containing protein WLIM2b [Elaeis guineensis]
TRINITY_DN93391_c0_g1_m.26585	264S,236S	bidirectional sugar transporter SWEET13-like [Asparagus officinalis]
TRINITY_DN93392_c0_g1_m.26586	392T,224T,284T,406T	PREDICTED: splicing factor 3B subunit 1 [Musa acuminata subsp. malaccensis]
TRINITY_DN93401_c0_g1_m.26593	1012S	"PREDICTED: carbamoyl-phosphate synthase large chain, chloroplastic-like [Elaeis guineensis]"
TRINITY_DN93465_c1_g1_m.26668	652S,390S,518S,475S	PREDICTED: chromatin modification-related protein eaf-1 isoform X2 [Elaeis guineensis]
TRINITY_DN93515_c0_g1_m.26724	119S,91T,122S,117S,43S	PREDICTED: nucleoside diphosphate kinase B [Elaeis guineensis]
TRINITY_DN93546_c0_g1_m.26768	516S	hexose carrier protein HEX6-like [Aegilops tauschii subsp. tauschii]
TRINITY_DN93555_c0_g2_m.26785	72T,76S	PREDICTED: 40S ribosomal protein S15a-like [Camelina sativa]
TRINITY_DN93563_c0_g10_m.26794	92T	vesicle transport v-SNARE 11-like [Ananas comosus]
TRINITY_DN93573_c0_g1_m.26811	732S	PREDICTED: RNA-binding protein 47-like [Phoenix dactylifera]
TRINITY_DN93578_c0_g1_m.26817	8S	PREDICTED: actin-depolymerizing factor 11 isoform X1 [Phoenix dactylifera]
TRINITY_DN93598_c0_g1_m.26839	664S,291Y	PREDICTED: dual specificity tyrosine-phosphorylation-regulated kinase 1B-like isoform X1 [Elaeis guineensis]
TRINITY_DN93606_c0_g1_m.26850	13S	PREDICTED: DExH-box ATP-dependent RNA helicase DExH10 [Musa acuminata subsp. malaccensis]
TRINITY_DN93646_c0_g1_m.26901	299S	PREDICTED: zinc finger CCCH domain-containing protein 21 [Eucalyptus grandis]
TRINITY_DN93654_c0_g4_m.26910	82S	"PREDICTED: protein CutA 1, chloroplastic [Elaeis guineensis]"
TRINITY_DN93658_c0_g1_m.26915	288S	PREDICTED: mannosylglycoprotein endo-beta-mannosidase isoform X3 [Phoenix dactylifera]
TRINITY_DN93698_c0_g1_m.26960	157S	PREDICTED: ER membrane protein complex subunit 8/9 homolog [Musa acuminata subsp. malaccensis]
TRINITY_DN93712_c2_g1_m.26988	139S	PREDICTED: glucosidase 2 subunit beta [Phoenix dactylifera]
TRINITY_DN93720_c1_g1_m.26996	110S	"PREDICTED: oxygen-evolving enhancer protein 3-2, chloroplastic-like [Populus euphratica]"
TRINITY_DN93763_c1_g1_m.27049	184S	"PREDICTED: tuliposide A-converting enzyme 2, chloroplastic-like [Phoenix dactylifera]"
TRINITY_DN93764_c0_g1_m.27051	27S	PREDICTED: transcription initiation factor TFIID subunit 14b isoform X2 [Elaeis guineensis]
TRINITY_DN93776_c0_g1_m.27066	93S,95S	PREDICTED: cysteine proteinase inhibitor 12 [Oryza brachyantha]
TRINITY_DN93783_c0_g1_m.27073	47S	"PREDICTED: uridine kinase-like protein 1, chloroplastic [Elaeis guineensis]"
TRINITY_DN93790_c1_g1_m.27085	64S	"PREDICTED: protein plastid transcriptionally active 16, chloroplastic [Elaeis guineensis]"
TRINITY_DN93872_c1_g1_m.27176	173S	PREDICTED: protein MARD1-like [Phoenix dactylifera]
TRINITY_DN93893_c0_g1_m.27192	19S,17T	PREDICTED: UBP1-associated protein 2C [Nelumbo nucifera]
TRINITY_DN93902_c0_g1_m.27210	66S	sterol 3-beta-glucosyltransferase UGT80A2-like isoform X1 [Ananas comosus]
TRINITY_DN93918_c0_g1_m.27224	18S	PREDICTED: THO complex subunit 4A-like isoform X1 [Nelumbo nucifera]
TRINITY_DN93944_c0_g1_m.27250	87S	PREDICTED: histone-lysine N-methyltransferase 2D-like [Elaeis guineensis]
TRINITY_DN93958_c2_g1_m.27268	135S	PREDICTED: dynamin-2A-like [Phoenix dactylifera]
TRINITY_DN93958_c4_g1_m.27270	534S,813S,719S	PREDICTED: dynamin-2A isoform X1 [Elaeis guineensis]
TRINITY_DN94060_c0_g1_m.27388	298S,178S	PREDICTED: peptidyl-prolyl cis-trans isomerase FKBP53 [Musa acuminata subsp. malaccensis]
TRINITY_DN94143_c0_g1_m.27480	642S	PREDICTED: eukaryotic translation initiation factor [Phoenix dactylifera]
TRINITY_DN94182_c2_g1_m.27513	183S,168T	"PREDICTED: photosystem II 22 kDa protein, chloroplastic [Phoenix dactylifera]"
TRINITY_DN94193_c1_g1_m.27532	804S,23S,803S	ABC transporter G family member 39-like [Asparagus officinalis]
TRINITY_DN94223_c0_g1_m.27569	233S,1043S,1097S,839S	PREDICTED: protein CROWDED NUCLEI 1 [Elaeis guineensis]
TRINITY_DN94230_c1_g1_m.27579	47S	PREDICTED: la-related protein 1A-like isoform X1 [Elaeis guineensis]
TRINITY_DN94262_c0_g1_m.27610	123S,237S,514T,95S,239S,122S,423S,96S	PREDICTED: titin [Beta vulgaris subsp. vulgaris]
TRINITY_DN94272_c0_g1_m.27621	470S	"PREDICTED: protein TIC110, chloroplastic [Elaeis guineensis]"
TRINITY_DN94287_c0_g1_m.27632	13S	catalytic/ coenzyme binding protein [Arabidopsis lyrata subsp. lyrata]
TRINITY_DN94334_c0_g3_m.27702	207S,198S	PREDICTED: tobamovirus multiplication protein 2A [Musa acuminata subsp. malaccensis]
TRINITY_DN94365_c1_g2_m.27742	711S,696S	potassium transporter 6-like [Asparagus officinalis]
TRINITY_DN94370_c0_g1_m.27749	269S	SH3 domain-containing protein 2 [Asparagus officinalis]
TRINITY_DN94385_c0_g7_m.27785	8S	uncharacterized protein LOC110103403 isoform X1 [Dendrobium catenatum]
TRINITY_DN94387_c0_g1_m.27786	255S	PREDICTED: oxysterol-binding protein-related protein 3A-like [Musa acuminata subsp. malaccensis]
TRINITY_DN94389_c1_g1_m.27790	583S	PREDICTED: long chain acyl-CoA synthetase 4 [Elaeis guineensis]
TRINITY_DN94393_c0_g1_m.27792	18S,14S	PREDICTED: reticulon-like protein B11 [Capsicum annuum]
TRINITY_DN94399_c0_g1_m.27804	93S	ribosomal protein S7 (plastid) [Oncidium sphacelatum]
TRINITY_DN94413_c0_g1_m.27814	6S	PREDICTED: probable sugar phosphate/phosphate translocator At4g32390 [Elaeis guineensis]
TRINITY_DN94427_c0_g1_m.27828	62S	PREDICTED: DEAD-box ATP-dependent RNA helicase 42-like [Phoenix dactylifera]
TRINITY_DN94453_c1_g2_m.27864	391S	"PREDICTED: phosphoglycerate kinase 3, cytosolic isoform X2 [Elaeis guineensis]"
TRINITY_DN94455_c0_g1_m.27868	64S	GPR1/FUN34/yaaH family protein [Bathycoccus prasinos]
TRINITY_DN94470_c0_g1_m.27881	233S,461T,487S,462S,882S,480S	"pyruvate, phosphate dikinase 2 isoform X1 [Asparagus officinalis]"
TRINITY_DN94479_c0_g1_m.27893	414S	hydroxyproline-rich glycoprotein family protein [Zea mays]
TRINITY_DN94484_c0_g1_m.27904	164S	"PREDICTED: tuliposide A-converting enzyme 2, chloroplastic-like [Phoenix dactylifera]"
TRINITY_DN94525_c0_g1_m.27956	221S,344T,480S	PREDICTED: probable serine/threonine-protein kinase At4g35230 [Prunus mume]
TRINITY_DN94529_c0_g1_m.27959	42S,283S,43T	enolase [Ananas comosus]
TRINITY_DN94562_c0_g1_m.27987	69S	"PREDICTED: multiple organellar RNA editing factor 8, chloroplastic/mitochondrial-like isoform X1 [Musa acuminata subsp. malaccensis]"
TRINITY_DN94595_c0_g1_m.28019	6S	60S ribosomal protein L9 [Ananas comosus]
TRINITY_DN94613_c0_g1_m.28033	89S	PREDICTED: probable protein phosphatase 2C 52 [Phoenix dactylifera]
TRINITY_DN94615_c0_g1_m.28038	129S	PREDICTED: kxDL motif-containing protein 1 isoform X1 [Elaeis guineensis]
TRINITY_DN94629_c0_g1_m.28057	16S	PREDICTED: probable carboxylesterase 18 [Phoenix dactylifera]
TRINITY_DN94630_c1_g7_m.28066	162S	E3 ubiquitin-protein ligase ATL59 [Morus notabilis]
TRINITY_DN94644_c0_g1_m.28091	619S	"zeaxanthin epoxidase, chloroplastic [Asparagus officinalis]"
TRINITY_DN94662_c0_g1_m.28114	290S	"aldehyde dehydrogenase family 2 member B7, mitochondrial-like [Ananas comosus]"
TRINITY_DN94670_c0_g1_m.28124	107S	PREDICTED: zinc-finger homeodomain protein 6-like [Phoenix dactylifera]
TRINITY_DN94704_c0_g1_m.28153	245S	SPla/RYanodine receptor (SPRY) domain protein [Medicago truncatula]
TRINITY_DN94718_c0_g1_m.28173	300S	probable nucleoredoxin 2 isoform X2 [Asparagus officinalis]
TRINITY_DN94756_c0_g1_m.28207	203S	"PREDICTED: phosphoserine aminotransferase 2, chloroplastic-like [Elaeis guineensis]"
TRINITY_DN94807_c0_g2_m.28273	357S,167S	PREDICTED: alcohol dehydrogenase 1-like [Arachis ipaensis]
TRINITY_DN94812_c0_g1_m.28275	135S	"PREDICTED: ATP synthase subunit gamma, mitochondrial-like [Phoenix dactylifera]"
TRINITY_DN94816_c0_g1_m.28278	68S	"PREDICTED: keratin, type I cytoskeletal 10 [Eucalyptus grandis]"
TRINITY_DN94826_c1_g1_m.28296	217S	PREDICTED: DEAD-box ATP-dependent RNA helicase 20 [Elaeis guineensis]
TRINITY_DN94858_c0_g1_m.28329	411S	PREDICTED: mitogen-activated protein kinase 15 [Phoenix dactylifera]
TRINITY_DN94873_c1_g1_m.28345	147S,,190S,75Y,188S,135S,88S,72S,86S,76S	PREDICTED: serine/arginine-rich SC35-like splicing factor SCL30 [Gossypium arboreum]
TRINITY_DN94909_c0_g1_m.28380	96S	PREDICTED: flowering time control protein FCA-like [Phoenix dactylifera]
TRINITY_DN94941_c1_g2_m.28413	15T	PREDICTED: high mobility group B protein 1 [Phoenix dactylifera]
TRINITY_DN94946_c1_g1_m.28424	213S	PREDICTED: SH3 domain-containing protein 2-like isoform X2 [Elaeis guineensis]
TRINITY_DN94951_c0_g1_m.28431	22S,124S,21T	"PREDICTED: phosphoglucomutase, cytoplasmic 2 [Elaeis guineensis]"
TRINITY_DN94982_c0_g1_m.28467	214S	PREDICTED: serine/threonine-protein kinase 10 isoform X3 [Musa acuminata subsp. malaccensis]
TRINITY_DN95009_c0_g1_m.28499	80S	PREDICTED: mitogen-activated protein kinase kinase kinase YODA [Elaeis guineensis]
TRINITY_DN95012_c0_g1_m.28504	321S	"PREDICTED: pyruvate dehydrogenase E1 component subunit alpha-1, mitochondrial isoform X2 [Elaeis guineensis]"
TRINITY_DN95021_c0_g1_m.28512	81S,18S	PREDICTED: KH domain-containing protein SPIN1 [Elaeis guineensis]
TRINITY_DN95037_c0_g1_m.28531	320S	PLAC8 family protein [Medicago truncatula]
TRINITY_DN95043_c2_g1_m.28543	375S,386S	PREDICTED: NADP-dependent malic enzyme isoform X1 [Elaeis guineensis]
TRINITY_DN95059_c0_g1_m.28566	146S	PREDICTED: probable prefoldin subunit 2 [Elaeis guineensis]
TRINITY_DN95067_c0_g2_m.28579	70S	PREDICTED: RING-H2 finger protein ATL64-like [Phoenix dactylifera]
TRINITY_DN95070_c0_g1_m.28583	19S	PREDICTED: putative serine/threonine-protein kinase [Phoenix dactylifera]
TRINITY_DN95074_c0_g1_m.28585	2S	delta(24)-sterol reductase-like [Asparagus officinalis]
TRINITY_DN95090_c0_g1_m.28612	611S	PREDICTED: probable xyloglucan glycosyltransferase 9 [Elaeis guineensis]
TRINITY_DN95104_c0_g1_m.28635	156S	serine/threonine-protein kinase SAPK2-like isoform X1 [Asparagus officinalis]
TRINITY_DN95120_c0_g1_m.28652	426S	PREDICTED: probable receptor-like protein kinase At1g80640 isoform X2 [Phoenix dactylifera]
TRINITY_DN95121_c0_g1_m.28653	372S	PREDICTED: embryonic protein DC-8 [Gossypium arboreum]
TRINITY_DN95135_c0_g3_m.28667	169S	PREDICTED: vesicle-associated membrane protein 714 [Elaeis guineensis]
TRINITY_DN95175_c1_g8_m.28731	8S,99S,13S,10S	"PREDICTED: 1,4-dihydroxy-2-naphthoyl-CoA thioesterase 1-like [Elaeis guineensis]"
TRINITY_DN95226_c0_g2_m.28807	299S	"PREDICTED: phosphoribulokinase, chloroplastic [Populus euphratica]"
TRINITY_DN95232_c1_g1_m.28815	583S	SNARE-interacting protein KEULE-like [Ananas comosus]
TRINITY_DN95278_c0_g2_m.28893	167S	PREDICTED: probable carboxylesterase 2 [Phoenix dactylifera]
TRINITY_DN95282_c1_g1_m.28901	94S,407T	PREDICTED: bZIP transcription factor TRAB1 isoform X1 [Elaeis guineensis]
TRINITY_DN95298_c0_g1_m.28918	186S	PREDICTED: oxysterol-binding protein-related protein 1D isoform X1 [Phoenix dactylifera]
TRINITY_DN95305_c0_g1_m.28924	103S	topless-related protein 1-like isoform X2 [Asparagus officinalis]
TRINITY_DN95308_c0_g1_m.28928	84S	"PREDICTED: oxygen-dependent coproporphyrinogen-III oxidase, chloroplastic-like [Elaeis guineensis]"
TRINITY_DN95318_c0_g2_m.28941	503S,406S,348S,163S,375S,423S	PREDICTED: serine/threonine-protein kinase EDR1 isoform X1 [Elaeis guineensis]
TRINITY_DN95327_c0_g1_m.28954	93S	PREDICTED: dnaJ homolog subfamily B member 13-like [Elaeis guineensis]
TRINITY_DN95334_c1_g1_m.28970	212S,209S	PREDICTED: UBP1-associated protein 2B-like [Musa acuminata subsp. malaccensis]
TRINITY_DN95345_c0_g1_m.28985	230S	PREDICTED: probable acetyltransferase NATA1-like [Musa acuminata subsp. malaccensis]
TRINITY_DN95350_c0_g1_m.28990	71S,73S,19S,54S	PREDICTED: serrate RNA effector molecule [Phoenix dactylifera]
TRINITY_DN95351_c0_g1_m.28994	48S	PREDICTED: phosphomannomutase [Elaeis guineensis]
TRINITY_DN95353_c0_g1_m.28995	428S	PREDICTED: mucin-19-like [Gossypium hirsutum]
TRINITY_DN95361_c1_g1_m.29004	30S	syringolide-induced protein 14-1-1 [Medicago truncatula]
TRINITY_DN95363_c0_g1_m.29006	532S	"PREDICTED: transketolase, chloroplastic [Phoenix dactylifera]"
TRINITY_DN95368_c0_g1_m.29023	102S,282S	PREDICTED: histone deacetylase HDT2-like isoform X1 [Phoenix dactylifera]
TRINITY_DN95375_c0_g3_m.29033	396S	"PREDICTED: protein kinase APK1A, chloroplastic [Nelumbo nucifera]"
TRINITY_DN95395_c0_g2_m.29064	60S	PREDICTED: DNA-directed RNA polymerases IV and V subunit 4 isoform X1 [Phoenix dactylifera]
TRINITY_DN95409_c0_g2_m.29087	200T	PREDICTED: E3 ubiquitin-protein ligase RHF2A [Phoenix dactylifera]
TRINITY_DN95422_c0_g1_m.29113	46T,253S	proline-rich protein 4-like [Ananas comosus]
TRINITY_DN95423_c1_g1_m.29117	137S,142S	PREDICTED: transcription elongation factor SPT6-like isoform X1 [Musa acuminata subsp. malaccensis]
TRINITY_DN95455_c3_g3_m.29174	191T	probable DNA replication complex GINS protein PSF3 [Ananas comosus]
TRINITY_DN95456_c0_g1_m.29175	281T,120S,280S,96S	"PREDICTED: glyceraldehyde-3-phosphate dehydrogenase A, chloroplastic [Phoenix dactylifera]"
TRINITY_DN95459_c0_g1_m.29179	11S,120S,17S,31S	PREDICTED: heterogeneous nuclear ribonucleoprotein 1 [Elaeis guineensis]
TRINITY_DN95464_c0_g1_m.29191	202S	"PREDICTED: glutamate-1-semialdehyde 2,1-aminomutase, chloroplastic [Elaeis guineensis]"
TRINITY_DN95467_c2_g1_m.29192	30S	uncharacterized protein LOC110098130 [Dendrobium catenatum]
TRINITY_DN95517_c0_g1_m.29240	33T,569S,47S	PREDICTED: sterol 3-beta-glucosyltransferase UGT80A2 isoform X1 [Elaeis guineensis]
TRINITY_DN95525_c0_g1_m.29253	34S	PREDICTED: 26S protease regulatory subunit 6B homolog [Jatropha curcas]
TRINITY_DN95533_c0_g1_m.29265	404S	PREDICTED: autophagy-related protein 13b-like [Phoenix dactylifera]
TRINITY_DN95535_c0_g1_m.29268	39S,206S	PREDICTED: exocyst complex component EXO70B1-like [Elaeis guineensis]
TRINITY_DN95542_c0_g1_m.29279	112S,111S	PREDICTED: protein LURP-one-related 5-like [Elaeis guineensis]
TRINITY_DN95558_c0_g1_m.29299	348S	PREDICTED: dnaJ protein homolog 2-like [Nelumbo nucifera]
TRINITY_DN95560_c2_g1_m.29307	544S,17S,135S	PREDICTED: probable serine/threonine-protein kinase At1g54610 isoform X1 [Phoenix dactylifera]
TRINITY_DN95577_c2_g1_m.29330	143T	PREDICTED: HMG-Y-related protein A-like [Musa acuminata subsp. malaccensis]
TRINITY_DN95578_c4_g1_m.29340	158S,154S	PREDICTED: serine/threonine-protein kinase SAPK7 isoform X1 [Musa acuminata subsp. malaccensis]
TRINITY_DN95591_c0_g1_m.29358	24S	PREDICTED: mitotic spindle checkpoint protein MAD1 [Elaeis guineensis]
TRINITY_DN95600_c0_g1_m.29367	171S	PREDICTED: RING-H2 finger protein ATL32-like [Jatropha curcas]
TRINITY_DN95610_c0_g1_m.29381	569S	PREDICTED: SEC1 family transport protein SLY1-like [Phoenix dactylifera]
TRINITY_DN95611_c0_g1_m.29382	172S,317S	PREDICTED: methyl-CpG-binding domain-containing protein 11 [Theobroma cacao]
TRINITY_DN95647_c0_g1_m.29431	69S	PREDICTED: protein HAIKU1 isoform X2 [Nicotiana tomentosiformis]
TRINITY_DN95657_c1_g1_m.29437	104S	PREDICTED: RNA-binding protein 38 isoform X1 [Musa acuminata subsp. malaccensis]
TRINITY_DN95671_c6_g1_m.29456	137S	ATP synthase CF1 beta subunit (chloroplast) [Dendrobium nobile]
TRINITY_DN95697_c0_g1_m.29495	44S	PREDICTED: clavaminate synthase-like protein At3g21360 [Amborella trichopoda]
TRINITY_DN95707_c2_g1_m.29507	318S	"PREDICTED: S-adenosylmethionine carrier 1, chloroplastic/mitochondrial [Elaeis guineensis]"
TRINITY_DN95713_c0_g1_m.29510	194S	PREDICTED: AT-hook motif nuclear-localized protein 23-like [Musa acuminata subsp. malaccensis]
TRINITY_DN95718_c2_g1_m.29516	363S	PREDICTED: polyadenylate-binding protein 2-like isoform X1 [Nelumbo nucifera]
TRINITY_DN95763_c0_g1_m.29578	184S	uncharacterized protein LOC110108940 [Dendrobium catenatum]
TRINITY_DN95810_c0_g6_m.29634	55S	reticulon-like protein B8 [Asparagus officinalis]
TRINITY_DN95837_c0_g1_m.29668	169S	PREDICTED: DEAD-box ATP-dependent RNA helicase 31-like [Phoenix dactylifera]
TRINITY_DN95874_c4_g2_m.29712	191S	PREDICTED: eukaryotic translation initiation factor-like [Musa acuminata subsp. malaccensis]
TRINITY_DN95881_c0_g2_m.29722	759S	PREDICTED: large proline-rich protein BAG6 isoform X1 [Phoenix dactylifera]
TRINITY_DN95883_c0_g1_m.29725	350S,461S	PREDICTED: ultraviolet-B receptor UVR8 isoform X1 [Phoenix dactylifera]
TRINITY_DN95884_c0_g1_m.29726	925S,292S,295S,323S,325S,469S	zinc ion-binding protein [Medicago truncatula]
TRINITY_DN95897_c0_g1_m.29749	513S	"biotin carboxylase 1, chloroplastic [Asparagus officinalis]"
TRINITY_DN95911_c0_g1_m.29777	300T	pre-mRNA-processing protein 40A [Ananas comosus]
TRINITY_DN95924_c0_g1_m.29805	44S	PREDICTED: RNA polymerase II transcriptional coactivator KELP [Musa acuminata subsp. malaccensis]
TRINITY_DN95928_c0_g1_m.29814	80S	ras-related protein RABC1 [Ananas comosus]
TRINITY_DN95939_c0_g1_m.29823	9S	PREDICTED: conserved oligomeric Golgi complex subunit 5 [Phoenix dactylifera]
TRINITY_DN95953_c0_g1_m.29835	109S,99S,102S,107S	PREDICTED: 17.3 kDa class I heat shock protein-like [Nelumbo nucifera]
TRINITY_DN96029_c0_g1_m.29955	238S	alpha-soluble NSF attachment protein [Ananas comosus]
TRINITY_DN96033_c0_g2_m.29958	135S	PREDICTED: ninja-family protein Os05g0558800-like [Elaeis guineensis]
TRINITY_DN96034_c0_g1_m.29959	338S	"PREDICTED: probable lactoylglutathione lyase, chloroplastic [Nelumbo nucifera]"
TRINITY_DN96038_c0_g1_m.29963	154S,214S	protein RTF1 homolog [Asparagus officinalis]
TRINITY_DN96044_c5_g3_m.29975	133S,150S	PREDICTED: binding partner of ACD11 1 isoform X4 [Musa acuminata subsp. malaccensis]
TRINITY_DN96078_c0_g1_m.30009	31S	PREDICTED: calcium-dependent protein kinase 26 isoform X2 [Vitis vinifera]
TRINITY_DN96099_c0_g1_m.30028	652S	receptor-like protein kinase HERK 1 [Ananas comosus]
TRINITY_DN96106_c0_g1_m.30040	464S,9S	V-type proton ATPase catalytic subunit A [Asparagus officinalis]
TRINITY_DN96138_c0_g3_m.30091	623S	PREDICTED: FIP1[V]-like protein [Phoenix dactylifera]
TRINITY_DN96142_c2_g1_m.30101	158T	peroxisomal (S)-2-hydroxy-acid oxidase GLO1 isoform X1 [Asparagus officinalis]
TRINITY_DN96146_c1_g1_m.30107	411S,346S	protein TSS [Asparagus officinalis]
TRINITY_DN96160_c0_g1_m.30135	9S	PREDICTED: probable aquaporin PIP1-2 [Musa acuminata subsp. malaccensis]
TRINITY_DN96212_c1_g1_m.30216	196S,658S	PREDICTED: protein LEO1 homolog [Elaeis guineensis]
TRINITY_DN96222_c0_g1_m.30232	17S,15S	PREDICTED: hsp70-binding protein 1 isoform X1 [Elaeis guineensis]
TRINITY_DN96225_c0_g2_m.30239	61T	PREDICTED: alcohol dehydrogenase 3-like [Nelumbo nucifera]
TRINITY_DN96239_c0_g1_m.30257	31S	PREDICTED: probable histone H2B.3 [Tarenaya hassleriana]
TRINITY_DN96241_c1_g1_m.30260	81S,89S	"PREDICTED: acetyl-coenzyme A synthetase, chloroplastic/glyoxysomal-like isoform X2 [Elaeis guineensis]"
TRINITY_DN96241_c2_g1_m.30261	167S	PREDICTED: protein MARD1-like [Phoenix dactylifera]
TRINITY_DN96247_c1_g1_m.30267	311S	PREDICTED: phosphoenolpyruvate carboxylase 2-like [Musa acuminata subsp. malaccensis]
TRINITY_DN96247_c3_g1_m.30269	11S	PREDICTED: phosphoenolpyruvate carboxylase 1 [Gossypium raimondii]
TRINITY_DN96265_c0_g1_m.30304	68S	"PREDICTED: probable plastid-lipid-associated protein 3, chloroplastic [Elaeis guineensis]"
TRINITY_DN96283_c0_g1_m.30340	207S	PREDICTED: probable protein phosphatase 2C 62 isoform X1 [Elaeis guineensis]
TRINITY_DN96287_c0_g1_m.30344	35S,350S,50T,33T,32S,303S,108T,41S,42S,348S	"PREDICTED: fructose-bisphosphate aldolase 1, cytoplasmic [Elaeis guineensis]"
TRINITY_DN96301_c0_g1_m.30356	333S	PREDICTED: glucomannan 4-beta-mannosyltransferase 1-like [Elaeis guineensis]
TRINITY_DN96307_c0_g1_m.30360	105S	uncharacterized protein LOC110115650 [Dendrobium catenatum]
TRINITY_DN96328_c0_g1_m.30392	202S,41S	PREDICTED: pinin-like [Phoenix dactylifera]
TRINITY_DN96349_c0_g1_m.30425	221S	"MACPF domain-containing protein CAD1-like, partial [Asparagus officinalis]"
TRINITY_DN96355_c0_g1_m.30430	311S	PREDICTED: 60S acidic ribosomal protein P0-like [Musa acuminata subsp. malaccensis]
TRINITY_DN96453_c1_g1_m.30570	27T	3-hydroxyisobutyryl-CoA hydrolase 1-like [Ananas comosus]
TRINITY_DN96469_c3_g1_m.30593	40S	"sulfate transporter 4.1, chloroplastic-like [Ananas comosus]"
TRINITY_DN96494_c0_g1_m.30626	328T	cinnamoyl-CoA reductase 1-like [Asparagus officinalis]
TRINITY_DN96496_c1_g2_m.30631	121S	glyoxylate/succinic semialdehyde reductase 1 [Asparagus officinalis]
TRINITY_DN96508_c1_g1_m.30646	591S,569S	PREDICTED: YTH domain-containing family protein 2-like isoform X2 [Phoenix dactylifera]
TRINITY_DN96511_c2_g1_m.30651	125S	protein RER1B-like [Asparagus officinalis]
TRINITY_DN96518_c1_g6_m.30664	478S	PREDICTED: aldehyde dehydrogenase family 3 member H1 [Phoenix dactylifera]
TRINITY_DN96519_c0_g1_m.30665	8S,10S	glutamate decarboxylase [Asparagus officinalis]
TRINITY_DN96531_c2_g1_m.30688	118S	PREDICTED: coiled-coil domain-containing protein SCD2 [Elaeis guineensis]
TRINITY_DN96538_c0_g1_m.30696	30S,37S	PREDICTED: NF-kappa-B-activating protein [Musa acuminata subsp. malaccensis]
TRINITY_DN96554_c2_g1_m.30719	59S	PREDICTED: mediator of RNA polymerase II transcription subunit 1 [Vitis vinifera]
TRINITY_DN96562_c0_g1_m.30729	380T	"PREDICTED: adenylosuccinate synthetase, chloroplastic [Elaeis guineensis]"
TRINITY_DN96576_c0_g1_m.30751	47S	PREDICTED: FHA domain-containing protein DDL [Elaeis guineensis]
TRINITY_DN96580_c0_g1_m.30753	445S	PREDICTED: microtubule-associated protein 70-2-like isoform X2 [Elaeis guineensis]
TRINITY_DN96582_c0_g1_m.30758	1075S	PREDICTED: exocyst complex component SEC5A-like isoform X1 [Elaeis guineensis]
TRINITY_DN96614_c1_g1_m.30809	338S	PREDICTED: enhancer of polycomb-like protein 1 [Elaeis guineensis]
TRINITY_DN96640_c2_g1_m.30844	100S	PREDICTED: probable isoprenylcysteine alpha-carbonyl methylesterase ICMEL1 [Theobroma cacao]
TRINITY_DN96646_c0_g1_m.30853	35T	PREDICTED: serine/threonine-protein kinase HT1-like [Sesamum indicum]
TRINITY_DN96662_c0_g1_m.30875	274S	PREDICTED: ranBP2-type zinc finger protein At1g67325 isoform X2 [Elaeis guineensis]
TRINITY_DN96664_c0_g1_m.30876	421T,60S	PREDICTED: probable transcription factor At3g04930 [Elaeis guineensis]
TRINITY_DN96669_c1_g1_m.30885	378S	"sedoheptulose-1,7-bisphosphatase, chloroplastic [Ananas comosus]"
TRINITY_DN96692_c1_g1_m.30915	30T,171S	PREDICTED: heterogeneous nuclear ribonucleoprotein Q-like [Elaeis guineensis]
TRINITY_DN96698_c6_g2_m.30924	54S	PREDICTED: probable GDP-L-fucose synthase 1 [Elaeis guineensis]
TRINITY_DN96706_c0_g1_m.30940	79S	hydroxyacylglutathione hydrolase cytoplasmic [Ananas comosus]
TRINITY_DN96711_c0_g1_m.30943	708S	PREDICTED: sister chromatid cohesion protein PDS5 homolog A isoform X1 [Phoenix dactylifera]
TRINITY_DN96712_c1_g1_m.30949	191S	BZIP transcription factor [Medicago truncatula]
TRINITY_DN96719_c0_g1_m.30953	238S	PREDICTED: putative protein TPRXL isoform X1 [Nicotiana tabacum]
TRINITY_DN96727_c0_g1_m.30966	173S	PREDICTED: uncharacterized GTP-binding protein At5g64813 [Nicotiana attenuata]
TRINITY_DN96727_c0_g2_m.30968	173S	PREDICTED: uncharacterized GTP-binding protein At5g64813 [Ricinus communis]
TRINITY_DN96770_c0_g7_m.31037	63S	uncharacterized protein LOC110022876 [Phalaenopsis equestris]
TRINITY_DN96779_c0_g1_m.31046	42S	PREDICTED: vacuolar cation/proton exchanger 1a-like isoform X2 [Phoenix dactylifera]
TRINITY_DN96784_c1_g1_m.31060	219S,91S	PREDICTED: probable ADP-ribosylation factor GTPase-activating protein AGD14 isoform X4 [Elaeis guineensis]
TRINITY_DN96788_c1_g1_m.31068	66S,78S	PREDICTED: GDP-mannose transporter GONST1-like isoform X1 [Phoenix dactylifera]
TRINITY_DN96791_c0_g1_m.31070	219S	PREDICTED: ABSCISIC ACID-INSENSITIVE 5-like protein 2 [Elaeis guineensis]
TRINITY_DN96802_c1_g2_m.31081	82S	uncharacterized protein LOC110096493 [Dendrobium catenatum]
TRINITY_DN96808_c0_g1_m.31088	256S	"RAP annotation release 2, NERD domain protein [Medicago truncatula]"
TRINITY_DN96832_c0_g2_m.31128	755S,771S	PREDICTED: probable sucrose-phosphate synthase 1 [Phoenix dactylifera]
TRINITY_DN96843_c0_g1_m.31145	205S	PREDICTED: U11/U12 small nuclear ribonucleoprotein 35 kDa protein [Arachis duranensis]
TRINITY_DN96846_c0_g1_m.31148	32S,195S	PREDICTED: O-acyltransferase WSD1 isoform X2 [Elaeis guineensis]
TRINITY_DN96860_c1_g1_m.31163	204S	metacaspase-4-like [Asparagus officinalis]
TRINITY_DN96873_c0_g1_m.31179	167S	"PREDICTED: UPF0603 protein Os05g0401100, chloroplastic [Phoenix dactylifera]"
TRINITY_DN96879_c0_g1_m.31186	23S	PREDICTED: transport inhibitor response 1-like protein [Musa acuminata subsp. malaccensis]
TRINITY_DN96886_c1_g1_m.31194	77S	peroxisomal fatty acid beta-oxidation multifunctional protein MFP2-like isoform X2 [Asparagus officinalis]
TRINITY_DN96890_c0_g1_m.31198	120S	PREDICTED: LOW QUALITY PROTEIN: NPL4-like protein [Elaeis guineensis]
TRINITY_DN96911_c0_g1_m.31215	533S,539S,541S	PWWP domain-containing family protein [Populus trichocarpa]
TRINITY_DN96912_c2_g2_m.31219	104T,119S,67S,93S	PREDICTED: RPM1-interacting protein 4 isoform X3 [Phoenix dactylifera]
TRINITY_DN96913_c0_g1_m.31220	319S	PREDICTED: probable E3 ubiquitin-protein ligase XBOS34 [Phoenix dactylifera]
TRINITY_DN96923_c1_g3_m.31231	109S	PREDICTED: putative uridine kinase C227.14 isoform X3 [Elaeis guineensis]
TRINITY_DN96991_c0_g1_m.31332	57S	"PREDICTED: bifunctional 3-dehydroquinate dehydratase/shikimate dehydrogenase, chloroplastic isoform X1[Elaeis guineensis]"
TRINITY_DN97020_c0_g1_m.31367	226S	PREDICTED: FT-interacting protein 1-like [Elaeis guineensis]
TRINITY_DN97041_c0_g1_m.31391	298S	PREDICTED: coilin isoform X2 [Elaeis guineensis]
TRINITY_DN97066_c0_g1_m.31436	39S	cytoplasmic tRNA 2-thiolation protein [Arabidopsis thaliana]
TRINITY_DN97066_c1_g1_m.31437	10S,135S	phosphoenolpyruvate carboxylase 2 [Gossypium hirsutum]
TRINITY_DN97089_c0_g1_m.31486	16S	plant/K24M7-17 protein [Medicago truncatula]
TRINITY_DN97117_c0_g1_m.31533	568S	PREDICTED: protein ALWAYS EARLY 2-like isoform X2 [Phoenix dactylifera]
TRINITY_DN97139_c0_g1_m.31561	115T	"PREDICTED: probable plastid-lipid-associated protein 13, chloroplastic [Elaeis guineensis]"
TRINITY_DN97191_c2_g6_m.31641	304S,302S,293S	PREDICTED: bidirectional sugar transporter SWEET16-like [Phoenix dactylifera]
TRINITY_DN97235_c0_g2_m.31711	438S	PREDICTED: formamidase-like isoform X2 [Phoenix dactylifera]
TRINITY_DN97246_c0_g1_m.31732	161S,210S	"PREDICTED: lon protease homolog, mitochondrial isoform X1 [Elaeis guineensis]"
TRINITY_DN97251_c1_g1_m.31743	190S	PREDICTED: UPF0664 stress-induced protein C29B12.11c [Elaeis guineensis]
TRINITY_DN97271_c0_g1_m.31776	321S	PREDICTED: polyadenylate-binding protein-interacting protein 3 [Elaeis guineensis]
TRINITY_DN97275_c0_g1_m.31778	202S,218S	"transmembrane protein, putative [Medicago truncatula]"
TRINITY_DN97279_c0_g1_m.31781	227S,29S	PREDICTED: myeloid leukemia factor 1 isoform X2 [Elaeis guineensis]
TRINITY_DN97287_c0_g1_m.31792	407S	hyccin protein [Medicago truncatula]
TRINITY_DN97289_c0_g1_m.31796	282S,299S,301S	PREDICTED: RNA-binding KH domain-containing protein PEPPER-like [Phoenix dactylifera]
TRINITY_DN97298_c0_g1_m.31816	327S	PREDICTED: myeloid leukemia factor 1-like [Phoenix dactylifera]
TRINITY_DN97299_c0_g1_m.31818	23S	CHD3-type chromatin-remodeling factor PICKLE [Asparagus officinalis]
TRINITY_DN97302_c0_g1_m.31822	125S	PREDICTED: WPP domain-interacting tail-anchored protein 1 [Elaeis guineensis]
TRINITY_DN97313_c0_g1_m.31840	36S,770S	PREDICTED: mediator of RNA polymerase II transcription subunit 14-like isoform X1 [Elaeis guineensis]
TRINITY_DN97333_c0_g1_m.31859	74S,304S	splicing factor U2af large subunit B [Ananas comosus]
TRINITY_DN97340_c0_g1_m.31865	324S,332S	PREDICTED: protein FLX-like 2 [Phoenix dactylifera]
TRINITY_DN97347_c0_g1_m.31886	11S,33S,28S	PREDICTED: probable mannitol dehydrogenase [Phoenix dactylifera]
TRINITY_DN97369_c5_g8_m.31913	215T,45S,178S	PREDICTED: putative cyclin-dependent serine/threonine-protein kinase DDB_G0272797/DDB_G0274007 [Phoenix dactylifera]
TRINITY_DN97370_c0_g1_m.31918	361S	PREDICTED: probable protein phosphatase 2C 57 [Elaeis guineensis]
TRINITY_DN97381_c0_g1_m.31937	1161S	PREDICTED: E3 ubiquitin-protein ligase UPL1-like isoform X2 [Elaeis guineensis]
TRINITY_DN97385_c0_g1_m.31945	114S	PREDICTED: 60S acidic ribosomal protein P3-like [Gossypium hirsutum]
TRINITY_DN97391_c0_g1_m.31953	45S,66S	PREDICTED: la-related protein 6B-like [Elaeis guineensis]
TRINITY_DN97400_c1_g2_m.31974	153S	PREDICTED: 40S ribosomal protein S10-1-like [Gossypium hirsutum]
TRINITY_DN97407_c3_g1_m.31983	159S	LOW QUALITY PROTEIN: zinc finger CCCH domain-containing protein 56-like [Asparagus officinalis]
TRINITY_DN97433_c4_g4_m.32011	349T	tubulin alpha-3 chain [Asparagus officinalis]
TRINITY_DN97437_c0_g1_m.32020	467S,382T,380S	PREDICTED: protein IQ-DOMAIN 32-like [Phoenix dactylifera]
TRINITY_DN97446_c0_g1_m.32034	260S	PREDICTED: RNA-binding KH domain-containing protein PEPPER-like [Phoenix dactylifera]
TRINITY_DN97448_c0_g1_m.32037	396S	PREDICTED: DDB1- and CUL4-associated factor homolog 1-like [Elaeis guineensis]
TRINITY_DN97450_c0_g4_m.32045	7S	PREDICTED: hemK methyltransferase family member 2 [Nelumbo nucifera]
TRINITY_DN97480_c0_g2_m.32092	236S,167S	PREDICTED: myosin-9-like isoform X2 [Phoenix dactylifera]
TRINITY_DN97483_c0_g2_m.32099	25S,76S	zinc finger CCCH domain-containing protein 13 isoform X2 [Asparagus officinalis]
TRINITY_DN97527_c5_g2_m.32157	22S	U-box domain-containing protein 44-like [Asparagus officinalis]
TRINITY_DN97528_c0_g1_m.32161	18S,235S,247S,222S	PREDICTED: stem-specific protein TSJT1 [Setaria italica]
TRINITY_DN97532_c1_g1_m.32170	62S	LOW QUALITY PROTEIN: universal stress protein PHOS32 [Asparagus officinalis]
TRINITY_DN97585_c0_g1_m.32246	94S	PREDICTED: mitochondrial outer membrane protein porin 1 [Elaeis guineensis]
TRINITY_DN97599_c0_g2_m.32264	120S	ATPase family AAA domain-containing protein At1g05910 [Asparagus officinalis]
TRINITY_DN97605_c0_g1_m.32269	244S	PREDICTED: LOW QUALITY PROTEIN: clathrin interactor EPSIN 1-like [Elaeis guineensis]
TRINITY_DN97614_c1_g1_m.32282	167S	PREDICTED: sorting nexin 2B [Musa acuminata subsp. malaccensis]
TRINITY_DN97619_c0_g1_m.32291	44S	THO complex subunit 4C [Zea mays]
TRINITY_DN97636_c0_g1_m.32318	705S	PREDICTED: golgin candidate 6 [Elaeis guineensis]
TRINITY_DN97639_c0_g1_m.32323	307S	PREDICTED: ataxin-3 homolog [Elaeis guineensis]
TRINITY_DN97660_c0_g1_m.32349	875S,871S,752S,876S	protein argonaute 4B-like [Ananas comosus]
TRINITY_DN97668_c1_g1_m.32359	37S	PREDICTED: serine--glyoxylate aminotransferase-like [Elaeis guineensis]
TRINITY_DN97680_c0_g1_m.32368	6S	Zinc knuckle (CCHC-type) family protein [Zea mays]
TRINITY_DN97683_c3_g3_m.32380	335S	PREDICTED: LOW QUALITY PROTEIN: polyadenylation and cleavage factor homolog 4 [Elaeis guineensis]
TRINITY_DN97689_c0_g1_m.32389	13S	"probable 6-phosphogluconolactonase 4, chloroplastic [Asparagus officinalis]"
TRINITY_DN97735_c4_g12_m.32454	157S	PREDICTED: protein ALP1-like [Elaeis guineensis]
TRINITY_DN97757_c0_g1_m.32505	253S	"PREDICTED: peptidyl-prolyl cis-trans isomerase-like, partial [Phoenix dactylifera]"
TRINITY_DN97771_c0_g1_m.32524	35S	PREDICTED: F-box/kelch-repeat protein At1g22040 [Elaeis guineensis]
TRINITY_DN97780_c0_g1_m.32530	176S	PREDICTED: la-related protein 1C [Elaeis guineensis]
TRINITY_DN97782_c1_g1_m.32534	98S	PREDICTED: auxin-responsive protein IAA17 [Elaeis guineensis]
TRINITY_DN97804_c0_g7_m.32570	67S	PREDICTED: temperature-induced lipocalin-1 [Elaeis guineensis]
TRINITY_DN97808_c0_g2_m.32581	105S	"probable protein phosphatase 2C F42G9.1, partial [Asparagus officinalis]"
TRINITY_DN97826_c0_g1_m.32604	20T	PREDICTED: UDP-glucuronate 4-epimerase 1 [Phoenix dactylifera]
TRINITY_DN97842_c0_g2_m.32631	417S	PREDICTED: serine/threonine-protein kinase CTR1 [Elaeis guineensis]
TRINITY_DN97843_c0_g1_m.32632	142S	"PREDICTED: aspartate aminotransferase, cytoplasmic-like [Musa acuminata subsp. malaccensis]"
TRINITY_DN97854_c0_g2_m.32654	193S	"PREDICTED: thylakoid lumenal 15 kDa protein 1, chloroplastic [Gossypium hirsutum]"
TRINITY_DN97868_c0_g1_m.32677	225S,236T	PREDICTED: putative clathrin assembly protein At2g25430 [Phoenix dactylifera]
TRINITY_DN97870_c0_g1_m.32681	75S	PREDICTED: luc7-like protein 3 [Elaeis guineensis]
TRINITY_DN97871_c0_g1_m.32685	425S	coilin-like [Asparagus officinalis]
TRINITY_DN97874_c0_g1_m.32688	487S	P-loop nucleoside triphosphate hydrolase superfamily protein [Medicago truncatula]
TRINITY_DN97886_c0_g1_m.32700	164S	PREDICTED: dnaJ homolog subfamily B member 14-like [Camelina sativa]
TRINITY_DN97892_c0_g1_m.32711	323S	PREDICTED: chaperone protein dnaJ 10-like [Phoenix dactylifera]
TRINITY_DN97893_c0_g1_m.32712	64S	PREDICTED: vacuolar protein sorting-associated protein 51 homolog [Elaeis guineensis]
TRINITY_DN97904_c0_g3_m.32731	318S	PREDICTED: phototropin-2 isoform X1 [Elaeis guineensis]
TRINITY_DN97922_c1_g1_m.32767	271S,269S,225T	PREDICTED: 40S ribosomal protein S6 [Musa acuminata subsp. malaccensis]
TRINITY_DN97953_c1_g3_m.32825	33S	PREDICTED: PTI1-like tyrosine-protein kinase 3 [Phoenix dactylifera]
TRINITY_DN97957_c1_g1_m.32834	99S,107S	PREDICTED: protein MARD1-like [Camelina sativa]
TRINITY_DN97961_c2_g7_m.32849	84S,81S,79S	UDP-galactose transporter 2-like [Asparagus officinalis]
TRINITY_DN98000_c1_g1_m.32899	357S	"PREDICTED: succinate--CoA ligase [ADP-forming] subunit alpha, mitochondrial [Elaeis guineensis]"
TRINITY_DN98005_c0_g1_m.32908	258S	PREDICTED: U5 small nuclear ribonucleoprotein 40 kDa protein isoform X1 [Elaeis guineensis]
TRINITY_DN98035_c2_g1_m.32951	89S,62S	PREDICTED: katanin p60 ATPase-containing subunit A1 [Nelumbo nucifera]
TRINITY_DN98036_c1_g1_m.32952	23S	PREDICTED: DEAD-box ATP-dependent RNA helicase 38-like [Musa acuminata subsp. malaccensis]
TRINITY_DN98070_c1_g2_m.32999	160S	PREDICTED: rab-like protein 6 isoform X2 [Oryza sativa Japonica Group]
TRINITY_DN98118_c5_g2_m.33081	302S	protein NUCLEAR FUSION DEFECTIVE 4-like [Asparagus officinalis]
TRINITY_DN98123_c0_g2_m.33084	143S	PREDICTED: endoplasmic reticulum-Golgi intermediate compartment protein 3-like isoform X1 [Phoenix dactylifera]
TRINITY_DN98130_c0_g1_m.33093	101S	embryo defective 1793 family protein [Populus trichocarpa]
TRINITY_DN98153_c0_g1_m.33123	955S	importin-9 isoform X2 [Asparagus officinalis]
TRINITY_DN98189_c4_g7_m.33165	240S,232S	PREDICTED: LOW QUALITY PROTEIN: SNW/SKI-interacting protein-like [Phoenix dactylifera]
TRINITY_DN98212_c1_g2_m.33201	180S,151S,168T	PREDICTED: protein PAT1 homolog 1-like [Phoenix dactylifera]
TRINITY_DN98215_c3_g19_m.33207	199Y	PREDICTED: 2-methylene-furan-3-one reductase [Oryza brachyantha]
TRINITY_DN98215_c3_g8_m.33210	66T	2-methylene-furan-3-one reductase [Asparagus officinalis]
TRINITY_DN98218_c0_g2_m.33214	290S	PREDICTED: DNAJ protein JJJ1 homolog [Phoenix dactylifera]
TRINITY_DN98230_c0_g1_m.33240	549S,515S	PREDICTED: trafficking protein particle complex II-specific subunit 130 homolog [Phoenix dactylifera]
TRINITY_DN98246_c0_g1_m.33268	21T	PREDICTED: KH domain-containing protein HEN4 [Phoenix dactylifera]
TRINITY_DN98249_c0_g1_m.33279	718S	PREDICTED: ATP-dependent helicase BRM-like [Phoenix dactylifera]
TRINITY_DN98257_c1_g1_m.33289	331S	nucleolin 1 [Asparagus officinalis]
TRINITY_DN98265_c0_g4_m.33310	255S	PREDICTED: exocyst complex component SEC6 isoform X2 [Elaeis guineensis]
TRINITY_DN98270_c3_g1_m.33327	169S	PREDICTED: sodium/hydrogen exchanger 6 [Elaeis guineensis]
TRINITY_DN98278_c0_g1_m.33341	316S	"PREDICTED: magnesium protoporphyrin IX methyltransferase, chloroplastic [Elaeis guineensis]"
TRINITY_DN98282_c0_g1_m.33347	512S	PREDICTED: hsp70-Hsp90 organizing protein 3 [Phoenix dactylifera]
TRINITY_DN98303_c2_g1_m.33395	145S	NADPH--cytochrome P450 reductase-like [Ananas comosus]
TRINITY_DN98303_c3_g1_m.33397	83S	PREDICTED: NADPH--cytochrome P450 reductase-like [Musa acuminata subsp. malaccensis]
TRINITY_DN98305_c1_g2_m.33404	356S,416S,83S,485S	PREDICTED: zinc finger CCCH domain-containing protein 32-like [Phoenix dactylifera]
TRINITY_DN98307_c0_g2_m.33410	177T,168S	PREDICTED: exocyst complex component EXO70A1 [Elaeis guineensis]
TRINITY_DN98323_c0_g1_m.33433	8S	PREDICTED: lysM domain receptor-like kinase 3 [Elaeis guineensis]
TRINITY_DN98358_c0_g1_m.33487	395S	"PREDICTED: probable gamma-aminobutyrate transaminase 3, mitochondrial [Elaeis guineensis]"
TRINITY_DN98365_c0_g2_m.33499	225S	PREDICTED: transmembrane protein 245-like [Musa acuminata subsp. malaccensis]
TRINITY_DN98384_c0_g1_m.33534	203S	PREDICTED: BTB/POZ domain-containing protein At1g63850-like [Phoenix dactylifera]
TRINITY_DN98385_c0_g1_m.33538	137S	PREDICTED: quinone oxidoreductase-like [Phoenix dactylifera]
TRINITY_DN98386_c0_g1_m.33539	858S	"PREDICTED: ATP-dependent Clp protease ATP-binding subunit ClpA homolog CD4B, chloroplastic [Phoenix dactylifera]"
TRINITY_DN98390_c0_g3_m.33542	14S	metal transporter Nramp2-like [Ananas comosus]
TRINITY_DN98402_c0_g1_m.33569	973S	PREDICTED: ribonuclease TUDOR 1-like [Elaeis guineensis]
TRINITY_DN98408_c0_g1_m.33577	490S	calcium-dependent lipid-binding-like protein [Medicago truncatula]
TRINITY_DN98412_c0_g1_m.33585	183S	"PREDICTED: 3-ketoacyl-CoA thiolase 2, peroxisomal [Elaeis guineensis]"
TRINITY_DN98429_c0_g1_m.33605	193S	PREDICTED: LOW QUALITY PROTEIN: ABC transporter C family member 8 [Phoenix dactylifera]
TRINITY_DN98431_c0_g1_m.33611	168S	P-loop nucleoside triphosphate hydrolase superfamily protein [Medicago truncatula]
TRINITY_DN98434_c0_g1_m.33614	387S	PREDICTED: LOW QUALITY PROTEIN: transcription factor GTE4-like [Elaeis guineensis]
TRINITY_DN98437_c0_g1_m.33621	409T	PREDICTED: probable serine/threonine-protein kinase PBL7 [Elaeis guineensis]
TRINITY_DN98470_c0_g1_m.33668	59S,103S,233S,75S,219S,210S	PREDICTED: heterogeneous nuclear ribonucleoprotein A3-like [Dendrobium catenatum]
TRINITY_DN98475_c0_g1_m.33676	274S,168S	Dynein assembly factor 1 [Morus notabilis]
TRINITY_DN98488_c0_g1_m.33686	688S	PREDICTED: protein KINESIN LIGHT CHAIN-RELATED 2 [Elaeis guineensis]
TRINITY_DN98503_c0_g2_m.33705	345S	PREDICTED: plant UBX domain-containing protein 8 [Elaeis guineensis]
TRINITY_DN98509_c0_g1_m.33709	165S	spermine synthase-like [Asparagus officinalis]
TRINITY_DN98519_c0_g2_m.33723	134S	"PREDICTED: ATP-dependent Clp protease proteolytic subunit 6, chloroplastic-like [Elaeis guineensis]"
TRINITY_DN98535_c0_g1_m.33748	288S	PREDICTED: plasminogen activator inhibitor 1 RNA-binding protein [Musa acuminata subsp. malaccensis]
TRINITY_DN98540_c2_g1_m.33755	365S,446S	PREDICTED: casein kinase 1-like protein 2 [Nelumbo nucifera]
TRINITY_DN98541_c3_g1_m.33761	116T	PREDICTED: serine/threonine-protein kinase STY46-like isoform X1 [Phoenix dactylifera]
TRINITY_DN98547_c0_g1_m.33776	47S	PREDICTED: alpha-taxilin isoform X1 [Elaeis guineensis]
TRINITY_DN98558_c0_g1_m.33798	527T,624T	PREDICTED: nucleolin 2-like [Elaeis guineensis]
TRINITY_DN98561_c0_g1_m.33805	149S,224S	probable serine/threonine-protein kinase DDB_G0278509 isoform X1 [Ananas comosus]
TRINITY_DN98576_c1_g1_m.33819	339S,342S,65S	probable aquaporin PIP2-2 [Asparagus officinalis]
TRINITY_DN98578_c0_g1_m.33824	536S	PREDICTED: MACPF domain-containing protein NSL1 isoform X1 [Elaeis guineensis]
TRINITY_DN98592_c1_g2_m.33846	97T	"transmembrane protein, putative [Medicago truncatula]"
TRINITY_DN98599_c0_g1_m.33853	70S,68S	PREDICTED: translation initiation factor IF-2 [Phoenix dactylifera]
TRINITY_DN98602_c0_g1_m.33855	346S	"PREDICTED: PWWP domain-containing protein 2B-like, partial [Musa acuminata subsp. malaccensis]"
TRINITY_DN98605_c0_g2_m.33858	502S	transmembrane protein [Arabidopsis thaliana]
TRINITY_DN98611_c0_g1_m.33867	185S	PREDICTED: ATG8-interacting protein 1 [Elaeis guineensis]
TRINITY_DN98618_c0_g3_m.33875	74S	"PREDICTED: nudix hydrolase 15, mitochondrial [Elaeis guineensis]"
TRINITY_DN98634_c0_g1_m.33896	238S	PREDICTED: DNA-directed RNA polymerase I subunit 1 [Phoenix dactylifera]
TRINITY_DN98646_c1_g1_m.33923	387S	PREDICTED: lys-63-specific deubiquitinase BRCC36 isoform X1 [Phoenix dactylifera]
TRINITY_DN98650_c3_g1_m.33930	28S,57S,26S	PREDICTED: serine/threonine-protein kinase HT1-like [Elaeis guineensis]
TRINITY_DN98664_c1_g2_m.33954	327S,621S,324S	DNA ligase 1 [Asparagus officinalis]
TRINITY_DN98668_c0_g1_m.33959	88S,492S	"PREDICTED: phosphatidylinositol 3,4,5-trisphosphate 3-phosphatase and protein-tyrosine-phosphatase PTEN2A-like[Phoenix dactylifera]"
TRINITY_DN98696_c1_g1_m.34002	322S	PREDICTED: serine/threonine-protein kinase 38-like [Phoenix dactylifera]
TRINITY_DN98710_c1_g2_m.34019	177T,171S	PREDICTED: cyclin-dependent kinase D-1 [Elaeis guineensis]
TRINITY_DN98711_c0_g1_m.34021	375S	PREDICTED: protein STRUBBELIG-RECEPTOR FAMILY 6-like [Phoenix dactylifera]
TRINITY_DN98734_c0_g2_m.34064	46S	PREDICTED: probable apyrase 7 [Phoenix dactylifera]
TRINITY_DN98738_c0_g1_m.34073	254S	aldo-keto reductase family 4 member C10-like [Asparagus officinalis]
TRINITY_DN98746_c0_g1_m.34090	559S	PREDICTED: two-component response regulator ORR21-like isoform X2 [Phoenix dactylifera]
TRINITY_DN98752_c0_g1_m.34101	7S	PREDICTED: translation initiation factor eIF-2B subunit alpha [Elaeis guineensis]
TRINITY_DN98774_c0_g2_m.34134	552S	PREDICTED: zinc finger CCCH domain-containing protein 24-like [Elaeis guineensis]
TRINITY_DN98812_c1_g1_m.34198	275S	PREDICTED: protein NRT1/ PTR FAMILY 8.1 [Musa acuminata subsp. malaccensis]
TRINITY_DN98835_c1_g1_m.34234	330S	zinc finger protein 830 isoform X1 [Asparagus officinalis]
TRINITY_DN98836_c4_g1_m.34238	68S	PREDICTED: CASP-like protein 5B3 isoform X1 [Elaeis guineensis]
TRINITY_DN98859_c1_g1_m.34267	172S	serine/threonine-protein kinase HT1-like [Ananas comosus]
TRINITY_DN98863_c1_g1_m.34273	281S	PREDICTED: AT-hook motif nuclear-localized protein 10 [Elaeis guineensis]
TRINITY_DN98876_c1_g1_m.34294	301T	"PREDICTED: malate dehydrogenase, chloroplastic-like [Phoenix dactylifera]"
TRINITY_DN98908_c0_g1_m.34340	286T	PREDICTED: omega-hydroxypalmitate O-feruloyl transferase-like [Musa acuminata subsp. malaccensis]
TRINITY_DN98909_c0_g1_m.34341	74S,72S	PREDICTED: ribosomal RNA-processing protein 7 homolog A-like isoform X3 [Phoenix dactylifera]
TRINITY_DN98946_c0_g1_m.34402	289S	PREDICTED: mRNA-decapping enzyme subunit 2 isoform X1 [Elaeis guineensis]
TRINITY_DN98956_c0_g2_m.34416	762S	PREDICTED: probable sucrose-phosphate synthase 2 [Elaeis guineensis]
TRINITY_DN98958_c0_g1_m.34422	359S	PREDICTED: T-complex protein 1 subunit epsilon [Elaeis guineensis]
TRINITY_DN98972_c0_g2_m.34454	363Y	PREDICTED: protein FAR1-RELATED SEQUENCE 5-like [Phoenix dactylifera]
TRINITY_DN98978_c0_g2_m.34464	288S	PREDICTED: uncharacterized membrane protein At3g27390 [Elaeis guineensis]
TRINITY_DN98981_c0_g1_m.34479	275S	PREDICTED: protein ANTI-SILENCING 1-like isoform X1 [Elaeis guineensis]
TRINITY_DN98987_c0_g1_m.34486	328S	PREDICTED: small G protein signaling modulator 2-like isoform X2 [Phoenix dactylifera]
TRINITY_DN98996_c0_g1_m.34500	236S	PREDICTED: kelch domain-containing protein 3 [Musa acuminata subsp. malaccensis]
TRINITY_DN99036_c1_g1_m.34559	225S	PREDICTED: increased DNA methylation 1-like [Gossypium raimondii]
TRINITY_DN99063_c1_g1_m.34602	141Y,148S	"PREDICTED: nucleoside diphosphate kinase 2, chloroplastic [Musa acuminata subsp. malaccensis]"
TRINITY_DN99086_c0_g1_m.34631	98S,156S,164S	PREDICTED: uncharacterized membrane protein At1g16860-like [Nelumbo nucifera]
TRINITY_DN99087_c5_g1_m.34634	953S	LOW QUALITY PROTEIN: guanylate-binding protein 3 [Asparagus officinalis]
TRINITY_DN99096_c0_g1_m.34648	151Y	"PREDICTED: phosphoglycerate kinase, cytosolic [Elaeis guineensis]"
TRINITY_DN99100_c0_g1_m.34657	310S	"PREDICTED: 6-phosphogluconate dehydrogenase, decarboxylating 1-like [Elaeis guineensis]"
TRINITY_DN99108_c3_g2_m.34674	43S	PREDICTED: zinc finger CCCH domain-containing protein 2-like [Musa acuminata subsp. malaccensis]
TRINITY_DN99117_c0_g1_m.34685	942S	PREDICTED: eukaryotic translation initiation factor 3 subunit A [Elaeis guineensis]
[truncated: 78 more rows]
