# Supplementary material for: Comparative Proteome and Phosphoproteome Analyses Reveal Different Molecular Mechanism Between Stone Planting Under the Forest and Greenhouse Planting of Dendrobium huoshanense
Source: Front Plant Sci. 2022 Jul 7;13:937392. doi: 10.3389/fpls.2022.937392 (PMC9301318; doi:10.3389/fpls.2022.937392)
Supplement: Supplementary Figure 1 — Cluster analysis of the DEPs from proteome. [file Data_Sheet_1.ZIP › Supple Tab/Table S5.xlsx]

## Sheet: Summary
Header line description of table			Table 1. Proteins and modification sites summary
Modified peptides	Total number of modified peptides identified
Identified proteins	Number of proteins detected by spetrum search analysis		Modified peptides	Identified proteins	Quantifiable proteins	Identified sites	Quantifiable sites
Quantifiable proteins	Number of proteins quantifiable		2678	1535 (1376)	1400 (1290)	2872 (2113)	2329 (1967)
Identified sites	Number of modification sites detected by spetrum search analysis
Quantifiable sites	Number of modification sites quantifiable
Header line description of worksheet "Site_quant"
Protein accession	Protein accession number of database used for search
Position	Modification site localization in protein
Amino acid	The amino acid that modification site modified
Protein description	Protein functional description
Gene name	Indicates the name of the gene that code for the protein sequence
Localization probability	Probability of a certain amino acid containing this modification in this peptide
PEP	The maximal posterior error probability for peptides
Score	A simple rule to be used to judge whether a result is significant or not
Modified sequence	Identified peptide sequence marked with modification sites localization probabilities
Charge	Carried charge of peptide
Mass error [ppm]	Parts per million ratio of peptide mass error between the theory and practice
MS/MS Count	Number of spectrum matched with peptide

## Sheet: Site_quant
Protein accession	Position	Amino acid	Protein description	Localization probability	PEP	Score	Modified sequence	Charge	Mass error [ppm]	MS/MS Count
TRINITY_DN100000_c0_g1_m.1	56	T	PREDICTED: 26S proteasome regulatory subunit 4 homolog B [Nelumbo nucifera]	0.999998	0.000595093	87.719	LPT(1)VAPLTK	2	-0.51008	3
TRINITY_DN100010_c0_g4_m.18	3	S	PREDICTED: chaperone protein dnaJ 15-like [Phoenix dactylifera]	0.99861	0.00217882	49.924	GS(0.999)GKMDGPS(0.001)APAIR	3	-0.16772	1
TRINITY_DN100025_c1_g4_m.48	17	S	PREDICTED: 60S ribosomal protein L8-like [Elaeis guineensis]	0.999988	0.000316614	77.644	FRS(1)LDFSER	3	0.23528	5
TRINITY_DN100030_c0_g2_m.60	75	S	PREDICTED: delta-1-pyrroline-5-carboxylate synthase isoform X1 [Nelumbo nucifera]	0.564633	2.32904e-05	48.5	LVNS(0.565)S(0.435)FADLQKPQQELDGK	4	1.4066	1
TRINITY_DN100030_c0_g2_m.60	76	S	PREDICTED: delta-1-pyrroline-5-carboxylate synthase isoform X1 [Nelumbo nucifera]	0.738823	1.78901e-24	81.315	LVNS(0.261)S(0.739)FADLQKPQQELDGK	3	0.46677	1
TRINITY_DN100075_c0_g3_m.113	343	S	LOW QUALITY PROTEIN: protein PLASTID MOVEMENT IMPAIRED 1-RELATED 1-like [Asparagus officinalis]	0.724124	0.0158839	53.388	VFDS(0.265)S(0.724)PPGS(0.011)R	2	-0.34101	1
TRINITY_DN100085_c0_g1_m.131	125	S	PREDICTED: GBF-interacting protein 1-like isoform X7 [Elaeis guineensis]	0.443993	4.7562e-12	77.871	GS(0.444)T(0.444)S(0.11)PLS(0.002)HMPVATETK	3	-0.0032525	0
TRINITY_DN100085_c0_g1_m.131	126	T	PREDICTED: GBF-interacting protein 1-like isoform X7 [Elaeis guineensis]	0.443993	4.7562e-12	77.871	GS(0.444)T(0.444)S(0.11)PLS(0.002)HMPVATETK	3	-0.0032525	0
TRINITY_DN100096_c4_g1_m.148	12	S	GYF domain-containing protein [Arabidopsis lyrata subsp. lyrata]	0.993204	0.0245052	57.888	S(0.007)IVDS(0.993)PPR	2	3.0991	1
TRINITY_DN100106_c0_g1_m.165	96	S	DNA-directed RNA polymerase subunit beta [Arabidopsis thaliana]	0.744547	0.039699	52.49	S(0.745)IS(0.255)AAAIR	2	0.15923	1
TRINITY_DN100110_c0_g2_m.171	101	S	PREDICTED: ATP-dependent Clp protease proteolytic subunit-related protein 3, chloroplastic [Phoenix dactylifera]	0.962426	0.00108128	61.11	S(0.036)VS(0.962)Y(0.001)NEHRPR	3	0.64701	1
TRINITY_DN100116_c0_g1_m.187	204	S	PRLI-interacting factor A [Medicago truncatula]	0.997911	0.00951844	47.227	LRS(0.998)PT(0.002)AGGSR	3	0.93675	1
TRINITY_DN100122_c1_g1_m.195	197	S	plant/MHJ24-14 protein [Medicago truncatula]	0.999555	1.51819e-15	66.017	GIVCPVCGDRPLS(1)DPLNESEK	3	-0.19974	1
TRINITY_DN100126_c0_g1_m.201	393	S	PREDICTED: UDP-glucose 6-dehydrogenase 4 [Elaeis guineensis]	0.989274	1.2052e-44	112.58	FDWDHPIHLQPMS(0.989)PT(0.011)AVK	4	-0.36047	6
TRINITY_DN100136_c1_g1_m.223	425	T	PREDICTED: replication factor C subunit 1 isoform X2 [Phoenix dactylifera]	0.777071	0.000722384	42.818	AVLISGSPGIGKS(0.193)T(0.777)S(0.029)AK	4	0.69613	1
TRINITY_DN100136_c1_g1_m.223	96	S	PREDICTED: replication factor C subunit 1 isoform X2 [Phoenix dactylifera]	1	0.000125074	49.188	GDDNIHNEVKQS(1)PAKR	4	0.98818	1
TRINITY_DN100138_c0_g1_m.225	273	S	PREDICTED: protein FREE1 isoform X2 [Elaeis guineensis]	0.917373	8.89479e-52	115.39	S(0.018)T(0.057)S(0.917)FS(0.007)SGR	2	0.11556	3
TRINITY_DN100138_c0_g1_m.225	256	S	PREDICTED: protein FREE1 isoform X2 [Elaeis guineensis]	0.303636	3.04684e-05	64.298	S(0.304)S(0.304)S(0.249)S(0.065)S(0.079)AWGGFDDYGR	3	1.3607	0
TRINITY_DN100138_c0_g1_m.225	257	S	PREDICTED: protein FREE1 isoform X2 [Elaeis guineensis]	0.303636	3.04684e-05	64.298	S(0.304)S(0.304)S(0.249)S(0.065)S(0.079)AWGGFDDYGR	3	1.3607	0
TRINITY_DN100138_c0_g1_m.225	258	S	PREDICTED: protein FREE1 isoform X2 [Elaeis guineensis]	0.886889	1.0069e-253	208.07	S(0.015)S(0.052)S(0.887)S(0.043)S(0.003)AWGGFDDYGR	2	-0.0145	3
TRINITY_DN100150_c0_g1_m.247	386	S	PREDICTED: VHS domain-containing protein At3g16270 [Phoenix dactylifera]	0.999885	4.78479e-43	100.23	VLTLLGGDLHS(1)APGNEDPTDGK	3	0.2198	1
TRINITY_DN100156_c5_g1_m.262	199	T	PREDICTED: ATP-dependent Clp protease proteolytic subunit 3, chloroplastic [Elaeis guineensis]	1	0.00147914	48.899	VMIHQPLGT(1)AGGR	3	-1.1959	1
TRINITY_DN100159_c0_g1_m.264	416	S	PREDICTED: LOW QUALITY PROTEIN: transcription factor GTE4-like [Elaeis guineensis]	0.743977	0.000153778	70.802	S(0.001)DS(0.027)T(0.019)LS(0.744)PFS(0.209)VDLK	2	2.6843	2
TRINITY_DN100159_c0_g1_m.264	195	S	PREDICTED: LOW QUALITY PROTEIN: transcription factor GTE4-like [Elaeis guineensis]	0.920663	0.00227251	42.863	APALS(0.921)ET(0.032)AS(0.046)AAAPT(0.001)PIR	2	-1.1982	1
TRINITY_DN100183_c0_g1_m.298	42	S	PREDICTED: protein transport protein Sec61 subunit beta-like [Lupinus angustifolius]	0.943037	8.51208e-205	184.95	IAS(0.943)GS(0.057)GGGSGGFTGGAGGSNMLR	3	-0.34306	4
TRINITY_DN100183_c0_g1_m.298	44	S	PREDICTED: protein transport protein Sec61 subunit beta-like [Lupinus angustifolius]	0.93279	1.95273e-143	161.51	IAS(0.054)GS(0.933)GGGS(0.013)GGFTGGAGGSNMLR	3	-1.153	5
TRINITY_DN100183_c0_g1_m.298	48	S	PREDICTED: protein transport protein Sec61 subunit beta-like [Lupinus angustifolius]	0.998626	1.54908e-103	137.7	IASGS(0.001)GGGS(0.999)GGFTGGAGGSNMLR	3	-0.45891	4
TRINITY_DN100196_c0_g1_m.318	13	S	PREDICTED: 2-alkenal reductase (NADP(+)-dependent)-like [Elaeis guineensis]	0.999997	0.00365309	67.93	NYVS(1)GFPK	2	-0.38782	2
TRINITY_DN100208_c0_g1_m.344	495	S	PREDICTED: KH domain-containing protein HEN4 [Elaeis guineensis]	0.99598	3.53435e-12	111.63	GFAPSES(0.996)FS(0.004)K	3	-0.14953	5
TRINITY_DN100219_c0_g1_m.366	143	S	PREDICTED: 1,4-dihydroxy-2-naphthoyl-CoA synthase, peroxisomal [Elaeis guineensis]	0.998913	0.0278048	44.349	RS(0.999)PDY(0.001)SK	3	0.0080549	1
TRINITY_DN100242_c0_g1_m.405	66	S	probable thiol methyltransferase 2 isoform X2 [Asparagus officinalis]	0.555761	5.42728e-08	71.376	QLMS(0.062)S(0.556)GS(0.382)ADGWEK	2	-0.18753	1
TRINITY_DN100242_c0_g1_m.405	68	S	probable thiol methyltransferase 2 isoform X2 [Asparagus officinalis]	0.986328	2.42596e-26	117.65	QLMSS(0.014)GS(0.986)ADGWEK	2	0.60392	4
TRINITY_DN100249_c0_g1_m.414	19	S	PREDICTED: zinc protease PQQL-like isoform X1 [Elaeis guineensis]	1	0.00151935	85.676	QGFRS(1)LK	3	0.59179	1
TRINITY_DN100296_c0_g3_m.492	38	S	Sn1-specific diacylglycerol lipase alpha [Morus notabilis]	0.996006	0.00236105	41.513	S(0.001)RDHKEGEDS(0.996)DDGS(0.003)R	3	-0.073163	1
TRINITY_DN100309_c0_g1_m.514	99	S	PREDICTED: digalactosyldiacylglycerol synthase 1, chloroplastic [Phoenix dactylifera]	0.924624	0.0143696	57.885	AY(0.001)S(0.925)S(0.075)PDFSR	2	1.4423	1
TRINITY_DN100327_c0_g1_m.567	373	S	PREDICTED: autophagy-related protein 13a-like isoform X2 [Phoenix dactylifera]	0.996555	0.00126429	86.911	T(0.002)PNFS(0.997)DPT(0.001)R	2	-0.5661	1
TRINITY_DN100327_c0_g1_m.567	575	S	PREDICTED: autophagy-related protein 13a-like isoform X2 [Phoenix dactylifera]	0.49991	0.019478	40.278	S(0.5)RS(0.5)QILDSEK	3	-0.38269	1
TRINITY_DN100327_c0_g1_m.567	241	S	PREDICTED: autophagy-related protein 13a-like isoform X2 [Phoenix dactylifera]	0.820995	0.0298416	50.116	AFPAS(0.821)PS(0.179)EK	2	-0.98004	1
TRINITY_DN100327_c0_g1_m.567	573	S	PREDICTED: autophagy-related protein 13a-like isoform X2 [Phoenix dactylifera]	0.49991	0.019478	40.278	S(0.5)RS(0.5)QILDSEK	3	-0.38269	1
TRINITY_DN100333_c0_g1_m.578	208	S	PREDICTED: chloride intracellular channel protein 6-like [Pyrus x bretschneideri]	0.931753	0.0326155	49.448	S(0.013)T(0.045)S(0.932)LPAS(0.008)S(0.002)K	2	1.9964	1
TRINITY_DN100338_c0_g2_m.584	25	S	PREDICTED: probable pectin methyltransferase QUA2 [Phoenix dactylifera]	0.999987	1.58765e-21	111.01	LSSGSGIGDS(1)FNK	2	0.57962	1
TRINITY_DN100339_c1_g3_m.588	426	T	PREDICTED: calcium sensing receptor, chloroplastic [Elaeis guineensis]	1	0.000506804	65.809	KLLPGT(1)ADN	2	-0.30366	1
TRINITY_DN100352_c2_g1_m.605	467	S	PREDICTED: ras GTPase-activating protein-binding protein 1-like isoform X1 [Phoenix dactylifera]	0.972163	0.0307848	53.491	GS(0.021)RPGS(0.972)PS(0.006)ITSS	2	0.10834	2
TRINITY_DN100360_c4_g4_m.623	126	S	ubiquitin fusion degradation protein 1 homolog [Asparagus officinalis]	1	0.00117289	76.326	DFLDIS(1)NPK	2	1.5209	1
TRINITY_DN100360_c4_g7_m.624	132	S	PREDICTED: DNA topoisomerase 1-like isoform X2 [Musa acuminata subsp. malaccensis]	0.996322	1.61471e-06	51.978	S(0.011)FVAENS(0.989)DDS(0.996)DDKKPLS(0.004)IR	3	-3.3912	2
TRINITY_DN100360_c4_g7_m.624	129	S	PREDICTED: DNA topoisomerase 1-like isoform X2 [Musa acuminata subsp. malaccensis]	0.990272	8.26641e-07	51.978	S(0.001)FVAENS(0.99)DDS(0.009)DDKKPLSIR	4	-0.32669	4
TRINITY_DN100368_c1_g1_m.632	168	S	PREDICTED: protein KAKU4-like isoform X5 [Phoenix dactylifera]	0.672392	0.0339355	54.286	SDDLT(0.327)S(0.672)FK	2	-2.4424	1
TRINITY_DN100369_c0_g1_m.633	425	S	PREDICTED: protein RRC1-like isoform X2 [Nelumbo nucifera]	0.999981	2.21238e-262	211.33	WVPPPLPTAQS(1)PEHVK	3	0.29072	17
TRINITY_DN100370_c1_g1_m.636	1728	S	PREDICTED: dentin sialophosphoprotein [Oryza sativa Japonica Group]	0.994502	1.33337e-21	78.758	RKDGEEAGS(0.995)DDPS(0.005)STAPPSMK	4	0.67612	1
TRINITY_DN100371_c0_g1_m.637	124	S	PREDICTED: serine/arginine-rich splicing factor RS31 isoform X2 [Capsicum annuum]	0.999995	2.64188e-19	99.663	S(1)PDYDHFNGPSYGR	2	-0.30763	4
TRINITY_DN100371_c0_g1_m.637	90	S	PREDICTED: serine/arginine-rich splicing factor RS31 isoform X2 [Capsicum annuum]	1	1.16261e-18	102.39	GDRFDS(1)PRR	2	0.18306	15
TRINITY_DN100371_c0_g1_m.637	115	S	PREDICTED: serine/arginine-rich splicing factor RS31 isoform X2 [Capsicum annuum]	0.951607	0.000159752	96.334	S(0.048)RPS(0.952)PDY(0.001)GR	3	-0.40708	9
TRINITY_DN100371_c0_g1_m.637	105	S	PREDICTED: serine/arginine-rich splicing factor RS31 isoform X2 [Capsicum annuum]	1	1.37043e-22	110.74	GDPYHRS(1)VS(1)PIYR	4	0.36744	28
TRINITY_DN100371_c0_g1_m.637	107	S	PREDICTED: serine/arginine-rich splicing factor RS31 isoform X2 [Capsicum annuum]	1	1.37043e-22	118.33	GDPYHRS(1)VS(1)PIYR	4	0.36744	30
TRINITY_DN100378_c0_g1_m.648	49	T	NO EXINE FORMATION 1 family protein [Populus trichocarpa]	0.320223	1.63313e-07	65.833	SSPLRPS(0.002)PS(0.086)S(0.32)T(0.32)S(0.24)S(0.018)S(0.006)S(0.007)VSR	3	0.28082	0
TRINITY_DN100378_c0_g1_m.648	45	S	NO EXINE FORMATION 1 family protein [Populus trichocarpa]	0.486986	1.0712e-26	98.3	SSPLRPS(0.487)PS(0.487)S(0.02)T(0.005)S(0.001)SSSVSR	2	-0.010902	0
TRINITY_DN100378_c0_g1_m.648	48	S	NO EXINE FORMATION 1 family protein [Populus trichocarpa]	0.320223	1.63313e-07	65.833	SSPLRPS(0.002)PS(0.086)S(0.32)T(0.32)S(0.24)S(0.018)S(0.006)S(0.007)VSR	3	0.28082	0
TRINITY_DN100378_c0_g1_m.648	47	S	NO EXINE FORMATION 1 family protein [Populus trichocarpa]	0.772151	5.65443e-35	104.67	SSPLRPS(0.178)PS(0.772)S(0.042)T(0.002)S(0.003)S(0.001)S(0.001)SVSR	3	0.26049	3
TRINITY_DN100388_c0_g1_m.679	834	S	PREDICTED: intron-binding protein aquarius [Elaeis guineensis]	1	8.46758e-32	141.06	IIS(1)PIHNSEEK	3	0.12688	15
TRINITY_DN100389_c0_g1_m.680	306	S	PREDICTED: J domain-containing protein required for chloroplast accumulation response 1 isoform X1 [Elaeis guineensis]	1	0.0125453	41.242	KFNQEGS(1)PK	3	0.39342	1
TRINITY_DN100390_c0_g1_m.686	49	S	PREDICTED: probable serine/threonine-protein kinase PBL1 [Elaeis guineensis]	0.998061	0.00134845	53.168	GPSLQS(0.002)APPS(0.998)FR	3	-0.38643	1
TRINITY_DN100390_c0_g1_m.686	118	S	PREDICTED: probable serine/threonine-protein kinase PBL1 [Elaeis guineensis]	0.999999	1.93974e-05	82.601	FSNPVPLPLPS(1)PR	2	1.1632	3
TRINITY_DN100390_c0_g1_m.686	45	S	PREDICTED: probable serine/threonine-protein kinase PBL1 [Elaeis guineensis]	0.994245	0.00382982	47.345	GPS(0.001)LQS(0.994)APPS(0.004)FR	3	1.1663	1
TRINITY_DN100394_c0_g1_m.692	66	S	PREDICTED: protein MEI2-like 4 isoform X1 [Phoenix dactylifera]	0.748611	0.00104045	88.83	SFS(0.002)S(0.249)S(0.749)PLEK	2	1.154	2
TRINITY_DN100398_c1_g6_m.698	19	S	PREDICTED: peptide methionine sulfoxide reductase B5-like isoform X1 [Juglans regia]	1	0.0211534	54.023	AILS(1)PEQFR	2	0.18593	1
TRINITY_DN100407_c0_g1_m.708	194	S	nodulin homeobox isoform X5 [Ananas comosus]	0.999948	3.09109e-98	131.97	APSEGENTYDS(1)AGEEPHTSVIIR	3	-1.037	2
TRINITY_DN100410_c2_g8_m.713	47	S	PREDICTED: transcription elongation factor TFIIS-like [Elaeis guineensis]	0.946344	0.000402417	60.332	KDESGS(0.004)VGS(0.049)VS(0.946)FEK	3	-0.23541	1
TRINITY_DN100413_c4_g2_m.722	247	S	PREDICTED: GATA transcription factor 26-like isoform X3 [Musa acuminata subsp. malaccensis]	0.698883	0.00055062	57.034	S(0.301)AS(0.699)FPVISESK	3	0.56647	1
TRINITY_DN100453_c2_g19_m.779	81	S	PREDICTED: protein phosphatase inhibitor 2 [Elaeis guineensis]	0.53455	5.97699e-06	57.484	S(0.535)GS(0.465)LVLDDEEEGGGGKR	3	-1.1252	1
TRINITY_DN100471_c1_g1_m.808	81	S	PREDICTED: protease 2 [Phoenix dactylifera]	0.595567	2.69018e-07	73.057	DDS(0.596)RS(0.404)NPEVLSYLK	3	0.75352	2
TRINITY_DN100471_c1_g1_m.808	83	S	PREDICTED: protease 2 [Phoenix dactylifera]	0.499999	6.51986e-06	67.645	DDS(0.5)RS(0.5)NPEVLSYLK	3	0.4399	1
TRINITY_DN100493_c0_g1_m.855	84	S	PREDICTED: serine/threonine-protein kinase ATM-like isoform X2 [Malus domestica]	0.504088	2.00258e-05	77.746	YPT(0.089)YS(0.504)S(0.407)GHEASTK	3	1.3037	2
TRINITY_DN100493_c0_g1_m.855	191	S	PREDICTED: serine/threonine-protein kinase ATM-like isoform X2 [Malus domestica]	1	1.45811e-48	124.25	RNDHKDES(1)NPENALGK	3	-1.3724	2
TRINITY_DN100493_c0_g1_m.855	85	S	PREDICTED: serine/threonine-protein kinase ATM-like isoform X2 [Malus domestica]	0.849497	4.0836e-13	95.57	YPT(0.017)YS(0.133)S(0.849)GHEASTK	3	0.60012	6
TRINITY_DN100493_c0_g1_m.855	63	S	PREDICTED: serine/threonine-protein kinase ATM-like isoform X2 [Malus domestica]	0.999664	2.24769e-13	71.882	LADS(1)DVS(0.999)ENDS(0.001)ESSQHFHVK	4	0.32004	2
TRINITY_DN100493_c0_g1_m.855	66	S	PREDICTED: serine/threonine-protein kinase ATM-like isoform X2 [Malus domestica]	0.999214	1.16729e-13	71.882	LADS(1)DVS(0.999)ENDS(0.001)ESSQHFHVK	4	0.32004	4
TRINITY_DN100493_c0_g1_m.855	239	S	PREDICTED: serine/threonine-protein kinase ATM-like isoform X2 [Malus domestica]	0.999995	1.60071e-39	120.56	GKRGS(1)DEILSDTVEK	4	-0.80304	3
TRINITY_DN100500_c0_g1_m.867	225	S	PREDICTED: protein SUPPRESSOR OF GENE SILENCING 3 homolog [Vigna angularis]	0.862506	1.50459e-45	133.52	AGS(0.863)PS(0.137)RKEHIDDLR	2	0.11566	2
TRINITY_DN100500_c0_g1_m.867	245	S	PREDICTED: protein SUPPRESSOR OF GENE SILENCING 3 homolog [Vigna angularis]	0.999998	2.04552e-37	142.45	LGS(1)EGYDDLPARR	2	0.40013	9
TRINITY_DN100500_c0_g1_m.867	227	S	PREDICTED: protein SUPPRESSOR OF GENE SILENCING 3 homolog [Vigna angularis]	0.581402	4.40603e-06	67.685	AGS(0.419)PS(0.581)RKEHIDDLR	4	0.89332	3
TRINITY_DN100512_c0_g12_m.890	100	S	PREDICTED: 17.3 kDa class I heat shock protein-like [Nelumbo nucifera]	0.990716	0.000845454	54.768	KPEVKS(0.991)IEIS(0.009)GE	3	0.77413	1
TRINITY_DN100516_c5_g1_m.907	66	S	fructose-bisphosphate aldolase, chloroplastic [Asparagus officinalis]	0.999752	4.30169e-07	69.331	GILAMDES(1)NATCGK	3	1.6072	2
TRINITY_DN100516_c5_g1_m.907	76	S	fructose-bisphosphate aldolase, chloroplastic [Asparagus officinalis]	0.99868	0.0073291	53.255	LAS(0.999)IGLENT(0.001)EANR	2	-0.1878	2
TRINITY_DN100516_c7_g1_m.909	84	T	PREDICTED: RNA-binding protein 1-like [Nelumbo nucifera]	0.448344	0.0212003	51.872	T(0.448)T(0.083)S(0.437)S(0.031)EFLR	2	-0.92398	0
TRINITY_DN100516_c7_g5_m.911	53	T	serine/arginine-rich splicing factor SR45a-like [Asparagus officinalis]	0.994876	0.000724438	56.424	Y(0.001)T(0.089)S(0.089)RS(0.825)IT(0.995)PPAQR	3	-2.5284	2
TRINITY_DN100516_c7_g5_m.911	51	S	serine/arginine-rich splicing factor SR45a-like [Asparagus officinalis]	0.82538	0.000724438	56.424	Y(0.001)T(0.089)S(0.089)RS(0.825)IT(0.995)PPAQR	3	-2.5284	1
TRINITY_DN100531_c0_g1_m.931	24	S	PREDICTED: embryogenesis-associated protein EMB8 [Phoenix dactylifera]	0.49966	0.00515857	43.042	S(0.5)S(0.5)PLRPPLSSTSR	3	0.15108	0
TRINITY_DN100531_c0_g1_m.931	23	S	PREDICTED: embryogenesis-associated protein EMB8 [Phoenix dactylifera]	0.49966	0.00515857	43.042	S(0.5)S(0.5)PLRPPLSSTSR	3	0.15108	0
TRINITY_DN100535_c0_g2_m.936	211	T	PREDICTED: polyadenylate-binding protein 2-like isoform X1 [Nelumbo nucifera]	0.777835	5.03232e-27	103.73	ENT(0.778)S(0.222)NIATFNNVFVK	3	0.71062	1
TRINITY_DN100541_c0_g1_m.953	558	S	PREDICTED: heat shock 70 kDa protein 14-like [Phoenix dactylifera]	1	8.15994e-36	90.836	STAYDAGVENDKQES(1)EEKPVK	5	-0.6064	2
TRINITY_DN100541_c0_g1_m.953	410	S	PREDICTED: heat shock 70 kDa protein 14-like [Phoenix dactylifera]	0.98176	1.3861e-186	179	GS(0.004)S(0.015)NDS(0.982)QNEAADAQQSVVVFPK	4	-0.54396	8
TRINITY_DN100548_c0_g1_m.966	633	S	PREDICTED: phospholipase D zeta 1-like [Phoenix dactylifera]	0.492152	9.50602e-17	75.524	S(0.492)S(0.492)Y(0.016)QDLPLLLPQEPDGLDK	3	1.0264	0
TRINITY_DN100548_c0_g1_m.966	634	S	PREDICTED: phospholipase D zeta 1-like [Phoenix dactylifera]	0.492152	9.50602e-17	75.524	S(0.492)S(0.492)Y(0.016)QDLPLLLPQEPDGLDK	3	1.0264	0
TRINITY_DN100565_c3_g1_m.994	131	S	PREDICTED: probable E3 ubiquitin-protein ligase RHB1A [Phoenix dactylifera]	0.997376	7.10195e-08	95.236	SVSDFVS(0.003)NS(0.997)PK	2	0.64414	4
TRINITY_DN100567_c2_g2_m.998	145	T	heat-inducible transcription repressor [Arabidopsis thaliana]	0.333314	0.000194786	61.276	NS(0.333)S(0.333)GT(0.333)DQYAVLVSCR	3	-0.85925	0
TRINITY_DN100567_c2_g2_m.998	142	S	heat-inducible transcription repressor [Arabidopsis thaliana]	0.333314	0.000194786	61.276	NS(0.333)S(0.333)GT(0.333)DQYAVLVSCR	3	-0.85925	0
TRINITY_DN100567_c2_g2_m.998	143	S	heat-inducible transcription repressor [Arabidopsis thaliana]	0.814651	0.000194786	61.276	NS(0.09)S(0.815)GT(0.09)DQY(0.005)AVLVSCR	2	0.53664	1
TRINITY_DN100567_c2_g3_m.999	408	S	plant/MEB5-like protein [Medicago truncatula]	0.981466	0.000926753	89.805	SYS(0.981)MS(0.018)S(0.001)LPK	2	0.2331	4
TRINITY_DN100567_c2_g3_m.999	369	S	plant/MEB5-like protein [Medicago truncatula]	0.757394	5.42074e-27	79.784	T(0.239)LS(0.757)PPQS(0.004)LLPPLGQDQTAASHR	3	0.48595	1
TRINITY_DN100581_c2_g1_m.1041	1147	S	PREDICTED: 1-phosphatidylinositol-3-phosphate 5-kinase FAB1B isoform X1 [Elaeis guineensis]	0.99469	0.0158098	46.797	QLIFQS(0.995)Y(0.005)IWDQR	2	1.9146	1
TRINITY_DN100585_c1_g1_m.1061	2	S	PREDICTED: 14-3-3-like protein [Elaeis guineensis]	0.99991	3.74414e-34	116.6	S(1)PVESSREDNVYLAK	3	-0.46921	11
TRINITY_DN100616_c1_g1_m.1117	52	S	PREDICTED: adenosylhomocysteinase-like [Phoenix dactylifera]	1	0.00191834	52.966	VKDMS(1)QADFGR	3	0.61365	2
TRINITY_DN100661_c4_g1_m.1208	215	S	PREDICTED: trihelix transcription factor ASR3 isoform X1 [Vitis vinifera]	0.873165	8.617e-60	115.01	KLELVQEEES(0.873)T(0.127)PEATGPSK	3	2.2605	2
TRINITY_DN100661_c4_g1_m.1208	216	T	PREDICTED: trihelix transcription factor ASR3 isoform X1 [Vitis vinifera]	0.941634	7.01648e-23	80.786	KLELVQEEES(0.057)T(0.942)PEAT(0.001)GPSK	4	0.74813	4
TRINITY_DN100668_c2_g2_m.1215	269	T	PREDICTED: mRNA-capping enzyme [Musa acuminata subsp. malaccensis]	1	0.0021481	66.393	LVCPPT(1)PDWK	2	-0.36218	1
TRINITY_DN100669_c0_g1_m.1219	1032	S	PREDICTED: phosphatidylinositol 4-kinase beta 1-like isoform X1 [Elaeis guineensis]	0.954412	6.42837e-08	86.488	RVPS(0.954)T(0.046)IAIEEVK	3	-0.046462	3
TRINITY_DN100669_c0_g1_m.1219	768	S	PREDICTED: phosphatidylinositol 4-kinase beta 1-like isoform X1 [Elaeis guineensis]	1	0.00659707	52.576	EQLRPGS(1)PR	3	1.3282	2
TRINITY_DN100689_c3_g3_m.1267	22	T	elongation factor 1-alpha [Ananas comosus]	0.711671	0.000943615	68.108	S(0.271)T(0.712)T(0.016)T(0.002)GHLIYK	2	-0.5641	1
TRINITY_DN100689_c3_g3_m.1267	21	S	elongation factor 1-alpha [Ananas comosus]	0.425505	0.000943615	65.842	S(0.426)T(0.426)T(0.074)T(0.074)GHLIYK	3	1.8432	0
TRINITY_DN100689_c3_g3_m.1267	24	T	elongation factor 1-alpha [Ananas comosus]	0.252118	0.0122352	43.68	S(0.248)T(0.248)T(0.252)T(0.252)GHLIYK	3	0.258	0
TRINITY_DN100689_c3_g3_m.1267	23	T	elongation factor 1-alpha [Ananas comosus]	0.252118	0.0122352	43.68	S(0.248)T(0.248)T(0.252)T(0.252)GHLIYK	3	0.258	0
TRINITY_DN100696_c1_g5_m.1280	404	S	PREDICTED: polypyrimidine tract-binding protein homolog 3 isoform X2 [Vitis vinifera]	0.999054	0.000608016	95.477	IS(0.999)FS(0.001)QLQSI	2	0.39031	1
TRINITY_DN100699_c0_g1_m.1283	584	S	PREDICTED: ubiquitin carboxyl-terminal hydrolase 14 [Musa acuminata subsp. malaccensis]	1	3.326e-24	126.63	GIQS(1)GEELLPEK	2	0.27268	4
TRINITY_DN100705_c1_g1_m.1291	71	S	PREDICTED: protein indeterminate-domain 5, chloroplastic [Elaeis guineensis]	1	1.34298e-102	130.27	NLPGNPNPDAEVIALS(1)PK	2	1.7729	5
TRINITY_DN100711_c0_g2_m.1302	562	S	PREDICTED: heat shock 70 kDa protein 8 [Elaeis guineensis]	0.5	4.23328e-13	92.939	MYGS(0.5)T(0.5)MDLATIPK	3	-1.0063	1
TRINITY_DN100711_c0_g2_m.1302	563	T	PREDICTED: heat shock 70 kDa protein 8 [Elaeis guineensis]	0.5	4.23328e-13	92.939	MYGS(0.5)T(0.5)MDLATIPK	3	-1.0063	1
TRINITY_DN100711_c0_g2_m.1302	216	S	PREDICTED: heat shock 70 kDa protein 8 [Elaeis guineensis]	0.641128	5.66983e-124	128.86	LMPEPTAVALLYAQQQQQS(0.641)MHENMGS(0.359)GIEK	5	0.12273	3
TRINITY_DN100711_c0_g2_m.1302	223	S	PREDICTED: heat shock 70 kDa protein 8 [Elaeis guineensis]	0.997778	2.92697e-191	163	LMPEPTAVALLYAQQQQQS(0.002)MHENMGS(0.998)GIEK	4	-0.20711	17
TRINITY_DN100714_c2_g1_m.1308	273	S	PREDICTED: zinc-binding alcohol dehydrogenase domain-containing protein 2 isoform X2 [Musa acuminata subsp. malaccensis]	0.977556	0.0121949	59.155	S(0.978)FT(0.022)Y(0.001)IPPSK	2	2.8477	1
TRINITY_DN100722_c2_g1_m.1328	387	T	PREDICTED: eukaryotic translation initiation factor 4B2-like [Nelumbo nucifera]	0.998864	1.51244e-14	118.21	S(0.001)VT(0.999)DDEKILEK	3	-0.68693	2
TRINITY_DN100722_c2_g1_m.1328	463	S	PREDICTED: eukaryotic translation initiation factor 4B2-like [Nelumbo nucifera]	0.900462	0.00276	48.423	GS(0.001)IDARPGS(0.9)GS(0.098)GR	3	1.0879	1
TRINITY_DN100722_c2_g1_m.1328	332	S	PREDICTED: eukaryotic translation initiation factor 4B2-like [Nelumbo nucifera]	0.997643	7.50532e-101	127.15	PVS(0.998)PIS(0.002)QMPGEGGGTK	3	-0.18495	33
TRINITY_DN100722_c2_g1_m.1328	497	S	PREDICTED: eukaryotic translation initiation factor 4B2-like [Nelumbo nucifera]	1	0.000580247	53.981	NIEFMERPRS(1)R	3	-0.088366	3
TRINITY_DN100722_c2_g1_m.1328	222	S	PREDICTED: eukaryotic translation initiation factor 4B2-like [Nelumbo nucifera]	0.988877	0.000713286	92.781	NT(0.011)S(0.989)FGSGFR	2	-0.81899	1
TRINITY_DN100725_c0_g1_m.1335	190	S	PREDICTED: nucleolin isoform X2 [Elaeis guineensis]	1	1.51559e-07	77.031	NQKGS(1)QIFVGGLDK	3	1.3509	1
TRINITY_DN100725_c0_g1_m.1335	459	S	PREDICTED: nucleolin isoform X2 [Elaeis guineensis]	1	0.00224173	50.077	QGS(1)IQEAGGIVK	3	0.52561	1
TRINITY_DN100739_c1_g1_m.1352	553	S	PREDICTED: ATP-dependent RNA helicase-like protein DB10 isoform X1 [Phoenix dactylifera]	1	2.04741e-71	146.97	KEISVDHHHGGQS(1)PPPR	5	0.32442	22
TRINITY_DN100739_c1_g1_m.1352	562	T	PREDICTED: ATP-dependent RNA helicase-like protein DB10 isoform X1 [Phoenix dactylifera]	0.431705	0.00100575	53.188	ET(0.432)S(0.432)S(0.137)DRHY(0.018)CS(0.982)PPPPR	3	0.3446	0
TRINITY_DN100739_c1_g1_m.1352	563	S	PREDICTED: ATP-dependent RNA helicase-like protein DB10 isoform X1 [Phoenix dactylifera]	0.431705	0.00100575	53.188	ET(0.432)S(0.432)S(0.137)DRHY(0.018)CS(0.982)PPPPR	3	0.3446	0
TRINITY_DN100739_c1_g1_m.1352	570	S	PREDICTED: ATP-dependent RNA helicase-like protein DB10 isoform X1 [Phoenix dactylifera]	0.999516	0.00100575	73.499	HYCS(1)PPPPR	2	1.2569	3
TRINITY_DN100739_c1_g1_m.1352	587	S	PREDICTED: ATP-dependent RNA helicase-like protein DB10 isoform X1 [Phoenix dactylifera]	1	2.74488e-11	90.385	ETSIDCHRGPS(1)PPK	4	-0.24837	2
TRINITY_DN100742_c0_g1_m.1360	851	S	PREDICTED: serine/threonine-protein phosphatase BSL1 homolog [Musa acuminata subsp. malaccensis]	0.397819	2.97816e-07	63.225	LIHPLPPPLQS(0.204)PES(0.398)S(0.398)PER	3	0.79011	0
TRINITY_DN100742_c0_g1_m.1360	872	T	PREDICTED: serine/threonine-protein phosphatase BSL1 homolog [Musa acuminata subsp. malaccensis]	0.953005	6.63562e-27	85.777	VLEDTWMQELNT(0.004)QRPPT(0.953)PT(0.043)R	3	-0.4672	1
TRINITY_DN100742_c0_g1_m.1360	500	S	PREDICTED: serine/threonine-protein phosphatase BSL1 homolog [Musa acuminata subsp. malaccensis]	0.999987	0.000960821	69.188	QLS(1)LDHFENESR	2	-0.26968	2
TRINITY_DN100742_c0_g1_m.1360	531	S	PREDICTED: serine/threonine-protein phosphatase BSL1 homolog [Musa acuminata subsp. malaccensis]	1	0.000137247	72.29	QKS(1)PQGLHK	2	-1.4172	5
TRINITY_DN100742_c0_g1_m.1360	852	S	PREDICTED: serine/threonine-protein phosphatase BSL1 homolog [Musa acuminata subsp. malaccensis]	0.397819	2.97816e-07	63.225	LIHPLPPPLQS(0.204)PES(0.398)S(0.398)PER	3	0.79011	0
TRINITY_DN100754_c0_g2_m.1384	96	S	rubredoxin family protein [Arabidopsis thaliana]	1	3.28867e-74	138.77	S(1)GGGVVITAVDSGGNAAK	2	-0.087818	3
TRINITY_DN100763_c0_g1_m.1391	268	S	PREDICTED: LOW QUALITY PROTEIN: alpha-1,4 glucan phosphorylase L isozyme, chloroplastic/amyloplastic[Phoenix dactylifera]	1	0.0126809	53.237	VVLGS(1)DGRK	2	-0.025159	1
TRINITY_DN100773_c4_g1_m.1418	523	S	PREDICTED: BTB/POZ domain-containing protein At1g30440-like [Phoenix dactylifera]	0.991532	1.74269e-07	51.811	S(0.008)GLVAPS(0.992)EGGGGGGWATAVR	3	-0.38797	1
TRINITY_DN100773_c4_g1_m.1418	600	S	PREDICTED: BTB/POZ domain-containing protein At1g30440-like [Phoenix dactylifera]	0.728258	2.69537e-10	64.845	VKPQICSTQEDS(0.266)VS(0.728)EHQS(0.006)R	3	-0.92097	1
TRINITY_DN100775_c1_g2_m.1423	42	S	PREDICTED: putative clathrin assembly protein At5g35200 [Nelumbo nucifera]	1	1.87972e-18	70.718	KAPEEQDAPPPS(1)PPPPKPEPEK	5	0.38675	5
TRINITY_DN100809_c0_g1_m.1477	667	S	PREDICTED: mucin-19-like isoform X1 [Gossypium arboreum]	0.841783	1.09337e-69	134.47	AS(0.153)S(0.842)PGVS(0.005)DKHDHGDLEGK	3	-1.1369	2
TRINITY_DN100809_c0_g1_m.1477	646	S	PREDICTED: mucin-19-like isoform X1 [Gossypium arboreum]	1	0.00417968	52.576	LPNPNHS(1)PLR	2	0.21633	4
TRINITY_DN100809_c0_g1_m.1477	666	S	PREDICTED: mucin-19-like isoform X1 [Gossypium arboreum]	0.499958	1.09337e-69	134.47	AS(0.5)S(0.5)PGVSDKHDHGDLEGK	4	-0.26605	1
TRINITY_DN100835_c0_g1_m.1521	793	T	LOW QUALITY PROTEIN: protein CROWDED NUCLEI 4-like [Asparagus officinalis]	0.998418	0.00658164	79.659	IS(0.001)LT(0.998)DS(0.001)LK	2	-0.01325	1
TRINITY_DN100835_c0_g1_m.1521	768	S	LOW QUALITY PROTEIN: protein CROWDED NUCLEI 4-like [Asparagus officinalis]	0.748288	0.00139337	72.731	VNIGNLS(0.748)S(0.252)R	2	0.40111	1
TRINITY_DN100836_c0_g1_m.1522	642	S	PREDICTED: ENHANCER OF AG-4 protein 2-like [Phoenix dactylifera]	0.956973	0.000205543	68.283	S(0.043)LAPS(0.957)PCNIDDK	3	-1.0943	1
TRINITY_DN100836_c0_g1_m.1522	442	S	PREDICTED: ENHANCER OF AG-4 protein 2-like [Phoenix dactylifera]	0.956117	0.00118609	77.185	S(0.024)ELS(0.956)PFT(0.019)S(0.001)NK	2	-0.2278	2
TRINITY_DN100843_c0_g2_m.1535	1351	S	PREDICTED: rRNA biogenesis protein RRP5 [Phoenix dactylifera]	0.9157	5.34139e-18	81.144	ASLTDS(0.042)S(0.042)ELS(0.916)GEKDLSSK	3	1.9282	1
TRINITY_DN100848_c1_g1_m.1545	1022	S	PREDICTED: calmodulin-binding transcription activator 4 isoform X1 [Elaeis guineensis]	1	3.70937e-07	111.52	VLSMVES(1)PR	2	0.046727	5
TRINITY_DN100860_c0_g1_m.1563	409	S	AT-rich interactive domain-containing protein 1-like [Asparagus officinalis]	0.984053	8.09177e-34	85.376	VLS(0.001)GT(0.015)IDS(0.984)EDDEGNDKAYDLR	3	0.23567	1
TRINITY_DN100881_c3_g2_m.1606	443	S	PREDICTED: zinc finger CCCH domain-containing protein 53-like isoform X1 [Glycine max]	0.998338	8.75137e-09	80.236	AEHNLPDNPFAS(0.998)PT(0.002)K	3	0.013808	1
TRINITY_DN100881_c4_g3_m.1609	796	S	PREDICTED: L-arabinokinase-like isoform X1 [Phoenix dactylifera]	0.998904	0.0019315	51.089	EAS(0.999)LEY(0.001)LCNLSTHR	3	-0.98212	1
TRINITY_DN100881_c4_g3_m.1609	7	S	PREDICTED: L-arabinokinase-like isoform X1 [Phoenix dactylifera]	1	0.000661872	58.817	VAHRIS(1)ADGDR	2	0.9714	2
TRINITY_DN100882_c0_g1_m.1611	384	S	PREDICTED: pyrophosphate--fructose 6-phosphate 1-phosphotransferase subunit alpha [Phoenix dactylifera]	0.990027	9.42671e-110	144.55	KQLLLHPES(0.99)DDS(0.01)AQLSQIETEK	4	1.1328	2
TRINITY_DN100882_c0_g1_m.1611	86	S	PREDICTED: pyrophosphate--fructose 6-phosphate 1-phosphotransferase subunit alpha [Phoenix dactylifera]	0.996428	3.11241e-05	65.423	VPNAQIIT(0.004)EHPS(0.996)IR	3	1.4473	1
TRINITY_DN100885_c2_g3_m.1615	246	S	PREDICTED: 14-3-3-like protein D [Elaeis guineensis]	0.868981	2.39868e-49	96.068	DNLTLWTSDIPEDGGDES(0.869)MKDGS(0.102)T(0.029)R	3	0.14084	3
TRINITY_DN100885_c2_g3_m.1615	251	S	PREDICTED: 14-3-3-like protein D [Elaeis guineensis]	0.556148	7.72862e-06	42.314	DNLTLWTSDIPEDGGDES(0.222)MKDGS(0.556)T(0.222)R	3	1.8349	1
TRINITY_DN100885_c2_g3_m.1615	167	S	PREDICTED: 14-3-3-like protein D [Elaeis guineensis]	0.991915	7.68498e-174	182.4	AYQTASSTAEADLS(0.992)PT(0.008)HPIR	3	0.18854	3
TRINITY_DN100888_c0_g1_m.1619	80	S	TPR repeat protein [Medicago truncatula]	0.863292	1.08304e-110	147.03	T(0.106)RS(0.863)EGNIKDLLS(0.008)S(0.009)CS(0.012)DDS(0.001)QSHR	3	-0.72056	3
TRINITY_DN100888_c0_g1_m.1619	78	T	TPR repeat protein [Medicago truncatula]	0.5	1.08304e-110	147.03	T(0.5)RS(0.5)EGNIKDLLSSCSDDSQSHR	4	0.39252	2
TRINITY_DN100901_c1_g11_m.1636	50	S	LOW QUALITY PROTEIN: protein indeterminate-domain 2-like [Asparagus officinalis]	1	4.70745e-44	112.85	NLPGMPDPNAEVIALS(1)PK	3	0.59414	3
TRINITY_DN100903_c0_g1_m.1642	526	S	putative NAD kinase 3 [Asparagus officinalis]	1	2.51486e-05	85.45	KIQS(1)FDGPRDL	3	0.61317	8
TRINITY_DN100911_c0_g1_m.1660	77	S	PREDICTED: E3 ubiquitin-protein ligase UPL4 [Elaeis guineensis]	0.999365	1.6961e-75	101.04	GGGDSAYGS(0.001)CES(0.999)DDDLHHHQPPAVCGASR	4	0.80495	1
TRINITY_DN100914_c0_g1_m.1665	164	S	PREDICTED: DEAD-box ATP-dependent RNA helicase 24 [Nelumbo nucifera]	0.999986	7.70985e-68	119.48	AVDAGMLEYDS(1)DDNPIVVDKR	4	0.37258	8
TRINITY_DN100920_c0_g1_m.1679	18	S	PREDICTED: synaptotagmin-5-like isoform X2 [Phoenix dactylifera]	0.964778	0.0104131	77.744	FSMT(0.035)S(0.965)LEK	2	-1.0614	2
TRINITY_DN100927_c0_g1_m.1686	718	S	RNA ligase, putative [Medicago truncatula]	0.999955	2.2989e-18	84.324	RS(1)PQNQVLIGSAGNLVR	3	0.14967	1
TRINITY_DN100950_c0_g1_m.1717	108	T	40S ribosomal protein SA-like [Ananas comosus]	0.565989	1.80514e-14	76.492	HTPGTFTNQLQT(0.566)S(0.407)FS(0.027)EPR	3	1.2861	1
TRINITY_DN100963_c0_g2_m.1739	384	S	DnaJ heat shock amino-terminal domain protein [Medicago truncatula]	1	0.00546443	85.676	VGS(1)FGIK	2	-0.64922	3
TRINITY_DN100963_c0_g2_m.1739	759	S	DnaJ heat shock amino-terminal domain protein [Medicago truncatula]	0.998913	1.18654e-08	90.581	GQVS(0.001)GNS(0.999)GDILDK	2	-0.63797	3
TRINITY_DN100963_c0_g2_m.1739	756	S	DnaJ heat shock amino-terminal domain protein [Medicago truncatula]	0.630077	0.000301701	67.418	GQVS(0.63)GNS(0.37)GDILDK	2	-1.1769	1
TRINITY_DN100971_c0_g1_m.1757	131	T	mannose-specific lectin-like [Ananas comosus]	0.996753	8.55807e-58	121.38	DGNLVLYSKPIFAT(0.997)GT(0.003)NR	3	-0.59365	9
TRINITY_DN100971_c0_g1_m.1757	133	T	mannose-specific lectin-like [Ananas comosus]	0.999985	7.82791e-20	127.83	PIFATGT(1)NR	2	0.10413	11
TRINITY_DN100980_c0_g1_m.1774	277	S	PREDICTED: dentin sialophosphoprotein-like isoform X2 [Phoenix dactylifera]	0.99988	4.06828e-07	70.907	QKS(1)LDVANSSADAK	3	-0.38849	1
TRINITY_DN101001_c0_g1_m.1825	471	T	PREDICTED: uridine kinase-like protein 4 isoform X1 [Phoenix dactylifera]	1	7.14799e-52	139.64	YFGTDESYFGT(1)EDD	2	-0.54624	3
TRINITY_DN101014_c0_g1_m.1846	266	S	PREDICTED: mitochondrial import inner membrane translocase subunit TIM50 [Elaeis guineensis]	1	0.0129711	40.751	DLS(1)KLNRDPAR	3	1.1731	1
TRINITY_DN101015_c0_g1_m.1847	107	S	PREDICTED: calcium-dependent protein kinase 10-like [Musa acuminata subsp. malaccensis]	0.999793	0.00966499	49.223	VPS(1)AGLLAGSVLR	2	-0.45436	1
TRINITY_DN101044_c0_g1_m.1904	704	S	catalytic/pyridoxal phosphate-binding protein [Medicago truncatula]	0.997626	2.04312e-07	68.952	RVS(0.998)FS(0.002)AEDIKPTEK	4	-0.014471	2
TRINITY_DN101044_c0_g1_m.1904	540	S	catalytic/pyridoxal phosphate-binding protein [Medicago truncatula]	0.996967	0.000833062	45.844	GNMGS(0.997)PIPPS(0.003)WFSGK	3	-3.454	2
TRINITY_DN101047_c1_g1_m.1915	169	T	PREDICTED: suppressor of cytokine signaling 7 [Oryza sativa Japonica Group]	0.968195	1.91163e-70	125.39	ADIQDVETNQLLS(0.003)S(0.002)S(0.026)GT(0.968)PK	3	0.6569	1
TRINITY_DN101047_c1_g1_m.1915	58	S	PREDICTED: suppressor of cytokine signaling 7 [Oryza sativa Japonica Group]	1	1.16991e-70	151.95	GWLDS(1)DCEDDYYSVK	3	-0.25097	2
TRINITY_DN101048_c1_g1_m.1917	44	S	PREDICTED: E3 ubiquitin-protein ligase CHFR-like [Setaria italica]	0.974851	2.24206e-06	53.964	DGGKNDEHKDS(0.013)GT(0.013)IS(0.975)PK	3	1.4018	3
TRINITY_DN101050_c0_g1_m.1921	86	S	PREDICTED: histone acetyltransferase KAT6B-like [Nelumbo nucifera]	0.644144	0.0011482	77.279	LQS(0.644)PS(0.356)VTPR	2	0.13246	1
TRINITY_DN101062_c0_g1_m.1946	502	S	DEAD-box ATP-dependent RNA helicase 46 [Ananas comosus]	0.999992	6.8302e-119	167.45	KFGAPDS(1)PNISVDAYR	3	-0.83079	7
TRINITY_DN101068_c0_g1_m.1958	38	S	PREDICTED: sugar transporter ERD6-like 4 [Musa acuminata subsp. malaccensis]	0.982183	0.0221691	90.913	QS(0.018)S(0.982)LMDK	2	0.90924	1
TRINITY_DN101068_c0_g1_m.1958	46	S	PREDICTED: sugar transporter ERD6-like 4 [Musa acuminata subsp. malaccensis]	0.9372	4.99432e-07	108.31	LGS(0.047)S(0.937)AS(0.016)VIR	2	1.3035	2
TRINITY_DN101068_c0_g1_m.1958	26	S	PREDICTED: sugar transporter ERD6-like 4 [Musa acuminata subsp. malaccensis]	0.935403	0.000529147	66.784	KPFLHT(0.065)GS(0.935)WYR	3	0.21374	2
TRINITY_DN101072_c0_g1_m.1967	487	S	PREDICTED: DNA-directed RNA polymerase II subunit RPB2 [Musa acuminata subsp. malaccensis]	1	0.00879477	50.452	RLNS(1)PIGR	3	1.2437	1
TRINITY_DN101077_c2_g1_m.1974	850	S	PREDICTED: 26S proteasome non-ATPase regulatory subunit 1 homolog A-like [Musa acuminata subsp. malaccensis]	0.745328	0.00240611	56.527	LPTAVLS(0.055)T(0.2)S(0.745)AK	2	-0.0024579	1
TRINITY_DN101077_c2_g1_m.1974	286	S	PREDICTED: 26S proteasome non-ATPase regulatory subunit 1 homolog A-like [Musa acuminata subsp. malaccensis]	0.999993	1.76199e-21	74.905	NHLYLKPEAASLPDDGS(1)VGMK	4	-1.4268	1
TRINITY_DN101077_c2_g1_m.1974	848	S	PREDICTED: 26S proteasome non-ATPase regulatory subunit 1 homolog A-like [Musa acuminata subsp. malaccensis]	0.949523	0.000833063	69.229	LPTAVLS(0.95)T(0.038)S(0.012)AK	3	-1.4197	1
TRINITY_DN101088_c1_g4_m.1994	25	S	PREDICTED: LOW QUALITY PROTEIN: phosphatidate cytidylyltransferase 1-like [Phoenix dactylifera]	0.5	9.75026e-05	67.326	KRS(0.5)S(0.5)EVPPEVPK	4	0.088464	2
TRINITY_DN101088_c1_g4_m.1994	24	S	PREDICTED: LOW QUALITY PROTEIN: phosphatidate cytidylyltransferase 1-like [Phoenix dactylifera]	0.753107	1.9683e-05	82.59	KRS(0.753)S(0.247)EVPPEVPK	3	0.45449	3
TRINITY_DN101099_c3_g1_m.2014	46	T	PREDICTED: ADP-glucose phosphorylase [Musa acuminata subsp. malaccensis]	0.383675	1.93995e-08	88.561	S(0.29)HS(0.29)PT(0.384)KS(0.036)PNPNPK	4	0.16628	0
TRINITY_DN101099_c3_g1_m.2014	44	S	PREDICTED: ADP-glucose phosphorylase [Musa acuminata subsp. malaccensis]	0.899378	9.08407e-20	107.5	S(0.022)HS(0.899)PT(0.067)KS(0.012)PNPNPK	3	-0.93716	4
TRINITY_DN101099_c3_g1_m.2014	48	S	PREDICTED: ADP-glucose phosphorylase [Musa acuminata subsp. malaccensis]	0.343031	1.93995e-08	88.561	S(0.044)HS(0.27)PT(0.343)KS(0.343)PNPNPK	4	0.72547	0
TRINITY_DN101103_c0_g1_m.2019	154	S	PREDICTED: zinc finger CCCH domain-containing protein 31-like [Phoenix dactylifera]	0.970614	4.87063e-05	73.279	LS(0.017)IRDHES(0.971)DT(0.012)NLR	3	0.11182	1
TRINITY_DN101103_c0_g1_m.2019	40	T	PREDICTED: zinc finger CCCH domain-containing protein 31-like [Phoenix dactylifera]	1	3.76417e-103	158.33	NPVGLPPLSDGPPT(1)PAAK	3	0.014188	6
TRINITY_DN101103_c0_g1_m.2019	78	S	PREDICTED: zinc finger CCCH domain-containing protein 31-like [Phoenix dactylifera]	0.805553	1.47304e-15	79.467	S(0.194)LHS(0.806)GHEAPIAPSIGGR	3	0.54206	1
TRINITY_DN101103_c1_g2_m.2021	103	T	PREDICTED: zinc finger CCCH domain-containing protein 31-like [Phoenix dactylifera]	0.987031	2.07519e-49	111.24	NHLIGPTSLSDGPAT(0.987)PVT(0.013)K	3	1.0718	1
TRINITY_DN101113_c0_g1_m.2042	748	S	PREDICTED: DEAD-box ATP-dependent RNA helicase 3, chloroplastic-like [Phoenix dactylifera]	1	0.0178959	41.242	ERS(1)FGGACFK	3	1.1955	1
TRINITY_DN101113_c0_g1_m.2042	702	S	PREDICTED: DEAD-box ATP-dependent RNA helicase 3, chloroplastic-like [Phoenix dactylifera]	1	6.456e-15	91.589	DFDS(1)DDEFRR	3	-0.48584	3
TRINITY_DN101113_c0_g1_m.2042	253	T	PREDICTED: DEAD-box ATP-dependent RNA helicase 3, chloroplastic-like [Phoenix dactylifera]	1	0.0246538	42.682	GVDVVVGT(1)PGR	2	-0.58871	1
TRINITY_DN101137_c1_g1_m.2081	124	S	protein yippee-like [Ananas comosus]	0.99954	8.23604e-67	108.5	VSGPDGSHYWASHESHVGGS(1)DAEDA	3	0.40257	2
TRINITY_DN101142_c0_g1_m.2087	430	S	PREDICTED: microtubule-associated protein 70-1 [Elaeis guineensis]	0.553353	1.43306e-05	79.652	S(0.553)MS(0.443)LPS(0.003)PTSAILK	3	0.19725	1
TRINITY_DN101147_c0_g9_m.2098	113	S	PREDICTED: cation cation antiporter isoform X1 [Zea mays]	0.983943	7.69158e-05	62.468	S(0.984)AT(0.016)KVDINHELAAR	3	-0.055974	1
TRINITY_DN101148_c0_g2_m.2101	101	S	PREDICTED: protein OBERON 4-like [Phoenix dactylifera]	0.716303	0.0125497	67.207	TPHVS(0.284)S(0.716)PR	2	0.69171	1
TRINITY_DN101152_c0_g1_m.2111	281	S	PREDICTED: mediator of RNA polymerase II transcription subunit 12-like [Phoenix dactylifera]	0.437949	0.00290968	43.208	DQS(0.438)S(0.438)PS(0.123)LLS(0.001)GSAQK	3	0.071454	0
TRINITY_DN101152_c0_g1_m.2111	282	S	PREDICTED: mediator of RNA polymerase II transcription subunit 12-like [Phoenix dactylifera]	0.437949	0.00290968	43.208	DQS(0.438)S(0.438)PS(0.123)LLS(0.001)GSAQK	3	0.071454	0
TRINITY_DN101156_c1_g1_m.2123	69	S	transmembrane protein [Arabidopsis thaliana]	0.999857	5.95209e-05	78.95	KLS(1)ELGTAIDEK	3	0.72136	1
TRINITY_DN101168_c0_g1_m.2148	1121	S	PREDICTED: pre-mRNA-processing protein 40C isoform X2 [Elaeis guineensis]	0.98972	0.00191834	52.966	SPADAS(0.01)WRS(0.99)PR	3	0.90522	1
TRINITY_DN101168_c0_g1_m.2148	1113	S	PREDICTED: pre-mRNA-processing protein 40C isoform X2 [Elaeis guineensis]	0.999783	0.0191503	40.477	NRS(1)PADASWR	3	2.1464	1
TRINITY_DN101178_c1_g1_m.2167	9	S	PREDICTED: mitochondrial fission protein ELM1 [Phoenix dactylifera]	0.966422	7.07309e-14	62.069	LPES(0.966)PS(0.034)GAVGMPEIFEGGVNVIR	3	-0.64491	1
TRINITY_DN101200_c0_g2_m.2231	400	S	interferon-related developmental regulator 2 [Ananas comosus]	1	0.0319861	43.297	IFRS(1)FGER	3	-0.66751	1
TRINITY_DN101245_c0_g1_m.2312	206	S	PHD finger family protein [Populus trichocarpa]	0.982488	0.0011346	75.143	S(0.016)VS(0.982)FNNS(0.002)NVNPK	2	-2.7463	1
TRINITY_DN101255_c0_g1_m.2333	181	S	PREDICTED: extra-large guanine nucleotide-binding protein 3-like [Phoenix dactylifera]	0.975208	3.47331e-07	65.833	ELYVGGS(0.021)AS(0.975)PQY(0.004)VGVSR	3	0.47195	3
TRINITY_DN101255_c0_g1_m.2333	522	S	PREDICTED: extra-large guanine nucleotide-binding protein 3-like [Phoenix dactylifera]	0.804454	2.98467e-18	82.635	LKES(0.196)GS(0.804)PDQHHIEGGGR	4	0.41737	5
TRINITY_DN101255_c0_g1_m.2333	520	S	PREDICTED: extra-large guanine nucleotide-binding protein 3-like [Phoenix dactylifera]	0.575274	1.77549e-09	69.765	LKES(0.575)GS(0.425)PDQHHIEGGGR	4	0.52762	6
TRINITY_DN101261_c2_g3_m.2347	91	S	PREDICTED: reticulon-like protein B21 [Elaeis guineensis]	1	0.0131623	64.485	S(1)IEIGCK	3	-0.40502	1
TRINITY_DN101271_c0_g2_m.2366	221	S	PREDICTED: probable mannitol dehydrogenase isoform X1 [Musa acuminata subsp. malaccensis]	0.942882	8.24439e-09	104.49	VTVISTS(0.005)S(0.052)S(0.943)K	3	0.44721	2
TRINITY_DN101271_c0_g2_m.2366	32	S	PREDICTED: probable mannitol dehydrogenase isoform X1 [Musa acuminata subsp. malaccensis]	0.99626	3.18632e-28	110.26	DADGGLS(0.004)PFS(0.996)FHVR	2	1.1994	6
TRINITY_DN101271_c0_g2_m.2366	217	S	PREDICTED: probable mannitol dehydrogenase isoform X1 [Musa acuminata subsp. malaccensis]	0.926103	1.76253e-09	90.412	VT(0.001)VIS(0.926)T(0.053)S(0.015)S(0.004)S(0.001)K	2	-0.73078	2
TRINITY_DN101271_c0_g2_m.2366	219	S	PREDICTED: probable mannitol dehydrogenase isoform X1 [Musa acuminata subsp. malaccensis]	0.528298	0.00766728	47.712	VTVIS(0.005)T(0.02)S(0.528)S(0.362)S(0.084)K	3	-0.04107	1
TRINITY_DN101271_c0_g2_m.2366	218	T	PREDICTED: probable mannitol dehydrogenase isoform X1 [Musa acuminata subsp. malaccensis]	0.473514	0.00129847	59.731	VTVIS(0.038)T(0.474)S(0.411)S(0.065)S(0.012)K	3	0.16537	0
TRINITY_DN101271_c0_g2_m.2366	220	S	PREDICTED: probable mannitol dehydrogenase isoform X1 [Musa acuminata subsp. malaccensis]	0.592822	0.0012025	78.809	VTVIS(0.007)T(0.027)S(0.292)S(0.593)S(0.081)K	2	0.74893	1
TRINITY_DN101271_c0_g2_m.2366	29	S	PREDICTED: probable mannitol dehydrogenase isoform X1 [Musa acuminata subsp. malaccensis]	0.999649	1.78002e-10	89.311	DADGGLS(1)PFSFHVR	3	0.64703	1
TRINITY_DN101283_c1_g1_m.2388	988	S	PREDICTED: coatomer subunit alpha-1 [Elaeis guineensis]	0.937979	6.35132e-05	84.734	GWTES(0.012)T(0.05)S(0.938)PNVR	2	-1.3053	2
TRINITY_DN101288_c0_g2_m.2400	295	S	Inactive ubiquitin carboxyl-terminal hydrolase 54 [Morus notabilis]	0.937359	0.00724032	52.247	KLS(0.063)LS(0.937)AER	3	0.92846	1
TRINITY_DN101298_c0_g1_m.2414	136	S	PREDICTED: aspartate-semialdehyde dehydrogenase-like [Phoenix dactylifera]	0.639328	4.48757e-12	96.135	GAFVVDNS(0.361)S(0.639)AFR	3	-0.080102	2
TRINITY_DN101298_c0_g1_m.2414	135	S	PREDICTED: aspartate-semialdehyde dehydrogenase-like [Phoenix dactylifera]	0.5	0.00205094	58.079	GAFVVDNS(0.5)S(0.5)AFR	2	0.57689	1
TRINITY_DN101300_c0_g1_m.2417	760	T	PREDICTED: nuclear pore complex protein NUP98A isoform X1 [Elaeis guineensis]	0.999997	8.08624e-08	69.979	VPFFTDDELAPGT(1)PK	3	1.5811	2
TRINITY_DN101319_c3_g1_m.2451	190	S	binding protein [Arabidopsis lyrata subsp. lyrata]	1	0.0198219	54.772	FLEVGPDS(1)R	2	-1.45	1
TRINITY_DN101336_c1_g1_m.2491	746	S	PREDICTED: LOW QUALITY PROTEIN: proline-rich receptor-like protein kinase PERK14 [Elaeis guineensis]	0.999998	2.29939e-44	131.25	QLQIITQSEKPDS(1)AG	3	1.0579	2
TRINITY_DN101342_c0_g1_m.2501	610	S	probable serine/threonine-protein kinase roco5 isoform X1 [Asparagus officinalis]	0.5	0.000518968	77.644	VS(0.5)S(0.5)GELEYLVK	3	-1.0074	1
TRINITY_DN101342_c0_g1_m.2501	611	S	probable serine/threonine-protein kinase roco5 isoform X1 [Asparagus officinalis]	0.944905	7.27888e-07	87.363	VS(0.055)S(0.945)GELEYLVK	2	1.7663	2
TRINITY_DN101343_c0_g1_m.2503	661	S	PREDICTED: kinesin-like protein KIN-14B [Elaeis guineensis]	0.434094	0.000156811	53.554	SSVGGSPQVS(0.434)S(0.434)PS(0.132)VKR	4	-0.79275	0
TRINITY_DN101343_c0_g1_m.2503	662	S	PREDICTED: kinesin-like protein KIN-14B [Elaeis guineensis]	0.935745	2.311e-20	100.45	SSVGGSPQVS(0.054)S(0.936)PS(0.01)VK	3	0.5472	5
TRINITY_DN101343_c0_g1_m.2503	40	S	PREDICTED: kinesin-like protein KIN-14B [Elaeis guineensis]	0.461661	9.42184e-13	108.36	LS(0.045)LS(0.462)PS(0.462)S(0.032)QSPR	2	-0.11023	0
TRINITY_DN101343_c0_g1_m.2503	36	S	PREDICTED: kinesin-like protein KIN-14B [Elaeis guineensis]	0.99715	4.79804e-08	87.647	KLS(0.997)LS(0.866)PS(0.05)S(0.065)QS(0.022)PR	3	-0.81874	4
TRINITY_DN101343_c0_g1_m.2503	606	S	PREDICTED: kinesin-like protein KIN-14B [Elaeis guineensis]	0.934626	7.20909e-18	97.767	SESGSAGAFS(0.065)S(0.935)PK	3	0.010984	5
TRINITY_DN101343_c0_g1_m.2503	38	S	PREDICTED: kinesin-like protein KIN-14B [Elaeis guineensis]	0.866304	9.42184e-13	108.36	KLS(0.997)LS(0.866)PS(0.05)S(0.065)QS(0.022)PR	3	-0.81874	2
TRINITY_DN101343_c0_g1_m.2503	657	S	PREDICTED: kinesin-like protein KIN-14B [Elaeis guineensis]	0.989154	0.000139598	63.998	S(0.001)S(0.001)VGGS(0.989)PQVS(0.007)S(0.002)PSVK	2	0.89217	2
TRINITY_DN101343_c0_g1_m.2503	834	S	PREDICTED: kinesin-like protein KIN-14B [Elaeis guineensis]	0.958986	3.45929e-38	112.58	S(0.002)NS(0.959)PGRS(0.037)PANYDS(0.002)SGR	2	0.20789	3
TRINITY_DN101343_c0_g1_m.2503	43	S	PREDICTED: kinesin-like protein KIN-14B [Elaeis guineensis]	0.892425	1.12263e-05	83.54	KLSLS(0.004)PS(0.019)S(0.084)QS(0.892)PR	3	-1.5759	3
TRINITY_DN101351_c0_g3_m.2514	267	S	PREDICTED: RNA polymerase II-associated protein 3 isoform X1 [Elaeis guineensis]	0.929525	0.00817475	50.222	S(0.07)KS(0.93)FITESK	3	0.17372	1
TRINITY_DN101367_c0_g1_m.2542	204	T	PREDICTED: enhancer of mRNA-decapping protein 4-like [Phoenix dactylifera]	0.992142	5.11451e-18	83.602	LPGESQPPQLEVT(0.008)PIT(0.992)K	3	-0.25835	1
TRINITY_DN101367_c0_g1_m.2542	851	S	PREDICTED: enhancer of mRNA-decapping protein 4-like [Phoenix dactylifera]	0.970329	8.81827e-38	120.4	HPS(0.97)S(0.03)EPINFVER	3	-0.1674	14
TRINITY_DN101367_c0_g1_m.2542	710	S	PREDICTED: enhancer of mRNA-decapping protein 4-like [Phoenix dactylifera]	0.499794	6.5673e-22	59.426	AVQGVSSAGDQENLLS(0.238)T(0.238)GS(0.5)IDS(0.022)QGHDS(0.001)T(0.001)VER	4	0.56913	0
TRINITY_DN101376_c0_g1_m.2559	120	S	PREDICTED: respiratory burst oxidase homolog protein B-like [Elaeis guineensis]	0.660871	0.0351734	40.857	KS(0.271)S(0.661)S(0.064)LGS(0.002)S(0.001)VIR	2	0.061027	1
TRINITY_DN101377_c0_g1_m.2564	128	S	myb family transcription factor family protein [Populus trichocarpa]	0.9999	0.000646795	58.246	RS(1)PCFDSGGDHLR	3	0.66595	1
TRINITY_DN101377_c0_g1_m.2564	871	S	myb family transcription factor family protein [Populus trichocarpa]	0.990502	0.00545767	55.353	RS(0.991)Y(0.001)GS(0.009)LEK	3	-0.057593	1
TRINITY_DN101377_c0_g1_m.2564	301	S	myb family transcription factor family protein [Populus trichocarpa]	0.96809	0.0018315	69.65	YIFS(0.001)DS(0.031)S(0.968)PK	3	0.64241	2
TRINITY_DN101377_c0_g1_m.2564	300	S	myb family transcription factor family protein [Populus trichocarpa]	0.493477	0.0018315	69.65	YIFS(0.013)DS(0.493)S(0.493)PK	3	0.33737	0
TRINITY_DN101380_c0_g3_m.2570	605	S	PREDICTED: serine/threonine-protein kinase sid1 isoform X1 [Elaeis guineensis]	0.499998	0.000290849	63.29	S(0.5)GS(0.5)VGDCLVNSK	3	-1.2969	1
TRINITY_DN101380_c0_g3_m.2570	607	S	PREDICTED: serine/threonine-protein kinase sid1 isoform X1 [Elaeis guineensis]	0.917367	0.000290849	63.462	S(0.083)GS(0.917)VGDCLVNSK	2	0.64414	2
TRINITY_DN101380_c0_g3_m.2570	340	S	PREDICTED: serine/threonine-protein kinase sid1 isoform X1 [Elaeis guineensis]	0.999481	4.38776e-06	58.938	KMPS(0.999)AEQEALSQSEYQR	3	0.87972	1
TRINITY_DN101399_c0_g1_m.2608	145	S	PREDICTED: la-related protein 1C [Elaeis guineensis]	0.595953	2.79954e-97	135.37	ALSDGSVSAPPVS(0.006)LS(0.035)S(0.209)S(0.596)PS(0.119)S(0.035)K	3	-0.015061	2
TRINITY_DN101419_c5_g2_m.2657	26	S	probable calcium-transporting ATPase 5, plasma membrane-type [Asparagus officinalis]	0.999895	0.000239104	81.278	S(1)AVGTIVLNR	2	-0.27441	1
TRINITY_DN101438_c0_g1_m.2694	152	S	PREDICTED: glucose-6-phosphate isomerase 1, chloroplastic [Elaeis guineensis]	1	0.0114844	50.305	NVALAPNS(1)FLR	2	0.61055	1
TRINITY_DN101438_c0_g1_m.2694	104	S	PREDICTED: glucose-6-phosphate isomerase 1, chloroplastic [Elaeis guineensis]	0.750216	0.00627851	58.781	IGFT(0.25)S(0.75)EFLER	2	0.79357	1
TRINITY_DN101438_c0_g1_m.2694	598	S	PREDICTED: glucose-6-phosphate isomerase 1, chloroplastic [Elaeis guineensis]	1	4.2681e-25	128.74	AIIAEGNCGS(1)PR	3	0.62788	1
TRINITY_DN101440_c1_g2_m.2696	221	S	PREDICTED: BAHD acyltransferase DCR [Musa acuminata subsp. malaccensis]	0.988276	0.00010042	81.128	GEPIS(0.012)AS(0.988)PVHNR	3	0.74707	3
TRINITY_DN101455_c3_g1_m.2731	446	S	PREDICTED: suppressor of mec-8 and unc-52 protein homolog 2 [Elaeis guineensis]	1	4.71349e-43	139.08	EVVDS(1)DDEDDLSK	3	-0.51202	2
TRINITY_DN101476_c0_g1_m.2782	163	S	PREDICTED: RPM1-interacting protein 4 isoform X2 [Phoenix dactylifera]	0.333382	0.000717972	40.533	RS(0.333)S(0.333)S(0.333)DKHGLAPNT(1)PGR	4	-0.14653	0
TRINITY_DN101476_c0_g1_m.2782	174	T	PREDICTED: RPM1-interacting protein 4 isoform X2 [Phoenix dactylifera]	1	9.17035e-12	97.463	HGLAPNT(1)PGR	3	0.81118	10
TRINITY_DN101476_c0_g1_m.2782	165	S	PREDICTED: RPM1-interacting protein 4 isoform X2 [Phoenix dactylifera]	0.575271	9.17035e-12	78.451	RS(0.212)S(0.212)S(0.575)DKHGLAPNT(1)PGR	3	0.60755	1
TRINITY_DN101476_c0_g1_m.2782	164	S	PREDICTED: RPM1-interacting protein 4 isoform X2 [Phoenix dactylifera]	0.664787	0.000461164	45.912	RS(0.283)S(0.665)S(0.066)DKHGLAPNT(0.986)PGR	3	0.61841	1
TRINITY_DN101476_c0_g1_m.2782	80	S	PREDICTED: RPM1-interacting protein 4 isoform X2 [Phoenix dactylifera]	1	0.000480268	57.267	HKS(1)REDVDVNR	2	-1.2809	2
TRINITY_DN101499_c2_g5_m.2836	8	S	PREDICTED: protein AUXIN-REGULATED GENE INVOLVED IN ORGAN SIZE isoform X2 [Dendrobium catenatum]	0.480014	0.000585805	58.712	RS(0.48)S(0.48)FS(0.04)QIHSAEQK	3	-0.81772	0
TRINITY_DN101499_c2_g5_m.2836	9	S	PREDICTED: protein AUXIN-REGULATED GENE INVOLVED IN ORGAN SIZE isoform X2 [Dendrobium catenatum]	0.480014	0.000585805	58.712	RS(0.48)S(0.48)FS(0.04)QIHSAEQK	3	-0.81772	0
TRINITY_DN101512_c0_g1_m.2847	488	T	PREDICTED: peptidyl-prolyl cis-trans isomerase CYP63 isoform X1 [Elaeis guineensis]	0.611118	0.0189885	47.561	RT(0.611)S(0.389)PQWR	2	0.75256	1
TRINITY_DN101512_c0_g1_m.2847	416	S	PREDICTED: peptidyl-prolyl cis-trans isomerase CYP63 isoform X1 [Elaeis guineensis]	1	0.0282129	43.982	EWS(1)PPRR	3	0.12438	1
TRINITY_DN101512_c0_g1_m.2847	255	S	PREDICTED: peptidyl-prolyl cis-trans isomerase CYP63 isoform X1 [Elaeis guineensis]	0.999582	1.87643e-07	75.334	SSKDYAS(1)QEEGEVK	3	1.2767	1
TRINITY_DN101512_c0_g1_m.2847	224	S	PREDICTED: peptidyl-prolyl cis-trans isomerase CYP63 isoform X1 [Elaeis guineensis]	0.995946	0.000118787	62.813	S(0.004)DKKS(0.996)PPADISAK	3	0.99029	1
TRINITY_DN101515_c0_g1_m.2855	137	S	PREDICTED: BAG family molecular chaperone regulator 8, chloroplastic [Phoenix dactylifera]	0.945433	0.00243214	59.77	TPS(0.001)APPS(0.945)PS(0.053)LR	2	0.10237	1
TRINITY_DN101521_c1_g2_m.2867	170	T	PREDICTED: dnaJ homolog subfamily B member 4-like isoform X2 [Musa acuminata subsp. malaccensis]	0.659577	2.5431e-90	108.8	GGVPPPAGGGAGPGGATFFT(0.66)S(0.338)GDGPT(0.002)VFR	3	1.0848	1
TRINITY_DN101524_c0_g4_m.2873	18	S	PREDICTED: splicing factor U2af large subunit B isoform X3 [Dendrobium catenatum]	0.664409	4.45175e-12	78.708	YEGNYQDY(0.001)GVS(0.664)S(0.335)PPPR	3	-0.36546	3
TRINITY_DN101524_c0_g4_m.2873	19	S	PREDICTED: splicing factor U2af large subunit B isoform X3 [Dendrobium catenatum]	0.890802	6.58183e-56	132.14	YEGNYQDYGVS(0.109)S(0.891)PPPR	3	-0.15801	5
TRINITY_DN101530_c0_g1_m.2887	668	S	PREDICTED: WEB family protein At3g02930, chloroplastic [Elaeis guineensis]	0.99946	0.000357596	56.882	VNADHVES(0.999)GELYSNDK	3	0.42055	1
TRINITY_DN101532_c0_g2_m.2889	43	S	PREDICTED: bromodomain-containing protein DDB_G0270170-like [Phoenix dactylifera]	0.908684	3.11931e-41	104.67	KS(0.091)FENLRQES(0.909)DDNNDPEPK	3	0.32939	2
TRINITY_DN101536_c0_g2_m.2898	429	S	PREDICTED: receptor-like kinase TMK4 [Musa acuminata subsp. malaccensis]	0.999999	6.51336e-14	91.317	VQMETYPDS(1)PDVVK	3	-0.43177	1
TRINITY_DN101541_c3_g1_m.2909	9	S	PREDICTED: probable aquaporin PIP1-2 [Elaeis guineensis]	1	6.06837e-14	92.474	EEDVS(1)LGVNKFPER	3	0.06673	2
TRINITY_DN101552_c0_g1_m.2921	8	S	PREDICTED: UDP-glucuronic acid decarboxylase 1-like [Elaeis guineensis]	0.568318	5.6375e-61	119.41	QS(0.568)S(0.431)ANQHQIPTHSPTYPVK	3	0.85866	3
TRINITY_DN101552_c0_g1_m.2921	9	S	PREDICTED: UDP-glucuronic acid decarboxylase 1-like [Elaeis guineensis]	0.813836	5.6375e-61	119.41	QS(0.186)S(0.814)ANQHQIPTHSPTYPVK	3	0.92189	4
TRINITY_DN101557_c1_g1_m.2936	440	S	PREDICTED: interactor of constitutive active ROPs 2, chloroplastic-like [Phoenix dactylifera]	0.924462	5.81797e-52	137.27	T(0.075)GS(0.924)LDS(0.001)DYNSLSGK	2	-1.3043	2
TRINITY_DN101557_c1_g1_m.2936	438	T	PREDICTED: interactor of constitutive active ROPs 2, chloroplastic-like [Phoenix dactylifera]	0.499559	4.08184e-14	93.495	T(0.5)GS(0.5)LDS(0.001)DYNSLSGK	3	0.37994	0
TRINITY_DN101564_c5_g2_m.2950	185	S	R3H and coiled-coil domain-containing protein 1 [Asparagus officinalis]	0.999991	0.00466829	63.073	GRGS(1)FLYR	3	-0.96064	1
TRINITY_DN101604_c1_g1_m.3035	66	T	PREDICTED: protein FORGETTER 1 isoform X1 [Elaeis guineensis]	1	1.42971e-05	76.526	RQT(1)PPAQGIDPTK	3	0.94515	1
TRINITY_DN101612_c0_g1_m.3059	374	S	PREDICTED: calmodulin-binding transcription activator 3-like isoform X2 [Elaeis guineensis]	0.998604	1.5126e-52	139.95	QAS(0.999)LDLS(0.001)NVGGDGLK	2	0.33751	7
TRINITY_DN101612_c0_g1_m.3059	390	S	PREDICTED: calmodulin-binding transcription activator 3-like isoform X2 [Elaeis guineensis]	0.954072	0.0246412	51.162	KY(0.004)DS(0.954)FS(0.042)R	3	0.075031	1
TRINITY_DN101612_c0_g1_m.3059	972	S	PREDICTED: calmodulin-binding transcription activator 3-like isoform X2 [Elaeis guineensis]	1	3.54235e-09	106.35	VKS(1)MVQYPEAR	3	-0.38981	14
TRINITY_DN101615_c1_g4_m.3066	39	S	PREDICTED: universal stress protein PHOS34 [Nelumbo nucifera]	0.847869	2.05365e-05	48.783	LFFSS(0.001)AAAAS(0.848)PNT(0.132)AS(0.019)HR	3	-0.77552	1
TRINITY_DN101626_c2_g11_m.3087	476	S	protein ENHANCED DOWNY MILDEW 2-like isoform X1 [Asparagus officinalis]	0.961421	9.9873e-08	70.783	VPAT(0.039)DS(0.961)DDAMLTGGK	3	0.24195	2
TRINITY_DN101629_c1_g3_m.3103	691	S	PREDICTED: long chain acyl-CoA synthetase 6, peroxisomal-like isoform X1 [Phoenix dactylifera]	0.99562	0.0339968	70.028	S(0.004)FPS(0.996)PLK	2	0.088626	2
TRINITY_DN101633_c1_g1_m.3107	12	S	PREDICTED: trinucleotide repeat-containing gene 18 protein [Oryza sativa Japonica Group]	0.50821	0.0190875	40.516	S(0.508)AS(0.492)FREEFQK	3	0.84891	1
TRINITY_DN101641_c0_g1_m.3119	157	S	20 kDa chaperonin, chloroplastic-like [Ananas comosus]	0.643867	0.00120375	63.682	T(0.356)S(0.644)GGLLLTEAAK	2	-0.30223	1
TRINITY_DN101643_c4_g1_m.3120	174	S	PREDICTED: peptidyl-prolyl cis-trans isomerase FKBP20-2, chloroplastic isoform X1 [Phoenix dactylifera]	0.99978	1.99666e-18	101.05	RIDSTYSQGS(1)PAK	3	-0.15792	3
TRINITY_DN101649_c2_g1_m.3131	124	S	PREDICTED: trihelix transcription factor ASIL2-like [Musa acuminata subsp. malaccensis]	0.999961	0.000293647	47.499	KPPS(1)PPLALPLPSHR	4	0.18212	2
TRINITY_DN101653_c1_g3_m.3139	222	S	PREDICTED: prolyl-tRNA synthetase associated domain-containing protein 1 isoform X1 [Elaeis guineensis]	0.568617	1.07431e-05	48.354	KLNNFQEDDNQS(0.569)RGS(0.431)QK	4	-0.39094	1
TRINITY_DN101667_c11_g2_m.3157	205	T	PREDICTED: CBL-interacting protein kinase 23-like isoform X2 [Musa acuminata subsp. malaccensis]	1	0.00515102	60.102	GDT(1)LEFHK	3	-0.83294	1
TRINITY_DN101688_c1_g2_m.3195	902	S	PREDICTED: eukaryotic translation initiation factor 3 subunit C-like [Elaeis guineensis]	0.957842	0.0285866	42.78	WQDNFLS(0.042)AS(0.958)QGR	2	0.21526	1
TRINITY_DN101716_c0_g1_m.3253	868	S	PREDICTED: exocyst complex component SEC8 [Phoenix dactylifera]	0.998167	0.0066718	85.522	RT(0.001)PS(0.998)VLTK	2	-0.29595	5
TRINITY_DN101718_c0_g1_m.3255	529	S	vacuolar protein-sorting-associated protein 33 homolog isoform X1 [Ananas comosus]	0.990976	2.18073e-57	110.01	GGSTNSSPFDKVPS(0.991)FQS(0.009)NLDR	3	-0.20663	5
TRINITY_DN101745_c0_g2_m.3301	591	S	PREDICTED: nephrocystin-3 [Daucus carota subsp. sativus]	0.941043	1.06176e-12	101.2	SLENLFVS(0.007)T(0.052)S(0.941)NR	2	-1.2694	2
TRINITY_DN101745_c0_g2_m.3301	51	S	PREDICTED: nephrocystin-3 [Daucus carota subsp. sativus]	0.811309	6.38548e-46	148.18	SLLPS(0.811)PS(0.187)S(0.001)SSSR	2	-0.27898	4
TRINITY_DN101745_c0_g2_m.3301	62	S	PREDICTED: nephrocystin-3 [Daucus carota subsp. sativus]	0.998437	0.000518217	59.728	AKPS(0.998)PDRNS(0.002)FGGK	3	0.32105	2
TRINITY_DN101752_c3_g1_m.3311	43	S	PREDICTED: transcription initiation factor TFIID subunit 15b-like isoform X2 [Elaeis guineensis]	0.999054	8.66561e-07	53.444	GRGDS(0.999)FNS(0.001)HDREDGGHGR	5	1.1453	1
TRINITY_DN101777_c0_g3_m.3357	539	S	PREDICTED: cryptochrome-1 [Phoenix dactylifera]	0.999999	9.55286e-15	96.773	VPS(1)FHNMDTNFNK	3	1.0311	2
TRINITY_DN101777_c0_g3_m.3357	552	S	PREDICTED: cryptochrome-1 [Phoenix dactylifera]	0.999997	0.00717119	62.088	S(1)INLDYVMK	2	0.72857	2
TRINITY_DN101781_c5_g1_m.3363	767	S	vacuolar protein sorting-associated protein 18 homolog [Asparagus officinalis]	1	0.0373171	44.543	QIS(1)LLDGK	2	1.0092	1
TRINITY_DN101794_c0_g1_m.3385	356	S	PREDICTED: inositol hexakisphosphate and diphosphoinositol-pentakisphosphate kinase 2-like isoform X2[Phoenix dactylifera]	0.999879	9.87663e-19	96.708	QGS(1)GIIETSGQSEELR	2	0.53592	1
TRINITY_DN101794_c0_g1_m.3385	1034	S	PREDICTED: inositol hexakisphosphate and diphosphoinositol-pentakisphosphate kinase 2-like isoform X2[Phoenix dactylifera]	0.999814	0.00131835	101.71	TFS(1)DNLSK	2	-0.51289	2
TRINITY_DN101794_c0_g1_m.3385	441	S	PREDICTED: inositol hexakisphosphate and diphosphoinositol-pentakisphosphate kinase 2-like isoform X2[Phoenix dactylifera]	0.799314	1.28481e-17	81.329	S(0.1)GRES(0.1)DS(0.799)DAEDIEHAEK	3	-0.89769	1
TRINITY_DN101794_c0_g1_m.3385	671	S	PREDICTED: inositol hexakisphosphate and diphosphoinositol-pentakisphosphate kinase 2-like isoform X2[Phoenix dactylifera]	0.551552	0.00365115	47.062	S(0.552)Y(0.448)DVLPPYDQAK	3	1.293	1
TRINITY_DN101794_c0_g1_m.3385	435	S	PREDICTED: inositol hexakisphosphate and diphosphoinositol-pentakisphosphate kinase 2-like isoform X2[Phoenix dactylifera]	0.516218	1.6445e-22	92.792	S(0.516)GRES(0.361)DS(0.123)DAEDIEHAEK	3	0.16921	1
TRINITY_DN101809_c0_g1_m.3414	628	T	PREDICTED: protein starmaker [Musa acuminata subsp. malaccensis]	0.569927	3.4464e-52	153.41	S(0.002)NS(0.428)T(0.57)LSADSPK	2	-1.7186	2
TRINITY_DN101809_c0_g1_m.3414	627	S	PREDICTED: protein starmaker [Musa acuminata subsp. malaccensis]	0.766594	5.53118e-16	120.92	S(0.186)NS(0.767)T(0.047)LS(0.001)ADSPK	2	-2.5233	8
TRINITY_DN101809_c0_g1_m.3414	741	S	PREDICTED: protein starmaker [Musa acuminata subsp. malaccensis]	0.987332	3.30704e-49	109.41	LEVPPPSPAQIS(0.987)PT(0.013)PATPK	3	-0.23651	2
TRINITY_DN101809_c0_g1_m.3414	633	S	PREDICTED: protein starmaker [Musa acuminata subsp. malaccensis]	0.993711	3.15622e-25	114.9	SNSTLS(0.006)ADS(0.994)PKER	4	0.2299	6
TRINITY_DN101809_c0_g1_m.3414	630	S	PREDICTED: protein starmaker [Musa acuminata subsp. malaccensis]	0.992902	5.57692e-07	88.311	SNST(0.002)LS(0.993)ADS(0.005)PKER	2	0.94222	4
TRINITY_DN101809_c0_g1_m.3414	736	S	PREDICTED: protein starmaker [Musa acuminata subsp. malaccensis]	0.999722	2.09106e-49	111.11	LEVPPPS(1)PAQISPTPATPK	3	-0.73313	13
TRINITY_DN101824_c0_g3_m.3443	186	S	plant UBX domain-containing protein 11 isoform X2 [Asparagus officinalis]	0.831144	7.25401e-42	115.26	T(0.169)HS(0.831)VPDEIIDSENTIK	3	0.061456	1
TRINITY_DN101826_c0_g2_m.3445	306	S	SLH domain protein [Arabidopsis thaliana]	0.991235	7.82008e-08	79.88	LSSSNSSS(0.009)LS(0.991)DIEK	3	-1.6222	1
TRINITY_DN101838_c1_g2_m.3460	64	T	altered inheritance of mitochondria protein 32 [Asparagus officinalis]	0.321708	0.000351416	60.253	T(0.322)S(0.322)S(0.322)AS(0.035)EAIGEGESAK	3	-1.868	0
TRINITY_DN101838_c1_g2_m.3460	66	S	altered inheritance of mitochondria protein 32 [Asparagus officinalis]	0.880119	3.53328e-21	75.529	T(0.058)S(0.058)S(0.88)AS(0.004)EAIGEGESAKEFGFGR	3	0.63024	1
TRINITY_DN101838_c1_g2_m.3460	65	S	altered inheritance of mitochondria protein 32 [Asparagus officinalis]	0.321708	0.000351416	60.253	T(0.322)S(0.322)S(0.322)AS(0.035)EAIGEGESAK	3	-1.868	0
TRINITY_DN101839_c0_g1_m.3462	300	T	PREDICTED: phosphoribosylformylglycinamidine cyclo-ligase, chloroplastic/mitochondrial [Phoenix dactylifera]	1	1.03261e-38	113.54	GIAHIT(1)GGGFTDNIPR	3	0.071017	3
TRINITY_DN101854_c1_g1_m.3490	798	S	PREDICTED: LOW QUALITY PROTEIN: probable serine/threonine-protein kinase DDB_G0267686 [Musa acuminata subsp. malaccensis]	0.677606	3.12642e-14	74.876	EIRPES(0.678)PS(0.322)VIVEDNNTVK	3	0.036875	2
TRINITY_DN101874_c4_g1_m.3521	231	S	PREDICTED: ethanolamine-phosphate cytidylyltransferase-like [Phoenix dactylifera]	1	1.01421e-149	177.69	QFSHGHGPIDDGGS(1)PR	2	0.021036	12
TRINITY_DN101874_c4_g1_m.3521	190	S	PREDICTED: ethanolamine-phosphate cytidylyltransferase-like [Phoenix dactylifera]	0.468532	9.05286e-05	71.637	RTEGVS(0.469)S(0.469)T(0.063)DIVGR	2	0.31587	0
TRINITY_DN101874_c4_g1_m.3521	189	S	PREDICTED: ethanolamine-phosphate cytidylyltransferase-like [Phoenix dactylifera]	0.468532	9.05286e-05	71.637	RTEGVS(0.469)S(0.469)T(0.063)DIVGR	2	0.31587	0
TRINITY_DN101874_c4_g1_m.3521	220	S	PREDICTED: ethanolamine-phosphate cytidylyltransferase-like [Phoenix dactylifera]	1	3.08338e-104	162.83	QFS(1)HGHGPIDDGGSPR	4	0.36832	12
TRINITY_DN101882_c0_g2_m.3530	8	S	PREDICTED: bromodomain adjacent to zinc finger domain protein 2B-like [Setaria italica]	0.960064	0.00115894	72.705	T(0.039)AS(0.96)LPGT(0.001)PR	2	1.8504	3
TRINITY_DN101882_c0_g2_m.3530	25	S	PREDICTED: bromodomain adjacent to zinc finger domain protein 2B-like [Setaria italica]	0.999591	0.00219319	59.116	KYAS(1)EMELR	3	-0.044468	1
TRINITY_DN101893_c1_g1_m.3559	275	S	LMBR1 domain-containing protein 2 homolog A [Asparagus officinalis]	0.814865	3.06278e-36	132.84	VS(0.028)S(0.815)S(0.157)ES(0.001)LDEIFQR	2	-1.0367	1
TRINITY_DN101893_c3_g2_m.3561	63	S	PREDICTED: chlorophyll a-b binding protein CP26, chloroplastic [Citrus sinensis]	0.99596	2.72301e-08	86.413	AAPVS(0.996)PVS(0.004)EELAK	3	-0.17045	1
TRINITY_DN101893_c3_g2_m.3561	66	S	PREDICTED: chlorophyll a-b binding protein CP26, chloroplastic [Citrus sinensis]	0.595534	0.0269128	40.754	AAPVS(0.404)PVS(0.596)EELAK	2	0.34063	1
TRINITY_DN101902_c0_g4_m.3577	628	S	PREDICTED: ABC transporter B family member 19 [Elaeis guineensis]	0.987131	0.00126123	73.499	LSHS(0.008)LS(0.987)T(0.005)K	3	-0.16187	1
TRINITY_DN101909_c2_g4_m.3593	380	S	PREDICTED: trifunctional UDP-glucose 4,6-dehydratase/UDP-4-keto-6-deoxy-D-glucose 3,5-epimerase/UDP-4-keto-L-rhamnose-reductase RHM1 [Musa acuminata subsp. malaccensis]	0.809921	0.0346122	71.614	S(0.003)S(0.186)S(0.81)FS(0.001)AK	2	-0.54277	1
TRINITY_DN101913_c0_g1_m.3598	479	S	PREDICTED: synaptotagmin-4 isoform X1 [Elaeis guineensis]	0.998668	2.06668e-06	95.854	T(0.001)VS(0.999)QQFSASK	2	-0.33426	10
TRINITY_DN101913_c0_g1_m.3598	483	S	PREDICTED: synaptotagmin-4 isoform X1 [Elaeis guineensis]	0.978793	0.00598827	71.279	T(0.001)VS(0.008)QQFS(0.979)AS(0.013)K	2	-0.16125	1
TRINITY_DN101959_c1_g2_m.3676	99	S	PREDICTED: homeobox-DDT domain protein RLT2-like isoform X2 [Elaeis guineensis]	0.987304	0.000646795	58.246	KVEEPLS(0.987)PPPS(0.013)GR	3	0.9886	3
TRINITY_DN101960_c0_g2_m.3679	564	Y	PREDICTED: DNA-directed RNA polymerase III subunit RPC5 isoform X2 [Phoenix dactylifera]	1	0.00217236	52.725	AILELLRT(1)Y(1)K	2	-2.0819	3
TRINITY_DN101960_c0_g2_m.3679	563	T	PREDICTED: DNA-directed RNA polymerase III subunit RPC5 isoform X2 [Phoenix dactylifera]	1	0.00217236	52.725	AILELLRT(1)Y(1)K	2	-2.0819	3
TRINITY_DN101973_c3_g7_m.3703	244	S	PREDICTED: two-component response regulator-like APRR9 isoform X1 [Phoenix dactylifera]	0.999612	2.39549e-05	83.087	RAYS(1)EGDIQK	3	-0.41141	1
TRINITY_DN101983_c0_g1_m.3718	473	S	PREDICTED: DDT domain-containing protein DDR4 isoform X1 [Elaeis guineensis]	1	2.38312e-06	85.837	RQNS(1)PEQVIK	2	-0.50334	7
TRINITY_DN101986_c0_g1_m.3723	226	S	PREDICTED: glutathione S-transferase DHAR3, chloroplastic [Elaeis guineensis]	0.982275	0.0182196	45.54	S(0.011)WS(0.982)VPES(0.005)LT(0.001)FVR	2	1.0254	1
TRINITY_DN101992_c1_g2_m.3733	31	S	PREDICTED: kinectin-like isoform X1 [Musa acuminata subsp. malaccensis]	0.997259	0.00476107	50.95	AIS(0.003)ENS(0.997)FRK	3	-0.40659	1
TRINITY_DN102019_c1_g1_m.3794	134	S	ribosomal protein L2 (chloroplast) [Phalaenopsis equestris]	0.998905	0.000620392	114.89	YS(0.001)DS(0.999)FILR	2	0.67841	5
TRINITY_DN102027_c0_g1_m.3815	476	S	PREDICTED: protein MODIFIER OF SNC1 1 [Phoenix dactylifera]	0.999991	3.67734e-06	80.738	HHGS(1)PEEKDTFGK	4	-0.38217	3
TRINITY_DN102027_c0_g1_m.3815	1029	S	PREDICTED: protein MODIFIER OF SNC1 1 [Phoenix dactylifera]	1	5.18269e-38	136.26	FDVDSDEIKHS(1)PK	4	-0.22153	3
TRINITY_DN102039_c0_g3_m.3840	37	S	PREDICTED: probable aldo-keto reductase 1 [Elaeis guineensis]	0.946298	7.18272e-62	147.64	YNS(0.946)PVS(0.054)EEEGISIIK	3	0.9255	4
TRINITY_DN102041_c0_g2_m.3846	45	S	PREDICTED: pyrophosphate--fructose 6-phosphate 1-phosphotransferase subunit beta [Musa acuminata subsp.malaccensis]	0.973343	0.00808165	50.827	LAS(0.023)VY(0.003)S(0.973)DVQIS(0.001)R	2	2.3473	1
TRINITY_DN102053_c2_g1_m.3876	682	S	rho GTPase-activating protein gacV-like [Ananas comosus]	0.835584	4.00779e-14	93.427	QIADPVYDS(0.164)S(0.836)PNAK	3	0.92428	4
TRINITY_DN102053_c2_g1_m.3876	328	S	rho GTPase-activating protein gacV-like [Ananas comosus]	0.911943	0.0234011	44.045	NLLDLGS(0.912)S(0.088)ELER	2	-1.0912	1
TRINITY_DN102053_c2_g1_m.3876	463	S	rho GTPase-activating protein gacV-like [Ananas comosus]	0.999997	7.01585e-27	107.51	LNLGAVS(1)DDASQEK	3	0.45817	1
TRINITY_DN102073_c4_g1_m.3906	4	S	PREDICTED: glutathionyl-hydroquinone reductase YqjG isoform X2 [Oryza sativa Japonica Group]	0.499105	0.00140106	46.162	S(0.499)S(0.499)LDEVS(0.002)PIGSFIR	3	1.09	0
TRINITY_DN102073_c4_g1_m.3906	5	S	PREDICTED: glutathionyl-hydroquinone reductase YqjG isoform X2 [Oryza sativa Japonica Group]	0.828626	2.65439e-141	181.72	S(0.171)S(0.829)LDEVSPIGSFIR	2	0.20456	1
TRINITY_DN102079_c0_g1_m.3923	224	S	PREDICTED: calmodulin-binding receptor-like cytoplasmic kinase 3 [Phoenix dactylifera]	0.996684	0.00137364	85.973	FS(0.003)LS(0.997)PQQNR	2	0.0095844	2
TRINITY_DN102086_c0_g1_m.3944	30	S	PREDICTED: probable aquaporin NIP5-1 [Musa acuminata subsp. malaccensis]	0.996722	0.00516128	56.551	VDS(0.997)LS(0.003)YDR	2	-0.91283	3
TRINITY_DN102089_c1_g1_m.3949	334	S	PREDICTED: vacuolar protein sorting-associated protein 53 A [Elaeis guineensis]	0.999799	3.73989e-05	65.374	ERDFGS(1)DEEADETKNK	3	-0.75003	2
TRINITY_DN102090_c0_g2_m.3950	85	S	peroxisomal membrane protein PEX14 [Asparagus officinalis]	0.717406	3.61499e-27	67.064	SEPT(0.003)DGS(0.279)QQRS(0.717)PFITSEPLREDQVQNAVK	4	0.54201	1
TRINITY_DN102090_c0_g2_m.3950	514	S	peroxisomal membrane protein PEX14 [Asparagus officinalis]	0.920986	2.33829e-18	83.251	HPKPAPPIQDPS(0.079)S(0.921)GDEK	4	-0.43442	2
TRINITY_DN102090_c0_g2_m.3950	513	S	peroxisomal membrane protein PEX14 [Asparagus officinalis]	0.724162	4.42278e-43	108.37	HPKPAPPIQDPS(0.724)S(0.276)GDEK	3	0.41142	2
TRINITY_DN102091_c0_g1_m.3952	86	S	PREDICTED: U4/U6 small nuclear ribonucleoprotein Prp3 isoform X1 [Elaeis guineensis]	1	0.00306575	70.685	LRDS(1)VERR	2	-0.50773	1
TRINITY_DN102102_c0_g1_m.3972	142	S	PREDICTED: CASP-like protein 4A3 isoform X2 [Phoenix dactylifera]	0.991244	1.01565e-06	44.215	S(0.003)LLEDGGS(0.991)PIGQT(0.329)ERS(0.671)PEKPS(0.005)VQNR	4	-1.0186	1
TRINITY_DN102102_c0_g1_m.3972	76	S	PREDICTED: CASP-like protein 4A3 isoform X2 [Phoenix dactylifera]	0.57793	7.95198e-18	77.576	SLLQEPDDSIPPQEES(0.578)KS(0.422)PK	4	0.65427	3
TRINITY_DN102102_c0_g1_m.3972	78	S	PREDICTED: CASP-like protein 4A3 isoform X2 [Phoenix dactylifera]	0.925961	3.94956e-41	104.14	SLLQEPDDSIPPQEES(0.074)KS(0.926)PK	3	0.61724	2
TRINITY_DN102102_c0_g1_m.3972	150	S	PREDICTED: CASP-like protein 4A3 isoform X2 [Phoenix dactylifera]	0.997986	1.37887e-40	85.337	SLLEDGGSPIGQT(0.002)ERS(0.998)PEKPSVQNR	4	-1.9422	2
TRINITY_DN102152_c0_g2_m.4061	352	S	PREDICTED: serine/arginine repetitive matrix protein 2 [Elaeis guineensis]	0.672589	0.0103509	61.56	KIIS(0.327)S(0.673)PK	3	-0.11827	2
TRINITY_DN102177_c0_g2_m.4115	443	T	PREDICTED: serine/threonine-protein kinase STY46-like isoform X2 [Phoenix dactylifera]	0.997098	3.41209e-08	84.249	AQT(0.001)GVMT(0.997)AET(0.001)GTYR	2	0.35081	5
TRINITY_DN102177_c0_g2_m.4115	162	S	PREDICTED: serine/threonine-protein kinase STY46-like isoform X2 [Phoenix dactylifera]	0.399317	0.000131038	64.249	QHMHDGDS(0.399)AS(0.399)VGS(0.201)PR	2	0.80777	0
TRINITY_DN102177_c0_g2_m.4115	164	S	PREDICTED: serine/threonine-protein kinase STY46-like isoform X2 [Phoenix dactylifera]	0.399317	0.000131038	64.249	QHMHDGDS(0.399)AS(0.399)VGS(0.201)PR	2	0.80777	0
TRINITY_DN102177_c0_g2_m.4115	167	S	PREDICTED: serine/threonine-protein kinase STY46-like isoform X2 [Phoenix dactylifera]	0.988321	1.17752e-53	141.83	QHMHDGDSAS(0.012)VGS(0.988)PR	3	0.15458	9
TRINITY_DN102183_c0_g4_m.4133	620	S	PREDICTED: katanin p80 WD40 repeat-containing subunit B1 homolog [Phoenix dactylifera]	0.955705	2.999e-69	135.55	RES(0.956)FGHS(0.043)AT(0.001)DGSSFETK	3	-1.3149	2
TRINITY_DN102205_c1_g1_m.4165	650	S	PREDICTED: serine/arginine repetitive matrix protein 2 [Nelumbo nucifera]	0.999789	0.00738358	54.393	S(0.001)FQPGS(1)RS(1)PR	2	-0.52902	2
TRINITY_DN102205_c1_g1_m.4165	648	S	PREDICTED: serine/arginine repetitive matrix protein 2 [Nelumbo nucifera]	0.999632	0.0170753	54.393	S(0.001)FQPGS(1)RS(1)PR	2	-0.52902	1
TRINITY_DN102205_c1_g1_m.4165	686	S	PREDICTED: serine/arginine repetitive matrix protein 2 [Nelumbo nucifera]	0.998592	5.1904e-05	62.94	NY(0.001)S(0.999)NERDEAGKLEK	3	-0.90295	1
TRINITY_DN102205_c1_g1_m.4165	531	S	PREDICTED: serine/arginine repetitive matrix protein 2 [Nelumbo nucifera]	1	0.000307684	78.884	DRGS(1)PPLVR	3	-0.47262	2
TRINITY_DN102217_c0_g1_m.4208	155	S	PREDICTED: E3 ubiquitin-protein ligase MARCH7-like [Musa acuminata subsp. malaccensis]	0.947022	1.24184e-48	102.69	GT(0.052)LS(0.947)LPAT(0.001)PVGNSGFESSQER	3	-0.74468	2
TRINITY_DN102217_c0_g1_m.4208	209	S	PREDICTED: E3 ubiquitin-protein ligase MARCH7-like [Musa acuminata subsp. malaccensis]	0.999997	0.00201349	112.3	AYS(1)LGLIR	2	0.13706	5
TRINITY_DN102217_c0_g1_m.4208	179	T	PREDICTED: E3 ubiquitin-protein ligase MARCH7-like [Musa acuminata subsp. malaccensis]	1	3.83794e-26	104.2	HVIDIPT(1)PDKQQAR	4	-0.45844	4
TRINITY_DN102217_c0_g1_m.4208	194	S	PREDICTED: E3 ubiquitin-protein ligase MARCH7-like [Musa acuminata subsp. malaccensis]	0.980846	0.000610354	95.417	S(0.019)LS(0.981)VPDNAK	2	-1.164	4
TRINITY_DN102217_c0_g1_m.4208	192	S	PREDICTED: E3 ubiquitin-protein ligase MARCH7-like [Musa acuminata subsp. malaccensis]	0.560435	0.00444106	55.314	S(0.56)LS(0.44)VPDNAK	3	-1.2682	4
TRINITY_DN102225_c0_g1_m.4215	103	S	PREDICTED: pre-mRNA-splicing factor CWC22 homolog [Elaeis guineensis]	0.999987	3.69842e-57	120.54	SHYS(0.001)VQRS(0.999)ES(1)PEPWLDR	3	-1.2654	2
TRINITY_DN102225_c0_g1_m.4215	33	S	PREDICTED: pre-mRNA-splicing factor CWC22 homolog [Elaeis guineensis]	0.999443	0.000103862	75.911	RKS(0.999)PIPS(0.001)SSFSK	4	-0.27113	2
TRINITY_DN102225_c0_g1_m.4215	101	S	PREDICTED: pre-mRNA-splicing factor CWC22 homolog [Elaeis guineensis]	0.999094	3.69842e-57	120.54	SHYS(0.001)VQRS(0.999)ES(1)PEPWLDR	3	-1.2654	2
TRINITY_DN102240_c0_g1_m.4244	360	S	PREDICTED: KH domain-containing protein At4g18375 [Elaeis guineensis]	0.998477	0.000818298	55.189	FERES(0.998)GEPS(0.001)YTTR	3	0.52771	3
TRINITY_DN102242_c0_g1_m.4247	104	S	PREDICTED: T-complex protein 1 subunit theta [Ziziphus jujuba]	1	3.15086e-13	113.25	HLS(1)GLDEAVLK	3	-0.089651	2
TRINITY_DN102280_c0_g2_m.4317	92	S	PREDICTED: transmembrane and coiled-coil domain-containing protein 1 [Phoenix dactylifera]	0.86768	0.00637698	43.208	MDRVES(0.868)S(0.071)LKES(0.027)T(0.034)R	2	1.4439	1
TRINITY_DN102299_c3_g1_m.4368	18	S	PREDICTED: probable 26S proteasome non-ATPase regulatory subunit 3 [Nelumbo nucifera]	0.584149	3.62077e-08	51.876	EAQALS(0.004)NT(0.166)VS(0.584)S(0.166)AS(0.049)VPS(0.015)T(0.015)LQHLK	4	0.35244	1
TRINITY_DN102299_c3_g1_m.4368	16	T	PREDICTED: probable 26S proteasome non-ATPase regulatory subunit 3 [Nelumbo nucifera]	0.918546	2.92612e-110	146.17	EAQALS(0.009)NT(0.919)VS(0.054)S(0.013)AS(0.004)VPSTLQHLK	4	0.82548	7
TRINITY_DN102299_c3_g1_m.4368	19	S	PREDICTED: probable 26S proteasome non-ATPase regulatory subunit 3 [Nelumbo nucifera]	0.55991	5.46767e-16	63.701	EAQALS(0.866)NT(0.132)VS(0.212)S(0.56)AS(0.138)VPS(0.048)T(0.044)LQHLK	4	-1.005	2
TRINITY_DN102299_c3_g1_m.4368	14	S	PREDICTED: probable 26S proteasome non-ATPase regulatory subunit 3 [Nelumbo nucifera]	0.918703	1.19629e-89	128.47	EAQALS(0.919)NT(0.081)VSSASVPSTLQHLK	3	-0.45603	5
TRINITY_DN102363_c0_g1_m.4503	127	S	dishevelled/Egl-10/leckstrin domain protein [Medicago truncatula]	0.548786	0.000271006	69.331	IS(0.549)S(0.451)LKEGDDAAK	3	0.0027271	1
TRINITY_DN102363_c0_g1_m.4503	117	S	dishevelled/Egl-10/leckstrin domain protein [Medicago truncatula]	0.995609	0.000248001	68.481	DRGNS(0.996)FS(0.004)AAIVK	3	-0.48248	1
TRINITY_DN102371_c0_g1_m.4517	667	S	PREDICTED: phosphoinositide phosphatase SAC3-like [Elaeis guineensis]	0.924033	0.0154157	49.188	S(0.076)QS(0.924)DGNILHQK	2	1.6977	1
TRINITY_DN102371_c0_g1_m.4517	665	S	PREDICTED: phosphoinositide phosphatase SAC3-like [Elaeis guineensis]	0.596302	0.00176316	52.5	S(0.596)QS(0.404)DGNILHQK	3	0.41053	1
TRINITY_DN102383_c0_g1_m.4552	106	S	protein-O-fucosyltransferase 2 [Populus trichocarpa]	0.999537	0.00184185	69.578	QEVTPLS(1)PR	2	3.0927	2
TRINITY_DN102384_c1_g1_m.4554	559	S	protein CASP [Asparagus officinalis]	0.999998	3.93816e-19	104.88	YVQDYS(1)QENLVSR	3	0.49165	2
TRINITY_DN102384_c1_g1_m.4554	581	S	protein CASP [Asparagus officinalis]	0.9999	3.06647e-91	149.07	KYAEDIESGFGS(1)DVESK	3	0.1027	4
TRINITY_DN102394_c0_g1_m.4570	456	S	PREDICTED: heterogeneous nuclear ribonucleoprotein U-like protein 1 [Phoenix dactylifera]	1	0.000903108	109.83	HELS(1)PFSR	3	0.62312	9
TRINITY_DN102394_c0_g1_m.4570	28	S	PREDICTED: heterogeneous nuclear ribonucleoprotein U-like protein 1 [Phoenix dactylifera]	0.771806	2.71312e-07	45.876	QKVEES(0.165)PS(0.772)T(0.06)HS(0.003)VS(0.001)DHHR	3	-0.25018	1
TRINITY_DN102395_c1_g4_m.4573	53	S	PREDICTED: nucleosome assembly protein 1;4-like [Fragaria vesca subsp. vesca]	0.994559	1.0396e-82	142.85	LQSLAEQHTDVMET(0.005)LS(0.995)PK	4	-0.39759	3
TRINITY_DN102395_c1_g4_m.4573	51	T	PREDICTED: nucleosome assembly protein 1;4-like [Fragaria vesca subsp. vesca]	0.661978	6.08469e-19	85.805	LQSLAEQHTDVMET(0.662)LS(0.338)PK	4	0.21148	1
TRINITY_DN102396_c0_g1_m.4576	36	S	uncharacterized protein At5g39570 isoform X1 [Dendrobium catenatum]	0.997567	0.000960821	69.979	TNQS(0.002)YGGS(0.998)GYLR	2	-0.23161	2
TRINITY_DN102396_c0_g1_m.4576	175	S	uncharacterized protein At5g39570 isoform X1 [Dendrobium catenatum]	0.797451	0.000507062	48.354	KS(0.797)S(0.2)Y(0.002)GDEEDSSGYGR	3	0.39851	1
TRINITY_DN102396_c0_g1_m.4576	176	S	uncharacterized protein At5g39570 isoform X1 [Dendrobium catenatum]	0.951891	2.4823e-20	105.06	KS(0.048)S(0.952)YGDEEDSSGYGR	2	0.20078	3
TRINITY_DN102396_c0_g3_m.4579	8	S	pro-resilin, putative [Medicago truncatula]	0.785734	1.47616e-218	176.01	S(0.214)RS(0.786)DEDVDDFDDYDSTPYSGGYDQALTYGR	3	0.52938	4
TRINITY_DN102396_c0_g3_m.4579	6	S	pro-resilin, putative [Medicago truncatula]	0.58066	1.41752e-160	143.88	S(0.581)RS(0.419)DEDVDDFDDYDSTPYSGGYDQALTYGR	3	0.41534	3
TRINITY_DN102405_c0_g1_m.4597	682	S	PREDICTED: conserved oligomeric Golgi complex subunit 1-like [Phoenix dactylifera]	0.999999	2.96447e-58	122.18	RPAFDRPPS(1)PGQSLETPK	3	-0.34589	7
TRINITY_DN102405_c0_g1_m.4597	671	S	PREDICTED: conserved oligomeric Golgi complex subunit 1-like [Phoenix dactylifera]	0.999432	2.59076e-11	93.738	DTFNSPIS(0.001)FS(0.999)PR	2	-1.5774	2
TRINITY_DN102418_c6_g1_m.4632	75	S	PREDICTED: RGS domain-containing serine/threonine-protein kinase A isoform X2 [Elaeis guineensis]	0.412939	0.00900493	46.069	VS(0.413)S(0.344)S(0.243)LGHLSR	3	0.27638	0
TRINITY_DN102418_c6_g1_m.4632	76	S	PREDICTED: RGS domain-containing serine/threonine-protein kinase A isoform X2 [Elaeis guineensis]	0.851886	0.00486796	68.033	VS(0.074)S(0.852)S(0.074)LGHLSR	2	0.14031	1
TRINITY_DN102420_c0_g1_m.4634	434	S	PREDICTED: protein decapping 5-like [Phoenix dactylifera]	1	0.0229332	47.302	AKS(1)PAVVK	3	0.38062	1
TRINITY_DN102420_c0_g1_m.4634	62	S	PREDICTED: protein decapping 5-like [Phoenix dactylifera]	0.995364	0.000178732	60.246	KKDGS(0.995)QIPAS(0.005)DK	4	0.18301	1
TRINITY_DN102432_c3_g1_m.4662	114	S	transmembrane protein, putative [Medicago truncatula]	0.991521	2.07596e-06	79.393	GYES(0.992)GGDT(0.007)ARPT(0.001)IR	2	-1.1328	4
TRINITY_DN102467_c0_g1_m.4743	27	S	putative quinone-oxidoreductase homolog, chloroplastic [Ananas comosus]	0.561683	1.89073e-14	77.576	RAS(0.562)S(0.41)FS(0.028)PAPFQSAMAANK	3	0.13318	1
TRINITY_DN102467_c0_g1_m.4743	28	S	putative quinone-oxidoreductase homolog, chloroplastic [Ananas comosus]	0.797867	1.87593e-64	127.37	AS(0.166)S(0.798)FS(0.036)PAPFQSAMAANK	3	0.70535	4
TRINITY_DN102467_c0_g1_m.4743	30	S	putative quinone-oxidoreductase homolog, chloroplastic [Ananas comosus]	0.935193	3.609e-44	113.49	AS(0.01)S(0.055)FS(0.935)PAPFQSAMAANK	3	-0.4604	2
TRINITY_DN102468_c2_g1_m.4750	589	S	DUF668 family protein [Medicago truncatula]	0.97502	8.88901e-12	90.442	LIPGIS(0.025)KS(0.975)QEFDTNR	2	0.0016742	3
TRINITY_DN102468_c4_g2_m.4754	763	S	PREDICTED: TBC1 domain family member 8B isoform X1 [Elaeis guineensis]	1	0.0100464	96.034	S(1)FGLGWR	2	0.21699	1
TRINITY_DN102472_c1_g1_m.4766	59	S	PREDICTED: UPF0160 protein C694.04c [Elaeis guineensis]	0.539465	0.000111612	61.87	VS(0.539)S(0.451)FS(0.009)TSSSNPSIVR	3	0.099895	1
TRINITY_DN102472_c1_g1_m.4766	60	S	PREDICTED: UPF0160 protein C694.04c [Elaeis guineensis]	0.975672	1.73091e-254	211.06	VS(0.008)S(0.976)FS(0.015)T(0.001)SSSNPSIVR	2	-0.35388	8
TRINITY_DN102510_c1_g6_m.4857	158	S	PREDICTED: polypyrimidine tract-binding protein homolog 3-like [Juglans regia]	0.955556	0.00130766	83.045	IS(0.956)FS(0.044)QLQNI	2	-0.57158	1
TRINITY_DN102534_c0_g2_m.4914	82	S	PREDICTED: unknown protein 1-like [Phoenix dactylifera]	0.999996	2.57746e-08	74.029	DKDLS(1)PVCQTPAESK	3	2.4542	1
TRINITY_DN102585_c2_g1_m.5022	12	S	PREDICTED: sucrose synthase 1 [Elaeis guineensis]	1	0.0231422	56.916	VHS(1)VRER	3	-0.15209	1
TRINITY_DN102586_c0_g1_m.5023	83	S	PREDICTED: DNA helicase INO80-like isoform X1 [Elaeis guineensis]	1	0.0153136	44.847	AMFDS(1)DGGLK	3	-1.1393	1
TRINITY_DN102597_c2_g1_m.5037	485	S	PREDICTED: microtubule-associated protein futsch-like [Dendrobium catenatum]	0.999987	3.97302e-29	109.04	S(1)LKGEDAPSLEAQK	3	1.1855	4
TRINITY_DN102609_c1_g2_m.5069	519	S	PREDICTED: flocculation protein FLO11-like [Arachis duranensis]	0.96719	6.29555e-05	47.058	IKS(0.967)PET(0.031)EAT(0.001)KPASDSQSR	3	-0.22615	1
TRINITY_DN102611_c1_g2_m.5076	427	S	PREDICTED: probable inactive histone-lysine N-methyltransferase SUVR2 [Elaeis guineensis]	0.493538	2.16728e-30	103.58	RS(0.494)S(0.494)AGS(0.013)LDLVPLEIPR	2	0.54709	0
TRINITY_DN102611_c1_g2_m.5076	170	S	PREDICTED: probable inactive histone-lysine N-methyltransferase SUVR2 [Elaeis guineensis]	0.994167	1.72733e-10	66.017	EKAPQNSHNCPELS(0.994)PIS(0.006)GR	3	-0.64334	1
TRINITY_DN102611_c1_g2_m.5076	106	S	PREDICTED: probable inactive histone-lysine N-methyltransferase SUVR2 [Elaeis guineensis]	0.499859	0.00950627	46.069	T(0.5)S(0.5)PQRPTLVR	3	0.85672	0
TRINITY_DN102611_c1_g2_m.5076	428	S	PREDICTED: probable inactive histone-lysine N-methyltransferase SUVR2 [Elaeis guineensis]	0.493538	2.16728e-30	103.58	RS(0.494)S(0.494)AGS(0.013)LDLVPLEIPR	2	0.54709	0
TRINITY_DN102611_c1_g2_m.5076	416	S	PREDICTED: probable inactive histone-lysine N-methyltransferase SUVR2 [Elaeis guineensis]	0.984456	0.00725212	42.242	AHS(0.984)PNPS(0.016)HGMVR	3	0.32077	1
TRINITY_DN102611_c1_g2_m.5076	105	T	PREDICTED: probable inactive histone-lysine N-methyltransferase SUVR2 [Elaeis guineensis]	0.499859	0.00950627	46.069	T(0.5)S(0.5)PQRPTLVR	3	0.85672	0
TRINITY_DN102617_c0_g1_m.5085	1038	T	PREDICTED: titin homolog isoform X1 [Elaeis guineensis]	0.493296	3.36652e-204	197.29	T(0.493)PS(0.493)FS(0.013)YSDDNPVIEK	3	0.068958	0
TRINITY_DN102617_c0_g1_m.5085	918	S	PREDICTED: titin homolog isoform X1 [Elaeis guineensis]	0.804444	0.000402942	98.407	S(0.001)AS(0.804)S(0.195)LAEFK	2	0.20209	2
TRINITY_DN102617_c0_g1_m.5085	1042	S	PREDICTED: titin homolog isoform X1 [Elaeis guineensis]	0.393944	1.35396e-27	107.03	T(0.303)PS(0.303)FS(0.394)YSDDNPVIEK	3	0.22925	0
TRINITY_DN102617_c0_g1_m.5085	1040	S	PREDICTED: titin homolog isoform X1 [Elaeis guineensis]	0.986832	3.36652e-204	197.29	T(0.01)PS(0.987)FS(0.004)YSDDNPVIEK	2	0.63346	4
TRINITY_DN102617_c0_g1_m.5085	884	S	PREDICTED: titin homolog isoform X1 [Elaeis guineensis]	0.998617	9.95568e-21	102.08	FTDSEPGS(0.001)NS(0.999)PLQK	3	-2.5844	2
TRINITY_DN102626_c0_g1_m.5102	727	S	PREDICTED: elongator complex protein 2 isoform X1 [Elaeis guineensis]	0.704117	7.10093e-05	78.326	IWGVDNS(0.045)T(0.176)S(0.704)S(0.045)S(0.029)VK	2	-0.38817	1
TRINITY_DN102644_c1_g1_m.5141	733	T	zinc finger CCCH domain-containing protein 27 [Asparagus officinalis]	0.546522	0.000125906	59.339	QT(0.547)S(0.41)IKKS(0.032)DGS(0.012)LEQAAK	4	-1.6346	1
TRINITY_DN102644_c1_g1_m.5141	792	S	zinc finger CCCH domain-containing protein 27 [Asparagus officinalis]	0.960715	3.34084e-05	69.422	SNLTEILVS(0.961)PS(0.029)S(0.01)K	3	0.85839	1
TRINITY_DN102644_c1_g1_m.5141	734	S	zinc finger CCCH domain-containing protein 27 [Asparagus officinalis]	0.719962	0.00114424	42.095	QT(0.246)S(0.72)IKKS(0.029)DGS(0.004)LEQAAK	3	-0.84526	1
TRINITY_DN102661_c1_g1_m.5160	591	S	C2 domain-containing protein At1g53590-like [Ananas comosus]	0.999986	1.42558e-23	93.407	GNHGKIEVDS(1)PGKNDESK	5	0.78337	1
TRINITY_DN102661_c1_g1_m.5160	614	S	C2 domain-containing protein At1g53590-like [Ananas comosus]	0.616194	0.0103725	58.712	KVS(0.616)T(0.414)KS(0.625)IS(0.345)DEALER	3	0.606	1
TRINITY_DN102661_c1_g1_m.5160	617	S	C2 domain-containing protein At1g53590-like [Ananas comosus]	0.625419	0.0103725	58.712	KVS(0.616)T(0.414)KS(0.625)IS(0.345)DEALER	3	0.606	1
TRINITY_DN102663_c3_g1_m.5161	92	S	PITH domain-containing protein 1 [Asparagus officinalis]	0.751578	7.93145e-27	104.84	SISVVGGAEGT(0.248)S(0.752)PS(0.001)K	3	0.57451	2
TRINITY_DN102663_c3_g1_m.5161	91	T	PITH domain-containing protein 1 [Asparagus officinalis]	0.499754	7.93145e-27	104.84	SISVVGGAEGT(0.5)S(0.5)PSK	2	0.28215	0
TRINITY_DN102667_c2_g1_m.5166	508	S	PREDICTED: serine/threonine-protein phosphatase 6 regulatory subunit 3-like isoform X1 [Phoenix dactylifera]	1	4.81637e-25	129.38	ARDS(1)DDEDFRDR	2	0.92483	17
TRINITY_DN102669_c0_g1_m.5172	63	S	PREDICTED: mediator of RNA polymerase II transcription subunit 1 [Vitis vinifera]	0.880196	0.0279308	76.17	S(0.119)LS(0.88)FSGR	2	-0.1625	2
TRINITY_DN102672_c6_g1_m.5178	462	S	PREDICTED: serine/threonine protein phosphatase 2A 55 kDa regulatory subunit B beta isoform isoform X2[Elaeis guineensis]	0.948336	0.0278618	78.264	S(0.002)LS(0.948)S(0.05)LTR	2	-0.057556	1
TRINITY_DN102675_c0_g1_m.5183	528	S	PREDICTED: receptor protein kinase TMK1-like [Musa acuminata subsp. malaccensis]	0.411313	0.000960822	75.968	VQS(0.411)PNT(0.411)T(0.177)VIHPR	2	1.0014	0
TRINITY_DN102675_c0_g1_m.5183	539	S	PREDICTED: receptor protein kinase TMK1-like [Musa acuminata subsp. malaccensis]	0.984986	0.00328564	53.034	Y(0.003)S(0.985)GS(0.012)DPDLVK	2	0.25174	1
TRINITY_DN102675_c0_g1_m.5183	531	T	PREDICTED: receptor protein kinase TMK1-like [Musa acuminata subsp. malaccensis]	0.411313	0.000960822	75.968	VQS(0.411)PNT(0.411)T(0.177)VIHPR	2	1.0014	0
TRINITY_DN102677_c2_g2_m.5190	118	S	PREDICTED: zinc finger CCCH domain-containing protein 37 isoform X2 [Nelumbo nucifera]	0.998528	5.69498e-10	85.469	AFVPFS(0.999)PAT(0.001)LSNSK	3	1.0809	1
TRINITY_DN102677_c2_g5_m.5192	66	S	PREDICTED: zinc finger CCCH domain-containing protein 8-like isoform X2 [Elaeis guineensis]	0.73942	0.0279291	76.221	LS(0.261)S(0.739)VEIR	2	0.5707	2
TRINITY_DN102685_c4_g1_m.5205	70	S	PREDICTED: protein indeterminate-domain 7 [Elaeis guineensis]	1	8.33902e-66	130.83	NLPGNPDPEAEVIALS(1)PK	2	0.66681	4
TRINITY_DN102688_c4_g2_m.5212	625	S	PREDICTED: transcription initiation factor TFIID subunit 4b-like isoform X3 [Phoenix dactylifera]	0.83311	1.72604e-05	66.152	KPLEAPGT(0.15)S(0.833)PPS(0.014)S(0.004)K	3	-0.46934	3
TRINITY_DN102729_c0_g1_m.5289	298	T	PREDICTED: AT-hook motif nuclear-localized protein 10 [Elaeis guineensis]	0.931899	7.87023e-28	96.881	KEAQVISPTDGAS(0.068)T(0.932)PGK	3	-0.93684	1
TRINITY_DN102731_c0_g1_m.5291	126	S	PREDICTED: mitochondrial Rho GTPase 1-like [Elaeis guineensis]	0.979695	2.06397e-53	141.13	VPLTIIDT(0.002)S(0.98)S(0.016)S(0.002)PASK	3	0.34719	4
TRINITY_DN102741_c0_g1_m.5311	371	S	zinc finger CCCH domain-containing protein 13-like [Asparagus officinalis]	0.982136	1.56753e-06	60.635	LHGS(0.018)DRELS(0.982)PHADDHGIK	3	0.23027	1
TRINITY_DN102741_c0_g1_m.5311	64	S	zinc finger CCCH domain-containing protein 13-like [Asparagus officinalis]	0.801921	0.0146913	41.695	KAS(0.928)S(0.27)S(0.802)PQAFIK	3	-0.1775	1
TRINITY_DN102741_c0_g1_m.5311	62	S	zinc finger CCCH domain-containing protein 13-like [Asparagus officinalis]	0.928318	0.0146913	41.695	KAS(0.928)S(0.27)S(0.802)PQAFIK	3	-0.1775	1
TRINITY_DN102762_c1_g3_m.5363	250	T	PREDICTED: arginine/serine-rich coiled-coil protein 2 isoform X2 [Phoenix dactylifera]	0.799515	0.00223932	53.565	EYAS(0.2)T(0.8)PEDTRGHAK	4	0.69427	1
TRINITY_DN102762_c1_g3_m.5363	239	S	PREDICTED: arginine/serine-rich coiled-coil protein 2 isoform X2 [Phoenix dactylifera]	0.99978	0.00240721	92.611	HRS(1)PSDYR	3	0.89669	5
TRINITY_DN102762_c1_g3_m.5363	113	S	PREDICTED: arginine/serine-rich coiled-coil protein 2 isoform X2 [Phoenix dactylifera]	0.969963	0.00113153	64.588	DYQHS(0.97)DDGGY(0.03)HR	2	0.20079	1
TRINITY_DN102789_c4_g4_m.5423	36	S	PREDICTED: ethylene receptor 2-like [Elaeis guineensis]	0.759721	1.17231e-29	103.73	T(0.001)PDCS(0.76)DS(0.164)S(0.053)T(0.017)S(0.006)VPQAWR	2	1.1953	1
TRINITY_DN102830_c1_g1_m.5501	1051	S	PREDICTED: protein argonaute 1B isoform X2 [Musa acuminata subsp. malaccensis]	0.954527	1.67688e-76	127.92	FYMEPET(0.045)S(0.955)DS(0.001)GSMASAAAGR	3	-0.067346	23
TRINITY_DN102830_c1_g1_m.5501	1050	T	PREDICTED: protein argonaute 1B isoform X2 [Musa acuminata subsp. malaccensis]	0.715726	3.1645e-76	126.32	FY(0.001)MEPET(0.716)S(0.25)DS(0.023)GS(0.009)MAS(0.001)AAAGR	3	-0.9386	4
TRINITY_DN102842_c1_g3_m.5523	466	S	PREDICTED: serine/threonine-protein kinase D6PKL1 [Elaeis guineensis]	0.919823	6.35707e-05	84.297	T(0.014)T(0.067)S(0.92)FDFDPSK	2	-0.79567	1
TRINITY_DN102842_c1_g3_m.5523	542	S	PREDICTED: serine/threonine-protein kinase D6PKL1 [Elaeis guineensis]	0.47984	1.58605e-22	93.776	S(0.48)MS(0.48)FVGT(0.04)HEYLAPEIIK	3	1.4309	0
TRINITY_DN102842_c1_g3_m.5523	540	S	PREDICTED: serine/threonine-protein kinase D6PKL1 [Elaeis guineensis]	0.47984	1.58605e-22	93.776	S(0.48)MS(0.48)FVGT(0.04)HEYLAPEIIK	3	1.4309	0
TRINITY_DN102849_c0_g1_m.5544	2024	S	ARM repeat superfamily protein [Arabidopsis thaliana]	0.971428	1.40321e-12	83.423	YLTEDEVVDS(0.017)NS(0.971)PT(0.012)QK	3	1.1952	4
TRINITY_DN102852_c2_g1_m.5554	137	S	Tetratricopeptide repeat (TPR)-like superfamily protein [Arabidopsis thaliana]	0.920249	1.6693e-62	138.37	VRS(0.533)DT(0.467)DLIVT(0.006)T(0.074)PLS(0.92)PR	3	-0.58564	3
TRINITY_DN102852_c2_g1_m.5554	81	S	Tetratricopeptide repeat (TPR)-like superfamily protein [Arabidopsis thaliana]	0.999959	4.43706e-07	69.081	S(1)PAGGNETSVSFHR	3	1.2544	2
TRINITY_DN102852_c2_g1_m.5554	126	S	Tetratricopeptide repeat (TPR)-like superfamily protein [Arabidopsis thaliana]	0.994101	1.6693e-62	138.37	VRS(0.994)DT(0.006)DLIVTTPLSPR	3	-0.73997	6
TRINITY_DN102882_c0_g1_m.5620	231	S	PREDICTED: protein FRA10AC1 isoform X3 [Elaeis guineensis]	0.995618	7.76629e-05	52.725	Y(0.004)DMS(0.996)PDEK	2	0.39718	3
TRINITY_DN102889_c0_g1_m.5631	272	S	PREDICTED: LOW QUALITY PROTEIN: lysM domain receptor-like kinase 3 [Elaeis guineensis]	0.339971	0.00428039	56.746	TLLPS(0.34)LS(0.281)DDS(0.281)T(0.098)PMR	2	-0.69746	0
TRINITY_DN102889_c0_g1_m.5631	278	T	PREDICTED: LOW QUALITY PROTEIN: lysM domain receptor-like kinase 3 [Elaeis guineensis]	0.49993	2.15227e-05	67.685	TLLPSLSDDS(0.5)T(0.5)PMR	2	-0.65353	1
TRINITY_DN102889_c0_g1_m.5631	277	S	PREDICTED: LOW QUALITY PROTEIN: lysM domain receptor-like kinase 3 [Elaeis guineensis]	0.572461	2.15227e-05	67.685	TLLPSLS(0.008)DDS(0.572)T(0.419)PMR	3	-0.085646	4
TRINITY_DN102893_c1_g1_m.5636	1047	S	PREDICTED: splicing factor 3B subunit 3 [Elaeis guineensis]	0.544743	1.52567e-08	77.08	IS(0.545)S(0.455)PLHEVVGHSTEK	3	0.51977	1
TRINITY_DN102901_c1_g1_m.5658	970	S	PREDICTED: RAB6A-GEF complex partner protein 1 isoform X2 [Elaeis guineensis]	0.332225	0.000220965	45.844	S(0.332)T(0.332)S(0.332)FKEPS(0.003)AHVASVR	4	-1.505	0
TRINITY_DN102901_c1_g1_m.5658	362	S	PREDICTED: RAB6A-GEF complex partner protein 1 isoform X2 [Elaeis guineensis]	0.999762	0.00109407	58.98	QTGVISAQS(1)PMVK	3	0.92402	1
TRINITY_DN102901_c1_g1_m.5658	971	T	PREDICTED: RAB6A-GEF complex partner protein 1 isoform X2 [Elaeis guineensis]	0.332225	0.000220965	45.844	S(0.332)T(0.332)S(0.332)FKEPS(0.003)AHVASVR	4	-1.505	0
TRINITY_DN102901_c1_g1_m.5658	972	S	PREDICTED: RAB6A-GEF complex partner protein 1 isoform X2 [Elaeis guineensis]	0.871169	2.24932e-08	75.319	S(0.035)T(0.094)S(0.871)FKEPSAHVASVR	3	0.088995	2
TRINITY_DN102910_c56_g26_m.5674	48	S	PREDICTED: glutamine synthetase nodule isozyme [Phoenix dactylifera]	0.995262	0.00164376	48.216	TLPGPVT(0.005)DPS(0.995)QIPK	3	2.5426	1
TRINITY_DN102922_c0_g2_m.5700	602	S	PREDICTED: ALG-2 interacting protein X-like [Phoenix dactylifera]	0.929475	4.68187e-29	120.21	LLAT(0.035)S(0.929)GS(0.035)HEDLFK	2	-0.16079	2
TRINITY_DN102931_c0_g1_m.5722	176	S	PREDICTED: ATP-citrate synthase beta chain protein 1 [Elaeis guineensis]	0.99653	0.00193722	51.03	S(0.997)GGMS(0.003)NELYNTIAR	2	-1.3089	2
TRINITY_DN102936_c6_g1_m.5728	42	T	PREDICTED: acyl-coenzyme A thioesterase 13 [Brachypodium distachyon]	0.706887	6.77836e-11	65.207	KNPS(0.147)MS(0.147)PT(0.707)ADAGEPPSSTK	4	-0.10837	2
TRINITY_DN102936_c6_g1_m.5728	40	S	PREDICTED: acyl-coenzyme A thioesterase 13 [Brachypodium distachyon]	0.786167	2.57757e-60	118.9	KNPS(0.189)MS(0.786)PT(0.024)ADAGEPPSSTK	3	0.060183	6
TRINITY_DN102942_c0_g1_m.5737	205	T	PREDICTED: actin-101 isoform X1 [Vitis vinifera]	0.917402	5.38754e-19	99.392	GYS(0.002)FT(0.04)T(0.04)T(0.917)AEREIVR	3	-0.18185	8
TRINITY_DN102942_c0_g1_m.5737	204	T	PREDICTED: actin-101 isoform X1 [Vitis vinifera]	0.646857	5.58663e-14	96.208	GYS(0.005)FT(0.023)T(0.647)T(0.326)AEREIVR	2	0.66402	1
TRINITY_DN102942_c0_g1_m.5737	201	S	PREDICTED: actin-101 isoform X1 [Vitis vinifera]	0.9535	4.06779e-12	116.03	GYS(0.953)FT(0.029)T(0.008)T(0.01)AER	2	-0.57477	2
TRINITY_DN102942_c0_g1_m.5737	326	S	PREDICTED: actin-101 isoform X1 [Vitis vinifera]	0.862195	0.00199324	51.726	EITALAPS(0.138)S(0.862)MK	3	0.61828	1
TRINITY_DN102942_c1_g2_m.5740	249	S	MACPF domain-containing protein At4g24290 isoform X1 [Asparagus officinalis]	0.428374	0.0128906	41.695	FAGS(0.152)S(0.695)PS(0.428)S(0.385)S(0.29)Y(0.041)AT(0.009)K	2	-0.87903	0
TRINITY_DN102942_c1_g2_m.5740	247	S	MACPF domain-containing protein At4g24290 isoform X1 [Asparagus officinalis]	0.944342	1.67839e-31	126.91	FAGS(0.041)S(0.944)PS(0.006)S(0.006)S(0.002)YATK	2	0.27921	11
TRINITY_DN102956_c1_g1_m.5775	73	S	PREDICTED: protein phosphatase 2C and cyclic nucleotide-binding/kinase domain-containing protein isoform X1 [Elaeis guineensis]	0.960201	1.87549e-13	106.6	VS(0.04)S(0.96)QFLPPEGSK	2	0.58495	2
TRINITY_DN102956_c1_g1_m.5775	16	S	PREDICTED: protein phosphatase 2C and cyclic nucleotide-binding/kinase domain-containing protein isoform X1 [Elaeis guineensis]	1	1.696e-08	72.433	GCIGHVPDS(1)PRQEPK	4	-1.3787	4
TRINITY_DN102959_c2_g1_m.5783	899	S	PREDICTED: microtubule-associated protein 1B isoform X1 [Ziziphus jujuba]	1	0.00156345	62.466	VGIHS(1)PEPK	3	0.33709	2
TRINITY_DN102969_c2_g1_m.5801	11	S	PREDICTED: FGGY carbohydrate kinase domain-containing protein isoform X1 [Elaeis guineensis]	0.28988	0.00625404	49.448	T(0.237)LS(0.237)S(0.237)S(0.29)AISDK	3	-0.50183	0
TRINITY_DN102969_c2_g1_m.5801	9	S	PREDICTED: FGGY carbohydrate kinase domain-containing protein isoform X1 [Elaeis guineensis]	0.955056	0.000269991	80.746	T(0.017)LS(0.955)S(0.027)S(0.001)AISDK	2	0.31681	1
TRINITY_DN103003_c0_g6_m.5876	93	S	PREDICTED: E3 ubiquitin ligase PQT3-like [Dendrobium catenatum]	0.998756	2.87685e-12	57.347	SGGGGAGGY(0.001)DY(0.001)ES(0.999)S(0.999)DEERHFK	3	-1.3127	2
TRINITY_DN103003_c0_g6_m.5876	94	S	PREDICTED: E3 ubiquitin ligase PQT3-like [Dendrobium catenatum]	0.998791	2.87685e-12	57.347	SGGGGAGGY(0.001)DY(0.001)ES(0.999)S(0.999)DEERHFK	3	-1.3127	2
TRINITY_DN103003_c0_g7_m.5877	58	S	PREDICTED: E3 ubiquitin ligase PQT3-like [Dendrobium catenatum]	1	9.1499e-09	74.793	LS(1)PQPPRPPVK	3	-0.27628	5
TRINITY_DN103010_c1_g1_m.5891	339	T	linoleate 9S-lipoxygenase 6 isoform X1 [Ananas comosus]	0.998017	0.00724577	48.568	T(0.002)FIT(0.998)PGHNQR	3	-0.028953	1
TRINITY_DN103010_c1_g1_m.5891	821	S	linoleate 9S-lipoxygenase 6 isoform X1 [Ananas comosus]	0.99999	0.000113134	78.249	NIS(1)NLNHDPSLK	3	-0.097132	1
TRINITY_DN103031_c1_g1_m.5935	98	S	PREDICTED: probable trans-2-enoyl-CoA reductase, mitochondrial [Phoenix dactylifera]	0.999907	1.32271e-09	84.581	AVVYEQHGS(1)PDQVVR	3	0.71942	1
TRINITY_DN103036_c3_g2_m.5944	1356	S	PREDICTED: probable protein NAP1 [Elaeis guineensis]	0.999473	9.39977e-35	105.46	FVDGSSSTGQGPS(0.999)PVPR	3	0.29071	2
TRINITY_DN103045_c0_g1_m.5968	193	S	LOW QUALITY PROTEIN: pumilio homolog 1-like [Asparagus officinalis]	1	5.02511e-161	184.35	QKS(1)FADLFQDDQTQR	3	0.11669	2
TRINITY_DN103064_c0_g1_m.6013	39	S	plant/T32G24-2 protein [Medicago truncatula]	0.932779	4.08632e-06	60.621	TSFDEEYEEMGRS(0.933)PS(0.067)GK	3	-0.35007	1
TRINITY_DN103142_c3_g1_m.6171	197	T	PREDICTED: cyclin-dependent kinase C-2 isoform X1 [Elaeis guineensis]	0.999992	4.39937e-05	75.018	SFSSEHNGNLT(1)NR	3	-1.1099	2
TRINITY_DN103142_c3_g1_m.6171	92	T	PREDICTED: cyclin-dependent kinase C-2 isoform X1 [Elaeis guineensis]	0.60391	4.42197e-13	68.445	EIVT(0.604)S(0.396)PGPEKDEQGKPDGNK	4	-0.88633	4
TRINITY_DN103142_c3_g1_m.6171	93	S	PREDICTED: cyclin-dependent kinase C-2 isoform X1 [Elaeis guineensis]	0.850305	3.01964e-27	89.721	EIVT(0.15)S(0.85)PGPEKDEQGKPDGNK	3	-0.97754	2
TRINITY_DN103144_c0_g4_m.6178	140	S	PREDICTED: protein SAD1/UNC-84 domain protein 1 [Musa acuminata subsp. malaccensis]	0.994372	0.00825895	46.985	GVIAAS(0.994)IHS(0.006)K	3	-0.21574	1
TRINITY_DN103166_c0_g1_m.6215	910	S	PREDICTED: retinoblastoma-related protein [Phoenix dactylifera]	0.999945	0.0016569	56.817	LTTFPNLPDMS(1)PK	3	1.9137	1
TRINITY_DN103166_c0_g1_m.6215	676	S	PREDICTED: retinoblastoma-related protein [Phoenix dactylifera]	0.782989	0.000784593	48.288	HGGS(0.002)S(0.002)GPDGDS(0.213)RS(0.783)PK	3	0.81532	1
TRINITY_DN103193_c1_g1_m.6279	363	T	PREDICTED: transcriptional adapter ADA2-like isoform X2 [Phoenix dactylifera]	0.449443	7.52338e-05	46.494	GLT(0.002)LDS(0.078)S(0.078)GKDS(0.267)PVT(0.449)S(0.126)GQANLR	3	-0.62319	0
TRINITY_DN103196_c3_g3_m.6290	1174	T	PREDICTED: transposon Ty3-I Gag-Pol polyprotein isoform X1 [Daucus carota subsp. sativus]	0.717159	0.00181982	56.205	T(1)KLIT(0.717)S(0.717)NS(0.566)K	3	1.5278	7
TRINITY_DN103196_c3_g3_m.6290	1177	S	PREDICTED: transposon Ty3-I Gag-Pol polyprotein isoform X1 [Daucus carota subsp. sativus]	0.857423	0.0056518	44.511	T(1)KLIT(0.571)S(0.571)NS(0.857)K	3	-0.98135	7
TRINITY_DN103196_c3_g3_m.6290	1175	S	PREDICTED: transposon Ty3-I Gag-Pol polyprotein isoform X1 [Daucus carota subsp. sativus]	0.717159	0.00181982	56.205	T(1)KLIT(0.717)S(0.717)NS(0.566)K	3	1.5278	7
TRINITY_DN103196_c3_g3_m.6290	1170	T	PREDICTED: transposon Ty3-I Gag-Pol polyprotein isoform X1 [Daucus carota subsp. sativus]	0.999989	0.00181982	56.205	T(1)KLIT(0.717)S(0.717)NS(0.566)K	3	0.63969	7
TRINITY_DN103199_c1_g1_m.6297	25	S	PREDICTED: DNA-damage-repair/toleration protein DRT102 [Musa acuminata subsp. malaccensis]	1	1.53957e-87	164.01	IFTGADS(1)FGCNLK	2	0.25257	5
TRINITY_DN103199_c1_g1_m.6297	212	S	PREDICTED: DNA-damage-repair/toleration protein DRT102 [Musa acuminata subsp. malaccensis]	0.916565	0.00173242	70.197	IVRES(0.917)PT(0.068)S(0.016)AVVK	2	-0.56917	2
TRINITY_DN103204_c0_g1_m.6308	294	S	PREDICTED: E3 ubiquitin-protein ligase ATL31-like [Oryza brachyantha]	0.995294	1.91027e-06	92.295	S(0.005)AS(0.995)FAVFTGR	2	-2.3344	1
TRINITY_DN103209_c1_g2_m.6327	189	S	PREDICTED: zinc finger CCCH domain-containing protein 13 [Phoenix dactylifera]	1	5.7239e-116	157.68	GAAENS(1)DHENQDSNLLISDK	3	-0.0078286	2
TRINITY_DN103210_c0_g1_m.6329	104	S	PREDICTED: protein CYPRO4-like [Phoenix dactylifera]	0.338986	0.00388782	55.011	YS(0.008)NS(0.284)PS(0.339)S(0.339)IT(0.028)PT(0.002)K	2	0.55696	0
TRINITY_DN103210_c0_g1_m.6329	103	S	PREDICTED: protein CYPRO4-like [Phoenix dactylifera]	0.338986	0.00388782	55.011	YS(0.008)NS(0.284)PS(0.339)S(0.339)IT(0.028)PT(0.002)K	2	0.55696	0
TRINITY_DN103210_c0_g1_m.6329	71	S	PREDICTED: protein CYPRO4-like [Phoenix dactylifera]	0.958018	7.97091e-05	47.635	S(0.958)PAGT(0.022)LKPGT(0.011)S(0.004)VS(0.005)VDDVDSK	3	0.86529	1
TRINITY_DN103210_c0_g1_m.6329	101	S	PREDICTED: protein CYPRO4-like [Phoenix dactylifera]	0.864118	6.01925e-10	84.41	YS(0.067)NS(0.864)PS(0.034)S(0.034)ITPTK	2	0.31527	6
TRINITY_DN103213_c3_g1_m.6334	588	S	DUF668 family protein [Medicago truncatula]	0.704684	0.00205407	43.164	IS(0.295)KS(0.705)QDFDMERPQLLK	4	-0.71586	1
TRINITY_DN103213_c3_g1_m.6334	531	S	DUF668 family protein [Medicago truncatula]	0.970705	0.0149622	43.03	NFFS(0.007)S(0.023)RS(0.971)PVK	3	-1.4811	1
TRINITY_DN103216_c7_g1_m.6343	174	S	PREDICTED: zinc finger protein-like 1 [Phoenix dactylifera]	0.499483	7.05639e-06	50.609	QS(0.484)S(0.499)EVS(0.013)Y(0.004)FADDEDGTHR	3	-1.2184	0
TRINITY_DN103216_c7_g1_m.6343	173	S	PREDICTED: zinc finger protein-like 1 [Phoenix dactylifera]	0.58742	3.09589e-23	92.01	QS(0.587)S(0.412)EVSYFADDEDGTHRK	4	-0.63186	2
TRINITY_DN103217_c0_g1_m.6344	808	S	PREDICTED: protein VACUOLELESS1 [Elaeis guineensis]	0.989691	5.79928e-06	59.539	EAADAAS(0.01)QAKDS(0.99)ELFSR	3	-1.2609	1
TRINITY_DN103218_c0_g1_m.6348	400	S	transducin/WD40 repeat protein [Medicago truncatula]	0.810413	2.58893e-12	98.943	S(0.095)T(0.095)PS(0.81)LPNHTIVK	3	-0.5616	4
TRINITY_DN103218_c0_g1_m.6348	979	T	transducin/WD40 repeat protein [Medicago truncatula]	0.563416	0.00118576	40.384	EKIEDEKS(0.437)PGT(0.563)VDQIK	4	0.010564	1
TRINITY_DN103219_c0_g1_m.6349	190	S	E3 ubiquitin-protein ligase UPL3, partial [Asparagus officinalis]	0.902232	1.38973e-90	126.68	VLADGAT(0.098)GS(0.902)PPSSQAPAANNSIR	3	-0.66336	2
TRINITY_DN103219_c0_g2_m.6351	956	S	PREDICTED: E3 ubiquitin-protein ligase UPL3 [Elaeis guineensis]	0.499959	0.00146147	53.516	S(0.5)S(0.5)LIIGGTAGK	3	0.29159	1
TRINITY_DN103219_c0_g2_m.6351	953	S	PREDICTED: E3 ubiquitin-protein ligase UPL3 [Elaeis guineensis]	0.333222	0.00729303	40.941	S(0.333)RS(0.333)S(0.333)LIIGGTAGK	3	0.22964	0
TRINITY_DN103219_c0_g2_m.6351	955	S	PREDICTED: E3 ubiquitin-protein ligase UPL3 [Elaeis guineensis]	0.499959	0.00146147	53.516	S(0.5)S(0.5)LIIGGTAGK	3	0.29159	1
TRINITY_DN103227_c0_g2_m.6378	21	S	PREDICTED: nuclear pore complex protein NUP50A [Phoenix dactylifera]	0.952862	0	267.2	QISKDNPELDDDT(0.038)S(0.953)ES(0.01)EMGTFQK	3	0.22341	11
TRINITY_DN103227_c0_g2_m.6378	433	S	PREDICTED: nuclear pore complex protein NUP50A [Phoenix dactylifera]	1	9.34732e-12	91.616	AIALKT(1)PENS(1)PK	3	0.59761	9
TRINITY_DN103227_c0_g2_m.6378	429	T	PREDICTED: nuclear pore complex protein NUP50A [Phoenix dactylifera]	1	1.47486e-16	108.58	AIALKT(1)PENS(1)PK	3	0.59761	17
TRINITY_DN103227_c0_g2_m.6378	20	T	PREDICTED: nuclear pore complex protein NUP50A [Phoenix dactylifera]	0.547896	2.52129e-44	97.057	QISKDNPELDDDT(0.548)S(0.418)ES(0.034)EMGTFQK	4	-0.45026	1
TRINITY_DN103228_c2_g1_m.6379	456	T	PREDICTED: serine/threonine-protein kinase STY46-like isoform X3 [Phoenix dactylifera]	0.992599	0.0016395	59.339	TQS(0.003)GIMT(0.993)AET(0.003)GT(0.001)YR	2	-2.2307	1
TRINITY_DN103240_c1_g1_m.6405	325	S	PREDICTED: vacuolar protein sorting-associated protein 9A [Phoenix dactylifera]	0.991345	5.77288e-47	132.79	AQLIAS(0.005)RPS(0.991)IS(0.004)DLEK	3	-0.3185	4
TRINITY_DN103240_c3_g1_m.6406	66	S	DUF630 family protein [Medicago truncatula]	0.99862	0.000237187	58.835	QFTEAES(0.001)EFFGNS(0.999)PPR	3	-1.709	1
TRINITY_DN103241_c1_g1_m.6410	115	S	PREDICTED: aladin [Elaeis guineensis]	0.982975	0.00897632	56.956	EILS(0.017)DS(0.983)FKR	2	1.111	1
TRINITY_DN103293_c0_g1_m.6503	349	S	PREDICTED: translocase of chloroplast 159, chloroplastic-like [Phoenix dactylifera]	1	0.000583644	61.11	VAILDS(1)PEAAK	3	-0.76437	1
TRINITY_DN103297_c0_g1_m.6510	652	S	PREDICTED: ABC transporter B family member 2-like [Phoenix dactylifera]	0.777922	0.0276339	50.648	GS(0.002)FES(0.044)S(0.177)S(0.778)FR	2	0.0038355	1
TRINITY_DN103297_c0_g1_m.6510	666	S	PREDICTED: ABC transporter B family member 2-like [Phoenix dactylifera]	0.999518	0.000585049	60.093	ELS(1)LGATSLGASFR	3	1.2496	2
TRINITY_DN103310_c0_g1_m.6537	1080	S	PREDICTED: zinc finger CCCH domain-containing protein 19-like isoform X1 [Phoenix dactylifera]	0.965434	4.99083e-52	138.05	YQSYETDCPS(0.965)PT(0.035)PR	3	0.61817	6
TRINITY_DN103310_c0_g1_m.6537	1264	S	PREDICTED: zinc finger CCCH domain-containing protein 19-like isoform X1 [Phoenix dactylifera]	0.968565	1.15315e-68	132.74	ASEVESSLPSLPS(0.969)PT(0.031)PK	3	0.00013108	6
TRINITY_DN103310_c0_g1_m.6537	1082	T	PREDICTED: zinc finger CCCH domain-containing protein 19-like isoform X1 [Phoenix dactylifera]	0.5	1.16097e-38	123.58	YQSYETDCPS(0.5)PT(0.5)PR	3	-0.50552	1
TRINITY_DN103324_c1_g1_m.6562	294	S	PREDICTED: protein KAKU4-like isoform X6 [Phoenix dactylifera]	0.949788	0.00358212	61.409	S(0.046)PS(0.95)FNT(0.004)AGVK	2	0.012902	1
TRINITY_DN103348_c8_g2_m.6625	808	S	PREDICTED: 1,4-alpha-glucan-branching enzyme 1, chloroplastic/amyloplastic isoform X1 [Elaeis guineensis]	0.999986	2.0151e-43	141.18	INPS(1)AEYFSTEGK	2	-0.26631	5
TRINITY_DN103352_c3_g6_m.6639	308	T	PREDICTED: protein EARLY-RESPONSIVE TO DEHYDRATION 7, chloroplastic [Elaeis guineensis]	0.825211	2.62849e-19	103.13	RRT(0.825)S(0.161)PCS(0.013)QPT(0.001)EVSK	3	0.044937	1
TRINITY_DN103352_c3_g6_m.6639	309	S	PREDICTED: protein EARLY-RESPONSIVE TO DEHYDRATION 7, chloroplastic [Elaeis guineensis]	0.497802	2.62849e-19	103.13	RT(0.498)S(0.498)PCS(0.004)QPTEVSK	3	-0.70528	0
TRINITY_DN103352_c3_g6_m.6639	458	S	PREDICTED: protein EARLY-RESPONSIVE TO DEHYDRATION 7, chloroplastic [Elaeis guineensis]	0.997522	0.0356713	40.727	T(0.002)LAKS(0.998)FAK	3	-0.66886	1
TRINITY_DN103364_c6_g1_m.6674	311	S	probable magnesium transporter NIPA6 isoform X1 [Ananas comosus]	0.763551	0.000611663	62.445	GTYAPLS(0.764)PT(0.234)LS(0.002)TR	2	-0.39924	1
TRINITY_DN103397_c4_g1_m.6741	207	S	E3 SUMO-protein ligase RanBP2 [Asparagus officinalis]	1	1.14092e-21	124.68	RLAS(1)EEFANDWHK	3	-0.63443	6
TRINITY_DN103397_c4_g1_m.6741	263	S	E3 SUMO-protein ligase RanBP2 [Asparagus officinalis]	0.997418	5.25836e-23	94.281	NS(0.997)PNVAS(0.003)QLSAMPTLLGK	3	0.41105	1
TRINITY_DN103402_c4_g1_m.6754	401	S	PREDICTED: zinc finger CCCH domain-containing protein 36-like [Phoenix dactylifera]	0.499995	2.71749e-05	77.221	S(0.5)KVS(0.5)PALLESNPK	3	0.45449	5
TRINITY_DN103402_c4_g1_m.6754	243	S	PREDICTED: zinc finger CCCH domain-containing protein 36-like [Phoenix dactylifera]	0.999972	3.15478e-08	79.837	EITNES(1)PKHVK	4	-0.55248	7
TRINITY_DN103402_c4_g1_m.6754	320	T	PREDICTED: zinc finger CCCH domain-containing protein 36-like [Phoenix dactylifera]	0.997985	2.96944e-210	190.87	NNSQLLEDLTPT(0.002)CGHT(0.998)PQR	3	-0.27893	3
TRINITY_DN103402_c4_g1_m.6754	695	S	PREDICTED: zinc finger CCCH domain-containing protein 36-like [Phoenix dactylifera]	0.653848	8.95865e-36	88.989	S(0.068)IS(0.209)S(0.654)PS(0.068)QY(0.001)DPILDSIEPATANAR	3	-0.53164	1
TRINITY_DN103402_c4_g1_m.6754	404	S	PREDICTED: zinc finger CCCH domain-containing protein 36-like [Phoenix dactylifera]	0.880254	1.96798e-29	123.63	S(0.12)KVS(0.88)PALLESNPK	3	0.21659	7
TRINITY_DN103407_c0_g1_m.6767	946	S	PREDICTED: probable leucine-rich repeat receptor-like protein kinase At5g49770 [Phoenix dactylifera]	0.99999	0.000289511	65.043	HLYNDS(1)FPRK	2	0.027761	5
TRINITY_DN103409_c0_g1_m.6770	60	S	PREDICTED: potassium transporter 7 isoform X1 [Elaeis guineensis]	1	1.45772e-30	107.72	IDS(1)FDVEALEVPGVQR	2	1.153	2
TRINITY_DN103409_c0_g1_m.6770	178	S	PREDICTED: potassium transporter 7 isoform X1 [Elaeis guineensis]	0.999997	4.6661e-05	79.332	ASLLPNQLPS(1)DAR	2	-0.52721	1
TRINITY_DN103417_c0_g1_m.6792	359	S	PREDICTED: probable auxin efflux carrier component 1c [Setaria italica]	1	0.000857039	68.044	LAVS(1)PPKGEAR	3	-1.4586	2
TRINITY_DN103417_c0_g1_m.6792	377	S	PREDICTED: probable auxin efflux carrier component 1c [Setaria italica]	1	0.0123602	85.813	NEFS(1)FGNR	2	0.22667	1
TRINITY_DN103427_c4_g2_m.6814	723	S	PREDICTED: probable N6-adenosine-methyltransferase MT-A70-like [Elaeis guineensis]	0.819862	6.06148e-06	65.924	AAYPDVEVQPS(0.82)S(0.18)PPRR	3	3.9008	2
TRINITY_DN103427_c4_g2_m.6814	724	S	PREDICTED: probable N6-adenosine-methyltransferase MT-A70-like [Elaeis guineensis]	0.979133	5.45115e-125	175.16	AAYPDVEVQPS(0.021)S(0.979)PPR	2	-0.0097368	15
TRINITY_DN103427_c4_g2_m.6814	121	S	PREDICTED: probable N6-adenosine-methyltransferase MT-A70-like [Elaeis guineensis]	0.783544	0.0115447	48.998	KT(0.211)S(0.784)PT(0.002)S(0.003)VR	3	-1.378	1
TRINITY_DN103432_c0_g4_m.6822	1261	S	Transducin/WD40 repeat-like superfamily protein [Arabidopsis thaliana]	0.970411	1.36697e-59	104.09	DGTEAPPHEIPES(0.97)PT(0.017)ELREGS(0.013)QIPK	4	-0.48123	2
TRINITY_DN103443_c0_g2_m.6843	136	T	PREDICTED: phototropin-1A isoform X2 [Phoenix dactylifera]	0.788779	2.52533e-10	86.8	LQGVGVRKS(0.023)DEDT(0.789)S(0.189)R	2	-1.4387	2
TRINITY_DN103443_c0_g2_m.6843	132	S	PREDICTED: phototropin-1A isoform X2 [Phoenix dactylifera]	0.997939	1.86406e-05	65.423	LQGVGVRKS(0.998)DEDT(0.001)S(0.001)R	3	-1.3967	3
TRINITY_DN103443_c0_g2_m.6843	364	S	PREDICTED: phototropin-1A isoform X2 [Phoenix dactylifera]	1	0.00067824	65.295	RIS(1)ENVAPFR	3	0.075945	2
TRINITY_DN103443_c0_g2_m.6843	171	S	PREDICTED: phototropin-1A isoform X2 [Phoenix dactylifera]	1	1.66839e-07	88.075	GGLPRVS(1)EELR	2	0.87422	5
TRINITY_DN103452_c0_g1_m.6866	547	S	PREDICTED: protein transport protein SEC31 homolog B-like [Elaeis guineensis]	0.846743	4.32332e-69	122.35	ET(0.002)EAT(0.151)S(0.847)DDSDPATDEAIQR	3	-2.6119	1
TRINITY_DN103453_c0_g2_m.6868	600	S	PREDICTED: myosin-9 [Phoenix dactylifera]	1	3.06126e-55	149.6	HSHIAEPIPS(1)PK	2	0.86253	13
TRINITY_DN103460_c0_g1_m.6877	1609	S	ABC transporter C family member 2-like [Asparagus officinalis]	1	6.73792e-09	100.4	LQHPNFS(1)FEDK	2	-0.086248	7
TRINITY_DN103472_c0_g3_m.6902	314	S	PREDICTED: TOM1-like protein 2 [Musa acuminata subsp. malaccensis]	0.998234	0.0058977	42.314	Y(0.002)IS(0.998)DEELGRPLAR	3	-0.46088	1
TRINITY_DN103475_c4_g1_m.6921	70	S	PREDICTED: serine/threonine-protein kinase D6PK-like [Phoenix dactylifera]	0.999784	0.00668556	46.318	KGS(1)IDCIPSK	3	-0.076041	1
TRINITY_DN103475_c4_g3_m.6922	259	S	PREDICTED: LOW QUALITY PROTEIN: protein PHOTOPERIOD-INDEPENDENT EARLY FLOWERING 1 [Elaeis guineensis]	1	0.000334168	53.453	GVS(1)PEVGEHVAAAAAK	3	0.68035	1
TRINITY_DN103481_c1_g1_m.6932	337	S	PREDICTED: probable thylakoidal processing peptidase 2, chloroplastic [Theobroma cacao]	1	0.0186918	44.425	T(1)KIT(1)S(1)S(1)K	3	3.0307	1
TRINITY_DN103481_c1_g1_m.6932	335	T	PREDICTED: probable thylakoidal processing peptidase 2, chloroplastic [Theobroma cacao]	1	0.0186918	44.425	T(1)KIT(1)S(1)S(1)K	3	3.0307	1
TRINITY_DN103481_c1_g1_m.6932	332	T	PREDICTED: probable thylakoidal processing peptidase 2, chloroplastic [Theobroma cacao]	1	0.0186918	44.425	T(1)KIT(1)S(1)S(1)K	3	3.0307	1
TRINITY_DN103481_c1_g1_m.6932	336	S	PREDICTED: probable thylakoidal processing peptidase 2, chloroplastic [Theobroma cacao]	1	0.0186918	44.425	T(1)KIT(1)S(1)S(1)K	3	3.0307	1
TRINITY_DN103493_c0_g1_m.6956	244	S	PREDICTED: chaperone protein ClpB1-like [Phoenix dactylifera]	0.970157	5.98028e-15	91.276	KVES(0.97)AS(0.026)GDT(0.004)NFQALK	3	0.24897	1
TRINITY_DN103508_c1_g1_m.7003	43	T	eukaryotic translation initiation factor 4G isoform X2 [Ananas comosus]	0.550601	9.26843e-06	58.093	NSVT(0.008)T(0.006)T(0.002)S(0.002)GERPT(0.551)S(0.431)AGGK	3	0.75974	1
TRINITY_DN103508_c1_g1_m.7003	44	S	eukaryotic translation initiation factor 4G isoform X2 [Ananas comosus]	0.77163	0.000145189	50.752	NSVTT(0.001)T(0.001)S(0.003)GERPT(0.223)S(0.772)AGGK	2	0.59245	1
TRINITY_DN103508_c2_g2_m.7007	1574	T	PREDICTED: eukaryotic translation initiation factor 4G-like isoform X1 [Phoenix dactylifera]	0.447172	4.4456e-19	89.663	GSTILNS(0.447)PT(0.447)S(0.106)QPTGSIR	2	-0.06592	0
TRINITY_DN103508_c2_g2_m.7007	1154	S	PREDICTED: eukaryotic translation initiation factor 4G-like isoform X1 [Phoenix dactylifera]	0.964541	4.4819e-20	117	GTDRDILS(0.035)S(0.965)PGR	3	-0.81015	3
TRINITY_DN103508_c2_g2_m.7007	549	S	PREDICTED: eukaryotic translation initiation factor 4G-like isoform X1 [Phoenix dactylifera]	0.980591	0.00270853	44.252	IS(0.001)MPIT(0.019)KPES(0.981)PK	4	0.61663	1
TRINITY_DN103508_c2_g2_m.7007	1162	S	PREDICTED: eukaryotic translation initiation factor 4G-like isoform X1 [Phoenix dactylifera]	0.998249	0.0082689	48.527	VIDRS(0.998)PGVS(0.002)R	3	0.21735	1
TRINITY_DN103508_c2_g2_m.7007	1153	S	PREDICTED: eukaryotic translation initiation factor 4G-like isoform X1 [Phoenix dactylifera]	0.840525	0.00923849	60.549	GT(0.006)DRDILS(0.841)S(0.154)PGR	2	-0.93046	2
TRINITY_DN103508_c2_g2_m.7007	1572	S	PREDICTED: eukaryotic translation initiation factor 4G-like isoform X1 [Phoenix dactylifera]	0.998262	3.98694e-19	89.663	GSTILNS(0.998)PT(0.001)SQPTGSIR	3	0.42194	2
TRINITY_DN103508_c2_g2_m.7007	644	S	PREDICTED: eukaryotic translation initiation factor 4G-like isoform X1 [Phoenix dactylifera]	0.958679	0.00115773	45.577	EALKS(0.041)ES(0.959)LKDDQTR	3	1.0136	1
TRINITY_DN103508_c2_g2_m.7007	173	S	PREDICTED: eukaryotic translation initiation factor 4G-like isoform X1 [Phoenix dactylifera]	0.995433	8.32331e-05	75.143	T(0.005)CS(0.995)APPNLDEQKR	2	-0.31816	1
TRINITY_DN103519_c2_g1_m.7027	214	S	PREDICTED: protein FREE1 isoform X2 [Elaeis guineensis]	0.608288	0.00297387	49.066	S(0.181)S(0.181)S(0.608)S(0.019)S(0.006)S(0.003)WT(0.001)GFDDYGR	2	-2.1278	1
TRINITY_DN103521_c0_g2_m.7033	57	T	uncharacterized protein LOC110093300 isoform X1 [Dendrobium catenatum]	0.999703	0.00155016	59.294	T(1)S(1)LS(0.001)SGKSPQR	2	-4.0215	1
TRINITY_DN103521_c0_g2_m.7033	58	S	uncharacterized protein LOC110093300 isoform X1 [Dendrobium catenatum]	0.999748	0.00155016	59.294	T(1)S(1)LS(0.001)SGKSPQR	2	-4.0215	1
TRINITY_DN103528_c0_g1_m.7057	710	S	protein STRUBBELIG-RECEPTOR FAMILY 6-like [Asparagus officinalis]	1	2.50057e-12	97.904	RVLS(1)GEVQDGAR	2	-0.79057	2
TRINITY_DN103538_c1_g1_m.7071	236	S	PREDICTED: protein FLX-like 3 [Phoenix dactylifera]	1	1.03371e-112	134.74	HGS(1)PEAPFAPPYGEGYGVNLGGADK	3	-0.33567	15
TRINITY_DN103549_c1_g1_m.7093	605	S	AP-1 complex subunit gamma-2-like [Asparagus officinalis]	0.888615	2.00457e-07	74.732	KDGS(0.889)S(0.069)T(0.042)DVPAVKPSK	4	1.3977	1
TRINITY_DN103549_c1_g1_m.7093	606	S	AP-1 complex subunit gamma-2-like [Asparagus officinalis]	0.488456	2.00457e-07	74.732	DGS(0.488)S(0.488)T(0.023)DVPAVKPSK	3	0.27878	0
TRINITY_DN103555_c1_g1_m.7105	185	S	bZIP family transcription factor family protein [Populus trichocarpa]	0.993331	0.000391822	60.307	NLHS(0.005)GS(0.993)FGGT(0.001)SK	3	-0.047915	1
TRINITY_DN103555_c1_g1_m.7105	343	S	bZIP family transcription factor family protein [Populus trichocarpa]	0.527799	3.42515e-52	126.51	S(0.472)NS(0.528)RDLDS(0.001)QFSNLSIK	3	0.32579	1
TRINITY_DN103555_c3_g2_m.7107	115	S	PREDICTED: glycine-rich RNA-binding protein RZ1C [Musa acuminata subsp. malaccensis]	0.999638	6.06391e-27	89.079	GGYRGGS(1)DDLPPGGQSDCFK	3	-0.32476	7
TRINITY_DN103569_c4_g1_m.7137	650	S	PREDICTED: mucin-19-like [Gossypium hirsutum]	1	0.00464215	53.034	LPNPGRS(1)PAR	3	-0.46454	3
TRINITY_DN103569_c4_g1_m.7137	457	T	PREDICTED: mucin-19-like [Gossypium hirsutum]	0.499912	0.00303858	50.088	RT(0.5)GS(0.5)GDLSLK	3	0.65543	1
TRINITY_DN103569_c4_g1_m.7137	670	S	PREDICTED: mucin-19-like [Gossypium hirsutum]	0.5	1.60192e-05	63.691	AS(0.5)S(0.5)PGVPDKPERGDR	4	0.54214	1
TRINITY_DN103569_c4_g1_m.7137	459	S	PREDICTED: mucin-19-like [Gossypium hirsutum]	0.943129	0.00303858	54.343	T(0.056)GS(0.943)GDLS(0.001)LK	2	0.84441	2
TRINITY_DN103569_c4_g1_m.7137	671	S	PREDICTED: mucin-19-like [Gossypium hirsutum]	0.972575	2.26934e-42	139.66	AS(0.027)S(0.973)PGVPDKPER	2	-0.74586	9
TRINITY_DN103576_c16_g4_m.7159	172	S	PREDICTED: vacuolar protein-sorting-associated protein 37 homolog 1 isoform X1 [Musa acuminata subsp.malaccensis]	0.966014	4.56381e-07	109.39	AYS(0.966)PS(0.021)S(0.013)LLK	2	-0.66313	6
TRINITY_DN103576_c16_g4_m.7159	61	S	PREDICTED: vacuolar protein-sorting-associated protein 37 homolog 1 isoform X1 [Musa acuminata subsp.malaccensis]	1	1.09579e-53	101.39	PSTPGSSSITGGQQRPLDQPLS(1)PAR	3	-0.46784	4
TRINITY_DN103580_c0_g1_m.7168	243	S	PREDICTED: AUGMIN subunit 5 [Elaeis guineensis]	0.469298	6.57081e-15	79.177	GS(0.469)KS(0.469)S(0.061)DDIILIETSQER	3	1.1329	0
TRINITY_DN103580_c0_g1_m.7168	245	S	PREDICTED: AUGMIN subunit 5 [Elaeis guineensis]	0.469298	6.57081e-15	79.177	GS(0.469)KS(0.469)S(0.061)DDIILIETSQER	3	1.1329	0
TRINITY_DN103586_c1_g1_m.7181	55	S	PREDICTED: chlorophyll a-b binding protein of LHCII type 1 [Juglans regia]	0.71425	0.00181761	40.88	T(0.276)S(0.714)GRPRPS(0.003)S(0.003)GS(0.003)PWY(0.001)GPDR	3	-0.04443	1
TRINITY_DN103598_c1_g4_m.7201	796	S	plant/MOJ9-14 protein [Medicago truncatula]	0.956069	1.74343e-05	82.877	S(0.003)IGDNS(0.041)GS(0.956)FAYPK	3	1.2812	3
TRINITY_DN103601_c4_g1_m.7210	28	S	spastin-like isoform X1 [Asparagus officinalis]	0.838109	0.00139448	71.085	APLQNS(0.162)PS(0.838)VK	3	-0.074975	1
TRINITY_DN103612_c1_g1_m.7236	391	S	PREDICTED: 60S ribosomal protein L4 [Ziziphus jujuba]	0.876944	2.66201e-106	165.66	T(0.041)MIS(0.877)DS(0.082)DYTEFENFSK	3	-0.60378	2
TRINITY_DN103612_c1_g1_m.7239	110	S	PREDICTED: 40S ribosomal protein S7-like [Musa acuminata subsp. malaccensis]	0.999915	3.00285e-55	149.69	DVVFEYPVTES(1)A	2	0.532	3
TRINITY_DN103624_c0_g1_m.7264	3273	S	PREDICTED: chromatin structure-remodeling complex protein SYD-like isoform X1 [Phoenix dactylifera]	0.927201	1.79889e-22	80.102	VS(0.055)NS(0.927)PENS(0.017)DS(0.001)TEIKPEVQK	3	0.33689	2
TRINITY_DN103624_c0_g1_m.7264	210	S	PREDICTED: chromatin structure-remodeling complex protein SYD-like isoform X1 [Phoenix dactylifera]	0.993598	3.74524e-12	97.235	S(0.006)ANS(0.994)QEIHDSIK	2	0.46085	2
TRINITY_DN103624_c0_g1_m.7264	2227	S	PREDICTED: chromatin structure-remodeling complex protein SYD-like isoform X1 [Phoenix dactylifera]	0.999965	4.33898e-10	86.8	QTFGSSTPDAFS(1)PK	3	-0.39522	1
TRINITY_DN103659_c1_g1_m.7327	119	S	PREDICTED: phosphatidylinositol 4-kinase gamma 7 [Phoenix dactylifera]	0.988155	0.000450005	58.885	SSSTPCLS(0.988)PT(0.012)GK	3	0.30958	2
TRINITY_DN103659_c1_g1_m.7327	121	T	PREDICTED: phosphatidylinositol 4-kinase gamma 7 [Phoenix dactylifera]	0.607821	8.38833e-05	80.632	SSST(0.003)PCLS(0.389)PT(0.608)GK	2	-0.45579	2
TRINITY_DN103675_c0_g2_m.7366	25	T	PREDICTED: exocyst complex component EXO70A1-like [Phoenix dactylifera]	0.5	0.000414827	50.87	RT(0.5)ES(0.5)MGVPPAIEVLK	3	-0.17673	1
TRINITY_DN103675_c0_g2_m.7366	27	S	PREDICTED: exocyst complex component EXO70A1-like [Phoenix dactylifera]	0.5	0.000414827	50.87	RT(0.5)ES(0.5)MGVPPAIEVLK	3	-0.17673	1
TRINITY_DN103675_c0_g2_m.7366	566	S	PREDICTED: exocyst complex component EXO70A1-like [Phoenix dactylifera]	0.570861	8.03301e-125	131.03	ILQSLSVQGQS(0.024)S(0.571)S(0.399)GGS(0.006)IPGGSDGGNSSGVSR	3	0.023305	2
TRINITY_DN103682_c0_g1_m.7378	200	S	PREDICTED: SART-1 family protein DOT2 [Elaeis guineensis]	0.999982	3.66794e-07	71.531	S(1)IDREHDQSQDHLK	3	2.4884	2
TRINITY_DN103688_c0_g3_m.7390	83	T	PREDICTED: calcium-dependent protein kinase 11 [Elaeis guineensis]	0.574374	1.30262e-64	91.525	LLEVVEVPNDAPSAKPSSPPQAAS(0.112)ET(0.574)S(0.171)PS(0.142)R	5	0.22367	2
TRINITY_DN103688_c0_g3_m.7390	97	S	PREDICTED: calcium-dependent protein kinase 11 [Elaeis guineensis]	0.751618	1.89886e-08	75.143	VS(0.752)S(0.248)AGLLADSVLQR	2	-0.71828	3
TRINITY_DN103688_c0_g3_m.7390	569	S	PREDICTED: calcium-dependent protein kinase 11 [Elaeis guineensis]	1	1.23863e-17	127.56	GQQNLS(1)FGLR	2	-1.0372	7
TRINITY_DN103697_c0_g1_m.7407	196	S	PREDICTED: inverted formin-2 [Phoenix dactylifera]	0.66274	0.0279271	76.282	S(0.071)S(0.266)S(0.663)FNIR	2	-0.31184	1
TRINITY_DN103727_c0_g2_m.7475	172	S	PREDICTED: nuclear pore complex protein NUP1 isoform X3 [Elaeis guineensis]	1	0.0316465	72.607	VLVS(1)DNR	2	0.64303	1
TRINITY_DN103727_c0_g2_m.7475	182	S	PREDICTED: nuclear pore complex protein NUP1 isoform X3 [Elaeis guineensis]	0.909512	4.04398e-06	86.262	IGVGNS(0.09)S(0.91)FNR	2	0.49328	1
TRINITY_DN103727_c0_g2_m.7475	704	S	PREDICTED: nuclear pore complex protein NUP1 isoform X3 [Elaeis guineensis]	0.992547	0.00276984	42.118	ES(0.001)LIES(0.006)KPDQS(0.993)PDGK	3	1.2011	1
TRINITY_DN103727_c0_g2_m.7475	335	S	PREDICTED: nuclear pore complex protein NUP1 isoform X3 [Elaeis guineensis]	0.946494	6.27366e-69	133.95	S(0.011)S(0.041)S(0.946)ILDS(0.002)EYGSFGPIR	2	-0.16305	5
TRINITY_DN103727_c0_g2_m.7475	23	S	PREDICTED: nuclear pore complex protein NUP1 isoform X3 [Elaeis guineensis]	0.902962	0.00278743	52.569	RPS(0.903)PY(0.001)DRPPS(0.096)AVR	2	-0.11214	1
TRINITY_DN103752_c0_g1_m.7531	373	S	PREDICTED: monosaccharide-sensing protein 2-like [Phoenix dactylifera]	0.998566	1.33455e-76	114.94	EGDDYASDAAGGDSDDNLHS(0.999)PLIS(0.001)R	3	0.029754	1
TRINITY_DN103752_c0_g1_m.7531	381	T	PREDICTED: monosaccharide-sensing protein 2-like [Phoenix dactylifera]	0.474963	2.10922e-13	53.578	QT(0.05)T(0.475)S(0.475)MEGKDIAPPHAAHGSVLSMR	4	-0.90532	0
TRINITY_DN103752_c0_g1_m.7531	323	S	PREDICTED: monosaccharide-sensing protein 2-like [Phoenix dactylifera]	1	3.33779e-12	116.71	LPVPEMGS(1)MR	3	-0.4363	20
TRINITY_DN103752_c0_g1_m.7531	400	S	PREDICTED: monosaccharide-sensing protein 2-like [Phoenix dactylifera]	0.984425	8.21171e-18	93.5	DIAPPHAAHGS(0.016)VLS(0.984)MRR	3	-1.2151	8
TRINITY_DN103752_c0_g1_m.7531	397	S	PREDICTED: monosaccharide-sensing protein 2-like [Phoenix dactylifera]	0.980268	5.51903e-12	75.773	DIAPPHAAHGS(0.98)VLS(0.02)MR	3	-0.64719	9
TRINITY_DN103752_c0_g1_m.7531	457	S	PREDICTED: monosaccharide-sensing protein 2-like [Phoenix dactylifera]	1	8.65759e-88	164.01	IYLHQEGVPGS(1)RR	3	-0.85401	43
TRINITY_DN103752_c0_g1_m.7531	382	S	PREDICTED: monosaccharide-sensing protein 2-like [Phoenix dactylifera]	0.688829	6.16981e-24	68.942	QT(0.08)T(0.232)S(0.689)MEGKDIAPPHAAHGSVLSMR	3	-0.86895	6
TRINITY_DN103752_c0_g1_m.7531	380	T	PREDICTED: monosaccharide-sensing protein 2-like [Phoenix dactylifera]	0.411469	2.10922e-13	43.903	QT(0.411)T(0.327)S(0.261)MEGKDIAPPHAAHGSVLSMR	4	-1.7171	0
TRINITY_DN103753_c0_g1_m.7533	93	S	anaphase-promoting complex subunit 7 [Asparagus officinalis]	0.355588	7.16161e-20	89.468	S(0.356)S(0.356)S(0.289)PNNMNISAINENEVK	3	-1.2331	0
TRINITY_DN103753_c0_g1_m.7533	95	S	anaphase-promoting complex subunit 7 [Asparagus officinalis]	0.649229	1.11398e-19	87.323	S(0.175)S(0.175)S(0.649)PNNMNISAINENEVK	3	-1.9559	1
TRINITY_DN103753_c0_g1_m.7533	94	S	anaphase-promoting complex subunit 7 [Asparagus officinalis]	0.355588	7.16161e-20	89.468	S(0.356)S(0.356)S(0.289)PNNMNISAINENEVK	3	-1.2331	0
TRINITY_DN103754_c1_g13_m.7535	127	S	PREDICTED: FAD-dependent urate hydroxylase [Phoenix dactylifera]	0.88388	0.00170905	56.036	S(0.116)FS(0.884)FKEEAPGQEVR	3	-0.58838	1
TRINITY_DN103758_c0_g1_m.7554	796	S	PREDICTED: protein IQ-DOMAIN 32-like [Phoenix dactylifera]	0.647552	0.000619393	62.338	S(0.176)T(0.176)S(0.648)QVQQNIK	2	-0.69489	1
TRINITY_DN103758_c0_g1_m.7554	795	T	PREDICTED: protein IQ-DOMAIN 32-like [Phoenix dactylifera]	0.353891	0.000619393	62.338	S(0.354)T(0.354)S(0.292)QVQQNIK	3	-0.85716	0
TRINITY_DN103758_c0_g1_m.7554	717	S	PREDICTED: protein IQ-DOMAIN 32-like [Phoenix dactylifera]	0.997988	0.00453456	58.699	RNS(0.998)FS(0.002)MVK	3	0.10947	3
TRINITY_DN103758_c0_g1_m.7554	794	S	PREDICTED: protein IQ-DOMAIN 32-like [Phoenix dactylifera]	0.353891	0.000619393	62.338	S(0.354)T(0.354)S(0.292)QVQQNIK	3	-0.85716	0
TRINITY_DN103770_c0_g2_m.7587	18	S	PREDICTED: E3 ubiquitin-protein ligase BRE1-like 1 isoform X1 [Phoenix dactylifera]	0.895386	4.78508e-14	92.773	HFS(0.006)S(0.032)IS(0.895)PT(0.066)AGAAAK	3	-0.32047	1
TRINITY_DN103770_c0_g2_m.7587	543	Y	PREDICTED: E3 ubiquitin-protein ligase BRE1-like 1 isoform X1 [Phoenix dactylifera]	1	0.000721585	41.242	EQMLRLILEMY(1)R	2	2.9004	1
TRINITY_DN103770_c0_g2_m.7587	15	S	PREDICTED: E3 ubiquitin-protein ligase BRE1-like 1 isoform X1 [Phoenix dactylifera]	0.382033	1.15486e-07	77.746	HFS(0.382)S(0.309)IS(0.309)PT(0.001)AGAAAK	3	0.43471	0
TRINITY_DN103774_c0_g1_m.7599	25	T	PREDICTED: syntaxin-121-like [Elaeis guineensis]	0.482144	2.51835e-83	135.63	T(0.482)PS(0.482)S(0.035)GITPEAAAAGGANLDK	3	0.58001	0
TRINITY_DN103774_c0_g1_m.7599	27	S	PREDICTED: syntaxin-121-like [Elaeis guineensis]	0.482144	2.51835e-83	135.63	T(0.482)PS(0.482)S(0.035)GITPEAAAAGGANLDK	3	0.58001	0
TRINITY_DN103774_c0_g1_m.7599	78	S	PREDICTED: syntaxin-121-like [Elaeis guineensis]	0.967847	0.00816405	51.567	T(0.017)LHS(0.968)PT(0.015)AVR	3	0.90589	1
TRINITY_DN103784_c0_g1_m.7617	345	S	PREDICTED: endochitinase A-like [Phoenix dactylifera]	0.493833	0.00775841	42.947	TS(0.001)LPERPS(0.494)S(0.494)AS(0.011)R	3	0.43738	0
TRINITY_DN103784_c0_g1_m.7617	344	S	PREDICTED: endochitinase A-like [Phoenix dactylifera]	0.493833	0.00775841	42.947	TS(0.001)LPERPS(0.494)S(0.494)AS(0.011)R	3	0.43738	0
TRINITY_DN103792_c0_g1_m.7635	27	S	PREDICTED: far upstream element-binding protein 2-like [Musa acuminata subsp. malaccensis]	0.992991	5.71954e-09	70.449	KFDDHS(0.014)GAT(0.217)S(0.774)PS(0.993)PAS(0.001)GRR	3	-0.34478	1
TRINITY_DN103792_c0_g1_m.7635	25	S	PREDICTED: far upstream element-binding protein 2-like [Musa acuminata subsp. malaccensis]	0.937205	5.56638e-65	131.3	KFDDHS(0.001)GAT(0.061)S(0.937)PS(0.001)PASGR	3	0.22715	31
TRINITY_DN103792_c0_g1_m.7635	21	S	PREDICTED: far upstream element-binding protein 2-like [Musa acuminata subsp. malaccensis]	0.890174	0.00241013	42.791	KFDDHS(0.89)GAT(0.505)S(0.182)PS(0.377)PAS(0.046)GRR	3	0.73429	1
TRINITY_DN103792_c0_g1_m.7635	24	T	PREDICTED: far upstream element-binding protein 2-like [Musa acuminata subsp. malaccensis]	0.724324	1.62399e-30	105.71	KFDDHS(0.063)GAT(0.724)S(0.21)PS(0.002)PASGRR	4	0.78403	8
TRINITY_DN103801_c1_g1_m.7659	119	S	PREDICTED: superoxide dismutase [Cu-Zn], chloroplastic [Elaeis guineensis]	0.963499	1.19653e-80	124.57	GSSQVEGIVTLLQENDGS(0.963)PT(0.028)T(0.008)VK	4	0.64765	3
TRINITY_DN103801_c1_g2_m.7661	517	S	TLD-domain containing nucleolar protein [Arabidopsis thaliana]	0.998702	5.20468e-14	113.99	TFGS(0.999)WEDS(0.001)PEK	2	0.28678	2
TRINITY_DN103805_c1_g9_m.7667	93	S	PREDICTED: phosphoenolpyruvate carboxykinase [ATP] [Vitis vinifera]	0.991664	2.34109e-87	117.97	SAPTTPIKQEVT(0.005)AQS(0.992)PT(0.004)AFSTISEEER	4	0.12722	5
TRINITY_DN103805_c1_g9_m.7667	95	T	PREDICTED: phosphoenolpyruvate carboxykinase [ATP] [Vitis vinifera]	0.781507	2.69831e-36	78.752	SAPTTPIKQEVT(0.001)AQS(0.195)PT(0.782)AFS(0.017)T(0.005)ISEEER	3	0.37304	2
TRINITY_DN103805_c1_g9_m.7667	83	T	PREDICTED: phosphoenolpyruvate carboxykinase [ATP] [Vitis vinifera]	0.805356	2.34109e-87	117.97	S(0.002)APT(0.192)T(0.805)PIKQEVT(0.001)AQS(0.922)PT(0.075)AFS(0.002)T(0.001)ISEEER	3	1.1978	2
TRINITY_DN103805_c1_g9_m.7667	82	T	PREDICTED: phosphoenolpyruvate carboxykinase [ATP] [Vitis vinifera]	0.441973	2.00268e-35	75.384	S(0.093)APT(0.442)T(0.442)PIKQEVT(0.026)AQS(0.925)PT(0.071)AFSTISEEER	4	1.0124	0
TRINITY_DN103810_c7_g2_m.7675	35	S	PREDICTED: transcription factor VIP1 [Elaeis guineensis]	0.996993	0.00322613	69.815	RAQS(0.997)ET(0.003)FYR	3	0.17195	4
TRINITY_DN103810_c7_g2_m.7675	154	S	PREDICTED: transcription factor VIP1 [Elaeis guineensis]	0.999837	9.73333e-158	164.35	HSSSMDGASSSFEVES(1)PPSQSDYAK	3	0.63862	20
TRINITY_DN103810_c7_g2_m.7675	142	S	PREDICTED: transcription factor VIP1 [Elaeis guineensis]	0.749741	1.78317e-77	119.35	HS(0.031)S(0.151)S(0.75)MDGAS(0.062)S(0.003)S(0.003)FEVESPPSQSDYAK	3	0.45114	4
TRINITY_DN103810_c7_g2_m.7675	141	S	PREDICTED: transcription factor VIP1 [Elaeis guineensis]	0.47869	4.49478e-53	98.84	HS(0.112)S(0.479)S(0.408)MDGASSSFEVESPPSQSDYAK	3	-0.21551	0
TRINITY_DN103810_c7_g2_m.7675	148	S	PREDICTED: transcription factor VIP1 [Elaeis guineensis]	0.666158	6.94964e-25	69.578	HSSS(0.001)MDGAS(0.15)S(0.666)S(0.044)FEVES(0.138)PPSQSDYAK	4	-0.65388	1
TRINITY_DN103814_c0_g1_m.7682	40	S	PREDICTED: LOW QUALITY PROTEIN: heat shock cognate 70 kDa protein 2-like [Jatropha curcas]	0.999909	1.0586e-111	172.56	RFS(1)DASVQSDIK	3	-0.32103	11
TRINITY_DN103821_c0_g1_m.7691	286	S	PREDICTED: serine/arginine repetitive matrix protein 1 isoform X2 [Elaeis guineensis]	0.882236	0.00473757	46.156	QLS(0.011)IS(0.107)AERS(0.882)PHR	3	1.2906	1
TRINITY_DN103821_c0_g1_m.7691	298	S	PREDICTED: serine/arginine repetitive matrix protein 1 isoform X2 [Elaeis guineensis]	0.797863	1.912e-06	53.964	GHT(0.202)S(0.798)PKQDMPS(0.798)PS(0.202)KFDLK	3	-0.91914	4
TRINITY_DN103821_c0_g1_m.7691	326	S	PREDICTED: serine/arginine repetitive matrix protein 1 isoform X2 [Elaeis guineensis]	0.46167	2.47657e-06	81.632	LS(0.077)S(0.462)S(0.462)PGKGNLGHK	4	-1.4533	0
TRINITY_DN103821_c0_g1_m.7691	305	S	PREDICTED: serine/arginine repetitive matrix protein 1 isoform X2 [Elaeis guineensis]	0.986661	1.912e-06	55.011	QDMPS(0.987)PS(0.013)KFDLK	3	1.5687	8
TRINITY_DN103821_c0_g1_m.7691	448	S	PREDICTED: serine/arginine repetitive matrix protein 1 isoform X2 [Elaeis guineensis]	0.999948	0.00860491	51.762	RRS(1)PPNYR	3	0.68503	8
TRINITY_DN103821_c0_g1_m.7691	464	S	PREDICTED: serine/arginine repetitive matrix protein 1 isoform X2 [Elaeis guineensis]	1	0.0103456	49.632	RPWS(1)PPANR	2	-0.17741	6
TRINITY_DN103821_c0_g1_m.7691	327	S	PREDICTED: serine/arginine repetitive matrix protein 1 isoform X2 [Elaeis guineensis]	0.46167	2.47657e-06	81.632	LS(0.077)S(0.462)S(0.462)PGKGNLGHK	4	-1.4533	0
TRINITY_DN103821_c0_g1_m.7691	72	S	PREDICTED: serine/arginine repetitive matrix protein 1 isoform X2 [Elaeis guineensis]	0.92488	0.000391513	66.215	S(0.075)KES(0.925)PHNEMK	3	-0.080449	2
TRINITY_DN103821_c0_g1_m.7691	344	S	PREDICTED: serine/arginine repetitive matrix protein 1 isoform X2 [Elaeis guineensis]	0.997917	0.00657754	86.898	DHLS(0.998)PS(0.002)K	3	1.1044	4
TRINITY_DN103821_c0_g1_m.7691	351	S	PREDICTED: serine/arginine repetitive matrix protein 1 isoform X2 [Elaeis guineensis]	0.992738	0.014385	52.247	RPKS(0.993)PS(0.007)ER	2	0.17333	1
TRINITY_DN103821_c0_g1_m.7691	388	S	PREDICTED: serine/arginine repetitive matrix protein 1 isoform X2 [Elaeis guineensis]	1	0.0191533	40.475	GGS(1)PGHQRDR	3	2.993	1
TRINITY_DN103821_c0_g1_m.7691	297	T	PREDICTED: serine/arginine repetitive matrix protein 1 isoform X2 [Elaeis guineensis]	0.53293	0.000574129	52.172	GHT(0.533)S(0.467)PKQDMPSPSK	4	-1.6786	3
TRINITY_DN103822_c0_g2_m.7692	465	S	PREDICTED: ERAD-associated E3 ubiquitin-protein ligase HRD1 [Elaeis guineensis]	0.94385	0.000639386	44.183	ET(0.001)T(0.001)LGNS(0.054)NIQGS(0.944)PLKIEK	3	-0.54214	1
TRINITY_DN103858_c0_g1_m.7772	399	S	LOW QUALITY PROTEIN: auxin response factor 2-like [Asparagus officinalis]	0.714879	0.000186668	62.617	VNVIPT(0.248)S(0.715)PDS(0.028)S(0.008)VLTR	2	1.1955	1
TRINITY_DN103871_c4_g1_m.7792	6	S	PREDICTED: WD repeat-containing protein 48-like [Elaeis guineensis]	0.992936	0.00221432	60.062	VAS(0.993)AGNT(0.007)SNSTRPR	3	-0.48472	2
TRINITY_DN103871_c4_g1_m.7792	382	S	PREDICTED: WD repeat-containing protein 48-like [Elaeis guineensis]	0.999322	0.00424016	52.731	GGS(0.999)FLAGNLS(0.732)FS(0.269)R	2	-0.16721	1
TRINITY_DN103871_c4_g1_m.7792	389	S	PREDICTED: WD repeat-containing protein 48-like [Elaeis guineensis]	0.731984	0.00424016	52.731	GGS(0.999)FLAGNLS(0.732)FS(0.269)R	2	-0.16721	1
TRINITY_DN103876_c0_g1_m.7807	179	S	PREDICTED: protein phosphatase 2C 70 isoform X3 [Phoenix dactylifera]	0.999985	0.00033657	61.657	LAAQS(1)LPCEGTK	3	-0.37122	1
TRINITY_DN103884_c1_g2_m.7827	240	S	PREDICTED: non-specific phospholipase C1 [Phoenix dactylifera]	0.514635	1.86065e-17	99.796	WFASVPS(0.11)S(0.515)T(0.375)QPNR	2	0.26068	2
TRINITY_DN103884_c1_g2_m.7827	241	T	PREDICTED: non-specific phospholipase C1 [Phoenix dactylifera]	0.486166	0.000880484	58.079	WFASVPS(0.028)S(0.486)T(0.486)QPNR	3	-0.39786	0
TRINITY_DN103886_c0_g1_m.7832	99	S	PREDICTED: polyamine-modulated factor 1-binding protein 1-like [Musa acuminata subsp. malaccensis]	0.742271	0.000309969	51.611	FPFDSLLPAGAS(0.258)AS(0.742)PR	3	-0.34863	1
TRINITY_DN103890_c1_g2_m.7843	330	S	PREDICTED: dentin sialophosphoprotein-like [Nicotiana attenuata]	0.983849	0.00778175	45.614	T(0.016)VS(0.984)GHKDLLEK	3	0.23645	1
TRINITY_DN103892_c0_g1_m.7846	185	S	PREDICTED: hepatoma-derived growth factor-related protein 2-like isoform X1 [Elaeis guineensis]	1	0.000675649	59.709	VVKS(1)EGMNAVK	3	-0.069603	1
TRINITY_DN103893_c0_g1_m.7848	201	S	PREDICTED: protein PAT1 homolog 1-like [Elaeis guineensis]	1	8.74191e-07	86.548	LNS(1)IDQVPLPK	2	0.24773	2
TRINITY_DN103893_c0_g1_m.7848	177	S	PREDICTED: protein PAT1 homolog 1-like [Elaeis guineensis]	0.333279	8.56366e-05	65.511	T(0.333)T(0.333)S(0.333)FPYEQQPQQK	3	1.5564	0
TRINITY_DN103893_c0_g1_m.7848	175	T	PREDICTED: protein PAT1 homolog 1-like [Elaeis guineensis]	0.333279	8.56366e-05	65.511	T(0.333)T(0.333)S(0.333)FPYEQQPQQK	3	1.5564	0
TRINITY_DN103893_c0_g1_m.7848	176	T	PREDICTED: protein PAT1 homolog 1-like [Elaeis guineensis]	0.333279	8.56366e-05	65.511	T(0.333)T(0.333)S(0.333)FPYEQQPQQK	3	1.5564	0
TRINITY_DN103896_c0_g2_m.7858	81	T	PREDICTED: type I inositol polyphosphate 5-phosphatase 8-like [Elaeis guineensis]	0.498774	0.0151176	48.532	LDT(0.499)S(0.499)PHQS(0.002)VR	2	-0.59999	0
TRINITY_DN103896_c0_g2_m.7858	50	S	PREDICTED: type I inositol polyphosphate 5-phosphatase 8-like [Elaeis guineensis]	0.979074	4.38625e-05	71.263	S(0.979)FS(0.02)NKDDS(0.001)LFISK	3	0.72496	1
TRINITY_DN103896_c0_g2_m.7858	82	S	PREDICTED: type I inositol polyphosphate 5-phosphatase 8-like [Elaeis guineensis]	0.498774	0.0151176	48.532	LDT(0.499)S(0.499)PHQS(0.002)VR	2	-0.59999	0
TRINITY_DN103903_c0_g1_m.7874	1616	S	DnaJ homolog subfamily C member 7 [Morus notabilis]	0.944662	0.00119198	75.589	S(0.002)S(0.043)S(0.945)NIT(0.011)DLK	2	0.62124	1
TRINITY_DN103930_c0_g4_m.7924	216	S	PREDICTED: protein TRM32-like [Nicotiana tomentosiformis]	0.993654	0.00226064	56.872	S(0.006)VS(0.994)FPGLEFSGR	2	-0.88187	1
TRINITY_DN103930_c0_g4_m.7924	239	S	PREDICTED: protein TRM32-like [Nicotiana tomentosiformis]	0.995164	0.000300375	65.231	MKS(0.995)DS(0.005)FVTQGTK	3	1.1132	2
TRINITY_DN103930_c0_g4_m.7924	423	S	PREDICTED: protein TRM32-like [Nicotiana tomentosiformis]	0.978139	0.0197945	60.899	IFS(0.978)S(0.022)PVLR	2	1.077	1
TRINITY_DN103938_c0_g1_m.7937	25	T	PREDICTED: nuclear pore complex protein NUP1 isoform X3 [Elaeis guineensis]	0.634832	3.21864e-40	126.77	VS(0.01)S(0.355)T(0.635)PYDRPPLAAR	2	0.4339	3
TRINITY_DN103938_c0_g1_m.7937	177	T	PREDICTED: nuclear pore complex protein NUP1 isoform X3 [Elaeis guineensis]	0.55328	0.00227943	50.305	TIEPS(0.001)T(0.001)LPS(0.435)T(0.553)DY(0.01)K	3	0.56746	1
TRINITY_DN103938_c0_g1_m.7937	24	S	PREDICTED: nuclear pore complex protein NUP1 isoform X3 [Elaeis guineensis]	0.795848	1.4532e-07	77.324	VS(0.162)S(0.796)T(0.042)PYDRPPLAAR	3	1.2922	3
TRINITY_DN103938_c0_g1_m.7937	23	S	PREDICTED: nuclear pore complex protein NUP1 isoform X3 [Elaeis guineensis]	0.388677	0.0015311	40.432	RVS(0.389)S(0.306)T(0.306)PYDRPPLAAR	4	-1.0492	0
TRINITY_DN103943_c2_g2_m.7944	14	S	PREDICTED: ubiquitin domain-containing protein DSK2a [Ricinus communis]	0.999886	7.67711e-134	148.9	GADGESGDSSVAS(1)PAASPATIHIR	3	0.3925	5
TRINITY_DN103974_c0_g1_m.7997	172	S	PREDICTED: alpha-glucan water dikinase, chloroplastic isoform X1 [Elaeis guineensis]	0.369828	0.00133411	73.233	S(0.37)GS(0.255)S(0.37)S(0.006)LLK	3	-0.19242	0
TRINITY_DN103974_c0_g1_m.7997	174	S	PREDICTED: alpha-glucan water dikinase, chloroplastic isoform X1 [Elaeis guineensis]	0.987294	0.012435	79.201	S(0.007)GS(0.987)S(0.005)SLLK	2	-0.29315	1
TRINITY_DN103974_c0_g1_m.7997	175	S	PREDICTED: alpha-glucan water dikinase, chloroplastic isoform X1 [Elaeis guineensis]	0.369828	0.00133411	73.233	S(0.37)GS(0.255)S(0.37)S(0.006)LLK	3	-0.19242	0
TRINITY_DN103996_c0_g1_m.8040	913	S	PREDICTED: polyadenylation and cleavage factor homolog 4-like isoform X2 [Phoenix dactylifera]	0.77824	6.16716e-27	117.48	ELIICCEAS(0.222)S(0.778)PHR	3	0.14984	1
TRINITY_DN103996_c0_g1_m.8040	912	S	PREDICTED: polyadenylation and cleavage factor homolog 4-like isoform X2 [Phoenix dactylifera]	0.513654	1.5423e-08	88.427	ELIICCEAS(0.514)S(0.486)PHR	3	-0.53932	2
TRINITY_DN104019_c0_g1_m.8083	356	T	PREDICTED: protein STABILIZED1 [Elaeis guineensis]	0.999997	0.0151459	73.233	GYLT(1)DLK	2	3.4941	1
TRINITY_DN104019_c0_g1_m.8083	347	T	PREDICTED: protein STABILIZED1 [Elaeis guineensis]	0.98918	1.55451e-05	66.826	LSDS(0.002)VS(0.009)GLT(0.989)VVDPK	3	-1.2914	1
TRINITY_DN104026_c0_g1_m.8097	32	S	PREDICTED: protein CHROMATIN REMODELING 5 isoform X2 [Elaeis guineensis]	0.884524	0.00204044	58.139	EADGAY(0.001)GS(0.885)PGT(0.115)R	2	-0.29487	3
TRINITY_DN104031_c5_g1_m.8105	881	T	PREDICTED: serine/threonine-protein kinase EDR1-like [Elaeis guineensis]	0.726882	1.25527e-29	108.75	S(0.272)T(0.727)AGT(0.001)PEWMAPEVLR	2	-0.039318	2
TRINITY_DN104031_c5_g1_m.8105	877	S	PREDICTED: serine/threonine-protein kinase EDR1-like [Elaeis guineensis]	0.96426	0.00980406	69.672	HSTFLS(0.964)S(0.036)K	2	-0.07833	2
TRINITY_DN104031_c5_g1_m.8105	880	S	PREDICTED: serine/threonine-protein kinase EDR1-like [Elaeis guineensis]	0.565867	1.25527e-29	108.75	S(0.566)T(0.434)AGTPEWMAPEVLR	2	0.8968	3
TRINITY_DN104040_c0_g1_m.8137	414	S	PREDICTED: methyl-CpG-binding domain-containing protein 11-like [Nelumbo nucifera]	0.965948	0.000322816	75.018	DNYKGEQVS(0.966)PS(0.034)K	3	0.66882	1
TRINITY_DN104040_c0_g1_m.8137	329	T	PREDICTED: methyl-CpG-binding domain-containing protein 11-like [Nelumbo nucifera]	0.982008	0.0119657	47.603	IS(0.003)T(0.015)QT(0.982)PK	3	2.2976	1
TRINITY_DN104041_c0_g1_m.8138	8	S	PREDICTED: probable methyltransferase PMT17 isoform X2 [Elaeis guineensis]	0.999933	0.00659707	76.073	DYPGS(1)PK	3	0.67056	7
TRINITY_DN104049_c3_g3_m.8161	38	T	nitrile-specifier protein 5 [Ananas comosus]	1	2.77942e-19	126.56	AYVFGGEFT(1)PR	3	1.4178	5
TRINITY_DN104063_c0_g2_m.8197	2331	S	PREDICTED: protein ILITYHIA [Elaeis guineensis]	0.333333	0.0340473	41.876	T(0.333)S(0.333)S(0.333)ALALGK	2	0.67672	0
TRINITY_DN104063_c0_g2_m.8197	2330	S	PREDICTED: protein ILITYHIA [Elaeis guineensis]	0.333333	0.0340473	41.876	T(0.333)S(0.333)S(0.333)ALALGK	2	0.67672	0
TRINITY_DN104063_c0_g2_m.8197	1817	S	PREDICTED: protein ILITYHIA [Elaeis guineensis]	1	3.52898e-173	181.87	ALLEGGS(1)DDEGSSTEAHGR	3	0.65804	12
TRINITY_DN104063_c0_g2_m.8197	2329	T	PREDICTED: protein ILITYHIA [Elaeis guineensis]	0.333333	0.0340473	41.876	T(0.333)S(0.333)S(0.333)ALALGK	2	0.67672	0
TRINITY_DN104064_c5_g1_m.8199	18	S	ABC transporter B family member 20 [Asparagus officinalis]	0.905956	1.57137e-05	63.185	DSLASHFVQEPS(0.906)S(0.093)PK	4	0.64994	2
TRINITY_DN104064_c5_g1_m.8199	19	S	ABC transporter B family member 20 [Asparagus officinalis]	0.751226	1.81371e-08	75.743	DSLASHFVQEPS(0.249)S(0.751)PK	3	-0.35672	2
TRINITY_DN104064_c6_g1_m.8201	677	S	PREDICTED: ABC transporter B family member 20-like [Elaeis guineensis]	0.641802	1.94763e-44	133.78	DSSASHFLQEPS(0.642)S(0.358)PK	3	-0.063276	1
TRINITY_DN104064_c6_g1_m.8201	678	S	PREDICTED: ABC transporter B family member 20-like [Elaeis guineensis]	0.809875	1.20536e-29	108.96	DSSASHFLQEPS(0.19)S(0.81)PK	4	-0.12971	7
TRINITY_DN104065_c1_g1_m.8208	539	T	PREDICTED: mitogen-activated protein kinase 10-like [Elaeis guineensis]	0.499967	0.013712	41.704	T(0.5)S(0.5)PFFLLGASK	3	1.9491	1
TRINITY_DN104065_c1_g1_m.8208	540	S	PREDICTED: mitogen-activated protein kinase 10-like [Elaeis guineensis]	0.499967	0.013712	41.704	T(0.5)S(0.5)PFFLLGASK	3	1.9491	1
TRINITY_DN104092_c0_g1_m.8269	808	S	zinc finger protein, putative [Medicago truncatula]	1	0.00100065	74.48	RVS(1)MEDVVAR	3	-0.49224	4
TRINITY_DN104093_c0_g6_m.8272	161	S	PREDICTED: binding partner of ACD11 1 [Phoenix dactylifera]	1	0.0273559	44.753	VIS(1)FDRR	3	-0.013595	1
TRINITY_DN104107_c3_g2_m.8304	250	S	hAT dimerization domain-containing protein [Arabidopsis thaliana]	1	1.51987e-15	78.976	KVERS(1)PLPGDGDEEQQLK	4	2.386	1
TRINITY_DN104108_c1_g1_m.8306	715	S	PREDICTED: protein transport protein SEC23 [Phoenix dactylifera]	0.993554	0.0391192	40.211	LVICDQY(0.006)GS(0.994)QAR	2	1.1828	1
TRINITY_DN104126_c0_g5_m.8343	132	S	mitotic checkpoint protein BUB3.1 [Ananas comosus]	0.999853	5.2737e-28	97.49	GAS(1)GPEHTLVGTYPQPER	3	0.37155	2
TRINITY_DN104132_c0_g1_m.8355	10	S	PREDICTED: coilin [Dendrobium catenatum]	0.986531	0.00106717	58.712	AAS(0.987)PY(0.013)KEDGS(0.001)LQIK	3	1.333	2
TRINITY_DN104135_c3_g2_m.8360	454	S	PREDICTED: symplekin [Capsicum annuum]	0.999241	0.0165921	59.265	VSS(0.001)QMS(0.999)PR	2	-0.04737	1
TRINITY_DN104142_c2_g2_m.8382	327	S	PREDICTED: LEAF RUST 10 DISEASE-RESISTANCE LOCUS RECEPTOR-LIKE PROTEIN KINASE-like 1.2 isoform X8 [Phoenix dactylifera]	0.998644	0.00812309	61.532	IVS(0.999)FQPFS(0.001)K	2	0.96246	1
TRINITY_DN104142_c2_g2_m.8382	341	S	PREDICTED: LEAF RUST 10 DISEASE-RESISTANCE LOCUS RECEPTOR-LIKE PROTEIN KINASE-like 1.2 isoform X8 [Phoenix dactylifera]	0.997545	1.12259e-08	78.95	S(0.002)DPELGCS(0.998)LHAPIFK	3	-1.4354	1
TRINITY_DN104151_c0_g3_m.8395	907	S	ABC transporter A family member 1 [Asparagus officinalis]	0.376793	0.00464322	42.705	TTDCQVS(0.377)QS(0.27)T(0.347)LFGFS(0.006)R	2	-0.37209	0
TRINITY_DN104154_c0_g6_m.8402	873	S	PREDICTED: NHL repeat-containing protein 2 isoform X1 [Phoenix dactylifera]	0.999875	0.000779796	69.92	RRAS(1)AGTEIIK	3	0.20853	2
TRINITY_DN104160_c9_g3_m.8416	934	S	PREDICTED: protein ETHYLENE-INSENSITIVE 2 isoform X1 [Elaeis guineensis]	0.98172	9.13586e-13	96.153	QSTPIGPQT(0.018)S(0.982)FGR	2	-2.2123	2
TRINITY_DN104160_c9_g3_m.8416	471	S	PREDICTED: protein ETHYLENE-INSENSITIVE 2 isoform X1 [Elaeis guineensis]	1	0.0354439	41.107	VS(1)QNDLPEFFER	2	-1.7292	1
TRINITY_DN104174_c0_g1_m.8431	459	S	START-2 domain protein [Medicago truncatula]	0.997542	4.70701e-19	85.737	LNIEGS(0.998)PHT(0.002)DDHRQDNK	4	0.72996	2
TRINITY_DN104176_c8_g1_m.8436	233	T	PREDICTED: adenosylhomocysteinase-like [Phoenix dactylifera]	0.778804	0.000138402	61.495	LVGVSEET(0.009)T(0.779)T(0.212)GVK	3	0.37259	2
TRINITY_DN104176_c8_g1_m.8436	46	S	PREDICTED: adenosylhomocysteinase-like [Phoenix dactylifera]	1	3.98938e-07	97.073	VKDLS(1)QADFGR	3	1.5574	2
TRINITY_DN104176_c8_g1_m.8436	75	S	PREDICTED: adenosylhomocysteinase-like [Phoenix dactylifera]	1	0.0048669	60.157	AEFGPS(1)QPFK	2	1.1541	1
TRINITY_DN104183_c1_g1_m.8450	850	S	PREDICTED: phospholipid-transporting ATPase 1 isoform X1 [Phoenix dactylifera]	0.951687	0.000529204	45.347	S(0.023)PAAENS(0.952)IT(0.025)GADAVK	3	1.8258	1
TRINITY_DN104183_c1_g1_m.8450	80	S	PREDICTED: phospholipid-transporting ATPase 1 isoform X1 [Phoenix dactylifera]	0.840437	3.83669e-05	68.481	S(0.16)VS(0.84)KQQQPPPMPR	3	-0.20386	1
TRINITY_DN104192_c3_g3_m.8469	114	S	PREDICTED: zinc transport protein ZntB-like [Nicotiana tabacum]	1	1.63392e-22	92.098	ADDGPCS(1)PCHNENVHYR	3	-1.5192	2
TRINITY_DN104211_c1_g1_m.8502	1653	S	PREDICTED: THO complex subunit 2-like isoform X1 [Phoenix dactylifera]	1	0.000438516	70.68	LS(1)PMHDDKDRR	4	-1.2618	4
TRINITY_DN104213_c1_g1_m.8506	433	S	PREDICTED: oxidoreductase, 2OG-Fe oxygenase family protein isoform X1 [Zea mays]	0.937595	1.09808e-11	73.796	SATNQIELPS(0.938)PT(0.036)S(0.026)QQSK	3	0.91999	1
TRINITY_DN104216_c0_g1_m.8509	1007	T	PREDICTED: protein SHOOT GRAVITROPISM 6 isoform X1 [Elaeis guineensis]	0.653389	7.29479e-41	127.53	NLS(0.346)T(0.653)LPSAYLLPSR	2	0.90045	2
TRINITY_DN104216_c0_g1_m.8509	1006	S	PREDICTED: protein SHOOT GRAVITROPISM 6 isoform X1 [Elaeis guineensis]	0.780939	5.41335e-07	77.08	NLS(0.781)T(0.21)LPS(0.009)AYLLPSR	2	-0.29678	2
TRINITY_DN104216_c0_g1_m.8509	751	S	PREDICTED: protein SHOOT GRAVITROPISM 6 isoform X1 [Elaeis guineensis]	0.999894	0.00535534	73.499	LFS(1)FFSNR	2	-0.19805	1
TRINITY_DN104234_c0_g4_m.8553	32	S	PREDICTED: clavaminate synthase-like protein At3g21360 [Elaeis guineensis]	0.948672	2.99658e-14	96.208	VLGTGDDPS(0.051)S(0.949)PIGR	2	0.051746	2
TRINITY_DN104236_c4_g3_m.8561	175	S	PREDICTED: probable protein phosphatase 2C 66 [Phoenix dactylifera]	0.980128	5.78001e-08	51.431	AIVEGQES(0.98)PQKNDS(0.006)S(0.006)S(0.007)R	3	-0.05564	1
TRINITY_DN104236_c4_g3_m.8562	160	S	PREDICTED: probable protein phosphatase 2C 66 [Phoenix dactylifera]	1	0.000855897	90.412	VNS(1)LLNIPR	2	0.84545	2
TRINITY_DN104250_c0_g1_m.8595	1043	S	probable GPI-anchored adhesin-like protein PGA55 isoform X2 [Asparagus officinalis]	0.514621	0.000645257	57.366	S(0.102)KS(0.383)S(0.515)IEDAEISKEDR	3	0.48228	1
TRINITY_DN104250_c0_g1_m.8595	1115	S	probable GPI-anchored adhesin-like protein PGA55 isoform X2 [Asparagus officinalis]	0.965776	0.00667279	63.091	S(0.966)S(0.034)ITPEELK	2	1.1558	1
TRINITY_DN104250_c0_g1_m.8595	1065	S	probable GPI-anchored adhesin-like protein PGA55 isoform X2 [Asparagus officinalis]	0.920597	0.0103782	42.317	KNS(0.921)FT(0.079)HAELK	3	0.8685	1
TRINITY_DN104259_c0_g1_m.8604	159	S	PREDICTED: LOW QUALITY PROTEIN: SUPPRESSOR OF ABI3-5 [Elaeis guineensis]	1	0.0277205	44.425	RGLS(1)WER	3	-0.80131	1
TRINITY_DN104278_c1_g1_m.8645	1062	S	PREDICTED: callose synthase 12-like [Elaeis guineensis]	0.482498	0.00610469	49.632	ES(0.482)S(0.482)GVS(0.035)LLFK	3	-0.18937	0
TRINITY_DN104278_c1_g1_m.8645	1063	S	PREDICTED: callose synthase 12-like [Elaeis guineensis]	0.996024	1.64765e-23	136.01	ES(0.004)S(0.996)GVSLLFK	2	0.080446	2
TRINITY_DN104278_c1_g1_m.8645	1033	S	PREDICTED: callose synthase 12-like [Elaeis guineensis]	0.999925	0.0197315	54.823	ELS(1)LLGSSR	2	-0.28799	1
TRINITY_DN104279_c0_g1_m.8649	1948	S	cell polarity protein mor2 isoform X3 [Asparagus officinalis]	0.790259	8.97063e-06	56.719	DLPLVGS(0.21)AS(0.79)PLQHQYQK	3	0.97578	1
TRINITY_DN104279_c0_g1_m.8649	2115	S	cell polarity protein mor2 isoform X3 [Asparagus officinalis]	0.729581	0.0020298	51.535	SLQSILAPQS(0.27)S(0.73)FK	3	0.98534	1
TRINITY_DN104279_c0_g1_m.8649	1471	S	cell polarity protein mor2 isoform X3 [Asparagus officinalis]	0.999916	0.00329053	66.568	NAS(1)GNLSWR	2	2.9202	1
TRINITY_DN104279_c0_g1_m.8649	1073	S	cell polarity protein mor2 isoform X3 [Asparagus officinalis]	0.999162	8.33892e-07	86.772	APYGY(0.001)S(0.999)PVDPR	3	0.84327	5
TRINITY_DN104281_c0_g1_m.8650	47	T	protein REDUCED WALL ACETYLATION 3-like [Asparagus officinalis]	0.530534	0.000239226	56.347	VHS(0.469)DT(0.531)NLVELGNVMVK	3	1.0202	1
TRINITY_DN104288_c5_g2_m.8671	348	S	villin-2 [Ananas comosus]	0.70877	2.08084e-21	74.029	SNFESWPLGS(0.709)GS(0.143)T(0.143)GIS(0.005)GGEEGR	3	0.3138	1
TRINITY_DN104300_c0_g4_m.8697	521	S	PREDICTED: serine/threonine-protein kinase BLUS1 isoform X1 [Elaeis guineensis]	0.99743	0.0330925	49.333	NY(0.001)S(0.997)GPLLS(0.002)R	2	-0.22081	1
TRINITY_DN104308_c1_g2_m.8715	19	S	PREDICTED: zinc finger protein GIS2-like [Musa acuminata subsp. malaccensis]	0.499998	0.00526942	55.261	S(0.5)S(0.5)FRDAPYK	3	0.62241	1
TRINITY_DN104308_c1_g2_m.8715	20	S	PREDICTED: zinc finger protein GIS2-like [Musa acuminata subsp. malaccensis]	0.499998	0.00526942	55.261	S(0.5)S(0.5)FRDAPYK	3	0.62241	1
TRINITY_DN104317_c0_g2_m.8733	90	S	PREDICTED: U1 small nuclear ribonucleoprotein 70 kDa-like [Phoenix dactylifera]	0.997721	9.41851e-06	65.149	EQQQAAS(0.002)GRPRS(0.998)EEPR	3	0.010571	4
TRINITY_DN104317_c0_g2_m.8733	85	S	PREDICTED: U1 small nuclear ribonucleoprotein 70 kDa-like [Phoenix dactylifera]	0.55869	0.000506476	42.639	EQQQAAS(0.559)GRPRS(0.441)EEPR	4	0.62354	1
TRINITY_DN104317_c0_g2_m.8733	338	S	PREDICTED: U1 small nuclear ribonucleoprotein 70 kDa-like [Phoenix dactylifera]	0.546323	0.0108106	50.108	S(0.546)LS(0.454)REYRH	3	0.02723	1
TRINITY_DN104317_c0_g2_m.8733	340	S	PREDICTED: U1 small nuclear ribonucleoprotein 70 kDa-like [Phoenix dactylifera]	0.832454	0.0153099	51.436	S(0.166)LS(0.832)REY(0.002)RH	2	-0.059767	1
TRINITY_DN104317_c0_g2_m.8733	267	S	PREDICTED: U1 small nuclear ribonucleoprotein 70 kDa-like [Phoenix dactylifera]	0.999988	0.0190993	61.344	EYLDGS(1)VK	2	1.3984	1
TRINITY_DN104317_c0_g2_m.8733	316	S	PREDICTED: U1 small nuclear ribonucleoprotein 70 kDa-like [Phoenix dactylifera]	1	2.89963e-79	120.13	RAES(1)EPPEEGEAPRDHEYEYHR	5	0.19813	11
TRINITY_DN104326_c3_g4_m.8754	491	S	PREDICTED: LOW QUALITY PROTEIN: E3 SUMO-protein ligase SIZ1 [Phoenix dactylifera]	0.99146	0.00545481	42.314	KEDIS(0.991)EGIT(0.009)GLK	3	0.36532	1
TRINITY_DN104344_c3_g4_m.8784	180	S	PREDICTED: triosephosphate isomerase, cytosolic [Ziziphus jujuba]	0.818907	1.69365e-08	76.301	VAT(0.181)PS(0.819)QAQEVHFELR	3	-0.90895	2
TRINITY_DN104369_c0_g1_m.8854	40	S	PREDICTED: hypothetical protein MA16_Dca010976 [Dendrobium catenatum]	0.764496	0.012688	50.786	S(0.235)KS(0.764)EIY(0.001)NR	3	1.1486	1
TRINITY_DN104370_c0_g1_m.8855	46	S	PREDICTED: LOW QUALITY PROTEIN: probable aminotransferase ACS12 [Phoenix dactylifera]	0.992487	4.17581e-246	197.44	SSPPPDS(0.992)PS(0.007)ASTANLPELTGIPR	3	0.33724	9
TRINITY_DN104375_c0_g1_m.8873	1005	S	PREDICTED: muscle M-line assembly protein unc-89-like isoform X1 [Musa acuminata subsp. malaccensis]	1	0.0244909	43.083	RAS(1)LQAK	3	0.41053	1
TRINITY_DN104376_c0_g2_m.8874	990	S	LOW QUALITY PROTEIN: guanylate-binding protein 3 [Asparagus officinalis]	0.936953	0.0221764	53.448	S(0.004)T(0.003)T(0.056)S(0.937)QLNLK	2	-0.077479	1
TRINITY_DN104376_c0_g2_m.8874	985	S	LOW QUALITY PROTEIN: guanylate-binding protein 3 [Asparagus officinalis]	0.551401	0.0013848	72.898	S(0.551)KS(0.363)T(0.08)T(0.004)S(0.001)QLNLK	3	1.1715	1
TRINITY_DN104376_c0_g2_m.8874	938	S	LOW QUALITY PROTEIN: guanylate-binding protein 3 [Asparagus officinalis]	0.871202	0.00111261	70.748	LDSLQQEHT(0.129)S(0.871)VR	2	-0.51475	1
TRINITY_DN104377_c0_g1_m.8878	258	S	PREDICTED: protein RNA-directed DNA methylation 3 [Phoenix dactylifera]	1	6.33534e-46	132.65	ADGFGGQSGNWAS(1)PK	3	-0.042487	5
TRINITY_DN104387_c0_g1_m.8902	138	S	PREDICTED: cytochrome P450 71A1-like isoform X2 [Phoenix dactylifera]	0.979928	0.00160887	101.39	THLLS(0.02)S(0.98)QK	2	-0.093548	2
TRINITY_DN104399_c0_g1_m.8916	68	S	PREDICTED: exocyst complex component 5 [Elaeis guineensis]	0.993453	1.71389e-42	98.98	VPS(0.993)DT(0.007)VKLDQEPLFPEVDALR	3	-0.59168	1
TRINITY_DN104399_c0_g1_m.8916	126	S	PREDICTED: exocyst complex component 5 [Elaeis guineensis]	0.949218	0.00931051	86.882	T(0.051)LS(0.949)ELEK	2	0.17638	1
TRINITY_DN104410_c3_g1_m.8938	656	T	PREDICTED: protein NETWORKED 1D [Phoenix dactylifera]	0.99999	0.00438173	51.727	NT(1)LIS(0.5)QLES(0.5)IQK	2	-1.9981	1
TRINITY_DN104410_c3_g1_m.8938	1455	S	PREDICTED: protein NETWORKED 1D [Phoenix dactylifera]	0.561004	7.89433e-08	75.533	DIELDQVS(0.034)S(0.561)S(0.397)FGAS(0.009)R	2	1.7991	1
TRINITY_DN104410_c3_g1_m.8938	659	S	PREDICTED: protein NETWORKED 1D [Phoenix dactylifera]	0.500005	0.00438173	51.727	NT(1)LIS(0.5)QLES(0.5)IQK	2	-1.9981	1
TRINITY_DN104410_c3_g1_m.8938	663	S	PREDICTED: protein NETWORKED 1D [Phoenix dactylifera]	0.500005	0.00438173	51.727	NT(1)LIS(0.5)QLES(0.5)IQK	2	-1.9981	1
TRINITY_DN104410_c3_g1_m.8938	1456	S	PREDICTED: protein NETWORKED 1D [Phoenix dactylifera]	0.614712	0.000802421	44.641	DIELDQVS(0.069)S(0.203)S(0.615)FGAS(0.113)R	3	0.041525	1
TRINITY_DN104414_c1_g2_m.8944	117	S	PREDICTED: serine/arginine-rich splicing factor 4-like [Phoenix dactylifera]	0.999782	5.85364e-14	85.562	DFSTDIHS(1)PPYNYGGR	3	-0.054682	7
TRINITY_DN104433_c0_g6_m.8986	244	S	PREDICTED: golgin candidate 5-like isoform X1 [Elaeis guineensis]	0.993673	4.45175e-12	78.708	IGS(0.994)PEHHDT(0.006)QDSGQSR	3	-0.60789	1
TRINITY_DN104451_c2_g1_m.9035	67	S	DNA-directed RNA polymerase subunit beta, putative (DUF630 and DUF632) [Arabidopsis thaliana]	0.790381	1.25926e-28	85.185	VLDGGHGANPDS(0.208)S(0.79)PVLT(0.002)LPGHR	3	0.25656	2
TRINITY_DN104451_c2_g1_m.9035	270	S	DNA-directed RNA polymerase subunit beta, putative (DUF630 and DUF632) [Arabidopsis thaliana]	1	0.000638409	64.244	AAAPPPPS(1)PPR	3	-0.054344	6
TRINITY_DN104451_c3_g1_m.9037	639	S	PREDICTED: putative DNA helicase INO80 isoform X2 [Zea mays]	0.932572	6.00219e-06	50.752	YEPEVTADGIPPY(0.067)S(0.933)PGR	3	0.78105	1
TRINITY_DN104451_c3_g1_m.9037	250	S	PREDICTED: putative DNA helicase INO80 isoform X2 [Zea mays]	1	0.0137591	44.426	AALLPPS(1)PPR	2	0.83908	1
TRINITY_DN104465_c3_g2_m.9064	2525	S	E3 ubiquitin-protein ligase UPL1-like [Asparagus officinalis]	0.499612	0.00139799	51.073	RS(0.5)S(0.5)GIT(0.001)VPVIGR	3	0.92851	0
TRINITY_DN104465_c3_g2_m.9064	1005	S	E3 ubiquitin-protein ligase UPL1-like [Asparagus officinalis]	0.980386	0.00449307	67.079	IGS(0.02)ES(0.98)FLASR	2	-1.1736	1
TRINITY_DN104465_c3_g2_m.9064	2524	S	E3 ubiquitin-protein ligase UPL1-like [Asparagus officinalis]	0.499612	0.00139799	51.073	RS(0.5)S(0.5)GIT(0.001)VPVIGR	3	0.92851	0
TRINITY_DN104465_c3_g2_m.9064	2045	S	E3 ubiquitin-protein ligase UPL1-like [Asparagus officinalis]	0.999997	8.39079e-13	101.53	EYVHSAEIDS(1)AK	3	0.64332	3
TRINITY_DN104465_c3_g2_m.9064	1805	T	E3 ubiquitin-protein ligase UPL1-like [Asparagus officinalis]	0.988347	7.77143e-101	126.42	VDDACASSLAT(0.988)PPS(0.011)EMDIDSSSAK	3	1.375	1
TRINITY_DN104477_c0_g1_m.9084	172	S	PREDICTED: probable AMP deaminase [Elaeis guineensis]	1	0.0117742	87.568	AIGPPS(1)PK	3	0.094217	5
TRINITY_DN104477_c0_g1_m.9084	804	S	PREDICTED: probable AMP deaminase [Elaeis guineensis]	0.963561	2.35472e-09	102.5	LS(0.964)S(0.036)CDLCEIAR	2	-0.98213	1
TRINITY_DN104477_c0_g1_m.9084	322	T	PREDICTED: probable AMP deaminase [Elaeis guineensis]	0.825736	2.6077e-111	146.2	EIIT(0.009)DPS(0.165)T(0.826)PKPNPNPFAYAAEQK	4	-0.091439	10
TRINITY_DN104477_c0_g1_m.9084	96	S	PREDICTED: probable AMP deaminase [Elaeis guineensis]	0.995482	0.000367588	81.908	SGGS(0.004)FS(0.995)LPDVK	2	4.0415	7
TRINITY_DN104477_c0_g1_m.9084	242	S	PREDICTED: probable AMP deaminase [Elaeis guineensis]	0.536702	6.24596e-22	77.907	S(0.537)HS(0.453)VS(0.01)GDLHGVQPDPVAADILR	3	0.4571	1
TRINITY_DN104480_c4_g3_m.9094	4	S	protein odr-4 homolog [Asparagus officinalis]	0.999825	0.0110688	45.614	VKS(1)VVGEETR	3	-1.0273	1
TRINITY_DN104482_c2_g1_m.9102	462	S	PREDICTED: protein indeterminate-domain 2-like [Elaeis guineensis]	0.683479	0.000434115	56.719	S(0.158)S(0.158)S(0.683)PVKT(0.001)WDGGGGDVK	3	0.40443	1
TRINITY_DN104482_c2_g1_m.9102	58	S	PREDICTED: protein indeterminate-domain 2-like [Elaeis guineensis]	1	1.78457e-28	101.41	NLPGMPDPDAEVIALS(1)PK	3	-1.2638	5
TRINITY_DN104482_c2_g1_m.9102	184	S	PREDICTED: protein indeterminate-domain 2-like [Elaeis guineensis]	0.999496	0.0200237	43.897	RDS(0.999)FIT(0.001)HR	3	0.5074	1
TRINITY_DN104485_c0_g2_m.9108	74	S	PREDICTED: alpha-glucosidase 2 isoform X3 [Phoenix dactylifera]	0.996732	3.592e-07	70.638	S(0.997)PPPS(0.003)PPIAVPFPR	2	1.1816	3
TRINITY_DN104510_c0_g1_m.9157	237	S	PREDICTED: protein starmaker [Elaeis guineensis]	0.999372	2.6037e-09	101.89	HVDS(0.001)YS(0.999)GDEK	3	-0.43945	8
TRINITY_DN104510_c0_g1_m.9157	1009	S	PREDICTED: protein starmaker [Elaeis guineensis]	0.658911	1.13583e-83	159.01	S(0.659)RS(0.341)HDEDHQSYGDNK	4	0.77076	6
TRINITY_DN104510_c0_g1_m.9157	1011	S	PREDICTED: protein starmaker [Elaeis guineensis]	0.998902	6.94129e-21	100.28	S(0.999)HDEDHQS(0.001)YGDNK	3	0.89902	6
TRINITY_DN104510_c0_g1_m.9157	321	S	PREDICTED: protein starmaker [Elaeis guineensis]	0.999914	7.38174e-10	105.99	HTIDYS(1)DGDCR	2	0.91355	1
TRINITY_DN104510_c0_g1_m.9157	208	S	PREDICTED: protein starmaker [Elaeis guineensis]	0.999999	2.40414e-70	149.53	SNDTDFDS(1)DGDAVAR	2	-0.8713	1
TRINITY_DN104512_c4_g4_m.9166	37	S	probable tocopherol O-methyltransferase, chloroplastic [Ananas comosus]	0.997622	8.84489e-38	109.65	YGAQVQGIT(0.002)LS(0.998)PVQAK	3	0.13124	2
TRINITY_DN104526_c2_g2_m.9199	140	T	Uridine-cytidine kinase C [Morus notabilis]	0.99983	0.00595959	50.088	LNT(1)PPPLSSK	3	-0.19565	3
TRINITY_DN104533_c0_g2_m.9214	787	S	PREDICTED: villin-5-like [Elaeis guineensis]	1	1.11715e-40	103.31	GRS(1)PAFNALAANFENPSAR	3	-0.34361	1
TRINITY_DN104533_c0_g2_m.9214	807	T	PREDICTED: villin-5-like [Elaeis guineensis]	0.809444	0.00859649	41.242	NLS(0.191)T(0.809)PPPVVR	3	0.39469	1
TRINITY_DN104533_c0_g2_m.9214	777	S	PREDICTED: villin-5-like [Elaeis guineensis]	0.950178	0.0245643	76.073	S(0.002)T(0.01)S(0.038)FS(0.95)PDRVR	2	0.11025	1
TRINITY_DN104533_c0_g2_m.9214	806	S	PREDICTED: villin-5-like [Elaeis guineensis]	0.911559	2.06194e-14	124.12	NLS(0.912)T(0.088)PPPVVR	2	-0.03833	5
TRINITY_DN104564_c0_g2_m.9290	470	S	PREDICTED: putative phospholipid-transporting ATPase 9 [Phoenix dactylifera]	1	2.07804e-05	48.773	GVPLFS(1)EEENEEDNVVNRPAIK	3	-1.3694	2
TRINITY_DN104564_c0_g2_m.9290	16	S	PREDICTED: putative phospholipid-transporting ATPase 9 [Phoenix dactylifera]	1	0.0250624	57.532	FFS(1)FNCGK	2	-1.1105	1
TRINITY_DN104570_c0_g2_m.9303	382	S	PREDICTED: E3 ubiquitin-protein ligase BRE1-like 2 [Phoenix dactylifera]	1	0.0205657	46.844	AHS(1)FDAVK	3	0.55441	1
TRINITY_DN104572_c0_g1_m.9307	33	T	PREDICTED: tRNA (cytosine(34)-C(5))-methyltransferase isoform X1 [Elaeis guineensis]	0.565299	7.48316e-71	105.35	T(0.565)RS(0.401)DEDAT(0.034)VEDPSANPNPNPSWEPFSTK	4	0.87584	1
TRINITY_DN104573_c1_g2_m.9310	215	S	PREDICTED: branchpoint-bridging protein-like [Nicotiana tabacum]	0.974463	1.78776e-13	47.97	LQS(0.001)GLPLDDRPEGARS(0.997)PS(0.974)PEPLY(0.023)DS(0.005)MGIR	4	-0.42456	1
TRINITY_DN104573_c1_g2_m.9310	213	S	PREDICTED: branchpoint-bridging protein-like [Nicotiana tabacum]	0.997086	1.78776e-13	47.97	LQS(0.001)GLPLDDRPEGARS(0.997)PS(0.974)PEPLY(0.023)DS(0.005)MGIR	4	-0.42456	1
TRINITY_DN104573_c3_g1_m.9312	114	S	PREDICTED: branchpoint-bridging protein-like [Elaeis guineensis]	0.999892	2.06954e-34	99.838	AYSGTDRDCS(1)GGEEETSSR	3	0.95331	3
TRINITY_DN104573_c4_g4_m.9314	125	S	PREDICTED: E3 ubiquitin-protein ligase At3g02290 isoform X1 [Elaeis guineensis]	0.298965	1.40928e-15	95.5	RS(0.201)GS(0.201)S(0.299)T(0.299)DVEQLGSGK	3	3.8433	0
TRINITY_DN104573_c4_g4_m.9314	126	T	PREDICTED: E3 ubiquitin-protein ligase At3g02290 isoform X1 [Elaeis guineensis]	0.298965	1.40928e-15	95.5	RS(0.201)GS(0.201)S(0.299)T(0.299)DVEQLGSGK	3	3.8433	0
TRINITY_DN104576_c0_g4_m.9318	287	S	PREDICTED: telomeric repeat-binding factor 2 isoform X1 [Eucalyptus grandis]	0.980062	1.8367e-05	63.869	DLGVGGIREES(0.98)DS(0.02)LGK	3	0.48262	1
TRINITY_DN104578_c2_g2_m.9321	950	S	PREDICTED: serine/threonine-protein phosphatase BSL2 homolog [Musa acuminata subsp. malaccensis]	0.895452	0.00138558	42.384	LIHPLPPAIAS(0.895)PET(0.077)S(0.027)PER	3	0.59685	1
TRINITY_DN104578_c2_g2_m.9321	633	S	PREDICTED: serine/threonine-protein phosphatase BSL2 homolog [Musa acuminata subsp. malaccensis]	0.998103	1.43468e-06	107.53	QMS(0.998)INS(0.002)VPK	3	0.56822	7
TRINITY_DN104578_c2_g2_m.9321	602	S	PREDICTED: serine/threonine-protein phosphatase BSL2 homolog [Musa acuminata subsp. malaccensis]	1	1.27072e-51	142.94	QLS(1)IDQFENEGRR	2	-0.12712	4
TRINITY_DN104621_c1_g1_m.9404	49	S	PREDICTED: protein IWS1 homolog 1 isoform X1 [Elaeis guineensis]	0.934706	0.00166661	52.172	RERS(0.935)PT(0.063)PT(0.001)YDEDK	3	-0.71386	1
TRINITY_DN104621_c3_g1_m.9406	242	S	PREDICTED: bZIP transcription factor TRAB1 isoform X1 [Elaeis guineensis]	0.999776	0.000111526	45.099	SYAQQLPLGGNVNLGS(1)PR	3	1.4168	2
TRINITY_DN104634_c0_g1_m.9429	408	S	PREDICTED: CCR4-NOT transcription complex subunit 1-like isoform X3 [Phoenix dactylifera]	0.999806	1.45215e-117	173.44	HLIHSDS(1)FQFANK	3	-0.50683	3
TRINITY_DN104647_c1_g2_m.9468	38	S	two pore potassium channel a isoform X2 [Asparagus officinalis]	0.656848	0.0019527	50.831	T(0.171)T(0.171)PAS(0.657)DADFFGSYK	3	-1.0334	1
TRINITY_DN104647_c1_g2_m.9468	34	T	two pore potassium channel a isoform X2 [Asparagus officinalis]	0.951528	2.07001e-23	100.28	CKT(0.952)T(0.048)PASDADFFGSYK	3	-0.089527	2
TRINITY_DN104648_c0_g1_m.9471	274	S	PREDICTED: type IV inositol polyphosphate 5-phosphatase 3-like isoform X4 [Phoenix dactylifera]	0.873327	0.00219061	76.943	ESHCS(0.127)S(0.873)FK	3	-0.061093	2
TRINITY_DN104651_c1_g1_m.9476	449	S	PREDICTED: LOW QUALITY PROTEIN: GPI ethanolamine phosphate transferase 1 [Elaeis guineensis]	0.840431	0.0115346	102.07	SLS(0.16)S(0.84)FSR	2	0.28635	1
TRINITY_DN104655_c3_g5_m.9484	94	S	hAT transposon superfamily [Arabidopsis thaliana]	0.951775	0.00305794	54.65	HIS(0.952)PT(0.048)LSDPK	3	-0.63245	1
TRINITY_DN104657_c1_g1_m.9490	314	S	PREDICTED: protein PLASTID MOVEMENT IMPAIRED 1 [Elaeis guineensis]	0.956855	0.000761383	91.549	SSFS(0.001)IS(0.041)S(0.957)PR	2	-0.33518	3
TRINITY_DN104657_c1_g1_m.9490	41	S	PREDICTED: protein PLASTID MOVEMENT IMPAIRED 1 [Elaeis guineensis]	0.914802	0.0206656	60.342	T(0.085)AS(0.915)LALPR	2	-4.3946	1
TRINITY_DN104657_c1_g1_m.9490	78	S	PREDICTED: protein PLASTID MOVEMENT IMPAIRED 1 [Elaeis guineensis]	0.991326	0.0182888	45.433	RLS(0.009)MS(0.991)PFR	3	0.23157	1
TRINITY_DN104662_c1_g1_m.9503	215	S	PREDICTED: FT-interacting protein 1-like [Elaeis guineensis]	0.849117	1.2653e-28	108.18	VLS(0.003)S(0.018)S(0.13)S(0.849)QQPIEYQLK	3	0.99923	2
TRINITY_DN104662_c1_g1_m.9503	212	S	PREDICTED: FT-interacting protein 1-like [Elaeis guineensis]	0.968673	3.71338e-182	192.24	VLS(0.969)S(0.03)S(0.001)SQQPIEYQLK	2	2.6679	3
TRINITY_DN104662_c1_g1_m.9503	180	S	PREDICTED: FT-interacting protein 1-like [Elaeis guineensis]	0.930638	0.000188582	76.728	T(0.015)DS(0.931)T(0.053)HT(0.001)FNHLPR	2	0.23031	4
TRINITY_DN104708_c1_g1_m.9594	402	S	PREDICTED: 2,3-dimethylmalate lyase [Phoenix dactylifera]	1	2.63393e-64	125.79	VSEPVVEVLS(1)PLHDGYK	3	-0.20009	2
TRINITY_DN104730_c3_g5_m.9631	538	S	geraniol 8-hydroxylase-like [Ananas comosus]	1	6.07476e-05	84.759	AQS(1)LVLVPAAR	2	0.71283	3
TRINITY_DN104731_c5_g1_m.9632	608	S	PREDICTED: conserved oligomeric Golgi complex subunit 3 [Elaeis guineensis]	0.764702	5.62927e-07	88.282	S(0.135)T(0.099)S(0.765)FAMT(0.001)LTPR	2	0.93638	2
TRINITY_DN104731_c5_g1_m.9632	607	T	PREDICTED: conserved oligomeric Golgi complex subunit 3 [Elaeis guineensis]	0.333288	0.00474474	49.774	S(0.333)T(0.333)S(0.333)FAMTLTPR	3	-0.25818	0
TRINITY_DN104731_c5_g1_m.9632	606	S	PREDICTED: conserved oligomeric Golgi complex subunit 3 [Elaeis guineensis]	0.333288	0.00474474	49.774	S(0.333)T(0.333)S(0.333)FAMTLTPR	3	-0.25818	0
TRINITY_DN104732_c0_g1_m.9634	246	S	PREDICTED: BEACH domain-containing protein C2-like [Elaeis guineensis]	0.999786	0.0211011	60.064	GSPLGS(1)PR	2	-0.4943	2
TRINITY_DN104732_c0_g1_m.9634	1963	S	PREDICTED: BEACH domain-containing protein C2-like [Elaeis guineensis]	0.935432	0.0104228	43.594	KEY(0.01)S(0.935)T(0.054)LQNK	3	-0.07225	1
TRINITY_DN104732_c0_g1_m.9634	1964	T	PREDICTED: BEACH domain-containing protein C2-like [Elaeis guineensis]	0.598061	0.004071	49.448	KEY(0.001)S(0.401)T(0.598)LQNK	3	1.1877	1
TRINITY_DN104735_c1_g6_m.9639	159	T	PREDICTED: BUD13 homolog [Elaeis guineensis]	0.999953	1.505e-29	93.166	RLDT(1)PS(0.999)PEPGLS(0.002)GHGGEAR	3	0.82462	4
TRINITY_DN104735_c1_g6_m.9639	161	S	PREDICTED: BUD13 homolog [Elaeis guineensis]	0.998588	1.505e-29	93.166	RLDT(1)PS(0.999)PEPGLS(0.002)GHGGEAR	3	-0.0092935	4
TRINITY_DN104735_c1_g6_m.9639	125	S	PREDICTED: BUD13 homolog [Elaeis guineensis]	1	0.0270739	49.298	GQDLS(1)PQLNK	2	1.1907	1
TRINITY_DN104735_c1_g6_m.9639	188	S	PREDICTED: BUD13 homolog [Elaeis guineensis]	1	1.05153e-06	103.91	RVEDLS(1)PPRHGK	4	-0.20322	15
TRINITY_DN104735_c1_g6_m.9639	230	S	PREDICTED: BUD13 homolog [Elaeis guineensis]	1	1.52134e-07	89.911	KGPLEDLS(1)PPR	2	-0.52776	5
TRINITY_DN104746_c1_g2_m.9663	170	S	PREDICTED: formin-like protein 8 [Phoenix dactylifera]	1	0.000384636	78.342	LIVHS(1)PR	2	0.99985	7
TRINITY_DN104753_c4_g2_m.9689	182	S	PREDICTED: potassium transporter 23 isoform X2 [Phoenix dactylifera]	0.876942	1.30576e-15	122.97	ADEDIS(0.877)S(0.123)FQLK	3	-0.45163	3
TRINITY_DN104755_c0_g1_m.9692	421	S	PREDICTED: protein PAT1 homolog 1-like [Elaeis guineensis]	0.88117	0.000122885	81.632	KS(0.059)DS(0.881)GS(0.059)LQFK	2	-1.3588	2
TRINITY_DN104755_c0_g1_m.9692	419	S	PREDICTED: protein PAT1 homolog 1-like [Elaeis guineensis]	0.962016	6.04428e-07	87.719	S(0.962)DS(0.036)GS(0.002)LQFK	2	0.99349	3
TRINITY_DN104761_c0_g11_m.9704	122	S	putative quinone-oxidoreductase homolog, chloroplastic [Ananas comosus]	0.99749	0.0342185	54.198	VVS(0.003)MLS(0.997)FK	2	-0.88327	1
TRINITY_DN104761_c0_g11_m.9704	54	S	putative quinone-oxidoreductase homolog, chloroplastic [Ananas comosus]	1	2.09351e-06	96.464	HVEVPIPS(1)PK	2	0.023406	6
TRINITY_DN104761_c0_g7_m.9713	102	S	putative quinone-oxidoreductase homolog, chloroplastic [Ananas comosus]	0.784643	3.47746e-65	130.37	SLGADEVLDYKS(0.215)S(0.785)DGAK	3	-0.26463	7
TRINITY_DN104761_c0_g7_m.9713	101	S	putative quinone-oxidoreductase homolog, chloroplastic [Ananas comosus]	0.613324	3.47746e-65	129.46	SLGADEVLDYKS(0.613)S(0.387)DGAK	4	-0.60456	5
TRINITY_DN104774_c1_g1_m.9738	429	S	PREDICTED: serine/threonine-protein phosphatase 6 regulatory ankyrin repeat subunit B [Elaeis guineensis]	0.831323	0.0078472	51.942	VQS(0.018)GT(0.132)GNS(0.831)PGS(0.013)S(0.005)FR	2	-0.85533	1
TRINITY_DN104785_c0_g2_m.9760	836	T	PREDICTED: protein WEAK CHLOROPLAST MOVEMENT UNDER BLUE LIGHT 1 [Elaeis guineensis]	0.915278	0.0032067	45.992	NAPNPS(0.085)RT(0.915)PAR	3	-0.15913	2
TRINITY_DN104785_c0_g2_m.9760	840	S	PREDICTED: protein WEAK CHLOROPLAST MOVEMENT UNDER BLUE LIGHT 1 [Elaeis guineensis]	0.940463	0.000744207	68.123	T(0.056)PARS(0.94)FNDS(0.004)LQTR	2	0.18528	1
TRINITY_DN104785_c0_g2_m.9760	844	S	PREDICTED: protein WEAK CHLOROPLAST MOVEMENT UNDER BLUE LIGHT 1 [Elaeis guineensis]	0.687991	0.0032067	41.047	NAPNPS(0.197)RT(0.77)PARS(0.129)FNDS(0.688)LQT(0.216)R	3	1.0763	1
TRINITY_DN104785_c0_g2_m.9760	725	S	PREDICTED: protein WEAK CHLOROPLAST MOVEMENT UNDER BLUE LIGHT 1 [Elaeis guineensis]	0.984598	5.3624e-23	98.443	ALHESEEAAS(0.015)MGES(0.985)PR	3	-0.53369	3
TRINITY_DN104794_c5_g1_m.9781	147	S	PREDICTED: GBF-interacting protein 1-like isoform X1 [Elaeis guineensis]	0.999324	0.000339936	68.463	SDS(0.001)LQHS(0.999)PR	2	-0.096554	2
TRINITY_DN104794_c8_g2_m.9785	240	S	bifunctional epoxide hydrolase 2-like [Ananas comosus]	0.999956	0.000946182	52.451	QLS(1)EQRPVAADPTIK	3	1.1241	1
TRINITY_DN104796_c0_g1_m.9788	175	S	PREDICTED: low-temperature-induced 65 kDa protein-like [Malus domestica]	0.995089	0.00750744	57.583	AY(0.001)ES(0.995)PAT(0.004)GLR	2	0.23004	1
TRINITY_DN104798_c1_g1_m.9795	372	S	PREDICTED: receptor-like protein kinase 5 [Phoenix dactylifera]	0.9949	5.12377e-07	66.122	GGVSGGGFAGS(0.005)GGGGS(0.995)PR	2	-0.06605	2
TRINITY_DN104802_c0_g1_m.9821	571	S	PREDICTED: nuclear pore complex protein NUP133 isoform X3 [Elaeis guineensis]	0.993926	1.27072e-17	95.5	AVLLGGVEPPERS(0.994)LS(0.006)R	3	0.85329	2
TRINITY_DN104802_c0_g1_m.9821	602	S	PREDICTED: nuclear pore complex protein NUP133 isoform X3 [Elaeis guineensis]	0.789746	1.32711e-07	75.682	RAS(0.79)S(0.21)EAWSSGDRPR	3	-0.55873	1
TRINITY_DN104802_c0_g1_m.9821	607	S	PREDICTED: nuclear pore complex protein NUP133 isoform X3 [Elaeis guineensis]	0.911611	0.00165234	50.392	RAS(0.001)SEAWS(0.912)S(0.087)GDRPR	3	1.409	1
TRINITY_DN104813_c0_g3_m.9854	391	T	uncharacterized protein LOC110099906 isoform X3 [Dendrobium catenatum]	0.996244	0.00910319	65.842	VS(0.001)T(0.003)GT(0.996)FHPR	3	-0.74856	1
TRINITY_DN104813_c0_g6_m.9858	109	S	PREDICTED: SEC12-like protein 2 [Elaeis guineensis]	0.991869	0.0086653	56.551	S(0.992)LS(0.008)DYPVHR	2	-3.5869	2
TRINITY_DN104822_c1_g3_m.9885	166	S	serine/arginine-rich splicing factor RS41-like isoform X1 [Asparagus officinalis]	0.997248	0.00113648	96.143	EYS(0.003)S(0.997)PDRR	3	0.4437	7
TRINITY_DN104822_c1_g3_m.9885	212	S	serine/arginine-rich splicing factor RS41-like isoform X1 [Asparagus officinalis]	0.999994	0.0101248	91.636	AGS(1)PIYER	2	-0.53849	10
TRINITY_DN104822_c1_g3_m.9885	204	S	serine/arginine-rich splicing factor RS41-like isoform X1 [Asparagus officinalis]	1	6.22063e-09	85.737	QPDPRS(1)PKNDR	2	1.0725	16
TRINITY_DN104822_c1_g3_m.9885	165	S	serine/arginine-rich splicing factor RS41-like isoform X1 [Asparagus officinalis]	0.761841	0.00278322	73.499	GREY(0.015)S(0.762)S(0.223)PDRR	2	1.1635	4
TRINITY_DN104822_c1_g3_m.9885	177	S	serine/arginine-rich splicing factor RS41-like isoform X1 [Asparagus officinalis]	0.996739	0.025804	74.92	S(0.003)AS(0.997)PYGR	2	1.09	2
TRINITY_DN104822_c1_g3_m.9885	175	S	serine/arginine-rich splicing factor RS41-like isoform X1 [Asparagus officinalis]	0.965824	0.025804	40.751	GRS(0.966)AS(0.947)PY(0.087)GR	3	-0.10024	1
TRINITY_DN104822_c1_g3_m.9885	187	S	serine/arginine-rich splicing factor RS41-like isoform X1 [Asparagus officinalis]	0.996732	0.000877744	68.262	GLERDS(0.997)PDY(0.003)GR	3	-0.40151	7
TRINITY_DN104822_c1_g3_m.9885	195	S	serine/arginine-rich splicing factor RS41-like isoform X1 [Asparagus officinalis]	0.999905	6.22063e-09	89.992	GPS(1)PYKQPDPR	2	-0.52834	26
TRINITY_DN104825_c0_g1_m.9897	1004	S	PREDICTED: LOW QUALITY PROTEIN: filament-like plant protein 7 [Phoenix dactylifera]	0.996118	0.00113378	42.557	AKS(0.996)PDRS(0.004)PAELGGSYTQK	3	-1.3439	1
TRINITY_DN104870_c0_g1_m.10024	140	S	CLIP-associated protein [Asparagus officinalis]	0.999978	0.00851265	97.431	YAS(1)PLLR	2	-0.6508	1
TRINITY_DN104872_c1_g1_m.10030	71	S	PREDICTED: red chlorophyll catabolite reductase [Musa acuminata subsp. malaccensis]	0.974895	5.68865e-17	91.414	LGS(0.975)DLLPS(0.004)AVPS(0.021)DVLR	2	-0.90202	1
TRINITY_DN104947_c0_g1_m.10209	857	S	PREDICTED: ABC transporter G family member 42-like [Phoenix dactylifera]	1	0.00774574	42.958	DHLHHELS(1)IKDK	3	-0.056015	1
TRINITY_DN104954_c0_g2_m.10218	180	S	PREDICTED: probable cellulose synthase A catalytic subunit 8 [UDP-forming] [Elaeis guineensis]	0.937227	0.000839807	55.688	VHPLPYVNHS(0.937)PNPS(0.063)R	3	-0.30418	1
TRINITY_DN104961_c1_g2_m.10230	837	S	elongation factor 2 [Ananas comosus]	0.99977	2.40672e-05	68.576	EQMTPLS(1)EFEDKL	3	-0.70241	3
TRINITY_DN104968_c1_g1_m.10239	131	T	protein DOWNY MILDEW RESISTANCE 6 [Ananas comosus]	0.462561	0.00503787	60.398	LS(0.075)T(0.463)S(0.463)FNVK	3	-0.41622	0
TRINITY_DN104968_c1_g1_m.10239	132	S	protein DOWNY MILDEW RESISTANCE 6 [Ananas comosus]	0.964769	0.00503787	78.548	LS(0.002)T(0.033)S(0.965)FNVK	2	-0.39811	2
TRINITY_DN104978_c0_g7_m.10259	888	S	Serine/threonine-protein kinase [Morus notabilis]	1	0.0126733	43.03	VKQHT(1)LVS(1)GGVR	2	0.11321	2
TRINITY_DN104978_c0_g7_m.10259	521	S	Serine/threonine-protein kinase [Morus notabilis]	0.993129	0.0188194	61.523	AQS(0.993)PWAT(0.007)R	2	2.1459	1
TRINITY_DN104978_c0_g7_m.10259	239	S	Serine/threonine-protein kinase [Morus notabilis]	0.816077	6.04023e-05	84.352	EYPGS(0.816)PS(0.178)S(0.006)VR	2	-1.1611	2
TRINITY_DN104978_c0_g7_m.10259	885	T	Serine/threonine-protein kinase [Morus notabilis]	1	0.0187304	42.633	VKQHT(1)LVS(1)GGVR	2	0.11321	1
TRINITY_DN105006_c1_g3_m.10327	460	S	PREDICTED: epidermal growth factor receptor substrate 15-like 1 isoform X1 [Elaeis guineensis]	0.90018	3.92543e-28	109.38	VDS(0.9)PS(0.085)AS(0.011)S(0.004)VFGQDR	2	-0.30053	4
TRINITY_DN105027_c0_g1_m.10379	572	S	PREDICTED: protein-tyrosine-phosphatase MKP1-like isoform X2 [Elaeis guineensis]	0.967696	0.00116774	74.296	TNLPAT(0.016)IS(0.968)PS(0.016)K	3	-0.21626	3
TRINITY_DN105027_c0_g1_m.10379	612	S	PREDICTED: protein-tyrosine-phosphatase MKP1-like isoform X2 [Elaeis guineensis]	0.962178	2.85733e-52	137.45	VLGAS(0.021)S(0.962)PT(0.017)HLESTQK	2	1.4362	1
TRINITY_DN105027_c0_g1_m.10379	288	S	PREDICTED: protein-tyrosine-phosphatase MKP1-like isoform X2 [Elaeis guineensis]	0.988226	3.58662e-05	74.966	VHAIPLS(0.988)PS(0.01)S(0.002)GLR	3	0.7213	2
TRINITY_DN105027_c0_g1_m.10379	106	T	PREDICTED: protein-tyrosine-phosphatase MKP1-like isoform X2 [Elaeis guineensis]	0.986943	1.05003e-68	132.48	ASSDDVGEWLQPPT(0.987)PS(0.013)GR	2	0.24159	4
TRINITY_DN105027_c0_g1_m.10379	86	S	PREDICTED: protein-tyrosine-phosphatase MKP1-like isoform X2 [Elaeis guineensis]	1	0.0197366	90.15	S(1)LDEWPK	2	-0.96874	1
TRINITY_DN105027_c0_g1_m.10379	611	S	PREDICTED: protein-tyrosine-phosphatase MKP1-like isoform X2 [Elaeis guineensis]	0.489985	8.26451e-30	110.56	VLGAS(0.49)S(0.49)PT(0.02)HLESTQK	3	1.1801	0
TRINITY_DN105027_c0_g1_m.10379	62	T	PREDICTED: protein-tyrosine-phosphatase MKP1-like isoform X2 [Elaeis guineensis]	0.997462	0.00235974	52.071	RFPPT(0.003)PLT(0.997)PR	3	-0.41299	8
TRINITY_DN105027_c0_g1_m.10379	587	S	PREDICTED: protein-tyrosine-phosphatase MKP1-like isoform X2 [Elaeis guineensis]	0.999939	0.00169006	92.445	RGS(1)FSLLK	3	0.24047	2
TRINITY_DN105027_c0_g1_m.10379	473	S	PREDICTED: protein-tyrosine-phosphatase MKP1-like isoform X2 [Elaeis guineensis]	0.676703	0.00118809	75.739	VFS(0.677)DS(0.323)AVIR	2	-0.42547	1
TRINITY_DN105028_c0_g1_m.10381	1589	S	PREDICTED: LOW QUALITY PROTEIN: BEACH domain-containing protein C2-like [Phoenix dactylifera]	0.998358	0.00300234	55.66	SLDQS(0.002)HRLS(0.998)MR	2	0.63073	2
TRINITY_DN105031_c0_g1_m.10389	756	S	PREDICTED: serine-rich adhesin for platelets isoform X2 [Theobroma cacao]	0.74706	1.03319e-08	80.236	IS(0.253)RGDS(0.747)GAQLASPVK	3	0.316	1
TRINITY_DN105032_c4_g1_m.10390	112	S	PREDICTED: RNA-binding protein 1 isoform X2 [Phoenix dactylifera]	0.99997	0.018441	61.765	IIGYS(1)GGR	2	1.0927	1
TRINITY_DN105032_c4_g1_m.10390	217	S	PREDICTED: RNA-binding protein 1 isoform X2 [Phoenix dactylifera]	1	0.000654387	56.569	FPGPRPS(1)GGPR	3	0.36857	3
TRINITY_DN105035_c1_g3_m.10395	851	S	PREDICTED: protein STICHEL [Phoenix dactylifera]	0.333333	7.26599e-08	70.334	S(0.333)S(0.333)S(0.333)EDALLLYDATQK	3	0.1496	0
TRINITY_DN105035_c1_g3_m.10395	853	S	PREDICTED: protein STICHEL [Phoenix dactylifera]	0.333333	7.26599e-08	70.334	S(0.333)S(0.333)S(0.333)EDALLLYDATQK	3	0.1496	0
TRINITY_DN105035_c1_g3_m.10395	852	S	PREDICTED: protein STICHEL [Phoenix dactylifera]	0.333333	7.26599e-08	70.334	S(0.333)S(0.333)S(0.333)EDALLLYDATQK	3	0.1496	0
TRINITY_DN105049_c3_g1_m.10422	172	S	PREDICTED: calcium-transporting ATPase 8, plasma membrane-type-like isoform X2 [Musa acuminata subsp.malaccensis]	0.993331	0.00151611	49.066	KES(0.993)QGVES(0.007)LRPGDS	3	0.050471	1
TRINITY_DN105049_c4_g1_m.10423	107	T	PREDICTED: calcium-transporting ATPase 8, plasma membrane-type isoform X2 [Elaeis guineensis]	0.966095	1.14444e-57	96.395	APGT(0.966)PGT(0.034)VPALPGGGYGIGVEQLTAMTR	3	0.92854	3
TRINITY_DN105055_c1_g1_m.10435	659	S	PREDICTED: protein TSS isoform X2 [Elaeis guineensis]	0.940402	9.61731e-06	67.418	S(0.94)VKEDS(0.06)NVNDAQLK	3	1.6199	1
TRINITY_DN105061_c1_g1_m.10448	1514	S	PREDICTED: auxin transport protein BIG [Elaeis guineensis]	0.970145	1.57021e-60	144.07	LSTNNS(0.97)FGS(0.03)AQVNPK	2	0.101	4
TRINITY_DN105063_c1_g3_m.10453	983	Y	PREDICTED: serine/threonine-protein kinase prpf4B [Phoenix dactylifera]	0.989158	1.97045e-08	103.43	NDIT(0.001)PY(0.989)LVS(0.01)R	3	-0.66335	5
TRINITY_DN105073_c0_g1_m.10471	327	T	PREDICTED: probable sugar phosphate/phosphate translocator At1g06470 isoform X1 [Phoenix dactylifera]	1	0.0282715	44.318	WS(1)MT(1)QILLQK	2	-1.1616	1
TRINITY_DN105073_c0_g1_m.10471	325	S	PREDICTED: probable sugar phosphate/phosphate translocator At1g06470 isoform X1 [Phoenix dactylifera]	1	0.0282715	44.318	WS(1)MT(1)QILLQK	2	-1.1616	1
TRINITY_DN105076_c1_g1_m.10476	36	S	PREDICTED: 187-kDa microtubule-associated protein AIR9 isoform X1 [Phoenix dactylifera]	0.999118	0.000265652	67.385	S(0.999)VKS(0.001)GGVT(0.273)T(0.273)T(0.454)GK	3	1.0578	1
TRINITY_DN105076_c1_g1_m.10476	45	T	PREDICTED: 187-kDa microtubule-associated protein AIR9 isoform X1 [Phoenix dactylifera]	0.453775	0.000265652	67.385	S(0.999)VKS(0.001)GGVT(0.273)T(0.273)T(0.454)GK	3	1.0578	0
TRINITY_DN105080_c0_g1_m.10486	897	S	PREDICTED: ABC transporter C family member 14-like [Phoenix dactylifera]	0.99992	8.22538e-09	103.79	SKDESSVIS(1)PK	2	0.07238	22
TRINITY_DN105080_c0_g1_m.10486	874	S	PREDICTED: ABC transporter C family member 14-like [Phoenix dactylifera]	0.934026	1.06413e-05	56.882	MDS(0.934)PS(0.066)KQGDQTITNDEK	3	1.1102	1
TRINITY_DN105080_c0_g1_m.10486	1104	S	PREDICTED: ABC transporter C family member 14-like [Phoenix dactylifera]	0.987762	0.0161322	42.317	ELT(0.005)RLDS(0.988)IT(0.007)K	3	1.0698	1
TRINITY_DN105098_c2_g8_m.10531	141	T	PREDICTED: 60S ribosomal protein L13-1 [Elaeis guineensis]	0.966693	0	230.27	AGDS(0.033)T(0.967)PEELATATQVK	2	-0.48452	8
TRINITY_DN105099_c0_g1_m.10532	743	S	PREDICTED: dentin sialophosphoprotein [Phoenix dactylifera]	0.987173	0.00338237	45.844	GALS(0.001)S(0.008)ENLCY(0.004)LS(0.987)PER	2	1.9728	1
TRINITY_DN105118_c2_g2_m.10584	47	T	PREDICTED: uncharacterized protein LOC107852885 [Capsicum annuum]	1	0.0154915	55.37	IFFIT(1)IEK	2	2.8526	2
TRINITY_DN105123_c0_g1_m.10588	578	S	PREDICTED: zinc phosphodiesterase ELAC protein 2-like isoform X1 [Musa acuminata subsp. malaccensis]	0.999999	6.4861e-42	114.46	RPGS(1)PVDMATVMPVLR	3	-0.62675	10
TRINITY_DN105131_c0_g1_m.10607	524	S	CCR4-NOT transcription complex subunit 4 [Morus notabilis]	0.333333	1.87507e-23	113.88	S(0.333)S(0.333)S(0.333)QLLDTLTGQK	3	0.68297	0
TRINITY_DN105131_c0_g1_m.10607	526	S	CCR4-NOT transcription complex subunit 4 [Morus notabilis]	0.333333	1.87507e-23	113.88	S(0.333)S(0.333)S(0.333)QLLDTLTGQK	3	0.68297	0
TRINITY_DN105131_c0_g1_m.10607	525	S	CCR4-NOT transcription complex subunit 4 [Morus notabilis]	0.333333	1.87507e-23	113.88	S(0.333)S(0.333)S(0.333)QLLDTLTGQK	3	0.68297	0
TRINITY_DN105137_c3_g13_m.10630	66	T	PREDICTED: oligopeptide transporter 3 [Elaeis guineensis]	0.984548	0.000393265	41.911	KEQLT(0.985)PPLAS(0.015)EEVAAER	3	0.54439	1
TRINITY_DN105151_c0_g3_m.10670	258	S	PREDICTED: AT-hook motif nuclear-localized protein 10 [Prunus mume]	0.773326	0.00625292	79.23	PRPS(0.773)S(0.227)PISR	2	-0.15796	1
TRINITY_DN105158_c25_g1_m.10689	81	S	PGR5-like protein 1B, chloroplastic [Asparagus officinalis]	0.999075	2.49249e-06	106.67	ILPYCS(0.999)IS(0.001)K	2	0.41589	1
TRINITY_DN105158_c25_g1_m.10689	83	S	PGR5-like protein 1B, chloroplastic [Asparagus officinalis]	0.994819	0.000181482	91.313	ILPYCS(0.005)IS(0.995)K	3	-0.090775	2
TRINITY_DN105161_c3_g2_m.10698	325	S	PREDICTED: casein kinase 1 isoform X2 [Elaeis guineensis]	0.968388	0.00108399	55.344	T(0.032)DKAS(0.968)VGQEFR	3	1.029	1
TRINITY_DN105189_c5_g1_m.10750	418	S	PREDICTED: presequence protease 1, chloroplastic/mitochondrial isoform X3 [Musa acuminata subsp. malaccensis]	0.999199	0.000585922	69.188	LKQET(0.001)PDS(0.999)PEALR	2	0.64043	2
TRINITY_DN105189_c5_g10_m.10751	107	S	PREDICTED: presequence protease 1, chloroplastic/mitochondrial isoform X2 [Elaeis guineensis]	1	4.23788e-06	85.837	ISEQFIS(1)ECK	2	0.19277	3
TRINITY_DN105191_c0_g1_m.10760	1883	S	PREDICTED: protein MOR1-like isoform X1 [Elaeis guineensis]	0.99997	8.82721e-07	86.911	FGAVS(1)PVHTK	3	-0.41555	2
TRINITY_DN105208_c0_g1_m.10793	324	S	uncharacterized protein LOC110100805 [Dendrobium catenatum]	0.49763	2.30864e-05	45.489	SHEEAPIVMPY(0.005)GS(0.498)VVVRS(0.498)PQQR	4	0.33317	0
TRINITY_DN105208_c0_g1_m.10793	433	S	uncharacterized protein LOC110100805 [Dendrobium catenatum]	0.851572	0.00141036	73.834	VS(0.148)S(0.852)PLASESTTK	2	-0.93439	1
TRINITY_DN105208_c0_g1_m.10793	329	S	uncharacterized protein LOC110100805 [Dendrobium catenatum]	0.95126	1.31459e-07	50.986	SHEEAPIVMPY(0.01)GS(0.039)VVVRS(0.951)PQQR	3	0.86352	1
TRINITY_DN105223_c2_g1_m.10826	490	S	PREDICTED: NADP-dependent glyceraldehyde-3-phosphate dehydrogenase [Elaeis guineensis]	0.988343	0.000141525	65.231	STVINLPS(0.988)PS(0.011)YSIG	2	0.87125	2
TRINITY_DN105253_c0_g1_m.10902	415	S	nuclear pore complex protein NUP205 isoform X1 [Asparagus officinalis]	0.834291	9.474e-28	107.41	VS(0.166)S(0.834)PQAISHLNEVEK	3	0.69289	1
TRINITY_DN105264_c3_g3_m.10930	278	T	PREDICTED: heterogeneous nuclear ribonucleoprotein F isoform X2 [Elaeis guineensis]	0.92843	8.51109e-22	110.84	YVELFPS(0.072)T(0.928)PEDAR	2	-0.24981	2
TRINITY_DN105289_c0_g2_m.10978	114	S	PREDICTED: histone acetyltransferase KAT6A isoform X2 [Elaeis guineensis]	0.961002	2.88022e-08	68.42	NENAS(0.011)T(0.009)EKAS(0.961)PIT(0.019)DFK	3	-0.48132	2
TRINITY_DN105292_c0_g2_m.10982	608	S	PREDICTED: pumilio homolog 5-like [Elaeis guineensis]	1	2.83395e-36	138.55	GGGAYPGWQS(1)PR	2	0.31114	6
TRINITY_DN105299_c0_g1_m.10997	1604	S	GYF domain-containing protein [Arabidopsis lyrata subsp. lyrata]	0.678028	6.44434e-15	78.428	GSEGNSSSVLVLGS(0.278)S(0.678)PS(0.044)K	3	-0.14842	1
TRINITY_DN105300_c2_g3_m.10999	38	S	LOW QUALITY PROTEIN: metal tolerance protein 4-like [Ananas comosus]	0.685994	0.000449579	71.159	LRNS(0.686)VT(0.234)S(0.08)LR	3	1.2137	1
TRINITY_DN105318_c2_g6_m.11031	200	S	PREDICTED: zinc finger CCCH domain-containing protein 14 [Phoenix dactylifera]	1	6.17664e-18	98.508	ELS(1)DHLDLIESGK	3	-0.36076	2
TRINITY_DN105318_c2_g6_m.11031	255	S	PREDICTED: zinc finger CCCH domain-containing protein 14 [Phoenix dactylifera]	0.986744	4.47597e-05	44.6	HSYAVDRGDAEGVS(0.013)DKLS(0.987)GECR	4	-0.55758	1
TRINITY_DN105325_c0_g1_m.11046	642	S	PREDICTED: epidermal growth factor receptor substrate 15 [Elaeis guineensis]	1	1.56753e-64	128.01	TPIPSQPDDLAS(1)PVQPK	3	0.32479	2
TRINITY_DN105325_c0_g1_m.11047	201	S	PREDICTED: epidermal growth factor receptor substrate 15-like 1 [Elaeis guineensis]	0.999918	6.17185e-53	147.12	FESTIGTAES(1)PRK	2	0.73995	11
TRINITY_DN105330_c2_g2_m.11056	69	T	PREDICTED: dystrophia myotonica WD repeat-containing protein-like isoform X1 [Phoenix dactylifera]	0.698698	8.48508e-10	61.111	SASQGPSAPS(0.118)T(0.699)PS(0.09)S(0.066)S(0.021)S(0.007)VVK	3	-0.89162	1
TRINITY_DN105330_c2_g2_m.11056	122	S	PREDICTED: dystrophia myotonica WD repeat-containing protein-like isoform X1 [Phoenix dactylifera]	0.833842	1.40605e-42	99.092	FGGTFGAGS(0.001)S(0.017)S(0.148)S(0.834)PVASNYDGK	3	0.07576	2
TRINITY_DN105341_c0_g1_m.11073	3	S	nuclear poly(A) polymerase 4-like [Asparagus officinalis]	0.990627	1.19813e-07	82.01	GS(0.991)S(0.009)EVGSTGAHTLK	2	-0.7415	3
TRINITY_DN105342_c0_g1_m.11074	319	T	uncharacterized protein LOC110104021 [Dendrobium catenatum]	0.912829	5.94562e-40	124.73	SLSNDHFLSLCT(0.913)S(0.087)PK	3	0.32877	1
TRINITY_DN105365_c1_g2_m.11150	215	T	PREDICTED: mannose-1-phosphate guanyltransferase alpha [Elaeis guineensis]	0.422307	3.00253e-30	135.02	RT(0.422)T(0.289)S(0.289)FEALQSATK	4	0.023684	0
TRINITY_DN105365_c1_g2_m.11150	217	S	PREDICTED: mannose-1-phosphate guanyltransferase alpha [Elaeis guineensis]	0.984718	1.87612e-111	172.57	T(0.001)T(0.014)S(0.985)FEALQSATK	2	0.74768	17
TRINITY_DN105365_c1_g2_m.11150	216	T	PREDICTED: mannose-1-phosphate guanyltransferase alpha [Elaeis guineensis]	0.370352	3.00253e-30	135.02	T(0.37)T(0.37)S(0.259)FEALQSATK	3	-0.59921	0
TRINITY_DN105376_c1_g2_m.11165	370	S	PREDICTED: protein argonaute MEL1-like [Musa acuminata subsp. malaccensis]	0.999994	0.00580011	59.248	EYLNIES(1)IPR	2	-0.78573	2
TRINITY_DN105376_c1_g2_m.11165	971	S	PREDICTED: protein argonaute MEL1-like [Musa acuminata subsp. malaccensis]	0.999893	2.41048e-39	122.14	CYMEGES(1)ESGSTQHR	3	-0.62994	6
TRINITY_DN105380_c0_g1_m.11172	149	T	PREDICTED: IQ domain-containing protein IQM3 [Elaeis guineensis]	0.499979	0.0022914	48.351	RT(0.5)LS(0.5)GGLQSPK	3	1.7059	1
TRINITY_DN105380_c0_g1_m.11172	156	S	PREDICTED: IQ domain-containing protein IQM3 [Elaeis guineensis]	0.993858	3.23829e-08	69.071	T(0.049)LS(0.951)GGLQS(0.994)PKT(0.006)DVSEK	3	-0.62858	1
TRINITY_DN105380_c0_g1_m.11172	186	S	PREDICTED: IQ domain-containing protein IQM3 [Elaeis guineensis]	1	5.47275e-26	114.96	SSSYQLGHQVS(1)FK	2	-1.5622	5
TRINITY_DN105380_c0_g1_m.11172	151	S	PREDICTED: IQ domain-containing protein IQM3 [Elaeis guineensis]	0.992987	1.62473e-14	124.42	T(0.007)LS(0.993)GGLQSPK	2	-0.10751	7
TRINITY_DN105380_c0_g1_m.11172	218	S	PREDICTED: IQ domain-containing protein IQM3 [Elaeis guineensis]	0.999985	6.88508e-14	105.65	LQALELTNLS(1)PK	3	0.82415	1
TRINITY_DN105395_c2_g2_m.11198	344	S	PREDICTED: DEAD-box ATP-dependent RNA helicase 15 isoform X2 [Phoenix dactylifera]	0.999972	1.23047e-25	105.03	ELPEQIDTSTYMPS(1)	2	-0.35357	4
TRINITY_DN105408_c0_g1_m.11237	385	S	PREDICTED: sericin 1-like isoform X2 [Elaeis guineensis]	0.900845	0.000522672	42.123	GFKGDDLEEET(0.071)S(0.901)HHS(0.029)R	4	-0.3079	1
TRINITY_DN105414_c0_g1_m.11256	210	S	PREDICTED: phosphatidate phosphatase PAH2-like isoform X1 [Phoenix dactylifera]	0.995514	0.00378785	44.391	S(0.996)IKES(0.004)ELNEVVGR	3	1.2756	1
TRINITY_DN105418_c0_g1_m.11265	837	S	PREDICTED: lysine-specific histone demethylase 1 homolog 3 [Elaeis guineensis]	0.965166	8.24892e-05	82.069	SSALLIS(0.035)GS(0.965)PK	3	0.2861	6
TRINITY_DN105419_c0_g1_m.11268	357	T	PREDICTED: mannosyl-oligosaccharide glucosidase GCS1-like isoform X1 [Phoenix dactylifera]	0.346585	0.0134213	46.069	INY(0.065)LT(0.347)GT(0.347)ILT(0.242)R	2	4.1977	0
TRINITY_DN105419_c0_g1_m.11268	355	T	PREDICTED: mannosyl-oligosaccharide glucosidase GCS1-like isoform X1 [Phoenix dactylifera]	0.346585	0.0134213	46.069	INY(0.065)LT(0.347)GT(0.347)ILT(0.242)R	2	4.1977	0
TRINITY_DN105428_c0_g3_m.11277	4145	S	vacuolar protein sorting protein [Medicago truncatula]	0.865068	0.0214217	42.257	GFS(0.002)S(0.013)AGS(0.865)LS(0.12)DEMR	2	0.70615	1
TRINITY_DN105428_c0_g3_m.11277	4147	S	vacuolar protein sorting protein [Medicago truncatula]	0.985932	2.0059e-05	81.526	GFSSAGS(0.014)LS(0.986)DEMR	2	-0.38681	3
TRINITY_DN105449_c2_g2_m.11331	570	S	PREDICTED: LOW QUALITY PROTEIN: atrophin-1 [Elaeis guineensis]	0.999952	0.00322442	58.32	FS(1)PPAIPTPK	2	0.35744	3
TRINITY_DN105449_c2_g2_m.11331	242	S	PREDICTED: LOW QUALITY PROTEIN: atrophin-1 [Elaeis guineensis]	0.999993	0.00179543	78.287	DTGHLIS(1)PPR	2	-0.96837	7
TRINITY_DN105459_c3_g2_m.11366	52	S	PREDICTED: probable disease resistance protein At1g61300 [Dendrobium catenatum]	0.990045	0.00169576	46.461	S(0.99)LGKDY(0.009)DFS(0.001)NVATR	3	-0.59178	1
TRINITY_DN105464_c0_g4_m.11381	50	S	uncharacterized LOC100274068 [Zea mays]	0.918852	8.03e-36	127.83	S(0.919)S(0.043)S(0.038)GASALKPAPR	2	-0.032039	1
TRINITY_DN105477_c0_g1_m.11400	58	S	initiation factor 4F subunit (DUF1350) [Arabidopsis thaliana]	1	0.000201469	61.477	RLDS(1)CLVVPPPAGR	3	0.042006	2
TRINITY_DN105490_c2_g1_m.11429	205	S	PREDICTED: TBC1 domain family member 15 [Phoenix dactylifera]	0.571561	3.02939e-07	113.22	S(0.011)LS(0.572)S(0.417)LELPR	2	-0.69267	2
TRINITY_DN105490_c2_g1_m.11429	203	S	PREDICTED: TBC1 domain family member 15 [Phoenix dactylifera]	0.361541	0.00134081	63.624	S(0.362)LS(0.277)S(0.362)LELPR	3	-0.73493	0
TRINITY_DN105490_c2_g1_m.11429	206	S	PREDICTED: TBC1 domain family member 15 [Phoenix dactylifera]	0.562026	3.94644e-07	110.93	S(0.013)LS(0.425)S(0.562)LELPR	2	0.75843	2
TRINITY_DN105526_c0_g1_m.11498	452	S	PREDICTED: probable pre-mRNA-splicing factor ATP-dependent RNA helicase DEAH5 [Musa acuminata subsp.malaccensis]	0.99993	0.00285452	59.198	FSIDMS(1)PVK	3	-0.46825	8
TRINITY_DN105536_c4_g1_m.11530	276	S	PREDICTED: glycine-rich RNA-binding protein RZ1C [Musa acuminata subsp. malaccensis]	0.926525	0.000655679	45.916	GGGS(0.927)S(0.073)DRYDGGGPTR	3	-0.93899	3
TRINITY_DN105536_c4_g1_m.11530	241	S	PREDICTED: glycine-rich RNA-binding protein RZ1C [Musa acuminata subsp. malaccensis]	0.999998	8.32947e-07	106.26	DRYS(1)PAGDR	3	0.34153	1
TRINITY_DN105536_c4_g1_m.11530	264	S	PREDICTED: glycine-rich RNA-binding protein RZ1C [Musa acuminata subsp. malaccensis]	1	0.000929054	63.29	ERS(1)FDRDGGGR	2	1.935	1
TRINITY_DN105540_c0_g1_m.11535	23	S	PREDICTED: proline-, glutamic acid- and leucine-rich protein 1 isoform X1 [Elaeis guineensis]	1	0.0156261	44.349	PPMLRS(1)VLR	3	3.8188	1
TRINITY_DN105542_c1_g1_m.11536	750	S	PREDICTED: DNA repair helicase XPD [Elaeis guineensis]	0.996135	0.0297396	48.527	T(0.004)LLS(0.996)QEDLEK	2	1.4255	1
TRINITY_DN105577_c4_g5_m.11602	102	S	PREDICTED: protein bicaudal C homolog 1-like isoform X1 [Phoenix dactylifera]	0.999993	0.000524619	53.981	HRS(1)PDRLLGASR	4	0.63213	1
TRINITY_DN105588_c0_g1_m.11619	643	S	uncharacterized protein LOC110110923 isoform X1 [Dendrobium catenatum]	0.249995	0.00237653	42.068	S(0.25)PS(0.25)GS(0.25)S(0.25)VFPNVFISK	3	2.1808	0
TRINITY_DN105588_c0_g1_m.11619	648	S	uncharacterized protein LOC110110923 isoform X1 [Dendrobium catenatum]	0.249995	0.00237653	42.068	S(0.25)PS(0.25)GS(0.25)S(0.25)VFPNVFISK	3	2.1808	0
TRINITY_DN105588_c0_g1_m.11619	645	S	uncharacterized protein LOC110110923 isoform X1 [Dendrobium catenatum]	0.249995	0.00237653	42.068	S(0.25)PS(0.25)GS(0.25)S(0.25)VFPNVFISK	3	2.1808	0
TRINITY_DN105588_c0_g1_m.11619	647	S	uncharacterized protein LOC110110923 isoform X1 [Dendrobium catenatum]	0.249995	0.00237653	42.068	S(0.25)PS(0.25)GS(0.25)S(0.25)VFPNVFISK	3	2.1808	0
TRINITY_DN105588_c0_g1_m.11619	2040	S	uncharacterized protein LOC110110923 isoform X1 [Dendrobium catenatum]	0.999896	0.00936	41.542	SGLDGGLRPVS(1)R	3	-0.38479	1
TRINITY_DN105620_c2_g1_m.11677	179	S	PREDICTED: translation initiation factor IF-2 [Gossypium hirsutum]	0.748361	0.00172101	51.771	RRGS(0.748)S(0.252)ENLLEK	3	0.18056	2
TRINITY_DN105620_c3_g1_m.11679	73	S	DENN (AEX-3) domain protein [Medicago truncatula]	1	0.000349432	74.962	GFS(1)PPPQVK	2	0.20265	3
TRINITY_DN105661_c0_g2_m.11759	110	S	PREDICTED: survival of motor neuron-related-splicing factor 30 [Nelumbo nucifera]	0.998534	1.40076e-26	88.768	SDTELDGY(0.001)AS(0.999)PSQGSSQLK	3	0.12579	1
TRINITY_DN105676_c4_g3_m.11792	134	T	probable protein S-acyltransferase 7 [Asparagus officinalis]	0.999924	0.000204087	52.185	SIDVGGVQT(1)PQMPLPR	3	-0.079355	2
TRINITY_DN105680_c0_g2_m.11795	345	S	PREDICTED: alpha-ketoglutarate-dependent dioxygenase abh1 [Elaeis guineensis]	1	0.010228	46.844	S(1)FHGAVPPK	3	-0.5162	1
TRINITY_DN105701_c5_g11_m.11838	304	S	PREDICTED: methyltransferase-like protein 1 [Nelumbo nucifera]	0.99963	0.00116459	52.185	ARS(1)PALTEEMEWHR	3	-0.69939	2
TRINITY_DN105701_c5_g11_m.11838	551	S	PREDICTED: methyltransferase-like protein 1 [Nelumbo nucifera]	0.957452	2.54177e-11	93.909	VGYGS(0.957)S(0.043)DDLQEK	2	-1.2741	1
TRINITY_DN105701_c5_g11_m.11838	552	S	PREDICTED: methyltransferase-like protein 1 [Nelumbo nucifera]	0.499481	0.00188197	50.897	VGY(0.001)GS(0.499)S(0.499)DDLQEK	3	-1.0306	0
TRINITY_DN105706_c2_g2_m.11846	181	S	PREDICTED: chitin-inducible gibberellin-responsive protein 1-like [Phoenix dactylifera]	0.984123	0.000704863	67.136	QLQYS(0.011)Y(0.004)S(0.984)LPEK	3	-0.17668	1
TRINITY_DN105726_c2_g7_m.11891	503	S	PREDICTED: flowering time control protein FPA [Elaeis guineensis]	0.999943	6.70471e-09	72.568	AS(1)PGIDYCWR	2	-0.067568	11
TRINITY_DN105726_c2_g7_m.11891	500	S	PREDICTED: flowering time control protein FPA [Elaeis guineensis]	0.605034	6.61756e-15	89.507	GHDPS(0.605)RAS(0.395)PGIDYCWR	4	-0.36809	3
TRINITY_DN105729_c1_g2_m.11896	1406	Y	PREDICTED: midasin [Elaeis guineensis]	0.844419	0.0330072	40.724	LQGDY(0.844)KT(0.156)GK	2	2.0606	1
TRINITY_DN105740_c3_g4_m.11924	265	T	PREDICTED: uncharacterized RING finger protein P8B7.15c-like isoform X2 [Phoenix dactylifera]	0.477158	0.00819507	51.939	VPS(0.477)PT(0.477)LS(0.03)S(0.01)T(0.004)S(0.001)K	2	-0.2629	0
TRINITY_DN105740_c3_g4_m.11924	267	S	PREDICTED: uncharacterized RING finger protein P8B7.15c-like isoform X2 [Phoenix dactylifera]	0.581315	6.55211e-05	61.276	VPS(0.932)PT(0.07)LS(0.581)S(0.324)T(0.055)S(0.037)KGEPK	4	-0.033503	1
TRINITY_DN105740_c3_g4_m.11924	263	S	PREDICTED: uncharacterized RING finger protein P8B7.15c-like isoform X2 [Phoenix dactylifera]	0.931978	6.55211e-05	61.276	VPS(0.932)PT(0.07)LS(0.581)S(0.324)T(0.055)S(0.037)KGEPK	4	-0.033503	1
TRINITY_DN105740_c3_g4_m.11924	160	S	PREDICTED: uncharacterized RING finger protein P8B7.15c-like isoform X2 [Phoenix dactylifera]	0.996149	6.82698e-14	120.87	S(0.996)IT(0.004)DLPPEFR	2	0.85517	1
TRINITY_DN105747_c3_g1_m.11929	365	T	E3 ubiquitin-protein ligase HERC2 [Morus notabilis]	0.419437	2.0469e-08	75.022	S(0.102)T(0.102)T(0.312)PT(0.419)PT(0.059)IGGLT(0.004)S(0.001)PK	3	0.29313	0
TRINITY_DN105747_c3_g1_m.11929	372	T	E3 ubiquitin-protein ligase HERC2 [Morus notabilis]	0.727103	5.00333e-22	102.36	STTPT(0.002)PTIGGLT(0.727)S(0.27)PK	3	-0.18582	1
TRINITY_DN105747_c3_g1_m.11930	148	S	PREDICTED: E3 ubiquitin-protein ligase HERC2-like isoform X3 [Nicotiana sylvestris]	0.993236	3.30897e-05	81.327	SDGVS(0.002)S(0.002)GT(0.002)HS(0.993)PR	2	2.0285	3
TRINITY_DN105768_c0_g2_m.11983	1247	S	DUF1162 family protein [Medicago truncatula]	0.659012	0.00454413	41.31	VSADNLVS(0.08)PGS(0.659)PS(0.261)R	3	0.39951	1
TRINITY_DN105794_c0_g2_m.12030	506	S	PREDICTED: serine/arginine repetitive matrix protein 2-like [Nelumbo nucifera]	0.99637	2.99106e-11	88.983	ET(0.001)S(0.001)RPS(0.996)PEY(0.001)DALEGR	3	0.16299	3
TRINITY_DN105794_c0_g2_m.12030	216	S	PREDICTED: serine/arginine repetitive matrix protein 2-like [Nelumbo nucifera]	1	0.00025775	79.659	YLAVMES(1)PK	3	-0.67943	14
TRINITY_DN105794_c0_g2_m.12030	1258	S	PREDICTED: serine/arginine repetitive matrix protein 2-like [Nelumbo nucifera]	0.947608	7.50379e-158	170.53	EPVAGAPYDPLFDSIEQS(0.009)S(0.948)DT(0.035)S(0.009)K	3	1.5199	2
TRINITY_DN105812_c0_g2_m.12062	1079	S	dentin sialophosphoprotein [Populus trichocarpa]	0.421814	0.00293896	43.696	S(0.422)KAS(0.422)S(0.156)EPVDLVDGR	3	-0.70923	0
TRINITY_DN105812_c0_g2_m.12062	2685	S	dentin sialophosphoprotein [Populus trichocarpa]	0.753775	0.000201616	68.044	TDAEMAFS(0.246)S(0.754)AGK	3	0.18117	1
TRINITY_DN105812_c0_g2_m.12062	2373	S	dentin sialophosphoprotein [Populus trichocarpa]	1	0.0038947	75.589	ALDHVFS(1)DIGR	2	-0.45974	1
TRINITY_DN105812_c0_g2_m.12062	2395	S	dentin sialophosphoprotein [Populus trichocarpa]	0.791393	4.70843e-22	76.804	KIDSEADEET(0.073)KLPS(0.791)PT(0.098)S(0.035)NS(0.002)S(0.001)FK	4	-0.36121	2
TRINITY_DN105812_c0_g2_m.12062	1376	T	dentin sialophosphoprotein [Populus trichocarpa]	0.992227	0.00175174	55.546	GERT(0.992)PFLES(0.008)HDGK	4	0.28958	1
TRINITY_DN105812_c0_g2_m.12062	1082	S	dentin sialophosphoprotein [Populus trichocarpa]	0.817283	0.00293896	56.553	S(0.054)KAS(0.817)S(0.128)EPVDLVDGR	2	1.9615	1
TRINITY_DN105815_c0_g1_m.12071	914	S	PREDICTED: MAG2-interacting protein 2 [Phoenix dactylifera]	1	0.0305118	55.353	HGNLGS(1)PR	2	-0.69501	1
TRINITY_DN105838_c3_g10_m.12107	139	S	PREDICTED: uncharacterized mitochondrial protein AtMg00810-like [Phoenix dactylifera]	1	0.000559291	56.527	QAMAS(1)EVLALQK	3	-3.2007	1
TRINITY_DN105855_c0_g3_m.12145	4	S	PREDICTED: ABC transporter G family member 39 [Musa acuminata subsp. malaccensis]	0.754541	0.000686565	44.391	MES(0.721)S(0.755)LKMAS(0.524)IRGSMR	3	-3.4313	1
TRINITY_DN105855_c0_g3_m.12145	28	S	PREDICTED: ABC transporter G family member 39 [Musa acuminata subsp. malaccensis]	0.826556	0.0125384	85.154	S(0.028)T(0.073)S(0.827)S(0.073)VFGR	2	-0.14735	1
TRINITY_DN105855_c0_g3_m.12145	3	S	PREDICTED: ABC transporter G family member 39 [Musa acuminata subsp. malaccensis]	0.7211	0.000686565	44.391	MES(0.721)S(0.755)LKMAS(0.524)IRGSMR	3	-3.4313	1
TRINITY_DN105856_c0_g3_m.12150	84	S	PREDICTED: protein BOBBER 1 [Elaeis guineensis]	0.947823	0.000270526	80.738	SDLFKT(0.003)ES(0.948)S(0.047)VS(0.003)K	3	0.053026	3
TRINITY_DN105856_c0_g3_m.12150	219	T	PREDICTED: protein BOBBER 1 [Elaeis guineensis]	1	3.65694e-11	88.176	GQPT(1)IIDGDLFQSVK	3	-0.13351	1
TRINITY_DN105883_c6_g2_m.12221	177	T	ultraviolet-B receptor UVR8 isoform X2 [Aegilops tauschii subsp. tauschii]	0.413413	2.30069e-05	82.651	S(0.327)IS(0.26)GT(0.413)IVNYDGK	3	4.2436	0
TRINITY_DN105911_c8_g2_m.12314	22	T	PREDICTED: far upstream element-binding protein 1 [Elaeis guineensis]	1	5.80053e-88	127.54	KFDDQGT(1)PPPAALSSGR	3	-0.37025	87
TRINITY_DN105911_c8_g2_m.12314	43	S	PREDICTED: far upstream element-binding protein 1 [Elaeis guineensis]	1	4.48355e-17	113.52	STGFSAPIVS(1)PR	2	-0.2075	26
TRINITY_DN105924_c2_g3_m.12328	921	S	PREDICTED: mediator of RNA polymerase II transcription subunit 15a [Elaeis guineensis]	0.99696	3.06979e-28	99.603	FGS(0.003)LDS(0.997)PELESTATSHVK	3	0.15146	1
TRINITY_DN105929_c2_g5_m.12337	183	S	lysine-specific demethylase JMJ25-like isoform X2 [Asparagus officinalis]	0.994651	0.00153454	56.569	KAPINS(0.995)DY(0.005)EK	3	2.8014	1
TRINITY_DN105929_c2_g5_m.12337	143	S	lysine-specific demethylase JMJ25-like isoform X2 [Asparagus officinalis]	1	0.000135519	67.997	RKAS(1)LEFEEK	4	0.7248	5
TRINITY_DN105983_c5_g1_m.12445	137	T	PREDICTED: cysteine-rich receptor-like protein kinase 6 [Elaeis guineensis]	0.99626	0.00397263	57.288	S(0.001)GINT(0.996)NEFS(0.002)R	2	2.0123	1
TRINITY_DN105985_c12_g6_m.12448	290	S	PREDICTED: far upstream element-binding protein 1 [Elaeis guineensis]	0.996212	1.12436e-114	161.46	DVIAEANAGGS(0.996)PS(0.004)LVAR	3	-0.45537	6
TRINITY_DN111748_c0_g1_m.13075	39	S	PREDICTED: chlorophyll a-b binding protein of LHCII type 1 [Elaeis guineensis]	0.973335	1.01359e-19	118.08	AT(0.001)S(0.026)GS(0.973)PWYGPDR	2	0.33265	3
TRINITY_DN111748_c0_g1_m.13075	37	S	PREDICTED: chlorophyll a-b binding protein of LHCII type 1 [Elaeis guineensis]	0.649733	0.0182196	45.54	AT(0.277)S(0.65)GS(0.073)PWYGPDR	2	0.24049	1
TRINITY_DN111748_c0_g1_m.13075	31	T	PREDICTED: chlorophyll a-b binding protein of LHCII type 1 [Elaeis guineensis]	0.993257	0.000977397	43.164	T(0.993)VGKAT(0.003)S(0.003)GS(0.001)PWYGPDR	3	0.093747	1
TRINITY_DN113242_c0_g1_m.13213	2	T	photosystem II protein D1 (chloroplast) [Cymbidium macrorhizon]	1	0.0328228	40.268	T(1)AILERR	3	2.0148	1
TRINITY_DN117437_c0_g1_m.13525	87	S	PREDICTED: E3 ubiquitin-protein ligase RING1-like [Phoenix dactylifera]	0.333333	0.0299291	51.066	S(0.333)T(0.333)S(0.333)FDLR	2	-0.79259	0
TRINITY_DN117437_c0_g1_m.13525	88	T	PREDICTED: E3 ubiquitin-protein ligase RING1-like [Phoenix dactylifera]	0.333333	0.0299291	51.066	S(0.333)T(0.333)S(0.333)FDLR	2	-0.79259	0
TRINITY_DN117437_c0_g1_m.13525	89	S	PREDICTED: E3 ubiquitin-protein ligase RING1-like [Phoenix dactylifera]	0.973848	0.0270921	103.82	S(0.017)T(0.009)S(0.974)FDLR	2	-1.1778	6
TRINITY_DN117524_c0_g1_m.13542	39	S	PREDICTED: CTP synthase-like isoform X2 [Juglans regia]	1	0.00875235	46.73	GIIAS(1)S(1)AGLLLK	2	-1.1289	2
TRINITY_DN117524_c0_g1_m.13542	40	S	PREDICTED: CTP synthase-like isoform X2 [Juglans regia]	1	0.00875235	46.73	GIIAS(1)S(1)AGLLLK	2	-1.1289	2
TRINITY_DN117601_c0_g1_m.13556	414	S	PREDICTED: SNF1-related protein kinase catalytic subunit alpha KIN10 isoform X1 [Phoenix dactylifera]	0.9987	4.48659e-186	181.43	VSTSDIPVSAVSPPTS(0.001)AVS(0.999)PR	2	-0.4228	9
TRINITY_DN117601_c0_g1_m.13556	411	S	PREDICTED: SNF1-related protein kinase catalytic subunit alpha KIN10 isoform X1 [Phoenix dactylifera]	0.422493	7.26377e-27	80.943	VSTSDIPVS(0.001)AVS(0.998)PPT(0.177)S(0.422)AVS(0.401)PR	3	0.4116	0
TRINITY_DN117601_c0_g1_m.13556	218	S	PREDICTED: SNF1-related protein kinase catalytic subunit alpha KIN10 isoform X1 [Phoenix dactylifera]	0.514912	5.74977e-36	87.739	DGHFLKT(0.383)S(0.102)CGS(0.515)PNYAAPEVISGK	4	0.91855	1
TRINITY_DN117601_c0_g1_m.13556	410	T	PREDICTED: SNF1-related protein kinase catalytic subunit alpha KIN10 isoform X1 [Phoenix dactylifera]	0.776471	7.94736e-97	132.53	VSTSDIPVS(0.001)AVS(0.024)PPT(0.776)S(0.196)AVS(0.003)PR	2	0.036887	6
TRINITY_DN117601_c0_g1_m.13556	407	S	PREDICTED: SNF1-related protein kinase catalytic subunit alpha KIN10 isoform X1 [Phoenix dactylifera]	0.998097	7.26377e-27	80.943	VSTSDIPVS(0.001)AVS(0.998)PPT(0.177)S(0.422)AVS(0.401)PR	3	0.4116	3
TRINITY_DN12177_c0_g1_m.13908	93	S	uncharacterized LOC101244341 [Solanum lycopersicum]	1	0.0144639	60.91	LHGFS(1)PK	3	-1.1797	1
TRINITY_DN134614_c0_g1_m.14822	368	S	RNA-binding protein 25-like [Asparagus officinalis]	0.999569	0.017044	93.267	SITFS(1)PR	2	-0.13792	1
TRINITY_DN18481_c0_g2_m.15329	53	S	PREDICTED: glutathione S-transferase F11-like [Phoenix dactylifera]	1	0.0179212	52.5	ELLGQGS(1)LER	2	0.51873	1
TRINITY_DN18801_c0_g2_m.15350	83	Y	component of cytosolic 80S ribosome and 60S large subunit [Volvox carteri f. nagariensis]	0.999998	0.00524339	58.981	APSRIFY(1)K	3	-0.61708	3
TRINITY_DN29768_c0_g1_m.15743	112	S	PREDICTED: probable inactive receptor kinase At2g26730 [Cucumis melo]	1	0.00495117	97.734	AS(1)AEVLGK	2	0.0016674	3
TRINITY_DN29768_c0_g1_m.15743	73	S	PREDICTED: probable inactive receptor kinase At2g26730 [Cucumis melo]	0.712971	3.82124e-125	144.43	SADVGT(0.033)T(0.166)S(0.713)S(0.033)S(0.056)KEDIAAATASQGDR	3	0.33969	1
TRINITY_DN3400_c0_g1_m.15897	72	S	PREDICTED: AT-hook motif nuclear-localized protein 10-like [Elaeis guineensis]	0.729532	2.50566e-05	65.949	S(0.122)S(0.122)S(0.73)PFS(0.002)S(0.003)GS(0.02)DFSAK	2	-0.85466	1
TRINITY_DN3400_c0_g1_m.15897	71	S	PREDICTED: AT-hook motif nuclear-localized protein 10-like [Elaeis guineensis]	0.332735	2.50566e-05	65.949	S(0.333)S(0.333)S(0.333)PFS(0.001)SGSDFSAK	3	-0.65075	0
TRINITY_DN3400_c0_g1_m.15897	70	S	PREDICTED: AT-hook motif nuclear-localized protein 10-like [Elaeis guineensis]	0.332735	2.50566e-05	65.949	S(0.333)S(0.333)S(0.333)PFS(0.001)SGSDFSAK	3	-0.65075	0
TRINITY_DN40335_c0_g1_m.16117	54	S	PREDICTED: auxin efflux carrier component 3a-like [Elaeis guineensis]	0.607144	0.0184481	53.861	LGS(0.607)NS(0.166)T(0.227)LELHPK	2	-1.6028	1
TRINITY_DN40593_c0_g2_m.16131	74	S	PREDICTED: LOW QUALITY PROTEIN: carotene epsilon-monooxygenase, chloroplastic [Phoenix dactylifera]	0.939792	1.78699e-07	67.11	S(0.06)LS(0.94)AKGDDS(0.001)GIPVANAR	3	1.2144	1
TRINITY_DN42304_c0_g2_m.16191	327	Y	PREDICTED: enoyl-[acyl-carrier-protein] reductase [NADH] 1, chloroplastic [Elaeis guineensis]	0.997175	7.63758e-45	142.1	MIEY(0.001)S(0.001)Y(0.997)ANAPLQK	3	1.1088	5
TRINITY_DN42304_c0_g2_m.16191	310	S	PREDICTED: enoyl-[acyl-carrier-protein] reductase [NADH] 1, chloroplastic [Elaeis guineensis]	0.995286	0.00248586	49.537	VNAIS(0.005)AGPLGS(0.995)R	3	0.77757	1
TRINITY_DN43700_c0_g1_m.16235	13	S	PREDICTED: pyruvate, phosphate dikinase regulatory protein 2-like [Sesamum indicum]	0.333233	0.00234832	61.344	S(0.333)S(0.333)S(0.333)PSRLPK	3	0.68025	0
TRINITY_DN43700_c0_g1_m.16235	12	S	PREDICTED: pyruvate, phosphate dikinase regulatory protein 2-like [Sesamum indicum]	0.333233	0.00234832	61.344	S(0.333)S(0.333)S(0.333)PSRLPK	3	0.68025	0
TRINITY_DN43700_c0_g1_m.16235	14	S	PREDICTED: pyruvate, phosphate dikinase regulatory protein 2-like [Sesamum indicum]	0.677631	0.00234832	61.344	S(0.156)S(0.156)S(0.678)PS(0.011)RLPK	3	0.054211	1
TRINITY_DN45832_c0_g1_m.16329	127	S	PREDICTED: pyruvate dehydrogenase E1 component subunit alpha-2, mitochondrial [Brassica rapa]	0.997783	1.76804e-30	114.01	YGGHS(0.998)MS(0.002)DPGTTYR	3	0.96895	18
TRINITY_DN49438_c0_g1_m.16514	127	S	atherin-like [Ananas comosus]	0.999995	0.000283492	73.834	SALPPPEPGS(1)PK	2	-1.0972	6
TRINITY_DN50596_c0_g1_m.16575	91	S	PREDICTED: HMG-Y-related protein A [Dendrobium catenatum]	0.944979	2.23477e-07	73.138	HQPVVS(0.945)S(0.055)DSTAVEK	3	-0.078364	2
TRINITY_DN51048_c0_g1_m.16604	77	S	PREDICTED: fructose-bisphosphate aldolase 1, chloroplastic-like [Musa acuminata subsp. malaccensis]	0.999986	0.007176	53.981	LAS(1)IGLDNTEANR	3	0.7025	2
TRINITY_DN52351_c0_g1_m.16713	53	S	remorin-like [Asparagus officinalis]	0.998006	2.2523e-37	141.55	VDDS(0.998)KT(0.002)LAIVEK	3	-0.26512	5
TRINITY_DN52351_c0_g1_m.16713	70	S	remorin-like [Asparagus officinalis]	0.999886	1.99512e-103	162.44	VADPPTEKS(1)PGGSINR	2	-1.2934	35
TRINITY_DN52462_c0_g1_m.16723	25	S	PREDICTED: molybdate transporter 2 [Musa acuminata subsp. malaccensis]	0.717383	7.93397e-36	143.73	FPSLS(0.003)S(0.717)S(0.28)FR	2	-0.43694	4
TRINITY_DN52462_c0_g1_m.16723	22	S	PREDICTED: molybdate transporter 2 [Musa acuminata subsp. malaccensis]	0.965762	0.021633	47.815	FPS(0.966)LS(0.039)S(0.498)S(0.498)FR	2	0.8295	1
TRINITY_DN52462_c0_g1_m.16723	26	S	PREDICTED: molybdate transporter 2 [Musa acuminata subsp. malaccensis]	0.948019	1.39935e-07	116.84	FPSLS(0.002)S(0.05)S(0.948)FR	2	-0.49441	1
TRINITY_DN53796_c0_g1_m.16795	117	S	ribulose bisphosphate carboxylase small chain, chloroplastic-like [Ananas comosus]	0.995662	0.00620209	44.312	ENHRS(0.996)PGY(0.002)Y(0.002)DGR	3	-0.94155	1
TRINITY_DN56158_c0_g3_m.16945	1	T	PREDICTED: mannosylglycoprotein endo-beta-mannosidase isoform X2 [Phoenix dactylifera]	0.999984	0.0153389	50.04	T(1)LPPLFFYK	2	-4.0196	1
TRINITY_DN56510_c0_g1_m.16971	192	S	PREDICTED: pathogenesis-related protein 1-like [Elaeis guineensis]	0.919561	0.022283	40.493	AVEEFLAANPGS(0.92)Y(0.08)A	2	2.4477	1
TRINITY_DN60243_c0_g1_m.17203	57	T	PREDICTED: calvin cycle protein CP12-2, chloroplastic [Phoenix dactylifera]	0.452472	0.00185062	51.03	S(0.095)APS(0.452)T(0.452)PGGISEK	3	1.3388	0
TRINITY_DN60243_c0_g1_m.17203	56	S	PREDICTED: calvin cycle protein CP12-2, chloroplastic [Phoenix dactylifera]	0.452472	0.00185062	51.03	S(0.095)APS(0.452)T(0.452)PGGISEK	3	1.3388	0
TRINITY_DN62083_c0_g1_m.17372	132	S	PREDICTED: probable calcium-binding protein CML18 [Phoenix dactylifera]	0.999988	3.99355e-217	177.99	CSSHDCSQMIDSVDS(1)DGDGCVNYDEFKK	4	-0.4382	7
TRINITY_DN62083_c0_g1_m.17372	129	S	PREDICTED: probable calcium-binding protein CML18 [Phoenix dactylifera]	0.540497	3.06845e-08	40.208	CS(0.004)S(0.004)HDCS(0.004)QMIDS(0.54)VDS(0.448)DGDGCVNY(0.001)DEFKK	5	0.20999	1
TRINITY_DN62528_c0_g1_m.17414	109	S	40S ribosomal protein S27-2-like [Ananas comosus]	0.999992	0.0068789	75.197	LTEGCS(1)FR	2	-0.95686	1
TRINITY_DN63092_c0_g1_m.17466	133	T	PREDICTED: coiled-coil domain-containing protein 12 [Phoenix dactylifera]	1	0.00515846	42.068	HLQEGKLT(1)PVDLPK	4	0.58399	1
TRINITY_DN63501_c0_g1_m.17511	2	S	ribosomal protein S4 (chloroplast) [Dendrobium catenatum]	0.999221	0.0184045	40.994	S(0.999)RY(0.001)RGPR	2	0.44933	1
TRINITY_DN63600_c0_g1_m.17517	475	S	PREDICTED: V-type proton ATPase subunit B 2 [Elaeis guineensis]	0.922607	0.00468827	46.249	IPS(0.923)KT(0.077)LDQYYSR	3	0.9152	1
TRINITY_DN63741_c0_g1_m.17529	337	T	ribulose-1,5-bisphosphate carboxylase/oxygenase large subunit (chloroplast) [Dendrobium huoshanense]	1	5.5369e-09	80.316	MSGGDHIHAGT(1)VVGK	3	0.10399	6
TRINITY_DN63885_c0_g1_m.17541	155	S	DNA-binding family protein [Populus trichocarpa]	0.993773	4.10858e-17	112.02	VEVTEPGS(0.994)FS(0.006)VK	3	0.45461	4
TRINITY_DN64209_c0_g1_m.17563	233	S	PREDICTED: ferritin-3, chloroplastic-like [Phoenix dactylifera]	0.922584	0.00135475	59.294	LLNT(0.077)HS(0.923)VAAR	3	1.1184	2
TRINITY_DN64209_c0_g2_m.17565	81	S	ferritin 2 precursor family protein [Populus trichocarpa]	0.678246	0.000895265	55.097	QELALVT(0.01)S(0.312)S(0.678)PGK	3	0.41687	1
TRINITY_DN64209_c0_g2_m.17565	202	S	ferritin 2 precursor family protein [Populus trichocarpa]	1	5.63111e-05	81.278	LLNLHS(1)VAAR	2	0.51674	2
TRINITY_DN64659_c0_g3_m.17596	81	T	PREDICTED: 60S acidic ribosomal protein P2-like [Cucumis sativus]	0.999192	5.09044e-113	115.36	FASVPSGGGAVAVAAPVGS(0.001)GGGGAVT(0.999)PAAAEPK	3	-0.24387	8
TRINITY_DN64659_c0_g3_m.17596	99	S	PREDICTED: 60S acidic ribosomal protein P2-like [Cucumis sativus]	1	1.90659e-34	103.58	VEEKEES(1)DDDMGFSLFD	3	0.87144	11
TRINITY_DN65577_c0_g1_m.17650	69	S	PREDICTED:uncharacterized protein LOC110101253 [Dendrobium catenatum]	1	2.36403e-33	114.21	S(1)APELIEEFGGGSVR	2	-0.3661	2
TRINITY_DN65577_c0_g1_m.17650	47	S	PREDICTED:uncharacterized protein LOC110101253 [Dendrobium catenatum]	0.834848	0.0250624	57.532	IIS(0.005)S(0.16)FS(0.835)VK	2	0.1021	1
TRINITY_DN66027_c0_g1_m.17703	35	S	DUF3511 domain protein [Medicago truncatula]	0.821416	2.25826e-12	95.197	S(0.001)YS(0.821)T(0.171)S(0.006)DASSYSQK	2	0.54807	1
TRINITY_DN67522_c0_g1_m.17811	109	T	PREDICTED: HMG-Y-related protein A-like [Musa acuminata subsp. malaccensis]	0.999178	9.46859e-21	99.092	QPLPPGVS(0.001)PPT(0.999)PRPR	3	-0.5505	6
TRINITY_DN67522_c0_g1_m.17811	106	S	PREDICTED: HMG-Y-related protein A-like [Musa acuminata subsp. malaccensis]	0.894222	0.000769289	48.006	QPLPPGVS(0.894)PPT(0.106)PRPR	3	-1.2721	1
TRINITY_DN67529_c0_g11_m.17812	34	S	verprolin [Ananas comosus]	1	0.00994064	69.554	IHQS(1)PVLR	3	-0.42491	4
TRINITY_DN68291_c0_g1_m.17867	436	S	LEC14B homolog isoform X2 [Asparagus officinalis]	0.794124	0.00101147	58.246	WEFPGT(0.002)DS(0.196)S(0.794)PIS(0.003)T(0.004)K	3	-1.5686	1
TRINITY_DN68564_c0_g1_m.17886	128	S	PREDICTED: glycine cleavage system H protein 2, mitochondrial [Elaeis guineensis]	0.953056	4.65564e-07	90.793	VQIS(0.001)DS(0.953)T(0.046)ELK	3	0.20276	4
TRINITY_DN68564_c0_g1_m.17886	106	S	PREDICTED: glycine cleavage system H protein 2, mitochondrial [Elaeis guineensis]	1	4.13019e-109	170.14	LNES(1)PGLINASPFK	2	-0.76123	10
TRINITY_DN69105_c0_g1_m.17966	85	S	PREDICTED: enolase-phosphatase E1-like [Phoenix dactylifera]	0.999938	1.89373e-05	80.834	RAS(1)FSIDR	3	-0.29139	1
TRINITY_DN69429_c0_g2_m.18032	169	S	Dynein assembly factor 1 [Morus notabilis]	0.998621	0.00599555	50.914	T(0.001)VFIRS(0.999)PVLK	3	0.37088	1
TRINITY_DN69429_c0_g2_m.18032	82	S	Dynein assembly factor 1 [Morus notabilis]	0.999965	3.12331e-14	91.64	STFISEAPINDS(1)LPR	2	-0.2033	2
TRINITY_DN69541_c0_g1_m.18046	577	S	PREDICTED: uncharacterized TPR repeat-containing protein At1g05150-like [Phoenix dactylifera]	0.931828	5.67065e-96	147.41	EMSETNVPLSYS(0.932)GS(0.068)GAPVK	3	-0.20288	9
TRINITY_DN69541_c0_g1_m.18046	579	S	PREDICTED: uncharacterized TPR repeat-containing protein At1g05150-like [Phoenix dactylifera]	0.668506	1.97218e-29	92.792	EMSETNVPLS(0.001)Y(0.001)S(0.33)GS(0.669)GAPVK	3	0.21962	2
TRINITY_DN69783_c2_g1_m.18083	42	S	PREDICTED: protein IQ-DOMAIN 32-like, partial [Nicotiana tabacum]	1	0.00801212	54.259	LAS(1)PLHEK	3	-0.02258	1
TRINITY_DN71688_c0_g1_m.18286	287	S	PREDICTED: clathrin light chain 2 [Elaeis guineensis]	0.798895	0.000662368	58.32	IT(0.142)S(0.799)PT(0.059)KGEASK	3	1.132	1
TRINITY_DN71688_c0_g1_m.18286	301	S	PREDICTED: clathrin light chain 2 [Elaeis guineensis]	1	3.44035e-45	102.03	VPDANS(1)PKK	3	-0.26176	2
TRINITY_DN71754_c0_g1_m.18297	562	S	PREDICTED: apoptosis inhibitor 5-like protein API5 [Phoenix dactylifera]	0.990899	4.77676e-14	86.573	TVGPSSGTGLGS(0.991)PAS(0.009)K	3	-0.9798	3
TRINITY_DN71938_c0_g1_m.18324	138	S	DNA-binding family protein [Populus trichocarpa]	0.999803	6.81144e-12	100.4	VEVTEPAS(1)FIVK	3	0.3182	2
TRINITY_DN72030_c0_g1_m.18338	80	S	PREDICTED: hypothetical protein MA16_Dca012466 [Dendrobium catenatum]	1	0.000335906	91.62	IQS(1)FDEASK	3	-0.54206	2
TRINITY_DN72061_c0_g1_m.18347	84	S	PREDICTED: RNA-binding protein 8A [Jatropha curcas]	0.991471	0.000184103	54.306	LRS(0.991)AIT(0.005)GGAGDS(0.003)S(0.001)GVPR	2	0.38239	1
TRINITY_DN72061_c0_g1_m.18347	93	S	PREDICTED: RNA-binding protein 8A [Jatropha curcas]	0.918705	2.69434e-08	81.643	SAIT(0.003)GGAGDS(0.919)S(0.078)GVPR	2	0.60514	1
TRINITY_DN721_c0_g2_m.18360	468	S	photosystem II 44 kDa protein (chloroplast) [Cymbidium lancifolium]	0.929113	0.002146	40.278	DLEPVLS(0.929)MT(0.066)PLS(0.005)	2	2.7156	1
TRINITY_DN72300_c0_g1_m.18371	25	S	PREDICTED: small heat shock protein, chloroplastic-like [Musa acuminata subsp. malaccensis]	0.999889	5.93699e-37	156.58	SDS(1)LDHLQR	1	-0.35928	36
TRINITY_DN72300_c0_g1_m.18371	23	S	PREDICTED: small heat shock protein, chloroplastic-like [Musa acuminata subsp. malaccensis]	0.583682	0.00134081	72.152	S(0.584)DS(0.416)LDHLQR	2	1.1183	3
TRINITY_DN72971_c0_g1_m.18457	180	S	PREDICTED: small heat shock protein, chloroplastic-like [Elaeis guineensis]	0.516325	0.00380279	61.194	GS(0.369)S(0.516)T(0.103)S(0.012)AYNIR	2	0.71199	1
TRINITY_DN72985_c0_g3_m.18461	108	S	PREDICTED: hypothetical protein MA16_Dca000324 [Dendrobium catenatum]	0.808416	4.8133e-22	102.36	VT(0.182)S(0.808)IS(0.008)S(0.002)ASSDDINLK	3	-0.082749	1
TRINITY_DN73054_c0_g1_m.18470	79	S	PREDICTED: tyrosine--tRNA ligase 1, cytoplasmic [Phoenix dactylifera]	0.999997	1.01602e-06	67.928	KPNPICYDGFEPS(1)GR	3	-0.1175	1
TRINITY_DN73357_c1_g3_m.18513	33	T	PREDICTED: late embryogenesis abundant protein 2 [Amborella trichopoda]	0.606003	1.10049e-29	109.65	NELLGKAS(0.394)DT(0.606)AAGAK	3	-0.51721	1
TRINITY_DN73630_c0_g2_m.18564	59	S	PREDICTED: hypothetical protein MA16_Dca026537 [Dendrobium catenatum]	0.312185	1.68195e-05	48.286	EKS(0.202)GEGS(0.312)S(0.312)Y(0.076)S(0.098)EGTEIPVAIAR	4	0.12875	0
TRINITY_DN73630_c0_g2_m.18564	60	S	PREDICTED: hypothetical protein MA16_Dca026537 [Dendrobium catenatum]	0.875024	2.03961e-279	207.17	S(0.002)GEGS(0.109)S(0.875)YS(0.014)EGTEIPVAIAR	2	0.21278	2
TRINITY_DN73630_c0_g2_m.18564	62	S	PREDICTED: hypothetical protein MA16_Dca026537 [Dendrobium catenatum]	0.496044	4.77612e-142	168.81	S(0.003)GEGS(0.06)S(0.44)YS(0.496)EGTEIPVAIAR	3	0.41335	0
TRINITY_DN73630_c0_g2_m.18564	55	S	PREDICTED: hypothetical protein MA16_Dca026537 [Dendrobium catenatum]	0.999924	1.23632e-156	171	EKS(1)GEGSSYSEGTEIPVAIAR	3	0.13753	9
TRINITY_DN73687_c0_g1_m.18572	115	S	PREDICTED: NADH dehydrogenase [ubiquinone] 1 beta subcomplex subunit 9 [Phoenix dactylifera]	1	2.01379e-89	142.4	NPAPPQGVEIVYNYGKEES(1)D	3	-0.23132	8
TRINITY_DN73976_c0_g1_m.18602	89	S	PREDICTED: GATA transcription factor 20-like [Phoenix dactylifera]	0.999743	7.60531e-69	119.94	EVAAPLPS(1)PPTSSTNQLNK	3	-0.67444	4
TRINITY_DN75029_c0_g1_m.18733	66	S	PREDICTED: selenoprotein K-like [Phoenix dactylifera]	1	6.0643e-14	73.574	WDGGPGGGS(1)PGGGGGPGK	3	-0.52546	4
TRINITY_DN75140_c0_g1_m.18753	154	S	PREDICTED: oxygen-evolving enhancer protein 1, chloroplastic [Elaeis guineensis]	0.999985	0.000213608	52.095	AEGVS(1)KNAPPDFQPTK	3	-0.15098	2
TRINITY_DN75420_c0_g1_m.18781	118	S	PREDICTED: protein STRUBBELIG-RECEPTOR FAMILY 8-like [Elaeis guineensis]	0.710962	8.85408e-09	84.859	RS(0.198)S(0.711)T(0.091)DELGFSYR	3	2.0467	2
TRINITY_DN75420_c0_g1_m.18781	117	S	PREDICTED: protein STRUBBELIG-RECEPTOR FAMILY 8-like [Elaeis guineensis]	0.481104	0.000272112	61.127	RS(0.481)S(0.481)T(0.038)DELGFSYR	3	-0.77009	0
TRINITY_DN75459_c0_g1_m.18786	125	S	PREDICTED: translation initiation factor eIF-2B subunit delta-like [Elaeis guineensis]	0.994784	2.31487e-14	74.618	AAAS(0.995)FPGS(0.005)S(0.001)GEMMMVGK	3	0.8911	4
TRINITY_DN75629_c0_g1_m.18812	567	S	PREDICTED: plastidial pyruvate kinase 2 [Elaeis guineensis]	0.421739	0.000994597	66.393	S(0.422)QS(0.422)T(0.157)HNIQIR	3	0.1723	0
TRINITY_DN75629_c0_g1_m.18812	569	S	PREDICTED: plastidial pyruvate kinase 2 [Elaeis guineensis]	0.947162	0.000333629	79.652	S(0.01)QS(0.947)T(0.043)HNIQIR	2	0.71901	1
TRINITY_DN75897_c0_g2_m.18871	544	S	PREDICTED: nucleolin [Phoenix dactylifera]	1	0.000116263	94.402	RPS(1)IPVYPK	3	0.74641	5
TRINITY_DN75897_c0_g2_m.18871	705	S	PREDICTED: nucleolin [Phoenix dactylifera]	0.977194	0.0017867	53.21	T(0.007)IS(0.016)GRDS(0.977)HGLYGGR	3	-0.16032	2
TRINITY_DN75897_c0_g2_m.18871	584	S	PREDICTED: nucleolin [Phoenix dactylifera]	0.998404	0.00442918	49.967	RPS(0.998)Y(0.001)EDDYSR	3	-0.7035	3
TRINITY_DN75897_c0_g2_m.18871	647	S	PREDICTED: nucleolin [Phoenix dactylifera]	0.984576	0.00451769	43.592	RPY(0.004)S(0.985)DLDDT(0.011)HPR	3	-1.425	1
TRINITY_DN76052_c0_g3_m.18894	39	S	PREDICTED: mucin-17-like [Musa acuminata subsp. malaccensis]	0.976116	0.0052841	51.771	LLS(0.024)QDS(0.976)FHEVK	3	-2.1567	1
TRINITY_DN76591_c0_g2_m.18968	132	S	PREDICTED: universal stress protein PHOS32 [Ipomoea nil]	1	0.00717171	84.615	GLS(1)PLQR	2	0.12767	1
TRINITY_DN76758_c0_g1_m.18997	74	T	PREDICTED: probable alkaline/neutral invertase D [Elaeis guineensis]	0.999018	3.83086e-09	102.09	SGFGT(0.999)PAS(0.001)SAR	2	0.60016	3
TRINITY_DN76758_c0_g1_m.18997	64	S	PREDICTED: probable alkaline/neutral invertase D [Elaeis guineensis]	0.998297	1.08233e-26	105.9	AVDGFDS(0.002)MYS(0.998)PGGIR	2	0.23864	5
TRINITY_DN76758_c0_g1_m.18997	12	S	PREDICTED: probable alkaline/neutral invertase D [Elaeis guineensis]	0.999905	2.15719e-129	167.53	VAS(1)HCSLADVDDLDLAR	3	-1.1649	2
TRINITY_DN76765_c0_g1_m.18999	11	S	PREDICTED: sorting nexin 1 [Nelumbo nucifera]	0.436238	5.74358e-05	83.692	T(0.001)FS(0.07)GS(0.436)S(0.436)PS(0.056)QSPR	2	-0.15137	0
TRINITY_DN76765_c0_g1_m.18999	7	T	PREDICTED: sorting nexin 1 [Nelumbo nucifera]	0.475143	0.00348322	47.622	T(0.475)FS(0.381)GS(0.142)S(0.002)PSQSPR	3	0.091079	0
TRINITY_DN76765_c0_g1_m.18999	16	S	PREDICTED: sorting nexin 1 [Nelumbo nucifera]	0.998585	0.00018354	80.102	TFSGSSPS(0.001)QS(0.999)PR	2	1.2298	4
TRINITY_DN76765_c0_g1_m.18999	9	S	PREDICTED: sorting nexin 1 [Nelumbo nucifera]	0.938904	2.69184e-19	115.04	T(0.004)FS(0.939)GS(0.054)S(0.003)PSQSPR	2	0.1913	2
TRINITY_DN76765_c0_g1_m.18999	12	S	PREDICTED: sorting nexin 1 [Nelumbo nucifera]	0.436238	5.74358e-05	83.692	T(0.001)FS(0.07)GS(0.436)S(0.436)PS(0.056)QSPR	2	-0.15137	0
TRINITY_DN76765_c0_g1_m.18999	14	S	PREDICTED: sorting nexin 1 [Nelumbo nucifera]	0.606056	0.000462615	58.577	TFSGS(0.002)S(0.025)PS(0.606)QS(0.367)PR	3	-0.33696	1
TRINITY_DN76851_c0_g1_m.19011	38	S	PREDICTED: reticulon-like protein B2 [Elaeis guineensis]	0.875937	0.00284483	60.301	LS(0.072)DS(0.876)S(0.052)LKPK	3	0.18045	2
TRINITY_DN76851_c0_g1_m.19011	28	S	PREDICTED: reticulon-like protein B2 [Elaeis guineensis]	0.952672	2.18225e-75	139.95	IHAVHDS(0.012)S(0.012)S(0.012)S(0.012)DS(0.953)DDEKPK	3	0.19125	7
TRINITY_DN76851_c0_g1_m.19011	24	S	PREDICTED: reticulon-like protein B2 [Elaeis guineensis]	0.495772	9.27348e-07	51.31	IHAVHDS(0.126)S(0.496)S(0.126)S(0.126)DS(0.126)DDEKPK	4	-0.41999	0
TRINITY_DN77401_c0_g1_m.19110	234	S	PREDICTED: protein FLX-like 3 [Phoenix dactylifera]	1	1.40044e-118	141.38	HGS(1)PEAPFAPYGEGYGLHLGGTDK	4	0.33347	9
TRINITY_DN77964_c0_g1_m.19170	41	S	remorin-like [Asparagus officinalis]	0.999862	4.24059e-15	94.281	SVIPPS(1)PDEKPDEAK	3	0.69835	2
TRINITY_DN78039_c0_g1_m.19186	112	S	PREDICTED: cleavage and polyadenylation specificity factor subunit 6-like [Musa acuminata subsp. malaccensis]	0.970055	6.49955e-05	63.937	S(0.03)GS(0.97)FQDGIGGFGMPAR	2	-1.4554	3
TRINITY_DN78039_c0_g1_m.19186	73	S	PREDICTED: cleavage and polyadenylation specificity factor subunit 6-like [Musa acuminata subsp. malaccensis]	1	2.49516e-104	142.65	RDPS(1)PQPPPALPPPPSR	3	0.43733	38
TRINITY_DN78039_c0_g1_m.19186	110	S	PREDICTED: cleavage and polyadenylation specificity factor subunit 6-like [Musa acuminata subsp. malaccensis]	0.5	0.000368684	56.081	S(0.5)GS(0.5)FQDGIGGFGMPAR	3	-1.5132	2
TRINITY_DN78180_c0_g2_m.19215	294	T	NAD(P)-binding rossmann-fold protein [Medicago truncatula]	0.985341	1.12288e-49	112.85	AFDLASKPEGT(0.002)GT(0.985)PT(0.012)TDFK	4	-1.1222	3
TRINITY_DN78180_c0_g2_m.19215	304	S	NAD(P)-binding rossmann-fold protein [Medicago truncatula]	0.922588	0.0183076	50.116	ALFS(0.923)LT(0.068)S(0.009)ER	2	-0.87495	2
TRINITY_DN78180_c0_g2_m.19215	292	T	NAD(P)-binding rossmann-fold protein [Medicago truncatula]	0.922347	5.94489e-106	154.13	AFDLAS(0.004)KPEGT(0.922)GT(0.023)PT(0.023)T(0.028)DFK	3	-1.0871	5
TRINITY_DN78180_c0_g2_m.19215	307	S	NAD(P)-binding rossmann-fold protein [Medicago truncatula]	0.847704	1.52325e-06	89.189	ALFS(0.001)LT(0.151)S(0.848)ERF	2	-0.45801	2
TRINITY_DN78210_c0_g1_m.19220	220	S	PREDICTED: ER membrane protein complex subunit 7 homolog [Phoenix dactylifera]	0.985517	0.00157304	50.957	NQGVPSLS(0.014)NLLS(0.986)GR	3	0.2777	3
TRINITY_DN78279_c0_g1_m.19227	53	S	PREDICTED: calcium-binding protein CML42 [Elaeis guineensis]	0.824962	1.58155e-06	82.494	S(0.008)S(0.167)S(0.825)LNSVR	2	0.27106	1
TRINITY_DN78499_c0_g1_m.19265	99	T	PREDICTED: zinc finger BED domain-containing protein RICESLEEPER 2-like [Phoenix dactylifera]	0.833413	2.45922e-23	84.68	QLALT(0.026)S(0.139)GLKT(0.833)DGES(0.002)PDPPK	4	0.24273	1
TRINITY_DN78499_c0_g1_m.19265	103	S	PREDICTED: zinc finger BED domain-containing protein RICESLEEPER 2-like [Phoenix dactylifera]	0.926125	0.000153233	44.683	QLALT(0.01)S(0.026)GLKT(0.038)DGES(0.926)PDPPK	4	2.0767	1
TRINITY_DN78545_c0_g1_m.19277	190	S	DNA-damage-repair/toleration protein DRT111, chloroplastic [Asparagus officinalis]	0.996452	1.53034e-95	162.37	S(0.999)PS(0.996)PPPS(0.004)GEGFSIGK	2	1.2436	21
TRINITY_DN78545_c0_g1_m.19277	188	S	DNA-damage-repair/toleration protein DRT111, chloroplastic [Asparagus officinalis]	0.999643	2.27589e-53	140.96	AAMSGGAVPRS(1)PS(0.991)PPPS(0.009)GEGFSIGK	3	-1.0714	19
TRINITY_DN78585_c0_g1_m.19284	127	S	PREDICTED: LOW QUALITY PROTEIN: photosystem I reaction center subunit III, chloroplastic [Elaeis guineensis]	1	0.0140386	57.785	KLES(1)ALK	3	-0.31054	2
TRINITY_DN78658_c0_g1_m.19296	176	T	nucleoside diphosphate kinase 3-like [Ananas comosus]	1	0.00511311	45.28	KLIGAT(1)DPQK	3	1.837	1
TRINITY_DN78672_c0_g1_m.19297	124	S	nudix hydrolase 19, chloroplastic [Ananas comosus]	1	1.86865e-40	126.4	ADQVAPAIDPPS(1)PK	4	0.57945	11
TRINITY_DN78853_c0_g1_m.19329	120	S	PREDICTED: thioredoxin-like protein CXXS1 [Elaeis guineensis]	1	0.000343395	73.927	IEALVHRS(1)I	3	-0.025285	1
TRINITY_DN78941_c0_g1_m.19365	310	S	PREDICTED: serine incorporator 3 [Musa acuminata subsp. malaccensis]	0.991273	4.36162e-08	71.853	AGSST(0.001)T(0.003)FLS(0.991)PPS(0.215)S(0.789)PK	3	0.48954	2
TRINITY_DN78941_c0_g1_m.19365	314	S	PREDICTED: serine incorporator 3 [Musa acuminata subsp. malaccensis]	0.987456	5.06351e-46	133.52	AGSSTTFLSPPS(0.013)S(0.987)PK	2	-0.10823	4
TRINITY_DN78941_c0_g1_m.19365	313	S	PREDICTED: serine incorporator 3 [Musa acuminata subsp. malaccensis]	0.498418	2.78882e-15	94.845	AGSSTTFLS(0.003)PPS(0.498)S(0.498)PK	3	0.34536	0
TRINITY_DN79001_c1_g1_m.19384	37	S	potassium transporter 5-like [Ananas comosus]	0.998619	6.69059e-10	85.496	QFHS(0.001)LDS(0.999)LDKEANK	3	0.95248	3
TRINITY_DN79233_c0_g1_m.19427	63	S	PREDICTED: protein CURVATURE THYLAKOID 1A, chloroplastic-like [Raphanus sativus]	0.355116	4.80289e-67	116.6	AT(0.28)S(0.355)S(0.355)EET(0.01)SSSIVTEELLADLK	3	-0.65828	0
TRINITY_DN79233_c0_g1_m.19427	64	S	PREDICTED: protein CURVATURE THYLAKOID 1A, chloroplastic-like [Raphanus sativus]	0.355116	4.80289e-67	116.6	AT(0.28)S(0.355)S(0.355)EET(0.01)SSSIVTEELLADLK	3	-0.65828	0
TRINITY_DN79779_c0_g1_m.19551	440	S	PREDICTED: heat shock cognate 70 kDa protein 2-like [Nicotiana tabacum]	1	0.000956684	73.877	GGS(1)GGAGAGPK	2	-0.25721	3
TRINITY_DN79968_c0_g1_m.19578	334	T	dehydrogenase/reductase SDR family member 12 [Asparagus officinalis]	0.451264	0.00081464	53.565	SICSLPS(0.097)S(0.451)T(0.451)EALANQ	3	-0.25833	0
TRINITY_DN79968_c0_g1_m.19578	333	S	dehydrogenase/reductase SDR family member 12 [Asparagus officinalis]	0.777041	2.24533e-95	160.8	SICS(0.002)LPS(0.111)S(0.777)T(0.111)EALANQ	2	-0.59488	1
TRINITY_DN80100_c0_g1_m.19606	174	S	PREDICTED: epsin-2-like [Phoenix dactylifera]	1	1.40228e-07	88.101	GIQGFGS(1)FNQR	3	0.13665	4
TRINITY_DN80231_c0_g1_m.19646	579	S	PREDICTED: peptidyl-prolyl cis-trans isomerase CYP95 [Musa acuminata subsp. malaccensis]	0.981368	0.0155628	48.59	VS(0.027)VS(0.981)RS(0.992)PVIHER	2	0.89827	1
TRINITY_DN80231_c0_g1_m.19646	543	S	PREDICTED: peptidyl-prolyl cis-trans isomerase CYP95 [Musa acuminata subsp. malaccensis]	0.999998	1.45259e-08	81.144	T(0.5)KS(0.5)PVADDRS(1)PLEAR	3	0.7602	1
TRINITY_DN80231_c0_g1_m.19646	692	T	PREDICTED: peptidyl-prolyl cis-trans isomerase CYP95 [Musa acuminata subsp. malaccensis]	0.876485	0.000309664	55.688	Y(0.133)RT(0.876)PS(0.991)PDRS(1)PVR	3	1.3122	1
TRINITY_DN80231_c0_g1_m.19646	419	S	PREDICTED: peptidyl-prolyl cis-trans isomerase CYP95 [Musa acuminata subsp. malaccensis]	0.854955	0.0230551	61.679	S(0.001)HT(0.006)S(0.855)S(0.139)PK	3	-1.6074	1
TRINITY_DN80231_c0_g1_m.19646	616	S	PREDICTED: peptidyl-prolyl cis-trans isomerase CYP95 [Musa acuminata subsp. malaccensis]	0.763161	0.0168868	44.691	T(0.232)AS(0.763)RS(0.797)PFRDT(0.208)R	2	0.12829	1
TRINITY_DN80231_c0_g1_m.19646	694	S	PREDICTED: peptidyl-prolyl cis-trans isomerase CYP95 [Musa acuminata subsp. malaccensis]	0.990951	0.000309664	55.688	Y(0.133)RT(0.876)PS(0.991)PDRS(1)PVR	3	1.3122	1
TRINITY_DN80231_c0_g1_m.19646	618	S	PREDICTED: peptidyl-prolyl cis-trans isomerase CYP95 [Musa acuminata subsp. malaccensis]	0.797183	0.0168868	44.691	T(0.232)AS(0.763)RS(0.797)PFRDT(0.208)R	2	0.12829	1
TRINITY_DN80231_c0_g1_m.19646	400	S	PREDICTED: peptidyl-prolyl cis-trans isomerase CYP95 [Musa acuminata subsp. malaccensis]	0.956111	1.34782e-19	97.256	S(0.956)T(0.043)DFLS(0.001)AVGDK	2	0.69701	2
TRINITY_DN80231_c0_g1_m.19646	471	S	PREDICTED: peptidyl-prolyl cis-trans isomerase CYP95 [Musa acuminata subsp. malaccensis]	1	0.0018556	72.365	VFVRS(1)PVR	3	0.3947	5
TRINITY_DN80231_c0_g1_m.19646	534	T	PREDICTED: peptidyl-prolyl cis-trans isomerase CYP95 [Musa acuminata subsp. malaccensis]	0.500001	1.45259e-08	81.144	T(0.5)KS(0.5)PVADDRS(1)PLEAR	3	0.7602	1
TRINITY_DN80231_c0_g1_m.19646	604	S	PREDICTED: peptidyl-prolyl cis-trans isomerase CYP95 [Musa acuminata subsp. malaccensis]	0.811519	0.0178276	41.242	S(0.199)IS(0.812)RS(0.989)PVK	2	0.63692	1
TRINITY_DN80231_c0_g1_m.19646	606	S	PREDICTED: peptidyl-prolyl cis-trans isomerase CYP95 [Musa acuminata subsp. malaccensis]	0.98911	0.0178276	41.242	S(0.199)IS(0.812)RS(0.989)PVK	2	0.63692	1
TRINITY_DN80231_c0_g1_m.19646	581	S	PREDICTED: peptidyl-prolyl cis-trans isomerase CYP95 [Musa acuminata subsp. malaccensis]	0.991925	0.000268719	66.66	VS(0.027)VS(0.981)RS(0.992)PVIHER	2	0.89827	3
TRINITY_DN80231_c0_g1_m.19646	527	S	PREDICTED: peptidyl-prolyl cis-trans isomerase CYP95 [Musa acuminata subsp. malaccensis]	0.98562	0.00791704	45.357	S(0.016)IS(0.986)QS(0.998)PIRR	2	-0.35521	1
TRINITY_DN80231_c0_g1_m.19646	536	S	PREDICTED: peptidyl-prolyl cis-trans isomerase CYP95 [Musa acuminata subsp. malaccensis]	0.500001	1.45259e-08	81.144	T(0.5)KS(0.5)PVADDRS(1)PLEAR	3	0.7602	1
TRINITY_DN80231_c0_g1_m.19646	529	S	PREDICTED: peptidyl-prolyl cis-trans isomerase CYP95 [Musa acuminata subsp. malaccensis]	0.998315	0.00791704	45.357	S(0.016)IS(0.986)QS(0.998)PIRR	2	-0.35521	1
TRINITY_DN80231_c0_g1_m.19646	698	S	PREDICTED: peptidyl-prolyl cis-trans isomerase CYP95 [Musa acuminata subsp. malaccensis]	0.999941	0.000309664	55.688	Y(0.133)RT(0.876)PS(0.991)PDRS(1)PVR	3	1.3122	1
TRINITY_DN80640_c0_g1_m.19745	32	S	PREDICTED: dehydrin HIRD11 [Dendrobium catenatum]	1	2.96924e-38	92.545	HNAEAQHHS(1)GLEHHKEGEQHK	3	-0.27293	15
TRINITY_DN80640_c0_g1_m.19745	97	S	PREDICTED: dehydrin HIRD11 [Dendrobium catenatum]	0.700007	8.17481e-18	92.474	KEGEHHGHGS(0.02)S(0.7)S(0.024)S(0.128)DS(0.128)D	3	1.1122	1
TRINITY_DN80640_c0_g1_m.19745	96	S	PREDICTED: dehydrin HIRD11 [Dendrobium catenatum]	0.830671	3.10267e-09	83.54	EGEHHGHGS(0.831)S(0.158)S(0.006)S(0.005)DS(0.001)D	3	0.9294	2
TRINITY_DN80641_c0_g1_m.19746	99	S	PREDICTED: nuclear speckle RNA-binding protein B-like [Elaeis guineensis]	0.930716	2.91572e-05	84.173	DPVIIYT(0.069)IS(0.931)PK	3	0.92494	2
TRINITY_DN80661_c0_g1_m.19753	125	S	PREDICTED: nuclear pore complex protein NUP35 [Phoenix dactylifera]	0.918841	0.0134447	42.475	GYLS(0.068)S(0.919)PS(0.013)LHR	3	0.21127	1
TRINITY_DN80879_c0_g1_m.19792	184	S	PREDICTED: transaldolase-like [Phoenix dactylifera]	0.909996	0.0053361	73.802	LYNEFEVS(0.91)S(0.09)ER	2	-1.377	1
TRINITY_DN81663_c0_g1_m.19994	82	S	PREDICTED: cytochrome b-c1 complex subunit 7 [Sesamum indicum]	0.996748	0.0228735	41.242	HEY(0.003)LS(0.997)EEMQK	3	1.8454	1
TRINITY_DN81672_c0_g1_m.19996	17	S	PREDICTED: UBP1-associated protein 2A-like [Phoenix dactylifera]	0.999361	8.76186e-77	127.41	KLDAKPET(0.001)AGLS(0.999)EPDSVDEK	3	-0.82176	4
TRINITY_DN81727_c0_g1_m.20015	38	S	abscisic stress-ripening protein 2-like [Ananas comosus]	1	5.4065e-171	175.46	HEEHS(1)GELGALGAGAFALHEK	4	1.7025	9
TRINITY_DN81727_c0_g1_m.20015	57	S	abscisic stress-ripening protein 2-like [Ananas comosus]	1	0.00174161	50.088	S(1)KKDPEHAHK	4	0.13374	2
TRINITY_DN81785_c0_g1_m.20024	185	S	PREDICTED: mitotic spindle checkpoint protein MAD2 isoform X2 [Musa acuminata subsp. malaccensis]	0.998792	0.023704	54.982	LHS(0.999)FDT(0.001)K	3	0.54225	1
TRINITY_DN81786_c0_g1_m.20026	163	T	PREDICTED: peptidyl-prolyl cis-trans isomerase [Lupinus angustifolius]	0.863525	9.0405e-38	123.61	T(0.053)S(0.053)KT(0.864)VT(0.031)IADCGQIS	2	0.54302	2
TRINITY_DN81786_c0_g1_m.20026	161	S	PREDICTED: peptidyl-prolyl cis-trans isomerase [Lupinus angustifolius]	0.37934	4.77451e-20	100.45	T(0.379)S(0.379)KT(0.236)VT(0.005)IADCGQIS	3	0.15123	0
TRINITY_DN81786_c0_g1_m.20026	173	S	PREDICTED: peptidyl-prolyl cis-trans isomerase [Lupinus angustifolius]	0.999992	0.00241345	59.227	TVTIADCGQIS(1)	2	-0.69218	1
TRINITY_DN81786_c0_g1_m.20026	160	T	PREDICTED: peptidyl-prolyl cis-trans isomerase [Lupinus angustifolius]	0.37934	4.77451e-20	100.45	T(0.379)S(0.379)KT(0.236)VT(0.005)IADCGQIS	3	0.15123	0
TRINITY_DN81817_c0_g1_m.20034	89	S	ribosomal protein S18 (plastid) [Oncidium sphacelatum]	1	0.00187678	73.927	QLERVES(1)IPR	2	1.0192	3
TRINITY_DN81995_c0_g1_m.20084	109	T	V-type proton ATPase subunit E-like [Asparagus officinalis]	1	7.82182e-52	144.72	ELLNVAHHHHT(1)YR	2	0.44504	10
TRINITY_DN82111_c0_g1_m.20118	147	S	eukaryotic initiation factor 4A-8 [Asparagus officinalis]	0.634457	0.000228411	66.708	VHACVGGT(0.366)S(0.634)VR	3	0.091198	11
TRINITY_DN82111_c0_g1_m.20118	146	T	eukaryotic initiation factor 4A-8 [Asparagus officinalis]	0.995888	4.31399e-52	170.95	VHACVGGT(0.996)S(0.004)VR	2	-1.0686	75
TRINITY_DN82111_c0_g1_m.20118	86	S	eukaryotic initiation factor 4A-8 [Asparagus officinalis]	0.948991	0.00157201	54.764	GLDVIQQAQS(0.949)GT(0.051)GK	3	-0.13868	1
TRINITY_DN82210_c1_g1_m.20143	200	Y	PREDICTED: shaggy-related protein kinase eta [Elaeis guineensis]	0.998153	8.2722e-09	97.749	GEANIS(0.002)Y(0.998)ICSR	3	-0.3416	2
TRINITY_DN82380_c1_g2_m.20182	237	S	5-methyltetrahydropteroyltriglutamate--homocysteine methyltransferase 2-like [Ananas comosus]	1	1.01528e-07	85.576	DLDS(1)HQLEAFTK	3	0.10769	1
TRINITY_DN82496_c0_g1_m.20217	175	S	PREDICTED: tetraspanin-20 [Elaeis guineensis]	1	1.85344e-159	183.36	SMDYDS(1)DEDYFVIR	2	-0.66066	4
TRINITY_DN82515_c0_g1_m.20219	189	S	PREDICTED: importin subunit alpha-1b [Elaeis guineensis]	1	9.97131e-18	92.792	EQAVWALGNVAGDS(1)PK	3	0.98315	1
TRINITY_DN83093_c0_g1_m.20330	54	S	PREDICTED: 60S ribosomal protein L14-1-like [Musa acuminata subsp. malaccensis]	0.997362	0.0016934	77.062	RLS(0.997)LT(0.003)DIK	3	0.075543	1
TRINITY_DN83167_c1_g1_m.20376	302	T	PREDICTED: transcription initiation factor IIA subunit 1-like [Phoenix dactylifera]	0.99563	0.00204794	54.281	APTPLVGT(0.996)PKPT(0.004)K	4	-0.81116	2
TRINITY_DN83248_c0_g1_m.20411	79	S	PREDICTED: 5-methyltetrahydropteroyltriglutamate--homocysteine methyltransferase [Nelumbo nucifera]	0.999926	4.99255e-12	77.221	YGAGIGPGVYDIHS(1)PR	3	-1.7745	4
TRINITY_DN83266_c0_g1_m.20420	236	S	PREDICTED: ruBisCO large subunit-binding protein subunit alpha [Musa acuminata subsp. malaccensis]	0.993343	0.00297452	44.662	GY(0.006)VS(0.993)PQFVT(0.001)NPEK	3	0.47855	1
TRINITY_DN83273_c0_g1_m.20423	12	T	PREDICTED: heparanase-like protein 1 [Musa acuminata subsp. malaccensis]	1	0.0305208	41.429	NVQLT(1)IQR	3	3.2662	2
TRINITY_DN83574_c0_g1_m.20510	255	S	PREDICTED: T-complex protein 1 subunit beta [Phoenix dactylifera]	1	0.0342918	41.689	VRVDS(1)MAK	3	-0.71751	1
TRINITY_DN83574_c0_g1_m.20510	55	S	PREDICTED: T-complex protein 1 subunit beta [Phoenix dactylifera]	0.991088	3.47691e-16	96.595	GRS(0.991)VT(0.009)VTNDGATILK	3	-0.30299	1
TRINITY_DN83582_c0_g2_m.20512	11	S	vacuole protein [Arabidopsis thaliana]	0.487625	8.78838e-06	50.158	DMES(0.025)GEAS(0.488)RHS(0.488)PPILPPSR	4	-0.96164	0
TRINITY_DN83582_c0_g2_m.20512	14	S	vacuole protein [Arabidopsis thaliana]	0.999996	6.67731e-23	80.835	HS(1)PPILPPSR	3	-1.2402	19
TRINITY_DN83712_c0_g1_m.20550	167	T	PREDICTED: N-alpha-acetyltransferase 20 [Erythranthe guttata]	0.999824	6.886e-05	80.387	RPIT(1)PDELEYD	2	-1.5219	2
TRINITY_DN84195_c0_g1_m.20723	28	T	mediator of RNA polymerase II transcription subunit 28 [Ananas comosus]	0.812759	0.000283989	71.235	S(0.01)LPT(0.177)T(0.813)PLSLQNK	3	-0.71034	1
TRINITY_DN84351_c0_g1_m.20770	124	S	lipase family protein [Populus trichocarpa]	0.767758	0.00180117	69.864	FSHAS(0.231)S(0.768)FS(0.002)R	2	-0.84021	2
TRINITY_DN84369_c0_g1_m.20773	439	S	monodehydroascorbate reductase-like [Asparagus officinalis]	1	3.18375e-71	151.59	VFGAFLEGGS(1)PEENK	2	1.5562	2
TRINITY_DN84490_c0_g1_m.20804	118	S	PREDICTED: soluble inorganic pyrophosphatase 4-like [Musa acuminata subsp. malaccensis]	0.992352	8.05028e-25	140.35	ILS(0.992)S(0.008)LSR	2	-0.06254	6
TRINITY_DN84490_c0_g1_m.20804	105	S	PREDICTED: soluble inorganic pyrophosphatase 4-like [Musa acuminata subsp. malaccensis]	1	0.00162487	65.374	S(1)LHNHPPLNER	2	0.52846	5
TRINITY_DN84543_c0_g1_m.20820	120	S	PREDICTED: peroxisomal ATPase pex6-like [Juglans regia]	0.742849	0.000192515	44.312	S(0.256)QKEDGLS(0.743)DPEHS(0.001)NLHER	4	1.5648	1
TRINITY_DN84649_c0_g1_m.20850	85	S	PREDICTED: subtilisin-like protease SBT3.17 [Phoenix dactylifera]	0.999333	0.0125714	44.564	HAAS(0.999)GFS(0.001)AK	3	0.89572	1
TRINITY_DN84649_c0_g1_m.20850	64	S	PREDICTED: subtilisin-like protease SBT3.17 [Phoenix dactylifera]	0.999226	2.6815e-17	98.408	T(0.001)LAS(0.999)VVGGEDAAK	2	-0.027861	2
TRINITY_DN84782_c0_g1_m.20891	183	S	PREDICTED: protein FLX-like 1 [Musa acuminata subsp. malaccensis]	0.5	2.38709e-20	118.08	S(0.5)S(0.5)AELQQAPAIK	3	-0.062888	2
TRINITY_DN84782_c0_g1_m.20891	184	S	PREDICTED: protein FLX-like 1 [Musa acuminata subsp. malaccensis]	0.83122	3.73915e-112	176.29	S(0.169)S(0.831)AELQQAPAIK	2	0.094836	4
TRINITY_DN84811_c0_g1_m.20897	371	S	PREDICTED: protein EMSY-LIKE 3-like isoform X2 [Elaeis guineensis]	0.804476	1.44099e-07	76.158	IFS(0.186)AS(0.804)HS(0.009)DPVEVEK	3	1.7444	1
TRINITY_DN84902_c0_g1_m.20915	102	S	PREDICTED: reticulon-like protein B16 [Elaeis guineensis]	1	1.2791e-11	96.773	QLS(1)MHQVIGGGK	3	-0.84744	11
TRINITY_DN84906_c0_g1_m.20916	683	S	PREDICTED: chloride channel protein CLC-c-like [Elaeis guineensis]	0.994795	0.00072688	63.29	EPT(0.005)RLS(0.995)EVLQR	3	0.54286	2
TRINITY_DN85014_c0_g1_m.20951	97	S	PREDICTED: LOW QUALITY PROTEIN: delta(3,5)-Delta(2,4)-dienoyl-CoA isomerase, peroxisomal [Elaeis guineensis]	0.839716	3.24271e-67	115.55	S(0.004)LT(0.02)PS(0.136)PS(0.84)PSPSPSPAAAADLLR	3	-0.020445	2
TRINITY_DN85345_c0_g1_m.21072	132	S	remorin 4.1-like isoform X1 [Asparagus officinalis]	0.998563	0.000167217	64.454	VQS(0.999)GKET(0.001)IVGTK	2	0.16082	3
TRINITY_DN85345_c0_g1_m.21072	108	S	remorin 4.1-like isoform X1 [Asparagus officinalis]	0.983245	3.61948e-06	67.644	YTDAGEES(0.001)DAS(0.983)PT(0.016)FK	3	-0.27541	1
TRINITY_DN85345_c0_g1_m.21072	105	S	remorin 4.1-like isoform X1 [Asparagus officinalis]	0.999866	5.72639e-11	86.367	YTDAGEES(1)DASPTFK	3	0.67202	1
TRINITY_DN85441_c0_g1_m.21101	99	S	PREDICTED: THUMP domain-containing protein 1 homolog [Elaeis guineensis]	0.326254	1.02074e-05	55.844	FKDS(0.104)DS(0.326)S(0.244)S(0.326)DEDEPLLAK	3	0.44638	0
TRINITY_DN85441_c0_g1_m.21101	97	S	PREDICTED: THUMP domain-containing protein 1 homolog [Elaeis guineensis]	0.326254	1.02074e-05	55.844	FKDS(0.104)DS(0.326)S(0.244)S(0.326)DEDEPLLAK	3	0.44638	0
TRINITY_DN85598_c0_g2_m.21173	46	T	60S ribosomal protein L11 [Arabidopsis lyrata subsp. lyrata]	0.999685	1.2227e-19	97.095	VLEQLSGQT(1)PVFSK	3	-0.84135	1
TRINITY_DN85598_c0_g2_m.21173	177	S	60S ribosomal protein L11 [Arabidopsis lyrata subsp. lyrata]	0.999837	1.59996e-08	77.871	YEGVILNKS(1)QAITNA	3	-1.1034	1
TRINITY_DN85915_c0_g1_m.21317	154	S	PREDICTED: probable plastid-lipid-associated protein 6, chloroplastic [Elaeis guineensis]	0.988442	0.00525035	42.951	S(0.988)LGGS(0.011)RPGPPTGR	3	0.24958	1
TRINITY_DN85915_c0_g1_m.21317	151	S	PREDICTED: probable plastid-lipid-associated protein 6, chloroplastic [Elaeis guineensis]	0.971165	1.86221e-06	91.202	LIYSSAFS(0.971)S(0.029)R	2	-0.77726	1
TRINITY_DN85933_c0_g1_m.21323	124	S	PREDICTED: trihelix transcription factor ASIL2-like [Musa acuminata subsp. malaccensis]	0.962126	2.76155e-20	100.04	S(0.005)S(0.005)S(0.028)S(0.962)PPLALPLPSYR	2	0.51403	2
TRINITY_DN85933_c0_g1_m.21323	122	S	PREDICTED: trihelix transcription factor ASIL2-like [Musa acuminata subsp. malaccensis]	0.277298	1.4155e-20	97.095	S(0.277)S(0.277)S(0.223)S(0.223)PPLALPLPSYR	3	0.040047	0
TRINITY_DN85933_c0_g1_m.21323	121	S	PREDICTED: trihelix transcription factor ASIL2-like [Musa acuminata subsp. malaccensis]	0.277298	1.4155e-20	97.095	S(0.277)S(0.277)S(0.223)S(0.223)PPLALPLPSYR	3	0.040047	0
TRINITY_DN86017_c0_g1_m.21358	349	S	PREDICTED: SNF1-related protein kinase regulatory subunit gamma-1-like [Phoenix dactylifera]	1	9.64144e-45	143.67	SYLNTHDDAS(1)PR	2	-1.3071	6
TRINITY_DN86017_c0_g1_m.21358	126	S	PREDICTED: SNF1-related protein kinase regulatory subunit gamma-1-like [Phoenix dactylifera]	0.96524	1.95377e-34	103.31	GS(0.035)GS(0.965)PIKGPITEGIAAR	3	0.57388	2
TRINITY_DN86029_c0_g1_m.21364	126	S	PREDICTED: dehydration-responsive element-binding protein 1C [Elaeis guineensis]	1	0.000962311	70.197	LLPIPPAPAS(1)PR	3	0.93806	3
TRINITY_DN86038_c0_g1_m.21373	197	S	PREDICTED: UPF0496 protein 4 [Elaeis guineensis]	0.996755	0.0021361	112.13	SLS(0.997)WS(0.003)VSR	2	-0.97362	3
TRINITY_DN86110_c0_g1_m.21402	352	T	PREDICTED: malonyl CoA-acyl carrier protein transacylase [Gossypium arboreum]	0.933062	1.38143e-05	66.989	LETALAAT(0.067)EIRT(0.933)PR	3	-0.58769	1
TRINITY_DN86117_c1_g1_m.21410	166	S	PREDICTED: probable auxin efflux carrier component 3a [Phoenix dactylifera]	1	8.77321e-09	68.952	PSNFDEHHHQQGGS(1)PK	4	-0.26664	3
TRINITY_DN86137_c0_g1_m.21438	414	Y	PREDICTED: glucose-6-phosphate 1-dehydrogenase, cytoplasmic isoform-like [Phoenix dactylifera]	1	0.000207118	63.624	LQPLEAMY(1)MK	3	0.45706	8
TRINITY_DN86157_c0_g1_m.21448	316	S	PREDICTED: checkpoint protein hus1 [Musa acuminata subsp. malaccensis]	0.999989	0.000755736	91.694	LPVLDTGS(1)N	2	4.1003	2
TRINITY_DN86164_c0_g1_m.21454	436	S	SAL1 phosphatase-like isoform X1 [Asparagus officinalis]	0.988972	0.0279624	75.213	LAS(0.989)PS(0.011)TL	2	0.035275	1
TRINITY_DN86269_c0_g1_m.21504	11	S	PREDICTED: phosphoenolpyruvate carboxylase 2 [Elaeis guineensis]	1	4.58017e-07	107.11	HAS(1)IDAQLR	3	-0.017494	12
TRINITY_DN86269_c0_g1_m.21504	760	S	PREDICTED: phosphoenolpyruvate carboxylase 2 [Elaeis guineensis]	0.991736	0.000700086	55.724	RKPS(0.992)GGIES(0.008)LR	3	-0.066071	2
TRINITY_DN86269_c0_g1_m.21504	260	T	PREDICTED: phosphoenolpyruvate carboxylase 2 [Elaeis guineensis]	1	0.0181702	48.091	RVDT(1)ALK	3	0.16607	1
TRINITY_DN86363_c0_g1_m.21535	326	S	PREDICTED: HMG-Y-related protein A-like [Elaeis guineensis]	0.999981	0.000121371	64.52	KNTIVEGPKS(1)PR	4	-0.27687	3
TRINITY_DN86435_c0_g1_m.21578	180	S	PREDICTED: haloacid dehalogenase-like hydrolase domain-containing protein Sgpp [Phoenix dactylifera]	1	0.0113899	45.28	ALKELNAS(1)PK	3	0.70709	1
TRINITY_DN86442_c0_g2_m.21581	21	T	PREDICTED: 40S ribosomal protein S13 [Elaeis guineensis]	0.999364	0.00428092	113.26	T(0.999)PPS(0.001)WLK	3	0.28911	1
TRINITY_DN86474_c0_g1_m.21593	7	S	PREDICTED: probable calcium-binding protein CML27 [Phoenix dactylifera]	0.732089	0.00832822	70.942	S(0.732)PS(0.267)LNS(0.001)VR	2	-0.07165	1
TRINITY_DN86584_c0_g1_m.21646	52	S	PREDICTED: FAM10 family protein At4g22670-like [Musa acuminata subsp. malaccensis]	0.98487	2.86695e-11	93.226	LPPASFGS(0.015)AKS(0.985)PR	2	0.077972	38
TRINITY_DN86584_c0_g1_m.21646	306	S	PREDICTED: FAM10 family protein At4g22670-like [Musa acuminata subsp. malaccensis]	1	1.74456e-16	112.02	GMPGGFPGGS(1)PR	2	-1.2406	37
TRINITY_DN86584_c0_g1_m.21646	294	S	PREDICTED: FAM10 family protein At4g22670-like [Musa acuminata subsp. malaccensis]	0.999971	2.79917e-08	73.138	KKEQSSSANPGGS(1)PR	3	0.088557	7
TRINITY_DN86584_c0_g1_m.21646	49	S	PREDICTED: FAM10 family protein At4g22670-like [Musa acuminata subsp. malaccensis]	0.499742	0.000877686	50.305	LPPAS(0.001)FGS(0.5)AKS(0.5)PR	4	-0.72701	0
TRINITY_DN86703_c0_g1_m.21707	1033	T	PREDICTED: acetyl-CoA carboxylase 1 [Elaeis guineensis]	0.789744	9.64269e-17	75.682	SLSELEMFTEEGERVS(0.21)T(0.79)PR	3	-0.45023	1
TRINITY_DN86995_c0_g1_m.21844	252	S	PREDICTED: oxysterol-binding protein-related protein 1C-like isoform X2 [Elaeis guineensis]	0.650804	1.94802e-07	52.366	IS(0.349)NS(0.651)ELMAPVDNFVVSTER	3	-2.8956	1
TRINITY_DN86995_c0_g1_m.21844	250	S	PREDICTED: oxysterol-binding protein-related protein 1C-like isoform X2 [Elaeis guineensis]	0.933326	2.36258e-88	141.36	IS(0.933)NS(0.067)ELMAPVDNFVVSTER	3	-1.3939	1
TRINITY_DN87030_c0_g1_m.21863	20	S	PREDICTED: protein MARD1 [Elaeis guineensis]	0.874588	0.0282965	56.043	S(0.079)FS(0.875)S(0.046)EVIR	2	-1.7425	1
TRINITY_DN87172_c0_g1_m.21930	30	S	PREDICTED: glycine cleavage system H protein 3, mitochondrial-like [Phoenix dactylifera]	0.997218	0.00521357	69.03	S(0.997)FS(0.001)S(0.001)VLDGLK	2	0.99111	2
TRINITY_DN87209_c0_g1_m.21945	174	S	PREDICTED: ubiquitin domain-containing protein 2-like [Musa acuminata subsp. malaccensis]	0.944353	1.31415e-79	123.19	YVLSEPTNLIHDKS(0.944)PS(0.056)GDDLHK	5	-0.28662	4
TRINITY_DN87266_c0_g1_m.21965	42	S	PREDICTED: pyruvate kinase 1, cytosolic [Elaeis guineensis]	0.999992	0.00370822	68.171	S(1)VEVISACLK	2	0.77745	2
TRINITY_DN87288_c0_g1_m.21974	182	S	PREDICTED: ras-related protein RABA5c, partial [Vitis vinifera]	0.600695	0.00239308	42.639	S(0.017)LNS(0.601)DS(0.378)YKGELS(0.005)LNR	3	0.32257	1
TRINITY_DN87288_c0_g1_m.21974	179	S	PREDICTED: ras-related protein RABA5c, partial [Vitis vinifera]	0.989816	1.38696e-08	78.708	S(0.99)LNS(0.01)DSYKGELSLNR	3	-1.0892	1
TRINITY_DN87288_c0_g1_m.21974	184	S	PREDICTED: ras-related protein RABA5c, partial [Vitis vinifera]	0.904809	4.24233e-16	96.55	SLNS(0.095)DS(0.905)YKGELSLNR	3	0.019914	1
TRINITY_DN87390_c0_g1_m.22020	289	S	PREDICTED: high mobility group B protein 10 [Nelumbo nucifera]	0.817049	4.10593e-06	82.877	S(0.183)NS(0.817)CNLYFDHGVK	3	0.72071	1
TRINITY_DN87390_c0_g1_m.22020	305	S	PREDICTED: high mobility group B protein 10 [Nelumbo nucifera]	0.925637	5.86957e-07	100.11	VNPSLS(0.926)T(0.074)EEK	3	-1.0559	2
TRINITY_DN87390_c0_g1_m.22020	287	S	PREDICTED: high mobility group B protein 10 [Nelumbo nucifera]	0.600842	1.13747e-06	84.653	S(0.601)NS(0.399)CNLYFDHGVK	3	-1.4361	2
TRINITY_DN87403_c0_g2_m.22025	192	T	LOW QUALITY PROTEIN: PHD finger protein ALFIN-LIKE 2-like [Asparagus officinalis]	0.5	0.00238393	61.344	RT(0.5)S(0.5)DGQIK	3	0.83066	1
TRINITY_DN87403_c0_g2_m.22025	193	S	LOW QUALITY PROTEIN: PHD finger protein ALFIN-LIKE 2-like [Asparagus officinalis]	0.5	0.00238393	61.344	RT(0.5)S(0.5)DGQIK	3	0.83066	1
TRINITY_DN87407_c0_g2_m.22029	56	S	stress protein DDR48-like [Ananas comosus]	0.999497	5.8713e-88	137.52	NIDGGYS(0.999)PTAEETVEEYEKEK	4	0.22815	7
TRINITY_DN87438_c1_g1_m.22039	77	S	PREDICTED: 16.0 kDa heat shock protein, peroxisomal [Phoenix dactylifera]	0.999254	0.000719927	92.611	LIWS(0.999)PAS(0.001)LR	2	0.21767	2
TRINITY_DN87476_c0_g2_m.22051	549	S	protein transport protein SEC23 [Asparagus officinalis]	0.948633	2.39795e-07	88.009	LAHYDS(0.048)GS(0.949)PVS(0.004)R	2	-0.15658	3
TRINITY_DN87476_c0_g2_m.22051	547	S	protein transport protein SEC23 [Asparagus officinalis]	0.983886	3.7669e-12	97.203	LAHYDS(0.984)GS(0.016)PVSR	3	-0.33863	5
TRINITY_DN87597_c0_g1_m.22092	371	S	PREDICTED: synaptotagmin-2 [Oryza sativa Japonica Group]	0.963213	0.00423838	70.47	NMDLS(0.963)ET(0.037)DEK	2	0.68056	1
TRINITY_DN87597_c0_g1_m.22092	304	S	PREDICTED: synaptotagmin-2 [Oryza sativa Japonica Group]	1	1.45115e-08	78.456	VKHS(1)NLNPEWNEDFR	3	-0.046569	1
TRINITY_DN87597_c0_g1_m.22092	49	S	PREDICTED: synaptotagmin-2 [Oryza sativa Japonica Group]	0.998652	2.97876e-11	92.38	SLVELDS(0.999)LT(0.001)LER	2	3.7156	1
TRINITY_DN87597_c0_g1_m.22092	488	S	PREDICTED: synaptotagmin-2 [Oryza sativa Japonica Group]	0.968124	0.00442392	65.179	PS(0.032)S(0.968)IGIHSK	2	0.36639	3
TRINITY_DN87597_c0_g1_m.22092	487	S	PREDICTED: synaptotagmin-2 [Oryza sativa Japonica Group]	0.499995	0.0046632	54.784	PS(0.5)S(0.5)IGIHSK	3	0.14807	2
TRINITY_DN87616_c0_g1_m.22101	39	S	PREDICTED: 14-3-3-like protein [Elaeis guineensis]	0.928787	0.0185901	45.347	T(0.071)GS(0.929)VNELSVEER	2	0.89998	1
TRINITY_DN87616_c0_g1_m.22101	2	S	PREDICTED: 14-3-3-like protein [Elaeis guineensis]	0.999999	1.39421e-125	175.33	S(1)PAEYSR	2	1.8395	13
TRINITY_DN87622_c0_g1_m.22107	132	T	transmembrane protein [Arabidopsis thaliana]	0.999659	0.00628505	64.224	AATAPRT(1)PLR	2	0.72769	1
TRINITY_DN87634_c0_g1_m.22113	60	S	PREDICTED: copper transporter 5.1-like [Phoenix dactylifera]	0.889684	0.0144582	42.633	S(0.011)NPS(0.89)S(0.1)LEIPLLAGR	2	0.6167	1
TRINITY_DN87634_c0_g1_m.22113	61	S	PREDICTED: copper transporter 5.1-like [Phoenix dactylifera]	0.479329	5.47236e-05	63.374	S(0.148)NPS(0.373)S(0.479)LEIPLLAGR	3	-0.75052	0
TRINITY_DN87695_c0_g1_m.22151	78	T	PREDICTED: DAZ-associated protein 1 [Elaeis guineensis]	1	0.00268265	59.975	IAT(1)PKEEMR	3	-0.31344	1
TRINITY_DN87695_c0_g1_m.22151	105	S	PREDICTED: DAZ-associated protein 1 [Elaeis guineensis]	0.731184	0.000897092	69.92	IPHS(0.077)VT(0.192)ES(0.731)MFR	3	-0.12448	1
TRINITY_DN87729_c0_g1_m.22166	12	S	PREDICTED: sucrose synthase 2 [Phoenix dactylifera]	1	0.00904297	66.27	IHS(1)IRER	3	0.65701	4
TRINITY_DN87731_c1_g1_m.22167	416	S	PREDICTED: monodehydroascorbate reductase [Nelumbo nucifera]	1	1.88083e-06	107.17	VQPS(1)VLDLR	2	-0.62522	3
TRINITY_DN87731_c1_g1_m.22167	400	S	PREDICTED: monodehydroascorbate reductase [Nelumbo nucifera]	0.998394	7.70847e-47	134.76	VVGAFLES(0.002)AS(0.998)PEENK	3	-1.4589	1
TRINITY_DN87740_c0_g3_m.22174	111	S	cellulose synthase A catalytic subunit 9 [UDP-forming] [Asparagus officinalis]	0.994868	0.00552862	47.548	VHPYPVS(0.995)EPGS(0.005)ER	2	-2.732	2
TRINITY_DN87748_c0_g1_m.22185	10	S	PREDICTED: probable protein arginine N-methyltransferase 1 [Elaeis guineensis]	0.989582	0.000453793	60.489	GGNKS(0.99)PAS(0.007)IS(0.004)EK	3	0.3691	2
TRINITY_DN87859_c0_g1_m.22238	395	S	PREDICTED: LOW QUALITY PROTEIN: serine/arginine repetitive matrix protein 5-like [Elaeis guineensis]	0.499679	2.27366e-14	94.281	KS(0.5)S(0.5)Y(0.001)DENDDHYGLK	3	-0.11139	0
TRINITY_DN87859_c0_g1_m.22238	264	S	PREDICTED: LOW QUALITY PROTEIN: serine/arginine repetitive matrix protein 5-like [Elaeis guineensis]	0.911377	1.16321e-10	77.221	S(0.911)S(0.04)S(0.048)GFDKWQDDSK	3	-0.45522	1
TRINITY_DN87859_c0_g1_m.22238	396	S	PREDICTED: LOW QUALITY PROTEIN: serine/arginine repetitive matrix protein 5-like [Elaeis guineensis]	0.499679	2.27366e-14	94.281	KS(0.5)S(0.5)Y(0.001)DENDDHYGLK	3	-0.11139	0
TRINITY_DN87878_c0_g1_m.22249	247	S	probable phospholipid hydroperoxide glutathione peroxidase [Ananas comosus]	0.836029	0.00603507	43.502	Y(0.022)PPT(0.025)T(0.117)S(0.836)PFQIEK	3	0.83686	1
TRINITY_DN87886_c0_g1_m.22253	889	T	ATPase 11, plasma membrane-type [Asparagus officinalis]	0.999935	0.00134176	54.09	T(1)LHGLQPPDSK	3	-2.2639	3
TRINITY_DN87903_c0_g1_m.22267	88	S	vacuolar amino acid transporter 1 isoform X1 [Ananas comosus]	0.984414	4.52956e-37	108.28	YSSLDLGT(0.016)QS(0.984)GHDLNLK	3	0.92888	5
TRINITY_DN87916_c0_g1_m.22279	69	S	PREDICTED: remorin isoform X1 [Elaeis guineensis]	0.935581	5.2196e-32	117.2	S(0.002)S(0.002)S(0.01)T(0.05)S(0.936)IDRDAVLAR	2	-1.8862	2
TRINITY_DN87916_c0_g1_m.22279	67	S	PREDICTED: remorin isoform X1 [Elaeis guineensis]	0.678505	2.86495e-38	121.45	S(0.13)S(0.13)S(0.679)T(0.049)S(0.012)IDRDAVLAR	2	1.2031	1
TRINITY_DN87916_c0_g1_m.22279	66	S	PREDICTED: remorin isoform X1 [Elaeis guineensis]	0.325602	2.86495e-38	121.45	S(0.326)S(0.326)S(0.326)T(0.019)S(0.004)IDRDAVLAR	3	1.0862	0
TRINITY_DN87916_c0_g1_m.22279	68	T	PREDICTED: remorin isoform X1 [Elaeis guineensis]	0.2	6.13349e-05	63.614	S(0.2)S(0.2)S(0.2)T(0.2)S(0.2)IDRDAVLAR	3	-0.11855	0
TRINITY_DN87916_c0_g1_m.22279	65	S	PREDICTED: remorin isoform X1 [Elaeis guineensis]	0.325602	2.86495e-38	121.45	S(0.326)S(0.326)S(0.326)T(0.019)S(0.004)IDRDAVLAR	3	1.0862	0
TRINITY_DN87967_c0_g1_m.22293	76	T	PREDICTED: SNF1-related protein kinase regulatory subunit beta-1-like isoform X1 [Phoenix dactylifera]	0.505997	4.3034e-12	79.565	IAES(0.494)PQT(0.506)HQLWVNDPR	3	-1.2558	1
TRINITY_DN88061_c0_g1_m.22326	166	T	PREDICTED: betaine aldehyde dehydrogenase 2-like [Musa acuminata subsp. malaccensis]	0.99729	4.54995e-06	82.755	QRT(0.997)PVS(0.003)VPLQTFK	3	-1.4884	2
TRINITY_DN88061_c0_g1_m.22326	396	S	PREDICTED: betaine aldehyde dehydrogenase 2-like [Musa acuminata subsp. malaccensis]	0.999748	0.00230537	50.831	SEGATILFGGS(1)RPK	3	-2.0429	1
TRINITY_DN88077_c0_g1_m.22337	46	S	PREDICTED: calcium-binding protein CML42 [Elaeis guineensis]	0.564139	0.00690581	95.483	S(0.564)PS(0.436)LNSLR	2	0.42163	3
TRINITY_DN88077_c0_g1_m.22337	48	S	PREDICTED: calcium-binding protein CML42 [Elaeis guineensis]	0.987667	0.0091392	88.134	LRS(0.005)PS(0.988)LNS(0.007)LR	3	-0.58749	2
TRINITY_DN88184_c0_g1_m.22392	12	S	PREDICTED: polygalacturonate 4-alpha-galacturonosyltransferase-like isoform X2 [Nelumbo nucifera]	0.599804	0.000877175	68.329	LSHS(0.4)AS(0.6)GGGLQR	2	-0.85001	1
TRINITY_DN88222_c0_g1_m.22415	112	S	malate dehydrogenase [Asparagus officinalis]	0.675656	3.30253e-09	83.423	S(0.676)QAS(0.324)ALEQHAAAGCK	3	0.42766	1
TRINITY_DN88222_c0_g1_m.22415	147	S	malate dehydrogenase [Asparagus officinalis]	1	0.00122298	74.392	EFAPS(1)IPEK	2	-1.1516	2
TRINITY_DN88222_c0_g1_m.22415	177	S	malate dehydrogenase [Asparagus officinalis]	1	0.00139078	84.365	LNVQVS(1)DVK	3	0.026129	2
TRINITY_DN88222_c0_g1_m.22415	332	S	malate dehydrogenase [Asparagus officinalis]	0.999993	0.0127477	82.287	ALAYSCLS(1)	2	-0.20044	1
TRINITY_DN88253_c0_g1_m.22427	173	S	PREDICTED: serine/threonine-protein kinase SRK2E [Theobroma cacao]	0.999983	0.000617813	67.385	SAVLHS(1)QPK	3	0.31444	7
TRINITY_DN88265_c0_g1_m.22433	205	S	PREDICTED: calcium-dependent protein kinase 32-like [Phoenix dactylifera]	0.5	0.0278395	78.939	FNS(0.5)LS(0.5)LK	2	0.79396	1
TRINITY_DN88265_c0_g1_m.22433	215	S	PREDICTED: calcium-dependent protein kinase 32-like [Phoenix dactylifera]	1	0.000823278	63.181	LIKDGS(1)LQLK	3	0.085508	1
TRINITY_DN88265_c0_g1_m.22433	207	S	PREDICTED: calcium-dependent protein kinase 32-like [Phoenix dactylifera]	0.990201	0.00979542	83.862	FNS(0.01)LS(0.99)LK	2	-0.10136	7
TRINITY_DN88265_c0_g1_m.22433	19	S	PREDICTED: calcium-dependent protein kinase 32-like [Phoenix dactylifera]	1	6.602e-14	104.95	KAPNVNLGES(1)VR	3	0.59077	1
TRINITY_DN88296_c0_g1_m.22458	84	S	PREDICTED: transmembrane protein 33 homolog [Phoenix dactylifera]	0.690422	8.45103e-201	174.05	S(0.153)S(0.153)S(0.69)VPAT(0.003)ENEGPPNSGSSSGTNVPQGR	3	0.29185	5
TRINITY_DN88317_c0_g1_m.22469	168	T	PREDICTED: ribulose bisphosphate carboxylase small chain clone 512-like [Elaeis guineensis]	0.998986	0.00125358	45.207	QCQCMS(0.001)FVIQKPT(0.999)	3	-2.3737	1
TRINITY_DN88355_c0_g1_m.22493	125	T	PREDICTED: serine/arginine repetitive matrix protein 2-like [Jatropha curcas]	0.253377	0.00181538	41.672	S(0.201)KS(0.201)FT(0.253)S(0.253)LS(0.091)DVVASCDSAK	3	0.71851	0
TRINITY_DN88355_c0_g1_m.22493	126	S	PREDICTED: serine/arginine repetitive matrix protein 2-like [Jatropha curcas]	0.253377	0.00181538	41.672	S(0.201)KS(0.201)FT(0.253)S(0.253)LS(0.091)DVVASCDSAK	3	0.71851	0
TRINITY_DN88359_c0_g1_m.22495	35	S	PREDICTED: hypothetical protein MA16_Dca004100 [Dendrobium catenatum]	0.823574	0.00285452	60.157	NS(0.176)S(0.824)LET(0.001)PSK	2	-0.29091	2
TRINITY_DN88359_c0_g1_m.22495	84	S	PREDICTED: hypothetical protein MA16_Dca004100 [Dendrobium catenatum]	0.997666	2.28347e-82	132.33	DKAPDVFNDIS(0.998)PS(0.002)DGTPSR	3	0.29388	1
TRINITY_DN88359_c0_g1_m.22495	17	T	PREDICTED: hypothetical protein MA16_Dca004100 [Dendrobium catenatum]	0.942058	2.24214e-61	145.91	RS(0.013)S(0.045)T(0.942)PPPDTPVDGSHK	2	-0.014643	26
TRINITY_DN88359_c0_g1_m.22495	15	S	PREDICTED: hypothetical protein MA16_Dca004100 [Dendrobium catenatum]	0.891755	4.21287e-63	140.56	RS(0.892)S(0.648)T(0.461)PPPDTPVDGSHK	3	-0.43506	22
TRINITY_DN88359_c0_g1_m.22495	22	T	PREDICTED: hypothetical protein MA16_Dca004100 [Dendrobium catenatum]	0.968327	3.39218e-49	104.53	NPNNRRS(0.016)S(0.465)T(0.55)PPPDT(0.968)PVDGSHK	3	0.12015	2
TRINITY_DN88359_c0_g1_m.22495	34	S	PREDICTED: hypothetical protein MA16_Dca004100 [Dendrobium catenatum]	0.499944	0.00285452	59.198	NS(0.5)S(0.5)LETPSK	3	-1.0911	1
TRINITY_DN88359_c0_g1_m.22495	86	S	PREDICTED: hypothetical protein MA16_Dca004100 [Dendrobium catenatum]	0.80816	7.6411e-50	113.13	DKAPDVFNDIS(0.192)PS(0.808)DGTPSR	3	-1.533	2
TRINITY_DN88359_c0_g1_m.22495	16	S	PREDICTED: hypothetical protein MA16_Dca004100 [Dendrobium catenatum]	0.736663	4.21287e-63	140.56	NPNNRRS(0.632)S(0.737)T(0.632)PPPDTPVDGSHK	4	-0.089177	12
TRINITY_DN88371_c0_g1_m.22501	210	S	PREDICTED: probable serine/threonine-protein kinase At4g35230 [Nelumbo nucifera]	0.943085	1.92082e-10	87.352	S(0.01)YS(0.943)T(0.047)NLAYTPPEFLR	2	0.30045	1
TRINITY_DN88381_c0_g1_m.22507	598	S	PREDICTED: ABC transporter F family member 4 [Vigna radiata var. radiata]	0.933991	2.26633e-22	91.276	STAPYMPVLET(0.066)QKS(0.934)FNR	3	-0.18293	5
TRINITY_DN88389_c0_g1_m.22511	92	S	PREDICTED: superoxide dismutase [Cu-Zn], chloroplastic [Elaeis guineensis]	0.558239	1.59343e-201	181.88	GS(0.558)S(0.442)KVEGVVTLVQEDDGPTTVNVR	3	2.3025	1
TRINITY_DN88390_c0_g1_m.22513	67	T	protein CURVATURE THYLAKOID 1A, chloroplastic-like, partial [Asparagus officinalis]	0.763086	0	219.64	AS(0.051)S(0.037)S(0.027)EET(0.763)S(0.122)GSIQTEELLADLK	3	0.32836	2
TRINITY_DN88390_c0_g1_m.22513	63	S	protein CURVATURE THYLAKOID 1A, chloroplastic-like, partial [Asparagus officinalis]	0.537697	1.18224e-102	137.52	AS(0.347)S(0.538)S(0.115)EETSGSIQTEELLADLK	4	0.46171	1
TRINITY_DN88390_c0_g1_m.22513	64	S	protein CURVATURE THYLAKOID 1A, chloroplastic-like, partial [Asparagus officinalis]	0.480892	0	219.18	AS(0.176)S(0.343)S(0.481)EETSGSIQTEELLADLK	3	0.33046	0
TRINITY_DN88390_c0_g1_m.22513	62	S	protein CURVATURE THYLAKOID 1A, chloroplastic-like, partial [Asparagus officinalis]	0.926693	5.23785e-29	84.674	AS(0.927)S(0.06)S(0.01)EET(0.002)SGSIQTEELLADLKEK	3	-0.85414	1
TRINITY_DN88391_c0_g1_m.22514	186	S	PREDICTED: coatomer subunit delta-2 [Elaeis guineensis]	0.618327	0.0269526	49.333	GGFMS(0.367)LS(0.618)GS(0.015)K	2	-0.20627	1
TRINITY_DN88398_c0_g1_m.22517	92	S	PREDICTED: mitochondrial import inner membrane translocase subunit TIM8-like [Elaeis guineensis]	0.496188	0.000841081	44.577	FS(0.496)S(0.496)GET(0.007)S(0.001)CLTNCAQR	3	0.47699	0
TRINITY_DN88398_c0_g1_m.22517	91	S	PREDICTED: mitochondrial import inner membrane translocase subunit TIM8-like [Elaeis guineensis]	0.496188	0.000841081	44.577	FS(0.496)S(0.496)GET(0.007)S(0.001)CLTNCAQR	3	0.47699	0
TRINITY_DN88426_c0_g1_m.22530	69	S	PREDICTED: light-inducible protein CPRF2-like [Elaeis guineensis]	0.753919	4.00998e-91	151.2	S(0.246)S(0.754)PICNESASSFGSSSVR	2	-1.3698	2
TRINITY_DN88426_c0_g1_m.22530	68	S	PREDICTED: light-inducible protein CPRF2-like [Elaeis guineensis]	0.499992	3.23791e-14	73.831	S(0.5)S(0.5)PICNESASSFGSSSVR	3	-1.3366	1
TRINITY_DN88426_c0_g1_m.22530	396	S	PREDICTED: light-inducible protein CPRF2-like [Elaeis guineensis]	1	5.04133e-07	91.28	VAS(1)LEHLQQR	3	0.18281	5
TRINITY_DN88442_c0_g1_m.22542	187	S	PREDICTED: U2 small nuclear ribonucleoprotein A'-like [Phoenix dactylifera]	0.973843	1.72635e-16	67.496	FTPVEAT(0.018)NS(0.974)ADS(0.007)S(0.002)KEEQIPK	4	-1.5723	2
TRINITY_DN88450_c0_g1_m.22547	205	S	PREDICTED: UDP-glucose:2-hydroxyflavanone C-glucosyltransferase-like [Elaeis guineensis]	0.837303	1.07331e-07	88.075	KQPS(0.837)S(0.151)PS(0.012)PALR	3	-0.019617	11
TRINITY_DN88450_c0_g1_m.22547	206	S	PREDICTED: UDP-glucose:2-hydroxyflavanone C-glucosyltransferase-like [Elaeis guineensis]	0.931746	5.38384e-12	114.79	QPS(0.052)S(0.932)PS(0.016)PALR	3	1.1675	23
TRINITY_DN88450_c0_g1_m.22547	208	S	PREDICTED: UDP-glucose:2-hydroxyflavanone C-glucosyltransferase-like [Elaeis guineensis]	0.912017	0.000253031	70.438	KQPS(0.019)S(0.069)PS(0.912)PALR	3	1.5764	1
TRINITY_DN88466_c0_g1_m.22563	127	S	PREDICTED: ankyrin repeat and SAM domain-containing protein 6 isoform X2 [Elaeis guineensis]	0.829547	1.20084e-29	124.16	S(0.026)VT(0.145)S(0.83)VEASVQEVK	3	0.10338	1
TRINITY_DN88475_c0_g1_m.22566	224	S	PREDICTED: 14-3-3-like protein D [Elaeis guineensis]	0.885206	4.18502e-23	81.94	AYQAASSAAEADLS(0.885)PT(0.115)HPIR	3	-2.6547	3
TRINITY_DN88475_c1_g2_m.22567	142	S	PREDICTED: 14-3-3 protein 9 [Elaeis guineensis]	0.908011	4.12321e-13	70.761	AYQVASSTAEADLS(0.908)PT(0.092)HPIR	3	-0.1116	1
TRINITY_DN88483_c0_g1_m.22571	64	S	PREDICTED: calmodulin-like protein 7 [Phoenix dactylifera]	0.999361	1.45753e-13	115.91	S(0.001)ES(0.999)LADSLNLK	2	0.75417	1
TRINITY_DN88483_c0_g1_m.22571	62	S	PREDICTED: calmodulin-like protein 7 [Phoenix dactylifera]	0.499886	0.000701447	66.989	S(0.5)ES(0.5)LADSLNLK	3	0.75328	0
TRINITY_DN88552_c0_g1_m.22596	9	S	PREDICTED: ubiquitin-conjugating enzyme E2 variant 1D isoform X1 [Vitis vinifera]	0.986027	4.29353e-08	82.349	TLGGS(0.004)GGS(0.986)S(0.01)VVVPR	3	0.35005	2
TRINITY_DN88553_c0_g1_m.22597	150	S	PREDICTED: UDP-D-apiose/UDP-D-xylose synthase 2 [Musa acuminata subsp. malaccensis]	0.998335	0.0165367	63.32	T(0.002)IGS(0.998)FLPK	2	2.8119	1
TRINITY_DN88553_c0_g1_m.22597	82	S	PREDICTED: UDP-D-apiose/UDP-D-xylose synthase 2 [Musa acuminata subsp. malaccensis]	1	0.0295871	68.972	NDS(1)RLEGLIK	2	-0.54745	1
TRINITY_DN88584_c0_g1_m.22618	492	S	transcriptional corepressor LEUNIG_HOMOLOG isoform X4 [Asparagus officinalis]	0.999997	2.21382e-08	89.484	RS(1)PVEHNPEPSK	3	0.13881	1
TRINITY_DN88597_c0_g1_m.22626	319	S	PREDICTED: aquaporin PIP2-4 [Phoenix dactylifera]	1	0.00205507	75.589	ALGS(1)FRS(1)NPHV	2	-0.31545	8
TRINITY_DN88597_c0_g1_m.22626	44	S	PREDICTED: aquaporin PIP2-4 [Phoenix dactylifera]	0.928878	2.3919e-19	90.308	SLEVPS(0.003)S(0.007)AAPS(0.929)S(0.059)EFT(0.001)GR	2	-0.56098	1
TRINITY_DN88597_c0_g1_m.22626	316	S	PREDICTED: aquaporin PIP2-4 [Phoenix dactylifera]	1	0.00316032	62.104	ALGS(1)FRS(1)NPHV	2	-0.31545	2
TRINITY_DN88642_c0_g1_m.22645	307	S	PREDICTED: putative SOS response-associated peptidase YoqW isoform X1 [Phoenix dactylifera]	0.994596	0.0238163	40.278	RLDGS(0.995)PS(0.005)AEKR	2	2.1212	1
TRINITY_DN88673_c0_g1_m.22662	3	T	ATP synthase CF1 alpha subunit (chloroplast) [Dendrobium huoshanense]	0.999998	6.94243e-07	84.94	GT(1)LRADEISNIIR	3	0.71127	1
TRINITY_DN88673_c0_g1_m.22662	139	S	ATP synthase CF1 alpha subunit (chloroplast) [Dendrobium huoshanense]	0.999868	0.00167406	50.158	LIESPAPGIIS(1)RR	3	0.17534	3
TRINITY_DN88711_c0_g1_m.22691	33	T	PREDICTED: nodulin-related protein 1 [Elaeis guineensis]	0.64677	0.00750984	44.989	T(0.225)ET(0.647)PT(0.102)DS(0.026)IQHK	3	-0.50923	1
TRINITY_DN88711_c0_g1_m.22691	50	S	PREDICTED: nodulin-related protein 1 [Elaeis guineensis]	0.750624	0.00353889	49.298	SSSSDLFS(0.249)S(0.751)AK	3	-0.12037	1
TRINITY_DN88711_c0_g1_m.22691	67	S	PREDICTED: nodulin-related protein 1 [Elaeis guineensis]	0.999718	0.000494923	71.08	SAVSHDGS(1)ALDK	3	-1.055	4
TRINITY_DN88711_c0_g1_m.22691	63	S	PREDICTED: nodulin-related protein 1 [Elaeis guineensis]	0.996926	0.00135997	62.055	S(0.003)AVS(0.997)HDGSALDK	2	1.0251	1
TRINITY_DN88711_c0_g1_m.22691	42	S	PREDICTED: nodulin-related protein 1 [Elaeis guineensis]	0.983863	1.87815e-156	171.26	S(0.984)S(0.016)SSDLFSSAK	2	0.25542	5
TRINITY_DN88711_c0_g1_m.22691	98	S	PREDICTED: nodulin-related protein 1 [Elaeis guineensis]	0.999736	0.00487846	97.813	GYGS(1)YVDK	2	0.37562	5
TRINITY_DN88711_c0_g1_m.22691	60	S	PREDICTED: nodulin-related protein 1 [Elaeis guineensis]	0.552067	0.000308365	62.357	S(0.552)AVS(0.447)HDGS(0.001)ALDK	3	0.51693	2
TRINITY_DN88711_c0_g1_m.22691	49	S	PREDICTED: nodulin-related protein 1 [Elaeis guineensis]	0.574845	0.00455101	54.827	SSSSDLFS(0.575)S(0.425)AK	2	0.18319	1
TRINITY_DN88711_c0_g1_m.22691	45	S	PREDICTED: nodulin-related protein 1 [Elaeis guineensis]	0.787872	2.33863e-25	136.6	S(0.017)S(0.081)S(0.114)S(0.788)DLFSSAK	2	-1.5737	3
TRINITY_DN88711_c0_g1_m.22691	43	S	PREDICTED: nodulin-related protein 1 [Elaeis guineensis]	0.946023	6.0118e-205	186.71	TETPTDSIQHKS(0.04)S(0.946)S(0.011)S(0.003)DLFSSAK	3	-0.11733	47
TRINITY_DN88711_c0_g1_m.22691	44	S	PREDICTED: nodulin-related protein 1 [Elaeis guineensis]	0.961766	2.10282e-31	138.55	SS(0.001)S(0.962)S(0.037)DLFSSAK	2	-0.62069	7
TRINITY_DN88722_c0_g1_m.22697	197	S	AccD (chloroplast) [Dendrobium nobile]	0.81309	0.00117706	76.165	T(0.004)S(0.061)S(0.813)S(0.061)S(0.061)FNIR	2	-0.88868	2
TRINITY_DN88722_c0_g1_m.22697	199	S	AccD (chloroplast) [Dendrobium nobile]	0.593679	0.00126939	82.437	T(0.004)S(0.011)S(0.13)S(0.262)S(0.594)FNIR	2	0.99073	1
TRINITY_DN88736_c0_g1_m.22706	472	S	PREDICTED: glutamate decarboxylase [Elaeis guineensis]	1	0.00348163	61.11	KS(1)VDEVPK	3	0.87561	1
TRINITY_DN88759_c0_g1_m.22716	27	S	PREDICTED: serine/arginine-rich splicing factor SR45a isoform X1 [Musa acuminata subsp. malaccensis]	0.999748	2.25081e-06	85.493	RYS(1)RS(1)PLPYK	2	-0.31501	9
TRINITY_DN88759_c0_g1_m.22716	25	S	PREDICTED: serine/arginine-rich splicing factor SR45a isoform X1 [Musa acuminata subsp. malaccensis]	0.999758	2.25081e-06	85.493	RYS(1)RS(1)PLPYK	2	-0.31501	7
TRINITY_DN88759_c0_g1_m.22716	31	Y	PREDICTED: serine/arginine-rich splicing factor SR45a isoform X1 [Musa acuminata subsp. malaccensis]	0.702438	0.00931046	44.847	Y(0.009)S(0.605)RS(0.683)PLPY(0.702)K	3	0.573	1
TRINITY_DN88759_c0_g1_m.22717	120	S	PREDICTED: serine/arginine-rich splicing factor SR45a [Phoenix dactylifera]	0.999752	7.99985e-08	82.8	DY(0.002)S(0.998)PPPRYS(1)PYAGR	3	0.35472	13
TRINITY_DN88759_c0_g1_m.22717	101	S	PREDICTED: serine/arginine-rich splicing factor SR45a [Phoenix dactylifera]	0.996668	0.00233134	54.281	EDYY(0.001)GGGY(0.001)RRS(0.997)PR	2	-1.4102	1
TRINITY_DN88759_c0_g1_m.22717	114	S	PREDICTED: serine/arginine-rich splicing factor SR45a [Phoenix dactylifera]	0.999894	7.99985e-08	82.85	DYS(1)PPPRYS(0.999)PY(0.001)AGR	2	-0.01295	19
TRINITY_DN88759_c0_g1_m.22717	58	T	PREDICTED: serine/arginine-rich splicing factor SR45a [Phoenix dactylifera]	0.999482	1.27419e-13	113.76	T(0.999)PT(0.001)PGQYLGLK	2	-0.14424	11
TRINITY_DN88762_c0_g1_m.22720	44	S	pathogenic type III effector avirulence factor Avr AvrRpt-cleavage: cleavage site protein [Medicago truncatula]	0.5	1.47511e-07	77.221	S(0.5)RVS(0.5)LGNEDELLNR	3	0.044681	1
TRINITY_DN88762_c0_g1_m.22720	47	S	pathogenic type III effector avirulence factor Avr AvrRpt-cleavage: cleavage site protein [Medicago truncatula]	0.992401	1.17573e-09	90.581	S(0.008)RVS(0.992)LGNEDELLNR	2	0.074148	2
TRINITY_DN88824_c0_g1_m.22755	436	S	PREDICTED: ankyrin repeat domain-containing protein 13C-like [Elaeis guineensis]	0.930172	0.000670409	69.485	VNS(0.004)LLHDS(0.93)PS(0.066)R	3	-2.5787	2
TRINITY_DN88882_c0_g1_m.22797	92	S	PREDICTED: calcium-dependent protein kinase 10-like [Elaeis guineensis]	0.945191	0.00130936	62.357	IS(0.055)S(0.945)AGLLGSVLR	2	-0.16486	1
TRINITY_DN88882_c0_g1_m.22797	564	S	PREDICTED: calcium-dependent protein kinase 10-like [Elaeis guineensis]	1	0.00166772	69.224	GLQNNHS(1)VGLR	3	-0.75101	2
TRINITY_DN88893_c0_g1_m.22811	355	T	PREDICTED: putative DNA helicase INO80 [Phoenix dactylifera]	1	0.000515526	56.036	KPIEPPKPET(1)PPGPR	3	-0.67837	4
TRINITY_DN88921_c0_g1_m.22828	131	S	PREDICTED: glycine-rich RNA-binding protein RZ1A-like [Elaeis guineensis]	0.499972	0.000951997	52.866	S(0.5)S(0.5)GGGRDFGSGDCFK	3	-0.8587	1
TRINITY_DN88921_c0_g1_m.22828	130	S	PREDICTED: glycine-rich RNA-binding protein RZ1A-like [Elaeis guineensis]	0.499972	0.000951997	52.866	S(0.5)S(0.5)GGGRDFGSGDCFK	3	-0.8587	1
TRINITY_DN88921_c0_g1_m.22828	213	S	PREDICTED: glycine-rich RNA-binding protein RZ1A-like [Elaeis guineensis]	0.996003	0.000455612	45.237	DRS(0.996)GPY(0.002)ERPS(0.001)GGS(0.001)YR	3	-0.35024	2
TRINITY_DN88921_c0_g1_m.22828	139	S	PREDICTED: glycine-rich RNA-binding protein RZ1A-like [Elaeis guineensis]	1	0.00543244	63.944	DFGS(1)GDCFK	2	0.29619	1
TRINITY_DN88990_c0_g2_m.22857	261	S	PREDICTED: protein BTR1 isoform X2 [Elaeis guineensis]	0.999985	0	223.71	SPAGPTDAQGS(1)PVTFGVADEHIGAVVGR	3	-0.020473	16
TRINITY_DN88990_c0_g2_m.22857	55	T	PREDICTED: protein BTR1 isoform X2 [Elaeis guineensis]	0.592888	0.00183593	56.553	GGS(0.403)T(0.593)IT(0.004)EFQSQSGAR	2	-2.5078	1
TRINITY_DN88990_c0_g2_m.22857	54	S	PREDICTED: protein BTR1 isoform X2 [Elaeis guineensis]	0.635418	0.000475813	59.27	GGS(0.635)T(0.361)IT(0.003)EFQSQSGAR	3	-0.88122	1
TRINITY_DN88997_c0_g1_m.22860	24	S	PREDICTED: mitochondrial import receptor subunit TOM9-2 [Vigna radiata var. radiata]	0.991134	2.11541e-08	119.39	FS(0.009)ES(0.991)QIVLR	2	-0.077613	2
TRINITY_DN89030_c0_g1_m.22882	549	S	NAC domain-containing protein 62-like [Asparagus officinalis]	0.999282	1.37412e-09	89.301	LS(0.999)YGS(0.001)SGTLK	3	-0.26984	5
TRINITY_DN89071_c0_g1_m.22902	140	S	PREDICTED: 30S ribosomal protein S5, chloroplastic [Phoenix dactylifera]	0.704122	0.0118256	102.51	T(0.011)S(0.704)S(0.285)LLGR	2	-0.29203	1
TRINITY_DN89149_c2_g1_m.22940	128	S	PREDICTED: glycine-rich RNA-binding protein GRP1A-like [Nelumbo nucifera]	0.923842	0.0223973	43.164	S(0.003)DGGY(0.045)GGGRS(0.924)DGGY(0.005)S(0.023)R	2	-2.5918	1
TRINITY_DN89149_c2_g1_m.22940	158	S	PREDICTED: glycine-rich RNA-binding protein GRP1A-like [Nelumbo nucifera]	0.999749	6.132e-14	94.639	YSGGGGGS(1)DGNWRN	2	0.076547	1
TRINITY_DN89149_c2_g1_m.22940	152	S	PREDICTED: glycine-rich RNA-binding protein GRP1A-like [Nelumbo nucifera]	0.993641	3.36437e-27	83.312	GYDGGS(0.005)RYS(0.994)GGGGGS(0.001)DGNWRN	3	0.66564	1
TRINITY_DN89160_c0_g1_m.22943	271	S	PREDICTED: putative ER lumen protein-retaining receptor C28H8.4 [Elaeis guineensis]	1	0.0282603	42.336	LPS(1)AHGMR	3	2.2835	1
TRINITY_DN89182_c0_g1_m.22956	199	S	PREDICTED: clathrin light chain 2 [Elaeis guineensis]	1	0.0323371	54.784	IFLAS(1)QEK	2	0.35293	1
TRINITY_DN89199_c0_g1_m.22968	131	S	PREDICTED: binding partner of ACD11 1 [Elaeis guineensis]	1	0.0393854	50.353	AKS(1)FDEK	3	-0.41784	1
TRINITY_DN89231_c1_g1_m.22993	64	S	WD repeat-containing protein 43-like [Asparagus officinalis]	0.995646	0.000164171	67.685	LASLELLS(0.996)DS(0.004)GAK	2	1.8358	1
TRINITY_DN89235_c0_g1_m.22994	71	S	PREDICTED: ER membrane protein complex subunit 3-like [Musa acuminata subsp. malaccensis]	1	0.00111225	54.898	AAGGFIPVKS(1)FR	3	0.43124	1
TRINITY_DN89246_c0_g1_m.22998	243	S	PREDICTED: eukaryotic translation initiation factor 3 subunit F isoform X2 [Elaeis guineensis]	0.990656	0.018138	61.958	IS(0.991)PAT(0.009)FDK	2	1.3161	2
TRINITY_DN89321_c0_g1_m.23055	195	S	PREDICTED: ruBisCO large subunit-binding protein subunit beta, chloroplastic-like [Phoenix dactylifera]	1	0.0324879	72.325	ALVS(1)ELK	2	0.23901	1
TRINITY_DN89365_c0_g1_m.23082	90	S	PREDICTED: TATA-binding protein-associated factor 2N-like [Juglans regia]	0.99214	1.95771e-52	139.12	TDYS(0.007)AS(0.992)GDGYGGT(0.001)GR	2	0.60344	4
TRINITY_DN89390_c0_g1_m.23105	36	T	PREDICTED: BAG family molecular chaperone regulator 1-like [Elaeis guineensis]	0.535643	0.000665565	43.946	LGGT(0.536)S(0.464)PDAAPPVPAIR	3	2.8521	1
TRINITY_DN89416_c0_g1_m.23127	55	S	PREDICTED: zinc finger protein JACKDAW [Citrus sinensis]	1	3.35316e-15	78.976	NLPGTPDPDAEVIALS(1)PK	3	0.27319	1
TRINITY_DN89436_c0_g1_m.23135	246	S	PREDICTED: dehydrin COR410-like [Brachypodium distachyon]	0.999709	9.84825e-51	144.25	NAGEEPEKS(1)PGSH	3	-0.065945	20
TRINITY_DN89436_c0_g1_m.23135	90	S	PREDICTED: dehydrin COR410-like [Brachypodium distachyon]	0.125999	3.88528e-28	76.492	S(0.023)HS(0.107)S(0.107)S(0.107)S(0.126)S(0.126)S(0.126)S(0.126)S(0.126)S(0.027)DEEEEVEGEGGIK	4	-0.10745	0
TRINITY_DN89436_c0_g1_m.23135	85	S	PREDICTED: dehydrin COR410-like [Brachypodium distachyon]	0.72686	1.10548e-282	205.07	S(0.073)HS(0.727)S(0.198)S(0.197)S(0.719)S(0.073)S(0.01)S(0.002)S(0.001)SDEEEEVEGEGGIK	3	-0.78986	6
TRINITY_DN89436_c0_g1_m.23135	83	S	PREDICTED: dehydrin COR410-like [Brachypodium distachyon]	0.423291	4.04672e-112	133.61	S(0.423)HS(0.349)S(0.067)S(0.013)S(0.019)S(0.019)S(0.019)S(0.019)S(0.023)S(0.048)DEEEEVEGEGGIK	3	-3.3048	0
TRINITY_DN89436_c0_g1_m.23135	91	S	PREDICTED: dehydrin COR410-like [Brachypodium distachyon]	0.186081	3.88528e-28	76.492	S(0.075)HS(0.068)S(0.062)S(0.062)S(0.062)S(0.056)S(0.056)S(0.186)S(0.186)S(0.186)DEEEEVEGEGGIK	4	2.1427	0
TRINITY_DN89436_c0_g1_m.23135	92	S	PREDICTED: dehydrin COR410-like [Brachypodium distachyon]	0.186081	3.88528e-28	76.492	S(0.075)HS(0.068)S(0.062)S(0.062)S(0.062)S(0.056)S(0.056)S(0.186)S(0.186)S(0.186)DEEEEVEGEGGIK	4	2.1427	0
TRINITY_DN89436_c0_g1_m.23135	87	S	PREDICTED: dehydrin COR410-like [Brachypodium distachyon]	0.109171	1.02697e-07	49.559	S(0.029)HS(0.098)S(0.109)S(0.109)S(0.109)S(0.109)S(0.109)S(0.109)S(0.109)S(0.109)DEEEEVEGEGGIK	4	-0.033728	0
TRINITY_DN89436_c0_g1_m.23135	93	S	PREDICTED: dehydrin COR410-like [Brachypodium distachyon]	0.903255	0	293.88	SHSSSSSSS(0.001)S(0.095)S(0.903)DEEEEVEGEGGIK	3	0.14313	8
TRINITY_DN89436_c0_g1_m.23135	88	S	PREDICTED: dehydrin COR410-like [Brachypodium distachyon]	0.718911	1.10548e-282	205.07	S(0.073)HS(0.727)S(0.198)S(0.197)S(0.719)S(0.073)S(0.01)S(0.002)S(0.001)SDEEEEVEGEGGIK	3	-0.78986	1
TRINITY_DN89436_c0_g1_m.23135	89	S	PREDICTED: dehydrin COR410-like [Brachypodium distachyon]	0.125999	3.88528e-28	76.492	S(0.023)HS(0.107)S(0.107)S(0.107)S(0.126)S(0.126)S(0.126)S(0.126)S(0.126)S(0.027)DEEEEVEGEGGIK	4	-0.10745	0
TRINITY_DN89436_c0_g1_m.23135	86	S	PREDICTED: dehydrin COR410-like [Brachypodium distachyon]	0.390894	1.92215e-126	146.2	S(0.078)HS(0.391)S(0.391)S(0.098)S(0.007)S(0.007)S(0.007)S(0.007)S(0.007)S(0.007)DEEEEVEGEGGIK	3	-0.5545	0
TRINITY_DN89446_c1_g1_m.23138	159	S	PREDICTED: proteasome subunit beta type-1-like [Musa acuminata subsp. malaccensis]	0.662281	0.00108329	75.819	S(0.662)PS(0.338)PLLLPAR	2	0.11006	3
TRINITY_DN89446_c1_g1_m.23138	161	S	PREDICTED: proteasome subunit beta type-1-like [Musa acuminata subsp. malaccensis]	0.586665	1.2157e-23	136.27	S(0.413)PS(0.587)PLLLPAR	2	0.28518	5
TRINITY_DN89554_c0_g1_m.23199	84	S	PREDICTED: NADH dehydrogenase [ubiquinone] iron-sulfur protein 4, mitochondrial [Elaeis guineensis]	0.999782	0.00779932	56.404	VLIYS(1)PAR	2	-0.16828	1
TRINITY_DN89609_c0_g1_m.23233	348	S	PREDICTED: LOW QUALITY PROTEIN: clathrin interactor EPSIN 2-like [Phoenix dactylifera]	0.798088	4.50771e-12	78.554	AS(0.202)S(0.798)PQNNHHGEQPAVK	3	-0.35934	2
TRINITY_DN89609_c0_g1_m.23233	239	S	PREDICTED: LOW QUALITY PROTEIN: clathrin interactor EPSIN 2-like [Phoenix dactylifera]	0.687196	0.000414834	42.123	DS(0.002)DEHS(0.208)GRGS(0.687)Y(0.103)KNDDNR	3	-0.10018	1
TRINITY_DN89609_c0_g1_m.23233	340	S	PREDICTED: LOW QUALITY PROTEIN: clathrin interactor EPSIN 2-like [Phoenix dactylifera]	0.954466	0.0250624	57.532	S(0.046)FS(0.954)PAAPK	2	0.004917	1
TRINITY_DN89609_c0_g1_m.23233	347	S	PREDICTED: LOW QUALITY PROTEIN: clathrin interactor EPSIN 2-like [Phoenix dactylifera]	0.5	0.000528861	42.068	AS(0.5)S(0.5)PQNNHHGEQPAVK	4	-0.034844	1
TRINITY_DN89609_c0_g1_m.23233	262	S	PREDICTED: LOW QUALITY PROTEIN: clathrin interactor EPSIN 2-like [Phoenix dactylifera]	0.999692	1.35928e-10	63.823	S(1)FDKDKDHSYEEDDSYSYR	4	0.82823	1
TRINITY_DN89609_c0_g1_m.23233	651	S	PREDICTED: LOW QUALITY PROTEIN: clathrin interactor EPSIN 2-like [Phoenix dactylifera]	0.765812	6.65987e-70	152.68	NLNQPGLS(0.234)S(0.766)PLNQR	2	0.26755	2
TRINITY_DN89609_c0_g1_m.23233	235	S	PREDICTED: LOW QUALITY PROTEIN: clathrin interactor EPSIN 2-like [Phoenix dactylifera]	0.98624	0.000414834	52.527	DSDEHS(0.986)GRGS(0.013)YK	3	0.17808	4
TRINITY_DN89716_c0_g1_m.23313	400	S	PREDICTED: LOW QUALITY PROTEIN: histone-binding protein MSI1-like [Phoenix dactylifera]	1	1.76715e-29	112.28	DFYDNES(1)DGDAYAIS	2	-0.87854	3
TRINITY_DN89727_c0_g1_m.23321	118	S	PREDICTED: patellin-3 [Elaeis guineensis]	0.981156	0	195.07	EFSPPSEPTPPVTVSAEAKPEDS(0.981)PVS(0.019)ADDDGAK	3	0.41037	8
TRINITY_DN89727_c0_g1_m.23321	45	S	PREDICTED: patellin-3 [Elaeis guineensis]	0.979741	4.24784e-05	66.826	FNQET(0.02)PS(0.98)PEDGKK	4	-0.074142	4
TRINITY_DN89727_c0_g1_m.23321	54	S	PREDICTED: patellin-3 [Elaeis guineensis]	0.828664	0.0123833	51.771	S(0.171)LS(0.829)GGVPLAVAFK	2	2.9048	1
TRINITY_DN89727_c0_g1_m.23321	121	S	PREDICTED: patellin-3 [Elaeis guineensis]	0.559274	3.65873e-58	79.771	EFSPPSEPT(0.001)PPVT(0.082)VS(0.008)AEAKPEDS(0.349)PVS(0.559)ADDDGAK	4	0.30685	1
TRINITY_DN89782_c0_g1_m.23374	142	S	PREDICTED: vesicle-associated protein 1-3 [Musa acuminata subsp. malaccensis]	0.59162	2.23686e-36	90.457	VVYVPGSPPS(1)PVPEET(0.044)EEGS(0.592)S(0.364)PR	3	1.1099	2
TRINITY_DN89782_c0_g1_m.23374	132	S	PREDICTED: vesicle-associated protein 1-3 [Musa acuminata subsp. malaccensis]	0.999516	2.23686e-36	90.457	VVYVPGSPPS(1)PVPEET(0.044)EEGS(0.592)S(0.364)PR	3	1.1099	2
TRINITY_DN89782_c0_g1_m.23374	143	S	PREDICTED: vesicle-associated protein 1-3 [Musa acuminata subsp. malaccensis]	0.876527	2.2406e-98	133.35	VVYVPGSPPSPVPEET(0.002)EEGS(0.121)S(0.877)PR	3	-0.039411	3
TRINITY_DN89783_c0_g1_m.23376	112	S	PREDICTED: uncharacterized membrane protein At1g16860-like [Nelumbo nucifera]	0.988005	8.39091e-21	98.292	KFS(0.988)GPQT(0.012)GGIAPPSR	4	0.81669	4
TRINITY_DN89783_c0_g1_m.23376	98	S	PREDICTED: uncharacterized membrane protein At1g16860-like [Nelumbo nucifera]	0.99569	0.00304176	89.827	S(0.004)HS(0.996)GPLNK	2	0.014973	5
TRINITY_DN89783_c0_g1_m.23376	160	S	PREDICTED: uncharacterized membrane protein At1g16860-like [Nelumbo nucifera]	0.999976	3.09432e-22	110.74	KVS(1)GPLEATVAAK	3	-0.041458	4
TRINITY_DN89802_c0_g1_m.23387	438	S	PREDICTED: amidophosphoribosyltransferase, chloroplastic-like [Phoenix dactylifera]	0.796718	8.44409e-06	53.625	SVVVVDDS(0.797)IVRGT(0.18)T(0.016)S(0.006)S(0.002)K	3	-1.4767	1
TRINITY_DN89827_c0_g1_m.23399	97	S	PREDICTED: factor of DNA methylation 1-like [Phoenix dactylifera]	0.776399	6.30536e-08	67.685	NDLANT(0.003)S(0.01)NS(0.21)S(0.776)PQLMIVK	3	0.43001	1
TRINITY_DN89849_c0_g1_m.23412	182	S	PREDICTED: epsin-2-like [Phoenix dactylifera]	1	2.48665e-07	85.536	GIQGFGS(1)LNHR	3	-0.14366	1
TRINITY_DN89896_c0_g1_m.23439	171	S	poly polymerase [Arabidopsis thaliana]	0.946348	0.000485981	58.079	KLS(0.946)T(0.054)VKEIHED	3	0.55793	1
TRINITY_DN89951_c0_g2_m.23465	73	S	PREDICTED: lactoylglutathione lyase [Arachis ipaensis]	1	2.8195e-115	163.04	LPEGPHGS(1)PPAGAVADPR	3	2.5316	27
TRINITY_DN89981_c0_g1_m.23488	181	S	PREDICTED: VQ motif-containing protein 4-like [Musa acuminata subsp. malaccensis]	0.938146	0.0136215	43.68	GFY(0.062)LHPS(0.938)PR	3	0.10679	1
TRINITY_DN89983_c0_g4_m.23490	67	S	PREDICTED: V-type proton ATPase subunit D-like [Elaeis guineensis]	0.794572	0.00110478	75.739	AS(0.205)S(0.795)FALTEAK	3	0.23071	1
TRINITY_DN90002_c0_g1_m.23503	47	T	PREDICTED: LOW QUALITY PROTEIN: uncharacter...	0.999941	0.00258149	43.208	RPKT(1)HPDLLEPYR	4	-1.5518	1
TRINITY_DN90050_c0_g1_m.23536	28	S	PREDICTED: RNA polymerase II transcriptional coactivator KIWI-like [Phoenix dactylifera]	0.771327	1.12428e-95	144.18	FAKT(0.221)DS(0.771)DDGS(0.008)GDIVVCELSK	4	-0.93103	2
TRINITY_DN90052_c0_g1_m.23537	35	S	PREDICTED: pantothenate kinase 2-like isoform X2 [Phoenix dactylifera]	0.33325	0.000739081	42.275	S(0.333)S(0.333)S(0.333)RPQLDLSGAAIQSNSEER	3	-0.51635	0
TRINITY_DN90052_c0_g1_m.23537	33	S	PREDICTED: pantothenate kinase 2-like isoform X2 [Phoenix dactylifera]	0.33325	0.000739081	42.275	S(0.333)S(0.333)S(0.333)RPQLDLSGAAIQSNSEER	3	-0.51635	0
TRINITY_DN90052_c0_g1_m.23537	34	S	PREDICTED: pantothenate kinase 2-like isoform X2 [Phoenix dactylifera]	0.33325	0.000739081	42.275	S(0.333)S(0.333)S(0.333)RPQLDLSGAAIQSNSEER	3	-0.51635	0
TRINITY_DN90061_c0_g1_m.23558	22	S	PREDICTED: probable pectin methyltransferase QUA2 [Phoenix dactylifera]	0.957742	2.60309e-21	100.04	LS(0.042)DGGDS(0.958)FDKLSQQK	4	-0.79203	2
TRINITY_DN90075_c0_g1_m.23577	244	S	PREDICTED: probable mitochondrial-processing peptidase subunit beta, mitochondrial [Musa acuminata subsp.malaccensis]	0.897663	0.00160109	73.632	T(0.001)ILGS(0.898)S(0.102)QNIK	2	0.34253	2
TRINITY_DN90084_c0_g1_m.23590	14	S	PREDICTED: 40S ribosomal protein S19-1-like [Musa acuminata subsp. malaccensis]	1	1.01028e-06	105.2	DVS(1)PHEFVK	3	0.49454	11
TRINITY_DN90204_c1_g1_m.23698	45	S	PREDICTED: 60S ribosomal protein L28-2-like [Nelumbo nucifera]	0.999965	0.000317588	66.004	NNLYNVHS(1)FK	3	0.34133	2
TRINITY_DN90216_c0_g1_m.23712	269	S	PREDICTED: stem-specific protein TSJT1 [Elaeis guineensis]	0.999999	4.913e-13	111.88	VGS(1)AANWSNNY	2	0.087924	4
TRINITY_DN90216_c0_g1_m.23712	243	S	PREDICTED: stem-specific protein TSJT1 [Elaeis guineensis]	1	7.28035e-22	109.04	VDS(1)RGEVCGATYK	3	-0.61656	30
TRINITY_DN90252_c0_g3_m.23746	97	S	transmembrane protein, putative [Medicago truncatula]	1	0.0286198	45.368	AFRS(1)APPR	3	-0.24332	1
TRINITY_DN90271_c0_g1_m.23760	10	S	PREDICTED: probable aquaporin TIP1-1 [Phoenix dactylifera]	0.999898	4.29111e-15	90.718	IAIGS(1)REEAYHPGALK	3	0.88835	3
TRINITY_DN90280_c0_g2_m.23766	275	S	ABC transporter I family member 19 isoform X1 [Asparagus officinalis]	0.997496	0.00796393	50.178	STGSSS(0.002)PFDAS(0.997)PFR	2	-1.1272	1
TRINITY_DN90283_c0_g2_m.23767	87	S	PREDICTED: methyl-CpG-binding domain-containing protein 11-like [Musa acuminata subsp. malaccensis]	0.940513	0.00214647	41.088	VKAS(0.059)ES(0.941)LEDDQPKK	4	2.1942	1
TRINITY_DN90283_c0_g2_m.23767	71	T	PREDICTED: methyl-CpG-binding domain-containing protein 11-like [Musa acuminata subsp. malaccensis]	0.999951	4.57661e-21	78.758	SHPGGPSPAEFDWGYGDT(1)PRR	4	-0.20786	1
TRINITY_DN90283_c0_g2_m.23767	198	S	PREDICTED: methyl-CpG-binding domain-containing protein 11-like [Musa acuminata subsp. malaccensis]	0.999855	2.62591e-34	99.11	DLPVLS(1)LPEATKDENPVVR	3	0.6669	1
TRINITY_DN90337_c0_g1_m.23801	155	S	PREDICTED: two-component response regulator-like APRR9 isoform X3 [Phoenix dactylifera]	0.445817	0.0266628	43.651	S(0.446)VS(0.446)S(0.108)GCLK	3	0.22869	0
TRINITY_DN90337_c0_g1_m.23801	157	S	PREDICTED: two-component response regulator-like APRR9 isoform X3 [Phoenix dactylifera]	0.977713	0.0126328	83.862	S(0.001)VS(0.978)S(0.022)GCLK	2	-0.46691	1
TRINITY_DN90337_c0_g1_m.23801	195	S	PREDICTED: two-component response regulator-like APRR9 isoform X3 [Phoenix dactylifera]	0.999871	0.00099482	70.089	AYS(1)EGDIR	2	-2.4006	2
TRINITY_DN90339_c0_g2_m.23804	82	S	stress protein DDR48-like [Ananas comosus]	1	5.48718e-12	93.424	HES(1)KKHPEQGHR	5	1.3407	7
TRINITY_DN90340_c0_g1_m.23805	435	S	PREDICTED: phosphoenolpyruvate carboxykinase [ATP]-like [Phoenix dactylifera]	0.989748	0.0358312	40.616	Y(0.009)KS(0.99)FLS(0.001)GR	3	-1.2942	1
TRINITY_DN90346_c0_g1_m.23809	110	S	PREDICTED: E3 ubiquitin-protein ligase PUB22-like [Phoenix dactylifera]	0.600366	0.0379744	48.157	S(0.6)HIS(0.4)NLLQK	2	-3.8737	1
TRINITY_DN90357_c0_g4_m.23823	85	S	PREDICTED: ADP-ribosylation factor [Vigna radiata var. radiata]	1	0.023704	54.982	LGLHS(1)LR	3	-1.1656	1
TRINITY_DN90358_c0_g1_m.23825	206	S	transmembrane protein, putative [Medicago truncatula]	0.959463	0.00614549	78.116	IPT(0.041)NS(0.959)PRF	2	1.0092	4
TRINITY_DN90364_c1_g1_m.23832	50	S	PREDICTED: polyadenylate-binding protein RBP45 [Elaeis guineensis]	0.999995	1.95881e-32	129.11	QVFS(1)PYGELVHVK	3	0.36796	1
TRINITY_DN90368_c0_g1_m.23835	281	S	PREDICTED: flowering time control protein FPA isoform X1 [Elaeis guineensis]	0.985794	0.000651777	59.339	DFHRAS(0.986)PPFGS(0.006)S(0.008)LDR	2	-0.19944	2
TRINITY_DN90368_c0_g1_m.23835	272	S	PREDICTED: flowering time control protein FPA isoform X1 [Elaeis guineensis]	1	0.0113899	45.28	FES(1)PVRDFHR	3	0.061213	1
TRINITY_DN90368_c0_g1_m.23835	659	S	PREDICTED: flowering time control protein FPA isoform X1 [Elaeis guineensis]	0.499957	3.9339e-06	65.423	IHEGTSFLKPS(0.5)S(0.5)PDFR	4	0.67441	1
TRINITY_DN90368_c0_g1_m.23835	178	S	PREDICTED: flowering time control protein FPA isoform X1 [Elaeis guineensis]	1	0.00104976	66.989	AFS(1)PFGEIEK	2	-0.85291	2
TRINITY_DN90368_c0_g1_m.23835	16	S	PREDICTED: flowering time control protein FPA isoform X1 [Elaeis guineensis]	0.99452	0.00143671	59.864	DRPYT(0.005)EY(0.001)S(0.995)PR	3	-0.08236	2
TRINITY_DN90368_c0_g1_m.23835	658	S	PREDICTED: flowering time control protein FPA isoform X1 [Elaeis guineensis]	0.499957	3.9339e-06	65.423	IHEGTSFLKPS(0.5)S(0.5)PDFR	4	0.67441	1
TRINITY_DN90368_c0_g1_m.23835	242	S	PREDICTED: flowering time control protein FPA isoform X1 [Elaeis guineensis]	0.997088	6.31256e-12	93.424	GLANS(0.997)PFS(0.003)SHLK	3	-0.41314	2
TRINITY_DN90379_c0_g1_m.23842	27	S	PREDICTED: syntaxin-121-like [Elaeis guineensis]	0.99246	8.75905e-280	209.74	S(0.002)S(0.006)S(0.992)GTIGSAAAAGGANLNK	2	-1.0538	4
TRINITY_DN90379_c0_g1_m.23842	25	S	PREDICTED: syntaxin-121-like [Elaeis guineensis]	0.326557	7.19467e-173	180.74	S(0.327)S(0.327)S(0.327)GT(0.02)IGSAAAAGGANLNK	3	-0.30346	0
TRINITY_DN90379_c0_g1_m.23842	26	S	PREDICTED: syntaxin-121-like [Elaeis guineensis]	0.326557	7.19467e-173	180.74	S(0.327)S(0.327)S(0.327)GT(0.02)IGSAAAAGGANLNK	3	-0.30346	0
TRINITY_DN90379_c0_g1_m.23842	29	T	PREDICTED: syntaxin-121-like [Elaeis guineensis]	0.249952	1.03999e-16	75.143	S(0.25)S(0.25)S(0.25)GT(0.25)IGSAAAAGGANLNK	3	1.1274	0
TRINITY_DN90381_c0_g1_m.23844	131	S	PREDICTED: protein XAP5 CIRCADIAN TIMEKEEPER [Elaeis guineensis]	0.999996	4.81367e-49	106.12	LSFNDDIDNGS(1)DEEDLENYQK	3	-0.23474	1
TRINITY_DN90419_c0_g1_m.23874	131	S	PREDICTED: plant UBX domain-containing protein 4-like [Phoenix dactylifera]	0.958586	5.70727e-205	187.95	SSGPGS(0.018)GS(0.959)DS(0.023)DEPQEYYTGGEK	3	0.092847	2
TRINITY_DN90419_c0_g1_m.23874	280	S	PREDICTED: plant UBX domain-containing protein 4-like [Phoenix dactylifera]	1	0.00159843	56.414	RLS(1)PFQGVGR	3	0.89569	2
TRINITY_DN90419_c0_g1_m.23874	129	S	PREDICTED: plant UBX domain-containing protein 4-like [Phoenix dactylifera]	0.927078	5.8792e-143	164.83	S(0.033)S(0.033)GPGS(0.927)GS(0.006)DSDEPQEYYTGGEK	3	-0.6093	1
TRINITY_DN90419_c0_g1_m.23874	91	S	PREDICTED: plant UBX domain-containing protein 4-like [Phoenix dactylifera]	0.996926	0.038503	44.863	S(0.997)PVS(0.002)MS(0.001)SSK	2	1.4641	1
TRINITY_DN90419_c0_g1_m.23874	110	S	PREDICTED: plant UBX domain-containing protein 4-like [Phoenix dactylifera]	0.52103	0.0107477	60	S(0.109)S(0.37)GS(0.521)GPAIR	2	0.91634	1
TRINITY_DN90427_c0_g1_m.23877	88	T	PREDICTED: protein S-acyltransferase 8-like [Musa acuminata subsp. malaccensis]	0.990668	0.000676307	67.214	HT(0.991)PS(0.009)LQFPR	3	0.98468	3
TRINITY_DN90456_c0_g1_m.23902	38	S	plant/F13G24-250 protein [Medicago truncatula]	0.675526	0.00386407	50.897	KGS(0.676)T(0.324)VIPLGK	3	-0.38649	1
TRINITY_DN90459_c0_g1_m.23908	57	S	PREDICTED: nucleosome assembly protein 1;4 [Vitis vinifera]	0.997645	2.13281e-69	135.69	LQSLAGQHTDVMET(0.002)LS(0.998)PK	3	-1.098	11
TRINITY_DN90459_c0_g1_m.23908	44	S	PREDICTED: nucleosome assembly protein 1;4 [Vitis vinifera]	0.940986	4.90345e-07	62.781	LQS(0.941)LAGQHT(0.059)DVMETLSPK	3	0.11779	1
TRINITY_DN90459_c0_g1_m.23908	55	T	PREDICTED: nucleosome assembly protein 1;4 [Vitis vinifera]	0.499997	3.99419e-20	88.976	LQSLAGQHTDVMET(0.5)LS(0.5)PK	3	1.0589	1
TRINITY_DN90484_c1_g1_m.23933	699	S	PREDICTED: protein MICRORCHIDIA 7-like [Musa acuminata subsp. malaccensis]	0.737735	0.000367852	56.017	EGNCSELLS(0.006)T(0.226)S(0.738)PS(0.023)S(0.008)LK	3	2.2471	1
TRINITY_DN90484_c1_g1_m.23933	680	S	PREDICTED: protein MICRORCHIDIA 7-like [Musa acuminata subsp. malaccensis]	0.837624	1.15317e-11	81.574	GDNLFSSVVPNVS(0.838)PT(0.162)R	2	-0.073121	2
TRINITY_DN90531_c0_g1_m.23958	42	T	glyceraldehyde-3-phosphate dehydrogenase [Medicago truncatula]	0.486149	2.13076e-07	66.76	VIS(0.001)NAS(0.027)CT(0.486)T(0.486)NCLAPLAK	3	0.93807	0
TRINITY_DN90531_c0_g1_m.23958	40	S	glyceraldehyde-3-phosphate dehydrogenase [Medicago truncatula]	0.705851	3.3864e-19	86.539	VIS(0.047)NAS(0.706)CT(0.237)T(0.01)NCLAPLAK	3	-0.86813	1
TRINITY_DN90531_c0_g1_m.23958	43	T	glyceraldehyde-3-phosphate dehydrogenase [Medicago truncatula]	0.486149	2.13076e-07	66.76	VIS(0.001)NAS(0.027)CT(0.486)T(0.486)NCLAPLAK	3	0.93807	0
TRINITY_DN90539_c0_g1_m.23963	84	T	S-formylglutathione hydrolase-like isoform X2 [Asparagus officinalis]	0.501258	1.14174e-09	69.03	AASAEMIALVAPDT(0.501)S(0.499)PR	3	-0.63713	2
TRINITY_DN90539_c0_g1_m.23963	85	S	S-formylglutathione hydrolase-like isoform X2 [Asparagus officinalis]	0.5	1.14174e-09	69.03	AASAEMIALVAPDT(0.5)S(0.5)PR	3	-1.3514	1
TRINITY_DN90546_c1_g1_m.23968	256	S	PREDICTED: ribosome-recycling factor, chloroplastic [Nelumbo nucifera]	0.718122	0.0117317	55.196	LGIPQLT(0.282)S(0.718)ER	2	0.002949	1
TRINITY_DN90548_c0_g1_m.23969	24	T	PREDICTED: CASP-like protein 4A2 [Phoenix dactylifera]	0.949884	1.10755e-26	107.72	SALQNS(0.011)DDLT(0.95)PS(0.03)S(0.009)K	3	0.62974	3
TRINITY_DN90548_c0_g1_m.23969	26	S	PREDICTED: CASP-like protein 4A2 [Phoenix dactylifera]	0.795205	1.68757e-07	74.789	SALQNSDDLT(0.037)PS(0.795)S(0.168)K	3	0.41422	1
TRINITY_DN90548_c0_g1_m.23969	20	S	PREDICTED: CASP-like protein 4A2 [Phoenix dactylifera]	0.998282	3.02823e-26	104.88	S(0.002)ALQNS(0.998)DDLTPSSK	2	-0.10215	2
TRINITY_DN90566_c0_g1_m.23980	65	S	transmembrane protein [Arabidopsis thaliana]	0.61163	0.00264368	49.188	S(0.205)LS(0.612)LS(0.146)T(0.037)PS(0.001)SNHK	3	2.695	1
TRINITY_DN90604_c0_g1_m.23996	321	T	C2 domain-containing family protein [Populus trichocarpa]	0.350685	1.39417e-67	113.15	TSEVADS(0.004)DT(0.351)S(0.351)S(0.295)PDAAEKPYSFPLIK	3	0.57907	0
TRINITY_DN90604_c0_g1_m.23996	323	S	C2 domain-containing family protein [Populus trichocarpa]	0.905415	7.89084e-30	79.407	TSEVADS(0.005)DT(0.02)S(0.069)S(0.905)PDAAEKPYSFPLIK	4	0.91882	1
TRINITY_DN90604_c0_g1_m.23996	322	S	C2 domain-containing family protein [Populus trichocarpa]	0.533165	1.39417e-67	113.15	TSEVADSDT(0.006)S(0.533)S(0.46)PDAAEKPYSFPLIK	4	0.72085	1
TRINITY_DN90642_c0_g1_m.24036	204	S	PREDICTED: transaldolase-like [Phoenix dactylifera]	0.999872	0.00822951	48.568	VVS(1)RPNVYIK	3	1.953	1
TRINITY_DN90642_c0_g1_m.24036	118	T	PREDICTED: transaldolase-like [Phoenix dactylifera]	0.924898	0.0123273	46.68	GVT(0.021)S(0.054)NPT(0.925)IFQK	2	-3.8405	1
TRINITY_DN90642_c0_g1_m.24036	337	S	PREDICTED: transaldolase-like [Phoenix dactylifera]	0.9585	0.000989563	89.266	LLWAS(0.959)T(0.039)S(0.002)VK	2	0.71685	5
TRINITY_DN90683_c1_g1_m.24075	191	T	PREDICTED: vesicle-associated protein 1-2-like isoform X1 [Gossypium arboreum]	0.473247	5.60806e-14	106.14	S(0.473)T(0.473)S(0.054)IQHSLTEEK	3	0.89306	0
TRINITY_DN90683_c1_g1_m.24075	190	S	PREDICTED: vesicle-associated protein 1-2-like isoform X1 [Gossypium arboreum]	0.473247	5.60806e-14	106.14	S(0.473)T(0.473)S(0.054)IQHSLTEEK	3	0.89306	0
TRINITY_DN90683_c1_g1_m.24075	144	S	PREDICTED: vesicle-associated protein 1-2-like isoform X1 [Gossypium arboreum]	0.959043	0	224.56	VVYVSPPQPPSPVHEGS(0.001)EEGS(0.04)S(0.959)PR	3	-0.46152	107
TRINITY_DN90683_c1_g1_m.24075	139	S	PREDICTED: vesicle-associated protein 1-2-like isoform X1 [Gossypium arboreum]	0.974618	1.47455e-48	94.352	VVYVSPPQPPS(0.009)PVHEGS(0.975)EEGS(0.074)S(0.943)PR	3	-0.26659	2
TRINITY_DN90683_c1_g1_m.24075	192	S	PREDICTED: vesicle-associated protein 1-2-like isoform X1 [Gossypium arboreum]	0.99645	1.7927e-217	203.52	S(0.001)T(0.003)S(0.996)IQHSLTEEK	2	-0.050771	5
TRINITY_DN90683_c1_g1_m.24075	133	S	PREDICTED: vesicle-associated protein 1-2-like isoform X1 [Gossypium arboreum]	0.999982	3.84563e-157	163.29	VVYVSPPQPPS(1)PVHEGS(0.003)EEGS(0.218)S(0.779)PR	3	0.10568	39
TRINITY_DN90683_c1_g1_m.24075	143	S	PREDICTED: vesicle-associated protein 1-2-like isoform X1 [Gossypium arboreum]	0.517291	3.09978e-53	98.84	VVYVS(0.001)PPQPPS(0.371)PVHEGS(0.593)EEGS(0.517)S(0.517)PR	3	-1.2047	1
TRINITY_DN90685_c0_g1_m.24077	112	S	PREDICTED: 17.9 kDa class I heat shock protein-like [Setaria italica]	1	0.0140214	45.158	S(1)FRLPENAK	3	0.028932	1
TRINITY_DN90687_c1_g2_m.24080	129	S	PREDICTED: alpha-humulene synthase-like [Phoenix dactylifera]	1	0.0174159	62.463	LLVEPVS(1)I	2	-0.90349	2
TRINITY_DN90687_c1_g2_m.24080	20	S	PREDICTED: alpha-humulene synthase-like [Phoenix dactylifera]	0.999907	0.000208456	79.089	FTHQAS(1)LICR	3	-0.69583	3
TRINITY_DN90705_c0_g1_m.24093	120	S	PREDICTED: HVA22-like protein e [Citrus sinensis]	0.995951	4.233e-11	113.69	EVTKPS(0.003)S(0.996)PS(0.001)K	4	-0.015051	6
TRINITY_DN90714_c0_g2_m.24102	427	S	PREDICTED: protein LAZ1-like isoform X1 [Phoenix dactylifera]	0.374481	1.00762e-08	78.78	IKDDSVIGS(0.374)S(0.374)S(0.25)PS(0.001)RR	3	1.3985	0
TRINITY_DN90714_c0_g2_m.24102	428	S	PREDICTED: protein LAZ1-like isoform X1 [Phoenix dactylifera]	0.374481	1.00762e-08	78.78	IKDDSVIGS(0.374)S(0.374)S(0.25)PS(0.001)RR	3	1.3985	0
TRINITY_DN90721_c0_g1_m.24107	71	S	PREDICTED: proteasome subunit beta type-6 [Musa acuminata subsp. malaccensis]	0.981536	3.73344e-29	110.34	S(0.982)GS(0.018)AADSQIVSDYVR	2	2.3232	2
TRINITY_DN90729_c0_g1_m.24115	23	S	PREDICTED: probable cinnamyl alcohol dehydrogenase 1 [Arachis duranensis]	0.999805	0.00339714	72.705	DTSGVLS(1)PYK	2	2.1021	7
TRINITY_DN90739_c0_g1_m.24121	341	S	PREDICTED: nudix hydrolase 19, chloroplastic [Phoenix dactylifera]	0.996768	0.00451324	60.345	GQS(0.003)LS(0.997)ADFK	3	0.81586	3
TRINITY_DN90788_c0_g1_m.24154	158	T	PREDICTED: trihelix transcription factor GT-3b-like [Glycine max]	0.999002	0.0017785	76.073	LLLES(0.001)EAGT(0.999)PR	2	0.70379	1
TRINITY_DN90797_c0_g1_m.24168	114	S	plastidic glucose transporter 4 [Asparagus officinalis]	1	3.27066e-13	84.249	ASAAGDLEDNPS(1)IKLK	4	0.43307	2
TRINITY_DN90808_c0_g1_m.24182	271	S	E3 ubiquitin-protein ligase ATL6-like [Ananas comosus]	0.922058	2.12517e-52	118.54	S(0.017)HS(0.922)T(0.06)GHSITQQGEGLDR	2	0.856	2
TRINITY_DN90808_c0_g1_m.24182	269	S	E3 ubiquitin-protein ligase ATL6-like [Ananas comosus]	0.489327	2.12517e-52	118.54	S(0.489)HS(0.41)T(0.1)GHS(0.001)ITQQGEGLDR	3	-3.0471	0
TRINITY_DN90808_c0_g1_m.24182	272	T	E3 ubiquitin-protein ligase ATL6-like [Ananas comosus]	0.347205	0.000838281	41.615	S(0.309)HS(0.309)T(0.347)GHS(0.034)ITQQGEGLDR	3	-0.80311	0
TRINITY_DN90837_c0_g1_m.24207	84	S	PREDICTED: 60S ribosomal protein L24 [Brachypodium distachyon]	0.999478	9.57518e-15	107.93	S(0.999)IVGAS(0.001)LEVIQK	3	0.074931	1
TRINITY_DN90837_c0_g1_m.24207	28	S	PREDICTED: 60S ribosomal protein L24 [Brachypodium distachyon]	1	3.14895e-08	89.358	GDS(1)QVFLFSNSK	3	-0.20902	1
TRINITY_DN90848_c0_g1_m.24218	84	S	PREDICTED: macro domain-containing protein VPA0103-like [Phoenix dactylifera]	0.922712	0.0100443	40.941	AGIS(0.018)S(0.059)S(0.923)PGKWER	3	-1.2838	1
TRINITY_DN90881_c0_g1_m.24246	88	S	PREDICTED: mitochondrial import inner membrane translocase subunit tim16-like [Phoenix dactylifera]	0.57295	0.00404583	56.258	IGS(0.573)FY(0.427)LQSK	3	-0.50368	3
TRINITY_DN90948_c0_g1_m.24302	35	S	TOM1-like protein 2 [Asparagus officinalis]	0.978094	0.000185376	61.167	MTASMS(0.005)S(0.017)MS(0.978)FK	3	0.18249	1
TRINITY_DN90948_c0_g1_m.24302	349	T	TOM1-like protein 2 [Asparagus officinalis]	0.565031	8.97191e-90	127.53	T(0.565)KGS(0.435)HVDDDMMDDLDEMIFGK	3	-0.013242	10
TRINITY_DN90948_c0_g1_m.24302	352	S	TOM1-like protein 2 [Asparagus officinalis]	0.5	8.97191e-90	127.53	T(0.5)KGS(0.5)HVDDDMMDDLDEMIFGK	4	-0.55879	9
TRINITY_DN90948_c0_g1_m.24302	195	T	TOM1-like protein 2 [Asparagus officinalis]	1	8.23796e-58	125.31	FPGRDDESLAPIFT(1)PPR	3	-0.42336	15
TRINITY_DN90960_c0_g1_m.24318	395	S	PREDICTED: phosphoglucan, water dikinase, chloroplastic isoform X1 [Elaeis guineensis]	0.986147	0.00272101	64.374	S(0.001)EFT(0.01)AS(0.986)VPLT(0.004)R	3	-0.67816	2
TRINITY_DN90997_c0_g1_m.24339	227	S	PREDICTED: diacylglycerol kinase 5-like isoform X2 [Phoenix dactylifera]	0.994763	2.65384e-223	165.96	SIHDPSTPPSASGHHEDDEVSAEES(0.995)DDES(0.005)GEER	4	0.26706	2
TRINITY_DN91042_c0_g1_m.24371	16	S	PREDICTED: late embryogenesis abundant protein D-34-like [Nelumbo nucifera]	0.99968	0.00284547	45.992	RRS(1)DHLDESIK	4	-0.17547	1
TRINITY_DN91101_c0_g1_m.24424	165	S	PREDICTED: plant intracellular Ras-group-related LRR protein 5-like [Elaeis guineensis]	0.960439	1.05647e-47	120.71	DS(0.039)S(0.96)LKS(0.001)EIPSGK	3	-0.81392	11
TRINITY_DN91101_c0_g1_m.24424	164	S	PREDICTED: plant intracellular Ras-group-related LRR protein 5-like [Elaeis guineensis]	0.55297	6.63976e-24	100.02	DS(0.553)S(0.446)LKS(0.001)EIPSGKDTEK	5	0.28134	1
TRINITY_DN91113_c0_g1_m.24432	81	S	plant/F18B13-26 protein [Medicago truncatula]	0.999743	0.00104879	71.558	VSPALDPPS(1)PK	3	0.68225	7
TRINITY_DN91113_c0_g1_m.24432	74	S	plant/F18B13-26 protein [Medicago truncatula]	0.499974	0.0018861	49.425	T(0.5)GRVS(0.5)PALDPPSPK	3	0.043518	2
TRINITY_DN91113_c0_g1_m.24432	70	T	plant/F18B13-26 protein [Medicago truncatula]	0.499974	0.0018861	49.425	T(0.5)GRVS(0.5)PALDPPSPK	3	0.043518	2
TRINITY_DN91113_c0_g1_m.24432	62	S	plant/F18B13-26 protein [Medicago truncatula]	0.951112	0.000992162	61.423	NLS(0.951)T(0.049)GGRPYR	3	0.28645	4
TRINITY_DN91134_c0_g2_m.24448	270	S	PREDICTED: polypyrimidine tract-binding protein homolog 2 [Vitis vinifera]	1	0.000815792	67.252	VPLILEGS(1)RR	3	-0.067357	4
TRINITY_DN91143_c0_g1_m.24453	13	S	PREDICTED: LOW QUALITY PROTEIN: 3-isopropylmalate dehydratase small subunit 3-like [Elaeis guineensis]	0.461711	0.0163304	41.399	T(0.068)VY(0.008)S(0.462)S(0.462)HLPK	3	1.6036	0
TRINITY_DN91143_c0_g1_m.24453	12	S	PREDICTED: LOW QUALITY PROTEIN: 3-isopropylmalate dehydratase small subunit 3-like [Elaeis guineensis]	0.461711	0.0163304	41.399	T(0.068)VY(0.008)S(0.462)S(0.462)HLPK	3	1.6036	0
TRINITY_DN91148_c1_g1_m.24458	81	S	PREDICTED: calcium-dependent protein kinase 18 isoform X2 [Elaeis guineensis]	0.999996	0.00101928	70.438	KVS(1)GIVPYGK	3	-0.4194	2
TRINITY_DN91176_c0_g1_m.24480	72	S	PREDICTED: kanadaptin [Elaeis guineensis]	0.965436	2.62999e-47	135.09	LPSDTSQET(0.035)ENKS(0.965)PK	4	0.26868	2
TRINITY_DN91187_c0_g1_m.24489	147	S	PREDICTED: Golgi SNAP receptor complex member 1-2 [Elaeis guineensis]	0.987154	2.67377e-08	86.497	GS(0.001)GS(0.006)MS(0.987)PT(0.005)MHLLR	3	-0.028038	2
TRINITY_DN91187_c0_g1_m.24489	145	S	PREDICTED: Golgi SNAP receptor complex member 1-2 [Elaeis guineensis]	0.477565	0.00319753	51.03	GS(0.117)GS(0.478)MS(0.404)PT(0.001)MHLLR	3	1.4598	0
TRINITY_DN91232_c0_g2_m.24524	76	S	PREDICTED: glycine cleavage system H protein 3, mitochondrial-like [Phoenix dactylifera]	0.74714	7.58059e-83	133.46	VRPNS(0.747)LS(0.253)ELEGLMDSGEYTK	4	0.078223	5
TRINITY_DN91264_c0_g1_m.24566	39	T	PREDICTED: glutamine synthetase nodule isozyme [Phoenix dactylifera]	0.999488	0.00698437	40.432	ART(0.999)LPGPVSDPSK	3	1.135	1
TRINITY_DN91319_c0_g1_m.24625	105	S	PREDICTED: CDPK-related kinase 3-like isoform X1 [Elaeis guineensis]	1	6.22321e-12	59.263	LGQPKPIES(1)PIPEDGGGGEDR	3	-0.96378	1
TRINITY_DN91319_c1_g2_m.24627	365	S	PREDICTED: CDPK-related kinase 3-like isoform X1 [Elaeis guineensis]	0.9998	7.04169e-07	97.431	TES(1)GIFR	2	-0.2319	24
TRINITY_DN91319_c1_g2_m.24627	363	T	PREDICTED: CDPK-related kinase 3-like isoform X1 [Elaeis guineensis]	0.572378	0.0231562	60.91	T(0.572)ES(0.428)GIFR	2	0.25428	2
TRINITY_DN91319_c1_g2_m.24627	101	S	PREDICTED: CDPK-related kinase 3-like isoform X1 [Elaeis guineensis]	1	0.00082156	71.614	RPFPPPS(1)PAK	3	-0.47796	13
TRINITY_DN91332_c0_g1_m.24644	673	S	PREDICTED: LOW QUALITY PROTEIN: protein PAF1 homolog [Elaeis guineensis]	0.999559	0.00192137	50.077	SFREDDS(1)DDRPER	3	-0.32214	1
TRINITY_DN91334_c2_g3_m.24647	200	S	copper chaperone for superoxide dismutase, chloroplastic [Asparagus officinalis]	0.999745	0.000272951	64.244	IEASFSGLS(1)PGK	3	1.7631	1
TRINITY_DN91334_c2_g3_m.24647	195	S	copper chaperone for superoxide dismutase, chloroplastic [Asparagus officinalis]	0.962953	6.83081e-05	69.345	IEAS(0.963)FS(0.037)GLSPGK	3	-1.1791	1
TRINITY_DN91364_c1_g1_m.24671	197	S	glyceraldehyde-3-phosphate dehydrogenase 2, cytosolic [Ananas comosus]	0.784743	7.0577e-15	123.1	TVDGPS(0.215)S(0.785)KDWR	2	-0.19643	4
TRINITY_DN91364_c1_g1_m.24671	207	S	glyceraldehyde-3-phosphate dehydrogenase 2, cytosolic [Ananas comosus]	0.999996	8.40349e-61	146.13	AAS(1)FNIIPSSTGAAK	2	0.26466	37
TRINITY_DN91364_c1_g1_m.24671	213	S	glyceraldehyde-3-phosphate dehydrogenase 2, cytosolic [Ananas comosus]	0.92994	0	223.54	AAS(0.004)FNIIPS(0.93)S(0.033)T(0.033)GAAK	2	-1.2364	18
TRINITY_DN91364_c1_g1_m.24671	258	S	glyceraldehyde-3-phosphate dehydrogenase 2, cytosolic [Ananas comosus]	0.999722	0.00263776	90.827	AAS(1)YEDIK	2	0.20607	8
TRINITY_DN91364_c1_g1_m.24671	158	T	glyceraldehyde-3-phosphate dehydrogenase 2, cytosolic [Ananas comosus]	0.463317	7.52414e-31	77.037	ADIDIVS(0.002)NAS(0.071)CT(0.463)T(0.463)NCLAPLAK	3	-1.4327	0
TRINITY_DN91364_c1_g1_m.24671	215	T	glyceraldehyde-3-phosphate dehydrogenase 2, cytosolic [Ananas comosus]	0.49162	4.78304e-10	84.653	AASFNIIPS(0.017)S(0.492)T(0.492)GAAK	4	-0.90889	0
TRINITY_DN91364_c1_g1_m.24671	214	S	glyceraldehyde-3-phosphate dehydrogenase 2, cytosolic [Ananas comosus]	0.779633	7.69612e-15	91.401	AASFNIIPS(0.034)S(0.78)T(0.187)GAAK	4	-0.81681	11
TRINITY_DN91364_c1_g1_m.24671	196	S	glyceraldehyde-3-phosphate dehydrogenase 2, cytosolic [Ananas comosus]	0.499374	0.000834863	67.234	T(0.001)VDGPS(0.499)S(0.499)KDWR	3	-0.07532	0
TRINITY_DN91364_c1_g1_m.24671	157	T	glyceraldehyde-3-phosphate dehydrogenase 2, cytosolic [Ananas comosus]	0.463317	7.52414e-31	77.037	ADIDIVS(0.002)NAS(0.071)CT(0.463)T(0.463)NCLAPLAK	3	-1.4327	0
TRINITY_DN91369_c0_g2_m.24676	377	S	PREDICTED: LOW QUALITY PROTEIN: ABC transporter G family member 6-like [Elaeis guineensis]	0.998445	0.0144576	42.976	HLS(0.998)NHGT(0.002)PK	3	1.3551	1
TRINITY_DN91416_c0_g1_m.24710	37	S	protein MIZU-KUSSEI 1-like [Asparagus officinalis]	0.865592	0.00996192	42.118	FPS(0.866)S(0.087)S(0.031)S(0.015)DGS(0.002)PLQLGR	2	-0.34084	1
TRINITY_DN91417_c0_g1_m.24712	227	S	PREDICTED: F-box protein At5g39450 [Elaeis guineensis]	0.996352	7.11384e-32	108.66	S(0.996)FHAS(0.004)ENQSAK	3	-0.40029	1
TRINITY_DN91480_c0_g1_m.24763	716	S	PREDICTED: peroxisomal fatty acid beta-oxidation multifunctional protein [Musa acuminata subsp. malaccensis]	0.685282	2.58817e-08	74.966	GLPLSFAGS(0.147)S(0.685)S(0.127)S(0.041)K	3	-0.44351	1
TRINITY_DN91480_c0_g1_m.24763	717	S	PREDICTED: peroxisomal fatty acid beta-oxidation multifunctional protein [Musa acuminata subsp. malaccensis]	0.808465	2.56154e-19	105.63	GLPLSFAGSS(0.057)S(0.808)S(0.134)K	3	0.58282	1
TRINITY_DN91483_c0_g1_m.24765	4	T	CASP-like protein 1D1 [Ananas comosus]	0.966596	2.45983e-26	105.63	AS(0.033)T(0.967)PEVALNSAGGK	2	0.31498	3
TRINITY_DN91483_c0_g1_m.24765	3	S	CASP-like protein 1D1 [Ananas comosus]	0.499929	0.00828757	44.998	AS(0.5)T(0.5)PEVALNSAGGK	3	-0.59463	1
TRINITY_DN91517_c0_g1_m.24799	183	S	fiber protein Fb34 precursor [Zea mays]	0.853634	0.000676093	65.895	VS(0.073)S(0.854)S(0.073)IGITGYK	2	0.21943	2
TRINITY_DN91522_c0_g1_m.24809	196	S	PREDICTED: transcription factor GTE7 [Elaeis guineensis]	1	0.000291118	73.885	AHLS(1)PLPNK	2	-1.0728	3
TRINITY_DN91523_c0_g1_m.24810	227	S	FAM133-like protein [Arabidopsis thaliana]	0.5	0.000227024	62.861	RPS(0.5)S(0.5)DDLVPGGK	3	-3.4736	2
TRINITY_DN91523_c0_g1_m.24810	226	S	FAM133-like protein [Arabidopsis thaliana]	0.5	0.000227024	62.861	RPS(0.5)S(0.5)DDLVPGGK	3	-3.4736	2
TRINITY_DN91532_c0_g1_m.24816	229	S	PREDICTED: cell division cycle 5-like protein isoform X1 [Dendrobium catenatum]	1	0.00398876	76.357	LPPVVS(1)PNEL	2	0.097216	2
TRINITY_DN91532_c0_g1_m.24816	114	T	PREDICTED: cell division cycle 5-like protein isoform X1 [Dendrobium catenatum]	0.759631	5.05475e-29	60.762	QLT(0.76)PPS(0.24)DEAPAEFEEPVEIPASNK	3	-2.9423	1
TRINITY_DN91564_c1_g2_m.24840	232	S	PREDICTED: WPP domain-interacting protein 2-like [Phoenix dactylifera]	1	0.0137143	52.725	MRHEALAS(1)GK	2	0.0053994	1
TRINITY_DN91581_c0_g1_m.24865	38	S	transmembrane protein, putative [Medicago truncatula]	0.795925	3.36252e-34	97.352	SPMISIPFADT(0.002)DAPS(0.796)PT(0.202)AR	3	-0.42535	3
TRINITY_DN91616_c0_g1_m.24890	130	S	PREDICTED: 30S ribosomal protein S31, chloroplastic [Vigna radiata var. radiata]	1	0.000116922	78.548	IPVPPS(1)PPRKDR	4	0.80165	18
TRINITY_DN91631_c0_g1_m.24899	359	T	PREDICTED: stromal 70 kDa heat shock-related protein, chloroplastic-like [Musa acuminata subsp. malaccensis]	0.864661	0.00335386	72.434	HIET(0.135)T(0.865)LTR	2	-2.6499	2
TRINITY_DN91631_c0_g1_m.24899	358	T	PREDICTED: stromal 70 kDa heat shock-related protein, chloroplastic-like [Musa acuminata subsp. malaccensis]	0.49503	0.0295344	42.21	HIET(0.495)T(0.495)LT(0.01)R	3	0.20779	0
TRINITY_DN91668_c0_g1_m.24931	401	S	hepatoma-derived growth factor-related protein 2-like [Cajanus cajan]	0.999879	0.0318548	47.915	IGS(1)FEPGASR	2	0.95122	1
TRINITY_DN91668_c0_g1_m.24931	47	S	hepatoma-derived growth factor-related protein 2-like [Cajanus cajan]	0.999057	1.22513e-05	90.412	S(0.001)EIS(0.999)DKLTTK	2	-1.1375	1
TRINITY_DN91673_c0_g2_m.24940	200	S	PREDICTED: serine/threonine-protein kinase SAPK3-like [Phoenix dactylifera]	0.999999	0.000175524	91.961	SALLHS(1)QPK	3	-0.4757	7
TRINITY_DN91673_c0_g2_m.24940	204	S	PREDICTED: serine/threonine-protein kinase SAPK3-like [Phoenix dactylifera]	0.974545	4.99121e-91	156.15	S(0.975)T(0.025)VGTPAYIAPEVLSR	2	0.88631	3
TRINITY_DN91683_c0_g1_m.24948	749	T	PREDICTED: pyrophosphate-energized membrane proton pump 3-like isoform X1 [Gossypium raimondii]	1	0.0231849	44.425	FIET(1)GALGGK	2	2.5105	1
TRINITY_DN91685_c0_g2_m.24950	141	S	protein MRG1 isoform X1 [Ananas comosus]	0.5	0.00221991	45.618	S(0.5)S(0.5)NDAKVDKEDLR	3	-1.381	1
TRINITY_DN91685_c0_g2_m.24950	140	S	protein MRG1 isoform X1 [Ananas comosus]	0.5	0.00221991	45.618	S(0.5)S(0.5)NDAKVDKEDLR	3	-1.381	1
TRINITY_DN91707_c0_g1_m.24972	121	S	PREDICTED: syntaxin-52-like [Phoenix dactylifera]	1	0.00355396	64.73	EELLGQS(1)K	3	-0.93273	1
TRINITY_DN91722_c0_g1_m.24977	141	S	PREDICTED: ferredoxin-1, chloroplastic-like [Beta vulgaris subsp. vulgaris]	1	0.00560242	80.755	THMEEELS(1)	2	-1.4187	7
TRINITY_DN91772_c0_g1_m.25007	264	T	PREDICTED: zinc finger CCCH domain-containing protein 45-like isoform X2 [Phoenix dactylifera]	0.499957	0.00127672	62.035	T(0.5)AS(0.5)PLPPGQSR	2	-0.88731	3
TRINITY_DN91772_c0_g1_m.25007	266	S	PREDICTED: zinc finger CCCH domain-containing protein 45-like isoform X2 [Phoenix dactylifera]	0.499957	0.00127672	62.035	T(0.5)AS(0.5)PLPPGQSR	2	-0.88731	3
TRINITY_DN91814_c0_g1_m.25052	199	S	histone-lysine N-methyltransferase 2D-like [Aegilops tauschii subsp. tauschii]	1	0.0321631	72.434	NLNS(1)FAK	2	1.2628	1
TRINITY_DN91821_c0_g1_m.25058	59	S	PREDICTED: GEM-like protein 1 [Elaeis guineensis]	0.992733	0.00554534	74.987	S(0.006)VS(0.993)WS(0.001)SDLVK	2	1.545	1
TRINITY_DN91821_c0_g1_m.25058	51	T	PREDICTED: GEM-like protein 1 [Elaeis guineensis]	0.615462	1.34064e-29	94.18	IDPTDVQPPPPPPT(0.615)S(0.147)S(0.147)S(0.091)PK	3	-0.6796	4
TRINITY_DN91821_c0_g1_m.25058	54	S	PREDICTED: GEM-like protein 1 [Elaeis guineensis]	0.711411	7.01229e-27	88.182	IDPTDVQPPPPPPT(0.003)S(0.007)S(0.278)S(0.711)PK	4	-0.52215	2
TRINITY_DN91833_c0_g1_m.25063	254	S	PREDICTED: stomatin-like protein 2, mitochondrial [Musa acuminata subsp. malaccensis]	1	0.000703839	62.466	DIS(1)PPPGVK	3	-0.56672	5
TRINITY_DN91844_c2_g1_m.25074	61	S	PREDICTED: RNA-binding protein FUS-like isoform X2 [Phoenix dactylifera]	0.990476	2.39925e-08	92.939	LS(0.005)S(0.005)DKDS(0.99)PKLR	3	-0.074802	4
TRINITY_DN91884_c0_g1_m.25111	9	S	PREDICTED: DEAD-box ATP-dependent RNA helicase 7-like [Phoenix dactylifera]	0.999698	5.38391e-38	123.4	PALFLADS(1)PTEEVK	3	-0.15647	2
TRINITY_DN91889_c1_g1_m.25120	22	S	PREDICTED: phosphatidylinositol 4-phosphate 5-kinase 9 [Elaeis guineensis]	0.984814	8.32332e-13	93.495	RDS(0.985)QS(0.015)FDASCFYK	3	0.083908	2
TRINITY_DN91889_c1_g1_m.25120	278	S	PREDICTED: phosphatidylinositol 4-phosphate 5-kinase 9 [Elaeis guineensis]	0.856293	2.47881e-07	85.554	HS(0.019)S(0.125)S(0.856)IDIGIIK	3	1.8954	1
TRINITY_DN91966_c0_g1_m.25199	107	S	PREDICTED: elongation factor P [Phoenix dactylifera]	0.899503	2.87419e-08	89.506	AGS(0.9)T(0.1)LQEANVVK	2	1.1711	2
TRINITY_DN91969_c0_g1_m.25200	99	S	heterogeneous nuclear ribonucleoprotein 1-like [Asparagus officinalis]	0.999977	3.3815e-36	132.4	NIGSLPGS(1)PGPGR	2	0.50812	4
TRINITY_DN91969_c0_g1_m.25200	187	S	heterogeneous nuclear ribonucleoprotein 1-like [Asparagus officinalis]	1	0.000230092	62.055	AVPKELS(1)PGPNVR	3	0.6081	1
TRINITY_DN91975_c0_g1_m.25203	278	S	PREDICTED: probable aquaporin PIP2-6 [Musa acuminata subsp. malaccensis]	0.994691	9.42413e-09	103.14	ALGS(0.005)FRS(0.995)NPT(0.001)N	2	-0.085978	9
TRINITY_DN91975_c0_g1_m.25203	275	S	PREDICTED: probable aquaporin PIP2-6 [Musa acuminata subsp. malaccensis]	0.999676	0.00546724	71.286	ALGS(1)FRS(0.993)NPT(0.007)N	2	0.31755	3
TRINITY_DN91986_c0_g1_m.25205	137	S	PREDICTED: protein FLX-like 3 [Phoenix dactylifera]	0.999998	0.000478524	63.614	KEFS(1)GEVQNMSK	3	0.66105	2
TRINITY_DN91999_c0_g1_m.25217	46	S	PREDICTED: calcium-transporting ATPase 1, plasma membrane-type-like isoform X3 [Elaeis guineensis]	1	0.00674445	86.911	FTANLS(1)KR	2	-0.75437	6
TRINITY_DN92007_c0_g1_m.25222	176	S	PREDICTED: V-type proton ATPase subunit a3 [Elaeis guineensis]	0.993779	1.33214e-103	138.41	QVGDAS(0.006)LDS(0.994)PLLLEQEMQTDPSK	3	-2.3877	3
TRINITY_DN92033_c0_g1_m.25241	291	S	PREDICTED: far upstream element-binding protein 1 [Elaeis guineensis]	0.998232	6.64139e-160	179.66	NVIAEADAGGS(0.998)PS(0.002)LVAR	3	0.1221	34
TRINITY_DN92099_c0_g1_m.25317	62	T	PREDICTED: proteasome subunit alpha type-4 [Elaeis guineensis]	0.603479	0.00590185	52.071	LLQTS(0.002)KS(0.394)T(0.603)EK	4	-0.23257	1
TRINITY_DN92120_c0_g1_m.25332	81	S	PREDICTED: 2,3-bisphosphoglycerate-independent phosphoglycerate mutase [Elaeis guineensis]	1	0	229.65	AHGTAVGLPTEDDMGNS(1)EVGHNALGAGR	4	-0.93136	69
TRINITY_DN92120_c0_g1_m.25332	107	S	PREDICTED: 2,3-bisphosphoglycerate-independent phosphoglycerate mutase [Elaeis guineensis]	1	0.00296286	63.185	LVDLALAS(1)GK	3	-0.2194	2
TRINITY_DN92131_c0_g2_m.25344	22	S	PREDICTED: fatty acid desaturase DES2 [Brachypodium distachyon]	0.999883	1.97543e-05	66.152	RKS(1)GGEDISDPFLR	3	0.59131	2
TRINITY_DN92151_c0_g1_m.25371	213	S	PREDICTED: ubiquitin carboxyl-terminal hydrolase MINDY-2 [Musa acuminata subsp. malaccensis]	1	3.15954e-169	185.85	GIS(1)FDYCHESLPVDQR	3	-0.71135	6
TRINITY_DN92204_c0_g2_m.25413	81	T	PREDICTED: ras-related protein RABE1c-like isoform X2 [Phoenix dactylifera]	0.90588	0.00661752	66.758	T(0.024)IT(0.906)T(0.07)AYYR	2	0.42523	1
TRINITY_DN92219_c0_g1_m.25433	65	S	PREDICTED: probable alkaline/neutral invertase D [Elaeis guineensis]	1	1.88779e-227	202.94	AIDGFESLYS(1)PGGIR	2	-0.30819	7
TRINITY_DN92219_c0_g1_m.25433	79	S	PREDICTED: probable alkaline/neutral invertase D [Elaeis guineensis]	0.999795	0.00265993	63.754	SGLNTPAWS(1)AR	2	-0.15611	1
TRINITY_DN92233_c0_g1_m.25449	473	T	catalase isozyme 2 [Elaeis guineensis]	0.999548	0.00130824	73.927	VPIPSRPLT(1)GK	3	-0.10438	3
TRINITY_DN92242_c1_g1_m.25455	81	T	PREDICTED: transketolase, chloroplastic [Phoenix dactylifera]	0.964777	0.00415956	52.821	T(0.035)GT(0.965)VALIEK	2	1.3168	2
TRINITY_DN92242_c1_g1_m.25455	472	S	PREDICTED: transketolase, chloroplastic [Phoenix dactylifera]	0.901641	0.0326999	58.981	S(0.902)Y(0.098)GDFQK	3	2.311	1
TRINITY_DN92242_c1_g1_m.25455	342	S	PREDICTED: transketolase, chloroplastic [Phoenix dactylifera]	0.499943	1.40137e-07	76.378	ANS(0.5)YS(0.5)VHGSALGAK	3	-1.1965	1
TRINITY_DN92242_c1_g1_m.25455	433	S	PREDICTED: transketolase, chloroplastic [Phoenix dactylifera]	0.793386	0.000751536	47.68	ALPS(0.015)YT(0.012)PKS(0.169)S(0.793)ADAT(0.01)R	3	-0.54533	1
TRINITY_DN92242_c1_g1_m.25455	340	S	PREDICTED: transketolase, chloroplastic [Phoenix dactylifera]	0.499943	1.40137e-07	76.378	ANS(0.5)YS(0.5)VHGSALGAK	3	-1.1965	1
TRINITY_DN92242_c1_g1_m.25455	429	T	PREDICTED: transketolase, chloroplastic [Phoenix dactylifera]	0.998832	0.00459287	80.706	ALPS(0.001)YT(0.999)PK	2	1.0531	6
TRINITY_DN92242_c1_g1_m.25455	79	T	PREDICTED: transketolase, chloroplastic [Phoenix dactylifera]	0.5	0.00415956	51.286	T(0.5)GT(0.5)VALIEK	3	0.040746	1
TRINITY_DN92271_c0_g1_m.25477	219	T	PH-response transcription factor [Arabidopsis thaliana]	0.995864	8.7818e-08	86.497	GFDLPS(0.004)HGGT(0.996)PR	3	1.1684	2
TRINITY_DN92271_c0_g1_m.25477	245	S	PH-response transcription factor [Arabidopsis thaliana]	0.999899	0.00271013	69.721	LSRPIS(1)PR	3	-0.56699	3
TRINITY_DN92271_c0_g1_m.25477	227	S	PH-response transcription factor [Arabidopsis thaliana]	0.999535	0.000121897	59.418	LTPPGS(1)PPK	3	-1.2194	6
TRINITY_DN92271_c0_g1_m.25477	223	T	PH-response transcription factor [Arabidopsis thaliana]	0.510297	0.000121897	45.983	GFDLPS(0.004)HGGT(0.51)PRLT(0.51)PPGS(0.975)PPK	4	-2.4209	1
TRINITY_DN92280_c0_g1_m.25488	400	S	PREDICTED: probable serine/threonine-protein kinase NAK [Phoenix dactylifera]	0.99985	0.00141607	55.011	SGVGATAINQS(1)PK	3	-3.0149	1
TRINITY_DN92284_c0_g1_m.25490	19	S	PREDICTED: NADPH:quinone oxidoreductase-like isoform X1 [Gossypium raimondii]	0.979794	0.000952391	69.352	KAS(0.98)FNS(0.02)GLIR	3	-0.37799	1
TRINITY_DN92289_c0_g1_m.25498	33	S	PREDICTED: programmed cell death protein 4 [Vitis vinifera]	0.968746	1.10035e-52	129.46	S(0.969)PT(0.031)GLALLLPEHNNNK	3	-1.4065	2
TRINITY_DN92289_c0_g1_m.25498	30	S	PREDICTED: programmed cell death protein 4 [Vitis vinifera]	0.798255	3.71656e-45	133.95	IAAQNVEVLS(0.017)S(0.184)S(0.798)PR	2	0.54454	1
TRINITY_DN92289_c0_g1_m.25498	29	S	PREDICTED: programmed cell death protein 4 [Vitis vinifera]	0.548208	9.32021e-20	98.227	IAAQNVEVLS(0.256)S(0.548)S(0.196)PR	3	0.39659	2
TRINITY_DN92293_c0_g2_m.25503	172	S	PREDICTED: protein CURVATURE THYLAKOID 1B, chloroplastic [Elaeis guineensis]	0.993668	0.0101059	59.673	VKS(0.994)IY(0.001)GDVIGS(0.006)G	2	-0.19037	1
TRINITY_DN92295_c0_g2_m.25506	35	S	PREDICTED: reticulon-like protein B2 [Elaeis guineensis]	0.782971	2.11019e-79	153.25	S(0.001)S(0.001)S(0.005)S(0.03)S(0.177)S(0.783)DS(0.003)DNDKLEHR	2	-0.30872	2
TRINITY_DN92295_c0_g2_m.25506	33	S	PREDICTED: reticulon-like protein B2 [Elaeis guineensis]	0.276629	5.61521e-12	77.871	S(0.011)S(0.011)S(0.055)S(0.277)S(0.231)S(0.231)DS(0.185)DNDKLEHR	3	0.07731	0
TRINITY_DN92295_c0_g2_m.25506	34	S	PREDICTED: reticulon-like protein B2 [Elaeis guineensis]	0.483077	8.48623e-71	146.13	SS(0.001)S(0.007)S(0.075)S(0.483)S(0.375)DS(0.059)DNDKLEHR	3	-0.49359	0
TRINITY_DN92295_c0_g2_m.25506	37	S	PREDICTED: reticulon-like protein B2 [Elaeis guineensis]	0.828048	2.50901e-18	94.281	SSSSS(0.003)S(0.169)DS(0.828)DNDKLEHR	4	-0.049581	2
TRINITY_DN92295_c0_g2_m.25506	16	S	PREDICTED: reticulon-like protein B2 [Elaeis guineensis]	0.998186	0.000448921	71.176	S(0.998)FT(0.002)EKIEEK	3	-0.21451	1
TRINITY_DN92299_c0_g1_m.25511	59	S	PREDICTED: la-related protein 1C [Elaeis guineensis]	0.969379	4.87201e-136	137.35	S(0.007)PPES(0.022)HS(0.969)PPPS(0.001)ESPDHAIDGNAAAAASR	4	0.96135	12
TRINITY_DN92316_c0_g1_m.25536	193	S	PREDICTED: scarecrow-like protein 1 [Elaeis guineensis]	0.999864	0.00553931	57.175	SLMTPNS(1)PK	3	-1.2589	4
TRINITY_DN92372_c0_g1_m.25575	562	S	PREDICTED: KH domain-containing protein HEN4 isoform X1 [Elaeis guineensis]	0.936483	1.82374e-06	50.783	SAFAHSIHGS(0.032)GVS(0.936)PLGS(0.032)ER	3	0.80589	1
TRINITY_DN92372_c0_g1_m.25575	28	T	PREDICTED: KH domain-containing protein HEN4 isoform X1 [Elaeis guineensis]	0.616615	1.58958e-96	170.95	T(0.617)S(0.383)PSVSQPGQFK	2	-0.14985	2
TRINITY_DN92372_c0_g1_m.25575	31	S	PREDICTED: KH domain-containing protein HEN4 isoform X1 [Elaeis guineensis]	0.376542	0.000259442	56.139	T(0.303)S(0.303)PS(0.377)VS(0.017)QPGQFK	4	0.39158	0
TRINITY_DN92372_c0_g1_m.25575	29	S	PREDICTED: KH domain-containing protein HEN4 isoform X1 [Elaeis guineensis]	0.812231	7.13242e-30	135.86	T(0.168)S(0.812)PS(0.019)VSQPGQFK	2	-1.0999	5
TRINITY_DN92372_c0_g1_m.25575	454	S	PREDICTED: KH domain-containing protein HEN4 isoform X1 [Elaeis guineensis]	1	0.0193035	41.383	VLS(1)KDQIPK	3	-0.12304	1
TRINITY_DN92372_c0_g3_m.25578	124	S	PREDICTED: V-type proton ATPase subunit F-like [Prunus mume]	0.9985	1.02077e-05	78.902	YLFS(0.001)AES(0.998)VASDRR	3	0.11241	1
TRINITY_DN92372_c0_g3_m.25578	127	S	PREDICTED: V-type proton ATPase subunit F-like [Prunus mume]	1	2.60995e-74	155.56	YLFSAESVAS(1)DRR	3	-0.4731	2
TRINITY_DN92372_c0_g3_m.25578	121	S	PREDICTED: V-type proton ATPase subunit F-like [Prunus mume]	0.999907	4.09744e-18	99.069	YLFS(1)AESVASDRR	3	-1.4317	1
TRINITY_DN92393_c0_g1_m.25597	16	S	BTB/POZ and MATH domain-containing protein 4-like [Asparagus officinalis]	0.893901	3.33779e-12	116.71	DLS(0.001)IS(0.894)PT(0.104)SSR	2	0.67929	1
TRINITY_DN92402_c0_g1_m.25608	334	S	PREDICTED: WD-40 repeat-containing protein MSI4-like [Phoenix dactylifera]	0.982959	0.00372186	43.794	NLS(0.004)S(0.012)GGIGS(0.983)PVY(0.002)K	3	3.9424	1
TRINITY_DN92402_c0_g1_m.25608	468	T	PREDICTED: WD-40 repeat-containing protein MSI4-like [Phoenix dactylifera]	0.999998	1.73972e-07	98.943	SHILTCAPKT(1)	3	-0.77842	3
TRINITY_DN92402_c0_g1_m.25608	390	S	PREDICTED: WD-40 repeat-containing protein MSI4-like [Phoenix dactylifera]	0.357139	0.000290948	50.226	T(0.321)T(0.321)NS(0.357)PPGLFFQHAGHR	3	-0.092697	0
TRINITY_DN92402_c0_g1_m.25608	220	S	PREDICTED: WD-40 repeat-containing protein MSI4-like [Phoenix dactylifera]	0.727306	0.000510213	57.414	SLEAS(0.001)S(0.004)GS(0.268)S(0.727)GGK	3	1.0116	1
TRINITY_DN92415_c0_g1_m.25629	37	S	PREDICTED: 3-phosphoinositide-dependent protein kinase 2 [Elaeis guineensis]	0.945671	0.0044402	85.355	S(0.054)NS(0.946)ITFR	2	-0.22234	1
TRINITY_DN92445_c1_g3_m.25648	332	S	PREDICTED: AT-hook motif nuclear-localized protein 10 [Elaeis guineensis]	0.886222	1.77153e-143	161.91	LAPGGGIPGSGGVITGGS(0.102)S(0.886)PPS(0.012)R	3	0.2369	4
TRINITY_DN92445_c1_g3_m.25648	331	S	PREDICTED: AT-hook motif nuclear-localized protein 10 [Elaeis guineensis]	0.450421	2.41475e-05	41.366	LAPGGGIPGS(0.001)GGVIT(0.039)GGS(0.45)S(0.367)PPS(0.142)R	4	0.3738	0
TRINITY_DN92483_c0_g1_m.25698	551	S	protein IQ-DOMAIN 31-like [Asparagus officinalis]	0.499018	0.00169218	48.467	T(0.002)LLS(0.499)S(0.499)RDGHEK	4	0.58161	0
TRINITY_DN92483_c0_g1_m.25698	459	S	protein IQ-DOMAIN 31-like [Asparagus officinalis]	0.999867	0.0302368	42.161	RAS(1)FATK	3	0.93061	1
TRINITY_DN92483_c0_g1_m.25698	314	T	protein IQ-DOMAIN 31-like [Asparagus officinalis]	0.320758	2.45713e-27	89.272	KIS(0.233)S(0.233)S(0.06)T(0.321)VDS(0.154)ITENPQSELEK	3	0.1334	0
TRINITY_DN92483_c0_g1_m.25698	550	S	protein IQ-DOMAIN 31-like [Asparagus officinalis]	0.499018	0.00169218	48.467	T(0.002)LLS(0.499)S(0.499)RDGHEK	4	0.58161	0
TRINITY_DN92499_c0_g1_m.25713	512	S	PREDICTED: stromal 70 kDa heat shock-related protein, chloroplastic-like [Musa acuminata subsp. malaccensis]	0.5	0.000719041	47.082	S(0.5)VGS(0.5)FRLDGIPPAPR	3	-0.19651	1
TRINITY_DN92499_c0_g1_m.25713	568	S	PREDICTED: stromal 70 kDa heat shock-related protein, chloroplastic-like [Musa acuminata subsp. malaccensis]	0.996951	3.35095e-76	127.53	KQDITITGAST(0.003)LPS(0.997)DEVDR	3	-0.35651	2
TRINITY_DN92499_c0_g1_m.25713	636	S	PREDICTED: stromal 70 kDa heat shock-related protein, chloroplastic-like [Musa acuminata subsp. malaccensis]	0.966614	1.39798e-11	97.904	DAIS(0.967)GGS(0.028)T(0.005)QSIK	2	-0.39499	3
TRINITY_DN92499_c0_g1_m.25713	213	S	PREDICTED: stromal 70 kDa heat shock-related protein, chloroplastic-like [Musa acuminata subsp. malaccensis]	0.999224	0.00025552	61.52	AVVTVPAY(0.001)FNDS(0.999)QR	3	-1.2939	1
TRINITY_DN92499_c0_g1_m.25713	561	T	PREDICTED: stromal 70 kDa heat shock-related protein, chloroplastic-like [Musa acuminata subsp. malaccensis]	0.969712	6.57788e-17	74.287	KQDIT(0.021)IT(0.97)GAS(0.008)T(0.001)LPSDEVDR	3	1.5587	1
TRINITY_DN92499_c0_g1_m.25713	515	S	PREDICTED: stromal 70 kDa heat shock-related protein, chloroplastic-like [Musa acuminata subsp. malaccensis]	0.714257	0.000719041	50.493	S(0.286)VGS(0.714)FRLDGIPPAPR	3	-0.12174	2
TRINITY_DN92520_c0_g1_m.25730	136	S	glycine-rich RNA-binding protein 4, mitochondrial-like [Ananas comosus]	0.996199	0.00155268	55.851	GGYGGGAGGFGGS(0.996)GGY(0.004)	2	-0.0043628	1
TRINITY_DN92571_c1_g1_m.25778	128	S	PREDICTED: flowering locus K homology domain [Elaeis guineensis]	0.799173	2.20319e-39	93.278	LVDGVDGDS(0.799)T(0.201)HGLPNSGNAVLTR	3	-0.69101	1
TRINITY_DN92586_c0_g1_m.25788	32	S	PREDICTED: 17.3 kDa class II heat shock protein-like [Elaeis guineensis]	0.901416	0.027866	78.136	AFNS(0.901)PS(0.099)K	2	0.17277	1
TRINITY_DN92613_c0_g1_m.25806	150	T	TOM1-like protein 2 [Asparagus officinalis]	0.990749	4.00029e-38	94.594	S(0.009)APIFT(0.991)PPQTQPLTSYPPNLR	3	0.092428	1
TRINITY_DN92625_c0_g1_m.25830	325	S	PREDICTED: actin-7 [Eucalyptus grandis]	0.800584	0.0145773	46.318	EISALAPS(0.801)S(0.199)MK	2	-1.6203	2
TRINITY_DN92664_c0_g1_m.25852	9	S	PREDICTED: superoxide dismutase [Cu-Zn] 2 [Setaria italica]	0.952366	8.82505e-14	107.5	AIAVLS(0.952)GS(0.048)EEVK	2	1.1553	2
TRINITY_DN92667_c0_g1_m.25855	228	S	PREDICTED: phospholipid hydroperoxide glutathione peroxidase 1, chloroplastic-like [Phoenix dactylifera]	0.845828	0.000206972	76.358	YQPT(0.022)T(0.132)S(0.846)PFQIEK	3	1.5398	2
TRINITY_DN92667_c0_g1_m.25855	227	T	PREDICTED: phospholipid hydroperoxide glutathione peroxidase 1, chloroplastic-like [Phoenix dactylifera]	0.558134	0.0046197	50.305	Y(0.002)QPT(0.036)T(0.558)S(0.404)PFQIEK	2	-0.092217	1
TRINITY_DN92678_c1_g1_m.25861	36	T	rhodanese-like domain-containing protein 9, chloroplastic isoform X2 [Ananas comosus]	1	0.000398818	46.88	RT(1)PMIRAEVK	3	-1.6803	1
TRINITY_DN92694_c0_g1_m.25877	87	S	TPR repeat-containing thioredoxin TDX isoform X2 [Asparagus officinalis]	0.995149	2.12839e-27	80.02	S(0.005)HVKQES(0.995)GGMPSTEFGDGNKPK	5	0.23394	4
TRINITY_DN92694_c0_g1_m.25877	117	S	TPR repeat-containing thioredoxin TDX isoform X2 [Asparagus officinalis]	0.999972	4.39436e-165	141.07	QKTEDDDDEDEIVES(1)DIELEGEVVEPDNDSPQK	4	-0.87983	3
TRINITY_DN92740_c0_g1_m.25922	281	T	PREDICTED: mitochondrial outer membrane import complex protein METAXIN, partial [Elaeis guineensis]	0.59653	0.000282457	77.062	SHFDAS(0.064)T(0.597)S(0.339)K	3	0.90432	1
TRINITY_DN92741_c0_g1_m.25924	399	S	26S proteasome non-ATPase regulatory subunit 2 homolog A-like [Ananas comosus]	0.945954	1.21663e-48	104.66	LMTVPSEPTSSGT(0.002)S(0.023)S(0.946)PS(0.029)WLFK	3	0.28954	2
TRINITY_DN92741_c0_g1_m.25924	10	S	26S proteasome non-ATPase regulatory subunit 2 homolog A-like [Ananas comosus]	0.367479	2.39594e-17	68.657	TADQNPS(0.217)S(0.281)S(0.367)T(0.134)APEQASKPPPK	3	0.33263	0
TRINITY_DN92741_c0_g1_m.25924	9	S	26S proteasome non-ATPase regulatory subunit 2 homolog A-like [Ananas comosus]	0.930921	5.66709e-50	107.65	TADQNPS(0.039)S(0.931)S(0.028)T(0.002)APEQASKPPPK	4	0.07091	2
TRINITY_DN92741_c0_g1_m.25924	340	S	26S proteasome non-ATPase regulatory subunit 2 homolog A-like [Ananas comosus]	0.999999	4.78815e-16	96.143	DIEVMEPKS(1)PEDIYK	4	-0.29882	8
TRINITY_DN92741_c0_g1_m.25924	355	S	26S proteasome non-ATPase regulatory subunit 2 homolog A-like [Ananas comosus]	0.97483	1.49988e-06	60.735	AHLIDGRAS(0.975)AS(0.006)S(0.008)S(0.008)LDS(0.003)AR	3	1.1238	1
TRINITY_DN92770_c0_g1_m.25957	99	S	mitochondrial intermembrane space import and assembly protein 40 homolog, partial [Asparagus officinalis]	0.999829	1.79068e-12	82.877	GSDCVS(1)PFVALQNCIR	2	-0.47419	2
TRINITY_DN92782_c0_g1_m.25965	123	S	PREDICTED: chloroplast stem-loop binding protein of 41 kDa b, chloroplastic [Musa acuminata subsp. malaccensis]	1	0.00403272	51.726	GDRKDS(1)EFVK	3	-0.5526	1
TRINITY_DN92782_c0_g1_m.25965	102	S	PREDICTED: chloroplast stem-loop binding protein of 41 kDa b, chloroplastic [Musa acuminata subsp. malaccensis]	0.998059	3.87258e-08	53.444	APIT(0.001)QQLPGES(0.998)DQEY(0.001)KEFK	4	-0.497	2
TRINITY_DN92782_c0_g1_m.25965	199	S	PREDICTED: chloroplast stem-loop binding protein of 41 kDa b, chloroplastic [Musa acuminata subsp. malaccensis]	0.998999	3.20901e-06	88.092	LET(0.001)ES(0.999)LLDSK	2	-0.12784	4
TRINITY_DN92812_c0_g2_m.25989	109	T	PREDICTED: chlorophyll a-b binding protein CP29.2, chloroplastic-like [Arachis ipaensis]	0.98954	3.22103e-19	86.987	NLAGDVIGT(0.001)RT(0.01)ET(0.99)ADVK	3	0.41176	3
TRINITY_DN92812_c0_g2_m.25989	42	S	PREDICTED: chlorophyll a-b binding protein CP29.2, chloroplastic-like [Arachis ipaensis]	0.999629	6.76572e-27	102.89	S(1)AGSSGRPLWYPGAK	3	-0.31418	6
TRINITY_DN92812_c0_g2_m.25989	105	T	PREDICTED: chlorophyll a-b binding protein CP29.2, chloroplastic-like [Arachis ipaensis]	0.98848	5.60119e-130	170.5	NLAGDVIGT(0.988)RT(0.011)ETADVK	3	-0.72657	10
TRINITY_DN92812_c0_g2_m.25989	107	T	PREDICTED: chlorophyll a-b binding protein CP29.2, chloroplastic-like [Arachis ipaensis]	0.954534	1.98294e-74	139.69	NLAGDVIGT(0.041)RT(0.955)ET(0.004)ADVK	4	0.35393	3
TRINITY_DN92814_c0_g1_m.25991	8	S	PREDICTED: acyl-CoA-binding domain-containing protein 4-like [Phoenix dactylifera]	0.939477	6.91015e-19	131.06	S(0.005)VS(0.939)S(0.056)LAYPER	2	0.92758	6
TRINITY_DN92814_c0_g1_m.25991	6	S	PREDICTED: acyl-CoA-binding domain-containing protein 4-like [Phoenix dactylifera]	0.466617	0.0044198	52.132	S(0.467)VS(0.41)S(0.123)LAYPER	3	-1.3994	0
TRINITY_DN92814_c0_g1_m.25991	9	S	PREDICTED: acyl-CoA-binding domain-containing protein 4-like [Phoenix dactylifera]	0.702349	6.91015e-19	131.06	SVS(0.297)S(0.702)LAYPER	2	-0.47008	2
TRINITY_DN92823_c1_g1_m.26001	233	S	PREDICTED: serine/arginine-rich splicing factor SR45-like isoform X3 [Phoenix dactylifera]	1	0.0241621	42.718	RRS(1)PAAIR	3	0.25688	1
TRINITY_DN92823_c1_g1_m.26001	226	S	PREDICTED: serine/arginine-rich splicing factor SR45-like isoform X3 [Phoenix dactylifera]	1	0.00652095	49.632	RRPPS(1)PPPR	3	-0.45407	2
TRINITY_DN92823_c1_g1_m.26001	249	S	PREDICTED: serine/arginine-rich splicing factor SR45-like isoform X3 [Phoenix dactylifera]	1	0.0132854	53.211	RRPDS(1)PPR	2	0.21718	2
TRINITY_DN92823_c1_g1_m.26001	257	S	PREDICTED: serine/arginine-rich splicing factor SR45-like isoform X3 [Phoenix dactylifera]	1	0.00136854	71.524	RLDS(1)PVHR	2	-0.70293	5
TRINITY_DN92823_c1_g1_m.26001	313	S	PREDICTED: serine/arginine-rich splicing factor SR45-like isoform X3 [Phoenix dactylifera]	1	0.00224846	68.657	KRS(1)PLPLR	3	-1.0457	1
TRINITY_DN92824_c0_g1_m.26003	67	S	PREDICTED: TBC1 domain family member 13 isoform X1 [Elaeis guineensis]	1	2.96772e-27	105.5	LEPPASFQGDPGS(1)PK	3	0.33937	2
TRINITY_DN92831_c0_g1_m.26010	70	S	signal transducer/transcription protein, putative (DUF1685) [Arabidopsis thaliana]	0.933288	9.94748e-37	132.14	T(0.062)KS(0.933)LT(0.004)DEDLEELK	3	0.84984	1
TRINITY_DN92840_c0_g1_m.26018	1173	T	PREDICTED: serine/threonine-protein kinase BCK1/SLK1/SSP31-like [Musa acuminata subsp. malaccensis]	0.999619	0.0255968	45.183	NT(1)LVSGGVR	2	-0.20911	1
TRINITY_DN92840_c0_g1_m.26018	577	S	PREDICTED: serine/threonine-protein kinase BCK1/SLK1/SSP31-like [Musa acuminata subsp. malaccensis]	1	0.000304302	83.045	FFHS(1)ERIPR	3	0.058388	4
TRINITY_DN92840_c0_g1_m.26018	141	S	PREDICTED: serine/threonine-protein kinase BCK1/SLK1/SSP31-like [Musa acuminata subsp. malaccensis]	0.972128	0.007116	42.639	S(1)IPRVPS(0.972)GDGS(0.018)S(0.01)R	3	2.4325	1
TRINITY_DN92840_c0_g1_m.26018	597	S	PREDICTED: serine/threonine-protein kinase BCK1/SLK1/SSP31-like [Musa acuminata subsp. malaccensis]	0.565298	5.56437e-08	71.513	S(0.435)DDS(0.565)IGAQFLNLQPR	3	-1.4088	1
TRINITY_DN92840_c0_g1_m.26018	125	S	PREDICTED: serine/threonine-protein kinase BCK1/SLK1/SSP31-like [Musa acuminata subsp. malaccensis]	0.755953	0.000332677	49.592	GLNES(0.242)DS(0.756)RNQHY(0.001)AS(0.001)SR	3	0.1686	1
TRINITY_DN92840_c0_g1_m.26018	1176	S	PREDICTED: serine/threonine-protein kinase BCK1/SLK1/SSP31-like [Musa acuminata subsp. malaccensis]	0.973267	0.0262895	51.135	NT(0.027)LVS(0.973)GGVR	2	1.5951	1
TRINITY_DN92840_c0_g1_m.26018	135	S	PREDICTED: serine/threonine-protein kinase BCK1/SLK1/SSP31-like [Musa acuminata subsp. malaccensis]	0.999663	0.007116	42.639	S(1)IPRVPS(0.972)GDGS(0.018)S(0.01)R	3	2.4325	1
TRINITY_DN92841_c0_g1_m.26019	166	S	PREDICTED: leucine-rich repeat extensin-like protein 5 [Elaeis guineensis]	0.593277	3.17668e-06	67.227	LES(0.049)APS(0.593)S(0.357)IGSLLDDSK	3	0.34711	1
TRINITY_DN92841_c0_g1_m.26019	33	S	PREDICTED: leucine-rich repeat extensin-like protein 5 [Elaeis guineensis]	1	4.66179e-220	196.76	GGES(1)WDEPFPSSAAASK	3	0.61395	12
TRINITY_DN92841_c0_g1_m.26019	28	S	PREDICTED: leucine-rich repeat extensin-like protein 5 [Elaeis guineensis]	0.499539	0.000272886	44.158	S(0.5)RGGES(0.5)WDEPFPS(0.001)SAAASK	4	0.21032	0
TRINITY_DN92841_c0_g1_m.26019	142	S	PREDICTED: leucine-rich repeat extensin-like protein 5 [Elaeis guineensis]	0.861005	9.15512e-08	74.155	IVAS(0.005)S(0.016)S(0.044)AGS(0.861)GS(0.069)GS(0.003)S(0.002)R	2	-1.2816	1
TRINITY_DN92841_c0_g1_m.26019	40	S	PREDICTED: leucine-rich repeat extensin-like protein 5 [Elaeis guineensis]	0.884136	1.60772e-09	69.485	GGES(0.002)WDEPFPS(0.884)S(0.113)AAAS(0.001)K	3	-1.6869	1
TRINITY_DN92841_c0_g1_m.26019	139	S	PREDICTED: leucine-rich repeat extensin-like protein 5 [Elaeis guineensis]	0.499361	0.00308893	49.655	IVAS(0.073)S(0.223)S(0.499)AGS(0.189)GS(0.012)GS(0.002)S(0.002)R	2	-0.20464	0
TRINITY_DN92841_c0_g1_m.26019	138	S	PREDICTED: leucine-rich repeat extensin-like protein 5 [Elaeis guineensis]	0.707052	8.53783e-09	80.361	IVAS(0.118)S(0.707)S(0.135)AGS(0.038)GS(0.002)GSSR	3	-0.16059	1
TRINITY_DN92841_c0_g1_m.26019	167	S	PREDICTED: leucine-rich repeat extensin-like protein 5 [Elaeis guineensis]	0.849742	3.88422e-14	87.411	LES(0.007)APS(0.143)S(0.85)IGSLLDDSK	3	-0.9367	1
TRINITY_DN92841_c0_g1_m.26019	247	S	PREDICTED: leucine-rich repeat extensin-like protein 5 [Elaeis guineensis]	0.795414	0	207.51	SGISASAAASGGAGQPEHEQLLPRPDS(0.795)S(0.205)GK	4	-0.27467	7
TRINITY_DN92845_c0_g2_m.26024	145	S	PREDICTED: uncharacterized membrane protein At1g16860-like [Nelumbo nucifera]	0.999997	2.0345e-08	86.488	KVS(1)GPLDSTGVAK	3	0.33557	3
TRINITY_DN92846_c0_g1_m.26025	314	S	probable serine incorporator [Ananas comosus]	0.986623	1.94385e-33	115.2	AGSSTTLLS(0.001)PPT(0.012)S(0.987)PR	2	-0.11097	2
TRINITY_DN92846_c0_g1_m.26025	313	T	probable serine incorporator [Ananas comosus]	0.494884	1.52991e-05	66.261	AGSSTTLLS(0.01)PPT(0.495)S(0.495)PR	3	0.59729	0
TRINITY_DN92849_c0_g1_m.26028	127	S	PREDICTED: methyl-CpG-binding domain-containing protein 11-like [Nelumbo nucifera]	0.981471	9.28527e-22	78.128	NIEDDGHKVEGEGS(0.981)GS(0.017)LKGT(0.002)K	3	-1.9817	3
TRINITY_DN92849_c0_g1_m.26028	349	S	PREDICTED: methyl-CpG-binding domain-containing protein 11-like [Nelumbo nucifera]	1	2.44292e-52	118.36	ENLNVIEVS(1)PPDFDSEK	3	1.4729	1
TRINITY_DN92849_c0_g1_m.26028	91	T	PREDICTED: methyl-CpG-binding domain-containing protein 11-like [Nelumbo nucifera]	1	0.000728902	76.759	VKT(1)PEAEKPK	3	-0.63574	2
TRINITY_DN92849_c0_g1_m.26028	129	S	PREDICTED: methyl-CpG-binding domain-containing protein 11-like [Nelumbo nucifera]	0.803427	1.98818e-67	115.45	NIEDDGHKVEGEGS(0.193)GS(0.803)LKGT(0.004)K	5	-0.091813	1
TRINITY_DN92849_c0_g1_m.26028	78	T	PREDICTED: methyl-CpG-binding domain-containing protein 11-like [Nelumbo nucifera]	0.987184	3.97985e-57	108.49	SHPGGPPSSEFDWGT(0.013)GDT(0.987)PRR	3	-0.42666	2
TRINITY_DN92849_c0_g1_m.26028	301	S	PREDICTED: methyl-CpG-binding domain-containing protein 11-like [Nelumbo nucifera]	0.98576	7.39111e-151	150.77	EKLEVGKEVQENPNDNVAST(0.001)AAS(0.986)DS(0.013)EK	4	0.078266	1
TRINITY_DN92858_c0_g1_m.26036	281	S	4-diphosphocytidyl-2-C-methyl-D-erythritol kinase, chloroplastic [Asparagus officinalis]	0.775723	0.00177396	59.673	T(0.049)S(0.173)S(0.776)VDPLT(0.002)LLEK	2	0.78568	1
TRINITY_DN92858_c0_g1_m.26036	280	S	4-diphosphocytidyl-2-C-methyl-D-erythritol kinase, chloroplastic [Asparagus officinalis]	0.33327	0.00461687	45.207	T(0.333)S(0.333)S(0.333)VDPLTLLEK	3	0.63825	0
TRINITY_DN92858_c0_g1_m.26036	279	T	4-diphosphocytidyl-2-C-methyl-D-erythritol kinase, chloroplastic [Asparagus officinalis]	0.33327	0.00461687	45.207	T(0.333)S(0.333)S(0.333)VDPLTLLEK	3	0.63825	0
TRINITY_DN92861_c0_g2_m.26039	53	T	probable pyridoxal 5'-phosphate synthase subunit PDX1.1 [Ananas comosus]	0.433559	0.0344544	40.724	T(0.434)T(0.434)T(0.129)FS(0.004)VK	3	0.69313	0
TRINITY_DN92861_c0_g2_m.26039	54	T	probable pyridoxal 5'-phosphate synthase subunit PDX1.1 [Ananas comosus]	0.433559	0.0344544	40.724	T(0.434)T(0.434)T(0.129)FS(0.004)VK	3	0.69313	0
TRINITY_DN92886_c0_g1_m.26068	55	S	calcium-dependent protein kinase 19-like [Asparagus officinalis]	0.999938	0.00193706	71.03	HSPPS(1)PLK	3	0.19179	3
TRINITY_DN92907_c0_g1_m.26099	857	S	PREDICTED: 2-oxoglutarate dehydrogenase, mitochondrial-like [Phoenix dactylifera]	0.706608	6.71596e-14	74.819	S(0.293)NLS(0.707)EFDDVAGHPGFDK	3	1.0237	1
TRINITY_DN92907_c0_g1_m.26099	344	S	PREDICTED: 2-oxoglutarate dehydrogenase, mitochondrial-like [Phoenix dactylifera]	0.99609	1.85717e-20	123.1	YHLGT(0.004)S(0.996)YDRPTR	2	0.35501	3
TRINITY_DN92907_c0_g1_m.26099	343	T	PREDICTED: 2-oxoglutarate dehydrogenase, mitochondrial-like [Phoenix dactylifera]	0.824779	0.00381602	47.037	YHLGT(0.825)S(0.174)Y(0.001)DRPTR	3	3.4886	1
TRINITY_DN92920_c0_g1_m.26114	241	S	PREDICTED: probable aldo-keto reductase 2 [Elaeis guineensis]	1	2.6705e-39	121.77	FQS(1)GNVEQNAGIFER	3	-0.24549	2
TRINITY_DN92920_c0_g1_m.26114	167	T	PREDICTED: probable aldo-keto reductase 2 [Elaeis guineensis]	0.565648	0.000362049	61.165	YIGLSEAS(0.062)AS(0.372)T(0.566)IR	3	0.78545	1
TRINITY_DN92928_c0_g2_m.26119	105	S	PREDICTED: protein Dr1 homolog [Musa acuminata subsp. malaccensis]	0.999856	0.00338548	62.005	LETLDS(1)PK	3	-0.062903	5
TRINITY_DN92934_c0_g1_m.26126	59	S	PREDICTED: casein kinase II subunit beta-like isoform X1 [Phoenix dactylifera]	0.333283	0.0017979	48.568	LSVPS(0.333)T(0.333)S(0.333)AGK	2	-1.8149	0
TRINITY_DN92934_c0_g1_m.26126	57	S	PREDICTED: casein kinase II subunit beta-like isoform X1 [Phoenix dactylifera]	0.333283	0.0017979	48.568	LSVPS(0.333)T(0.333)S(0.333)AGK	2	-1.8149	0
TRINITY_DN92934_c0_g1_m.26126	58	T	PREDICTED: casein kinase II subunit beta-like isoform X1 [Phoenix dactylifera]	0.333283	0.0017979	48.568	LSVPS(0.333)T(0.333)S(0.333)AGK	2	-1.8149	0
TRINITY_DN92961_c0_g1_m.26148	67	S	PREDICTED: ras-related protein RABB1c [Jatropha curcas]	0.980663	0.0129406	44.577	LQIWDT(0.019)AGQES(0.981)FR	2	0.98995	1
TRINITY_DN92961_c1_g2_m.26150	72	S	ras-related protein Rab7 [Asparagus officinalis]	0.999987	0.0224301	50.641	FQS(1)LGVAFYR	2	-0.22894	1
TRINITY_DN92964_c0_g1_m.26151	263	S	PREDICTED: oxygen-evolving enhancer protein 2, chloroplastic-like [Musa acuminata subsp. malaccensis]	0.806026	0.0142287	47.621	FVES(0.009)AAS(0.806)S(0.185)FNLA	2	-1.0426	1
TRINITY_DN92978_c0_g1_m.26169	237	S	nuclear cap-binding protein subunit 2 [Asparagus officinalis]	0.995671	3.02267e-52	127.07	FRES(0.004)GDS(0.996)DEEDDDGQK	3	0.34452	17
TRINITY_DN92988_c0_g3_m.26175	174	S	PREDICTED: E3 ubiquitin protein ligase DRIP2 isoform X1 [Elaeis guineensis]	0.99998	0.0033712	64.224	GVS(1)PVIDDSK	2	-0.11704	1
TRINITY_DN93007_c0_g1_m.26186	25	S	EVI5-like protein [Asparagus officinalis]	1	3.38126e-05	64.26	RADEFEPGPAS(1)PLK	3	1.3454	1
TRINITY_DN93015_c0_g1_m.26197	377	S	PREDICTED: ribulose bisphosphate carboxylase/oxygenase activase, chloroplastic isoform X2 [Elaeis guineensis]	1	0.000336641	58.564	LVNS(1)REGPPIFEQPK	4	0.3523	2
TRINITY_DN93021_c0_g1_m.26206	214	S	PREDICTED: probable inactive receptor kinase At5g58300 [Phoenix dactylifera]	1	5.95484e-12	84.371	APIQS(1)PGRDDVVDLPR	3	0.81899	5
TRINITY_DN93031_c0_g1_m.26213	217	S	PREDICTED: heterogeneous nuclear ribonucleoprotein Q-like isoform X1 [Phoenix dactylifera]	0.99981	2.16961e-14	130.56	SWS(1)EDDLKK	2	0.29864	2
TRINITY_DN93031_c0_g1_m.26213	454	T	PREDICTED: heterogeneous nuclear ribonucleoprotein Q-like isoform X1 [Phoenix dactylifera]	0.764684	0.000154581	44.641	IAYVVQQPGVPIT(0.765)PPS(0.235)R	3	-0.69472	2
TRINITY_DN93038_c0_g1_m.26216	661	S	PREDICTED: YTH domain-containing family protein 3-like isoform X1 [Juglans regia]	1	0.01396	50.353	VGKPPS(1)PR	3	-0.28126	1
TRINITY_DN93054_c1_g1_m.26234	170	S	annexin D2-like [Asparagus officinalis]	0.993742	4.70965e-05	50.358	YEGPEVNQT(0.006)LAKS(0.994)EAK	3	-0.63829	1
TRINITY_DN93054_c1_g1_m.26234	25	S	annexin D2-like [Asparagus officinalis]	0.999988	0.000260757	80.905	AFS(1)GWGTNEK	2	-2.1965	2
TRINITY_DN93054_c1_g1_m.26234	166	T	annexin D2-like [Asparagus officinalis]	1	8.20479e-12	91.076	YEGPEVNQT(1)LAK	3	-0.26247	3
TRINITY_DN93054_c1_g1_m.26234	259	T	annexin D2-like [Asparagus officinalis]	0.999852	0.0008794	56.719	LAINKVGT(1)DEEAVTR	3	1.31	1
TRINITY_DN93054_c1_g1_m.26234	288	S	annexin D2-like [Asparagus officinalis]	1	0.00164071	76.85	RNS(1)VPLVR	3	-0.19241	1
TRINITY_DN93067_c0_g1_m.26242	213	S	adaptin ear-binding coat-associated protein 1 [Medicago truncatula]	0.999994	0.000396878	52.814	MRS(1)PLPPPPNDPAVTK	3	1.1605	1
TRINITY_DN93124_c0_g1_m.26290	74	S	pescadillo homolog [Ananas comosus]	1	1.17831e-06	85.837	S(1)FNIHLDR	3	0.84435	3
TRINITY_DN93124_c0_g1_m.26290	64	S	pescadillo homolog [Ananas comosus]	0.333333	0.00746618	54.982	S(0.333)S(0.333)S(0.333)AFFHR	3	2.1106	0
TRINITY_DN93124_c0_g1_m.26290	66	S	pescadillo homolog [Ananas comosus]	0.898484	0.00746618	62.78	S(0.03)S(0.071)S(0.898)AFFHR	2	1.0202	1
TRINITY_DN93124_c0_g1_m.26290	65	S	pescadillo homolog [Ananas comosus]	0.333333	0.00746618	54.982	S(0.333)S(0.333)S(0.333)AFFHR	3	2.1106	0
TRINITY_DN93166_c0_g1_m.26337	67	S	PREDICTED: 12-oxophytodienoate reductase 7 [Elaeis guineensis]	0.999975	1.06436e-51	118.32	ATDGGLLITEGTLVS(1)PK	3	0.11834	2
TRINITY_DN93188_c0_g1_m.26359	413	S	PREDICTED: histone-lysine N-methyltransferase, H3 lysine-9 specific SUVH6-like [Elaeis guineensis]	0.729513	0.00192197	61.409	S(0.135)S(0.135)S(0.73)DKILEACK	2	0.10448	1
TRINITY_DN93188_c0_g1_m.26359	412	S	PREDICTED: histone-lysine N-methyltransferase, H3 lysine-9 specific SUVH6-like [Elaeis guineensis]	0.356368	0.00148435	73.834	S(0.356)S(0.356)S(0.287)DKILEACK	3	-0.34163	0
TRINITY_DN93188_c0_g1_m.26359	411	S	PREDICTED: histone-lysine N-methyltransferase, H3 lysine-9 specific SUVH6-like [Elaeis guineensis]	0.356368	0.00148435	73.834	S(0.356)S(0.356)S(0.287)DKILEACK	3	-0.34163	0
TRINITY_DN93190_c0_g1_m.26363	430	T	PREDICTED: probable serine/threonine-protein kinase PBL7 [Elaeis guineensis]	0.988497	0.00330752	62.633	SVS(0.011)FGT(0.988)PPR	2	0.37403	2
TRINITY_DN93191_c1_g1_m.26364	25	S	PREDICTED: thiamine thiazole synthase, chloroplastic [Elaeis guineensis]	0.940951	0.0279096	76.815	S(0.008)LS(0.941)IS(0.051)AK	2	-1.8201	1
TRINITY_DN93191_c1_g1_m.26364	43	S	PREDICTED: thiamine thiazole synthase, chloroplastic [Elaeis guineensis]	0.999753	0.00108718	55.335	FQPIRES(1)IVSR	3	-0.38522	1
TRINITY_DN93197_c0_g1_m.26370	207	S	PREDICTED: protein ELC-like [Phoenix dactylifera]	0.824947	1.74614e-23	78.913	QNPNPNPPPNPIPS(0.065)PS(0.825)PPPNAS(0.11)R	3	0.59278	2
TRINITY_DN93222_c1_g1_m.26398	473	S	PREDICTED: UPF0261 protein y4oU isoform X1 [Phoenix dactylifera]	0.999982	0.00185552	54.768	S(1)PVEFPDARPETLR	3	0.036013	1
TRINITY_DN93236_c1_g1_m.26407	25	S	UTP--glucose-1-phosphate uridylyltransferase [Asparagus officinalis]	0.999882	0.000337642	53.718	LQTSVAGLDQIS(1)ENEK	3	0.036607	1
TRINITY_DN93236_c1_g1_m.26407	41	S	UTP--glucose-1-phosphate uridylyltransferase [Asparagus officinalis]	0.997715	6.49315e-18	98.281	Y(0.002)LS(0.998)GEAEHVEWSK	3	-0.91108	1
TRINITY_DN93241_c0_g1_m.26413	156	S	PREDICTED: heterogeneous nuclear ribonucleoprotein F [Phoenix dactylifera]	1	7.67956e-20	85.376	AKS(1)NDDGKDLIEHTGILR	4	0.11192	3
TRINITY_DN93248_c0_g1_m.26419	141	S	PREDICTED: formin-G [Nelumbo nucifera]	0.999555	4.24059e-15	94.281	APVAS(1)PKESAPAAPK	3	-0.022688	4
TRINITY_DN93256_c0_g1_m.26428	272	S	PREDICTED: coiled-coil domain-containing protein 124-like isoform X1 [Nelumbo nucifera]	1	4.768e-62	151.41	KSPDNPLNQQAS(1)E	2	-0.20984	2
TRINITY_DN93262_c0_g1_m.26439	35	S	PREDICTED: SNAP25 homologous protein SNAP33-like [Phoenix dactylifera]	0.768898	1.4894e-18	79.373	KT(0.001)PNPFDS(0.769)DS(0.22)DT(0.009)EQSTTSTR	3	0.90038	1
TRINITY_DN93262_c0_g1_m.26439	200	S	PREDICTED: SNAP25 homologous protein SNAP33-like [Phoenix dactylifera]	0.999088	0.00363901	48.216	GPTLS(0.001)RDDS(0.999)FIR	3	0.063008	1
TRINITY_DN93262_c0_g1_m.26439	218	S	PREDICTED: SNAP25 homologous protein SNAP33-like [Phoenix dactylifera]	1	0.00675968	76.1	QKLGLDS(1)PR	3	-0.36179	3
TRINITY_DN93267_c0_g1_m.26441	145	S	PREDICTED: E3 ubiquitin-protein ligase At1g63170-like [Ipomoea nil]	0.96446	1.15517e-82	132.64	EIIPVSDGEEMFPPS(0.964)PS(0.036)AAK	3	1.2495	30
TRINITY_DN93275_c0_g1_m.26458	128	S	PREDICTED: 40S ribosomal protein S4-1 [Ziziphus jujuba]	1	0.0051704	55.461	VRS(1)VQFGQK	3	-0.49379	1
TRINITY_DN93332_c0_g1_m.26522	398	Y	PREDICTED: LOC100285177 isoform X1 [Zea mays]	0.462625	0.000405351	61.958	TVENSGS(0.151)Y(0.463)S(0.386)K	3	-0.96586	0
TRINITY_DN93332_c0_g1_m.26522	397	S	PREDICTED: LOC100285177 isoform X1 [Zea mays]	0.844424	0.00295287	63.16	TVENS(0.052)GS(0.844)Y(0.002)S(0.101)K	2	-0.77534	2
TRINITY_DN93332_c0_g1_m.26522	395	S	PREDICTED: LOC100285177 isoform X1 [Zea mays]	0.492638	0.000490213	71.558	T(0.001)VENS(0.493)GS(0.029)Y(0.016)S(0.462)KK	4	0.25029	0
TRINITY_DN93332_c0_g1_m.26522	291	S	PREDICTED: LOC100285177 isoform X1 [Zea mays]	1	0.00755683	52.725	HVIS(1)GILR	2	-0.88317	1
TRINITY_DN93332_c0_g1_m.26522	399	S	PREDICTED: LOC100285177 isoform X1 [Zea mays]	0.993187	1.08849e-07	85.909	TVENSGS(0.007)YS(0.993)KK	4	-2.0642	5
TRINITY_DN93349_c0_g1_m.26540	240	S	PREDICTED: pumilio homolog 1-like [Elaeis guineensis]	0.740973	0.0112291	83.623	T(0.259)S(0.741)PGLAR	2	0.35175	1
TRINITY_DN93349_c0_g1_m.26540	281	S	PREDICTED: pumilio homolog 1-like [Elaeis guineensis]	0.950218	1.69912e-13	106.76	S(0.003)S(0.047)S(0.95)PCLPAVGSR	2	-0.93134	4
TRINITY_DN93349_c0_g1_m.26540	387	S	PREDICTED: pumilio homolog 1-like [Elaeis guineensis]	0.761368	0.00547831	54.276	CLS(0.761)S(0.216)S(0.023)NLSK	3	2.1152	2
TRINITY_DN93365_c1_g2_m.26559	116	Y	PREDICTED: shaggy-related protein kinase alpha [Brachypodium distachyon]	0.987519	3.71753e-10	105.66	GEPNIS(0.01)Y(0.988)ICS(0.002)R	3	-0.0024637	8
TRINITY_DN93371_c2_g1_m.26568	494	S	PREDICTED: sodium/hydrogen exchanger 2-like [Elaeis guineensis]	0.904808	1.88241e-44	134.29	GVDEQPIHRPT(0.095)S(0.905)LR	2	-1.5132	8
TRINITY_DN93371_c2_g1_m.26568	534	S	PREDICTED: sodium/hydrogen exchanger 2-like [Elaeis guineensis]	0.992995	3.06107e-17	97.767	GFVPFVPGS(0.993)PT(0.007)ER	3	-0.15142	32
TRINITY_DN93376_c0_g1_m.26572	93	S	PREDICTED: LIM domain-containing protein WLIM2b [Elaeis guineensis]	0.853264	0.00141439	54.402	LTPELT(0.066)RS(0.853)PS(0.08)K	3	-1.0881	1
TRINITY_DN93376_c0_g1_m.26572	95	S	PREDICTED: LIM domain-containing protein WLIM2b [Elaeis guineensis]	0.937893	2.87949e-05	65.149	S(0.062)PS(0.938)KAAGMFSGTQEK	3	-0.070087	3
TRINITY_DN93391_c0_g1_m.26585	264	S	bidirectional sugar transporter SWEET13-like [Asparagus officinalis]	1	0.00535005	40.197	IVNGGHDNLKDDKEMS(1)PV	4	-2.0946	1
TRINITY_DN93391_c0_g1_m.26585	236	S	bidirectional sugar transporter SWEET13-like [Asparagus officinalis]	0.96581	3.28279e-05	47.058	IS(0.034)EKVS(0.966)DEDNIEEGKVEK	4	0.80472	1
TRINITY_DN93392_c0_g1_m.26586	392	T	PREDICTED: splicing factor 3B subunit 1 [Musa acuminata subsp. malaccensis]	0.999955	1.89449e-14	89.374	ILEPPASYVPIRT(1)PAR	3	0.22142	4
TRINITY_DN93392_c0_g1_m.26586	234	T	PREDICTED: splicing factor 3B subunit 1 [Musa acuminata subsp. malaccensis]	0.57198	0.0013582	62.298	VGDAT(0.572)PS(0.427)IS(0.001)R	2	-1.117	1
TRINITY_DN93392_c0_g1_m.26586	224	T	PREDICTED: splicing factor 3B subunit 1 [Musa acuminata subsp. malaccensis]	0.800818	0.00222444	65.241	WDAT(0.801)PT(0.199)PGR	2	-0.71489	2
TRINITY_DN93392_c0_g1_m.26586	284	T	PREDICTED: splicing factor 3B subunit 1 [Musa acuminata subsp. malaccensis]	0.987162	0.000752986	63.473	LGGLAT(0.987)PT(0.013)PK	3	-0.21466	2
TRINITY_DN93392_c0_g1_m.26586	406	T	PREDICTED: splicing factor 3B subunit 1 [Musa acuminata subsp. malaccensis]	0.997761	6.65014e-13	69.071	LLATPT(0.001)PIGT(0.998)PLYSIPEENR	3	0.38804	1
TRINITY_DN93401_c0_g1_m.26593	1012	S	PREDICTED: carbamoyl-phosphate synthase large chain, chloroplastic-like [Elaeis guineensis]	0.874968	3.22908e-38	124.25	TIYDIGFT(0.125)S(0.875)EVIPK	2	0.19447	3
TRINITY_DN93426_c0_g1_m.26627	465	T	PREDICTED: protein FAM114A2-like isoform X1 [Nicotiana attenuata]	0.720307	1.69601e-76	128.01	NAS(0.276)PVT(0.72)PT(0.003)EPPQQPNSVQEK	3	-1.2673	2
TRINITY_DN93465_c1_g1_m.26668	476	S	PREDICTED: chromatin modification-related protein eaf-1 isoform X2 [Elaeis guineensis]	0.300589	4.34371e-08	49.432	QSEAES(0.002)T(0.002)GNAVGS(0.132)ET(0.132)S(0.132)RS(0.301)S(0.301)ELVIS(0.001)K	4	1.2897	0
TRINITY_DN93465_c1_g1_m.26668	652	S	PREDICTED: chromatin modification-related protein eaf-1 isoform X2 [Elaeis guineensis]	1	8.09873e-06	80.488	GIS(1)PAGPVLGHDR	3	0.64977	2
TRINITY_DN93465_c1_g1_m.26668	390	S	PREDICTED: chromatin modification-related protein eaf-1 isoform X2 [Elaeis guineensis]	0.952045	6.69733e-18	81.226	LIQT(0.01)GMNQHS(0.952)PS(0.038)DNHLAR	4	1.4394	4
TRINITY_DN93465_c1_g1_m.26668	518	S	PREDICTED: chromatin modification-related protein eaf-1 isoform X2 [Elaeis guineensis]	0.98545	2.20988e-76	126.86	HLS(0.985)GVS(0.015)ADFQDGTEDSNAFK	3	1.1237	1
TRINITY_DN93465_c1_g1_m.26668	475	S	PREDICTED: chromatin modification-related protein eaf-1 isoform X2 [Elaeis guineensis]	0.973991	4.34371e-08	86.463	S(0.974)S(0.026)ELVISK	2	0.70053	2
TRINITY_DN93465_c1_g1_m.26668	473	S	PREDICTED: chromatin modification-related protein eaf-1 isoform X2 [Elaeis guineensis]	0.491163	1.02452e-48	93.568	QSEAESTGNAVGS(0.014)ET(0.135)S(0.491)RS(0.282)S(0.079)ELVISK	3	0.38937	0
TRINITY_DN93481_c0_g1_m.26692	42	S	PREDICTED: lysophospholipid acyltransferase LPEAT1-like isoform X2 [Phoenix dactylifera]	0.464302	3.08173e-118	140.27	S(0.464)KS(0.291)S(0.097)AS(0.097)ES(0.051)QPAACVVSESLNAMEK	3	-1.0446	0
TRINITY_DN93481_c0_g1_m.26692	45	S	PREDICTED: lysophospholipid acyltransferase LPEAT1-like isoform X2 [Phoenix dactylifera]	0.303639	1.83198e-59	106.6	S(0.304)KS(0.304)S(0.304)AS(0.084)ES(0.005)QPAACVVSESLNAMEK	4	-0.74251	0
TRINITY_DN93481_c0_g1_m.26692	44	S	PREDICTED: lysophospholipid acyltransferase LPEAT1-like isoform X2 [Phoenix dactylifera]	0.407774	5.38698e-67	111.31	S(0.408)KS(0.408)S(0.129)AS(0.042)ES(0.013)QPAACVVSESLNAMEK	4	-1.1674	0
TRINITY_DN93481_c0_g1_m.26692	47	S	PREDICTED: lysophospholipid acyltransferase LPEAT1-like isoform X2 [Phoenix dactylifera]	0.266683	6.8701e-28	77.731	S(0.204)KS(0.204)S(0.267)AS(0.267)ES(0.058)QPAACVVSESLNAMEK	3	-0.058183	0
TRINITY_DN93515_c0_g1_m.26724	119	S	PREDICTED: nucleoside diphosphate kinase B [Elaeis guineensis]	0.977936	1.92269e-21	110.37	NVIHGS(0.008)DS(0.978)VES(0.014)AR	3	0.53644	3
TRINITY_DN93515_c0_g1_m.26724	91	T	PREDICTED: nucleoside diphosphate kinase B [Elaeis guineensis]	0.999627	7.87105e-38	110.98	MIGAT(1)NPSNSEPGTIR	2	-1.2108	12
TRINITY_DN93515_c0_g1_m.26724	122	S	PREDICTED: nucleoside diphosphate kinase B [Elaeis guineensis]	0.935999	1.04329e-32	114.55	NVIHGSDS(0.064)VES(0.936)ARK	2	0.16798	3
TRINITY_DN93515_c0_g1_m.26724	117	S	PREDICTED: nucleoside diphosphate kinase B [Elaeis guineensis]	0.97291	5.91229e-22	112.91	NVIHGS(0.973)DS(0.027)VESAR	2	-0.70005	1
TRINITY_DN93515_c0_g1_m.26724	43	S	PREDICTED: nucleoside diphosphate kinase B [Elaeis guineensis]	0.998838	0.000667771	58.885	LIT(0.001)VERS(0.999)FAEK	3	1.6623	1
TRINITY_DN93546_c0_g1_m.26768	516	S	hexose carrier protein HEX6-like [Aegilops tauschii subsp. tauschii]	0.980373	0.00850777	40.941	LLS(0.02)GAAS(0.98)FEPIK	3	-0.29494	1
TRINITY_DN93555_c0_g2_m.26785	72	T	PREDICTED: 40S ribosomal protein S15a-like [Camelina sativa]	1	0.0113843	52.579	LNKT(1)GVIS(1)PR	2	0.37497	1
TRINITY_DN93555_c0_g2_m.26785	76	S	PREDICTED: 40S ribosomal protein S15a-like [Camelina sativa]	1	0.0113843	52.579	LNKT(1)GVIS(1)PR	2	0.37497	1
TRINITY_DN93563_c0_g10_m.26794	92	T	vesicle transport v-SNARE 11-like [Ananas comosus]	0.83281	0.0137018	44.318	RIT(0.833)S(0.167)PNAK	3	0.24894	1
TRINITY_DN93573_c0_g1_m.26811	732	S	PREDICTED: RNA-binding protein 47-like [Phoenix dactylifera]	0.976585	0.0053063	73.726	S(0.009)GS(0.977)NT(0.014)DAYQIR	2	0.079962	1
TRINITY_DN93578_c0_g1_m.26817	8	S	PREDICTED: actin-depolymerizing factor 11 isoform X1 [Phoenix dactylifera]	0.996756	3.26633e-30	102.9	S(0.002)YS(0.997)NAS(0.001)SGMGVADHCR	2	-0.14841	17
TRINITY_DN93598_c0_g1_m.26839	664	S	PREDICTED: dual specificity tyrosine-phosphorylation-regulated kinase 1B-like isoform X1 [Elaeis guineensis]	0.999195	0.00766728	47.712	GS(0.001)LHGS(0.999)PLGK	3	0.30373	1
TRINITY_DN93598_c0_g1_m.26839	291	Y	PREDICTED: dual specificity tyrosine-phosphorylation-regulated kinase 1B-like isoform X1 [Elaeis guineensis]	0.995807	3.43164e-10	123.96	TVYS(0.004)Y(0.996)IQSR	3	-0.25173	4
TRINITY_DN93598_c0_g1_m.26839	290	S	PREDICTED: dual specificity tyrosine-phosphorylation-regulated kinase 1B-like isoform X1 [Elaeis guineensis]	0.743164	9.69759e-06	102.52	TVY(0.01)S(0.743)Y(0.247)IQSR	2	0.4236	1
TRINITY_DN93605_c0_g1_m.26848	319	S	PREDICTED: aspartate aminotransferase, chloroplastic-like [Phoenix dactylifera]	0.714908	1.36724e-37	112.44	IGAINVVCS(0.285)S(0.715)PDAAAR	2	0.52576	2
TRINITY_DN93606_c0_g1_m.26850	13	S	PREDICTED: DExH-box ATP-dependent RNA helicase DExH10 [Musa acuminata subsp. malaccensis]	0.994021	7.61842e-20	63.203	KLS(0.994)KEALDENPS(0.006)PADETQNSESAVK	4	0.7556	1
TRINITY_DN93646_c0_g1_m.26901	299	S	PREDICTED: zinc finger CCCH domain-containing protein 21 [Eucalyptus grandis]	0.993047	0.000757606	53.565	Y(0.006)QREES(0.993)DS(0.001)EEKVK	4	-0.29151	2
TRINITY_DN93646_c0_g1_m.26901	301	S	PREDICTED: zinc finger CCCH domain-containing protein 21 [Eucalyptus grandis]	0.601839	0.000132822	65.231	YQREES(0.398)DS(0.602)EEKVK	2	-0.45153	1
TRINITY_DN93654_c0_g4_m.26910	82	S	PREDICTED: protein CutA 1, chloroplastic [Elaeis guineensis]	0.97007	1.15015e-13	105.99	VQT(0.03)DS(0.97)EELLIIK	3	0.69317	3
TRINITY_DN93658_c0_g1_m.26915	288	S	PREDICTED: mannosylglycoprotein endo-beta-mannosidase isoform X3 [Phoenix dactylifera]	0.999999	0.00142396	84.892	IFS(1)GLQVSR	2	0.66845	1
TRINITY_DN93698_c0_g1_m.26960	155	T	PREDICTED: ER membrane protein complex subunit 8/9 homolog [Musa acuminata subsp. malaccensis]	0.352561	8.26817e-06	80.387	S(0.353)T(0.353)GS(0.277)VGS(0.017)PQLTTK	3	0.32481	0
TRINITY_DN93698_c0_g1_m.26960	154	S	PREDICTED: ER membrane protein complex subunit 8/9 homolog [Musa acuminata subsp. malaccensis]	0.352561	8.26817e-06	80.387	S(0.353)T(0.353)GS(0.277)VGS(0.017)PQLTTK	3	0.32481	0
TRINITY_DN93698_c0_g1_m.26960	157	S	PREDICTED: ER membrane protein complex subunit 8/9 homolog [Musa acuminata subsp. malaccensis]	0.992109	2.25826e-12	95.197	S(0.001)T(0.006)GS(0.992)VGSPQLTTK	2	0.29812	1
TRINITY_DN93712_c2_g1_m.26988	139	S	PREDICTED: glucosidase 2 subunit beta [Phoenix dactylifera]	0.855974	7.35309e-48	123.06	S(0.144)KS(0.856)FASLSEASSGSAR	3	-0.16602	1
TRINITY_DN93720_c1_g1_m.26996	110	S	PREDICTED: oxygen-evolving enhancer protein 3-2, chloroplastic-like [Populus euphratica]	0.971812	9.23609e-16	66.609	IGPPPAPSGGLPGT(0.028)LNS(0.972)DEAR	3	0.98959	1
TRINITY_DN93763_c1_g1_m.27049	184	S	PREDICTED: tuliposide A-converting enzyme 2, chloroplastic-like [Phoenix dactylifera]	1	0.00109885	72.705	VDS(1)AAGVILK	3	1.4158	4
TRINITY_DN93764_c0_g1_m.27051	27	S	PREDICTED: transcription initiation factor TFIID subunit 14b isoform X2 [Elaeis guineensis]	0.95359	1.1354e-37	121.03	S(0.001)S(0.002)PS(0.044)S(0.954)PLAGSEVAR	2	0.53968	3
TRINITY_DN93764_c0_g1_m.27051	24	S	PREDICTED: transcription initiation factor TFIID subunit 14b isoform X2 [Elaeis guineensis]	0.479299	0.000594468	50.87	KS(0.479)S(0.479)PS(0.039)S(0.002)PLAGSEVAR	3	0.74419	0
TRINITY_DN93764_c0_g1_m.27051	23	S	PREDICTED: transcription initiation factor TFIID subunit 14b isoform X2 [Elaeis guineensis]	0.479299	0.000594468	50.87	KS(0.479)S(0.479)PS(0.039)S(0.002)PLAGSEVAR	3	0.74419	0
TRINITY_DN93776_c0_g1_m.27066	93	S	PREDICTED: cysteine proteinase inhibitor 12 [Oryza brachyantha]	0.932398	4.43735e-28	98.292	HAGDGGS(0.932)AS(0.066)FT(0.001)T(0.001)ADLGAK	4	0.50215	3
TRINITY_DN93776_c0_g1_m.27066	95	S	PREDICTED: cysteine proteinase inhibitor 12 [Oryza brachyantha]	0.998734	6.60962e-116	165.1	HAGDGGSAS(0.999)FT(0.001)TADLGAK	2	0.39576	10
TRINITY_DN93783_c0_g1_m.27073	47	S	PREDICTED: uridine kinase-like protein 1, chloroplastic [Elaeis guineensis]	0.828504	1.63092e-08	84.213	LSTSSAPSS(0.001)PS(0.829)S(0.171)AK	3	-0.81724	1
TRINITY_DN93790_c1_g1_m.27085	63	T	PREDICTED: protein plastid transcriptionally active 16, chloroplastic [Elaeis guineensis]	0.706871	0.00454668	76.682	S(0.275)T(0.707)S(0.018)LFSIR	2	0.66086	1
TRINITY_DN93790_c1_g1_m.27085	64	S	PREDICTED: protein plastid transcriptionally active 16, chloroplastic [Elaeis guineensis]	0.857071	0.0132237	66.55	S(0.042)T(0.1)S(0.857)LFS(0.001)IR	2	-0.13967	2
TRINITY_DN93794_c1_g1_m.27092	229	S	PREDICTED: vitellogenin-A2-like [Solanum tuberosum]	0.721647	0.000269652	61.622	VGSFLT(0.001)PVS(0.278)S(0.722)PPR	3	1.818	1
TRINITY_DN93820_c0_g1_m.27125	8	S	PREDICTED: actin-depolymerizing factor 11 isoform X1 [Phoenix dactylifera]	0.615775	3.24853e-12	82.367	S(0.162)FS(0.616)S(0.162)AS(0.055)S(0.005)GMGVADHCK	3	0.3443	2
TRINITY_DN93872_c1_g1_m.27176	173	S	PREDICTED: protein MARD1-like [Phoenix dactylifera]	0.99955	0.00658805	62.528	IFTGCLS(1)PR	2	0.23887	2
TRINITY_DN93893_c0_g1_m.27192	19	S	PREDICTED: UBP1-associated protein 2C [Nelumbo nucifera]	0.999385	3.25989e-182	193.64	KADDDVAPTLS(0.999)PS(0.001)AK	4	0.70458	66
TRINITY_DN93893_c0_g1_m.27192	17	T	PREDICTED: UBP1-associated protein 2C [Nelumbo nucifera]	0.754337	0.000254659	50.202	RKADDDVAPT(0.754)LS(0.22)PS(0.026)AK	3	0.33436	1
TRINITY_DN93902_c0_g1_m.27210	64	S	sterol 3-beta-glucosyltransferase UGT80A2-like isoform X1 [Ananas comosus]	0.605591	0.00406812	56.205	S(0.606)NS(0.394)LPGEVK	3	1.2898	1
TRINITY_DN93902_c0_g1_m.27210	66	S	sterol 3-beta-glucosyltransferase UGT80A2-like isoform X1 [Ananas comosus]	0.999931	7.32548e-06	102.73	SNS(1)LPGEVK	2	0.62865	4
TRINITY_DN93918_c0_g1_m.27224	18	S	PREDICTED: THO complex subunit 4A-like isoform X1 [Nelumbo nucifera]	0.959483	0.0205853	54.343	VS(0.039)S(0.959)IET(0.001)GSK	2	0.27624	1
TRINITY_DN93944_c0_g1_m.27250	87	S	PREDICTED: histone-lysine N-methyltransferase 2D-like [Elaeis guineensis]	0.998195	3.60199e-07	111.79	SNPIT(0.002)IS(0.998)PK	2	0.1396	2
TRINITY_DN93958_c2_g1_m.27268	135	S	PREDICTED: dynamin-2A-like [Phoenix dactylifera]	0.972008	1.33423e-169	187.5	AT(0.028)S(0.972)PLPDSQQSGANLK	2	-0.54698	6
TRINITY_DN93958_c4_g1_m.27270	534	S	PREDICTED: dynamin-2A isoform X1 [Elaeis guineensis]	0.97595	5.54685e-63	141.31	AT(0.024)S(0.976)PQPGHQQSGGNLK	2	-0.52599	9
TRINITY_DN93958_c4_g1_m.27270	813	S	PREDICTED: dynamin-2A isoform X1 [Elaeis guineensis]	0.969069	0.0218975	81.017	QS(0.031)S(0.969)ILTK	2	-0.41332	1
TRINITY_DN93958_c4_g1_m.27270	719	S	PREDICTED: dynamin-2A isoform X1 [Elaeis guineensis]	0.8789	0.000586555	62.739	QS(0.079)HS(0.879)DGS(0.042)LETMAR	3	0.46071	3
TRINITY_DN94060_c0_g1_m.27388	298	S	PREDICTED: peptidyl-prolyl cis-trans isomerase FKBP53 [Musa acuminata subsp. malaccensis]	0.999577	1.55186e-59	116.38	QKENVNVENNS(1)ETDTNLSK	3	0.50978	1
TRINITY_DN94060_c0_g1_m.27388	178	S	PREDICTED: peptidyl-prolyl cis-trans isomerase FKBP53 [Musa acuminata subsp. malaccensis]	0.924143	7.44934e-57	111.55	KKHEIS(0.924)DS(0.076)EDFEMGSQQLVVR	4	-0.45646	3
TRINITY_DN94096_c0_g1_m.27423	333	S	PREDICTED: zinc finger CCCH domain-containing protein 33-like [Elaeis guineensis]	0.49936	0.00295278	41.166	MVNPTT(0.001)ASVAGHVLS(0.499)S(0.499)PR	3	0.42855	0
TRINITY_DN94096_c0_g1_m.27423	332	S	PREDICTED: zinc finger CCCH domain-containing protein 33-like [Elaeis guineensis]	0.49936	0.00295278	41.166	MVNPTT(0.001)ASVAGHVLS(0.499)S(0.499)PR	3	0.42855	0
TRINITY_DN94141_c0_g1_m.27479	661	S	dnaJ homolog subfamily C member 16 [Ananas comosus]	0.496576	9.29514e-15	77.675	RKGS(0.497)S(0.497)HNIT(0.007)PSITDAEPK	3	1.4789	0
TRINITY_DN94141_c0_g1_m.27479	662	S	dnaJ homolog subfamily C member 16 [Ananas comosus]	0.57234	9.29514e-15	77.675	KGS(0.422)S(0.572)HNIT(0.005)PS(0.001)ITDAEPK	3	0.24741	1
TRINITY_DN94143_c0_g1_m.27480	642	S	PREDICTED: eukaryotic translation initiation factor [Phoenix dactylifera]	1	1.9497e-21	110.32	LLPQGS(1)GGLLAGR	3	0.73859	5
TRINITY_DN94182_c2_g1_m.27513	183	S	PREDICTED: photosystem II 22 kDa protein, chloroplastic [Phoenix dactylifera]	1	0.00723467	51.286	GFRS(1)ALGLK	3	0.12867	2
TRINITY_DN94182_c2_g1_m.27513	168	T	PREDICTED: photosystem II 22 kDa protein, chloroplastic [Phoenix dactylifera]	1	0.0163177	44.807	FVDDPPT(1)GLDK	2	-1.5676	1
TRINITY_DN94193_c1_g1_m.27532	21	S	ABC transporter G family member 39-like [Asparagus officinalis]	0.557368	0.00189199	58.268	S(0.557)AS(0.443)NRDVFSR	3	-0.51782	2
TRINITY_DN94193_c1_g1_m.27532	804	S	ABC transporter G family member 39-like [Asparagus officinalis]	0.910293	0.00523776	59.796	TGAVVELS(0.09)S(0.91)R	2	1.7011	1
TRINITY_DN94193_c1_g1_m.27532	61	S	ABC transporter G family member 39-like [Asparagus officinalis]	0.600318	0.0136913	54.343	GILS(0.6)GS(0.4)QGGR	2	1.3723	2
TRINITY_DN94193_c1_g1_m.27532	23	S	ABC transporter G family member 39-like [Asparagus officinalis]	0.992153	0.0346596	71.558	S(0.007)AS(0.992)NRDVFS(0.001)R	2	-0.19894	2
TRINITY_DN94193_c1_g1_m.27532	803	S	ABC transporter G family member 39-like [Asparagus officinalis]	0.959498	2.54154e-05	84.954	TGAVVELS(0.959)S(0.041)R	2	0.19706	6
TRINITY_DN94202_c0_g1_m.27546	32	S	PREDICTED: zinc-finger homeodomain protein 9 [Elaeis guineensis]	0.547865	9.92697e-50	110.89	T(0.226)T(0.226)S(0.548)PLPPPQPVQEADEVIYR	3	0.054731	1
TRINITY_DN94202_c0_g1_m.27546	30	T	PREDICTED: zinc-finger homeodomain protein 9 [Elaeis guineensis]	0.333333	9.92697e-50	110.89	T(0.333)T(0.333)S(0.333)PLPPPQPVQEADEVIYR	3	-1.1358	0
TRINITY_DN94202_c0_g1_m.27546	31	T	PREDICTED: zinc-finger homeodomain protein 9 [Elaeis guineensis]	0.333333	9.92697e-50	110.89	T(0.333)T(0.333)S(0.333)PLPPPQPVQEADEVIYR	3	-1.1358	0
TRINITY_DN94223_c0_g1_m.27569	845	T	PREDICTED: protein CROWDED NUCLEI 1 [Elaeis guineensis]	0.558075	2.21004e-06	50.783	MNVHPPSDDQIGT(0.558)S(0.442)FGER	3	1.5002	1
TRINITY_DN94223_c0_g1_m.27569	233	S	PREDICTED: protein CROWDED NUCLEI 1 [Elaeis guineensis]	0.938724	0.00117915	87.641	ELS(0.939)S(0.061)LNIGR	2	-0.11893	3
TRINITY_DN94223_c0_g1_m.27569	1043	S	PREDICTED: protein CROWDED NUCLEI 1 [Elaeis guineensis]	0.883464	7.46966e-10	58.332	ELEPEGSEAHS(0.883)ES(0.086)FS(0.03)VGGCR	3	-1.3337	1
TRINITY_DN94223_c0_g1_m.27569	1097	S	PREDICTED: protein CROWDED NUCLEI 1 [Elaeis guineensis]	1	0.00406812	56.205	EAANAGS(1)FK	3	0.8185	1
TRINITY_DN94223_c0_g1_m.27569	839	S	PREDICTED: protein CROWDED NUCLEI 1 [Elaeis guineensis]	0.999981	1.3802e-18	84.602	MNVHPPS(1)DDQIGTSFGER	3	0.72211	1
TRINITY_DN94230_c1_g1_m.27579	47	S	PREDICTED: la-related protein 1A-like isoform X1 [Elaeis guineensis]	0.998436	1.56101e-08	69.272	KPASS(0.001)ALVS(0.998)PVAGEAR	3	0.80386	2
TRINITY_DN94262_c0_g1_m.27610	123	S	PREDICTED: titin [Beta vulgaris subsp. vulgaris]	0.817976	7.42213e-35	104.57	NAEEASAHTVS(0.019)S(0.132)S(0.818)PMT(0.022)T(0.009)K	3	-1.1182	6
TRINITY_DN94262_c0_g1_m.27610	237	S	PREDICTED: titin [Beta vulgaris subsp. vulgaris]	0.863729	0.000136276	57.806	DAEGT(0.013)KDKPS(0.864)PS(0.108)AS(0.015)GK	3	-0.58181	4
TRINITY_DN94262_c0_g1_m.27610	514	T	PREDICTED: titin [Beta vulgaris subsp. vulgaris]	1	0.000377396	67.385	LREPRT(1)PPR	2	-0.79173	16
TRINITY_DN94262_c0_g1_m.27610	95	S	PREDICTED: titin [Beta vulgaris subsp. vulgaris]	0.844149	5.0812e-20	66.828	VEAVNS(0.844)S(0.155)PNKET(0.001)K	4	0.058949	6
TRINITY_DN94262_c0_g1_m.27610	239	S	PREDICTED: titin [Beta vulgaris subsp. vulgaris]	0.890056	0.000561097	71.176	DKPS(0.11)PS(0.89)ASGK	4	0.86255	1
TRINITY_DN94262_c0_g1_m.27610	122	S	PREDICTED: titin [Beta vulgaris subsp. vulgaris]	0.854391	9.73991e-30	94.707	NAEEASAHT(0.002)VS(0.016)S(0.854)S(0.126)PMT(0.001)T(0.001)K	3	-0.037487	10
TRINITY_DN94262_c0_g1_m.27610	423	S	PREDICTED: titin [Beta vulgaris subsp. vulgaris]	1	1.37116e-07	108.47	VLRLS(1)PPPR	3	-1.1146	93
TRINITY_DN94262_c0_g1_m.27610	96	S	PREDICTED: titin [Beta vulgaris subsp. vulgaris]	0.975502	7.28035e-22	109.04	VEAVNS(0.024)S(0.976)PNKETK	2	-0.46314	17
TRINITY_DN94271_c0_g1_m.27620	28	T	bifunctional abietadiene synthase, chloroplastic-like isoform X1 [Asparagus officinalis]	0.333333	0.0107032	51.445	T(0.333)S(0.333)S(0.333)FRDLR	3	1.1524	0
TRINITY_DN94271_c0_g1_m.27620	30	S	bifunctional abietadiene synthase, chloroplastic-like isoform X1 [Asparagus officinalis]	0.333333	0.0107032	51.445	T(0.333)S(0.333)S(0.333)FRDLR	3	1.1524	0
TRINITY_DN94271_c0_g1_m.27620	29	S	bifunctional abietadiene synthase, chloroplastic-like isoform X1 [Asparagus officinalis]	0.333333	0.0107032	51.445	T(0.333)S(0.333)S(0.333)FRDLR	3	1.1524	0
TRINITY_DN94272_c0_g1_m.27621	470	S	PREDICTED: protein TIC110, chloroplastic [Elaeis guineensis]	0.999562	1.81563e-74	137.86	RLS(1)QAVSSGDLEAASSK	3	-0.35768	1
TRINITY_DN94287_c0_g1_m.27632	13	S	catalytic/ coenzyme binding protein [Arabidopsis lyrata subsp. lyrata]	0.938843	0.014286	41.87	LIQS(0.038)HS(0.939)LPS(0.023)R	3	-0.07953	1
TRINITY_DN94334_c0_g3_m.27702	207	S	PREDICTED: tobamovirus multiplication protein 2A [Musa acuminata subsp. malaccensis]	1	0.000228994	90.689	S(1)IRQPLINR	3	0.19529	1
TRINITY_DN94334_c0_g3_m.27702	198	S	PREDICTED: tobamovirus multiplication protein 2A [Musa acuminata subsp. malaccensis]	1	1.24884e-296	214.18	AANLPADYDS(1)DDEYIATR	2	-0.33778	9
TRINITY_DN94365_c1_g2_m.27742	711	S	potassium transporter 6-like [Asparagus officinalis]	1	0.00282558	86.898	FVLPES(1)PK	3	0.35019	2
TRINITY_DN94365_c1_g2_m.27742	696	S	potassium transporter 6-like [Asparagus officinalis]	1	0.00139708	72.705	EIQS(1)PIIVR	3	-0.20229	3
TRINITY_DN94370_c0_g1_m.27749	269	S	SH3 domain-containing protein 2 [Asparagus officinalis]	0.900005	0.00206934	57.973	VEAS(0.002)PS(0.098)LAS(0.9)PNR	3	0.42805	2
TRINITY_DN94385_c0_g7_m.27785	8	S	uncharacterized protein LOC110103403 isoform X1 [Dendrobium catenatum]	0.959876	0.00118954	75.683	T(0.006)LS(0.96)ES(0.034)LGEK	2	0.20331	3
TRINITY_DN94387_c0_g1_m.27786	255	S	PREDICTED: oxysterol-binding protein-related protein 3A-like [Musa acuminata subsp. malaccensis]	0.990063	9.20935e-71	125.39	YS(0.01)EHRAS(0.99)VDNSDTIEEVDVK	3	0.24413	5
TRINITY_DN94389_c1_g1_m.27790	583	S	PREDICTED: long chain acyl-CoA synthetase 4 [Elaeis guineensis]	0.998662	4.02047e-10	102.97	GIS(0.999)GDFS(0.001)SLCK	2	-0.9373	2
TRINITY_DN94393_c0_g1_m.27792	18	S	PREDICTED: reticulon-like protein B11 [Capsicum annuum]	0.997659	2.6102e-16	96.561	RPSIPDS(0.998)PQS(0.002)PASGR	3	0.45808	5
TRINITY_DN94393_c0_g1_m.27792	14	S	PREDICTED: reticulon-like protein B11 [Capsicum annuum]	0.999878	6.20626e-15	91.067	RPS(1)IPDSPQSPASGR	3	-0.39704	4
TRINITY_DN94399_c0_g1_m.27804	93	S	ribosomal protein S7 (plastid) [Oncidium sphacelatum]	0.946964	6.20796e-35	103.6	RVGGSTYQVPIEIGS(0.947)T(0.053)QGK	3	-0.29103	2
TRINITY_DN94399_c0_g1_m.27804	94	T	ribosomal protein S7 (plastid) [Oncidium sphacelatum]	0.600378	0.000367892	44.582	VGGSTYQVPIEIGS(0.399)T(0.6)QGK	3	0.45996	1
TRINITY_DN94413_c0_g1_m.27814	6	S	PREDICTED: probable sugar phosphate/phosphate translocator At4g32390 [Elaeis guineensis]	0.999021	3.94912e-23	98.684	EGS(0.999)PGS(0.001)IANESVVK	2	-1.0764	3
TRINITY_DN94427_c0_g1_m.27828	62	S	PREDICTED: DEAD-box ATP-dependent RNA helicase 42-like [Phoenix dactylifera]	0.999049	0.0176272	45.357	ERS(0.999)DDEKY(0.001)R	2	2.1001	1
TRINITY_DN94442_c0_g3_m.27851	96	S	PREDICTED: calcium/calmodulin-regulated receptor-like kinase 2 [Phoenix dactylifera]	0.507137	0.00288151	66.004	DLLS(0.086)S(0.507)FS(0.406)GIPR	2	0.72696	1
TRINITY_DN94453_c1_g2_m.27864	391	S	PREDICTED: phosphoglycerate kinase 3, cytosolic isoform X2 [Elaeis guineensis]	1	0.00445328	71.558	S(1)LPGVLALDDA	2	0.81847	1
TRINITY_DN94455_c0_g1_m.27868	64	S	GPR1/FUN34/yaaH family protein [Bathycoccus prasinos]	0.999999	7.32735e-06	66.893	HLDS(1)QPGFPDYGDRR	3	0.22215	1
TRINITY_DN94470_c0_g1_m.27881	233	S	pyruvate, phosphate dikinase 2 isoform X1 [Asparagus officinalis]	0.998426	0.00574593	60.342	Y(0.002)RS(0.998)INNIK	3	-0.22298	2
TRINITY_DN94470_c0_g1_m.27881	461	T	pyruvate, phosphate dikinase 2 isoform X1 [Asparagus officinalis]	0.997937	2.84282e-104	156.6	GGMT(0.998)S(0.002)HAAVVAR	2	0.81456	482
TRINITY_DN94470_c0_g1_m.27881	487	S	pyruvate, phosphate dikinase 2 isoform X1 [Asparagus officinalis]	0.979675	4.80971e-29	120.9	IS(0.02)ES(0.98)QKILAVGDK	2	0.4872	2
TRINITY_DN94470_c0_g1_m.27881	462	S	pyruvate, phosphate dikinase 2 isoform X1 [Asparagus officinalis]	0.840813	9.35979e-45	143.81	GGMT(0.159)S(0.841)HAAVVAR	3	-0.85703	137
TRINITY_DN94470_c0_g1_m.27881	882	S	pyruvate, phosphate dikinase 2 isoform X1 [Asparagus officinalis]	1	0.00127911	75.088	LAAAQVAVS(1)K	3	0.37435	1
[truncated: 873 more rows]

## Sheet: Protein Ratio
-2.7	1
-2.5	1
-2.4	1
-2.3	2
-2	1
-1.8	2
-1.5	3
-1.4	3
-1.3	6
-1.2	7
-1.1	12
-1	11
-0.9	14
-0.8	11
-0.7	20
-0.6	31
-0.5	38
-0.4	50
-0.3	86
-0.2	99
-0.1	153
0	368
0.1	225
0.2	237
0.3	180
0.4	189
0.5	138
0.6	110
0.7	107
0.8	60
0.9	49
1	30
1.1	26
1.2	15
1.3	11
1.4	8
1.5	11
1.6	3
1.7	3
1.8	4
1.9	1
2.3	1
2.7	1
