# Supplementary material for: Comparative Proteome and Phosphoproteome Analyses Reveal Different Molecular Mechanism Between Stone Planting Under the Forest and Greenhouse Planting of Dendrobium huoshanense
Source: Front Plant Sci. 2022 Jul 7;13:937392. doi: 10.3389/fpls.2022.937392 (PMC9301318; doi:10.3389/fpls.2022.937392)
Supplement: Supplementary Figure 1 — Cluster analysis of the DEPs from proteome. [file Data_Sheet_1.ZIP › Supple Tab/Table S6.xlsx]

## Sheet: Motif-x
	Motif Logo	Motif	Motif Score	Foreground		Background		Fold Increase
				Matches	Size	Matches	Size
		...R..SP.....	30.18	96	1818	2168	643143	15.66
		......SPK....	28.77	67	1722	1436	640975	17.37
		......SPR....	29.07	71	1655	1700	639539	16.14
		......SP...R.	25.65	59	1584	1690	637839	14.06
		......SP.K...	22.24	39	1525	1260	636149	12.91
		...R..SF.....	32	58	1486	1676	634889	14.79
		......SP...K.	22.65	40	1428	1355	633213	13.09
		......SP.R...	23.32	40	1388	1390	631858	13.1
		...RV.S......	22.38	36	1348	1684	630468	10
		......SP.....	16	246	1312	24271	628784	4.86
		...R..S......	16	241	1066	30944	604513	4.42
		.L.K..S......	24.81	41	825	3401	573569	8.38
		......SD.E...	29.21	39	784	2298	570168	12.34
		......SF.....	16	105	745	27863	567870	2.87
		......SDD....	24.97	24	640	1744	540007	11.61
		...K..S......	12.7	78	616	27230	538263	2.5
		......S.G....	9.77	76	538	32971	511033	2.19
		......S.E....	9.07	63	462	28279	478062	2.31
		.....GS......	6.03	52	399	28627	449783	2.05
		......S.P....	7.02	50	347	27077	421156	2.24
		...H..S......	6.06	25	297	10738	394079	3.09
		....P.TP.....	23.39	28	200	1579	325903	28.9
		......TP.....	16	73	172	16111	324324	8.54
		...R..T......	6.63	20	99	16374	308213	3.8

## Sheet: Motif annot
ID	Protein accession	Position	Motif Logo
TRINITY_DN88759_c0_g1_m.22717-114	TRINITY_DN88759_c0_g1_m.22717	114	...R..SP.....
TRINITY_DN92823_c1_g1_m.26001-226	TRINITY_DN92823_c1_g1_m.26001	226	...R..SP.....
TRINITY_DN96538_c0_g1_m.30696-37	TRINITY_DN96538_c0_g1_m.30696	37	...R..SP.....
TRINITY_DN104825_c0_g1_m.9897-1004	TRINITY_DN104825_c0_g1_m.9897	1004	...R..SP.....
TRINITY_DN102611_c1_g2_m.5076-416	TRINITY_DN102611_c1_g2_m.5076	416	...R..SP.....
TRINITY_DN100371_c0_g1_m.637-124	TRINITY_DN100371_c0_g1_m.637	124	...R..SP.....
TRINITY_DN104573_c1_g2_m.9310-215	TRINITY_DN104573_c1_g2_m.9310	215	...R..SP.....
TRINITY_DN97391_c0_g1_m.31953-66	TRINITY_DN97391_c0_g1_m.31953	66	...R..SP.....
TRINITY_DN78039_c0_g1_m.19186-73	TRINITY_DN78039_c0_g1_m.19186	73	...R..SP.....
TRINITY_DN92823_c1_g1_m.26001-249	TRINITY_DN92823_c1_g1_m.26001	249	...R..SP.....
TRINITY_DN95305_c0_g1_m.28924-103	TRINITY_DN95305_c0_g1_m.28924	103	...R..SP.....
TRINITY_DN96038_c0_g1_m.29963-214	TRINITY_DN96038_c0_g1_m.29963	214	...R..SP.....
TRINITY_DN104621_c1_g1_m.9404-49	TRINITY_DN104621_c1_g1_m.9404	49	...R..SP.....
TRINITY_DN100809_c0_g1_m.1477-667	TRINITY_DN100809_c0_g1_m.1477	667	...R..SP.....
TRINITY_DN93958_c4_g1_m.27270-534	TRINITY_DN93958_c4_g1_m.27270	534	...R..SP.....
TRINITY_DN103569_c4_g1_m.7137-671	TRINITY_DN103569_c4_g1_m.7137	671	...R..SP.....
TRINITY_DN97369_c5_g8_m.31913-45	TRINITY_DN97369_c5_g8_m.31913	45	...R..SP.....
TRINITY_DN103821_c0_g1_m.7691-388	TRINITY_DN103821_c0_g1_m.7691	388	...R..SP.....
TRINITY_DN95350_c0_g1_m.28990-54	TRINITY_DN95350_c0_g1_m.28990	54	...R..SP.....
TRINITY_DN102225_c0_g1_m.4215-33	TRINITY_DN102225_c0_g1_m.4215	33	...R..SP.....
TRINITY_DN104132_c0_g1_m.8355-10	TRINITY_DN104132_c0_g1_m.8355	10	...R..SP.....
TRINITY_DN91833_c0_g1_m.25063-254	TRINITY_DN91833_c0_g1_m.25063	254	...R..SP.....
TRINITY_DN100500_c0_g1_m.867-225	TRINITY_DN100500_c0_g1_m.867	225	...R..SP.....
TRINITY_DN100371_c0_g1_m.637-90	TRINITY_DN100371_c0_g1_m.637	90	...R..SP.....
TRINITY_DN104822_c1_g3_m.9885-212	TRINITY_DN104822_c1_g3_m.9885	212	...R..SP.....
TRINITY_DN94873_c1_g1_m.28345-76	TRINITY_DN94873_c1_g1_m.28345	76	...R..SP.....
TRINITY_DN96038_c0_g1_m.29963-154	TRINITY_DN96038_c0_g1_m.29963	154	...R..SP.....
TRINITY_DN92823_c1_g1_m.26001-257	TRINITY_DN92823_c1_g1_m.26001	257	...R..SP.....
TRINITY_DN95422_c0_g1_m.29113-253	TRINITY_DN95422_c0_g1_m.29113	253	...R..SP.....
TRINITY_DN105577_c4_g5_m.11602-102	TRINITY_DN105577_c4_g5_m.11602	102	...R..SP.....
TRINITY_DN78545_c0_g1_m.19277-190	TRINITY_DN78545_c0_g1_m.19277	190	...R..SP.....
TRINITY_DN101512_c0_g1_m.2847-416	TRINITY_DN101512_c0_g1_m.2847	416	...R..SP.....
TRINITY_DN100742_c0_g1_m.1360-531	TRINITY_DN100742_c0_g1_m.1360	531	...R..SP.....
TRINITY_DN92823_c1_g1_m.26001-313	TRINITY_DN92823_c1_g1_m.26001	313	...R..SP.....
TRINITY_DN93958_c2_g1_m.27268-135	TRINITY_DN93958_c2_g1_m.27268	135	...R..SP.....
TRINITY_DN104822_c1_g3_m.9885-195	TRINITY_DN104822_c1_g3_m.9885	195	...R..SP.....
TRINITY_DN99995_c0_g1_m.36189-262	TRINITY_DN99995_c0_g1_m.36189	262	...R..SP.....
TRINITY_DN100352_c2_g1_m.605-467	TRINITY_DN100352_c2_g1_m.605	467	...R..SP.....
TRINITY_DN99677_c0_g1_m.35631-774	TRINITY_DN99677_c0_g1_m.35631	774	...R..SP.....
TRINITY_DN102762_c1_g3_m.5363-239	TRINITY_DN102762_c1_g3_m.5363	239	...R..SP.....
TRINITY_DN103576_c16_g4_m.7159-172	TRINITY_DN103576_c16_g4_m.7159	172	...R..SP.....
TRINITY_DN80231_c0_g1_m.19646-694	TRINITY_DN80231_c0_g1_m.19646	694	...R..SP.....
TRINITY_DN94909_c0_g1_m.28380-96	TRINITY_DN94909_c0_g1_m.28380	96	...R..SP.....
TRINITY_DN102225_c0_g1_m.4215-103	TRINITY_DN102225_c0_g1_m.4215	103	...R..SP.....
TRINITY_DN100669_c0_g1_m.1219-768	TRINITY_DN100669_c0_g1_m.1219	768	...R..SP.....
TRINITY_DN103475_c4_g3_m.6922-259	TRINITY_DN103475_c4_g3_m.6922	259	...R..SP.....
TRINITY_DN100371_c0_g1_m.637-107	TRINITY_DN100371_c0_g1_m.637	107	...R..SP.....
TRINITY_DN90368_c0_g1_m.23835-178	TRINITY_DN90368_c0_g1_m.23835	178	...R..SP.....
TRINITY_DN101072_c0_g1_m.1967-487	TRINITY_DN101072_c0_g1_m.1967	487	...R..SP.....
TRINITY_DN101983_c0_g1_m.3718-473	TRINITY_DN101983_c0_g1_m.3718	473	...R..SP.....
TRINITY_DN104655_c3_g5_m.9484-94	TRINITY_DN104655_c3_g5_m.9484	94	...R..SP.....
TRINITY_DN105080_c0_g1_m.10486-874	TRINITY_DN105080_c0_g1_m.10486	874	...R..SP.....
TRINITY_DN105123_c0_g1_m.10588-578	TRINITY_DN105123_c0_g1_m.10588	578	...R..SP.....
TRINITY_DN97483_c0_g2_m.32099-25	TRINITY_DN97483_c0_g2_m.32099	25	...R..SP.....
TRINITY_DN102741_c0_g1_m.5311-371	TRINITY_DN102741_c0_g1_m.5311	371	...R..SP.....
TRINITY_DN98323_c0_g1_m.33433-8	TRINITY_DN98323_c0_g1_m.33433	8	...R..SP.....
TRINITY_DN76591_c0_g2_m.18968-132	TRINITY_DN76591_c0_g2_m.18968	132	...R..SP.....
TRINITY_DN104822_c1_g3_m.9885-177	TRINITY_DN104822_c1_g3_m.9885	177	...R..SP.....
TRINITY_DN103821_c0_g1_m.7691-351	TRINITY_DN103821_c0_g1_m.7691	351	...R..SP.....
TRINITY_DN105701_c5_g11_m.11838-304	TRINITY_DN105701_c5_g11_m.11838	304	...R..SP.....
TRINITY_DN104870_c0_g1_m.10024-140	TRINITY_DN104870_c0_g1_m.10024	140	...R..SP.....
TRINITY_DN102405_c0_g1_m.4597-682	TRINITY_DN102405_c0_g1_m.4597	682	...R..SP.....
TRINITY_DN103727_c0_g2_m.7475-23	TRINITY_DN103727_c0_g2_m.7475	23	...R..SP.....
TRINITY_DN93465_c1_g1_m.26668-652	TRINITY_DN93465_c1_g1_m.26668	652	...R..SP.....
TRINITY_DN99334_c0_g1_m.35071-365	TRINITY_DN99334_c0_g1_m.35071	365	...R..SP.....
TRINITY_DN95456_c0_g1_m.29175-96	TRINITY_DN95456_c0_g1_m.29175	96	...R..SP.....
TRINITY_DN100567_c2_g3_m.999-369	TRINITY_DN100567_c2_g3_m.999	369	...R..SP.....
TRINITY_DN103821_c0_g1_m.7691-448	TRINITY_DN103821_c0_g1_m.7691	448	...R..SP.....
TRINITY_DN92823_c1_g1_m.26001-233	TRINITY_DN92823_c1_g1_m.26001	233	...R..SP.....
TRINITY_DN95350_c0_g1_m.28990-19	TRINITY_DN95350_c0_g1_m.28990	19	...R..SP.....
TRINITY_DN98859_c1_g1_m.34267-172	TRINITY_DN98859_c1_g1_m.34267	172	...R..SP.....
TRINITY_DN101343_c0_g1_m.2503-834	TRINITY_DN101343_c0_g1_m.2503	834	...R..SP.....
TRINITY_DN92988_c0_g3_m.26175-174	TRINITY_DN92988_c0_g3_m.26175	174	...R..SP.....
TRINITY_DN103821_c0_g1_m.7691-464	TRINITY_DN103821_c0_g1_m.7691	464	...R..SP.....
TRINITY_DN100739_c1_g1_m.1352-587	TRINITY_DN100739_c1_g1_m.1352	587	...R..SP.....
TRINITY_DN105006_c1_g3_m.10327-460	TRINITY_DN105006_c1_g3_m.10327	460	...R..SP.....
TRINITY_DN98305_c1_g2_m.33404-416	TRINITY_DN98305_c1_g2_m.33404	416	...R..SP.....
TRINITY_DN105740_c3_g4_m.11924-263	TRINITY_DN105740_c3_g4_m.11924	263	...R..SP.....
TRINITY_DN103427_c4_g2_m.6814-121	TRINITY_DN103427_c4_g2_m.6814	121	...R..SP.....
TRINITY_DN100116_c0_g1_m.187-204	TRINITY_DN100116_c0_g1_m.187	204	...R..SP.....
TRINITY_DN99631_c6_g1_m.35542-60	TRINITY_DN99631_c6_g1_m.35542	60	...R..SP.....
TRINITY_DN104433_c0_g6_m.8986-244	TRINITY_DN104433_c0_g6_m.8986	244	...R..SP.....
TRINITY_DN92271_c0_g1_m.25477-245	TRINITY_DN92271_c0_g1_m.25477	245	...R..SP.....
TRINITY_DN90368_c0_g1_m.23835-272	TRINITY_DN90368_c0_g1_m.23835	272	...R..SP.....
TRINITY_DN100722_c2_g1_m.1328-332	TRINITY_DN100722_c2_g1_m.1328	332	...R..SP.....
TRINITY_DN99334_c0_g1_m.35071-521	TRINITY_DN99334_c0_g1_m.35071	521	...R..SP.....
TRINITY_DN96508_c1_g1_m.30646-569	TRINITY_DN96508_c1_g1_m.30646	569	...R..SP.....
TRINITY_DN104533_c0_g2_m.9214-787	TRINITY_DN104533_c0_g2_m.9214	787	...R..SP.....
TRINITY_DN98035_c2_g1_m.32951-89	TRINITY_DN98035_c2_g1_m.32951	89	...R..SP.....
TRINITY_DN69783_c2_g1_m.18083-42	TRINITY_DN69783_c2_g1_m.18083	42	...R..SP.....
TRINITY_DN105208_c0_g1_m.10793-433	TRINITY_DN105208_c0_g1_m.10793	433	...R..SP.....
TRINITY_DN99995_c0_g1_m.36189-147	TRINITY_DN99995_c0_g1_m.36189	147	...R..SP.....
TRINITY_DN102039_c0_g3_m.3840-37	TRINITY_DN102039_c0_g3_m.3840	37	...R..SP.....
TRINITY_DN102609_c1_g2_m.5069-519	TRINITY_DN102609_c1_g2_m.5069	519	...R..SP.....
TRINITY_DN93349_c0_g1_m.26540-281	TRINITY_DN93349_c0_g1_m.26540	281	...R..SP.....
TRINITY_DN98618_c0_g3_m.33875-74	TRINITY_DN98618_c0_g3_m.33875	74	...R..SP.....
TRINITY_DN78672_c0_g1_m.19297-124	TRINITY_DN78672_c0_g1_m.19297	124	......SPK....
TRINITY_DN49438_c0_g1_m.16514-127	TRINITY_DN49438_c0_g1_m.16514	127	......SPK....
TRINITY_DN92824_c0_g1_m.26003-67	TRINITY_DN92824_c0_g1_m.26003	67	......SPK....
TRINITY_DN91113_c0_g1_m.24432-81	TRINITY_DN91113_c0_g1_m.24432	81	......SPK....
TRINITY_DN104822_c1_g3_m.9885-204	TRINITY_DN104822_c1_g3_m.9885	204	......SPK....
TRINITY_DN99637_c6_g1_m.35558-615	TRINITY_DN99637_c6_g1_m.35558	615	......SPK....
TRINITY_DN104482_c2_g1_m.9102-58	TRINITY_DN104482_c2_g1_m.9102	58	......SPK....
TRINITY_DN100705_c1_g1_m.1291-71	TRINITY_DN100705_c1_g1_m.1291	71	......SPK....
TRINITY_DN89416_c0_g1_m.23127-55	TRINITY_DN89416_c0_g1_m.23127	55	......SPK....
TRINITY_DN102685_c4_g1_m.5205-70	TRINITY_DN102685_c4_g1_m.5205	70	......SPK....
TRINITY_DN104477_c0_g1_m.9084-172	TRINITY_DN104477_c0_g1_m.9084	172	......SPK....
TRINITY_DN94479_c0_g1_m.27893-414	TRINITY_DN94479_c0_g1_m.27893	414	......SPK....
TRINITY_DN92316_c0_g1_m.25536-193	TRINITY_DN92316_c0_g1_m.25536	193	......SPK....
TRINITY_DN100901_c1_g11_m.1636-50	TRINITY_DN100901_c1_g11_m.1636	50	......SPK....
TRINITY_DN103402_c4_g1_m.6754-243	TRINITY_DN103402_c4_g1_m.6754	243	......SPK....
TRINITY_DN104064_c6_g1_m.8201-678	TRINITY_DN104064_c6_g1_m.8201	678	......SPK....
TRINITY_DN95881_c0_g2_m.29722-759	TRINITY_DN95881_c0_g2_m.29722	759	......SPK....
TRINITY_DN104064_c5_g1_m.8199-19	TRINITY_DN104064_c5_g1_m.8199	19	......SPK....
TRINITY_DN103166_c0_g1_m.6215-676	TRINITY_DN103166_c0_g1_m.6215	676	......SPK....
TRINITY_DN104041_c0_g1_m.8138-8	TRINITY_DN104041_c0_g1_m.8138	8	......SPK....
TRINITY_DN105380_c0_g1_m.11172-218	TRINITY_DN105380_c0_g1_m.11172	218	......SPK....
TRINITY_DN96913_c0_g1_m.31220-319	TRINITY_DN96913_c0_g1_m.31220	319	......SPK....
TRINITY_DN104761_c0_g11_m.9704-54	TRINITY_DN104761_c0_g11_m.9704	54	......SPK....
TRINITY_DN78941_c0_g1_m.19365-314	TRINITY_DN78941_c0_g1_m.19365	314	......SPK....
TRINITY_DN103624_c0_g1_m.7264-2227	TRINITY_DN103624_c0_g1_m.7264	2227	......SPK....
TRINITY_DN98305_c1_g2_m.33404-83	TRINITY_DN98305_c1_g2_m.33404	83	......SPK....
TRINITY_DN105418_c0_g1_m.11265-837	TRINITY_DN105418_c0_g1_m.11265	837	......SPK....
TRINITY_DN103508_c2_g2_m.7007-549	TRINITY_DN103508_c2_g2_m.7007	549	......SPK....
TRINITY_DN94365_c1_g2_m.27742-711	TRINITY_DN94365_c1_g2_m.27742	711	......SPK....
TRINITY_DN71688_c0_g1_m.18286-301	TRINITY_DN71688_c0_g1_m.18286	301	......SPK....
TRINITY_DN103166_c0_g1_m.6215-910	TRINITY_DN103166_c0_g1_m.6215	910	......SPK....
TRINITY_DN99968_c1_g1_m.36138-61	TRINITY_DN99968_c1_g1_m.36138	61	......SPK....
TRINITY_DN98358_c0_g1_m.33487-395	TRINITY_DN98358_c0_g1_m.33487	395	......SPK....
TRINITY_DN98005_c0_g1_m.32908-258	TRINITY_DN98005_c0_g1_m.32908	258	......SPK....
TRINITY_DN102102_c0_g1_m.3972-78	TRINITY_DN102102_c0_g1_m.3972	78	......SPK....
TRINITY_DN90459_c0_g1_m.23908-57	TRINITY_DN90459_c0_g1_m.23908	57	......SPK....
TRINITY_DN102395_c1_g4_m.4573-53	TRINITY_DN102395_c1_g4_m.4573	53	......SPK....
TRINITY_DN82515_c0_g1_m.20219-189	TRINITY_DN82515_c0_g1_m.20219	189	......SPK....
TRINITY_DN100389_c0_g1_m.680-306	TRINITY_DN100389_c0_g1_m.680	306	......SPK....
TRINITY_DN103227_c0_g2_m.6378-433	TRINITY_DN103227_c0_g2_m.6378	433	......SPK....
TRINITY_DN91176_c0_g1_m.24480-72	TRINITY_DN91176_c0_g1_m.24480	72	......SPK....
TRINITY_DN86117_c1_g1_m.21410-166	TRINITY_DN86117_c1_g1_m.21410	166	......SPK....
TRINITY_DN95560_c2_g1_m.29307-17	TRINITY_DN95560_c2_g1_m.29307	17	......SPK....
TRINITY_DN91844_c2_g1_m.25074-61	TRINITY_DN91844_c2_g1_m.25074	61	......SPK....
TRINITY_DN92928_c0_g2_m.26119-105	TRINITY_DN92928_c0_g2_m.26119	105	......SPK....
TRINITY_DN97369_c5_g8_m.31913-178	TRINITY_DN97369_c5_g8_m.31913	178	......SPK....
TRINITY_DN102027_c0_g1_m.3815-1029	TRINITY_DN102027_c0_g1_m.3815	1029	......SPK....
TRINITY_DN99530_c0_g1_m.35374-463	TRINITY_DN99530_c0_g1_m.35374	463	......SPK....
TRINITY_DN103453_c0_g2_m.6868-600	TRINITY_DN103453_c0_g2_m.6868	600	......SPK....
TRINITY_DN93248_c0_g1_m.26419-141	TRINITY_DN93248_c0_g1_m.26419	141	......SPK....
TRINITY_DN105080_c0_g1_m.10486-897	TRINITY_DN105080_c0_g1_m.10486	897	......SPK....
TRINITY_DN93944_c0_g1_m.27250-87	TRINITY_DN93944_c0_g1_m.27250	87	......SPK....
TRINITY_DN105380_c0_g1_m.11172-156	TRINITY_DN105380_c0_g1_m.11172	156	......SPK....
TRINITY_DN103821_c0_g1_m.7691-298	TRINITY_DN103821_c0_g1_m.7691	298	......SPK....
TRINITY_DN99699_c0_g1_m.35664-110	TRINITY_DN99699_c0_g1_m.35664	110	......SPK....
TRINITY_DN80641_c0_g1_m.19746-99	TRINITY_DN80641_c0_g1_m.19746	99	......SPK....
TRINITY_DN97660_c0_g1_m.32349-752	TRINITY_DN97660_c0_g1_m.32349	752	......SPK....
TRINITY_DN93166_c0_g1_m.26337-67	TRINITY_DN93166_c0_g1_m.26337	67	......SPK....
TRINITY_DN104377_c0_g1_m.8878-258	TRINITY_DN104377_c0_g1_m.8878	258	......SPK....
TRINITY_DN101048_c1_g1_m.1917-44	TRINITY_DN101048_c1_g1_m.1917	44	......SPK....
TRINITY_DN95718_c2_g1_m.29516-363	TRINITY_DN95718_c2_g1_m.29516	363	......SPK....
TRINITY_DN99964_c0_g1_m.36129-810	TRINITY_DN99964_c0_g1_m.36129	810	......SPK....
TRINITY_DN101809_c0_g1_m.3414-633	TRINITY_DN101809_c0_g1_m.3414	633	......SPK....
TRINITY_DN12177_c0_g1_m.13908-93	TRINITY_DN12177_c0_g1_m.13908	93	......SPK....
TRINITY_DN86435_c0_g1_m.21578-180	TRINITY_DN86435_c0_g1_m.21578	180	......SPK....
TRINITY_DN105794_c0_g2_m.12030-216	TRINITY_DN105794_c0_g2_m.12030	216	......SPK....
TRINITY_DN99343_c4_g1_m.35091-23	TRINITY_DN99343_c4_g1_m.35091	23	......SPK....
TRINITY_DN95368_c0_g1_m.29023-282	TRINITY_DN95368_c0_g1_m.29023	282	......SPK....
TRINITY_DN101343_c0_g1_m.2503-606	TRINITY_DN101343_c0_g1_m.2503	606	......SPK....
TRINITY_DN101377_c0_g1_m.2564-301	TRINITY_DN101377_c0_g1_m.2564	301	......SPK....
TRINITY_DN100565_c3_g1_m.994-131	TRINITY_DN100565_c3_g1_m.994	131	......SPK....
TRINITY_DN101874_c4_g1_m.3521-231	TRINITY_DN101874_c4_g1_m.3521	231	......SPR....
TRINITY_DN86584_c0_g1_m.21646-306	TRINITY_DN86584_c0_g1_m.21646	306	......SPR....
TRINITY_DN86584_c0_g1_m.21646-294	TRINITY_DN86584_c0_g1_m.21646	294	......SPR....
TRINITY_DN104621_c3_g1_m.9406-242	TRINITY_DN104621_c3_g1_m.9406	242	......SPR....
TRINITY_DN104798_c1_g1_m.9795-372	TRINITY_DN104798_c1_g1_m.9795	372	......SPR....
TRINITY_DN105747_c3_g1_m.11930-148	TRINITY_DN105747_c3_g1_m.11930	148	......SPR....
TRINITY_DN95361_c1_g1_m.29004-30	TRINITY_DN95361_c1_g1_m.29004	30	......SPR....
TRINITY_DN99929_c2_g1_m.36058-198	TRINITY_DN99929_c2_g1_m.36058	198	......SPR....
TRINITY_DN98408_c0_g1_m.33577-490	TRINITY_DN98408_c0_g1_m.33577	490	......SPR....
TRINITY_DN93872_c1_g1_m.27176-173	TRINITY_DN93872_c1_g1_m.27176	173	......SPR....
TRINITY_DN86363_c0_g1_m.21535-326	TRINITY_DN86363_c0_g1_m.21535	326	......SPR....
TRINITY_DN97782_c1_g1_m.32534-98	TRINITY_DN97782_c1_g1_m.32534	98	......SPR....
TRINITY_DN105815_c0_g1_m.12071-914	TRINITY_DN105815_c0_g1_m.12071	914	......SPR....
TRINITY_DN97953_c1_g3_m.32825-33	TRINITY_DN97953_c1_g3_m.32825	33	......SPR....
TRINITY_DN101438_c0_g1_m.2694-598	TRINITY_DN101438_c0_g1_m.2694	598	......SPR....
TRINITY_DN76765_c0_g1_m.18999-16	TRINITY_DN76765_c0_g1_m.18999	16	......SPR....
TRINITY_DN104785_c0_g2_m.9760-725	TRINITY_DN104785_c0_g2_m.9760	725	......SPR....
TRINITY_DN102852_c2_g1_m.5554-137	TRINITY_DN102852_c2_g1_m.5554	137	......SPR....
TRINITY_DN83248_c0_g1_m.20411-79	TRINITY_DN83248_c0_g1_m.20411	79	......SPR....
TRINITY_DN96886_c1_g1_m.31194-77	TRINITY_DN96886_c1_g1_m.31194	77	......SPR....
TRINITY_DN102177_c0_g2_m.4115-167	TRINITY_DN102177_c0_g2_m.4115	167	......SPR....
TRINITY_DN90368_c0_g1_m.23835-16	TRINITY_DN90368_c0_g1_m.23835	16	......SPR....
TRINITY_DN93555_c0_g2_m.26785-76	TRINITY_DN93555_c0_g2_m.26785	76	......SPR....
TRINITY_DN99995_c0_g1_m.36189-132	TRINITY_DN99995_c0_g1_m.36189	132	......SPR....
TRINITY_DN104732_c0_g1_m.9634-246	TRINITY_DN104732_c0_g1_m.9634	246	......SPR....
TRINITY_DN94873_c1_g1_m.28345-135	TRINITY_DN94873_c1_g1_m.28345	135	......SPR....
TRINITY_DN86584_c0_g1_m.21646-52	TRINITY_DN86584_c0_g1_m.21646	52	......SPR....
TRINITY_DN102205_c1_g1_m.4165-650	TRINITY_DN102205_c1_g1_m.4165	650	......SPR....
TRINITY_DN97333_c0_g1_m.31859-304	TRINITY_DN97333_c0_g1_m.31859	304	......SPR....
TRINITY_DN104135_c3_g2_m.8360-454	TRINITY_DN104135_c3_g2_m.8360	454	......SPR....
TRINITY_DN98265_c0_g4_m.33310-255	TRINITY_DN98265_c0_g4_m.33310	255	......SPR....
TRINITY_DN102956_c1_g1_m.5775-16	TRINITY_DN102956_c1_g1_m.5775	16	......SPR....
TRINITY_DN105292_c0_g2_m.10982-608	TRINITY_DN105292_c0_g2_m.10982	608	......SPR....
TRINITY_DN104794_c5_g1_m.9781-147	TRINITY_DN104794_c5_g1_m.9781	147	......SPR....
TRINITY_DN90683_c1_g1_m.24075-144	TRINITY_DN90683_c1_g1_m.24075	144	......SPR....
TRINITY_DN99182_c0_g1_m.34792-86	TRINITY_DN99182_c0_g1_m.34792	86	......SPR....
TRINITY_DN88759_c0_g1_m.22717-101	TRINITY_DN88759_c0_g1_m.22717	101	......SPR....
TRINITY_DN102383_c0_g1_m.4552-106	TRINITY_DN102383_c0_g1_m.4552	106	......SPR....
TRINITY_DN99285_c0_g1_m.34979-1423	TRINITY_DN99285_c0_g1_m.34979	1423	......SPR....
TRINITY_DN134614_c0_g1_m.14822-368	TRINITY_DN134614_c0_g1_m.14822	368	......SPR....
TRINITY_DN93262_c0_g1_m.26439-218	TRINITY_DN93262_c0_g1_m.26439	218	......SPR....
TRINITY_DN95021_c0_g1_m.28512-81	TRINITY_DN95021_c0_g1_m.28512	81	......SPR....
TRINITY_DN86029_c0_g1_m.21364-126	TRINITY_DN86029_c0_g1_m.21364	126	......SPR....
TRINITY_DN97868_c0_g1_m.32677-225	TRINITY_DN97868_c0_g1_m.32677	225	......SPR....
TRINITY_DN89782_c0_g1_m.23374-143	TRINITY_DN89782_c0_g1_m.23374	143	......SPR....
TRINITY_DN104657_c1_g1_m.9490-314	TRINITY_DN104657_c1_g1_m.9490	314	......SPR....
TRINITY_DN96241_c2_g1_m.30261-167	TRINITY_DN96241_c2_g1_m.30261	167	......SPR....
TRINITY_DN104746_c1_g2_m.9663-170	TRINITY_DN104746_c1_g2_m.9663	170	......SPR....
TRINITY_DN102405_c0_g1_m.4597-671	TRINITY_DN102405_c0_g1_m.4597	671	......SPR....
TRINITY_DN97870_c0_g1_m.32681-75	TRINITY_DN97870_c0_g1_m.32681	75	......SPR....
TRINITY_DN99282_c0_g3_m.34975-222	TRINITY_DN99282_c0_g3_m.34975	222	......SPR....
TRINITY_DN100848_c1_g1_m.1545-1022	TRINITY_DN100848_c1_g1_m.1545	1022	......SPR....
TRINITY_DN100390_c0_g1_m.686-118	TRINITY_DN100390_c0_g1_m.686	118	......SPR....
TRINITY_DN92289_c0_g1_m.25498-30	TRINITY_DN92289_c0_g1_m.25498	30	......SPR....
TRINITY_DN105911_c8_g2_m.12314-43	TRINITY_DN105911_c8_g2_m.12314	43	......SPR....
TRINITY_DN101343_c0_g1_m.2503-43	TRINITY_DN101343_c0_g1_m.2503	43	......SPR....
TRINITY_DN98646_c1_g1_m.33923-387	TRINITY_DN98646_c1_g1_m.33923	387	......SPR....
TRINITY_DN99912_c0_g1_m.36035-172	TRINITY_DN99912_c0_g1_m.36035	172	......SPR....
TRINITY_DN101168_c0_g1_m.2148-1121	TRINITY_DN101168_c0_g1_m.2148	1121	......SPR....
TRINITY_DN94873_c1_g1_m.28345-88	TRINITY_DN94873_c1_g1_m.28345	88	......SPR....
TRINITY_DN96146_c1_g1_m.30107-346	TRINITY_DN96146_c1_g1_m.30107	346	......SPR....
TRINITY_DN99108_c3_g2_m.34674-43	TRINITY_DN99108_c3_g2_m.34674	43	......SPR....
TRINITY_DN92846_c0_g1_m.26025-314	TRINITY_DN92846_c0_g1_m.26025	314	......SPR....
TRINITY_DN99993_c0_g1_m.36180-68	TRINITY_DN99993_c0_g1_m.36180	68	......SPR....
TRINITY_DN89981_c0_g1_m.23488-181	TRINITY_DN89981_c0_g1_m.23488	181	......SPR....
TRINITY_DN99036_c1_g1_m.34559-225	TRINITY_DN99036_c1_g1_m.34559	225	......SPR....
TRINITY_DN99334_c0_g1_m.35071-433	TRINITY_DN99334_c0_g1_m.35071	433	......SPR....
TRINITY_DN86017_c0_g1_m.21358-349	TRINITY_DN86017_c0_g1_m.21358	349	......SPR....
TRINITY_DN105325_c0_g1_m.11047-201	TRINITY_DN105325_c0_g1_m.11047	201	......SPR....
TRINITY_DN117601_c0_g1_m.13556-414	TRINITY_DN117601_c0_g1_m.13556	414	......SPR....
TRINITY_DN97957_c1_g1_m.32834-99	TRINITY_DN97957_c1_g1_m.32834	99	......SPR....
TRINITY_DN105536_c4_g1_m.11530-241	TRINITY_DN105536_c4_g1_m.11530	241	......SP...R.
TRINITY_DN95350_c0_g1_m.28990-73	TRINITY_DN95350_c0_g1_m.28990	73	......SP...R.
TRINITY_DN94873_c1_g1_m.28345-190	TRINITY_DN94873_c1_g1_m.28345	190	......SP...R.
TRINITY_DN102205_c1_g1_m.4165-531	TRINITY_DN102205_c1_g1_m.4165	531	......SP...R.
TRINITY_DN95657_c1_g1_m.29437-104	TRINITY_DN95657_c1_g1_m.29437	104	......SP...R.
TRINITY_DN99995_c0_g1_m.36189-139	TRINITY_DN99995_c0_g1_m.36189	139	......SP...R.
TRINITY_DN100739_c1_g1_m.1352-570	TRINITY_DN100739_c1_g1_m.1352	570	......SP...R.
TRINITY_DN98257_c1_g1_m.33289-331	TRINITY_DN98257_c1_g1_m.33289	331	......SP...R.
TRINITY_DN104822_c1_g3_m.9885-187	TRINITY_DN104822_c1_g3_m.9885	187	......SP...R.
TRINITY_DN92219_c0_g1_m.25433-65	TRINITY_DN92219_c0_g1_m.25433	65	......SP...R.
TRINITY_DN102079_c0_g1_m.3923-224	TRINITY_DN102079_c0_g1_m.3923	224	......SP...R.
TRINITY_DN94365_c1_g2_m.27742-696	TRINITY_DN94365_c1_g2_m.27742	696	......SP...R.
TRINITY_DN88759_c0_g1_m.22717-120	TRINITY_DN88759_c0_g1_m.22717	120	......SP...R.
TRINITY_DN104657_c1_g1_m.9490-78	TRINITY_DN104657_c1_g1_m.9490	78	......SP...R.
TRINITY_DN98249_c0_g1_m.33279-718	TRINITY_DN98249_c0_g1_m.33279	718	......SP...R.
TRINITY_DN100371_c0_g1_m.637-115	TRINITY_DN100371_c0_g1_m.637	115	......SP...R.
TRINITY_DN76758_c0_g1_m.18997-64	TRINITY_DN76758_c0_g1_m.18997	64	......SP...R.
TRINITY_DN103508_c2_g2_m.7007-1162	TRINITY_DN103508_c2_g2_m.7007	1162	......SP...R.
TRINITY_DN95558_c0_g1_m.29299-348	TRINITY_DN95558_c0_g1_m.29299	348	......SP...R.
TRINITY_DN98475_c0_g1_m.33676-168	TRINITY_DN98475_c0_g1_m.33676	168	......SP...R.
TRINITY_DN104978_c0_g7_m.10259-239	TRINITY_DN104978_c0_g7_m.10259	239	......SP...R.
TRINITY_DN103003_c0_g7_m.5877-58	TRINITY_DN103003_c0_g7_m.5877	58	......SP...R.
TRINITY_DN69429_c0_g2_m.18032-169	TRINITY_DN69429_c0_g2_m.18032	169	......SP...R.
TRINITY_DN102849_c0_g1_m.5544-2024	TRINITY_DN102849_c0_g1_m.5544	2024	......SP...R.
TRINITY_DN102663_c3_g1_m.5161-92	TRINITY_DN102663_c3_g1_m.5161	92	......SP...R.
TRINITY_DN103432_c0_g4_m.6822-1261	TRINITY_DN103432_c0_g4_m.6822	1261	......SP...R.
TRINITY_DN104279_c0_g1_m.8649-1073	TRINITY_DN104279_c0_g1_m.8649	1073	......SP...R.
TRINITY_DN101440_c1_g2_m.2696-221	TRINITY_DN101440_c1_g2_m.2696	221	......SP...R.
TRINITY_DN100398_c1_g6_m.698-19	TRINITY_DN100398_c1_g6_m.698	19	......SP...R.
TRINITY_DN87438_c1_g1_m.22039-77	TRINITY_DN87438_c1_g1_m.22039	77	......SP...R.
TRINITY_DN94873_c1_g1_m.28345-147	TRINITY_DN94873_c1_g1_m.28345	147	......SP...R.
TRINITY_DN103792_c0_g1_m.7635-27	TRINITY_DN103792_c0_g1_m.7635	27	......SP...R.
TRINITY_DN91969_c0_g1_m.25200-99	TRINITY_DN91969_c0_g1_m.25200	99	......SP...R.
TRINITY_DN80661_c0_g1_m.19753-125	TRINITY_DN80661_c0_g1_m.19753	125	......SP...R.
TRINITY_DN103064_c0_g1_m.6013-39	TRINITY_DN103064_c0_g1_m.6013	39	......SP...R.
TRINITY_DN104533_c0_g2_m.9214-777	TRINITY_DN104533_c0_g2_m.9214	777	......SP...R.
TRINITY_DN80231_c0_g1_m.19646-543	TRINITY_DN80231_c0_g1_m.19646	543	......SP...R.
TRINITY_DN90705_c0_g1_m.24093-120	TRINITY_DN90705_c0_g1_m.24093	120	......SP...R.
TRINITY_DN105189_c5_g1_m.10750-418	TRINITY_DN105189_c5_g1_m.10750	418	......SP...R.
TRINITY_DN105099_c0_g1_m.10532-743	TRINITY_DN105099_c0_g1_m.10532	743	......SP...R.
TRINITY_DN95067_c0_g2_m.28579-70	TRINITY_DN95067_c0_g2_m.28579	70	......SP...R.
TRINITY_DN92393_c0_g1_m.25597-16	TRINITY_DN92393_c0_g1_m.25597	16	......SP...R.
TRINITY_DN95924_c0_g1_m.29805-44	TRINITY_DN95924_c0_g1_m.29805	44	......SP...R.
TRINITY_DN98774_c0_g2_m.34134-552	TRINITY_DN98774_c0_g2_m.34134	552	......SP...R.
TRINITY_DN67522_c0_g1_m.17811-106	TRINITY_DN67522_c0_g1_m.17811	106	......SP...R.
TRINITY_DN104978_c0_g7_m.10259-521	TRINITY_DN104978_c0_g7_m.10259	521	......SP...R.
TRINITY_DN103774_c0_g1_m.7599-78	TRINITY_DN103774_c0_g1_m.7599	78	......SP...R.
TRINITY_DN103752_c0_g1_m.7531-373	TRINITY_DN103752_c0_g1_m.7531	373	......SP...R.
TRINITY_DN96582_c0_g1_m.30758-1075	TRINITY_DN96582_c0_g1_m.30758	1075	......SP...R.
TRINITY_DN104954_c0_g2_m.10218-180	TRINITY_DN104954_c0_g2_m.10218	180	......SP...R.
TRINITY_DN102611_c1_g2_m.5076-170	TRINITY_DN102611_c1_g2_m.5076	170	......SP...R.
TRINITY_DN89609_c0_g1_m.23233-651	TRINITY_DN89609_c0_g1_m.23233	651	......SP...R.
TRINITY_DN97532_c1_g1_m.32170-62	TRINITY_DN97532_c1_g1_m.32170	62	......SP...R.
TRINITY_DN101343_c0_g1_m.2503-662	TRINITY_DN101343_c0_g1_m.2503	662	......SP...R.
TRINITY_DN97437_c0_g1_m.32020-380	TRINITY_DN97437_c0_g1_m.32020	380	......SP...R.
TRINITY_DN99334_c0_g1_m.35071-525	TRINITY_DN99334_c0_g1_m.35071	525	......SP...R.
TRINITY_DN101643_c4_g1_m.3120-174	TRINITY_DN101643_c4_g1_m.3120	174	......SP...R.
TRINITY_DN95308_c0_g1_m.28928-84	TRINITY_DN95308_c0_g1_m.28928	84	......SP...R.
TRINITY_DN101515_c0_g1_m.2855-137	TRINITY_DN101515_c0_g1_m.2855	137	......SP...R.
TRINITY_DN103822_c0_g2_m.7692-465	TRINITY_DN103822_c0_g2_m.7692	465	......SP.K...
TRINITY_DN91319_c1_g2_m.24627-101	TRINITY_DN91319_c1_g2_m.24627	101	......SP.K...
TRINITY_DN105526_c0_g1_m.11498-452	TRINITY_DN105526_c0_g1_m.11498	452	......SP.K...
TRINITY_DN96770_c0_g7_m.31037-63	TRINITY_DN96770_c0_g7_m.31037	63	......SP.K...
TRINITY_DN99285_c0_g1_m.34979-1520	TRINITY_DN99285_c0_g1_m.34979	1520	......SP.K...
TRINITY_DN95395_c0_g2_m.29064-60	TRINITY_DN95395_c0_g2_m.29064	60	......SP.K...
TRINITY_DN99624_c0_g1_m.35523-82	TRINITY_DN99624_c0_g1_m.35523	82	......SP.K...
TRINITY_DN98000_c1_g1_m.32899-357	TRINITY_DN98000_c1_g1_m.32899	357	......SP.K...
TRINITY_DN80231_c0_g1_m.19646-606	TRINITY_DN80231_c0_g1_m.19646	606	......SP.K...
TRINITY_DN95459_c0_g1_m.29179-17	TRINITY_DN95459_c0_g1_m.29179	17	......SP.K...
TRINITY_DN71688_c0_g1_m.18286-287	TRINITY_DN71688_c0_g1_m.18286	287	......SP.K...
TRINITY_DN99214_c1_g1_m.34851-23	TRINITY_DN99214_c1_g1_m.34851	23	......SP.K...
TRINITY_DN103213_c3_g1_m.6334-531	TRINITY_DN103213_c3_g1_m.6334	531	......SP.K...
TRINITY_DN95318_c0_g2_m.28941-163	TRINITY_DN95318_c0_g2_m.28941	163	......SP.K...
TRINITY_DN101099_c3_g1_m.2014-44	TRINITY_DN101099_c3_g1_m.2014	44	......SP.K...
TRINITY_DN103821_c0_g1_m.7691-344	TRINITY_DN103821_c0_g1_m.7691	344	......SP.K...
TRINITY_DN90729_c0_g1_m.24115-23	TRINITY_DN90729_c0_g1_m.24115	23	......SP.K...
TRINITY_DN103821_c0_g1_m.7691-305	TRINITY_DN103821_c0_g1_m.7691	305	......SP.K...
TRINITY_DN92271_c0_g1_m.25477-227	TRINITY_DN92271_c0_g1_m.25477	227	......SP.K...
TRINITY_DN100881_c3_g2_m.1606-443	TRINITY_DN100881_c3_g2_m.1606	443	......SP.K...
TRINITY_DN86017_c0_g1_m.21358-126	TRINITY_DN86017_c0_g1_m.21358	126	......SP.K...
TRINITY_DN91334_c2_g3_m.24647-200	TRINITY_DN91334_c2_g3_m.24647	200	......SP.K...
TRINITY_DN93007_c0_g1_m.26186-25	TRINITY_DN93007_c0_g1_m.26186	25	......SP.K...
TRINITY_DN90848_c0_g1_m.24218-84	TRINITY_DN90848_c0_g1_m.24218	84	......SP.K...
TRINITY_DN104040_c0_g1_m.8137-414	TRINITY_DN104040_c0_g1_m.8137	414	......SP.K...
TRINITY_DN104236_c4_g3_m.8561-175	TRINITY_DN104236_c4_g3_m.8561	175	......SP.K...
TRINITY_DN100136_c1_g1_m.223-96	TRINITY_DN100136_c1_g1_m.223	96	......SP.K...
TRINITY_DN94630_c1_g7_m.28066-162	TRINITY_DN94630_c1_g7_m.28066	162	......SP.K...
TRINITY_DN97333_c0_g1_m.31859-74	TRINITY_DN97333_c0_g1_m.31859	74	......SP.K...
TRINITY_DN102661_c1_g1_m.5160-591	TRINITY_DN102661_c1_g1_m.5160	591	......SP.K...
TRINITY_DN93376_c0_g1_m.26572-93	TRINITY_DN93376_c0_g1_m.26572	93	......SP.K...
TRINITY_DN101629_c1_g3_m.3103-691	TRINITY_DN101629_c1_g3_m.3103	691	......SP.K...
TRINITY_DN94262_c0_g1_m.27610-96	TRINITY_DN94262_c0_g1_m.27610	96	......SP.K...
TRINITY_DN92886_c0_g1_m.26068-55	TRINITY_DN92886_c0_g1_m.26068	55	......SP.K...
TRINITY_DN92586_c0_g1_m.25788-32	TRINITY_DN92586_c0_g1_m.25788	32	......SP.K...
TRINITY_DN103417_c0_g1_m.6792-359	TRINITY_DN103417_c0_g1_m.6792	359	......SP.K...
TRINITY_DN102102_c0_g1_m.3972-150	TRINITY_DN102102_c0_g1_m.3972	150	......SP.K...
TRINITY_DN96712_c1_g1_m.30949-191	TRINITY_DN96712_c1_g1_m.30949	191	......SP.K...
TRINITY_DN105027_c0_g1_m.10379-572	TRINITY_DN105027_c0_g1_m.10379	572	......SP.K...
TRINITY_DN104731_c5_g1_m.9632-608	TRINITY_DN104731_c5_g1_m.9632	608	...R..SF.....
TRINITY_DN100138_c0_g1_m.225-273	TRINITY_DN100138_c0_g1_m.225	273	...R..SF.....
TRINITY_DN117437_c0_g1_m.13525-89	TRINITY_DN117437_c0_g1_m.13525	89	...R..SF.....
TRINITY_DN96802_c1_g2_m.31081-82	TRINITY_DN96802_c1_g2_m.31081	82	...R..SF.....
TRINITY_DN101752_c3_g1_m.3311-43	TRINITY_DN101752_c3_g1_m.3311	43	...R..SF.....
TRINITY_DN101245_c0_g1_m.2312-206	TRINITY_DN101245_c0_g1_m.2312	206	...R..SF.....
TRINITY_DN89609_c0_g1_m.23233-262	TRINITY_DN89609_c0_g1_m.23233	262	...R..SF.....
TRINITY_DN104482_c2_g1_m.9102-184	TRINITY_DN104482_c2_g1_m.9102	184	...R..SF.....
TRINITY_DN78039_c0_g1_m.19186-112	TRINITY_DN78039_c0_g1_m.19186	112	...R..SF.....
TRINITY_DN102669_c0_g1_m.5172-63	TRINITY_DN102669_c0_g1_m.5172	63	...R..SF.....
TRINITY_DN101351_c0_g3_m.2514-267	TRINITY_DN101351_c0_g3_m.2514	267	...R..SF.....
TRINITY_DN103324_c1_g1_m.6562-294	TRINITY_DN103324_c1_g1_m.6562	294	...R..SF.....
TRINITY_DN95467_c2_g1_m.29192-30	TRINITY_DN95467_c2_g1_m.29192	30	...R..SF.....
TRINITY_DN98978_c0_g2_m.34464-288	TRINITY_DN98978_c0_g2_m.34464	288	...R..SF.....
TRINITY_DN99635_c0_g1_m.35548-338	TRINITY_DN99635_c0_g1_m.35548	338	...R..SF.....
TRINITY_DN101044_c0_g1_m.1904-704	TRINITY_DN101044_c0_g1_m.1904	704	...R..SF.....
TRINITY_DN103896_c0_g2_m.7858-50	TRINITY_DN103896_c0_g2_m.7858	50	...R..SF.....
TRINITY_DN95535_c0_g1_m.29268-206	TRINITY_DN95535_c0_g1_m.29268	206	...R..SF.....
TRINITY_DN96554_c2_g1_m.30719-59	TRINITY_DN96554_c2_g1_m.30719	59	...R..SF.....
TRINITY_DN98365_c0_g2_m.33499-225	TRINITY_DN98365_c0_g2_m.33499	225	...R..SF.....
TRINITY_DN93124_c0_g1_m.26290-74	TRINITY_DN93124_c0_g1_m.26290	74	...R..SF.....
TRINITY_DN103758_c0_g1_m.7554-717	TRINITY_DN103758_c0_g1_m.7554	717	...R..SF.....
TRINITY_DN91364_c1_g1_m.24671-207	TRINITY_DN91364_c1_g1_m.24671	207	...R..SF.....
TRINITY_DN97191_c2_g6_m.31641-293	TRINITY_DN97191_c2_g6_m.31641	293	...R..SF.....
TRINITY_DN103871_c4_g1_m.7792-382	TRINITY_DN103871_c4_g1_m.7792	382	...R..SF.....
TRINITY_DN98958_c0_g1_m.34422-359	TRINITY_DN98958_c0_g1_m.34422	359	...R..SF.....
TRINITY_DN94982_c0_g1_m.28467-214	TRINITY_DN94982_c0_g1_m.28467	214	...R..SF.....
TRINITY_DN91668_c0_g1_m.24931-401	TRINITY_DN91668_c0_g1_m.24931	401	...R..SF.....
TRINITY_DN95037_c0_g1_m.28531-320	TRINITY_DN95037_c0_g1_m.28531	320	...R..SF.....
TRINITY_DN98752_c0_g1_m.34101-7	TRINITY_DN98752_c0_g1_m.34101	7	...R..SF.....
TRINITY_DN102183_c0_g4_m.4133-620	TRINITY_DN102183_c0_g4_m.4133	620	...R..SF.....
TRINITY_DN102363_c0_g1_m.4503-117	TRINITY_DN102363_c0_g1_m.4503	117	...R..SF.....
TRINITY_DN103204_c0_g1_m.6308-294	TRINITY_DN103204_c0_g1_m.6308	294	...R..SF.....
TRINITY_DN102942_c0_g1_m.5737-201	TRINITY_DN102942_c0_g1_m.5737	201	...R..SF.....
TRINITY_DN96106_c0_g1_m.30040-9	TRINITY_DN96106_c0_g1_m.30040	9	...R..SF.....
TRINITY_DN100722_c2_g1_m.1328-222	TRINITY_DN100722_c2_g1_m.1328	222	...R..SF.....
TRINITY_DN92151_c0_g1_m.25371-213	TRINITY_DN92151_c0_g1_m.25371	213	...R..SF.....
TRINITY_DN101113_c0_g1_m.2042-748	TRINITY_DN101113_c0_g1_m.2042	748	...R..SF.....
TRINITY_DN102467_c0_g1_m.4743-28	TRINITY_DN102467_c0_g1_m.4743	28	...R..SF.....
TRINITY_DN101777_c0_g3_m.3357-539	TRINITY_DN101777_c0_g3_m.3357	539	...R..SF.....
TRINITY_DN99117_c0_g1_m.34685-942	TRINITY_DN99117_c0_g1_m.34685	942	...R..SF.....
TRINITY_DN105365_c1_g2_m.11150-217	TRINITY_DN105365_c1_g2_m.11150	217	...R..SF.....
TRINITY_DN89983_c0_g4_m.23490-67	TRINITY_DN89983_c0_g4_m.23490	67	...R..SF.....
TRINITY_DN104250_c0_g1_m.8595-1065	TRINITY_DN104250_c0_g1_m.8595	1065	...R..SF.....
TRINITY_DN93262_c0_g1_m.26439-200	TRINITY_DN93262_c0_g1_m.26439	200	...R..SF.....
TRINITY_DN92483_c0_g1_m.25698-459	TRINITY_DN92483_c0_g1_m.25698	459	...R..SF.....
TRINITY_DN103045_c0_g1_m.5968-193	TRINITY_DN103045_c0_g1_m.5968	193	...R..SF.....
TRINITY_DN105027_c0_g1_m.10379-587	TRINITY_DN105027_c0_g1_m.10379	587	...R..SF.....
TRINITY_DN103409_c0_g1_m.6770-60	TRINITY_DN103409_c0_g1_m.6770	60	...R..SF.....
TRINITY_DN95560_c2_g1_m.29307-135	TRINITY_DN95560_c2_g1_m.29307	135	...R..SF.....
TRINITY_DN92284_c0_g1_m.25490-19	TRINITY_DN92284_c0_g1_m.25490	19	...R..SF.....
TRINITY_DN104142_c2_g2_m.8382-327	TRINITY_DN104142_c2_g2_m.8382	327	...R..SF.....
TRINITY_DN104216_c0_g1_m.8509-751	TRINITY_DN104216_c0_g1_m.8509	751	...R..SF.....
TRINITY_DN103754_c1_g13_m.7535-127	TRINITY_DN103754_c1_g13_m.7535	127	...R..SF.....
TRINITY_DN102472_c1_g1_m.4766-60	TRINITY_DN102472_c1_g1_m.4766	60	...R..SF.....
TRINITY_DN96580_c0_g1_m.30753-445	TRINITY_DN96580_c0_g1_m.30753	445	...R..SF.....
TRINITY_DN96033_c0_g2_m.29958-135	TRINITY_DN96033_c0_g2_m.29958	135	...R..SF.....
TRINITY_DN104093_c0_g6_m.8272-161	TRINITY_DN104093_c0_g6_m.8272	161	...R..SF.....
TRINITY_DN104735_c1_g6_m.9639-125	TRINITY_DN104735_c1_g6_m.9639	125	......SP...K.
TRINITY_DN84369_c0_g1_m.20773-439	TRINITY_DN84369_c0_g1_m.20773	439	......SP...K.
TRINITY_DN91522_c0_g1_m.24809-196	TRINITY_DN91522_c0_g1_m.24809	196	......SP...K.
TRINITY_DN87731_c1_g1_m.22167-400	TRINITY_DN87731_c1_g1_m.22167	400	......SP...K.
TRINITY_DN102882_c0_g1_m.5620-231	TRINITY_DN102882_c0_g1_m.5620	231	......SP...K.
TRINITY_DN99487_c1_g1_m.35309-219	TRINITY_DN99487_c1_g1_m.35309	219	......SP...K.
TRINITY_DN96212_c1_g1_m.30216-196	TRINITY_DN96212_c1_g1_m.30216	196	......SP...K.
TRINITY_DN78499_c0_g1_m.19265-103	TRINITY_DN78499_c0_g1_m.19265	103	......SP...K.
TRINITY_DN101536_c0_g2_m.2898-429	TRINITY_DN101536_c0_g2_m.2898	429	......SP...K.
TRINITY_DN94262_c0_g1_m.27610-123	TRINITY_DN94262_c0_g1_m.27610	123	......SP...K.
TRINITY_DN85345_c0_g1_m.21072-108	TRINITY_DN85345_c0_g1_m.21072	108	......SP...K.
TRINITY_DN103801_c1_g1_m.7659-119	TRINITY_DN103801_c1_g1_m.7659	119	......SP...K.
TRINITY_DN98746_c0_g1_m.34090-559	TRINITY_DN98746_c0_g1_m.34090	559	......SP...K.
TRINITY_DN88642_c0_g1_m.22645-307	TRINITY_DN88642_c0_g1_m.22645	307	......SP...K.
TRINITY_DN100219_c0_g1_m.366-143	TRINITY_DN100219_c0_g1_m.366	143	......SP...K.
TRINITY_DN98282_c0_g1_m.33347-512	TRINITY_DN98282_c0_g1_m.33347	512	......SP...K.
TRINITY_DN93267_c0_g1_m.26441-145	TRINITY_DN93267_c0_g1_m.26441	145	......SP...K.
TRINITY_DN88759_c0_g1_m.22716-27	TRINITY_DN88759_c0_g1_m.22716	27	......SP...K.
TRINITY_DN105191_c0_g1_m.10760-1883	TRINITY_DN105191_c0_g1_m.10760	1883	......SP...K.
TRINITY_DN99123_c1_g1_m.34699-491	TRINITY_DN99123_c1_g1_m.34699	491	......SP...K.
TRINITY_DN103142_c3_g1_m.6171-93	TRINITY_DN103142_c3_g1_m.6171	93	......SP...K.
TRINITY_DN99977_c0_g1_m.36157-644	TRINITY_DN99977_c0_g1_m.36157	644	......SP...K.
TRINITY_DN99334_c0_g1_m.35071-499	TRINITY_DN99334_c0_g1_m.35071	499	......SP...K.
TRINITY_DN104512_c4_g4_m.9166-37	TRINITY_DN104512_c4_g4_m.9166	37	......SP...K.
TRINITY_DN105325_c0_g1_m.11046-642	TRINITY_DN105325_c0_g1_m.11046	642	......SP...K.
TRINITY_DN68291_c0_g1_m.17867-436	TRINITY_DN68291_c0_g1_m.17867	436	......SP...K.
TRINITY_DN100739_c1_g1_m.1352-553	TRINITY_DN100739_c1_g1_m.1352	553	......SP...K.
TRINITY_DN97191_c2_g6_m.31641-304	TRINITY_DN97191_c2_g6_m.31641	304	......SP...K.
TRINITY_DN99835_c0_g1_m.35898-241	TRINITY_DN99835_c0_g1_m.35898	241	......SP...K.
TRINITY_DN103293_c0_g1_m.6503-349	TRINITY_DN103293_c0_g1_m.6503	349	......SP...K.
TRINITY_DN89609_c0_g1_m.23233-340	TRINITY_DN89609_c0_g1_m.23233	340	......SP...K.
TRINITY_DN100126_c0_g1_m.201-393	TRINITY_DN100126_c0_g1_m.201	393	......SP...K.
TRINITY_DN100369_c0_g1_m.633-425	TRINITY_DN100369_c0_g1_m.633	425	......SP...K.
TRINITY_DN99739_c1_g1_m.35734-961	TRINITY_DN99739_c1_g1_m.35734	961	......SP...K.
TRINITY_DN102688_c4_g2_m.5212-625	TRINITY_DN102688_c4_g2_m.5212	625	......SP...K.
TRINITY_DN89727_c0_g1_m.23321-45	TRINITY_DN89727_c0_g1_m.23321	45	......SP...K.
TRINITY_DN99923_c2_g3_m.36055-242	TRINITY_DN99923_c2_g3_m.36055	242	......SP...K.
TRINITY_DN100775_c1_g2_m.1423-42	TRINITY_DN100775_c1_g2_m.1423	42	......SP...K.
TRINITY_DN102420_c0_g1_m.4634-434	TRINITY_DN102420_c0_g1_m.4634	434	......SP...K.
TRINITY_DN97041_c0_g1_m.31391-298	TRINITY_DN97041_c0_g1_m.31391	298	......SP...K.
TRINITY_DN104451_c2_g1_m.9035-270	TRINITY_DN104451_c2_g1_m.9035	270	......SP.R...
TRINITY_DN96538_c0_g1_m.30696-30	TRINITY_DN96538_c0_g1_m.30696	30	......SP.R...
TRINITY_DN103427_c4_g2_m.6814-724	TRINITY_DN103427_c4_g2_m.6814	724	......SP.R...
TRINITY_DN91616_c0_g1_m.24890-130	TRINITY_DN91616_c0_g1_m.24890	130	......SP.R...
TRINITY_DN104451_c3_g1_m.9037-250	TRINITY_DN104451_c3_g1_m.9037	250	......SP.R...
TRINITY_DN89554_c0_g1_m.23199-84	TRINITY_DN89554_c0_g1_m.23199	84	......SP.R...
TRINITY_DN100096_c4_g1_m.148-12	TRINITY_DN100096_c4_g1_m.148	12	......SP.R...
TRINITY_DN104735_c1_g6_m.9639-188	TRINITY_DN104735_c1_g6_m.9639	188	......SP.R...
TRINITY_DN104735_c1_g6_m.9639-230	TRINITY_DN104735_c1_g6_m.9639	230	......SP.R...
TRINITY_DN96843_c0_g1_m.31145-205	TRINITY_DN96843_c0_g1_m.31145	205	......SP.R...
TRINITY_DN98189_c4_g7_m.33165-240	TRINITY_DN98189_c4_g7_m.33165	240	......SP.R...
TRINITY_DN90280_c0_g2_m.23766-275	TRINITY_DN90280_c0_g2_m.23766	275	......SP.R...
TRINITY_DN97735_c4_g12_m.32454-157	TRINITY_DN97735_c4_g12_m.32454	157	......SP.R...
TRINITY_DN103508_c2_g2_m.7007-1154	TRINITY_DN103508_c2_g2_m.7007	1154	......SP.R...
TRINITY_DN80231_c0_g1_m.19646-618	TRINITY_DN80231_c0_g1_m.19646	618	......SP.R...
TRINITY_DN103240_c3_g1_m.6406-66	TRINITY_DN103240_c3_g1_m.6406	66	......SP.R...
TRINITY_DN99530_c0_g1_m.35374-408	TRINITY_DN99530_c0_g1_m.35374	408	......SP.R...
TRINITY_DN97683_c3_g3_m.32380-335	TRINITY_DN97683_c3_g3_m.32380	335	......SP.R...
TRINITY_DN105449_c2_g2_m.11331-242	TRINITY_DN105449_c2_g2_m.11331	242	......SP.R...
TRINITY_DN80231_c0_g1_m.19646-471	TRINITY_DN80231_c0_g1_m.19646	471	......SP.R...
TRINITY_DN98710_c1_g2_m.34019-171	TRINITY_DN98710_c1_g2_m.34019	171	......SP.R...
TRINITY_DN103569_c4_g1_m.7137-650	TRINITY_DN103569_c4_g1_m.7137	650	......SP.R...
TRINITY_DN104822_c1_g3_m.9885-166	TRINITY_DN104822_c1_g3_m.9885	166	......SP.R...
TRINITY_DN104451_c3_g1_m.9037-639	TRINITY_DN104451_c3_g1_m.9037	639	......SP.R...
TRINITY_DN80231_c0_g1_m.19646-529	TRINITY_DN80231_c0_g1_m.19646	529	......SP.R...
TRINITY_DN97893_c0_g1_m.32712-64	TRINITY_DN97893_c0_g1_m.32712	64	......SP.R...
TRINITY_DN80231_c0_g1_m.19646-698	TRINITY_DN80231_c0_g1_m.19646	698	......SP.R...
TRINITY_DN95647_c0_g1_m.29431-69	TRINITY_DN95647_c0_g1_m.29431	69	......SP.R...
TRINITY_DN90484_c1_g1_m.23933-680	TRINITY_DN90484_c1_g1_m.23933	680	......SP.R...
TRINITY_DN93021_c0_g1_m.26206-214	TRINITY_DN93021_c0_g1_m.26206	214	......SP.R...
TRINITY_DN97904_c0_g3_m.32731-318	TRINITY_DN97904_c0_g3_m.32731	318	......SP.R...
TRINITY_DN100809_c0_g1_m.1477-646	TRINITY_DN100809_c0_g1_m.1477	646	......SP.R...
TRINITY_DN101745_c0_g2_m.3301-62	TRINITY_DN101745_c0_g2_m.3301	62	......SP.R...
TRINITY_DN94370_c0_g1_m.27749-269	TRINITY_DN94370_c0_g1_m.27749	269	......SP.R...
TRINITY_DN96576_c0_g1_m.30751-47	TRINITY_DN96576_c0_g1_m.30751	47	......SP.R...
TRINITY_DN99768_c0_g4_m.35774-165	TRINITY_DN99768_c0_g4_m.35774	165	......SP.R...
TRINITY_DN103576_c16_g4_m.7159-61	TRINITY_DN103576_c16_g4_m.7159	61	......SP.R...
TRINITY_DN103821_c0_g1_m.7691-286	TRINITY_DN103821_c0_g1_m.7691	286	......SP.R...
TRINITY_DN88824_c0_g1_m.22755-436	TRINITY_DN88824_c0_g1_m.22755	436	......SP.R...
TRINITY_DN103996_c0_g1_m.8040-913	TRINITY_DN103996_c0_g1_m.8040	913	......SP.R...
TRINITY_DN90216_c0_g1_m.23712-243	TRINITY_DN90216_c0_g1_m.23712	243	...RV.S......
TRINITY_DN97528_c0_g1_m.32161-222	TRINITY_DN97528_c0_g1_m.32161	222	...RV.S......
TRINITY_DN102852_c2_g1_m.5554-126	TRINITY_DN102852_c2_g1_m.5554	126	...RV.S......
TRINITY_DN94816_c0_g1_m.28278-68	TRINITY_DN94816_c0_g1_m.28278	68	...RV.S......
TRINITY_DN97528_c0_g1_m.32161-247	TRINITY_DN97528_c0_g1_m.32161	247	...RV.S......
TRINITY_DN98836_c4_g1_m.34238-68	TRINITY_DN98836_c4_g1_m.34238	68	...RV.S......
TRINITY_DN90216_c0_g1_m.23712-269	TRINITY_DN90216_c0_g1_m.23712	269	...RV.S......
TRINITY_DN103938_c0_g1_m.7937-24	TRINITY_DN103938_c0_g1_m.7937	24	...RV.S......
TRINITY_DN101342_c0_g1_m.2501-611	TRINITY_DN101342_c0_g1_m.2501	611	...RV.S......
TRINITY_DN93918_c0_g1_m.27224-18	TRINITY_DN93918_c0_g1_m.27224	18	...RV.S......
TRINITY_DN91517_c0_g1_m.24799-183	TRINITY_DN91517_c0_g1_m.24799	183	...RV.S......
TRINITY_DN92840_c0_g1_m.26018-141	TRINITY_DN92840_c0_g1_m.26018	141	...RV.S......
TRINITY_DN94812_c0_g1_m.28275-135	TRINITY_DN94812_c0_g1_m.28275	135	...RV.S......
TRINITY_DN83574_c0_g1_m.20510-255	TRINITY_DN83574_c0_g1_m.20510	255	...RV.S......
TRINITY_DN100669_c0_g1_m.1219-1032	TRINITY_DN100669_c0_g1_m.1219	1032	...RV.S......
TRINITY_DN102280_c0_g2_m.4317-92	TRINITY_DN102280_c0_g2_m.4317	92	...RV.S......
TRINITY_DN101015_c0_g1_m.1847-107	TRINITY_DN101015_c0_g1_m.1847	107	...RV.S......
TRINITY_DN102418_c6_g1_m.4632-76	TRINITY_DN102418_c6_g1_m.4632	76	...RV.S......
TRINITY_DN88426_c0_g1_m.22530-396	TRINITY_DN88426_c0_g1_m.22530	396	...RV.S......
TRINITY_DN92372_c0_g1_m.25575-454	TRINITY_DN92372_c0_g1_m.25575	454	...RV.S......
TRINITY_DN99583_c0_g1_m.35454-11	TRINITY_DN99583_c0_g1_m.35454	11	...RV.S......
TRINITY_DN101893_c1_g1_m.3559-275	TRINITY_DN101893_c1_g1_m.3559	275	...RV.S......
TRINITY_DN101612_c0_g1_m.3059-972	TRINITY_DN101612_c0_g1_m.3059	972	...RV.S......
TRINITY_DN104399_c0_g1_m.8916-68	TRINITY_DN104399_c0_g1_m.8916	68	...RV.S......
TRINITY_DN104236_c4_g3_m.8562-160	TRINITY_DN104236_c4_g3_m.8562	160	...RV.S......
TRINITY_DN103528_c0_g1_m.7057-710	TRINITY_DN103528_c0_g1_m.7057	710	...RV.S......
TRINITY_DN102585_c2_g1_m.5022-12	TRINITY_DN102585_c2_g1_m.5022	12	...RV.S......
TRINITY_DN96727_c0_g1_m.30966-173	TRINITY_DN96727_c0_g1_m.30966	173	...RV.S......
TRINITY_DN72985_c0_g3_m.18461-108	TRINITY_DN72985_c0_g3_m.18461	108	...RV.S......
TRINITY_DN94644_c0_g1_m.28091-619	TRINITY_DN94644_c0_g1_m.28091	619	...RV.S......
TRINITY_DN102956_c1_g1_m.5775-73	TRINITY_DN102956_c1_g1_m.5775	73	...RV.S......
TRINITY_DN102086_c0_g1_m.3944-30	TRINITY_DN102086_c0_g1_m.3944	30	...RV.S......
TRINITY_DN81817_c0_g1_m.20034-89	TRINITY_DN81817_c0_g1_m.20034	89	...RV.S......
TRINITY_DN93763_c1_g1_m.27049-184	TRINITY_DN93763_c1_g1_m.27049	184	...RV.S......
TRINITY_DN85345_c0_g1_m.21072-132	TRINITY_DN85345_c0_g1_m.21072	132	...RV.S......
TRINITY_DN104662_c1_g1_m.9503-212	TRINITY_DN104662_c1_g1_m.9503	212	...RV.S......
TRINITY_DN104107_c3_g2_m.8304-250	TRINITY_DN104107_c3_g2_m.8304	250	......SP.....
TRINITY_DN98412_c0_g1_m.33585-183	TRINITY_DN98412_c0_g1_m.33585	183	......SP.....
TRINITY_DN102741_c0_g1_m.5311-64	TRINITY_DN102741_c0_g1_m.5311	64	......SP.....
TRINITY_DN75029_c0_g1_m.18733-66	TRINITY_DN75029_c0_g1_m.18733	66	......SP.....
TRINITY_DN101959_c1_g2_m.3676-99	TRINITY_DN101959_c1_g2_m.3676	99	......SP.....
TRINITY_DN105208_c0_g1_m.10793-329	TRINITY_DN105208_c0_g1_m.10793	329	......SP.....
TRINITY_DN96784_c1_g1_m.31060-91	TRINITY_DN96784_c1_g1_m.31060	91	......SP.....
TRINITY_DN91581_c0_g1_m.24865-38	TRINITY_DN91581_c0_g1_m.24865	38	......SP.....
TRINITY_DN104026_c0_g1_m.8097-32	TRINITY_DN104026_c0_g1_m.8097	32	......SP.....
TRINITY_DN99937_c0_g6_m.36077-145	TRINITY_DN99937_c0_g6_m.36077	145	......SP.....
TRINITY_DN99282_c0_g3_m.34975-218	TRINITY_DN99282_c0_g3_m.34975	218	......SP.....
TRINITY_DN102959_c2_g1_m.5783-899	TRINITY_DN102959_c2_g1_m.5783	899	......SP.....
TRINITY_DN90084_c0_g1_m.23590-14	TRINITY_DN90084_c0_g1_m.23590	14	......SP.....
TRINITY_DN95611_c0_g1_m.29382-172	TRINITY_DN95611_c0_g1_m.29382	172	......SP.....
TRINITY_DN91969_c0_g1_m.25200-187	TRINITY_DN91969_c0_g1_m.25200	187	......SP.....
TRINITY_DN97639_c0_g1_m.32323-307	TRINITY_DN97639_c0_g1_m.32323	307	......SP.....
TRINITY_DN93371_c2_g1_m.26568-534	TRINITY_DN93371_c2_g1_m.26568	534	......SP.....
TRINITY_DN78545_c0_g1_m.19277-188	TRINITY_DN78545_c0_g1_m.19277	188	......SP.....
TRINITY_DN94262_c0_g1_m.27610-237	TRINITY_DN94262_c0_g1_m.27610	237	......SP.....
TRINITY_DN90419_c0_g1_m.23874-280	TRINITY_DN90419_c0_g1_m.23874	280	......SP.....
TRINITY_DN98664_c1_g2_m.33954-324	TRINITY_DN98664_c1_g2_m.33954	324	......SP.....
TRINITY_DN92402_c0_g1_m.25608-334	TRINITY_DN92402_c0_g1_m.25608	334	......SP.....
TRINITY_DN93067_c0_g1_m.26242-213	TRINITY_DN93067_c0_g1_m.26242	213	......SP.....
TRINITY_DN80231_c0_g1_m.19646-581	TRINITY_DN80231_c0_g1_m.19646	581	......SP.....
TRINITY_DN101524_c0_g4_m.2873-19	TRINITY_DN101524_c0_g4_m.2873	19	......SP.....
TRINITY_DN96784_c1_g1_m.31060-219	TRINITY_DN96784_c1_g1_m.31060	219	......SP.....
TRINITY_DN104192_c3_g3_m.8469-114	TRINITY_DN104192_c3_g3_m.8469	114	......SP.....
TRINITY_DN88450_c0_g1_m.22547-206	TRINITY_DN88450_c0_g1_m.22547	206	......SP.....
TRINITY_DN99995_c0_g1_m.36189-168	TRINITY_DN99995_c0_g1_m.36189	168	......SP.....
TRINITY_DN94718_c0_g1_m.28173-300	TRINITY_DN94718_c0_g1_m.28173	300	......SP.....
TRINITY_DN96912_c2_g2_m.31219-119	TRINITY_DN96912_c2_g2_m.31219	119	......SP.....
TRINITY_DN102394_c0_g1_m.4570-456	TRINITY_DN102394_c0_g1_m.4570	456	......SP.....
TRINITY_DN95353_c0_g1_m.28995-428	TRINITY_DN95353_c0_g1_m.28995	428	......SP.....
TRINITY_DN98547_c0_g1_m.33776-47	TRINITY_DN98547_c0_g1_m.33776	47	......SP.....
TRINITY_DN104573_c1_g2_m.9310-213	TRINITY_DN104573_c1_g2_m.9310	213	......SP.....
TRINITY_DN103364_c6_g1_m.6674-311	TRINITY_DN103364_c6_g1_m.6674	311	......SP.....
TRINITY_DN111748_c0_g1_m.13075-39	TRINITY_DN111748_c0_g1_m.13075	39	......SP.....
TRINITY_DN96879_c0_g1_m.31186-23	TRINITY_DN96879_c0_g1_m.31186	23	......SP.....
TRINITY_DN53796_c0_g1_m.16795-117	TRINITY_DN53796_c0_g1_m.16795	117	......SP.....
TRINITY_DN105812_c0_g2_m.12062-2395	TRINITY_DN105812_c0_g2_m.12062	2395	......SP.....
TRINITY_DN101343_c0_g1_m.2503-657	TRINITY_DN101343_c0_g1_m.2503	657	......SP.....
TRINITY_DN97448_c0_g1_m.32037-396	TRINITY_DN97448_c0_g1_m.32037	396	......SP.....
TRINITY_DN89782_c0_g1_m.23374-132	TRINITY_DN89782_c0_g1_m.23374	132	......SP.....
TRINITY_DN71754_c0_g1_m.18297-562	TRINITY_DN71754_c0_g1_m.18297	562	......SP.....
TRINITY_DN103538_c1_g1_m.7071-236	TRINITY_DN103538_c1_g1_m.7071	236	......SP.....
TRINITY_DN99123_c1_g1_m.34699-115	TRINITY_DN99123_c1_g1_m.34699	115	......SP.....
TRINITY_DN95021_c0_g1_m.28512-18	TRINITY_DN95021_c0_g1_m.28512	18	......SP.....
TRINITY_DN87407_c0_g2_m.22029-56	TRINITY_DN87407_c0_g2_m.22029	56	......SP.....
TRINITY_DN103219_c0_g1_m.6349-190	TRINITY_DN103219_c0_g1_m.6349	190	......SP.....
TRINITY_DN77964_c0_g1_m.19170-41	TRINITY_DN77964_c0_g1_m.19170	41	......SP.....
TRINITY_DN98386_c0_g1_m.33539-858	TRINITY_DN98386_c0_g1_m.33539	858	......SP.....
TRINITY_DN87476_c0_g2_m.22051-549	TRINITY_DN87476_c0_g2_m.22051	549	......SP.....
TRINITY_DN89951_c0_g2_m.23465-73	TRINITY_DN89951_c0_g2_m.23465	73	......SP.....
TRINITY_DN105661_c0_g2_m.11759-110	TRINITY_DN105661_c0_g2_m.11759	110	......SP.....
TRINITY_DN97780_c0_g1_m.32530-176	TRINITY_DN97780_c0_g1_m.32530	176	......SP.....
TRINITY_DN101168_c0_g1_m.2148-1113	TRINITY_DN101168_c0_g1_m.2148	1113	......SP.....
TRINITY_DN99355_c3_g2_m.35115-25	TRINITY_DN99355_c3_g2_m.35115	25	......SP.....
TRINITY_DN105620_c3_g1_m.11679-73	TRINITY_DN105620_c3_g1_m.11679	73	......SP.....
TRINITY_DN98189_c4_g7_m.33165-232	TRINITY_DN98189_c4_g7_m.33165	232	......SP.....
TRINITY_DN77401_c0_g1_m.19110-234	TRINITY_DN77401_c0_g1_m.19110	234	......SP.....
TRINITY_DN93764_c0_g1_m.27051-27	TRINITY_DN93764_c0_g1_m.27051	27	......SP.....
TRINITY_DN102027_c0_g1_m.3815-476	TRINITY_DN102027_c0_g1_m.3815	476	......SP.....
TRINITY_DN96614_c1_g1_m.30809-338	TRINITY_DN96614_c1_g1_m.30809	338	......SP.....
TRINITY_DN97347_c0_g1_m.31886-33	TRINITY_DN97347_c0_g1_m.31886	33	......SP.....
TRINITY_DN96846_c0_g1_m.31148-32	TRINITY_DN96846_c0_g1_m.31148	32	......SP.....
TRINITY_DN105027_c0_g1_m.10379-288	TRINITY_DN105027_c0_g1_m.10379	288	......SP.....
TRINITY_DN101044_c0_g1_m.1904-540	TRINITY_DN101044_c0_g1_m.1904	540	......SP.....
TRINITY_DN101893_c3_g2_m.3561-63	TRINITY_DN101893_c3_g2_m.3561	63	......SP.....
TRINITY_DN104796_c0_g1_m.9788-175	TRINITY_DN104796_c0_g1_m.9788	175	......SP.....
TRINITY_DN88475_c0_g1_m.22566-224	TRINITY_DN88475_c0_g1_m.22566	224	......SP.....
TRINITY_DN87748_c0_g1_m.22185-10	TRINITY_DN87748_c0_g1_m.22185	10	......SP.....
TRINITY_DN98668_c0_g1_m.33959-88	TRINITY_DN98668_c0_g1_m.33959	88	......SP.....
TRINITY_DN92033_c0_g1_m.25241-291	TRINITY_DN92033_c0_g1_m.25241	291	......SP.....
TRINITY_DN97614_c1_g1_m.32282-167	TRINITY_DN97614_c1_g1_m.32282	167	......SP.....
TRINITY_DN97347_c0_g1_m.31886-11	TRINITY_DN97347_c0_g1_m.31886	11	......SP.....
TRINITY_DN104211_c1_g1_m.8502-1653	TRINITY_DN104211_c1_g1_m.8502	1653	......SP.....
TRINITY_DN92445_c1_g3_m.25648-332	TRINITY_DN92445_c1_g3_m.25648	332	......SP.....
TRINITY_DN101255_c0_g1_m.2333-181	TRINITY_DN101255_c0_g1_m.2333	181	......SP.....
TRINITY_DN98540_c2_g1_m.33755-365	TRINITY_DN98540_c2_g1_m.33755	365	......SP.....
TRINITY_DN100927_c0_g1_m.1686-718	TRINITY_DN100927_c0_g1_m.1686	718	......SP.....
TRINITY_DN101649_c2_g1_m.3131-124	TRINITY_DN101649_c2_g1_m.3131	124	......SP.....
TRINITY_DN96146_c1_g1_m.30107-411	TRINITY_DN96146_c1_g1_m.30107	411	......SP.....
TRINITY_DN103310_c0_g1_m.6537-1080	TRINITY_DN103310_c0_g1_m.6537	1080	......SP.....
TRINITY_DN102534_c0_g2_m.4914-82	TRINITY_DN102534_c0_g2_m.4914	82	......SP.....
TRINITY_DN99207_c1_g2_m.34837-58	TRINITY_DN99207_c1_g2_m.34837	58	......SP.....
TRINITY_DN99995_c0_g1_m.36189-153	TRINITY_DN99995_c0_g1_m.36189	153	......SP.....
TRINITY_DN92741_c0_g1_m.25924-340	TRINITY_DN92741_c0_g1_m.25924	340	......SP.....
TRINITY_DN101255_c0_g1_m.2333-522	TRINITY_DN101255_c0_g1_m.2333	522	......SP.....
TRINITY_DN103397_c4_g1_m.6741-263	TRINITY_DN103397_c4_g1_m.6741	263	......SP.....
TRINITY_DN101062_c0_g1_m.1946-502	TRINITY_DN101062_c0_g1_m.1946	502	......SP.....
TRINITY_DN97313_c0_g1_m.31840-36	TRINITY_DN97313_c0_g1_m.31840	36	......SP.....
TRINITY_DN98835_c1_g1_m.34234-330	TRINITY_DN98835_c1_g1_m.34234	330	......SP.....
TRINITY_DN100885_c2_g3_m.1615-167	TRINITY_DN100885_c2_g3_m.1615	167	......SP.....
TRINITY_DN88475_c1_g2_m.22567-142	TRINITY_DN88475_c1_g2_m.22567	142	......SP.....
TRINITY_DN99334_c0_g1_m.35071-406	TRINITY_DN99334_c0_g1_m.35071	406	......SP.....
TRINITY_DN94230_c1_g1_m.27579-47	TRINITY_DN94230_c1_g1_m.27579	47	......SP.....
TRINITY_DN95953_c0_g1_m.29835-109	TRINITY_DN95953_c0_g1_m.29835	109	......SP.....
TRINITY_DN94262_c0_g1_m.27610-423	TRINITY_DN94262_c0_g1_m.27610	423	......SP.....
TRINITY_DN101377_c0_g1_m.2564-128	TRINITY_DN101377_c0_g1_m.2564	128	......SP.....
TRINITY_DN103624_c0_g1_m.7264-3273	TRINITY_DN103624_c0_g1_m.7264	3273	......SP.....
TRINITY_DN101271_c0_g2_m.2366-29	TRINITY_DN101271_c0_g2_m.2366	29	......SP.....
TRINITY_DN105985_c12_g6_m.12448-290	TRINITY_DN105985_c12_g6_m.12448	290	......SP.....
TRINITY_DN104234_c0_g4_m.8553-32	TRINITY_DN104234_c0_g4_m.8553	32	......SP.....
TRINITY_DN103036_c3_g2_m.5944-1356	TRINITY_DN103036_c3_g2_m.5944	1356	......SP.....
TRINITY_DN99426_c0_g1_m.35224-121	TRINITY_DN99426_c0_g1_m.35224	121	......SP.....
TRINITY_DN95175_c1_g8_m.28731-8	TRINITY_DN95175_c1_g8_m.28731	8	......SP.....
TRINITY_DN103792_c0_g1_m.7635-25	TRINITY_DN103792_c0_g1_m.7635	25	......SP.....
TRINITY_DN101343_c0_g1_m.2503-38	TRINITY_DN101343_c0_g1_m.2503	38	......SP.....
TRINITY_DN102617_c0_g1_m.5085-884	TRINITY_DN102617_c0_g1_m.5085	884	......SP.....
TRINITY_DN90683_c1_g1_m.24075-133	TRINITY_DN90683_c1_g1_m.24075	133	......SP.....
TRINITY_DN102053_c2_g1_m.3876-682	TRINITY_DN102053_c2_g1_m.3876	682	......SP.....
TRINITY_DN88990_c0_g2_m.22857-261	TRINITY_DN88990_c0_g2_m.22857	261	......SP.....
TRINITY_DN94393_c0_g1_m.27792-18	TRINITY_DN94393_c0_g1_m.27792	18	......SP.....
TRINITY_DN103310_c0_g1_m.6537-1264	TRINITY_DN103310_c0_g1_m.6537	1264	......SP.....
TRINITY_DN102467_c0_g1_m.4743-30	TRINITY_DN102467_c0_g1_m.4743	30	......SP.....
TRINITY_DN90368_c0_g1_m.23835-281	TRINITY_DN90368_c0_g1_m.23835	281	......SP.....
TRINITY_DN95517_c0_g1_m.29240-569	TRINITY_DN95517_c0_g1_m.29240	569	......SP.....
TRINITY_DN93598_c0_g1_m.26839-664	TRINITY_DN93598_c0_g1_m.26839	664	......SP.....
TRINITY_DN93893_c0_g1_m.27192-19	TRINITY_DN93893_c0_g1_m.27192	19	......SP.....
TRINITY_DN100327_c0_g1_m.567-241	TRINITY_DN100327_c0_g1_m.567	241	......SP.....
TRINITY_DN89609_c0_g1_m.23233-348	TRINITY_DN89609_c0_g1_m.23233	348	......SP.....
TRINITY_DN102852_c2_g1_m.5554-81	TRINITY_DN102852_c2_g1_m.5554	81	......SP.....
TRINITY_DN89727_c0_g1_m.23321-118	TRINITY_DN89727_c0_g1_m.23321	118	......SP.....
TRINITY_DN101283_c1_g1_m.2388-988	TRINITY_DN101283_c1_g1_m.2388	988	......SP.....
TRINITY_DN92299_c0_g1_m.25511-59	TRINITY_DN92299_c0_g1_m.25511	59	......SP.....
TRINITY_DN102936_c6_g1_m.5728-40	TRINITY_DN102936_c6_g1_m.5728	40	......SP.....
TRINITY_DN91187_c0_g1_m.24489-147	TRINITY_DN91187_c0_g1_m.24489	147	......SP.....
TRINITY_DN99674_c0_g1_m.35626-84	TRINITY_DN99674_c0_g1_m.35626	84	......SP.....
TRINITY_DN104174_c0_g1_m.8431-459	TRINITY_DN104174_c0_g1_m.8431	459	......SP.....
TRINITY_DN98599_c0_g1_m.33853-70	TRINITY_DN98599_c0_g1_m.33853	70	......SP.....
TRINITY_DN93197_c0_g1_m.26370-207	TRINITY_DN93197_c0_g1_m.26370	207	......SP.....
TRINITY_DN91319_c0_g1_m.24625-105	TRINITY_DN91319_c0_g1_m.24625	105	......SP.....
TRINITY_DN99929_c2_g1_m.36058-159	TRINITY_DN99929_c2_g1_m.36058	159	......SP.....
TRINITY_DN94826_c1_g1_m.28296-217	TRINITY_DN94826_c1_g1_m.28296	217	......SP.....
TRINITY_DN94670_c0_g1_m.28124-107	TRINITY_DN94670_c0_g1_m.28124	107	......SP.....
TRINITY_DN103031_c1_g1_m.5935-98	TRINITY_DN103031_c1_g1_m.5935	98	......SP.....
TRINITY_DN105924_c2_g3_m.12328-921	TRINITY_DN105924_c2_g3_m.12328	921	......SP.....
TRINITY_DN97528_c0_g1_m.32161-18	TRINITY_DN97528_c0_g1_m.32161	18	......SP.....
TRINITY_DN93222_c1_g1_m.26398-473	TRINITY_DN93222_c1_g1_m.26398	473	......SP.....
TRINITY_DN97381_c0_g1_m.31937-1161	TRINITY_DN97381_c0_g1_m.31937	1161	......SP.....
TRINITY_DN103805_c1_g9_m.7667-93	TRINITY_DN103805_c1_g9_m.7667	93	......SP.....
TRINITY_DN96531_c2_g1_m.30688-118	TRINITY_DN96531_c2_g1_m.30688	118	......SP.....
TRINITY_DN90604_c0_g1_m.23996-323	TRINITY_DN90604_c0_g1_m.23996	323	......SP.....
TRINITY_DN88584_c0_g1_m.22618-492	TRINITY_DN88584_c0_g1_m.22618	492	......SP.....
TRINITY_DN103508_c2_g2_m.7007-1572	TRINITY_DN103508_c2_g2_m.7007	1572	......SP.....
TRINITY_DN104774_c1_g1_m.9738-429	TRINITY_DN104774_c1_g1_m.9738	429	......SP.....
TRINITY_DN91884_c0_g1_m.25111-9	TRINITY_DN91884_c0_g1_m.25111	9	......SP.....
TRINITY_DN96265_c0_g1_m.30304-68	TRINITY_DN96265_c0_g1_m.30304	68	......SP.....
TRINITY_DN104735_c1_g6_m.9639-161	TRINITY_DN104735_c1_g6_m.9639	161	......SP.....
TRINITY_DN101512_c0_g1_m.2847-224	TRINITY_DN101512_c0_g1_m.2847	224	......SP.....
TRINITY_DN103770_c0_g2_m.7587-18	TRINITY_DN103770_c0_g2_m.7587	18	......SP.....
TRINITY_DN105027_c0_g1_m.10379-612	TRINITY_DN105027_c0_g1_m.10379	612	......SP.....
TRINITY_DN67529_c0_g11_m.17812-34	TRINITY_DN67529_c0_g11_m.17812	34	......SP.....
TRINITY_DN104414_c1_g2_m.8944-117	TRINITY_DN104414_c1_g2_m.8944	117	......SP.....
TRINITY_DN103821_c0_g1_m.7691-72	TRINITY_DN103821_c0_g1_m.7691	72	......SP.....
TRINITY_DN95318_c0_g2_m.28941-503	TRINITY_DN95318_c0_g2_m.28941	503	......SP.....
TRINITY_DN101745_c0_g2_m.3301-51	TRINITY_DN101745_c0_g2_m.3301	51	......SP.....
TRINITY_DN100836_c0_g1_m.1522-442	TRINITY_DN100836_c0_g1_m.1522	442	......SP.....
TRINITY_DN97843_c0_g1_m.32632-142	TRINITY_DN97843_c0_g1_m.32632	142	......SP.....
TRINITY_DN105794_c0_g2_m.12030-506	TRINITY_DN105794_c0_g2_m.12030	506	......SP.....
TRINITY_DN104213_c1_g1_m.8506-433	TRINITY_DN104213_c1_g1_m.8506	433	......SP.....
TRINITY_DN103727_c0_g2_m.7475-704	TRINITY_DN103727_c0_g2_m.7475	704	......SP.....
TRINITY_DN96711_c0_g1_m.30943-708	TRINITY_DN96711_c0_g1_m.30943	708	......SP.....
TRINITY_DN92372_c0_g1_m.25575-562	TRINITY_DN92372_c0_g1_m.25575	562	......SP.....
TRINITY_DN88450_c0_g1_m.22547-208	TRINITY_DN88450_c0_g1_m.22547	208	......SP.....
TRINITY_DN98863_c1_g1_m.34273-281	TRINITY_DN98863_c1_g1_m.34273	281	......SP.....
TRINITY_DN83266_c0_g1_m.20420-236	TRINITY_DN83266_c0_g1_m.20420	236	......SP.....
TRINITY_DN96912_c2_g2_m.31219-67	TRINITY_DN96912_c2_g2_m.31219	67	......SP.....
TRINITY_DN88426_c0_g1_m.22530-69	TRINITY_DN88426_c0_g1_m.22530	69	......SP.....
TRINITY_DN101809_c0_g1_m.3414-736	TRINITY_DN101809_c0_g1_m.3414	736	......SP.....
TRINITY_DN103810_c7_g2_m.7675-154	TRINITY_DN103810_c7_g2_m.7675	154	......SP.....
TRINITY_DN95175_c1_g8_m.28731-13	TRINITY_DN95175_c1_g8_m.28731	13	......SP.....
TRINITY_DN102901_c1_g1_m.5658-362	TRINITY_DN102901_c1_g1_m.5658	362	......SP.....
TRINITY_DN97668_c1_g1_m.32359-37	TRINITY_DN97668_c1_g1_m.32359	37	......SP.....
TRINITY_DN95713_c0_g1_m.29510-194	TRINITY_DN95713_c0_g1_m.29510	194	......SP.....
TRINITY_DN103199_c1_g1_m.6297-212	TRINITY_DN103199_c1_g1_m.6297	212	......SP.....
TRINITY_DN105330_c2_g2_m.11056-122	TRINITY_DN105330_c2_g2_m.11056	122	......SP.....
TRINITY_DN104485_c0_g2_m.9108-74	TRINITY_DN104485_c0_g2_m.9108	74	......SP.....
TRINITY_DN103210_c0_g1_m.6329-71	TRINITY_DN103210_c0_g1_m.6329	71	......SP.....
TRINITY_DN90368_c0_g1_m.23835-242	TRINITY_DN90368_c0_g1_m.23835	242	......SP.....
TRINITY_DN103210_c0_g1_m.6329-101	TRINITY_DN103210_c0_g1_m.6329	101	......SP.....
TRINITY_DN99637_c6_g1_m.35558-798	TRINITY_DN99637_c6_g1_m.35558	798	......SP.....
TRINITY_DN105289_c0_g2_m.10978-114	TRINITY_DN105289_c0_g2_m.10978	114	......SP.....
TRINITY_DN103659_c1_g1_m.7327-119	TRINITY_DN103659_c1_g1_m.7327	119	......SP.....
TRINITY_DN87878_c0_g1_m.22249-247	TRINITY_DN87878_c0_g1_m.22249	247	......SP.....
TRINITY_DN92372_c0_g1_m.25575-29	TRINITY_DN92372_c0_g1_m.25575	29	......SP.....
TRINITY_DN95318_c0_g2_m.28941-375	TRINITY_DN95318_c0_g2_m.28941	375	......SP.....
TRINITY_DN104370_c0_g1_m.8855-46	TRINITY_DN104370_c0_g1_m.8855	46	......SP.....
TRINITY_DN95175_c1_g8_m.28731-10	TRINITY_DN95175_c1_g8_m.28731	10	......SP.....
TRINITY_DN105253_c0_g1_m.10902-415	TRINITY_DN105253_c0_g1_m.10902	415	......SP.....
TRINITY_DN99573_c0_g2_m.35432-510	TRINITY_DN99573_c0_g2_m.35432	510	......SP.....
TRINITY_DN101809_c0_g1_m.3414-741	TRINITY_DN101809_c0_g1_m.3414	741	......SP.....
TRINITY_DN83582_c0_g2_m.20512-14	TRINITY_DN83582_c0_g2_m.20512	14	......SP.....
TRINITY_DN99133_c0_g1_m.34712-14	TRINITY_DN99133_c0_g1_m.34712	14	......SP.....
TRINITY_DN99751_c2_g1_m.35741-7	TRINITY_DN99751_c2_g1_m.35741	7	......SP.....
TRINITY_DN104279_c0_g1_m.8649-1948	TRINITY_DN104279_c0_g1_m.8649	1948	......SP.....
TRINITY_DN96664_c0_g1_m.30876-60	TRINITY_DN96664_c0_g1_m.30876	60	......SP.....
TRINITY_DN102644_c1_g1_m.5141-792	TRINITY_DN102644_c1_g1_m.5141	792	......SP.....
TRINITY_DN92770_c0_g1_m.25957-99	TRINITY_DN92770_c0_g1_m.25957	99	......SP.....
TRINITY_DN97117_c0_g1_m.31533-568	TRINITY_DN97117_c0_g1_m.31533	568	......SP.....
TRINITY_DN100836_c0_g1_m.1522-642	TRINITY_DN100836_c0_g1_m.1522	642	......SP.....
TRINITY_DN102677_c2_g2_m.5190-118	TRINITY_DN102677_c2_g2_m.5190	118	......SP.....
TRINITY_DN102102_c0_g1_m.3972-142	TRINITY_DN102102_c0_g1_m.3972	142	......SP.....
TRINITY_DN95334_c1_g1_m.28970-212	TRINITY_DN95334_c1_g1_m.28970	212	......SP.....
TRINITY_DN100388_c0_g1_m.679-834	TRINITY_DN100388_c0_g1_m.679	834	......SP.....
TRINITY_DN103943_c2_g2_m.7944-14	TRINITY_DN103943_c2_g2_m.7944	14	......SP.....
TRINITY_DN101178_c1_g1_m.2167-9	TRINITY_DN101178_c1_g1_m.2167	9	......SP.....
TRINITY_DN101615_c1_g4_m.3066-39	TRINITY_DN101615_c1_g4_m.3066	39	......SP.....
TRINITY_DN88359_c0_g1_m.22495-84	TRINITY_DN88359_c0_g1_m.22495	84	......SP.....
TRINITY_DN92849_c0_g1_m.26028-349	TRINITY_DN92849_c0_g1_m.26028	349	......SP.....
TRINITY_DN92289_c0_g1_m.25498-33	TRINITY_DN92289_c0_g1_m.25498	33	......SP.....
TRINITY_DN98305_c1_g2_m.33404-485	TRINITY_DN98305_c1_g2_m.33404	485	......SP.....
TRINITY_DN102942_c1_g2_m.5740-247	TRINITY_DN102942_c1_g2_m.5740	247	......SP.....
TRINITY_DN73976_c0_g1_m.18602-89	TRINITY_DN73976_c0_g1_m.18602	89	......SP.....
TRINITY_DN68564_c0_g1_m.17886-106	TRINITY_DN68564_c0_g1_m.17886	106	......SP.....
TRINITY_DN98429_c0_g1_m.33605-193	TRINITY_DN98429_c0_g1_m.33605	193	......SP.....
TRINITY_DN85014_c0_g1_m.20951-97	TRINITY_DN85014_c0_g1_m.20951	97	......SP.....
TRINITY_DN92741_c0_g1_m.25924-399	TRINITY_DN92741_c0_g1_m.25924	399	......SP.....
TRINITY_DN97407_c3_g1_m.31983-159	TRINITY_DN97407_c3_g1_m.31983	159	......SP.....
TRINITY_DN105223_c2_g1_m.10826-490	TRINITY_DN105223_c2_g1_m.10826	490	......SP.....
TRINITY_DN98384_c0_g1_m.33534-203	TRINITY_DN98384_c0_g1_m.33534	203	......SP.....
TRINITY_DN52351_c0_g1_m.16713-70	TRINITY_DN52351_c0_g1_m.16713	70	......SP.....
TRINITY_DN117601_c0_g1_m.13556-407	TRINITY_DN117601_c0_g1_m.13556	407	......SP.....
TRINITY_DN97298_c0_g1_m.31816-327	TRINITY_DN97298_c0_g1_m.31816	327	......SP.....
TRINITY_DN99995_c0_g1_m.36189-247	TRINITY_DN99995_c0_g1_m.36189	247	......SP.....
TRINITY_DN78941_c0_g1_m.19365-310	TRINITY_DN78941_c0_g1_m.19365	310	......SP.....
TRINITY_DN92667_c0_g1_m.25855-228	TRINITY_DN92667_c0_g1_m.25855	228	......SP.....
TRINITY_DN103402_c4_g1_m.6754-404	TRINITY_DN103402_c4_g1_m.6754	404	......SP.....
TRINITY_DN97886_c0_g1_m.32700-164	TRINITY_DN97886_c0_g1_m.32700	164	......SP.....
TRINITY_DN104708_c1_g1_m.9594-402	TRINITY_DN104708_c1_g1_m.9594	402	......SP.....
TRINITY_DN95953_c0_g1_m.29835-107	TRINITY_DN95953_c0_g1_m.29835	107	......SP.....
TRINITY_DN92007_c0_g1_m.25222-176	TRINITY_DN92007_c0_g1_m.25222	176	......SP.....
TRINITY_DN97483_c0_g2_m.32099-76	TRINITY_DN97483_c0_g2_m.32099	76	......SP.....
TRINITY_DN85933_c0_g1_m.21323-124	TRINITY_DN85933_c0_g1_m.21323	124	......SP.....
TRINITY_DN105726_c2_g7_m.11891-503	TRINITY_DN105726_c2_g7_m.11891	503	......SP.....
TRINITY_DN90419_c0_g1_m.23874-91	TRINITY_DN90419_c0_g1_m.23874	91	......SP.....
TRINITY_DN89246_c0_g1_m.22998-243	TRINITY_DN89246_c0_g1_m.22998	243	......SP.....
TRINITY_DN93465_c1_g1_m.26668-390	TRINITY_DN93465_c1_g1_m.26668	390	......SP.....
TRINITY_DN105449_c2_g2_m.11331-570	TRINITY_DN105449_c2_g2_m.11331	570	......SP.....
TRINITY_DN87209_c0_g1_m.21945-174	TRINITY_DN87209_c0_g1_m.21945	174	......SP.....
TRINITY_DN104578_c2_g2_m.9321-950	TRINITY_DN104578_c2_g2_m.9321	950	......SP.....
TRINITY_DN99628_c0_g1_m.35530-755	TRINITY_DN99628_c0_g1_m.35530	755	......SP.....
TRINITY_DN95953_c0_g1_m.29835-99	TRINITY_DN95953_c0_g1_m.29835	99	......SP.....
TRINITY_DN89827_c0_g1_m.23399-97	TRINITY_DN89827_c0_g1_m.23399	97	......SP.....
TRINITY_DN104451_c2_g1_m.9035-67	TRINITY_DN104451_c2_g1_m.9035	67	......SP.....
TRINITY_DN99995_c0_g1_m.36189-76	TRINITY_DN99995_c0_g1_m.36189	76	......SP.....
TRINITY_DN90364_c1_g1_m.23832-50	TRINITY_DN90364_c1_g1_m.23832	50	......SP.....
TRINITY_DN101973_c3_g7_m.3703-244	TRINITY_DN101973_c3_g7_m.3703	244	...R..S......
TRINITY_DN98230_c0_g1_m.33240-549	TRINITY_DN98230_c0_g1_m.33240	549	...R..S......
TRINITY_DN93902_c0_g1_m.27210-66	TRINITY_DN93902_c0_g1_m.27210	66	...R..S......
TRINITY_DN95600_c0_g1_m.29367-171	TRINITY_DN95600_c0_g1_m.29367	171	...R..S......
TRINITY_DN65577_c0_g1_m.17650-69	TRINITY_DN65577_c0_g1_m.17650	69	...R..S......
TRINITY_DN90337_c0_g1_m.23801-195	TRINITY_DN90337_c0_g1_m.23801	195	...R..S......
TRINITY_DN95090_c0_g1_m.28612-611	TRINITY_DN95090_c0_g1_m.28612	611	...R..S......
TRINITY_DN102396_c0_g3_m.4579-8	TRINITY_DN102396_c0_g3_m.4579	8	...R..S......
TRINITY_DN102371_c0_g1_m.4517-667	TRINITY_DN102371_c0_g1_m.4517	667	...R..S......
TRINITY_DN94393_c0_g1_m.27792-14	TRINITY_DN94393_c0_g1_m.27792	14	...R..S......
TRINITY_DN100333_c0_g1_m.578-208	TRINITY_DN100333_c0_g1_m.578	208	...R..S......
TRINITY_DN103727_c0_g2_m.7475-335	TRINITY_DN103727_c0_g2_m.7475	335	...R..S......
TRINITY_DN102217_c0_g1_m.4208-209	TRINITY_DN102217_c0_g1_m.4208	209	...R..S......
TRINITY_DN87030_c0_g1_m.21863-20	TRINITY_DN87030_c0_g1_m.21863	20	...R..S......
TRINITY_DN102217_c0_g1_m.4208-194	TRINITY_DN102217_c0_g1_m.4208	194	...R..S......
TRINITY_DN104317_c0_g2_m.8733-316	TRINITY_DN104317_c0_g2_m.8733	316	...R..S......
TRINITY_DN93031_c0_g1_m.26213-217	TRINITY_DN93031_c0_g1_m.26213	217	...R..S......
TRINITY_DN92845_c0_g2_m.26024-145	TRINITY_DN92845_c0_g2_m.26024	145	...R..S......
TRINITY_DN95533_c0_g1_m.29265-404	TRINITY_DN95533_c0_g1_m.29265	404	...R..S......
TRINITY_DN98503_c0_g2_m.33705-345	TRINITY_DN98503_c0_g2_m.33705	345	...R..S......
TRINITY_DN104154_c0_g6_m.8402-873	TRINITY_DN104154_c0_g6_m.8402	873	...R..S......
TRINITY_DN101882_c0_g2_m.3530-8	TRINITY_DN101882_c0_g2_m.3530	8	...R..S......
TRINITY_DN72300_c0_g1_m.18371-25	TRINITY_DN72300_c0_g1_m.18371	25	...R..S......
TRINITY_DN96873_c0_g1_m.31179-167	TRINITY_DN96873_c0_g1_m.31179	167	...R..S......
TRINITY_DN99086_c0_g1_m.34631-156	TRINITY_DN99086_c0_g1_m.34631	156	...R..S......
TRINITY_DN97961_c2_g7_m.32849-81	TRINITY_DN97961_c2_g7_m.32849	81	...R..S......
TRINITY_DN91113_c0_g1_m.24432-62	TRINITY_DN91113_c0_g1_m.24432	62	...R..S......
TRINITY_DN75897_c0_g2_m.18871-584	TRINITY_DN75897_c0_g2_m.18871	584	...R..S......
TRINITY_DN105929_c2_g5_m.12337-143	TRINITY_DN105929_c2_g5_m.12337	143	...R..S......
TRINITY_DN89783_c0_g1_m.23376-160	TRINITY_DN89783_c0_g1_m.23376	160	...R..S......
TRINITY_DN95282_c1_g1_m.28901-94	TRINITY_DN95282_c1_g1_m.28901	94	...R..S......
TRINITY_DN99383_c1_g1_m.35154-174	TRINITY_DN99383_c1_g1_m.35154	174	...R..S......
TRINITY_DN100881_c4_g3_m.1609-796	TRINITY_DN100881_c4_g3_m.1609	796	...R..S......
TRINITY_DN103930_c0_g4_m.7924-423	TRINITY_DN103930_c0_g4_m.7924	423	...R..S......
TRINITY_DN88921_c0_g1_m.22828-213	TRINITY_DN88921_c0_g1_m.22828	213	...R..S......
TRINITY_DN99383_c1_g1_m.35154-196	TRINITY_DN99383_c1_g1_m.35154	196	...R..S......
TRINITY_DN91148_c1_g1_m.24458-81	TRINITY_DN91148_c1_g1_m.24458	81	...R..S......
TRINITY_DN100742_c0_g1_m.1360-500	TRINITY_DN100742_c0_g1_m.1360	500	...R..S......
TRINITY_DN104369_c0_g1_m.8854-40	TRINITY_DN104369_c0_g1_m.8854	40	...R..S......
TRINITY_DN105380_c0_g1_m.11172-151	TRINITY_DN105380_c0_g1_m.11172	151	...R..S......
TRINITY_DN86038_c0_g1_m.21373-197	TRINITY_DN86038_c0_g1_m.21373	197	...R..S......
TRINITY_DN75897_c0_g2_m.18871-647	TRINITY_DN75897_c0_g2_m.18871	647	...R..S......
TRINITY_DN100309_c0_g1_m.514-99	TRINITY_DN100309_c0_g1_m.514	99	...R..S......
TRINITY_DN75897_c0_g2_m.18871-544	TRINITY_DN75897_c0_g2_m.18871	544	...R..S......
TRINITY_DN40593_c0_g2_m.16131-74	TRINITY_DN40593_c0_g2_m.16131	74	...R..S......
TRINITY_DN80231_c0_g1_m.19646-527	TRINITY_DN80231_c0_g1_m.19646	527	...R..S......
TRINITY_DN99607_c6_g10_m.35500-652	TRINITY_DN99607_c6_g10_m.35500	652	...R..S......
TRINITY_DN105049_c3_g1_m.10422-172	TRINITY_DN105049_c3_g1_m.10422	172	...R..S......
TRINITY_DN96698_c6_g2_m.30924-54	TRINITY_DN96698_c6_g2_m.30924	54	...R..S......
TRINITY_DN95763_c0_g1_m.29578-184	TRINITY_DN95763_c0_g1_m.29578	184	...R..S......
TRINITY_DN100888_c0_g1_m.1619-80	TRINITY_DN100888_c0_g1_m.1619	80	...R..S......
TRINITY_DN90808_c0_g1_m.24182-271	TRINITY_DN90808_c0_g1_m.24182	271	...R..S......
TRINITY_DN101874_c4_g1_m.3521-220	TRINITY_DN101874_c4_g1_m.3521	220	...R..S......
TRINITY_DN95884_c0_g1_m.29726-925	TRINITY_DN95884_c0_g1_m.29726	925	...R..S......
TRINITY_DN98434_c0_g1_m.33614-387	TRINITY_DN98434_c0_g1_m.33614	387	...R..S......
TRINITY_DN101824_c0_g3_m.3443-186	TRINITY_DN101824_c0_g3_m.3443	186	...R..S......
TRINITY_DN98230_c0_g1_m.33240-515	TRINITY_DN98230_c0_g1_m.33240	515	...R..S......
TRINITY_DN102617_c0_g1_m.5085-918	TRINITY_DN102617_c0_g1_m.5085	918	...R..S......
TRINITY_DN100567_c2_g3_m.999-408	TRINITY_DN100567_c2_g3_m.999	408	...R..S......
TRINITY_DN96911_c0_g1_m.31215-533	TRINITY_DN96911_c0_g1_m.31215	533	...R..S......
TRINITY_DN104822_c1_g3_m.9885-165	TRINITY_DN104822_c1_g3_m.9885	165	...R..S......
TRINITY_DN104578_c2_g2_m.9321-602	TRINITY_DN104578_c2_g2_m.9321	602	...R..S......
TRINITY_DN96519_c0_g1_m.30665-8	TRINITY_DN96519_c0_g1_m.30665	8	...R..S......
TRINITY_DN101794_c0_g1_m.3385-356	TRINITY_DN101794_c0_g1_m.3385	356	...R..S......
TRINITY_DN93241_c0_g1_m.26413-156	TRINITY_DN93241_c0_g1_m.26413	156	...R..S......
TRINITY_DN104573_c3_g1_m.9312-114	TRINITY_DN104573_c3_g1_m.9312	114	...R..S......
TRINITY_DN92920_c0_g1_m.26114-241	TRINITY_DN92920_c0_g1_m.26114	241	...R..S......
TRINITY_DN51048_c0_g1_m.16604-77	TRINITY_DN51048_c0_g1_m.16604	77	...R..S......
TRINITY_DN99662_c8_g2_m.35599-252	TRINITY_DN99662_c8_g2_m.35599	252	...R..S......
TRINITY_DN92131_c0_g2_m.25344-22	TRINITY_DN92131_c0_g2_m.25344	22	...R..S......
TRINITY_DN100183_c0_g1_m.298-42	TRINITY_DN100183_c0_g1_m.298	42	...R..S......
TRINITY_DN91042_c0_g1_m.24371-16	TRINITY_DN91042_c0_g1_m.24371	16	...R..S......
TRINITY_DN100122_c1_g1_m.195-197	TRINITY_DN100122_c1_g1_m.195	197	...R..S......
TRINITY_DN94946_c1_g1_m.28424-213	TRINITY_DN94946_c1_g1_m.28424	213	...R..S......
TRINITY_DN104578_c2_g2_m.9321-633	TRINITY_DN104578_c2_g2_m.9321	633	...R..S......
TRINITY_DN100516_c5_g1_m.907-76	TRINITY_DN100516_c5_g1_m.907	76	...R..S......
TRINITY_DN75629_c0_g1_m.18812-569	TRINITY_DN75629_c0_g1_m.18812	569	...R..S......
TRINITY_DN98488_c0_g1_m.33686-688	TRINITY_DN98488_c0_g1_m.33686	688	...R..S......
TRINITY_DN86269_c0_g1_m.21504-11	TRINITY_DN86269_c0_g1_m.21504	11	...R..S......
TRINITY_DN103569_c4_g1_m.7137-459	TRINITY_DN103569_c4_g1_m.7137	459	...R..S......
TRINITY_DN92841_c0_g1_m.26019-247	TRINITY_DN92841_c0_g1_m.26019	247	...R..S......
TRINITY_DN105588_c0_g1_m.11619-2040	TRINITY_DN105588_c0_g1_m.11619	2040	...R..S......
TRINITY_DN95318_c0_g2_m.28941-423	TRINITY_DN95318_c0_g2_m.28941	423	...R..S......
TRINITY_DN103893_c0_g1_m.7848-201	TRINITY_DN103893_c0_g1_m.7848	201	...R..S......
TRINITY_DN103810_c7_g2_m.7675-35	TRINITY_DN103810_c7_g2_m.7675	35	...R..S......
TRINITY_DN94223_c0_g1_m.27569-233	TRINITY_DN94223_c0_g1_m.27569	233	...R..S......
TRINITY_DN97246_c0_g1_m.31732-161	TRINITY_DN97246_c0_g1_m.31732	161	...R..S......
TRINITY_DN103397_c4_g1_m.6741-207	TRINITY_DN103397_c4_g1_m.6741	207	...R..S......
TRINITY_DN95350_c0_g1_m.28990-71	TRINITY_DN95350_c0_g1_m.28990	71	...R..S......
TRINITY_DN98540_c2_g1_m.33755-446	TRINITY_DN98540_c2_g1_m.33755	446	...R..S......
TRINITY_DN99674_c0_g1_m.35626-82	TRINITY_DN99674_c0_g1_m.35626	82	...R..S......
TRINITY_DN93658_c0_g1_m.26915-288	TRINITY_DN93658_c0_g1_m.26915	288	...R..S......
TRINITY_DN98303_c3_g1_m.33397-83	TRINITY_DN98303_c3_g1_m.33397	83	...R..S......
TRINITY_DN93646_c0_g1_m.26901-299	TRINITY_DN93646_c0_g1_m.26901	299	...R..S......
TRINITY_DN101156_c1_g1_m.2123-69	TRINITY_DN101156_c1_g1_m.2123	69	...R..S......
TRINITY_DN99207_c1_g2_m.34837-130	TRINITY_DN99207_c1_g2_m.34837	130	...R..S......
TRINITY_DN93124_c0_g1_m.26290-66	TRINITY_DN93124_c0_g1_m.26290	66	...R..S......
TRINITY_DN79779_c0_g1_m.19551-440	TRINITY_DN79779_c0_g1_m.19551	440	...R..S......
TRINITY_DN96640_c2_g1_m.30844-100	TRINITY_DN96640_c2_g1_m.30844	100	...R..S......
TRINITY_DN92831_c0_g1_m.26010-70	TRINITY_DN92831_c0_g1_m.26010	70	...R..S......
TRINITY_DN98212_c1_g2_m.33201-151	TRINITY_DN98212_c1_g2_m.33201	151	...R..S......
TRINITY_DN95535_c0_g1_m.29268-39	TRINITY_DN95535_c0_g1_m.29268	39	...R..S......
TRINITY_DN99155_c0_g1_m.34740-139	TRINITY_DN99155_c0_g1_m.34740	139	...R..S......
TRINITY_DN103555_c3_g2_m.7107-115	TRINITY_DN103555_c3_g2_m.7107	115	...R..S......
TRINITY_DN92415_c0_g1_m.25629-37	TRINITY_DN92415_c0_g1_m.25629	37	...R..S......
TRINITY_DN88882_c0_g1_m.22797-92	TRINITY_DN88882_c0_g1_m.22797	92	...R..S......
TRINITY_DN93191_c1_g1_m.26364-25	TRINITY_DN93191_c1_g1_m.26364	25	...R..S......
TRINITY_DN97922_c1_g1_m.32767-271	TRINITY_DN97922_c1_g1_m.32767	271	...R..S......
TRINITY_DN99182_c0_g1_m.34792-430	TRINITY_DN99182_c0_g1_m.34792	430	...R..S......
TRINITY_DN97808_c0_g2_m.32581-105	TRINITY_DN97808_c0_g2_m.32581	105	...R..S......
TRINITY_DN97370_c0_g1_m.31918-361	TRINITY_DN97370_c0_g1_m.31918	361	...R..S......
TRINITY_DN86269_c0_g1_m.21504-760	TRINITY_DN86269_c0_g1_m.21504	760	...R..S......
TRINITY_DN66027_c0_g1_m.17703-35	TRINITY_DN66027_c0_g1_m.17703	35	...R..S......
TRINITY_DN104216_c0_g1_m.8509-1006	TRINITY_DN104216_c0_g1_m.8509	1006	...R..S......
TRINITY_DN89160_c0_g1_m.22943-271	TRINITY_DN89160_c0_g1_m.22943	271	...R..S......
TRINITY_DN94427_c0_g1_m.27828-62	TRINITY_DN94427_c0_g1_m.27828	62	...R..S......
TRINITY_DN93606_c0_g1_m.26850-13	TRINITY_DN93606_c0_g1_m.26850	13	...R..S......
TRINITY_DN105318_c2_g6_m.11031-200	TRINITY_DN105318_c2_g6_m.11031	200	...R..S......
TRINITY_DN101476_c0_g1_m.2782-80	TRINITY_DN101476_c0_g1_m.2782	80	...R..S......
TRINITY_DN97340_c0_g1_m.31865-324	TRINITY_DN97340_c0_g1_m.31865	324	...R..S......
TRINITY_DN96328_c0_g1_m.30392-41	TRINITY_DN96328_c0_g1_m.30392	41	...R..S......
TRINITY_DN89896_c0_g1_m.23439-171	TRINITY_DN89896_c0_g1_m.23439	171	...R..S......
TRINITY_DN101419_c5_g2_m.2657-26	TRINITY_DN101419_c5_g2_m.2657	26	...R..S......
TRINITY_DN98307_c0_g2_m.33410-168	TRINITY_DN98307_c0_g2_m.33410	168	...R..S......
TRINITY_DN93573_c0_g1_m.26811-732	TRINITY_DN93573_c0_g1_m.26811	732	...R..S......
TRINITY_DN98561_c0_g1_m.33805-224	TRINITY_DN98561_c0_g1_m.33805	224	...R..S......
TRINITY_DN100722_c2_g1_m.1328-497	TRINITY_DN100722_c2_g1_m.1328	497	...R..S......
TRINITY_DN87859_c0_g1_m.22238-264	TRINITY_DN87859_c0_g1_m.22238	264	...R..S......
TRINITY_DN98738_c0_g1_m.34073-254	TRINITY_DN98738_c0_g1_m.34073	254	...R..S......
TRINITY_DN95837_c0_g1_m.29668-169	TRINITY_DN95837_c0_g1_m.29668	169	...R..S......
TRINITY_DN97892_c0_g1_m.32711-323	TRINITY_DN97892_c0_g1_m.32711	323	...R..S......
TRINITY_DN76765_c0_g1_m.18999-9	TRINITY_DN76765_c0_g1_m.18999	9	...R..S......
TRINITY_DN92814_c0_g1_m.25991-8	TRINITY_DN92814_c0_g1_m.25991	8	...R..S......
TRINITY_DN104657_c1_g1_m.9490-41	TRINITY_DN104657_c1_g1_m.9490	41	...R..S......
TRINITY_DN92961_c1_g2_m.26150-72	TRINITY_DN92961_c1_g2_m.26150	72	...R..S......
TRINITY_DN103903_c0_g1_m.7874-1616	TRINITY_DN103903_c0_g1_m.7874	1616	...R..S......
TRINITY_DN104510_c0_g1_m.9157-1011	TRINITY_DN104510_c0_g1_m.9157	1011	...R..S......
TRINITY_DN63600_c0_g1_m.17517-475	TRINITY_DN63600_c0_g1_m.17517	475	...R..S......
TRINITY_DN103475_c4_g1_m.6921-70	TRINITY_DN103475_c4_g1_m.6921	70	...R..S......
TRINITY_DN103297_c0_g1_m.6510-666	TRINITY_DN103297_c0_g1_m.6510	666	...R..S......
TRINITY_DN98431_c0_g1_m.33611-168	TRINITY_DN98431_c0_g1_m.33611	168	...R..S......
TRINITY_DN101809_c0_g1_m.3414-627	TRINITY_DN101809_c0_g1_m.3414	627	...R..S......
TRINITY_DN96469_c3_g1_m.30593-40	TRINITY_DN96469_c3_g1_m.30593	40	...R..S......
TRINITY_DN94193_c1_g1_m.27532-23	TRINITY_DN94193_c1_g1_m.27532	23	...R..S......
TRINITY_DN91889_c1_g1_m.25120-22	TRINITY_DN91889_c1_g1_m.25120	22	...R..S......
TRINITY_DN97340_c0_g1_m.31865-332	TRINITY_DN97340_c0_g1_m.31865	332	...R..S......
TRINITY_DN101557_c1_g1_m.2936-440	TRINITY_DN101557_c1_g1_m.2936	440	...R..S......
TRINITY_DN100110_c0_g2_m.171-101	TRINITY_DN100110_c0_g2_m.171	101	...R..S......
TRINITY_DN90379_c0_g1_m.23842-27	TRINITY_DN90379_c0_g1_m.23842	27	...R..S......
TRINITY_DN88759_c0_g1_m.22716-25	TRINITY_DN88759_c0_g1_m.22716	25	...R..S......
TRINITY_DN103508_c2_g2_m.7007-173	TRINITY_DN103508_c2_g2_m.7007	173	...R..S......
TRINITY_DN104126_c0_g5_m.8343-132	TRINITY_DN104126_c0_g5_m.8343	132	...R..S......
TRINITY_DN94873_c1_g1_m.28345-188	TRINITY_DN94873_c1_g1_m.28345	188	...R..S......
TRINITY_DN104375_c0_g1_m.8873-1005	TRINITY_DN104375_c0_g1_m.8873	1005	...R..S......
TRINITY_DN100138_c0_g1_m.225-258	TRINITY_DN100138_c0_g1_m.225	258	...R..S......
TRINITY_DN100025_c1_g4_m.48-17	TRINITY_DN100025_c1_g4_m.48	17	...R..S......
TRINITY_DN104662_c1_g1_m.9503-180	TRINITY_DN104662_c1_g1_m.9503	180	...R..S......
TRINITY_DN93376_c0_g1_m.26572-95	TRINITY_DN93376_c0_g1_m.26572	95	...R..S......
TRINITY_DN98153_c0_g1_m.33123-955	TRINITY_DN98153_c0_g1_m.33123	955	...R..S......
TRINITY_DN73630_c0_g2_m.18564-55	TRINITY_DN73630_c0_g2_m.18564	55	...R..S......
TRINITY_DN105464_c0_g4_m.11381-50	TRINITY_DN105464_c0_g4_m.11381	50	...R..S......
TRINITY_DN88483_c0_g1_m.22571-64	TRINITY_DN88483_c0_g1_m.22571	64	...R..S......
TRINITY_DN105855_c0_g3_m.12145-28	TRINITY_DN105855_c0_g3_m.12145	28	...R..S......
TRINITY_DN99674_c1_g3_m.35628-82	TRINITY_DN99674_c1_g3_m.35628	82	...R..S......
TRINITY_DN104576_c0_g4_m.9318-287	TRINITY_DN104576_c0_g4_m.9318	287	...R..S......
TRINITY_DN103930_c0_g4_m.7924-239	TRINITY_DN103930_c0_g4_m.7924	239	...R..S......
TRINITY_DN99207_c1_g2_m.34837-56	TRINITY_DN99207_c1_g2_m.34837	56	...R..S......
TRINITY_DN84902_c0_g1_m.20915-102	TRINITY_DN84902_c0_g1_m.20915	102	...R..S......
TRINITY_DN103682_c0_g1_m.7378-200	TRINITY_DN103682_c0_g1_m.7378	200	...R..S......
TRINITY_DN101532_c0_g2_m.2889-43	TRINITY_DN101532_c0_g2_m.2889	43	...R..S......
TRINITY_DN98509_c0_g1_m.33709-165	TRINITY_DN98509_c0_g1_m.33709	165	...R..S......
TRINITY_DN101794_c0_g1_m.3385-1034	TRINITY_DN101794_c0_g1_m.3385	1034	...R..S......
TRINITY_DN88077_c0_g1_m.22337-48	TRINITY_DN88077_c0_g1_m.22337	48	...R..S......
TRINITY_DN101343_c0_g1_m.2503-36	TRINITY_DN101343_c0_g1_m.2503	36	...R..S......
TRINITY_DN104278_c1_g1_m.8645-1033	TRINITY_DN104278_c1_g1_m.8645	1033	...R..S......
TRINITY_DN104822_c1_g3_m.9885-175	TRINITY_DN104822_c1_g3_m.9885	175	...R..S......
TRINITY_DN98611_c0_g1_m.33867-185	TRINITY_DN98611_c0_g1_m.33867	185	...R..S......
TRINITY_DN104259_c0_g1_m.8604-159	TRINITY_DN104259_c0_g1_m.8604	159	...R..S......
TRINITY_DN105080_c0_g1_m.10486-1104	TRINITY_DN105080_c0_g1_m.10486	1104	...R..S......
TRINITY_DN92782_c0_g1_m.25965-123	TRINITY_DN92782_c0_g1_m.25965	123	...R..S......
TRINITY_DN104802_c0_g1_m.9821-602	TRINITY_DN104802_c0_g1_m.9821	602	...R..S......
TRINITY_DN96328_c0_g1_m.30392-202	TRINITY_DN96328_c0_g1_m.30392	202	...R..S......
TRINITY_DN105477_c0_g1_m.11400-58	TRINITY_DN105477_c0_g1_m.11400	58	...R..S......
TRINITY_DN100980_c0_g1_m.1774-277	TRINITY_DN100980_c0_g1_m.1774	277	...R..S......
TRINITY_DN96727_c0_g2_m.30968-173	TRINITY_DN96727_c0_g2_m.30968	173	...R..S......
TRINITY_DN98390_c0_g3_m.33542-14	TRINITY_DN98390_c0_g3_m.33542	14	...R..S......
TRINITY_DN99995_c0_g1_m.36189-103	TRINITY_DN99995_c0_g1_m.36189	103	...R..S......
TRINITY_DN91416_c0_g1_m.24710-37	TRINITY_DN91416_c0_g1_m.24710	37	...R..S......
TRINITY_DN101147_c0_g9_m.2098-113	TRINITY_DN101147_c0_g9_m.2098	113	...R..S......
TRINITY_DN97279_c0_g1_m.31781-29	TRINITY_DN97279_c0_g1_m.31781	29	...R..S......
TRINITY_DN95810_c0_g6_m.29634-55	TRINITY_DN95810_c0_g6_m.29634	55	...R..S......
TRINITY_DN93236_c1_g1_m.26407-41	TRINITY_DN93236_c1_g1_m.26407	41	...R..S......
TRINITY_DN103814_c0_g1_m.7682-40	TRINITY_DN103814_c0_g1_m.7682	40	...R..S......
TRINITY_DN103890_c1_g2_m.7843-330	TRINITY_DN103890_c1_g2_m.7843	330	...R..S......
TRINITY_DN93578_c0_g1_m.26817-8	TRINITY_DN93578_c0_g1_m.26817	8	...R..S......
TRINITY_DN101088_c1_g4_m.1994-24	TRINITY_DN101088_c1_g4_m.1994	24	...R..S......
TRINITY_DN104183_c1_g1_m.8450-80	TRINITY_DN104183_c1_g1_m.8450	80	...R..S......
TRINITY_DN96912_c2_g2_m.31219-93	TRINITY_DN96912_c2_g2_m.31219	93	...R..S......
TRINITY_DN103508_c1_g1_m.7003-44	TRINITY_DN103508_c1_g1_m.7003	44	...R..S......
TRINITY_DN80231_c0_g1_m.19646-616	TRINITY_DN80231_c0_g1_m.19646	616	...R..S......
TRINITY_DN102741_c0_g1_m.5311-62	TRINITY_DN102741_c0_g1_m.5311	62	...R..S......
TRINITY_DN87597_c0_g1_m.22092-488	TRINITY_DN87597_c0_g1_m.22092	488	...R..S......
TRINITY_DN102205_c1_g1_m.4165-686	TRINITY_DN102205_c1_g1_m.4165	686	...R..S......
TRINITY_DN97957_c1_g1_m.32834-107	TRINITY_DN97957_c1_g1_m.32834	107	...R..S......
TRINITY_DN91966_c0_g1_m.25199-107	TRINITY_DN91966_c0_g1_m.25199	107	...R..S......
TRINITY_DN96287_c0_g1_m.30344-42	TRINITY_DN96287_c0_g1_m.30344	42	...R..S......
TRINITY_DN87729_c0_g1_m.22166-12	TRINITY_DN87729_c0_g1_m.22166	12	...R..S......
TRINITY_DN97020_c0_g1_m.31367-226	TRINITY_DN97020_c0_g1_m.31367	226	...R..S......
TRINITY_DN104317_c0_g2_m.8733-90	TRINITY_DN104317_c0_g2_m.8733	90	...R..S......
TRINITY_DN102969_c2_g1_m.5801-9	TRINITY_DN102969_c2_g1_m.5801	9	...R..S......
TRINITY_DN97480_c0_g2_m.32092-236	TRINITY_DN97480_c0_g2_m.32092	236	...R..S......
TRINITY_DN101838_c1_g2_m.3460-66	TRINITY_DN101838_c1_g2_m.3460	66	...R..S......
TRINITY_DN91101_c0_g1_m.24424-165	TRINITY_DN91101_c0_g1_m.24424	165	...R..S......
TRINITY_DN101068_c0_g1_m.1958-38	TRINITY_DN101068_c0_g1_m.1958	38	...R..S......
TRINITY_DN104533_c0_g2_m.9214-806	TRINITY_DN104533_c0_g2_m.9214	806	...R..S......
TRINITY_DN103521_c0_g2_m.7033-58	TRINITY_DN103521_c0_g2_m.7033	58	...R..S......
TRINITY_DN78279_c0_g1_m.19227-53	TRINITY_DN78279_c0_g1_m.19227	53	...R..S......
TRINITY_DN93958_c4_g1_m.27270-813	TRINITY_DN93958_c4_g1_m.27270	813	...R..S......
TRINITY_DN91319_c1_g2_m.24627-365	TRINITY_DN91319_c1_g2_m.24627	365	...R..S......
TRINITY_DN95043_c2_g1_m.28543-386	TRINITY_DN95043_c2_g1_m.28543	386	...R..S......
TRINITY_DN90837_c0_g1_m.24207-28	TRINITY_DN90837_c0_g1_m.24207	28	...R..S......
TRINITY_DN101716_c0_g1_m.3253-868	TRINITY_DN101716_c0_g1_m.3253	868	...R..S......
TRINITY_DN99995_c0_g1_m.36189-260	TRINITY_DN99995_c0_g1_m.36189	260	...R..S......
TRINITY_DN104278_c1_g1_m.8645-1063	TRINITY_DN104278_c1_g1_m.8645	1063	...R..S......
TRINITY_DN52462_c0_g1_m.16723-22	TRINITY_DN52462_c0_g1_m.16723	22	...R..S......
TRINITY_DN84490_c0_g1_m.20804-118	TRINITY_DN84490_c0_g1_m.20804	118	...R..S......
TRINITY_DN94873_c1_g1_m.28345-72	TRINITY_DN94873_c1_g1_m.28345	72	...R..S......
TRINITY_DN72061_c0_g1_m.18347-84	TRINITY_DN72061_c0_g1_m.18347	84	...R..S......
TRINITY_DN83574_c0_g1_m.20510-55	TRINITY_DN83574_c0_g1_m.20510	55	...R..S......
TRINITY_DN95578_c4_g1_m.29340-158	TRINITY_DN95578_c4_g1_m.29340	158	...R..S......
TRINITY_DN95542_c0_g1_m.29279-112	TRINITY_DN95542_c0_g1_m.29279	112	...R..S......
TRINITY_DN96078_c0_g1_m.30009-31	TRINITY_DN96078_c0_g1_m.30009	31	...R..S......
TRINITY_DN103472_c0_g3_m.6902-314	TRINITY_DN103472_c0_g3_m.6902	314	...R..S......
TRINITY_DN103443_c0_g2_m.6843-364	TRINITY_DN103443_c0_g2_m.6843	364	...R..S......
TRINITY_DN101014_c0_g1_m.1846-266	TRINITY_DN101014_c0_g1_m.1846	266	...R..S......
TRINITY_DN100722_c2_g1_m.1328-463	TRINITY_DN100722_c2_g1_m.1328	463	...R..S......
TRINITY_DN102672_c6_g1_m.5178-462	TRINITY_DN102672_c6_g1_m.5178	462	...R..S......
TRINITY_DN104872_c1_g1_m.10030-71	TRINITY_DN104872_c1_g1_m.10030	71	...R..S......
TRINITY_DN93371_c2_g1_m.26568-494	TRINITY_DN93371_c2_g1_m.26568	494	...R..S......
TRINITY_DN99225_c1_g1_m.34878-288	TRINITY_DN99225_c1_g1_m.34878	288	...R..S......
TRINITY_DN104794_c8_g2_m.9785-240	TRINITY_DN104794_c8_g2_m.9785	240	...R..S......
TRINITY_DN100963_c0_g2_m.1739-384	TRINITY_DN100963_c0_g2_m.1739	384	.L.K..S......
TRINITY_DN72030_c0_g1_m.18338-80	TRINITY_DN72030_c0_g1_m.18338	80	.L.K..S......
TRINITY_DN97066_c0_g1_m.31436-39	TRINITY_DN97066_c0_g1_m.31436	39	.L.K..S......
TRINITY_DN88265_c0_g1_m.22433-215	TRINITY_DN88265_c0_g1_m.22433	215	.L.K..S......
TRINITY_DN99356_c0_g1_m.35117-382	TRINITY_DN99356_c0_g1_m.35117	382	.L.K..S......
TRINITY_DN100903_c0_g1_m.1642-526	TRINITY_DN100903_c0_g1_m.1642	526	.L.K..S......
TRINITY_DN102842_c1_g3_m.5523-466	TRINITY_DN102842_c1_g3_m.5523	466	.L.K..S......
TRINITY_DN93275_c0_g1_m.26458-128	TRINITY_DN93275_c0_g1_m.26458	128	.L.K..S......
TRINITY_DN101367_c0_g1_m.2542-851	TRINITY_DN101367_c0_g1_m.2542	851	.L.K..S......
TRINITY_DN101261_c2_g3_m.2347-91	TRINITY_DN101261_c2_g3_m.2347	91	.L.K..S......
TRINITY_DN94385_c0_g7_m.27785-8	TRINITY_DN94385_c0_g7_m.27785	8	.L.K..S......
TRINITY_DN99194_c0_g1_m.34814-655	TRINITY_DN99194_c0_g1_m.34814	655	.L.K..S......
TRINITY_DN93054_c1_g1_m.26234-25	TRINITY_DN93054_c1_g1_m.26234	25	.L.K..S......
TRINITY_DN105459_c3_g2_m.11366-52	TRINITY_DN105459_c3_g2_m.11366	52	.L.K..S......
TRINITY_DN98946_c0_g1_m.34402-289	TRINITY_DN98946_c0_g1_m.34402	289	.L.K..S......
TRINITY_DN103930_c0_g4_m.7924-216	TRINITY_DN103930_c0_g4_m.7924	216	.L.K..S......
TRINITY_DN101612_c0_g1_m.3059-390	TRINITY_DN101612_c0_g1_m.3059	390	.L.K..S......
TRINITY_DN94704_c0_g1_m.28153-245	TRINITY_DN94704_c0_g1_m.28153	245	.L.K..S......
TRINITY_DN91986_c0_g1_m.25205-137	TRINITY_DN91986_c0_g1_m.25205	137	.L.K..S......
TRINITY_DN98650_c3_g1_m.33930-57	TRINITY_DN98650_c3_g1_m.33930	57	.L.K..S......
TRINITY_DN101909_c2_g4_m.3593-380	TRINITY_DN101909_c2_g4_m.3593	380	.L.K..S......
TRINITY_DN95464_c0_g1_m.29191-202	TRINITY_DN95464_c0_g1_m.29191	202	.L.K..S......
TRINITY_DN101612_c0_g1_m.3059-374	TRINITY_DN101612_c0_g1_m.3059	374	.L.K..S......
TRINITY_DN96044_c5_g3_m.29975-133	TRINITY_DN96044_c5_g3_m.29975	133	.L.K..S......
TRINITY_DN90642_c0_g1_m.24036-204	TRINITY_DN90642_c0_g1_m.24036	204	.L.K..S......
TRINITY_DN96719_c0_g1_m.30953-238	TRINITY_DN96719_c0_g1_m.30953	238	.L.K..S......
TRINITY_DN90337_c0_g1_m.23801-157	TRINITY_DN90337_c0_g1_m.23801	157	.L.K..S......
TRINITY_DN100725_c0_g1_m.1335-459	TRINITY_DN100725_c0_g1_m.1335	459	.L.K..S......
TRINITY_DN97874_c0_g1_m.32688-487	TRINITY_DN97874_c0_g1_m.32688	487	.L.K..S......
TRINITY_DN87390_c0_g1_m.22020-289	TRINITY_DN87390_c0_g1_m.22020	289	.L.K..S......
TRINITY_DN92858_c0_g1_m.26036-281	TRINITY_DN92858_c0_g1_m.26036	281	.L.K..S......
TRINITY_DN104730_c3_g5_m.9631-538	TRINITY_DN104730_c3_g5_m.9631	538	.L.K..S......
TRINITY_DN101380_c0_g3_m.2570-607	TRINITY_DN101380_c0_g3_m.2570	607	.L.K..S......
TRINITY_DN95456_c0_g1_m.29175-120	TRINITY_DN95456_c0_g1_m.29175	120	.L.K..S......
TRINITY_DN93349_c0_g1_m.26540-387	TRINITY_DN93349_c0_g1_m.26540	387	.L.K..S......
TRINITY_DN101781_c5_g1_m.3363-767	TRINITY_DN101781_c5_g1_m.3363	767	.L.K..S......
TRINITY_DN104732_c0_g1_m.9634-1963	TRINITY_DN104732_c0_g1_m.9634	1963	.L.K..S......
TRINITY_DN95459_c0_g1_m.29179-31	TRINITY_DN95459_c0_g1_m.29179	31	.L.K..S......
TRINITY_DN100567_c2_g2_m.998-143	TRINITY_DN100567_c2_g2_m.998	143	.L.K..S......
TRINITY_DN101380_c0_g3_m.2570-340	TRINITY_DN101380_c0_g3_m.2570	340	.L.K..S......
TRINITY_DN105856_c0_g3_m.12150-84	TRINITY_DN105856_c0_g3_m.12150	84	.L.K..S......
TRINITY_DN99312_c1_g2_m.35024-131	TRINITY_DN99312_c1_g2_m.35024	131	......SD.E...
TRINITY_DN101455_c3_g1_m.2731-446	TRINITY_DN101455_c3_g1_m.2731	446	......SD.E...
TRINITY_DN92978_c0_g1_m.26169-237	TRINITY_DN92978_c0_g1_m.26169	237	......SD.E...
TRINITY_DN94060_c0_g1_m.27388-178	TRINITY_DN94060_c0_g1_m.27388	178	......SD.E...
TRINITY_DN102089_c1_g1_m.3949-334	TRINITY_DN102089_c1_g1_m.3949	334	......SD.E...
TRINITY_DN101794_c0_g1_m.3385-441	TRINITY_DN101794_c0_g1_m.3385	441	......SD.E...
TRINITY_DN102667_c2_g1_m.5166-508	TRINITY_DN102667_c2_g1_m.5166	508	......SD.E...
TRINITY_DN90997_c0_g1_m.24339-227	TRINITY_DN90997_c0_g1_m.24339	227	......SD.E...
TRINITY_DN101113_c0_g1_m.2042-702	TRINITY_DN101113_c0_g1_m.2042	702	......SD.E...
TRINITY_DN90381_c0_g1_m.23844-131	TRINITY_DN90381_c0_g1_m.23844	131	......SD.E...
TRINITY_DN95423_c1_g1_m.29117-137	TRINITY_DN95423_c1_g1_m.29117	137	......SD.E...
TRINITY_DN96860_c1_g1_m.31163-204	TRINITY_DN96860_c1_g1_m.31163	204	......SD.E...
TRINITY_DN101047_c1_g1_m.1915-58	TRINITY_DN101047_c1_g1_m.1915	58	......SD.E...
TRINITY_DN98305_c1_g2_m.33404-356	TRINITY_DN98305_c1_g2_m.33404	356	......SD.E...
TRINITY_DN98036_c1_g1_m.32952-23	TRINITY_DN98036_c1_g1_m.32952	23	......SD.E...
TRINITY_DN92782_c0_g1_m.25965-102	TRINITY_DN92782_c0_g1_m.25965	102	......SD.E...
TRINITY_DN103209_c1_g2_m.6327-189	TRINITY_DN103209_c1_g2_m.6327	189	......SD.E...
TRINITY_DN95121_c0_g1_m.28653-372	TRINITY_DN95121_c0_g1_m.28653	372	......SD.E...
TRINITY_DN98278_c0_g1_m.33341-316	TRINITY_DN98278_c0_g1_m.33341	316	......SD.E...
TRINITY_DN99413_c0_g1_m.35198-428	TRINITY_DN99413_c0_g1_m.35198	428	......SD.E...
TRINITY_DN98668_c0_g1_m.33959-492	TRINITY_DN98668_c0_g1_m.33959	492	......SD.E...
TRINITY_DN94334_c0_g3_m.27702-198	TRINITY_DN94334_c0_g3_m.27702	198	......SD.E...
TRINITY_DN103003_c0_g6_m.5876-94	TRINITY_DN103003_c0_g6_m.5876	94	......SD.E...
TRINITY_DN96788_c1_g1_m.31068-78	TRINITY_DN96788_c1_g1_m.31068	78	......SD.E...
TRINITY_DN76851_c0_g1_m.19011-28	TRINITY_DN76851_c0_g1_m.19011	28	......SD.E...
TRINITY_DN105929_c2_g5_m.12337-183	TRINITY_DN105929_c2_g5_m.12337	183	......SD.E...
TRINITY_DN98996_c0_g1_m.34500-236	TRINITY_DN98996_c0_g1_m.34500	236	......SD.E...
TRINITY_DN95070_c0_g1_m.28583-19	TRINITY_DN95070_c0_g1_m.28583	19	......SD.E...
TRINITY_DN102384_c1_g1_m.4554-581	TRINITY_DN102384_c1_g1_m.4554	581	......SD.E...
TRINITY_DN96832_c0_g2_m.31128-755	TRINITY_DN96832_c0_g2_m.31128	755	......SD.E...
TRINITY_DN98812_c1_g1_m.34198-275	TRINITY_DN98812_c1_g1_m.34198	275	......SD.E...
TRINITY_DN97636_c0_g1_m.32318-705	TRINITY_DN97636_c0_g1_m.32318	705	......SD.E...
TRINITY_DN96307_c0_g1_m.30360-105	TRINITY_DN96307_c0_g1_m.30360	105	......SD.E...
TRINITY_DN101826_c0_g2_m.3445-306	TRINITY_DN101826_c0_g2_m.3445	306	......SD.E...
TRINITY_DN92694_c0_g1_m.25877-117	TRINITY_DN92694_c0_g1_m.25877	117	......SD.E...
TRINITY_DN97066_c1_g1_m.31437-135	TRINITY_DN97066_c1_g1_m.31437	135	......SD.E...
TRINITY_DN104063_c0_g2_m.8197-1817	TRINITY_DN104063_c0_g2_m.8197	1817	......SD.E...
TRINITY_DN92849_c0_g1_m.26028-301	TRINITY_DN92849_c0_g1_m.26028	301	......SD.E...
TRINITY_DN89436_c0_g1_m.23135-93	TRINITY_DN89436_c0_g1_m.23135	93	......SD.E...
TRINITY_DN89199_c0_g1_m.22968-131	TRINITY_DN89199_c0_g1_m.22968	131	......SF.....
TRINITY_DN98650_c3_g1_m.33930-26	TRINITY_DN98650_c3_g1_m.33930	26	......SF.....
TRINITY_DN99334_c0_g1_m.35071-731	TRINITY_DN99334_c0_g1_m.35071	731	......SF.....
TRINITY_DN104968_c1_g1_m.10239-132	TRINITY_DN104968_c1_g1_m.10239	132	......SF.....
TRINITY_DN96890_c0_g1_m.31198-120	TRINITY_DN96890_c0_g1_m.31198	120	......SF.....
TRINITY_DN105536_c4_g1_m.11530-264	TRINITY_DN105536_c4_g1_m.11530	264	......SF.....
TRINITY_DN102019_c1_g1_m.3794-134	TRINITY_DN102019_c1_g1_m.3794	134	......SF.....
TRINITY_DN94756_c0_g1_m.28207-203	TRINITY_DN94756_c0_g1_m.28207	203	......SF.....
TRINITY_DN105680_c0_g2_m.11795-345	TRINITY_DN105680_c0_g2_m.11795	345	......SF.....
TRINITY_DN103241_c1_g1_m.6410-115	TRINITY_DN103241_c1_g1_m.6410	115	......SF.....
TRINITY_DN93712_c2_g1_m.26988-139	TRINITY_DN93712_c2_g1_m.26988	139	......SF.....
TRINITY_DN96788_c1_g1_m.31068-66	TRINITY_DN96788_c1_g1_m.31068	66	......SF.....
TRINITY_DN99063_c1_g1_m.34602-148	TRINITY_DN99063_c1_g1_m.34602	148	......SF.....
TRINITY_DN81785_c0_g1_m.20024-185	TRINITY_DN81785_c0_g1_m.20024	185	......SF.....
TRINITY_DN103555_c1_g1_m.7105-185	TRINITY_DN103555_c1_g1_m.7105	185	......SF.....
TRINITY_DN97771_c0_g1_m.32524-35	TRINITY_DN97771_c0_g1_m.32524	35	......SF.....
TRINITY_DN100208_c0_g1_m.344-495	TRINITY_DN100208_c0_g1_m.344	495	......SF.....
TRINITY_DN97279_c0_g1_m.31781-227	TRINITY_DN97279_c0_g1_m.31781	227	......SF.....
TRINITY_DN100410_c2_g8_m.713-47	TRINITY_DN100410_c2_g8_m.713	47	......SF.....
TRINITY_DN99912_c0_g1_m.36035-55	TRINITY_DN99912_c0_g1_m.36035	55	......SF.....
TRINITY_DN96044_c5_g3_m.29975-150	TRINITY_DN96044_c5_g3_m.29975	150	......SF.....
TRINITY_DN63885_c0_g1_m.17541-155	TRINITY_DN63885_c0_g1_m.17541	155	......SF.....
TRINITY_DN89235_c0_g1_m.22994-71	TRINITY_DN89235_c0_g1_m.22994	71	......SF.....
TRINITY_DN90948_c0_g1_m.24302-35	TRINITY_DN90948_c0_g1_m.24302	35	......SF.....
TRINITY_DN102901_c1_g1_m.5658-972	TRINITY_DN102901_c1_g1_m.5658	972	......SF.....
TRINITY_DN101564_c5_g2_m.2950-185	TRINITY_DN101564_c5_g2_m.2950	185	......SF.....
TRINITY_DN97619_c0_g1_m.32291-44	TRINITY_DN97619_c0_g1_m.32291	44	......SF.....
TRINITY_DN99530_c0_g1_m.35374-498	TRINITY_DN99530_c0_g1_m.35374	498	......SF.....
TRINITY_DN95009_c0_g1_m.28499-80	TRINITY_DN95009_c0_g1_m.28499	80	......SF.....
TRINITY_DN101200_c0_g2_m.2231-400	TRINITY_DN101200_c0_g2_m.2231	400	......SF.....
TRINITY_DN104570_c0_g2_m.9303-382	TRINITY_DN104570_c0_g2_m.9303	382	......SF.....
TRINITY_DN96991_c0_g1_m.31332-57	TRINITY_DN96991_c0_g1_m.31332	57	......SF.....
TRINITY_DN103407_c0_g1_m.6767-946	TRINITY_DN103407_c0_g1_m.6767	946	......SF.....
TRINITY_DN99735_c0_g1_m.35724-130	TRINITY_DN99735_c0_g1_m.35724	130	......SF.....
TRINITY_DN102617_c0_g1_m.5085-1040	TRINITY_DN102617_c0_g1_m.5085	1040	......SF.....
TRINITY_DN103199_c1_g1_m.6297-25	TRINITY_DN103199_c1_g1_m.6297	25	......SF.....
TRINITY_DN69105_c0_g1_m.17966-85	TRINITY_DN69105_c0_g1_m.17966	85	......SF.....
TRINITY_DN80100_c0_g1_m.19606-174	TRINITY_DN80100_c0_g1_m.19606	174	......SF.....
TRINITY_DN91417_c0_g1_m.24712-227	TRINITY_DN91417_c0_g1_m.24712	227	......SF.....
TRINITY_DN97275_c0_g1_m.31778-218	TRINITY_DN97275_c0_g1_m.31778	218	......SF.....
TRINITY_DN104648_c0_g1_m.9471-274	TRINITY_DN104648_c0_g1_m.9471	274	......SF.....
TRINITY_DN84351_c0_g1_m.20770-124	TRINITY_DN84351_c0_g1_m.20770	124	......SF.....
TRINITY_DN104634_c0_g1_m.9429-408	TRINITY_DN104634_c0_g1_m.9429	408	......SF.....
TRINITY_DN99664_c4_g12_m.35603-377	TRINITY_DN99664_c4_g12_m.35603	377	......SF.....
TRINITY_DN96508_c1_g1_m.30646-591	TRINITY_DN96508_c1_g1_m.30646	591	......SF.....
TRINITY_DN97437_c0_g1_m.32020-467	TRINITY_DN97437_c0_g1_m.32020	467	......SF.....
TRINITY_DN76052_c0_g3_m.18894-39	TRINITY_DN76052_c0_g3_m.18894	39	......SF.....
TRINITY_DN92295_c0_g2_m.25506-16	TRINITY_DN92295_c0_g2_m.25506	16	......SF.....
TRINITY_DN101992_c1_g2_m.3733-31	TRINITY_DN101992_c1_g2_m.3733	31	......SF.....
TRINITY_DN103297_c0_g1_m.6510-652	TRINITY_DN103297_c0_g1_m.6510	652	......SF.....
TRINITY_DN103598_c1_g4_m.7201-796	TRINITY_DN103598_c1_g4_m.7201	796	......SF.....
TRINITY_DN97961_c2_g7_m.32849-79	TRINITY_DN97961_c2_g7_m.32849	79	......SF.....
TRINITY_DN95375_c0_g3_m.29033-396	TRINITY_DN95375_c0_g3_m.29033	396	......SF.....
TRINITY_DN104465_c3_g2_m.9064-1005	TRINITY_DN104465_c3_g2_m.9064	1005	......SF.....
TRINITY_DN93515_c0_g1_m.26724-43	TRINITY_DN93515_c0_g1_m.26724	43	......SF.....
TRINITY_DN104651_c1_g1_m.9476-449	TRINITY_DN104651_c1_g1_m.9476	449	......SF.....
TRINITY_DN88381_c0_g1_m.22507-598	TRINITY_DN88381_c0_g1_m.22507	598	......SF.....
TRINITY_DN99664_c4_g12_m.35603-372	TRINITY_DN99664_c4_g12_m.35603	372	......SF.....
TRINITY_DN105380_c0_g1_m.11172-186	TRINITY_DN105380_c0_g1_m.11172	186	......SF.....
TRINITY_DN71938_c0_g1_m.18324-138	TRINITY_DN71938_c0_g1_m.18324	138	......SF.....
TRINITY_DN98734_c0_g2_m.34064-46	TRINITY_DN98734_c0_g2_m.34064	46	......SF.....
TRINITY_DN103352_c3_g6_m.6639-458	TRINITY_DN103352_c3_g6_m.6639	458	......SF.....
TRINITY_DN101718_c0_g1_m.3255-529	TRINITY_DN101718_c0_g1_m.3255	529	......SF.....
TRINITY_DN102510_c1_g6_m.4857-158	TRINITY_DN102510_c1_g6_m.4857	158	......SF.....
TRINITY_DN90340_c0_g1_m.23805-435	TRINITY_DN90340_c0_g1_m.23805	435	......SF.....
TRINITY_DN88597_c0_g1_m.22626-316	TRINITY_DN88597_c0_g1_m.22626	316	......SF.....
TRINITY_DN87172_c0_g1_m.21930-30	TRINITY_DN87172_c0_g1_m.21930	30	......SF.....
TRINITY_DN104785_c0_g2_m.9760-840	TRINITY_DN104785_c0_g2_m.9760	840	......SF.....
TRINITY_DN104564_c0_g2_m.9290-16	TRINITY_DN104564_c0_g2_m.9290	16	......SF.....
TRINITY_DN75459_c0_g1_m.18786-125	TRINITY_DN75459_c0_g1_m.18786	125	......SF.....
TRINITY_DN52462_c0_g1_m.16723-26	TRINITY_DN52462_c0_g1_m.16723	26	......SF.....
TRINITY_DN102468_c4_g2_m.4754-763	TRINITY_DN102468_c4_g2_m.4754	763	......SF.....
TRINITY_DN88553_c0_g1_m.22597-150	TRINITY_DN88553_c0_g1_m.22597	150	......SF.....
TRINITY_DN100338_c0_g2_m.584-25	TRINITY_DN100338_c0_g2_m.584	25	......SF.....
TRINITY_DN95135_c0_g3_m.28667-169	TRINITY_DN95135_c0_g3_m.28667	169	......SF.....
TRINITY_DN91975_c0_g1_m.25203-275	TRINITY_DN91975_c0_g1_m.25203	275	......SF.....
TRINITY_DN103688_c0_g3_m.7390-569	TRINITY_DN103688_c0_g3_m.7390	569	......SF.....
TRINITY_DN96106_c0_g1_m.30040-464	TRINITY_DN96106_c0_g1_m.30040	464	......SF.....
TRINITY_DN100390_c0_g1_m.686-49	TRINITY_DN100390_c0_g1_m.686	49	......SF.....
TRINITY_DN95363_c0_g1_m.29006-532	TRINITY_DN95363_c0_g1_m.29006	532	......SF.....
TRINITY_DN94223_c0_g1_m.27569-1097	TRINITY_DN94223_c0_g1_m.27569	1097	......SF.....
TRINITY_DN98270_c3_g1_m.33327-169	TRINITY_DN98270_c3_g1_m.33327	169	......SF.....
TRINITY_DN103417_c0_g1_m.6792-377	TRINITY_DN103417_c0_g1_m.6792	377	......SF.....
TRINITY_DN100696_c1_g5_m.1280-404	TRINITY_DN100696_c1_g5_m.1280	404	......SF.....
TRINITY_DN93776_c0_g1_m.27066-95	TRINITY_DN93776_c0_g1_m.27066	95	......SF.....
TRINITY_DN101271_c0_g2_m.2366-32	TRINITY_DN101271_c0_g2_m.2366	32	......SF.....
TRINITY_DN90061_c0_g1_m.23558-22	TRINITY_DN90061_c0_g1_m.23558	22	......SF.....
TRINITY_DN96518_c1_g6_m.30664-478	TRINITY_DN96518_c1_g6_m.30664	478	......SF.....
TRINITY_DN95883_c0_g1_m.29725-350	TRINITY_DN95883_c0_g1_m.29725	350	......SF.....
TRINITY_DN105061_c1_g1_m.10448-1514	TRINITY_DN105061_c1_g1_m.10448	1514	......SF.....
TRINITY_DN104160_c9_g3_m.8416-934	TRINITY_DN104160_c9_g3_m.8416	934	......SF.....
TRINITY_DN90204_c1_g1_m.23698-45	TRINITY_DN90204_c1_g1_m.23698	45	......SF.....
TRINITY_DN99283_c0_g1_m.34976-239	TRINITY_DN99283_c0_g1_m.34976	239	......SF.....
TRINITY_DN100714_c2_g1_m.1308-273	TRINITY_DN100714_c2_g1_m.1308	273	......SF.....
TRINITY_DN103727_c0_g2_m.7475-182	TRINITY_DN103727_c0_g2_m.7475	182	......SF.....
TRINITY_DN104761_c0_g11_m.9704-122	TRINITY_DN104761_c0_g11_m.9704	122	......SF.....
TRINITY_DN91814_c0_g1_m.25052-199	TRINITY_DN91814_c0_g1_m.25052	199	......SF.....
TRINITY_DN92961_c0_g1_m.26148-67	TRINITY_DN92961_c0_g1_m.26148	67	......SF.....
TRINITY_DN91334_c2_g3_m.24647-195	TRINITY_DN91334_c2_g3_m.24647	195	......SF.....
TRINITY_DN97585_c0_g1_m.32246-94	TRINITY_DN97585_c0_g1_m.32246	94	......SF.....
TRINITY_DN97400_c1_g2_m.31974-153	TRINITY_DN97400_c1_g2_m.31974	153	......SF.....
TRINITY_DN103460_c0_g1_m.6877-1609	TRINITY_DN103460_c0_g1_m.6877	1609	......SF.....
TRINITY_DN90685_c0_g1_m.24077-112	TRINITY_DN90685_c0_g1_m.24077	112	......SF.....
TRINITY_DN101438_c0_g1_m.2694-152	TRINITY_DN101438_c0_g1_m.2694	152	......SF.....
TRINITY_DN98605_c0_g2_m.33858-502	TRINITY_DN98605_c0_g2_m.33858	502	......SF.....
TRINITY_DN99579_c0_g18_m.35447-125	TRINITY_DN99579_c0_g18_m.35447	125	......SDD....
TRINITY_DN97385_c0_g1_m.31945-114	TRINITY_DN97385_c0_g1_m.31945	114	......SDD....
TRINITY_DN96355_c0_g1_m.30430-311	TRINITY_DN96355_c0_g1_m.30430	311	......SDD....
TRINITY_DN64659_c0_g3_m.17596-99	TRINITY_DN64659_c0_g3_m.17596	99	......SDD....
TRINITY_DN101626_c2_g11_m.3087-476	TRINITY_DN101626_c2_g11_m.3087	476	......SDD....
TRINITY_DN90050_c0_g1_m.23536-28	TRINITY_DN90050_c0_g1_m.23536	28	......SDD....
TRINITY_DN100296_c0_g3_m.492-38	TRINITY_DN100296_c0_g3_m.492	38	......SDD....
TRINITY_DN100360_c4_g7_m.624-132	TRINITY_DN100360_c4_g7_m.624	132	......SDD....
TRINITY_DN103452_c0_g1_m.6866-547	TRINITY_DN103452_c0_g1_m.6866	547	......SDD....
TRINITY_DN91332_c0_g1_m.24644-673	TRINITY_DN91332_c0_g1_m.24644	673	......SDD....
TRINITY_DN100360_c4_g7_m.624-129	TRINITY_DN100360_c4_g7_m.624	129	......SDD....
TRINITY_DN94223_c0_g1_m.27569-839	TRINITY_DN94223_c0_g1_m.27569	839	......SDD....
TRINITY_DN100911_c0_g1_m.1660-77	TRINITY_DN100911_c0_g1_m.1660	77	......SDD....
TRINITY_DN97689_c0_g1_m.32389-13	TRINITY_DN97689_c0_g1_m.32389	13	......SDD....
TRINITY_DN98218_c0_g2_m.33214-290	TRINITY_DN98218_c0_g2_m.33214	290	......SDD....
TRINITY_DN100914_c0_g1_m.1665-164	TRINITY_DN100914_c0_g1_m.1665	164	......SDD....
TRINITY_DN100882_c0_g1_m.1611-384	TRINITY_DN100882_c0_g1_m.1611	384	......SDD....
TRINITY_DN100370_c1_g1_m.636-1728	TRINITY_DN100370_c1_g1_m.636	1728	......SDD....
TRINITY_DN95232_c1_g1_m.28815-583	TRINITY_DN95232_c1_g1_m.28815	583	......SDD....
TRINITY_DN102053_c2_g1_m.3876-463	TRINITY_DN102053_c2_g1_m.3876	463	......SDD....
TRINITY_DN97299_c0_g1_m.31818-23	TRINITY_DN97299_c0_g1_m.31818	23	......SDD....
TRINITY_DN102762_c1_g3_m.5363-113	TRINITY_DN102762_c1_g3_m.5363	113	......SDD....
TRINITY_DN90548_c0_g1_m.23969-20	TRINITY_DN90548_c0_g1_m.23969	20	......SDD....
TRINITY_DN95298_c0_g1_m.28918-186	TRINITY_DN95298_c0_g1_m.28918	186	......SDD....
TRINITY_DN99285_c0_g1_m.34979-807	TRINITY_DN99285_c0_g1_m.34979	807	...K..S......
TRINITY_DN102242_c0_g1_m.4247-104	TRINITY_DN102242_c0_g1_m.4247	104	...K..S......
TRINITY_DN104092_c0_g1_m.8269-808	TRINITY_DN104092_c0_g1_m.8269	808	...K..S......
TRINITY_DN99086_c0_g1_m.34631-98	TRINITY_DN99086_c0_g1_m.34631	98	...K..S......
TRINITY_DN91364_c1_g1_m.24671-258	TRINITY_DN91364_c1_g1_m.24671	258	...K..S......
TRINITY_DN89783_c0_g1_m.23376-98	TRINITY_DN89783_c0_g1_m.23376	98	...K..S......
TRINITY_DN103508_c2_g2_m.7007-644	TRINITY_DN103508_c2_g2_m.7007	644	...K..S......
TRINITY_DN104755_c0_g1_m.9692-421	TRINITY_DN104755_c0_g1_m.9692	421	...K..S......
TRINITY_DN104176_c8_g1_m.8436-46	TRINITY_DN104176_c8_g1_m.8436	46	...K..S......
TRINITY_DN98981_c0_g1_m.34479-275	TRINITY_DN98981_c0_g1_m.34479	275	...K..S......
TRINITY_DN92694_c0_g1_m.25877-87	TRINITY_DN92694_c0_g1_m.25877	87	...K..S......
TRINITY_DN100616_c1_g1_m.1117-52	TRINITY_DN100616_c1_g1_m.1117	52	...K..S......
TRINITY_DN81727_c0_g1_m.20015-57	TRINITY_DN81727_c0_g1_m.20015	57	...K..S......
TRINITY_DN83093_c0_g1_m.20330-54	TRINITY_DN83093_c0_g1_m.20330	54	...K..S......
TRINITY_DN90339_c0_g2_m.23804-82	TRINITY_DN90339_c0_g2_m.23804	82	...K..S......
TRINITY_DN104279_c0_g1_m.8649-1471	TRINITY_DN104279_c0_g1_m.8649	1471	...K..S......
TRINITY_DN101986_c0_g1_m.3723-226	TRINITY_DN101986_c0_g1_m.3723	226	...K..S......
TRINITY_DN89727_c0_g1_m.23321-54	TRINITY_DN89727_c0_g1_m.23321	54	...K..S......
TRINITY_DN103974_c0_g1_m.7997-174	TRINITY_DN103974_c0_g1_m.7997	174	...K..S......
TRINITY_DN103549_c1_g1_m.7093-605	TRINITY_DN103549_c1_g1_m.7093	605	...K..S......
TRINITY_DN104300_c0_g4_m.8697-521	TRINITY_DN104300_c0_g4_m.8697	521	...K..S......
TRINITY_DN93054_c1_g1_m.26234-288	TRINITY_DN93054_c1_g1_m.26234	288	...K..S......
TRINITY_DN87266_c0_g1_m.21965-42	TRINITY_DN87266_c0_g1_m.21965	42	...K..S......
TRINITY_DN103688_c0_g3_m.7390-97	TRINITY_DN103688_c0_g3_m.7390	97	...K..S......
TRINITY_DN98535_c0_g1_m.33748-288	TRINITY_DN98535_c0_g1_m.33748	288	...K..S......
TRINITY_DN94272_c0_g1_m.27621-470	TRINITY_DN94272_c0_g1_m.27621	470	...K..S......
TRINITY_DN99476_c5_g1_m.35285-479	TRINITY_DN99476_c5_g1_m.35285	479	...K..S......
TRINITY_DN102396_c0_g1_m.4576-176	TRINITY_DN102396_c0_g1_m.4576	176	...K..S......
TRINITY_DN100493_c0_g1_m.855-191	TRINITY_DN100493_c0_g1_m.855	191	...K..S......
TRINITY_DN100493_c0_g1_m.855-239	TRINITY_DN100493_c0_g1_m.855	239	...K..S......
TRINITY_DN95897_c0_g1_m.29749-513	TRINITY_DN95897_c0_g1_m.29749	513	...K..S......
TRINITY_DN94470_c0_g1_m.27881-233	TRINITY_DN94470_c0_g1_m.27881	233	...K..S......
TRINITY_DN98711_c0_g1_m.34021-375	TRINITY_DN98711_c0_g1_m.34021	375	...K..S......
TRINITY_DN101777_c0_g3_m.3357-552	TRINITY_DN101777_c0_g3_m.3357	552	...K..S......
TRINITY_DN88359_c0_g1_m.22495-35	TRINITY_DN88359_c0_g1_m.22495	35	...K..S......
TRINITY_DN100541_c0_g1_m.953-558	TRINITY_DN100541_c0_g1_m.953	558	...K..S......
TRINITY_DN99674_c1_g3_m.35628-533	TRINITY_DN99674_c1_g3_m.35628	533	...K..S......
TRINITY_DN104399_c0_g1_m.8916-126	TRINITY_DN104399_c0_g1_m.8916	126	...K..S......
TRINITY_DN97804_c0_g7_m.32570-67	TRINITY_DN97804_c0_g7_m.32570	67	...K..S......
TRINITY_DN101882_c0_g2_m.3530-25	TRINITY_DN101882_c0_g2_m.3530	25	...K..S......
TRINITY_DN96287_c0_g1_m.30344-41	TRINITY_DN96287_c0_g1_m.30344	41	...K..S......
TRINITY_DN88371_c0_g1_m.22501-210	TRINITY_DN88371_c0_g1_m.22501	210	...K..S......
TRINITY_DN94525_c0_g1_m.27956-221	TRINITY_DN94525_c0_g1_m.27956	221	...K..S......
TRINITY_DN104250_c0_g1_m.8595-1115	TRINITY_DN104250_c0_g1_m.8595	1115	...K..S......
TRINITY_DN90683_c1_g1_m.24075-192	TRINITY_DN90683_c1_g1_m.24075	192	...K..S......
TRINITY_DN94389_c1_g1_m.27790-583	TRINITY_DN94389_c1_g1_m.27790	583	...K..S......
TRINITY_DN102420_c0_g1_m.4634-62	TRINITY_DN102420_c0_g1_m.4634	62	...K..S......
TRINITY_DN92293_c0_g2_m.25503-172	TRINITY_DN92293_c0_g2_m.25503	172	...K..S......
TRINITY_DN76758_c0_g1_m.18997-12	TRINITY_DN76758_c0_g1_m.18997	12	...K..S......
TRINITY_DN97066_c1_g1_m.31437-10	TRINITY_DN97066_c1_g1_m.31437	10	...K..S......
TRINITY_DN103010_c1_g1_m.5891-821	TRINITY_DN103010_c1_g1_m.5891	821	...K..S......
TRINITY_DN96247_c3_g1_m.30269-11	TRINITY_DN96247_c3_g1_m.30269	11	...K..S......
TRINITY_DN98909_c0_g1_m.34341-74	TRINITY_DN98909_c0_g1_m.34341	74	...K..S......
TRINITY_DN97191_c2_g6_m.31641-302	TRINITY_DN97191_c2_g6_m.31641	302	...K..S......
TRINITY_DN80231_c0_g1_m.19646-604	TRINITY_DN80231_c0_g1_m.19646	604	...K..S......
TRINITY_DN97289_c0_g1_m.31796-282	TRINITY_DN97289_c0_g1_m.31796	282	...K..S......
TRINITY_DN91821_c0_g1_m.25058-59	TRINITY_DN91821_c0_g1_m.25058	59	...K..S......
TRINITY_DN99225_c1_g1_m.34878-277	TRINITY_DN99225_c1_g1_m.34878	277	...K..S......
TRINITY_DN88711_c0_g1_m.22691-44	TRINITY_DN88711_c0_g1_m.22691	44	...K..S......
TRINITY_DN87616_c0_g1_m.22101-39	TRINITY_DN87616_c0_g1_m.22101	39	...K..S......
TRINITY_DN91369_c0_g2_m.24676-377	TRINITY_DN91369_c0_g2_m.24676	377	...K..S......
TRINITY_DN100500_c0_g1_m.867-245	TRINITY_DN100500_c0_g1_m.867	245	...K..S......
TRINITY_DN78585_c0_g1_m.19284-127	TRINITY_DN78585_c0_g1_m.19284	127	...K..S......
TRINITY_DN101552_c0_g1_m.2921-9	TRINITY_DN101552_c0_g1_m.2921	9	...K..S......
TRINITY_DN103493_c0_g1_m.6956-244	TRINITY_DN103493_c0_g1_m.6956	244	...K..S......
TRINITY_DN88553_c0_g1_m.22597-82	TRINITY_DN88553_c0_g1_m.22597	82	...K..S......
TRINITY_DN98987_c0_g1_m.34486-328	TRINITY_DN98987_c0_g1_m.34486	328	...K..S......
TRINITY_DN101913_c0_g1_m.3598-479	TRINITY_DN101913_c0_g1_m.3598	479	...K..S......
TRINITY_DN97528_c0_g1_m.32161-235	TRINITY_DN97528_c0_g1_m.32161	235	...K..S......
TRINITY_DN90459_c0_g1_m.23908-44	TRINITY_DN90459_c0_g1_m.23908	44	...K..S......
TRINITY_DN98035_c2_g1_m.32951-62	TRINITY_DN98035_c2_g1_m.32951	62	...K..S......
TRINITY_DN98470_c0_g1_m.33668-59	TRINITY_DN98470_c0_g1_m.33668	59	...K..S......
TRINITY_DN93465_c1_g1_m.26668-518	TRINITY_DN93465_c1_g1_m.26668	518	...K..S......
TRINITY_DN93790_c1_g1_m.27085-64	TRINITY_DN93790_c1_g1_m.27085	64	...K..S......
TRINITY_DN88722_c0_g1_m.22697-197	TRINITY_DN88722_c0_g1_m.22697	197	...K..S......
TRINITY_DN88450_c0_g1_m.22547-205	TRINITY_DN88450_c0_g1_m.22547	205	...K..S......
TRINITY_DN97450_c0_g4_m.32045-7	TRINITY_DN97450_c0_g4_m.32045	7	...K..S......
TRINITY_DN89783_c0_g1_m.23376-112	TRINITY_DN89783_c0_g1_m.23376	112	...K..S......
TRINITY_DN103481_c1_g1_m.6932-336	TRINITY_DN103481_c1_g1_m.6932	336	...K..S......
TRINITY_DN104510_c0_g1_m.9157-208	TRINITY_DN104510_c0_g1_m.9157	208	......S.G....
TRINITY_DN99629_c3_g1_m.35535-25	TRINITY_DN99629_c3_g1_m.35535	25	......S.G....
TRINITY_DN104510_c0_g1_m.9157-321	TRINITY_DN104510_c0_g1_m.9157	321	......S.G....
TRINITY_DN97089_c0_g1_m.31486-16	TRINITY_DN97089_c0_g1_m.31486	16	......S.G....
TRINITY_DN92812_c0_g2_m.25989-42	TRINITY_DN92812_c0_g2_m.25989	42	......S.G....
TRINITY_DN102432_c3_g1_m.4662-114	TRINITY_DN102432_c3_g1_m.4662	114	......S.G....
TRINITY_DN94484_c0_g1_m.27904-164	TRINITY_DN94484_c0_g1_m.27904	164	......S.G....
TRINITY_DN100183_c0_g1_m.298-48	TRINITY_DN100183_c0_g1_m.298	48	......S.G....
TRINITY_DN89149_c2_g1_m.22940-128	TRINITY_DN89149_c2_g1_m.22940	128	......S.G....
TRINITY_DN92840_c0_g1_m.26018-1176	TRINITY_DN92840_c0_g1_m.26018	1176	......S.G....
TRINITY_DN102586_c0_g1_m.5023-83	TRINITY_DN102586_c0_g1_m.5023	83	......S.G....
TRINITY_DN100183_c0_g1_m.298-44	TRINITY_DN100183_c0_g1_m.298	44	......S.G....
TRINITY_DN105032_c4_g1_m.10390-112	TRINITY_DN105032_c4_g1_m.10390	112	......S.G....
TRINITY_DN89716_c0_g1_m.23313-400	TRINITY_DN89716_c0_g1_m.23313	400	......S.G....
TRINITY_DN104978_c0_g7_m.10259-888	TRINITY_DN104978_c0_g7_m.10259	888	......S.G....
TRINITY_DN99674_c1_g3_m.35628-634	TRINITY_DN99674_c1_g3_m.35628	634	......S.G....
TRINITY_DN75897_c0_g2_m.18871-705	TRINITY_DN75897_c0_g2_m.18871	705	......S.G....
TRINITY_DN95327_c0_g1_m.28954-93	TRINITY_DN95327_c0_g1_m.28954	93	......S.G....
TRINITY_DN95278_c0_g2_m.28893-167	TRINITY_DN95278_c0_g2_m.28893	167	......S.G....
TRINITY_DN88359_c0_g1_m.22495-86	TRINITY_DN88359_c0_g1_m.22495	86	......S.G....
TRINITY_DN72061_c0_g1_m.18347-93	TRINITY_DN72061_c0_g1_m.18347	93	......S.G....
TRINITY_DN99964_c0_g1_m.36129-186	TRINITY_DN99964_c0_g1_m.36129	186	......S.G....
TRINITY_DN62083_c0_g1_m.17372-132	TRINITY_DN62083_c0_g1_m.17372	132	......S.G....
TRINITY_DN100763_c0_g1_m.1391-268	TRINITY_DN100763_c0_g1_m.1391	268	......S.G....
TRINITY_DN89149_c2_g1_m.22940-158	TRINITY_DN89149_c2_g1_m.22940	158	......S.G....
TRINITY_DN98470_c0_g1_m.33668-219	TRINITY_DN98470_c0_g1_m.33668	219	......S.G....
TRINITY_DN99730_c1_g1_m.35718-507	TRINITY_DN99730_c1_g1_m.35718	507	......S.G....
TRINITY_DN102931_c0_g1_m.5722-176	TRINITY_DN102931_c0_g1_m.5722	176	......S.G....
TRINITY_DN104761_c0_g7_m.9713-102	TRINITY_DN104761_c0_g7_m.9713	102	......S.G....
TRINITY_DN94613_c0_g1_m.28033-89	TRINITY_DN94613_c0_g1_m.28033	89	......S.G....
TRINITY_DN97871_c0_g1_m.32685-425	TRINITY_DN97871_c0_g1_m.32685	425	......S.G....
TRINITY_DN89149_c2_g1_m.22940-152	TRINITY_DN89149_c2_g1_m.22940	152	......S.G....
TRINITY_DN98956_c0_g2_m.34416-762	TRINITY_DN98956_c0_g2_m.34416	762	......S.G....
TRINITY_DN93958_c4_g1_m.27270-719	TRINITY_DN93958_c4_g1_m.27270	719	......S.G....
TRINITY_DN91364_c1_g1_m.24671-214	TRINITY_DN91364_c1_g1_m.24671	214	......S.G....
TRINITY_DN97660_c0_g1_m.32349-876	TRINITY_DN97660_c0_g1_m.32349	876	......S.G....
TRINITY_DN101077_c2_g1_m.1974-286	TRINITY_DN101077_c2_g1_m.1974	286	......S.G....
TRINITY_DN94143_c0_g1_m.27480-642	TRINITY_DN94143_c0_g1_m.27480	642	......S.G....
TRINITY_DN99207_c1_g2_m.34837-103	TRINITY_DN99207_c1_g2_m.34837	103	......S.G....
TRINITY_DN94529_c0_g1_m.27959-42	TRINITY_DN94529_c0_g1_m.27959	42	......S.G....
TRINITY_DN95456_c0_g1_m.29175-280	TRINITY_DN95456_c0_g1_m.29175	280	......S.G....
TRINITY_DN92242_c1_g1_m.25455-472	TRINITY_DN92242_c1_g1_m.25455	472	......S.G....
TRINITY_DN96287_c0_g1_m.30344-32	TRINITY_DN96287_c0_g1_m.30344	32	......S.G....
TRINITY_DN101377_c0_g1_m.2564-871	TRINITY_DN101377_c0_g1_m.2564	871	......S.G....
TRINITY_DN97347_c0_g1_m.31886-28	TRINITY_DN97347_c0_g1_m.31886	28	......S.G....
TRINITY_DN101541_c3_g1_m.2909-9	TRINITY_DN101541_c3_g1_m.2909	9	......S.G....
TRINITY_DN96160_c0_g1_m.30135-9	TRINITY_DN96160_c0_g1_m.30135	9	......S.G....
TRINITY_DN99100_c0_g1_m.34657-310	TRINITY_DN99100_c0_g1_m.34657	310	......S.G....
TRINITY_DN99487_c1_g1_m.35309-347	TRINITY_DN99487_c1_g1_m.35309	347	......S.G....
TRINITY_DN100773_c4_g1_m.1418-523	TRINITY_DN100773_c4_g1_m.1418	523	......S.G....
TRINITY_DN117524_c0_g1_m.13542-40	TRINITY_DN117524_c0_g1_m.13542	40	......S.G....
TRINITY_DN105032_c4_g1_m.10390-217	TRINITY_DN105032_c4_g1_m.10390	217	......S.G....
TRINITY_DN105812_c0_g2_m.12062-2685	TRINITY_DN105812_c0_g2_m.12062	2685	......S.G....
TRINITY_DN95318_c0_g2_m.28941-406	TRINITY_DN95318_c0_g2_m.28941	406	......S.G....
TRINITY_DN98130_c0_g1_m.33093-101	TRINITY_DN98130_c0_g1_m.33093	101	......S.G....
TRINITY_DN100407_c0_g1_m.708-194	TRINITY_DN100407_c0_g1_m.708	194	......S.G....
TRINITY_DN88882_c0_g1_m.22797-564	TRINITY_DN88882_c0_g1_m.22797	564	......S.G....
TRINITY_DN89030_c0_g1_m.22882-549	TRINITY_DN89030_c0_g1_m.22882	549	......S.G....
TRINITY_DN92499_c0_g1_m.25713-636	TRINITY_DN92499_c0_g1_m.25713	636	......S.G....
TRINITY_DN99273_c0_g1_m.34960-344	TRINITY_DN99273_c0_g1_m.34960	344	......S.G....
TRINITY_DN101688_c1_g2_m.3195-902	TRINITY_DN101688_c1_g2_m.3195	902	......S.G....
TRINITY_DN104326_c3_g4_m.8754-491	TRINITY_DN104326_c3_g4_m.8754	491	......S.G....
TRINITY_DN96808_c0_g1_m.31088-256	TRINITY_DN96808_c0_g1_m.31088	256	......S.G....
TRINITY_DN103892_c0_g1_m.7846-185	TRINITY_DN103892_c0_g1_m.7846	185	......S.G....
TRINITY_DN94193_c1_g1_m.27532-804	TRINITY_DN94193_c1_g1_m.27532	804	......S.G....
TRINITY_DN96349_c0_g1_m.30425-221	TRINITY_DN96349_c0_g1_m.30425	221	......S.G....
TRINITY_DN94662_c0_g1_m.28114-290	TRINITY_DN94662_c0_g1_m.28114	290	......S.G....
TRINITY_DN104802_c0_g1_m.9821-607	TRINITY_DN104802_c0_g1_m.9821	607	......S.G....
TRINITY_DN98634_c0_g1_m.33896-238	TRINITY_DN98634_c0_g1_m.33896	238	......S.G....
TRINITY_DN105161_c3_g2_m.10698-325	TRINITY_DN105161_c3_g2_m.10698	325	......S.G....
TRINITY_DN88762_c0_g1_m.22720-47	TRINITY_DN88762_c0_g1_m.22720	47	......S.G....
TRINITY_DN100754_c0_g2_m.1384-96	TRINITY_DN100754_c0_g2_m.1384	96	......S.G....
TRINITY_DN95043_c2_g1_m.28543-375	TRINITY_DN95043_c2_g1_m.28543	375	......S.G....
TRINITY_DN93698_c0_g1_m.26960-157	TRINITY_DN93698_c0_g1_m.26960	157	......S.G....
TRINITY_DN85915_c0_g1_m.21317-154	TRINITY_DN85915_c0_g1_m.21317	154	......S.G....
TRINITY_DN92841_c0_g1_m.26019-167	TRINITY_DN92841_c0_g1_m.26019	167	......S.G....
TRINITY_DN105542_c1_g1_m.11536-750	TRINITY_DN105542_c1_g1_m.11536	750	......S.E....
TRINITY_DN98402_c0_g1_m.33569-973	TRINITY_DN98402_c0_g1_m.33569	973	......S.E....
TRINITY_DN89182_c0_g1_m.22956-199	TRINITY_DN89182_c0_g1_m.22956	199	......S.E....
TRINITY_DN93654_c0_g4_m.26910-82	TRINITY_DN93654_c0_g4_m.26910	82	......S.E....
TRINITY_DN103443_c0_g2_m.6843-132	TRINITY_DN103443_c0_g2_m.6843	132	......S.E....
TRINITY_DN98602_c0_g1_m.33855-346	TRINITY_DN98602_c0_g1_m.33855	346	......S.E....
TRINITY_DN102240_c0_g1_m.4244-360	TRINITY_DN102240_c0_g1_m.4244	360	......S.E....
TRINITY_DN93015_c0_g1_m.26197-377	TRINITY_DN93015_c0_g1_m.26197	377	......S.E....
TRINITY_DN102468_c2_g1_m.4750-589	TRINITY_DN102468_c2_g1_m.4750	589	......S.E....
TRINITY_DN105318_c2_g6_m.11031-255	TRINITY_DN105318_c2_g6_m.11031	255	......S.E....
TRINITY_DN95459_c0_g1_m.29179-120	TRINITY_DN95459_c0_g1_m.29179	120	......S.E....
TRINITY_DN90283_c0_g2_m.23767-87	TRINITY_DN90283_c0_g2_m.23767	87	......S.E....
TRINITY_DN82496_c0_g1_m.20217-175	TRINITY_DN82496_c0_g1_m.20217	175	......S.E....
TRINITY_DN81727_c0_g1_m.20015-38	TRINITY_DN81727_c0_g1_m.20015	38	......S.E....
TRINITY_DN99677_c0_g1_m.35631-388	TRINITY_DN99677_c0_g1_m.35631	388	......S.E....
TRINITY_DN92499_c0_g1_m.25713-568	TRINITY_DN92499_c0_g1_m.25713	568	......S.E....
TRINITY_DN93391_c0_g1_m.26585-236	TRINITY_DN93391_c0_g1_m.26585	236	......S.E....
TRINITY_DN81663_c0_g1_m.19994-82	TRINITY_DN81663_c0_g1_m.19994	82	......S.E....
TRINITY_DN101288_c0_g2_m.2400-295	TRINITY_DN101288_c0_g2_m.2400	295	......S.E....
TRINITY_DN99287_c1_g1_m.34983-149	TRINITY_DN99287_c1_g1_m.34983	149	......S.E....
TRINITY_DN99964_c0_g1_m.36129-388	TRINITY_DN99964_c0_g1_m.36129	388	......S.E....
TRINITY_DN97757_c0_g1_m.32505-253	TRINITY_DN97757_c0_g1_m.32505	253	......S.E....
TRINITY_DN100843_c0_g2_m.1535-1351	TRINITY_DN100843_c0_g2_m.1535	1351	......S.E....
TRINITY_DN88466_c0_g1_m.22563-127	TRINITY_DN88466_c0_g1_m.22563	127	......S.E....
TRINITY_DN100512_c0_g12_m.890-100	TRINITY_DN100512_c0_g12_m.890	100	......S.E....
TRINITY_DN102091_c0_g1_m.3952-86	TRINITY_DN102091_c0_g1_m.3952	86	......S.E....
TRINITY_DN101512_c0_g1_m.2847-255	TRINITY_DN101512_c0_g1_m.2847	255	......S.E....
TRINITY_DN87390_c0_g1_m.22020-305	TRINITY_DN87390_c0_g1_m.22020	305	......S.E....
TRINITY_DN93465_c1_g1_m.26668-475	TRINITY_DN93465_c1_g1_m.26668	475	......S.E....
TRINITY_DN105428_c0_g3_m.11277-4147	TRINITY_DN105428_c0_g3_m.11277	4147	......S.E....
TRINITY_DN97527_c5_g2_m.32157-22	TRINITY_DN97527_c5_g2_m.32157	22	......S.E....
TRINITY_DN68564_c0_g1_m.17886-128	TRINITY_DN68564_c0_g1_m.17886	128	......S.E....
TRINITY_DN103801_c1_g2_m.7661-517	TRINITY_DN103801_c1_g2_m.7661	517	......S.E....
TRINITY_DN98664_c1_g2_m.33954-327	TRINITY_DN98664_c1_g2_m.33954	327	......S.E....
TRINITY_DN99339_c1_g1_m.35079-74	TRINITY_DN99339_c1_g1_m.35079	74	......S.E....
TRINITY_DN100699_c0_g1_m.1283-584	TRINITY_DN100699_c0_g1_m.1283	584	......S.E....
TRINITY_DN103443_c0_g2_m.6843-171	TRINITY_DN103443_c0_g2_m.6843	171	......S.E....
TRINITY_DN99292_c0_g1_m.34995-633	TRINITY_DN99292_c0_g1_m.34995	633	......S.E....
TRINITY_DN93720_c1_g1_m.26996-110	TRINITY_DN93720_c1_g1_m.26996	110	......S.E....
TRINITY_DN103624_c0_g1_m.7264-210	TRINITY_DN103624_c0_g1_m.7264	210	......S.E....
TRINITY_DN101530_c0_g1_m.2887-668	TRINITY_DN101530_c0_g1_m.2887	668	......S.E....
TRINITY_DN95884_c0_g1_m.29726-325	TRINITY_DN95884_c0_g1_m.29726	325	......S.E....
TRINITY_DN100920_c0_g1_m.1679-18	TRINITY_DN100920_c0_g1_m.1679	18	......S.E....
TRINITY_DN92372_c0_g3_m.25578-121	TRINITY_DN92372_c0_g3_m.25578	121	......S.E....
TRINITY_DN29768_c0_g1_m.15743-112	TRINITY_DN29768_c0_g1_m.15743	112	......S.E....
TRINITY_DN104564_c0_g2_m.9290-470	TRINITY_DN104564_c0_g2_m.9290	470	......S.E....
TRINITY_DN102384_c1_g1_m.4554-559	TRINITY_DN102384_c1_g1_m.4554	559	......S.E....
TRINITY_DN98664_c1_g2_m.33954-621	TRINITY_DN98664_c1_g2_m.33954	621	......S.E....
TRINITY_DN98561_c0_g1_m.33805-149	TRINITY_DN98561_c0_g1_m.33805	149	......S.E....
TRINITY_DN102053_c2_g1_m.3876-328	TRINITY_DN102053_c2_g1_m.3876	328	......S.E....
TRINITY_DN84782_c0_g1_m.20891-184	TRINITY_DN84782_c0_g1_m.20891	184	......S.E....
TRINITY_DN103348_c8_g2_m.6625-808	TRINITY_DN103348_c8_g2_m.6625	808	......S.E....
TRINITY_DN90683_c1_g1_m.24075-139	TRINITY_DN90683_c1_g1_m.24075	139	......S.E....
TRINITY_DN93515_c0_g1_m.26724-119	TRINITY_DN93515_c0_g1_m.26724	119	......S.E....
TRINITY_DN96692_c1_g1_m.30915-171	TRINITY_DN96692_c1_g1_m.30915	171	......S.E....
TRINITY_DN80879_c0_g1_m.19792-184	TRINITY_DN80879_c0_g1_m.19792	184	......S.E....
TRINITY_DN90271_c0_g1_m.23760-10	TRINITY_DN90271_c0_g1_m.23760	10	......S.E....
TRINITY_DN105812_c0_g2_m.12062-1082	TRINITY_DN105812_c0_g2_m.12062	1082	......S.E....
TRINITY_DN97271_c0_g1_m.31776-321	TRINITY_DN97271_c0_g1_m.31776	321	......S.E....
TRINITY_DN88597_c0_g1_m.22626-44	TRINITY_DN88597_c0_g1_m.22626	44	......S.E....
TRINITY_DN99157_c0_g1_m.34744-37	TRINITY_DN99157_c0_g1_m.34744	37	......S.E....
TRINITY_DN79968_c0_g1_m.19578-333	TRINITY_DN79968_c0_g1_m.19578	333	......S.E....
TRINITY_DN18481_c0_g2_m.15329-53	TRINITY_DN18481_c0_g2_m.15329	53	......S.E....
TRINITY_DN99597_c1_g1_m.35472-71	TRINITY_DN99597_c1_g1_m.35472	71	.....GS......
TRINITY_DN92849_c0_g1_m.26028-127	TRINITY_DN92849_c0_g1_m.26028	127	.....GS......
TRINITY_DN96301_c0_g1_m.30356-333	TRINITY_DN96301_c0_g1_m.30356	333	.....GS......
TRINITY_DN88711_c0_g1_m.22691-98	TRINITY_DN88711_c0_g1_m.22691	98	.....GS......
TRINITY_DN93332_c0_g1_m.26522-397	TRINITY_DN93332_c0_g1_m.26522	397	.....GS......
TRINITY_DN88711_c0_g1_m.22691-67	TRINITY_DN88711_c0_g1_m.22691	67	.....GS......
TRINITY_DN99225_c1_g1_m.34878-320	TRINITY_DN99225_c1_g1_m.34878	320	.....GS......
TRINITY_DN95351_c0_g1_m.28994-48	TRINITY_DN95351_c0_g1_m.28994	48	.....GS......
TRINITY_DN96669_c1_g1_m.30885-378	TRINITY_DN96669_c1_g1_m.30885	378	.....GS......
TRINITY_DN103752_c0_g1_m.7531-323	TRINITY_DN103752_c0_g1_m.7531	323	.....GS......
TRINITY_DN99628_c0_g1_m.35530-357	TRINITY_DN99628_c0_g1_m.35530	357	.....GS......
TRINITY_DN100711_c0_g2_m.1302-223	TRINITY_DN100711_c0_g2_m.1302	223	.....GS......
TRINITY_DN90419_c0_g1_m.23874-131	TRINITY_DN90419_c0_g1_m.23874	131	.....GS......
TRINITY_DN92849_c0_g1_m.26028-129	TRINITY_DN92849_c0_g1_m.26028	129	.....GS......
TRINITY_DN90419_c0_g1_m.23874-129	TRINITY_DN90419_c0_g1_m.23874	129	.....GS......
TRINITY_DN98470_c0_g1_m.33668-103	TRINITY_DN98470_c0_g1_m.33668	103	.....GS......
TRINITY_DN105536_c4_g1_m.11530-276	TRINITY_DN105536_c4_g1_m.11530	276	.....GS......
TRINITY_DN105428_c0_g3_m.11277-4145	TRINITY_DN105428_c0_g3_m.11277	4145	.....GS......
TRINITY_DN88921_c0_g1_m.22828-139	TRINITY_DN88921_c0_g1_m.22828	139	.....GS......
TRINITY_DN97246_c0_g1_m.31732-210	TRINITY_DN97246_c0_g1_m.31732	210	.....GS......
TRINITY_DN102396_c0_g1_m.4576-36	TRINITY_DN102396_c0_g1_m.4576	36	.....GS......
TRINITY_DN80640_c0_g1_m.19745-96	TRINITY_DN80640_c0_g1_m.19745	96	.....GS......
TRINITY_DN105701_c5_g11_m.11838-551	TRINITY_DN105701_c5_g11_m.11838	551	.....GS......
TRINITY_DN99597_c1_g1_m.35472-69	TRINITY_DN99597_c1_g1_m.35472	69	.....GS......
TRINITY_DN93515_c0_g1_m.26724-117	TRINITY_DN93515_c0_g1_m.26724	117	.....GS......
TRINITY_DN96911_c0_g1_m.31215-539	TRINITY_DN96911_c0_g1_m.31215	539	.....GS......
TRINITY_DN89849_c0_g1_m.23412-182	TRINITY_DN89849_c0_g1_m.23412	182	.....GS......
TRINITY_DN93776_c0_g1_m.27066-93	TRINITY_DN93776_c0_g1_m.27066	93	.....GS......
TRINITY_DN99086_c0_g1_m.34631-164	TRINITY_DN99086_c0_g1_m.34631	164	.....GS......
TRINITY_DN96706_c0_g1_m.30940-79	TRINITY_DN96706_c0_g1_m.30940	79	.....GS......
TRINITY_DN91134_c0_g2_m.24448-270	TRINITY_DN91134_c0_g2_m.24448	270	.....GS......
TRINITY_DN98576_c1_g1_m.33819-65	TRINITY_DN98576_c1_g1_m.33819	65	.....GS......
TRINITY_DN102205_c1_g1_m.4165-648	TRINITY_DN102205_c1_g1_m.4165	648	.....GS......
TRINITY_DN94399_c0_g1_m.27804-93	TRINITY_DN94399_c0_g1_m.27804	93	.....GS......
TRINITY_DN99225_c1_g1_m.34878-281	TRINITY_DN99225_c1_g1_m.34878	281	.....GS......
TRINITY_DN92841_c0_g1_m.26019-142	TRINITY_DN92841_c0_g1_m.26019	142	.....GS......
TRINITY_DN103752_c0_g1_m.7531-397	TRINITY_DN103752_c0_g1_m.7531	397	.....GS......
TRINITY_DN99628_c0_g1_m.35530-290	TRINITY_DN99628_c0_g1_m.35530	290	.....GS......
TRINITY_DN101068_c0_g1_m.1958-26	TRINITY_DN101068_c0_g1_m.1958	26	.....GS......
TRINITY_DN99292_c0_g1_m.34995-396	TRINITY_DN99292_c0_g1_m.34995	396	.....GS......
TRINITY_DN104317_c0_g2_m.8733-267	TRINITY_DN104317_c0_g2_m.8733	267	.....GS......
TRINITY_DN42304_c0_g2_m.16191-310	TRINITY_DN42304_c0_g2_m.16191	310	.....GS......
TRINITY_DN100242_c0_g1_m.405-68	TRINITY_DN100242_c0_g1_m.405	68	.....GS......
TRINITY_DN100725_c0_g1_m.1335-190	TRINITY_DN100725_c0_g1_m.1335	190	.....GS......
TRINITY_DN98385_c0_g1_m.33538-137	TRINITY_DN98385_c0_g1_m.33538	137	.....GS......
TRINITY_DN103752_c0_g1_m.7531-457	TRINITY_DN103752_c0_g1_m.7531	457	.....GS......
TRINITY_DN88552_c0_g1_m.22596-9	TRINITY_DN88552_c0_g1_m.22596	9	.....GS......
TRINITY_DN96241_c1_g1_m.30260-81	TRINITY_DN96241_c1_g1_m.30260	81	.....GS......
TRINITY_DN88061_c0_g1_m.22326-396	TRINITY_DN88061_c0_g1_m.22326	396	.....GS......
TRINITY_DN104108_c1_g1_m.8306-715	TRINITY_DN104108_c1_g1_m.8306	715	.....GS......
TRINITY_DN97275_c0_g1_m.31778-202	TRINITY_DN97275_c0_g1_m.31778	202	.....GS......
TRINITY_DN90075_c0_g1_m.23577-244	TRINITY_DN90075_c0_g1_m.23577	244	.....GS......
TRINITY_DN91673_c0_g2_m.24940-200	TRINITY_DN91673_c0_g2_m.24940	200	......S.P....
TRINITY_DN88253_c0_g1_m.22427-173	TRINITY_DN88253_c0_g1_m.22427	173	......S.P....
TRINITY_DN95104_c0_g1_m.28635-156	TRINITY_DN95104_c0_g1_m.28635	156	......S.P....
TRINITY_DN95578_c4_g1_m.29340-154	TRINITY_DN95578_c4_g1_m.29340	154	......S.P....
TRINITY_DN90283_c0_g2_m.23767-198	TRINITY_DN90283_c0_g2_m.23767	198	......S.P....
TRINITY_DN80231_c0_g1_m.19646-419	TRINITY_DN80231_c0_g1_m.19646	419	......S.P....
TRINITY_DN100150_c0_g1_m.247-386	TRINITY_DN100150_c0_g1_m.247	386	......S.P....
TRINITY_DN94262_c0_g1_m.27610-95	TRINITY_DN94262_c0_g1_m.27610	95	......S.P....
TRINITY_DN98475_c0_g1_m.33676-274	TRINITY_DN98475_c0_g1_m.33676	274	......S.P....
TRINITY_DN90960_c0_g1_m.24318-395	TRINITY_DN90960_c0_g1_m.24318	395	......S.P....
TRINITY_DN95318_c0_g2_m.28941-348	TRINITY_DN95318_c0_g2_m.28941	348	......S.P....
TRINITY_DN103218_c0_g1_m.6348-400	TRINITY_DN103218_c0_g1_m.6348	400	......S.P....
TRINITY_DN96846_c0_g1_m.31148-195	TRINITY_DN96846_c0_g1_m.31148	195	......S.P....
TRINITY_DN100360_c4_g4_m.623-126	TRINITY_DN100360_c4_g4_m.623	126	......S.P....
TRINITY_DN95560_c2_g1_m.29307-544	TRINITY_DN95560_c2_g1_m.29307	544	......S.P....
TRINITY_DN94807_c0_g2_m.28273-167	TRINITY_DN94807_c0_g2_m.28273	167	......S.P....
TRINITY_DN104176_c8_g1_m.8436-75	TRINITY_DN104176_c8_g1_m.8436	75	......S.P....
TRINITY_DN103876_c0_g1_m.7807-179	TRINITY_DN103876_c0_g1_m.7807	179	......S.P....
TRINITY_DN102217_c0_g1_m.4208-155	TRINITY_DN102217_c0_g1_m.4208	155	......S.P....
TRINITY_DN104064_c5_g1_m.8199-18	TRINITY_DN104064_c5_g1_m.8199	18	......S.P....
TRINITY_DN103427_c4_g2_m.6814-723	TRINITY_DN103427_c4_g2_m.6814	723	......S.P....
TRINITY_DN103508_c2_g2_m.7007-1153	TRINITY_DN103508_c2_g2_m.7007	1153	......S.P....
TRINITY_DN94455_c0_g1_m.27868-64	TRINITY_DN94455_c0_g1_m.27868	64	......S.P....
TRINITY_DN94287_c0_g1_m.27632-13	TRINITY_DN94287_c0_g1_m.27632	13	......S.P....
TRINITY_DN98212_c1_g2_m.33201-180	TRINITY_DN98212_c1_g2_m.33201	180	......S.P....
TRINITY_DN88222_c0_g1_m.22415-147	TRINITY_DN88222_c0_g1_m.22415	147	......S.P....
TRINITY_DN95226_c0_g2_m.28807-299	TRINITY_DN95226_c0_g2_m.28807	299	......S.P....
TRINITY_DN69429_c0_g2_m.18032-82	TRINITY_DN69429_c0_g2_m.18032	82	......S.P....
TRINITY_DN99583_c0_g1_m.35454-800	TRINITY_DN99583_c0_g1_m.35454	800	......S.P....
TRINITY_DN81672_c0_g1_m.19996-17	TRINITY_DN81672_c0_g1_m.19996	17	......S.P....
TRINITY_DN94858_c0_g1_m.28329-411	TRINITY_DN94858_c0_g1_m.28329	411	......S.P....
TRINITY_DN105706_c2_g2_m.11846-181	TRINITY_DN105706_c2_g2_m.11846	181	......S.P....
TRINITY_DN100390_c0_g1_m.686-45	TRINITY_DN100390_c0_g1_m.686	45	......S.P....
TRINITY_DN99123_c0_g1_m.34697-75	TRINITY_DN99123_c0_g1_m.34697	75	......S.P....
TRINITY_DN97446_c0_g1_m.32034-260	TRINITY_DN97446_c0_g1_m.32034	260	......S.P....
TRINITY_DN100661_c4_g1_m.1208-215	TRINITY_DN100661_c4_g1_m.1208	215	......S.P....
TRINITY_DN105151_c0_g3_m.10670-258	TRINITY_DN105151_c0_g3_m.10670	258	......S.P....
TRINITY_DN98070_c1_g2_m.32999-160	TRINITY_DN98070_c1_g2_m.32999	160	......S.P....
TRINITY_DN94453_c1_g2_m.27864-391	TRINITY_DN94453_c1_g2_m.27864	391	......S.P....
TRINITY_DN87740_c0_g3_m.22174-111	TRINITY_DN87740_c0_g3_m.22174	111	......S.P....
TRINITY_DN95671_c6_g1_m.29456-137	TRINITY_DN95671_c6_g1_m.29456	137	......S.P....
TRINITY_DN104477_c0_g1_m.9084-96	TRINITY_DN104477_c0_g1_m.9084	96	......S.P....
TRINITY_DN90252_c0_g3_m.23746-97	TRINITY_DN90252_c0_g3_m.23746	97	......S.P....
TRINITY_DN105376_c1_g2_m.11165-370	TRINITY_DN105376_c1_g2_m.11165	370	......S.P....
TRINITY_DN92840_c0_g1_m.26018-135	TRINITY_DN92840_c0_g1_m.26018	135	......S.P....
TRINITY_DN95939_c0_g1_m.29823-9	TRINITY_DN95939_c0_g1_m.29823	9	......S.P....
TRINITY_DN95517_c0_g1_m.29240-47	TRINITY_DN95517_c0_g1_m.29240	47	......S.P....
TRINITY_DN100327_c0_g1_m.567-373	TRINITY_DN100327_c0_g1_m.567	373	......S.P....
TRINITY_DN94262_c0_g1_m.27610-122	TRINITY_DN94262_c0_g1_m.27610	122	......S.P....
TRINITY_DN97287_c0_g1_m.31792-407	TRINITY_DN97287_c0_g1_m.31792	407	......S.P....
TRINITY_DN105812_c0_g2_m.12062-2373	TRINITY_DN105812_c0_g2_m.12062	2373	...H..S......
TRINITY_DN95874_c4_g2_m.29712-191	TRINITY_DN95874_c4_g2_m.29712	191	...H..S......
TRINITY_DN87476_c0_g2_m.22051-547	TRINITY_DN87476_c0_g2_m.22051	547	...H..S......
TRINITY_DN96241_c1_g1_m.30260-89	TRINITY_DN96241_c1_g1_m.30260	89	...H..S......
TRINITY_DN98303_c2_g1_m.33395-145	TRINITY_DN98303_c2_g1_m.33395	145	...H..S......
TRINITY_DN95012_c0_g1_m.28504-321	TRINITY_DN95012_c0_g1_m.28504	321	...H..S......
TRINITY_DN104947_c0_g1_m.10209-857	TRINITY_DN104947_c0_g1_m.10209	857	...H..S......
TRINITY_DN90837_c0_g1_m.24207-84	TRINITY_DN90837_c0_g1_m.24207	84	...H..S......
TRINITY_DN100881_c4_g3_m.1609-7	TRINITY_DN100881_c4_g3_m.1609	7	...H..S......
TRINITY_DN101902_c0_g4_m.3577-628	TRINITY_DN101902_c0_g4_m.3577	628	...H..S......
TRINITY_DN95707_c2_g1_m.29507-318	TRINITY_DN95707_c2_g1_m.29507	318	...H..S......
TRINITY_DN96779_c0_g1_m.31046-42	TRINITY_DN96779_c0_g1_m.31046	42	...H..S......
TRINITY_DN105055_c1_g1_m.10435-659	TRINITY_DN105055_c1_g1_m.10435	659	...H..S......
TRINITY_DN105028_c0_g1_m.10381-1589	TRINITY_DN105028_c0_g1_m.10381	1589	...H..S......
TRINITY_DN98123_c0_g2_m.33084-143	TRINITY_DN98123_c0_g2_m.33084	143	...H..S......
TRINITY_DN93332_c0_g1_m.26522-291	TRINITY_DN93332_c0_g1_m.26522	291	...H..S......
TRINITY_DN88711_c0_g1_m.22691-43	TRINITY_DN88711_c0_g1_m.22691	43	...H..S......
TRINITY_DN84649_c0_g1_m.20850-85	TRINITY_DN84649_c0_g1_m.20850	85	...H..S......
TRINITY_DN95884_c0_g1_m.29726-323	TRINITY_DN95884_c0_g1_m.29726	323	...H..S......
TRINITY_DN97605_c0_g1_m.32269-244	TRINITY_DN97605_c0_g1_m.32269	244	...H..S......
TRINITY_DN90687_c1_g2_m.24080-20	TRINITY_DN90687_c1_g2_m.24080	20	...H..S......
TRINITY_DN91889_c1_g1_m.25120-278	TRINITY_DN91889_c1_g1_m.25120	278	...H..S......
TRINITY_DN94387_c0_g1_m.27786-255	TRINITY_DN94387_c0_g1_m.27786	255	...H..S......
TRINITY_DN99516_c1_g1_m.35350-261	TRINITY_DN99516_c1_g1_m.35350	261	...H..S......
TRINITY_DN95175_c1_g8_m.28731-99	TRINITY_DN95175_c1_g8_m.28731	99	...H..S......
TRINITY_DN97868_c0_g1_m.32677-236	TRINITY_DN97868_c0_g1_m.32677	236	....P.TP.....
TRINITY_DN88759_c0_g1_m.22717-58	TRINITY_DN88759_c0_g1_m.22717	58	....P.TP.....
TRINITY_DN98437_c0_g1_m.33621-409	TRINITY_DN98437_c0_g1_m.33621	409	....P.TP.....
TRINITY_DN101476_c0_g1_m.2782-174	TRINITY_DN101476_c0_g1_m.2782	174	....P.TP.....
TRINITY_DN100742_c0_g1_m.1360-872	TRINITY_DN100742_c0_g1_m.1360	872	....P.TP.....
TRINITY_DN94262_c0_g1_m.27610-514	TRINITY_DN94262_c0_g1_m.27610	514	....P.TP.....
TRINITY_DN99487_c1_g1_m.35309-478	TRINITY_DN99487_c1_g1_m.35309	478	....P.TP.....
TRINITY_DN95577_c2_g1_m.29330-143	TRINITY_DN95577_c2_g1_m.29330	143	....P.TP.....
TRINITY_DN100668_c2_g2_m.1215-269	TRINITY_DN100668_c2_g2_m.1215	269	....P.TP.....
TRINITY_DN67522_c0_g1_m.17811-109	TRINITY_DN67522_c0_g1_m.17811	109	....P.TP.....
TRINITY_DN83712_c0_g1_m.20550-167	TRINITY_DN83712_c0_g1_m.20550	167	....P.TP.....
TRINITY_DN105049_c4_g1_m.10423-107	TRINITY_DN105049_c4_g1_m.10423	107	....P.TP.....
TRINITY_DN105264_c3_g3_m.10930-278	TRINITY_DN105264_c3_g3_m.10930	278	....P.TP.....
TRINITY_DN101300_c0_g1_m.2417-760	TRINITY_DN101300_c0_g1_m.2417	760	....P.TP.....
TRINITY_DN97826_c0_g1_m.32604-20	TRINITY_DN97826_c0_g1_m.32604	20	....P.TP.....
TRINITY_DN87622_c0_g1_m.22107-132	TRINITY_DN87622_c0_g1_m.22107	132	....P.TP.....
TRINITY_DN101103_c0_g1_m.2019-40	TRINITY_DN101103_c0_g1_m.2019	40	....P.TP.....
TRINITY_DN101103_c1_g2_m.2021-103	TRINITY_DN101103_c1_g2_m.2021	103	....P.TP.....
TRINITY_DN94525_c0_g1_m.27956-344	TRINITY_DN94525_c0_g1_m.27956	344	....P.TP.....
TRINITY_DN105027_c0_g1_m.10379-106	TRINITY_DN105027_c0_g1_m.10379	106	....P.TP.....
TRINITY_DN88893_c0_g1_m.22811-355	TRINITY_DN88893_c0_g1_m.22811	355	....P.TP.....
TRINITY_DN96494_c0_g1_m.30626-328	TRINITY_DN96494_c0_g1_m.30626	328	....P.TP.....
TRINITY_DN103805_c1_g9_m.7667-83	TRINITY_DN103805_c1_g9_m.7667	83	....P.TP.....
TRINITY_DN93031_c0_g1_m.26213-454	TRINITY_DN93031_c0_g1_m.26213	454	....P.TP.....
TRINITY_DN84195_c0_g1_m.20723-28	TRINITY_DN84195_c0_g1_m.20723	28	....P.TP.....
TRINITY_DN104477_c0_g1_m.9084-322	TRINITY_DN104477_c0_g1_m.9084	322	....P.TP.....
TRINITY_DN105027_c0_g1_m.10379-62	TRINITY_DN105027_c0_g1_m.10379	62	....P.TP.....
TRINITY_DN88359_c0_g1_m.22495-22	TRINITY_DN88359_c0_g1_m.22495	22	....P.TP.....
TRINITY_DN99770_c1_g1_m.35778-23	TRINITY_DN99770_c1_g1_m.35778	23	......TP.....
TRINITY_DN98246_c0_g1_m.33268-21	TRINITY_DN98246_c0_g1_m.33268	21	......TP.....
TRINITY_DN90283_c0_g2_m.23767-71	TRINITY_DN90283_c0_g2_m.23767	71	......TP.....
TRINITY_DN92849_c0_g1_m.26028-78	TRINITY_DN92849_c0_g1_m.26028	78	......TP.....
TRINITY_DN76758_c0_g1_m.18997-74	TRINITY_DN76758_c0_g1_m.18997	74	......TP.....
TRINITY_DN88359_c0_g1_m.22495-17	TRINITY_DN88359_c0_g1_m.22495	17	......TP.....
TRINITY_DN99292_c0_g1_m.34995-637	TRINITY_DN99292_c0_g1_m.34995	637	......TP.....
TRINITY_DN93392_c0_g1_m.26586-284	TRINITY_DN93392_c0_g1_m.26586	284	......TP.....
TRINITY_DN104049_c3_g3_m.8161-38	TRINITY_DN104049_c3_g3_m.8161	38	......TP.....
TRINITY_DN104533_c0_g2_m.9214-807	TRINITY_DN104533_c0_g2_m.9214	807	......TP.....
TRINITY_DN90788_c0_g1_m.24154-158	TRINITY_DN90788_c0_g1_m.24154	158	......TP.....
TRINITY_DN101047_c1_g1_m.1915-169	TRINITY_DN101047_c1_g1_m.1915	169	......TP.....
TRINITY_DN105911_c8_g2_m.12314-22	TRINITY_DN105911_c8_g2_m.12314	22	......TP.....
TRINITY_DN92271_c0_g1_m.25477-219	TRINITY_DN92271_c0_g1_m.25477	219	......TP.....
TRINITY_DN103402_c4_g1_m.6754-320	TRINITY_DN103402_c4_g1_m.6754	320	......TP.....
TRINITY_DN92613_c0_g1_m.25806-150	TRINITY_DN92613_c0_g1_m.25806	150	......TP.....
TRINITY_DN105676_c4_g3_m.11792-134	TRINITY_DN105676_c4_g3_m.11792	134	......TP.....
TRINITY_DN93190_c0_g1_m.26363-430	TRINITY_DN93190_c0_g1_m.26363	430	......TP.....
TRINITY_DN99198_c0_g1_m.34821-745	TRINITY_DN99198_c0_g1_m.34821	745	......TP.....
TRINITY_DN80231_c0_g1_m.19646-692	TRINITY_DN80231_c0_g1_m.19646	692	......TP.....
TRINITY_DN101604_c1_g1_m.3035-66	TRINITY_DN101604_c1_g1_m.3035	66	......TP.....
TRINITY_DN104735_c1_g6_m.9639-159	TRINITY_DN104735_c1_g6_m.9639	159	......TP.....
TRINITY_DN100516_c7_g5_m.911-53	TRINITY_DN100516_c7_g5_m.911	53	......TP.....
TRINITY_DN95409_c0_g2_m.29087-200	TRINITY_DN95409_c0_g2_m.29087	200	......TP.....
TRINITY_DN78180_c0_g2_m.19215-294	TRINITY_DN78180_c0_g2_m.19215	294	......TP.....
TRINITY_DN102729_c0_g1_m.5289-298	TRINITY_DN102729_c0_g1_m.5289	298	......TP.....
TRINITY_DN90427_c0_g1_m.23877-88	TRINITY_DN90427_c0_g1_m.23877	88	......TP.....
TRINITY_DN99628_c0_g1_m.35530-397	TRINITY_DN99628_c0_g1_m.35530	397	......TP.....
TRINITY_DN104465_c3_g2_m.9064-1805	TRINITY_DN104465_c3_g2_m.9064	1805	......TP.....
TRINITY_DN96142_c2_g1_m.30101-158	TRINITY_DN96142_c2_g1_m.30101	158	......TP.....
TRINITY_DN86703_c0_g1_m.21707-1033	TRINITY_DN86703_c0_g1_m.21707	1033	......TP.....
TRINITY_DN100661_c4_g1_m.1208-216	TRINITY_DN100661_c4_g1_m.1208	216	......TP.....
TRINITY_DN92849_c0_g1_m.26028-91	TRINITY_DN92849_c0_g1_m.26028	91	......TP.....
TRINITY_DN87695_c0_g1_m.22151-78	TRINITY_DN87695_c0_g1_m.22151	78	......TP.....
TRINITY_DN99628_c0_g1_m.35530-547	TRINITY_DN99628_c0_g1_m.35530	547	......TP.....
TRINITY_DN96692_c1_g1_m.30915-30	TRINITY_DN96692_c1_g1_m.30915	30	......TP.....
TRINITY_DN83167_c1_g1_m.20376-302	TRINITY_DN83167_c1_g1_m.20376	302	......TP.....
TRINITY_DN63092_c0_g1_m.17466-133	TRINITY_DN63092_c0_g1_m.17466	133	......TP.....
TRINITY_DN86110_c0_g1_m.21402-352	TRINITY_DN86110_c0_g1_m.21402	352	......TP.....
TRINITY_DN102762_c1_g3_m.5363-250	TRINITY_DN102762_c1_g3_m.5363	250	......TP.....
TRINITY_DN105812_c0_g2_m.12062-1376	TRINITY_DN105812_c0_g2_m.12062	1376	......TP.....
TRINITY_DN99628_c0_g1_m.35530-648	TRINITY_DN99628_c0_g1_m.35530	648	......TP.....
TRINITY_DN97369_c5_g8_m.31913-215	TRINITY_DN97369_c5_g8_m.31913	215	......TP.....
TRINITY_DN96225_c0_g2_m.30239-61	TRINITY_DN96225_c0_g2_m.30239	61	......TP.....
TRINITY_DN90948_c0_g1_m.24302-195	TRINITY_DN90948_c0_g1_m.24302	195	......TP.....
TRINITY_DN88061_c0_g1_m.22326-166	TRINITY_DN88061_c0_g1_m.22326	166	......TP.....
TRINITY_DN105098_c2_g8_m.10531-141	TRINITY_DN105098_c2_g8_m.10531	141	......TP.....
TRINITY_DN101113_c0_g1_m.2042-253	TRINITY_DN101113_c0_g1_m.2042	253	......TP.....
TRINITY_DN92242_c1_g1_m.25455-429	TRINITY_DN92242_c1_g1_m.25455	429	......TP.....
TRINITY_DN93392_c0_g1_m.26586-406	TRINITY_DN93392_c0_g1_m.26586	406	......TP.....
TRINITY_DN86442_c0_g2_m.21581-21	TRINITY_DN86442_c0_g2_m.21581	21	......TP.....
TRINITY_DN91532_c0_g1_m.24816-114	TRINITY_DN91532_c0_g1_m.24816	114	......TP.....
TRINITY_DN104785_c0_g2_m.9760-836	TRINITY_DN104785_c0_g2_m.9760	836	......TP.....
TRINITY_DN64659_c0_g3_m.17596-81	TRINITY_DN64659_c0_g3_m.17596	81	......TP.....
TRINITY_DN94941_c1_g2_m.28413-15	TRINITY_DN94941_c1_g2_m.28413	15	......TP.....
TRINITY_DN98307_c0_g2_m.33410-177	TRINITY_DN98307_c0_g2_m.33410	177	......TP.....
TRINITY_DN104526_c2_g2_m.9199-140	TRINITY_DN104526_c2_g2_m.9199	140	......TP.....
TRINITY_DN103227_c0_g2_m.6378-429	TRINITY_DN103227_c0_g2_m.6378	429	......TP.....
TRINITY_DN99628_c0_g1_m.35530-641	TRINITY_DN99628_c0_g1_m.35530	641	......TP.....
TRINITY_DN103010_c1_g1_m.5891-339	TRINITY_DN103010_c1_g1_m.5891	339	......TP.....
TRINITY_DN98558_c0_g1_m.33798-527	TRINITY_DN98558_c0_g1_m.33798	527	......TP.....
TRINITY_DN93392_c0_g1_m.26586-224	TRINITY_DN93392_c0_g1_m.26586	224	......TP.....
TRINITY_DN97922_c1_g1_m.32767-225	TRINITY_DN97922_c1_g1_m.32767	225	......TP.....
TRINITY_DN96912_c2_g2_m.31219-104	TRINITY_DN96912_c2_g2_m.31219	104	......TP.....
TRINITY_DN93392_c0_g1_m.26586-392	TRINITY_DN93392_c0_g1_m.26586	392	......TP.....
TRINITY_DN92678_c1_g1_m.25861-36	TRINITY_DN92678_c1_g1_m.25861	36	......TP.....
TRINITY_DN85598_c0_g2_m.21173-46	TRINITY_DN85598_c0_g2_m.21173	46	......TP.....
TRINITY_DN90548_c0_g1_m.23969-24	TRINITY_DN90548_c0_g1_m.23969	24	......TP.....
TRINITY_DN104040_c0_g1_m.8137-329	TRINITY_DN104040_c0_g1_m.8137	329	......TP.....
TRINITY_DN105137_c3_g13_m.10630-66	TRINITY_DN105137_c3_g13_m.10630	66	......TP.....
TRINITY_DN98558_c0_g1_m.33798-624	TRINITY_DN98558_c0_g1_m.33798	624	......TP.....
TRINITY_DN102217_c0_g1_m.4208-179	TRINITY_DN102217_c0_g1_m.4208	179	......TP.....
TRINITY_DN95422_c0_g1_m.29113-46	TRINITY_DN95422_c0_g1_m.29113	46	......TP.....
TRINITY_DN99477_c0_g1_m.35286-117	TRINITY_DN99477_c0_g1_m.35286	117	...R..T......
TRINITY_DN95517_c0_g1_m.29240-33	TRINITY_DN95517_c0_g1_m.29240	33	...R..T......
TRINITY_DN98212_c1_g2_m.33201-168	TRINITY_DN98212_c1_g2_m.33201	168	...R..T......
TRINITY_DN98908_c0_g1_m.34340-286	TRINITY_DN98908_c0_g1_m.34340	286	...R..T......
TRINITY_DN99194_c0_g1_m.34814-845	TRINITY_DN99194_c0_g1_m.34814	845	...R..T......
TRINITY_DN104647_c1_g2_m.9468-34	TRINITY_DN104647_c1_g2_m.9468	34	...R..T......
TRINITY_DN96646_c0_g1_m.30853-35	TRINITY_DN96646_c0_g1_m.30853	35	...R..T......
TRINITY_DN96453_c1_g1_m.30570-27	TRINITY_DN96453_c1_g1_m.30570	27	...R..T......
TRINITY_DN101667_c11_g2_m.3157-205	TRINITY_DN101667_c11_g2_m.3157	205	...R..T......
TRINITY_DN100535_c0_g2_m.936-211	TRINITY_DN100535_c0_g2_m.936	211	...R..T......
TRINITY_DN97139_c0_g1_m.31561-115	TRINITY_DN97139_c0_g1_m.31561	115	...R..T......
TRINITY_DN86269_c0_g1_m.21504-260	TRINITY_DN86269_c0_g1_m.21504	260	...R..T......
TRINITY_DN90002_c0_g1_m.23503-47	TRINITY_DN90002_c0_g1_m.23503	47	...R..T......
TRINITY_DN100722_c2_g1_m.1328-387	TRINITY_DN100722_c2_g1_m.1328	387	...R..T......
TRINITY_DN100000_c0_g1_m.1-56	TRINITY_DN100000_c0_g1_m.1	56	...R..T......
TRINITY_DN98710_c1_g2_m.34019-177	TRINITY_DN98710_c1_g2_m.34019	177	...R..T......
TRINITY_DN92233_c0_g1_m.25449-473	TRINITY_DN92233_c0_g1_m.25449	473	...R..T......
TRINITY_DN92812_c0_g2_m.25989-109	TRINITY_DN92812_c0_g2_m.25989	109	...R..T......
TRINITY_DN92204_c0_g2_m.25413-81	TRINITY_DN92204_c0_g2_m.25413	81	...R..T......
TRINITY_DN99285_c0_g1_m.34979-1486	TRINITY_DN99285_c0_g1_m.34979	1486	...R..T......
