# Supplementary material for: Comparative Proteome and Phosphoproteome Analyses Reveal Different Molecular Mechanism Between Stone Planting Under the Forest and Greenhouse Planting of Dendrobium huoshanense
Source: Front Plant Sci. 2022 Jul 7;13:937392. doi: 10.3389/fpls.2022.937392 (PMC9301318; doi:10.3389/fpls.2022.937392)
Supplement: Supplementary Figure 1 — Cluster analysis of the DEPs from proteome. [file Data_Sheet_1.ZIP › Supple Tab/Table S7.xlsx]

## Sheet: motif_model
	Amino	-6	-5	-4	-3	-2	-1	S	1	2	3	4	5	6		Amino	-6	-5	-4	-3	-2	-1	T	1	2	3	4	5	6
	A	0.25	-0.98	-0.68	-0.71	0.36	-0.14	0	-3.96	-1.9	0.17	-1.6	-0.14	0.16		A	0.64	0.37	0.1	0	-0.05	-1.26	0	-1.01	-0.16	-0.1	0.05	0.36	-1.62
	C	-7.89	-5.52	-6.28	-11.09	-4.58	-5.93	0	-8.93	-6.35	-3.75	-7.91	-4.1	-7.91		C	0	-1.44	0	-0.23	-0.23	-0.55	0	-1.44	-1.25	-0.56	-0.71	-0.55	-0.23
	D	0.2	0.6	0.44	-0.47	0.06	7.7	0	11.11	8.69	5.6	2.18	2.01	0.97		D	1.12	-0.38	0.98	-0.19	-1.83	-0.06	0	-0.2	-0.2	0.06	-0.06	-0.2	0
	E	1.16	0.19	2.51	0	0.17	0.98	0	-0.22	8.41	6.07	0.6	0.94	0.37		E	-0.26	1.13	0.26	0	0.19	-1.23	0	-2.54	1.34	-0.5	0.12	-0.05	-0.25
	F	-1.39	0.04	-1.74	-9.26	-4.26	-4.42	0	17.07	-10.32	-1.41	-3.44	-5.04	-1.12		F	0.06	0	-1.41	-0.64	-0.06	-0.14	0	-1.4	-0.64	-0.14	-1.85	-0.64	-0.64
	G	5.9	1.04	1.98	1.26	0.53	9.26	0	0.07	6.92	3.52	0.62	0.62	1.4		G	-0.11	0.49	-0.17	4.23	0	6.47	0	0	0.25	-0.24	0.61	0.6	-0.17
	H	-0.15	1.72	-0.31	0.44	0.61	2.37	0	-7.07	0.66	0.58	0.39	0.09	-0.15		H	0.44	-0.3	0.19	0	-0.19	0	0	-0.2	-0.19	-0.08	-0.3	-1.16	-0.3
	I	-4.93	-0.22	-0.86	-1.07	-3.1	-5.1	0	-3.04	-4.76	-6.44	-0.02	-2.57	-4.35		I	0.06	0.06	-0.06	-0.91	0.06	0.06	0	-1.44	-0.44	-0.26	-1.13	-0.75	-0.19
	K	11.15	1.09	6.89	14.53	-2.1	0.23	0	-18.9	5.6	2.54	4.92	4.41	7.56		K	0	1.98	0.35	1.5	0	0.05	0	-2.25	-0.12	1.19	2.04	1.48	2.89
	L	-3.02	4.99	-6.53	-12.14	-5.51	-0.16	0	-10.12	-9.94	-2.47	-0.77	-5.53	-7.13		L	-0.09	0.14	-0.79	-2.05	-0.79	-0.54	0	-0.71	-1.32	-0.91	-0.31	-0.77	-0.79
	M	-1.97	0.46	-1.76	-5.53	-1.33	-2.31	0	-2.82	-9.22	-1.51	-0.13	-1.63	-0.75		M	-1	-0.46	-0.2	-0.2	-1.16	0.34	0	-0.47	-0.47	-0.86	-0.85	0.2	-0.34
	N	-0.31	-2.26	-2.02	-5.4	-1.6	0.11	0	-12.04	-0.69	-1.08	-0.04	-0.89	-0.46		N	0.22	-1.41	-0.31	-1.05	-1.17	0.68	0	-0.54	-1.05	-0.92	0	-0.93	0.31
	P	2.19	-0.48	1.45	0	4.32	3.14	0	0	8.94	1.91	0.47	1.02	0.06		P	0	0.44	-0.18	-0.12	8.62	0.99	0	72.01	7.51	3.28	0	1.38	1.72
	Q	0.02	-0.51	-0.02	-0.7	1.06	-0.08	0	-1.18	-0.68	-0.27	-1.06	0.15	-0.1		Q	0.15	0.24	0	-0.25	0.59	0.46	0	-1.62	-0.58	-0.34	0.36	1.09	-0.25
	R	9.06	2.13	9.77	140.65	2.23	6.58	0	-13.37	2.08	2.25	2.98	13.77	7.58		R	2.47	0	1.19	7.99	-0.06	1.31	0	-2.45	1.19	4.1	1.06	1.5	4.98
	S	-1.03	-2.72	-1.31	-4.99	7.58	-7.85	0	-25.46	0.3	-1.58	0.33	1.28	0.69		S	-1	-1	0.38	-0.45	0.04	-0.09	0	-0.61	-0.54	0.25	1.12	-0.39	-0.71
	T	-0.79	-1.57	0.55	-1.89	0.75	-2.86	0	-9.51	0.17	-1.97	-0.51	-0.48	0.31		T	-0.36	0.06	0.12	-0.06	0.43	-0.42	0	-1.57	0.87	-0.44	0.78	0.95	-0.06
	V	-1.02	0.42	1.03	-3.86	1.06	-0.79	0	-8.39	-2.15	-0.95	-0.09	-3.44	-0.23		V	-0.05	0.11	0.4	-0.5	0.33	-2.23	0	-0.56	0.59	0	-1.6	-0.05	0
	W	-1.94	-1.51	-1.47	-4.07	-4.13	-0.3	0	-4.1	-5	-2.95	-1.87	-1.87	-1.19		W	0	0.13	-0.73	0.13	-0.92	-0.91	0	-0.92	-0.74	0	-0.27	-0.73	-0.73
	Y	-0.26	1.37	-0.71	-1.51	0	0.22	0	-4.42	-4.43	-0.03	-1	0.08	-1.4		Y	-0.3	-0.73	0	-0.18	-0.41	-0.08	0	-0.53	-0.73	0	-0.87	-2.11	0.53
