# Supplementary material for: Comparative Proteome and Phosphoproteome Analyses Reveal Different Molecular Mechanism Between Stone Planting Under the Forest and Greenhouse Planting of Dendrobium huoshanense
Source: Front Plant Sci. 2022 Jul 7;13:937392. doi: 10.3389/fpls.2022.937392 (PMC9301318; doi:10.3389/fpls.2022.937392)
Supplement: Supplementary Figure 1 — Cluster analysis of the DEPs from proteome. [file Data_Sheet_1.ZIP › Supple Tab/Table S8.xlsx]

## Sheet: Diff distribution
	Regulation	Quant category	Number of proteins
	down-regulated	Q1(0~0.67)	301
		Q2(0.67~0.77)	286
	up-regulated	Q3(1.3~1.5)	272
		Q4(>1.5)	310
KOG Class
INFORMATION STORAGE AND PROCESSING	[J] Translation, ribosomal structure and biogenesis
	[A] RNA processing and modification
	[K] Transcription
	[L] Replication, recombination and repair
	[B] Chromatin structure and dynamics
CELLULAR PROCESSES AND SIGNALING	[D] Cell cycle control, cell division, chromosome partitioning
	[Y] Nuclear structure
	[V] Defense mechanisms
	[T] Signal transduction mechanisms
	[M] Cell wall/membrane/envelope biogenesis
	[N] Cell motility
	[Z] Cytoskeleton
	[W] Extracellular structures
	[U] Intracellular trafficking, secretion, and vesicular transport
	[O] Posttranslational modification, protein turnover, chaperones
METABOLISM	[C] Energy production and conversion
	[G] Carbohydrate transport and metabolism
	[E] Amino acid transport and metabolism
	[F] Nucleotide transport and metabolism
	[H] Coenzyme transport and metabolism
	[I] Lipid transport and metabolism
	[P] Inorganic ion transport and metabolism
	[Q] Secondary metabolites biosynthesis, transport and catabolism
POORLY CHARACTERIZED	[R] General function prediction only
	[S] Function unknown

## Sheet: GP vs SPUF
Protein accession	Protein description	GP/SPUF Ratio	Regulated Type	Quant category	GP/SPUF P value	MW [kDa]	Score	Coverage [%]	Peptides	PSMs	Unique peptides	KOG_category	SPUF1	SPUF2	SPUF3	GP1	GP2	GP3
TRINITY_DN98197_c0_g1_m.33176	PREDICTED: protein NUCLEAR FUSION DEFECTIVE 4-like [Citrus sinensis]	26.477	Up	Q4	2.19e-06	68.775	-2	2.1	1	1	1	#N/A	0.058	0.063	0.078	1.701	1.891	1.677
TRINITY_DN118112_c0_g1_m.13598	PREDICTED: Small heat shock protein, chloroplastic [Dendrobium catenatum]	4.991	Up	Q4	0.00045554	11.056	11.724	24.2	2	2	2	#N/A	0.292	0.4	0.246	1.514	1.431	1.737
TRINITY_DN104283_c2_g1_m.8656	PREDICTED: phosphomannomutase/phosphoglucomutase [Theobroma cacao]	3.998	Up	Q4	0.0069235	67.199	46.621	12.3	7	7	7	G	0.305	0.233	0.598	1.604	1.341	1.597
TRINITY_DN98470_c0_g1_m.33668	PREDICTED: heterogeneous nuclear ribonucleoprotein A3-like [Dendrobium catenatum]	3.988	Up	Q4	9.1e-07	26.176	150.84	57.8	10	31	10	#N/A	0.377	0.353	0.381	1.436	1.542	1.453
TRINITY_DN100914_c0_g1_m.1665	PREDICTED: DEAD-box ATP-dependent RNA helicase 24 [Nelumbo nucifera]	3.803	Up	Q4	0.042297	59.73	13.192	3.3	2	2	2	A	0.314	0.231	0.638	1.508	1.597	1.394
TRINITY_DN79311_c0_g1_m.19445	PREDICTED: embryonic protein DC-8-like isoform X3 [Lupinus angustifolius]	3.745	Up	Q4	1.94e-05	22.251	87.813	42.5	11	30	11	S	0.43	0.362	0.379	1.412	1.521	1.452
TRINITY_DN95626_c1_g1_m.29406	non-specific lipid-transfer protein A-like [Asparagus officinalis]	3.709	Up	Q4	1.56e-06	12.718	6.7478	8.8	1	1	1	#N/A	0.401	0.404	0.396	1.545	1.525	1.384
TRINITY_DN103755_c3_g4_m.7544	"PREDICTED: early light-induced protein 1, chloroplastic-like [Phoenix dactylifera]"	3.498	Up	Q4	5.01e-07	13.33	84.28	28.9	3	12	3	#N/A	0.402	0.433	0.425	1.467	1.44	1.501
TRINITY_DN104372_c2_g4_m.8865	scopoletin glucosyltransferase-like [Asparagus officinalis]	3.075	Up	Q4	6.28e-05	53.242	7.1468	2.1	1	2	1	GC	0.449	0.44	0.514	1.328	1.54	1.446
TRINITY_DN84044_c0_g1_m.20685	"protein ORANGE, chloroplastic-like isoform X1 [Asparagus officinalis]"	3.027	Up	Q4	0.008717	33.943	6.9764	2.9	1	2	1	#N/A	0.38	0.522	0.517	1.397	1.459	1.44
TRINITY_DN79233_c0_g1_m.19427	"PREDICTED: protein CURVATURE THYLAKOID 1A, chloroplastic-like [Raphanus sativus]"	2.98	Up	Q4	0.0020242	17.609	37.235	20.1	4	12	1	#N/A	0.628	0.407	0.399	1.448	1.297	1.528
TRINITY_DN75765_c0_g1_m.18827	PREDICTED: cysteine proteinase 1 [Elaeis guineensis]	2.855	Up	Q4	7.1e-08	40.368	31.516	10.6	3	6	3	O	0.491	0.495	0.507	1.445	1.415	1.403
TRINITY_DN99276_c0_g10_m.34966	dehydrin DHN1 [Aegilops tauschii subsp. tauschii]	2.854	Up	Q4	0.004617	21.189	53.774	15.8	2	10	2	#N/A	0.432	0.416	0.524	1.294	1.324	1.298
TRINITY_DN89948_c0_g1_m.23460	PREDICTED: oxalate--CoA ligase [Beta vulgaris subsp. vulgaris]	2.847	Up	Q4	7.53e-05	55.763	68.983	9.7	5	22	5	I	0.499	0.496	0.46	1.238	1.494	1.411
TRINITY_DN89149_c2_g1_m.22940	PREDICTED: glycine-rich RNA-binding protein GRP1A-like [Nelumbo nucifera]	2.819	Up	Q4	3.66e-05	16.269	156.44	62.8	9	33	9	R	0.552	0.481	0.474	1.405	1.455	1.388
TRINITY_DN104086_c0_g3_m.8258	PREDICTED: ATPase family AAA domain-containing protein 1-A isoform X6 [Phoenix dactylifera]	2.71	Up	Q4	3.84e-05	45.892	6.6745	2.5	1	1	1	O	0.557	0.484	0.503	1.455	1.326	1.403
TRINITY_DN100691_c0_g1_m.1269	PREDICTED: probable plastid-lipid-associated protein 11 isoform X1 [Elaeis guineensis]	2.629	Up	Q4	0.000103337	24.896	8.4551	4.1	1	1	1	#N/A	0.54	0.533	0.513	1.296	1.309	1.564
TRINITY_DN60243_c0_g1_m.17203	"PREDICTED: calvin cycle protein CP12-2, chloroplastic [Phoenix dactylifera]"	2.617	Up	Q4	3.55e-06	13.936	31.746	42.3	3	11	2	#N/A	0.52	0.561	0.517	1.353	1.439	1.39
TRINITY_DN97066_c0_g1_m.31436	cytoplasmic tRNA 2-thiolation protein [Arabidopsis thaliana]	2.612	Up	Q4	3.42e-06	11.763	16.618	25.3	2	4	2	#N/A	0.538	0.548	0.501	1.422	1.376	1.348
TRINITY_DN102478_c0_g1_m.4778	"PREDICTED: glucose-6-phosphate 1-dehydrogenase, chloroplastic-like isoform X2 [Phoenix dactylifera]"	2.597	Up	Q4	2.3e-05	66.84	30.194	14.6	9	17	4	G	0.568	0.505	0.566	1.47	1.369	1.418
TRINITY_DN96603_c0_g1_m.30797	PREDICTED: aldehyde dehydrogenase family 3 member F1 [Phoenix dactylifera]	2.556	Up	Q4	3.54e-05	61.174	12.528	3.8	2	3	2	C	0.548	0.572	0.494	1.364	1.406	1.356
TRINITY_DN75625_c0_g1_m.18811	"short-chain dehydrogenase TIC 32, chloroplastic isoform X3 [Ananas comosus]"	2.535	Up	Q4	0.00077767	29.937	13.215	8.6	2	2	2	Q	0.63	0.518	0.481	1.213	1.441	1.475
TRINITY_DN85541_c0_g1_m.21142	gibberellin-regulated protein 1-like [Asparagus officinalis]	2.518	Up	Q4	8.35e-05	12.583	20.414	26.5	3	3	3	#N/A	0.54	0.582	0.513	1.356	1.485	1.276
TRINITY_DN103185_c0_g1_m.6263	DUF3067 family protein [Medicago truncatula]	2.462	Up	Q4	9.92e-05	25.574	59.971	20.1	4	6	4	#N/A	0.495	0.578	0.591	1.378	1.324	1.394
TRINITY_DN103133_c1_g1_m.6156	PREDICTED: UDP-glycosyltransferase 89B2-like [Elaeis guineensis]	2.446	Up	Q4	0.00173582	51.615	18.449	5.7	3	3	3	GC	0.527	0.512	0.641	1.3	1.178	1.631
TRINITY_DN104761_c0_g7_m.9713	"putative quinone-oxidoreductase homolog, chloroplastic [Ananas comosus]"	2.428	Up	Q4	0.00146136	13.934	72.966	25.4	2	6	1	CR	0.473	0.677	0.526	1.474	1.272	1.324
TRINITY_DN97628_c1_g1_m.32306	chalcone synthase 1 [Ananas comosus]	2.397	Up	Q4	0.00012163	43.157	42.273	11.9	5	8	4	#N/A	0.608	0.577	0.504	1.334	1.403	1.311
TRINITY_DN91844_c6_g2_m.25075	RGG repeats nuclear RNA binding protein A-like [Ananas comosus]	2.354	Up	Q4	0.0020351	40.905	75.896	19.5	8	15	6	R	0.487	0.719	0.523	1.391	1.382	1.297
TRINITY_DN105346_c1_g1_m.11086	scopoletin glucosyltransferase-like [Asparagus officinalis]	2.353	Up	Q4	0.0034372	54.813	13.103	4.7	3	4	2	GC	0.415	0.604	0.63	1.337	1.364	1.179
TRINITY_DN86907_c0_g1_m.21796	"PREDICTED: tuliposide A-converting enzyme 2, chloroplastic-like [Elaeis guineensis]"	2.351	Up	Q4	0.00064062	28.118	6.0133	3.2	1	1	1	#N/A	0.581	0.651	0.488	1.27	1.404	1.369
TRINITY_DN104664_c0_g26_m.9514	PREDICTED: caffeoyl-CoA O-methyltransferase-like isoform X1 [Elaeis guineensis]	2.321	Up	Q4	0.00043894	11.488	7.8603	63	6	12	1	Q	0.573	0.639	0.524	1.259	1.492	1.278
TRINITY_DN98001_c1_g1_m.32900	NAD(P)-linked oxidoreductase-like protein [Medicago truncatula]	2.319	Up	Q4	0.000180236	21.122	39.72	8.7	1	1	1	#N/A	0.636	0.536	0.563	1.426	1.344	1.254
TRINITY_DN105019_c2_g17_m.10358	PREDICTED: aldo-keto reductase family 4 member C9-like [Elaeis guineensis]	2.316	Up	Q4	0.00050262	11.671	7.4575	36.5	3	6	1	R	0.497	0.593	0.654	1.303	1.386	1.35
TRINITY_DN99990_c0_g1_m.36175	"PAP fibrillin domain protein,expressed protein [Medicago truncatula]"	2.312	Up	Q4	0.000123816	29.442	89.992	10.4	2	4	2	A	0.59	0.611	0.564	1.258	1.5	1.323
TRINITY_DN96963_c0_g1_m.31284	probable pyridoxal 5'-phosphate synthase subunit PDX1.1 [Ananas comosus]	2.305	Up	Q4	9.88e-05	33.184	111.08	25	7	21	5	H	0.58	0.536	0.635	1.359	1.387	1.29
TRINITY_DN72971_c0_g1_m.18457	"PREDICTED: small heat shock protein, chloroplastic-like [Elaeis guineensis]"	2.299	Up	Q4	4.02e-05	25.554	166.05	58.1	16	44	16	O	0.598	0.595	0.536	1.264	1.352	1.359
TRINITY_DN84036_c0_g1_m.20684	PREDICTED: germin-like protein 8-14 [Phoenix dactylifera]	2.293	Up	Q4	1.57e-05	21.97	61.078	16.7	2	15	2	#N/A	0.602	0.61	0.556	1.361	1.323	1.37
TRINITY_DN84161_c0_g1_m.20721	"PREDICTED: thioredoxin F-type, chloroplastic-like [Nelumbo nucifera]"	2.288	Up	Q4	1.65e-05	19.453	35.032	21.9	4	11	4	O	0.596	0.577	0.574	1.269	1.323	1.405
TRINITY_DN103461_c0_g1_m.6880	PREDICTED: GTPase Era [Capsicum annuum]	2.272	Up	Q4	0.0005558	52.206	7.3398	1.9	1	1	1	DT	0.644	0.614	0.505	1.27	1.426	1.309
TRINITY_DN86034_c0_g1_m.21367	structural constituent of ribosome protein [Medicago truncatula]	2.27	Up	Q4	5.52e-05	30.524	20.252	8.2	2	3	2	#N/A	0.562	0.629	0.575	1.308	1.411	1.289
TRINITY_DN99793_c3_g1_m.35821	SOUL heme-binding family protein [Medicago truncatula]	2.263	Up	Q4	0.0135635	42.927	61.274	16.1	6	7	6	#N/A	0.561	0.787	0.423	1.113	1.431	1.463
TRINITY_DN97743_c1_g1_m.32474	hypersensitive-induced response protein 4 [Asparagus officinalis]	2.253	Up	Q4	1.17e-06	36.032	113.46	34.6	11	21	11	C	0.59	0.608	0.575	1.307	1.363	1.325
TRINITY_DN63502_c0_g1_m.17512	"ribulose bisphosphate carboxylase small chain, chloroplastic-like [Ananas comosus]"	2.247	Up	Q4	1.75e-05	20.434	119.46	58.3	11	63	9	#N/A	0.584	0.606	0.557	1.256	1.348	1.322
TRINITY_DN98031_c0_g1_m.32941	PREDICTED: alpha-humulene synthase-like isoform X2 [Elaeis guineensis]	2.219	Up	Q4	8.35e-05	65.68	35.282	8	4	5	4	#N/A	0.548	0.639	0.587	1.259	1.358	1.319
TRINITY_DN90552_c0_g1_m.23973	PREDICTED: heat shock cognate 70 kDa protein-like [Arachis ipaensis]	2.216	Up	Q4	0.00099954	37.455	67.271	42.4	14	52	4	#N/A	0.579	0.591	0.629	1.319	1.335	1.333
TRINITY_DN104704_c7_g8_m.9588	"PREDICTED: ferredoxin--nitrite reductase, chloroplastic [Musa acuminata subsp. malaccensis]"	2.213	Up	Q4	0.020041	67.695	30.01	7.6	5	5	5	P	0.515	0.544	0.746	1.318	1.365	1.312
TRINITY_DN92804_c2_g1_m.25983	PREDICTED: putative pterin-4-alpha-carbinolamine dehydratase isoform X2 [Phoenix dactylifera]	2.21	Up	Q4	0.0032434	12.246	12.493	14.8	2	5	2	K	0.701	0.544	0.548	1.416	1.461	1.086
TRINITY_DN103275_c0_g1_m.6452	"probable inactive ATP-dependent zinc metalloprotease FTSHI 4, chloroplastic [Asparagus officinalis]"	2.197	Up	Q4	0.00043944	96.867	19.585	3.4	3	3	3	O	0.633	0.635	0.536	1.441	1.221	1.301
TRINITY_DN94630_c1_g7_m.28066	E3 ubiquitin-protein ligase ATL59 [Morus notabilis]	2.183	Up	Q4	8.21e-05	19.655	15.061	11	2	3	2	#N/A	0.602	0.651	0.564	1.259	1.363	1.344
TRINITY_DN103625_c0_g1_m.7267	PREDICTED: LOW QUALITY PROTEIN: AP-3 complex subunit delta-like [Elaeis guineensis]	2.18	Up	Q4	0.006361	108.85	11.941	1.6	1	1	1	U	0.774	0.579	0.46	1.305	1.387	1.261
TRINITY_DN103728_c4_g1_m.7477	polyamine oxidase [Ananas comosus]	2.18	Up	Q4	1.78e-06	54.151	323.31	42.7	17	53	17	Q	0.587	0.598	0.611	1.333	1.324	1.258
TRINITY_DN101811_c1_g8_m.3422	"PREDICTED: LOW QUALITY PROTEIN: quinolinate synthase, chloroplastic [Phoenix dactylifera]"	2.179	Up	Q4	2.35e-05	81.276	22.576	4	3	4	3	#N/A	0.639	0.583	0.596	1.382	1.288	1.291
TRINITY_DN90306_c0_g1_m.23781	"PREDICTED: protein ABCI7, chloroplastic-like [Elaeis guineensis]"	2.178	Up	Q4	0.00097678	52.573	23.984	8.1	4	6	4	#N/A	0.606	0.52	0.701	1.255	1.353	1.372
TRINITY_DN89197_c0_g1_m.22966	pollen-specific leucine-rich repeat extensin-like protein 1 isoform X2 [Ananas comosus]	2.176	Up	Q4	0.00149763	21.681	11.72	9.6	2	2	2	#N/A	0.582	0.677	0.567	1.116	1.459	1.399
TRINITY_DN75029_c0_g1_m.18733	PREDICTED: selenoprotein K-like [Phoenix dactylifera]	2.174	Up	Q4	0.00026375	11.173	22.444	17.6	1	1	1	#N/A	0.633	0.539	0.653	1.287	1.389	1.292
TRINITY_DN99944_c0_g1_m.36089	PREDICTED: D-xylose-proton symporter-like 2 isoform X2 [Elaeis guineensis]	2.174	Up	Q4	0.000140226	54.634	13.347	3.7	2	3	2	R	0.672	0.585	0.566	1.285	1.326	1.352
TRINITY_DN99319_c0_g1_m.35041	PREDICTED: aspartic proteinase PCS1-like [Phoenix dactylifera]	2.155	Up	Q4	0.00182225	49.206	13.841	4.4	2	4	2	O	0.704	0.531	0.595	1.387	1.408	1.149
TRINITY_DN99544_c1_g4_m.35396	LETM1-like protein [Arabidopsis thaliana]	2.152	Up	Q4	2.34e-05	40.989	25.24	10	4	4	2	S	0.602	0.591	0.644	1.373	1.264	1.316
TRINITY_DN89424_c1_g1_m.23130	"uncharacterized oxidoreductase At1g06690, chloroplastic [Ananas comosus]"	2.122	Up	Q4	0.0021224	39.807	65.254	22.2	8	11	8	C	0.711	0.625	0.513	1.221	1.44	1.262
TRINITY_DN103755_c3_g29_m.7542	"PREDICTED: early light-induced protein, chloroplastic-like [Solanum tuberosum]"	2.121	Up	Q4	0.00063592	13.78	21.429	20	2	4	2	#N/A	0.714	0.586	0.554	1.331	1.276	1.325
TRINITY_DN96142_c2_g1_m.30101	peroxisomal (S)-2-hydroxy-acid oxidase GLO1 isoform X1 [Asparagus officinalis]	2.101	Up	Q4	1.67e-05	40.233	173.04	44.7	13	41	12	C	0.621	0.629	0.591	1.279	1.342	1.247
TRINITY_DN91087_c0_g1_m.24405	PREDICTED: protein-L-isoaspartate O-methyltransferase [Elaeis guineensis]	2.092	Up	Q4	4.49e-05	34.108	24.318	7.2	2	4	2	O	0.571	0.638	0.623	1.327	1.273	1.233
TRINITY_DN104686_c0_g1_m.9558	"PREDICTED: 28 kDa ribonucleoprotein, chloroplastic [Phoenix dactylifera]"	2.076	Up	Q4	0.00026438	32.011	97.444	27.9	8	13	6	J	0.647	0.674	0.57	1.343	1.36	1.223
TRINITY_DN99271_c0_g1_m.34957	PREDICTED: GTP-binding protein TypA/BipA homolog isoform X3 [Phoenix dactylifera]	2.071	Up	Q4	1.77e-05	75.19	165.46	21.8	11	15	11	J	0.621	0.633	0.586	1.31	1.268	1.232
TRINITY_DN101022_c0_g1_m.1859	protein SRG1-like isoform X1 [Ananas comosus]	2.07	Up	Q4	0.000178402	39.378	53.37	23.1	7	9	7	QR	0.64	0.687	0.581	1.312	1.374	1.264
TRINITY_DN101457_c0_g1_m.2737	PREDICTED: protein MLP1 [Prunus mume]	2.066	Up	Q4	0.00081566	89.528	6.0549	1.1	1	1	1	#N/A	0.537	0.67	0.686	1.315	1.34	1.255
TRINITY_DN104827_c0_g1_m.9902	PREDICTED: UDP-glycosyltransferase 73C3-like [Phoenix dactylifera]	2.064	Up	Q4	3.54e-05	30.792	49.477	21.3	6	7	6	GC	0.606	0.657	0.63	1.346	1.238	1.324
TRINITY_DN94318_c0_g1_m.27677	"PREDICTED: acyltransferase-like protein At1g54570, chloroplastic [Elaeis guineensis]"	2.063	Up	Q4	0.00074478	76.964	43.293	10.3	6	6	6	#N/A	0.559	0.649	0.685	1.388	1.338	1.18
TRINITY_DN91436_c0_g1_m.24722	PREDICTED: germin-like protein 8-14 [Phoenix dactylifera]	2.053	Up	Q4	5.96e-05	21.907	67.175	17.1	3	5	3	#N/A	0.676	0.591	0.633	1.31	1.321	1.27
TRINITY_DN100956_c0_g4_m.1731	PREDICTED: expansin-like B1 [Phoenix dactylifera]	2.047	Up	Q4	0.000118571	28.143	21.54	15.4	3	6	3	#N/A	0.677	0.635	0.589	1.327	1.334	1.23
TRINITY_DN96546_c0_g1_m.30706	"PREDICTED: plastidal glycolate/glycerate translocator 1, chloroplastic [Nicotiana attenuata]"	2.033	Up	Q4	0.0031834	56.044	10.574	2.5	1	2	1	#N/A	0.531	0.724	0.666	1.146	1.336	1.423
TRINITY_DN80640_c0_g1_m.19745	PREDICTED: dehydrin HIRD11 [Dendrobium catenatum]	2.029	Up	Q4	2.43e-05	11.458	92.45	52	6	32	6	#N/A	0.667	0.632	0.608	1.332	1.292	1.245
TRINITY_DN81898_c0_g1_m.20063	PREDICTED: 18 kDa seed maturation protein [Theobroma cacao]	2.028	Up	Q4	7.63e-05	15.016	54.328	28.7	5	17	5	G	0.661	0.638	0.606	1.203	1.333	1.327
TRINITY_DN93181_c0_g1_m.26348	"50S ribosomal protein L18, chloroplastic-like isoform X2 [Asparagus officinalis]"	2.018	Up	Q4	0.00057954	25.559	18.9	12	3	4	3	O	0.572	0.666	0.692	1.224	1.269	1.402
TRINITY_DN103194_c1_g1_m.6280	PREDICTED: primary amine oxidase-like [Phoenix dactylifera]	2.004	Up	Q4	2.23e-05	79.285	264.91	28.2	16	34	16	Q	0.612	0.616	0.662	1.31	1.241	1.236
TRINITY_DN104461_c2_g1_m.9051	probable xyloglucan endotransglucosylase/hydrolase protein 33 [Asparagus officinalis]	1.996	Up	Q4	8.19e-05	34.925	26.186	13	4	4	4	#N/A	0.68	0.636	0.624	1.216	1.366	1.291
TRINITY_DN85948_c0_g1_m.21335	PREDICTED: UDP-glycosyltransferase 73E1 [Elaeis guineensis]	1.978	Up	Q4	4.03e-05	55.06	112.08	20	9	13	9	GC	0.667	0.675	0.621	1.249	1.352	1.282
TRINITY_DN102126_c0_g1_m.4011	"PREDICTED: aminomethyltransferase, mitochondrial [Cucumis sativus]"	1.97	Up	Q4	5.95e-07	44.218	207.74	49	19	41	19	E	0.643	0.639	0.648	1.27	1.296	1.236
TRINITY_DN105344_c7_g1_m.11078	"PREDICTED: 50S ribosomal protein L10, chloroplastic [Elaeis guineensis]"	1.968	Up	Q4	0.0104977	28.188	35.852	20.9	5	7	5	#N/A	0.562	0.796	0.607	1.033	1.404	1.431
TRINITY_DN100187_c1_g1_m.302	PREDICTED: LON peptidase N-terminal domain and RING finger protein 1 [Musa acuminata subsp. malaccensis]	1.962	Up	Q4	4.05e-05	55.922	20.117	5.5	3	3	3	O	0.654	0.68	0.627	1.339	1.226	1.282
TRINITY_DN91583_c0_g1_m.24867	PREDICTED: cell division cycle and apoptosis regulator protein 1 [Elaeis guineensis]	1.959	Up	Q4	3.82e-06	45.065	45.992	6.2	2	2	2	R	0.64	0.671	0.653	1.324	1.244	1.28
TRINITY_DN103576_c16_g4_m.7159	PREDICTED: vacuolar protein-sorting-associated protein 37 homolog 1 isoform X1 [Musa acuminata subsp.malaccensis]	1.957	Up	Q4	0.00038039	26.722	17.129	13.7	2	2	2	S	0.589	0.661	0.719	1.308	1.235	1.311
TRINITY_DN102847_c0_g9_m.5542	PREDICTED: haloacid dehalogenase-like hydrolase domain-containing protein At3g48420 [Musa acuminata subsp.malaccensis]	1.956	Up	Q4	0.0010186	18.731	6.5452	16.2	4	13	1	R	0.679	0.717	0.571	1.222	1.244	1.382
TRINITY_DN99339_c1_g1_m.35079	"PREDICTED: 28 kDa ribonucleoprotein, chloroplastic [Elaeis guineensis]"	1.955	Up	Q4	0.00022393	31.333	28.552	23.3	6	7	4	R	0.596	0.683	0.692	1.272	1.239	1.343
TRINITY_DN77401_c0_g1_m.19110	PREDICTED: protein FLX-like 3 [Phoenix dactylifera]	1.953	Up	Q4	0.0020226	31.454	52.984	24.5	6	12	5	#N/A	0.715	0.609	0.603	1.331	1.359	1.074
TRINITY_DN104796_c0_g1_m.9788	PREDICTED: low-temperature-induced 65 kDa protein-like [Malus domestica]	1.939	Up	Q4	0.000183983	75.271	78.41	15.7	9	12	9	#N/A	0.689	0.598	0.697	1.284	1.302	1.26
TRINITY_DN94636_c0_g1_m.28074	"serine hydroxymethyltransferase, mitochondrial-like [Ananas comosus]"	1.935	Up	Q4	9.66e-05	57.479	253.16	41.7	17	39	17	E	0.698	0.637	0.62	1.294	1.281	1.208
TRINITY_DN91631_c0_g1_m.24899	"PREDICTED: stromal 70 kDa heat shock-related protein, chloroplastic-like [Musa acuminata subsp. malaccensis]"	1.932	Up	Q4	9.3e-07	75.005	91.201	39.2	30	85	10	O	0.674	0.646	0.654	1.269	1.292	1.252
TRINITY_DN92873_c0_g1_m.26051	"D-glycerate 3-kinase, chloroplastic isoform X2 [Ananas comosus]"	1.93	Up	Q4	8.01e-05	18.895	13.853	8.2	1	2	1	R	0.697	0.674	0.614	1.246	1.302	1.283
TRINITY_DN92162_c0_g1_m.25376	"PREDICTED: chaperone protein ClpB3, chloroplastic isoform X2 [Elaeis guineensis]"	1.928	Up	Q4	2.19e-05	110.32	323.31	43.6	39	87	35	O	0.684	0.635	0.647	1.309	1.256	1.226
TRINITY_DN98636_c0_g1_m.33899	PREDICTED: UPF0051 protein in atpA 3'region-like [Elaeis guineensis]	1.924	Up	Q4	0.0003616	63.672	49.049	16.1	7	10	7	#N/A	0.714	0.667	0.61	1.185	1.319	1.327
TRINITY_DN97049_c0_g1_m.31406	PREDICTED: probable serine/threonine-protein kinase roco9 [Vigna radiata var. radiata]	1.923	Up	Q4	0.00024053	36.869	83.214	23	7	11	7	#N/A	0.65	0.724	0.607	1.243	1.268	1.298
TRINITY_DN102309_c0_g1_m.4393	PREDICTED: vacuolar-processing enzyme-like [Musa acuminata subsp. malaccensis]	1.918	Up	Q4	0.00078075	54.118	23.145	6.1	2	3	2	O	0.659	0.631	0.711	1.133	1.394	1.31
TRINITY_DN103730_c2_g4_m.7481	PREDICTED: WAS/WASL-interacting protein family member 1 isoform X2 [Vitis vinifera]	1.917	Up	Q4	0.00165707	17.222	10.706	8.2	1	2	1	#N/A	0.625	0.619	0.75	1.393	1.293	1.136
TRINITY_DN105019_c2_g5_m.10359	PREDICTED: aldo-keto reductase family 4 member C9-like [Vitis vinifera]	1.91	Up	Q4	1.67e-05	12.384	6.7252	33.3	5	10	1	R	0.686	0.646	0.67	1.268	1.317	1.238
TRINITY_DN97765_c1_g1_m.32516	PREDICTED: carbon catabolite repressor protein 4 homolog 1-like isoform X1 [Elaeis guineensis]	1.9	Up	Q4	0.00137623	66.445	26.343	3.9	2	3	2	K	0.638	0.774	0.595	1.223	1.27	1.321
TRINITY_DN101525_c2_g4_m.2877	PREDICTED: probable galactinol--sucrose galactosyltransferase 2 isoform X3 [Elaeis guineensis]	1.897	Up	Q4	0.036284	22.207	20.142	8.5	1	1	1	#N/A	0.754	0.741	0.509	1.261	1.287	1.253
TRINITY_DN101110_c0_g1_m.2034	PREDICTED: CBS domain-containing protein CBSCBSPB3 [Phoenix dactylifera]	1.893	Up	Q4	5.63e-05	59.41	37.826	11.4	4	4	4	#N/A	0.697	0.686	0.628	1.299	1.265	1.242
TRINITY_DN103884_c1_g2_m.7827	PREDICTED: non-specific phospholipase C1 [Phoenix dactylifera]	1.891	Up	Q4	0.0020754	42.048	6.9117	7.3	3	4	1	#N/A	0.712	0.67	0.628	1.235	1.461	1.105
TRINITY_DN95842_c0_g1_m.29676	saccharopine dehydrogenase [Medicago truncatula]	1.89	Up	Q4	0.00074061	43.995	25.901	10	4	5	4	#N/A	0.752	0.62	0.64	1.281	1.188	1.333
TRINITY_DN92006_c0_g1_m.25220	"PREDICTED: 50S ribosomal protein L1, chloroplastic [Phoenix dactylifera]"	1.89	Up	Q4	0.00036416	37.333	111.71	27.5	9	18	9	J	0.718	0.673	0.605	1.218	1.329	1.226
TRINITY_DN88787_c0_g1_m.22733	PREDICTED: protein FAM98B-like isoform X1 [Phoenix dactylifera]	1.886	Up	Q4	0.00118139	22.675	69.352	33.8	5	8	3	S	0.691	0.585	0.729	1.291	1.327	1.164
TRINITY_DN102700_c0_g4_m.5227	PREDICTED: ribonucleases P/MRP protein subunit POP1 [Phoenix dactylifera]	1.884	Up	Q4	0.0039836	67.527	5.8331	1.2	1	1	1	A	0.6	0.643	0.787	1.106	1.373	1.346
TRINITY_DN93015_c0_g1_m.26197	"PREDICTED: ribulose bisphosphate carboxylase/oxygenase activase, chloroplastic isoform X2 [Elaeis guineensis]"	1.882	Up	Q4	1.63e-05	48.302	323.31	45.7	19	91	19	O	0.682	0.695	0.643	1.253	1.278	1.27
TRINITY_DN85471_c0_g2_m.21110	"PREDICTED: UPF0426 protein At1g28150, chloroplastic [Phoenix dactylifera]"	1.879	Up	Q4	0.00025986	13.898	33.753	26.4	2	5	2	#N/A	0.616	0.714	0.666	1.214	1.212	1.325
TRINITY_DN101325_c2_g5_m.2467	"PREDICTED: ACT domain-containing protein DS12, chloroplastic [Elaeis guineensis]"	1.879	Up	Q4	6.04e-05	19.596	34.735	22	5	10	5	#N/A	0.675	0.679	0.66	1.264	1.336	1.185
TRINITY_DN102159_c1_g1_m.4077	"PREDICTED: uncharacterized aarF domain-containing protein kinase At1g79600, chloroplastic isoform X1[Gossypium raimondii]"	1.878	Up	Q4	0.000183637	81.456	11.397	2.5	2	2	2	R	0.654	0.716	0.656	1.181	1.34	1.284
TRINITY_DN98882_c5_g8_m.34301	"PREDICTED: peptide chain release factor APG3, chloroplastic isoform X2 [Elaeis guineensis]"	1.875	Up	Q4	0.00039586	46.575	44.066	16.3	5	6	5	J	0.727	0.63	0.673	1.237	1.201	1.369
TRINITY_DN102910_c56_g26_m.5674	PREDICTED: glutamine synthetase nodule isozyme [Phoenix dactylifera]	1.874	Up	Q4	3.96e-05	39.489	207.96	44	14	42	13	E	0.705	0.648	0.682	1.238	1.323	1.253
TRINITY_DN93053_c0_g2_m.26233	PREDICTED: protein LHCP TRANSLOCATION DEFECT [Elaeis guineensis]	1.869	Up	Q4	0.00108073	22.889	19.456	11.1	2	3	2	#N/A	0.738	0.707	0.581	1.293	1.257	1.237
TRINITY_DN102258_c3_g1_m.4274	cytochrome b6 (chloroplast) [Anoectochilus emeiensis]	1.867	Up	Q4	0.0032402	18.213	7.3346	7.4	1	3	1	#N/A	0.755	0.72	0.551	1.302	1.271	1.209
TRINITY_DN104843_c0_g1_m.9949	polyadenylate-binding protein RBP45-like [Ananas comosus]	1.865	Up	Q4	0.0067378	33.161	20.18	13.2	3	4	3	R	0.73	0.575	0.773	1.107	1.308	1.461
TRINITY_DN87790_c1_g1_m.22199	"PREDICTED: ferredoxin-thioredoxin reductase, variable chain-like [Phoenix dactylifera]"	1.859	Up	Q4	1.7e-05	16.925	21.689	13.4	2	2	2	H	0.683	0.704	0.65	1.277	1.246	1.264
TRINITY_DN102676_c5_g1_m.5188	PREDICTED: zinc transporter 2 [Elaeis guineensis]	1.855	Up	Q4	0.0020177	36.552	7.0749	2.6	1	1	1	P	0.578	0.766	0.701	1.2	1.287	1.307
TRINITY_DN81252_c1_g3_m.19894	protein PLASTID REDOX INSENSITIVE 2-like [Asparagus officinalis]	1.855	Up	Q4	7.52e-05	24.294	29.229	13.8	4	4	4	#N/A	0.653	0.722	0.667	1.288	1.213	1.286
TRINITY_DN88819_c0_g1_m.22752	"PREDICTED: probable 1-deoxy-D-xylulose-5-phosphate synthase, chloroplastic [Elaeis guineensis]"	1.851	Up	Q4	0.00045837	77.27	13.985	2.7	2	2	2	G	0.653	0.707	0.691	1.153	1.258	1.386
TRINITY_DN99804_c0_g1_m.35841	"PREDICTED: dicarboxylate transporter 1, chloroplastic [Phoenix dactylifera]"	1.851	Up	Q4	0.000144015	58.136	36.646	4.4	2	6	2	#N/A	0.695	0.695	0.652	1.351	1.186	1.242
TRINITY_DN90000_c0_g1_m.23500	PREDICTED: TRAF-type zinc finger domain-containing protein 1 isoform X4 [Elaeis guineensis]	1.846	Up	Q4	0.00037684	24.658	8.114	4.6	1	1	1	#N/A	0.693	0.698	0.662	1.197	1.194	1.399
TRINITY_DN96203_c0_g1_m.30200	"PREDICTED: 30S ribosomal protein 2, chloroplastic [Phoenix dactylifera]"	1.843	Up	Q4	5.78e-05	28.016	63.008	28.1	7	10	7	R	0.688	0.635	0.696	1.224	1.213	1.285
TRINITY_DN97668_c1_g1_m.32359	PREDICTED: serine--glyoxylate aminotransferase-like [Elaeis guineensis]	1.839	Up	Q4	0.00030187	44.154	141.53	31.7	10	23	10	R	0.661	0.752	0.643	1.243	1.228	1.31
TRINITY_DN89326_c0_g1_m.23059	FAM210B-like protein [Medicago truncatula]	1.838	Up	Q4	0.0030215	24.33	14.684	8.8	2	3	2	S	0.807	0.62	0.63	1.157	1.287	1.337
TRINITY_DN102258_c3_g1_m.4273	cytochrome b6/f complex subunit IV (chloroplast) [Goodyera schlechtendaliana]	1.836	Up	Q4	0.00195925	19.067	12.003	9.8	2	2	2	#N/A	0.645	0.761	0.651	1.302	1.105	1.369
TRINITY_DN90703_c0_g1_m.24089	PREDICTED: osmotin-like protein [Elaeis guineensis]	1.834	Up	Q4	8.39e-05	26.916	125.07	32.1	6	18	6	#N/A	0.644	0.708	0.66	1.256	1.265	1.17
TRINITY_DN92520_c0_g1_m.25730	"glycine-rich RNA-binding protein 4, mitochondrial-like [Ananas comosus]"	1.834	Up	Q4	7.33e-07	14.505	101.99	52.5	5	8	5	R	0.679	0.677	0.694	1.281	1.241	1.238
TRINITY_DN90053_c0_g1_m.23539	PREDICTED: peptide methionine sulfoxide reductase A1-like [Elaeis guineensis]	1.824	Up	Q4	3.96e-05	25.234	110.74	48	11	23	9	O	0.666	0.7	0.638	1.22	1.249	1.187
TRINITY_DN88722_c0_g1_m.22699	Ycf4 (chloroplast) [Dendrobium nobile]	1.818	Up	Q4	1.54e-05	21.461	24.236	18.5	4	5	4	EI	0.723	0.693	0.672	1.252	1.267	1.277
TRINITY_DN105348_c7_g1_m.11100	"PREDICTED: fe-S cluster assembly factor HCF101, chloroplastic isoform X2 [Phoenix dactylifera]"	1.817	Up	Q4	0.00178393	56.409	59.71	16.7	7	10	7	D	0.707	0.671	0.661	1.053	1.349	1.303
TRINITY_DN101113_c0_g1_m.2042	"PREDICTED: DEAD-box ATP-dependent RNA helicase 3, chloroplastic-like [Phoenix dactylifera]"	1.814	Up	Q4	6.45e-05	84.605	99.06	16.3	10	14	10	A	0.66	0.722	0.681	1.194	1.291	1.257
TRINITY_DN99691_c0_g1_m.35654	"PREDICTED: probable mitochondrial-processing peptidase subunit beta, mitochondrial isoform X1 [Elaeis guineensis]"	1.813	Up	Q4	0.0147962	55.187	13.678	4.8	2	2	2	O	0.718	0.757	0.595	1.257	1.27	1.226
TRINITY_DN81346_c0_g1_m.19921	mitochondrial carnitine/acylcarnitine carrier-like protein [Ananas comosus]	1.811	Up	Q4	1.92e-05	30.623	134.78	36.8	9	16	9	C	0.68	0.731	0.689	1.273	1.29	1.241
TRINITY_DN101173_c0_g3_m.2157	PREDICTED: co-chaperone protein HscB homolog [Phoenix dactylifera]	1.805	Up	Q4	0.0036242	36.474	5.9877	2.9	1	1	1	O	0.691	0.748	0.637	1.198	1.455	1.095
TRINITY_DN98921_c1_g1_m.34363	"PREDICTED: 30S ribosomal protein 3, chloroplastic-like [Pyrus x bretschneideri]"	1.804	Up	Q4	0.00047633	20.137	17.6	10	3	6	3	#N/A	0.756	0.706	0.63	1.269	1.293	1.211
TRINITY_DN105477_c0_g1_m.11401	initiation factor 4F subunit (DUF1350) [Arabidopsis thaliana]	1.803	Up	Q4	0.00047975	18.885	118.56	42.3	5	8	5	#N/A	0.667	0.765	0.634	1.222	1.263	1.241
TRINITY_DN98503_c0_g2_m.33705	PREDICTED: plant UBX domain-containing protein 8 [Elaeis guineensis]	1.803	Up	Q4	7.99e-05	67.358	52.997	9.4	4	4	4	T	0.667	0.693	0.693	1.316	1.207	1.179
TRINITY_DN92536_c1_g2_m.25745	PREDICTED: glutathione S-transferase T1 [Elaeis guineensis]	1.8	Up	Q4	0.00037599	13.386	6.3879	5.9	1	1	1	O	0.646	0.685	0.756	1.302	1.19	1.265
TRINITY_DN99730_c1_g1_m.35718	PREDICTED: sphingosine-1-phosphate lyase-like [Phoenix dactylifera]	1.799	Up	Q4	0.00077732	58.764	31.975	9.1	4	4	4	E	0.71	0.626	0.777	1.295	1.273	1.234
TRINITY_DN90059_c0_g3_m.23547	Heavy metal transport/detoxification superfamily protein [Arabidopsis thaliana]	1.799	Up	Q4	0.000198709	12.962	45.525	16.3	2	8	2	#N/A	0.681	0.645	0.748	1.214	1.251	1.266
TRINITY_DN103801_c1_g2_m.7661	TLD-domain containing nucleolar protein [Arabidopsis thaliana]	1.799	Up	Q4	0.00018013	59.714	18.95	5	3	5	3	S	0.71	0.711	0.664	1.297	1.158	1.295
TRINITY_DN99624_c0_g1_m.35523	"heme-binding-like protein At3g10130, chloroplastic [Asparagus officinalis]"	1.798	Up	Q4	0.00025645	21.512	13.253	10.2	2	5	2	#N/A	0.719	0.727	0.638	1.233	1.306	1.208
TRINITY_DN104053_c0_g2_m.8172	"PREDICTED: glutamyl-tRNA(Gln) amidotransferase subunit A, chloroplastic/mitochondrial [Phoenix dactylifera]"	1.795	Up	Q4	0.036724	25.643	33.268	20.3	4	5	4	J	0.857	0.77	0.453	1.178	1.34	1.216
TRINITY_DN105855_c0_g3_m.12145	PREDICTED: ABC transporter G family member 39 [Musa acuminata subsp. malaccensis]	1.791	Up	Q4	0.00050335	50.629	38.434	15.8	6	8	4	Q	0.706	0.702	0.657	1.333	1.249	1.117
TRINITY_DN98912_c0_g1_m.34347	"PREDICTED: elongation factor G-2, chloroplastic [Elaeis guineensis]"	1.789	Up	Q4	1.18e-06	85.414	241.15	28.7	18	35	18	J	0.701	0.701	0.677	1.256	1.244	1.219
TRINITY_DN102423_c1_g7_m.4643	lycopene beta/epsilon cyclase [Medicago truncatula]	1.788	Up	Q4	0.0070781	42.534	16.173	3.2	1	2	1	#N/A	0.682	0.571	0.846	1.311	1.245	1.196
TRINITY_DN100722_c2_g1_m.1328	PREDICTED: eukaryotic translation initiation factor 4B2-like [Nelumbo nucifera]	1.786	Up	Q4	5.51e-05	59.167	82.961	18.7	10	13	9	#N/A	0.706	0.74	0.674	1.29	1.223	1.273
TRINITY_DN98907_c1_g2_m.34338	puromycin-sensitive aminopeptidase isoform X1 [Asparagus officinalis]	1.786	Up	Q4	2.33e-05	110.26	323.31	39.6	31	56	31	EO	0.706	0.713	0.666	1.245	1.274	1.205
TRINITY_DN99498_c0_g1_m.35328	"PREDICTED: rhodanese-like domain-containing protein 4A, chloroplastic [Vitis vinifera]"	1.783	Up	Q4	0.0025365	41.365	25.937	10.4	4	4	4	R	0.771	0.615	0.709	1.302	1.322	1.112
TRINITY_DN93138_c0_g1_m.26318	PREDICTED: vacuolar protein sorting-associated protein 28 homolog 1-like [Elaeis guineensis]	1.781	Up	Q4	0.0020562	26.67	24.823	10.8	2	3	2	U	0.787	0.605	0.708	1.241	1.312	1.187
TRINITY_DN90889_c0_g1_m.24252	"PREDICTED: bifunctional protein FolD 4, chloroplastic isoform X1 [Phoenix dactylifera]"	1.778	Up	Q4	0.00181983	22.437	45.271	32.4	6	12	3	H	0.635	0.695	0.776	1.177	1.383	1.185
TRINITY_DN99012_c0_g1_m.34527	PREDICTED: peroxidase 17 [Elaeis guineensis]	1.778	Up	Q4	5.86e-05	42.901	85.242	26.7	9	16	9	#N/A	0.682	0.736	0.686	1.223	1.299	1.218
TRINITY_DN99207_c1_g2_m.34837	PREDICTED: calmodulin-binding receptor-like cytoplasmic kinase 2 [Nelumbo nucifera]	1.773	Up	Q4	0.028142	50.844	6.1203	1.7	1	2	1	T	0.611	0.518	0.841	1.009	1.398	1.085
TRINITY_DN88182_c0_g1_m.22390	PREDICTED: monothiol glutaredoxin-S10 [Phoenix dactylifera]	1.773	Up	Q4	0.00025708	26.362	15.674	9	2	3	2	O	0.674	0.765	0.668	1.205	1.258	1.273
TRINITY_DN105113_c0_g1_m.10566	"PREDICTED: peptidyl-prolyl cis-trans isomerase FKBP13, chloroplastic [Musa acuminata subsp. malaccensis]"	1.772	Up	Q4	6.65e-07	24.698	45.072	23.8	5	13	5	O	0.687	0.708	0.712	1.232	1.256	1.246
TRINITY_DN89436_c0_g1_m.23135	PREDICTED: dehydrin COR410-like [Brachypodium distachyon]	1.771	Up	Q4	0.0052967	27.611	121.98	41.2	10	41	10	#N/A	0.758	0.659	0.688	1.252	1.249	1.227
TRINITY_DN100226_c0_g1_m.379	PREDICTED: phosphoglycerate mutase-like protein 1 [Elaeis guineensis]	1.77	Up	Q4	0.0053371	43.521	74.53	21.5	7	12	7	G	0.655	0.584	0.818	1.128	1.243	1.27
TRINITY_DN85209_c0_g1_m.21024	"PREDICTED: protein EMBRYO SAC DEVELOPMENT ARREST 3, chloroplastic [Elaeis guineensis]"	1.767	Up	Q4	0.0137793	11.199	6.2	8.6	1	1	1	#N/A	0.548	0.689	0.882	1.234	1.313	1.197
TRINITY_DN105449_c2_g2_m.11331	PREDICTED: LOW QUALITY PROTEIN: atrophin-1 [Elaeis guineensis]	1.766	Up	Q4	0.002857	108.89	12.737	2.1	2	2	2	#N/A	0.709	0.687	0.726	1.064	1.258	1.425
TRINITY_DN91494_c1_g1_m.24777	inositol-3-phosphate synthase [Sesamum indicum]	1.763	Up	Q4	0.00043768	56.297	48.508	13.5	7	7	7	I	0.671	0.669	0.78	1.242	1.212	1.283
TRINITY_DN103539_c1_g2_m.7073	"ABC transporter D family member 2, chloroplastic isoform X3 [Asparagus officinalis]"	1.759	Up	Q4	7.55e-05	62.694	17.197	4.6	2	3	2	IR	0.728	0.717	0.672	1.269	1.186	1.269
TRINITY_DN97819_c0_g2_m.32596	peptidyl-prolyl cis-trans isomerase A1 isoform X1 [Asparagus officinalis]	1.758	Up	Q4	3.13e-06	31.473	84.419	23.2	7	19	7	O	0.709	0.69	0.705	1.202	1.27	1.227
TRINITY_DN85377_c0_g1_m.21083	"PREDICTED: chorismate synthase, chloroplastic-like [Phoenix dactylifera]"	1.757	Up	Q4	4.38e-05	48.012	91.634	16.1	5	9	5	E	0.708	0.681	0.686	1.234	1.151	1.261
TRINITY_DN99175_c0_g1_m.34779	AT-rich interactive domain protein [Arabidopsis thaliana]	1.755	Up	Q4	0.00175925	25.843	8.1232	5.9	1	1	1	#N/A	0.774	0.688	0.659	1.147	1.387	1.188
TRINITY_DN73357_c1_g3_m.18513	PREDICTED: late embryogenesis abundant protein 2 [Amborella trichopoda]	1.749	Up	Q4	9.73e-05	10.375	151.26	83.3	13	45	13	S	0.675	0.676	0.742	1.181	1.231	1.249
TRINITY_DN96100_c2_g1_m.30030	PREDICTED: LOW QUALITY PROTEIN: cytochrome P450 CYP72A219-like [Phoenix dactylifera]	1.74	Up	Q4	0.00085621	60.902	25.897	6.8	4	7	3	QI	0.631	0.762	0.752	1.249	1.215	1.269
TRINITY_DN100892_c0_g1_m.1620	PREDICTED: transcription factor GTE10-like [Phoenix dactylifera]	1.738	Up	Q4	6.48e-05	61.832	6.1769	1.6	1	1	1	K	0.697	0.716	0.721	1.313	1.198	1.197
TRINITY_DN92782_c0_g1_m.25965	"PREDICTED: chloroplast stem-loop binding protein of 41 kDa b, chloroplastic [Musa acuminata subsp. malaccensis]"	1.735	Up	Q4	3.97e-05	42.584	154.26	34.2	14	36	14	#N/A	0.688	0.72	0.722	1.216	1.288	1.192
TRINITY_DN99387_c1_g1_m.35162	PREDICTED: 60S ribosome subunit biogenesis protein NIP7 homolog [Phoenix dactylifera]	1.734	Up	Q4	0.029215	20.762	17.35	12.8	2	3	2	J	0.701	0.602	0.843	1.247	1.217	1.257
TRINITY_DN95753_c0_g1_m.29562	"PREDICTED: pyruvate kinase isozyme G, chloroplastic [Elaeis guineensis]"	1.733	Up	Q4	0.00079667	62.428	8.2336	7.3	3	8	1	G	0.681	0.783	0.676	1.251	1.152	1.305
TRINITY_DN88351_c0_g1_m.22489	"PREDICTED: 50S ribosomal protein L12, chloroplastic [Solanum lycopersicum]"	1.732	Up	Q4	0.0120639	18.484	120.24	57.9	8	21	8	J	0.775	0.631	0.726	1.249	1.211	1.233
TRINITY_DN95599_c0_g1_m.29366	"PREDICTED: phosphoglycolate phosphatase 1B, chloroplastic-like [Phoenix dactylifera]"	1.731	Up	Q4	0.000144959	40.7	132.52	33.1	12	25	12	P	0.686	0.743	0.684	1.238	1.266	1.153
TRINITY_DN97426_c0_g3_m.31998	"PREDICTED: multiple organellar RNA editing factor 2, chloroplastic [Nelumbo nucifera]"	1.727	Up	Q4	0.0097443	31.584	12.578	6.7	2	2	2	#N/A	0.73	0.656	0.764	1.324	0.991	1.397
TRINITY_DN87489_c0_g1_m.22054	PREDICTED: protein PIN-LIKES 6-like isoform X1 [Musa acuminata subsp. malaccensis]	1.727	Up	Q4	0.00082069	45.586	6.4003	2.2	1	1	1	S	0.677	0.796	0.671	1.25	1.177	1.276
TRINITY_DN105308_c3_g4_m.11016	PREDICTED: two-component response regulator-like PRR1 [Elaeis guineensis]	1.727	Up	Q4	0.00070477	23.523	5.8563	4.4	1	5	1	K	0.725	0.764	0.641	1.163	1.252	1.263
TRINITY_DN77153_c0_g1_m.19086	"PREDICTED: malate dehydrogenase [NADP] 1, chloroplastic isoform X1 [Phoenix dactylifera]"	1.726	Up	Q4	8.33e-05	48.434	158.68	33.4	16	39	16	C	0.707	0.698	0.736	1.191	1.306	1.198
TRINITY_DN99998_c0_g1_m.36196	PREDICTED: embryonic protein DC-8 [Elaeis guineensis]	1.725	Up	Q4	4.49e-06	25.463	76.796	34.3	9	15	9	#N/A	0.713	0.722	0.697	1.187	1.24	1.25
TRINITY_DN94045_c0_g1_m.27369	PREDICTED: probable Xaa-Pro aminopeptidase P isoform X2 [Elaeis guineensis]	1.721	Up	Q4	0.00062164	58.026	61.321	12.4	5	6	5	E	0.692	0.682	0.771	1.319	1.148	1.224
TRINITY_DN91670_c0_g1_m.24934	"protein TIC 55, chloroplastic [Asparagus officinalis]"	1.716	Up	Q4	0.00045702	61.131	57.32	15.6	8	10	8	#N/A	0.767	0.767	0.676	1.212	1.244	1.336
TRINITY_DN98215_c3_g21_m.33209	2-methylene-furan-3-one reductase [Asparagus officinalis]	1.714	Up	Q4	5.8e-05	11.498	25.371	50.9	6	17	2	CR	0.752	0.682	0.719	1.212	1.254	1.225
TRINITY_DN95444_c0_g1_m.29154	"PREDICTED: probable inactive shikimate kinase like 2, chloroplastic [Elaeis guineensis]"	1.705	Up	Q4	0.0003649	40.321	7.2016	2.7	1	1	1	#N/A	0.723	0.671	0.774	1.176	1.279	1.242
TRINITY_DN105019_c2_g1_m.10352	PREDICTED: aldo-keto reductase family 4 member C9-like [Musa acuminata subsp. malaccensis]	1.704	Up	Q4	0.00067737	12.086	32.947	55.2	6	11	1	R	0.664	0.776	0.722	1.256	1.28	1.149
TRINITY_DN86883_c0_g1_m.21788	PREDICTED: dnaJ protein homolog 2 isoform X2 [Solanum pennellii]	1.702	Up	Q4	0.003295	31.855	6.0652	15.9	6	14	1	O	0.637	0.814	0.715	1.169	1.348	1.17
TRINITY_DN93936_c0_g1_m.27243	"uncharacterized methyltransferase At1g78140, chloroplastic [Ananas comosus]"	1.702	Up	Q4	0.0021227	38.577	69.055	23.1	6	6	6	#N/A	0.817	0.701	0.642	1.204	1.294	1.178
TRINITY_DN96342_c0_g1_m.30410	PREDICTED: probable protein phosphatase 2C 11 [Musa acuminata subsp. malaccensis]	1.696	Up	Q4	0.0155362	30.401	6.0108	8	2	3	1	T	0.738	0.713	0.725	1.095	1.373	1.222
TRINITY_DN99950_c4_g1_m.36100	"6-phosphofructo-2-kinase/fructose-2,6-bisphosphatase isoform X3 [Ananas comosus]"	1.695	Up	Q4	0.00134158	76.397	26.201	7.3	4	4	4	G	0.67	0.698	0.812	1.169	1.222	1.304
TRINITY_DN100046_c0_g1_m.79	"PREDICTED: glycine dehydrogenase (decarboxylating), mitochondrial [Elaeis guineensis]"	1.692	Up	Q4	1.75e-05	111.41	323.31	27.1	23	53	23	E	0.748	0.706	0.73	1.259	1.232	1.205
TRINITY_DN98639_c0_g7_m.33908	PREDICTED: uncharacterized protein LOC110112467 [Dendrobium catenatum]	1.691	Up	Q4	3.91e-05	15.995	37.863	35.9	5	6	5	#N/A	0.737	0.726	0.715	1.216	1.181	1.286
TRINITY_DN103997_c0_g2_m.8041	PREDICTED: titin-like isoform X1 [Gossypium hirsutum]	1.691	Up	Q4	3.81e-06	131.4	234.77	24.7	26	42	26	J	0.716	0.744	0.729	1.252	1.249	1.2
TRINITY_DN104035_c3_g2_m.8116	"PREDICTED: bifunctional L-3-cyanoalanine synthase/cysteine synthase 1, mitochondrial [Elaeis guineensis]"	1.689	Up	Q4	1.91e-05	41.278	56.805	21.4	7	15	6	E	0.741	0.708	0.713	1.227	1.178	1.246
TRINITY_DN94706_c0_g1_m.28154	"PREDICTED: 15-cis-phytoene desaturase, chloroplastic/chromoplastic [Musa acuminata subsp. malaccensis]"	1.688	Up	Q4	0.00117913	46.9	20.898	10.4	3	4	3	#N/A	0.799	0.729	0.649	1.218	1.183	1.273
TRINITY_DN92777_c0_g1_m.25964	"PREDICTED: 50S ribosomal protein 6, chloroplastic [Lupinus angustifolius]"	1.682	Up	Q4	0.00056485	12.399	5.8048	6.8	1	2	1	#N/A	0.739	0.666	0.782	1.192	1.283	1.204
TRINITY_DN95781_c0_g1_m.29598	purple acid phosphatase 18-like [Asparagus officinalis]	1.681	Up	Q4	0.0057428	50.666	6.2634	1.8	1	2	1	G	0.665	0.863	0.65	1.31	1.171	1.181
TRINITY_DN104573_c3_g1_m.9312	PREDICTED: branchpoint-bridging protein-like [Elaeis guineensis]	1.681	Up	Q4	4.61e-06	64.668	16.193	4.5	2	3	2	A	0.722	0.745	0.716	1.257	1.21	1.203
TRINITY_DN95558_c0_g1_m.29299	PREDICTED: dnaJ protein homolog 2-like [Nelumbo nucifera]	1.678	Up	Q4	0.000122415	46.597	39.03	23.1	11	18	6	O	0.764	0.702	0.733	1.186	1.291	1.213
TRINITY_DN91471_c0_g1_m.24751	"PREDICTED: protein BOLA4, chloroplastic/mitochondrial [Elaeis guineensis]"	1.677	Up	Q4	0.0070226	21.067	26.322	9.8	1	1	1	T	0.737	0.805	0.647	1.06	1.392	1.218
TRINITY_DN95522_c0_g2_m.29249	PREDICTED: thiamine pyrophosphokinase 1 isoform X2 [Phoenix dactylifera]	1.675	Up	Q4	8.35e-05	31.436	6.5259	2.8	1	1	1	H	0.699	0.755	0.737	1.19	1.279	1.202
TRINITY_DN95358_c0_g1_m.29001	PREDICTED: protein IN2-1 homolog B-like [Musa acuminata subsp. malaccensis]	1.672	Up	Q4	5.7e-05	35.199	158.12	38.3	11	43	8	O	0.718	0.76	0.701	1.234	1.231	1.178
TRINITY_DN100481_c1_g1_m.830	PREDICTED: probable protein phosphatase 2C 6 [Phoenix dactylifera]	1.671	Up	Q4	0.00056091	60.475	20.028	3.9	2	2	2	T	0.724	0.695	0.773	1.286	1.252	1.125
TRINITY_DN93218_c0_g1_m.26392	"PREDICTED: translation initiation factor IF-3, chloroplastic-like [Fragaria vesca subsp. vesca]"	1.67	Up	Q4	0.002457	30.226	26.373	10.7	3	5	3	#N/A	0.817	0.671	0.731	1.141	1.352	1.212
TRINITY_DN62083_c0_g1_m.17372	PREDICTED: probable calcium-binding protein CML18 [Phoenix dactylifera]	1.668	Up	Q4	0.0125167	18.125	46.042	35.2	5	9	5	T	0.616	0.875	0.735	1.4	1.139	1.174
TRINITY_DN101062_c0_g1_m.1946	DEAD-box ATP-dependent RNA helicase 46 [Ananas comosus]	1.665	Up	Q4	0.0032756	127.69	23.962	3.4	4	6	3	A	0.665	0.793	0.745	1.214	1.095	1.359
TRINITY_DN96353_c0_g1_m.30429	"inner membrane protein PPF-1, chloroplastic-like isoform X2 [Ananas comosus]"	1.665	Up	Q4	0.00040486	48.565	13.047	5.1	2	3	2	OU	0.798	0.706	0.694	1.194	1.261	1.204
TRINITY_DN103539_c1_g2_m.7074	"PREDICTED: ABC transporter D family member 2, chloroplastic isoform X2 [Elaeis guineensis]"	1.664	Up	Q4	0.0108584	20.044	5.8647	5.6	1	1	1	IR	0.728	0.802	0.667	1.227	1.228	1.2
TRINITY_DN98211_c0_g6_m.33200	PREDICTED: probable phospholipid hydroperoxide glutathione peroxidase [Phoenix dactylifera]	1.663	Up	Q4	0.00075751	25.187	31.162	14.7	4	10	4	O	0.764	0.761	0.661	1.221	1.15	1.264
TRINITY_DN105019_c2_g12_m.10353	PREDICTED: aldo-keto reductase family 4 member C9 [Elaeis guineensis]	1.661	Up	Q4	0.0006991	10.862	73.492	54	5	9	3	R	0.787	0.664	0.743	1.192	1.265	1.188
TRINITY_DN105407_c5_g1_m.11236	"PREDICTED: kinesin-like protein KIN-7M, chloroplastic [Camelina sativa]"	1.66	Up	Q4	0.00041632	36.57	6.0092	2.2	1	1	1	#N/A	0.769	0.695	0.737	1.305	1.192	1.156
TRINITY_DN102432_c3_g1_m.4662	"transmembrane protein, putative [Medicago truncatula]"	1.657	Up	Q4	0.0077574	23.517	8.8186	6.7	1	1	1	#N/A	0.615	0.859	0.736	1.14	1.224	1.298
TRINITY_DN99123_c1_g1_m.34699	PREDICTED: cell division cycle and apoptosis regulator protein 1 isoform X1 [Lupinus angustifolius]	1.655	Up	Q4	0.0103605	88.757	51.791	10	7	8	7	R	0.724	0.733	0.727	1.095	1.212	1.307
TRINITY_DN90134_c1_g1_m.23632	"light-harvesting complex-like protein 3 isotype 1, chloroplastic [Ananas comosus]"	1.652	Up	Q4	0.00060222	28.238	59.051	16.6	3	5	3	#N/A	0.788	0.744	0.675	1.215	1.266	1.164
TRINITY_DN85199_c0_g1_m.21021	"PREDICTED: phospho-2-dehydro-3-deoxyheptonate aldolase 2, chloroplastic [Elaeis guineensis]"	1.652	Up	Q4	0.00026141	57.47	27.309	16	7	10	4	#N/A	0.773	0.687	0.767	1.254	1.236	1.188
TRINITY_DN103948_c3_g1_m.7952	PREDICTED: expansin-like A2 [Musa acuminata subsp. malaccensis]	1.651	Up	Q4	0.00107892	14.437	14.874	12.5	2	4	2	#N/A	0.764	0.683	0.751	1.21	1.309	1.109
TRINITY_DN89006_c0_g1_m.22865	"PREDICTED: protein CURVATURE THYLAKOID 1C, chloroplastic-like [Camelina sativa]"	1.65	Up	Q4	0.0042563	16.152	24.406	16.7	2	4	2	#N/A	0.785	0.644	0.791	1.095	1.295	1.273
TRINITY_DN76713_c0_g2_m.18989	"PREDICTED: 50S ribosomal protein L4, chloroplastic-like [Nelumbo nucifera]"	1.648	Up	Q4	0.00075534	31.799	21.872	10.2	3	3	3	J	0.778	0.662	0.776	1.238	1.21	1.203
TRINITY_DN78834_c0_g3_m.19326	"PREDICTED: protein THYLAKOID FORMATION1, chloroplastic [Musa acuminata subsp. malaccensis]"	1.647	Up	Q4	0.000299	33.031	69.553	21.5	7	12	7	#N/A	0.706	0.788	0.737	1.199	1.293	1.182
TRINITY_DN97723_c1_g1_m.32442	PREDICTED: catalase isozyme 3-like [Nicotiana tabacum]	1.645	Up	Q4	0.00033692	11.435	32.743	37.6	2	3	2	P	0.688	0.75	0.783	1.27	1.195	1.188
TRINITY_DN100080_c0_g1_m.120	"PREDICTED: chloroplast stem-loop binding protein of 41 kDa a, chloroplastic [Phoenix dactylifera]"	1.645	Up	Q4	3.98e-07	43.556	170.21	40	15	36	15	#N/A	0.74	0.741	0.749	1.211	1.244	1.213
TRINITY_DN95435_c0_g2_m.29140	"PREDICTED: protein CURVATURE THYLAKOID 1D, chloroplastic-like [Phoenix dactylifera]"	1.643	Up	Q4	0.00040031	23.608	25.348	12.6	4	9	4	#N/A	0.74	0.782	0.679	1.169	1.251	1.197
TRINITY_DN100535_c0_g2_m.936	PREDICTED: polyadenylate-binding protein 2-like isoform X1 [Nelumbo nucifera]	1.641	Up	Q4	0.00138148	72.251	72.032	11.1	6	9	6	AJ	0.72	0.831	0.689	1.219	1.287	1.17
TRINITY_DN95450_c0_g1_m.29160	PREDICTED: iron-sulfur cluster assembly protein 1-like [Nelumbo nucifera]	1.636	Up	Q4	0.00047784	18.947	62.898	39.4	6	10	6	C	0.781	0.684	0.76	1.228	1.157	1.256
TRINITY_DN99813_c0_g2_m.35862	PREDICTED: biotin carboxyl carrier protein of acetyl-CoA carboxylase [Capsicum annuum]	1.634	Up	Q4	0.00112123	29.387	7.0521	3.4	1	1	1	#N/A	0.684	0.785	0.757	1.195	1.309	1.134
TRINITY_DN99674_c2_g1_m.35629	PREDICTED: heat shock cognate 70 kDa protein 2 [Oryza brachyantha]	1.632	Up	Q4	0.0024584	54.414	21.75	39.7	20	64	1	O	0.75	0.79	0.663	1.098	1.192	1.306
TRINITY_DN89071_c0_g1_m.22902	"PREDICTED: 30S ribosomal protein S5, chloroplastic [Phoenix dactylifera]"	1.631	Up	Q4	3.54e-05	33.933	105.45	24.8	8	12	8	J	0.731	0.711	0.768	1.187	1.211	1.207
TRINITY_DN101707_c0_g3_m.3236	"PREDICTED: methionine aminopeptidase 1D, chloroplastic/mitochondrial isoform X1 [Phoenix dactylifera]"	1.63	Up	Q4	0.040878	38.352	8.8901	3.4	1	2	1	O	0.992	0.584	0.645	1.343	1.169	1.109
TRINITY_DN90953_c0_g1_m.24305	vestitone reductase-related family protein [Populus trichocarpa]	1.628	Up	Q4	1.72e-05	44.783	58.788	19.2	8	11	8	G	0.757	0.772	0.73	1.209	1.25	1.218
TRINITY_DN103885_c1_g4_m.7830	"naringenin,2-oxoglutarate 3-dioxygenase [Ananas comosus]"	1.627	Up	Q4	0.00106264	28.294	65.795	25.6	5	5	5	QR	0.677	0.72	0.716	1.272	1.078	1.088
TRINITY_DN29739_c0_g7_m.15740	"PREDICTED: peptide methionine sulfoxide reductase B1, chloroplastic isoform X2 [Phoenix dactylifera]"	1.626	Up	Q4	0.02148	15.004	48.696	55.3	6	6	6	O	0.631	0.787	0.782	1.205	1.171	1.201
TRINITY_DN93605_c0_g1_m.26848	"PREDICTED: aspartate aminotransferase, chloroplastic-like [Phoenix dactylifera]"	1.625	Up	Q4	0.000135311	50.4	267.86	36	14	34	14	E	0.761	0.725	0.731	1.196	1.265	1.141
TRINITY_DN103764_c5_g1_m.7574	"PREDICTED: glucose-1-phosphate adenylyltransferase large subunit 1, chloroplastic [Elaeis guineensis]"	1.62	Up	Q4	0.000198949	23.607	95.732	49.3	8	18	8	M	0.729	0.773	0.711	1.239	1.214	1.132
TRINITY_DN95362_c0_g2_m.29005	PREDICTED: autophagy-related protein 8f [Arachis duranensis]	1.619	Up	Q4	0.029263	14.245	12.295	17.7	3	4	2	Z	0.872	0.771	0.583	1.414	1.076	1.114
TRINITY_DN105434_c18_g5_m.11292	PREDICTED: cellulose synthase-like protein H1 [Elaeis guineensis]	1.619	Up	Q4	0.000178467	53.454	42.935	15.2	6	6	6	#N/A	0.695	0.766	0.776	1.188	1.208	1.225
TRINITY_DN83544_c0_g1_m.20500	desiccation protectant protein Lea14 homolog [Ananas comosus]	1.619	Up	Q4	3.78e-05	17.659	88.014	32.7	4	12	4	#N/A	0.75	0.729	0.744	1.208	1.15	1.241
TRINITY_DN99936_c1_g1_m.36071	"PREDICTED: 28 kDa ribonucleoprotein, chloroplastic-like [Nelumbo nucifera]"	1.618	Up	Q4	1.57e-05	37.898	90.745	25.3	9	21	7	R	0.756	0.748	0.72	1.183	1.192	1.223
TRINITY_DN99526_c1_g1_m.35368	"glyceraldehyde-3-phosphate dehydrogenase B, chloroplastic isoform X2 [Asparagus officinalis]"	1.616	Up	Q4	0.00032459	47.007	188.38	37.2	15	66	11	G	0.76	0.776	0.699	1.17	1.27	1.172
TRINITY_DN71538_c0_g2_m.18260	"PREDICTED: small heat shock protein, chloroplastic-like [Elaeis guineensis]"	1.612	Up	Q4	3.6e-05	15.622	53.661	54.5	6	10	6	O	0.727	0.75	0.783	1.233	1.213	1.198
TRINITY_DN98839_c0_g1_m.34241	"PREDICTED: psbP domain-containing protein 1, chloroplastic isoform X2 [Phoenix dactylifera]"	1.611	Up	Q4	0.0169448	29.799	12.37	7.5	2	3	2	#N/A	0.906	0.603	0.737	1.204	1.291	1.124
TRINITY_DN90400_c0_g1_m.23859	PREDICTED: 22.0 kDa class IV heat shock protein-like [Musa acuminata subsp. malaccensis]	1.61	Up	Q4	6.1e-05	21.97	131.84	49	8	27	8	O	0.712	0.776	0.744	1.172	1.206	1.215
TRINITY_DN102093_c0_g1_m.3957	"PREDICTED: cysteine desulfurase, mitochondrial-like [Phoenix dactylifera]"	1.61	Up	Q4	5.91e-05	58.021	124.01	21.7	10	13	10	E	0.76	0.721	0.77	1.248	1.175	1.201
TRINITY_DN100232_c0_g1_m.388	pectin acetylesterase 12-like [Asparagus officinalis]	1.607	Up	Q4	0.00078148	45.34	15.714	6.6	2	2	2	M	0.768	0.704	0.786	1.118	1.24	1.271
TRINITY_DN102209_c0_g1_m.4187	PREDICTED: 4-coumarate--CoA ligase-like 5 isoform X2 [Elaeis guineensis]	1.606	Up	Q4	0.00063613	58.59	7.0923	1.9	1	1	1	I	0.769	0.727	0.757	1.27	1.099	1.249
TRINITY_DN94061_c1_g1_m.27389	PREDICTED: chaperone protein dnaJ 49-like [Phoenix dactylifera]	1.605	Up	Q4	0.00149636	48.654	10.787	4.6	2	2	2	O	0.733	0.685	0.839	1.241	1.178	1.204
TRINITY_DN97485_c0_g1_m.32103	PREDICTED: uncharacterized protein LOC110112390 isoform X2 [Dendrobium catenatum]	1.604	Up	Q4	0.00028253	15.554	25.467	18.5	2	2	2	#N/A	0.787	0.756	0.708	1.23	1.236	1.144
TRINITY_DN93855_c0_g1_m.27155	"probable polyribonucleotide nucleotidyltransferase 1, chloroplastic isoform X1 [Ananas comosus]"	1.601	Up	Q4	0.0035196	103.83	18.277	2.6	3	3	3	R	0.842	0.734	0.683	1.099	1.276	1.241
TRINITY_DN99932_c1_g1_m.36066	"monothiol glutaredoxin-S15, mitochondrial isoform X2 [Asparagus officinalis]"	1.601	Up	Q4	0.000163873	18.733	7.1234	5.3	1	2	1	O	0.779	0.727	0.754	1.14	1.249	1.229
TRINITY_DN95398_c0_g1_m.29071	"PREDICTED: rhodanese-like/PpiC domain-containing protein 12, chloroplastic isoform X2 [Elaeis guineensis]"	1.597	Up	Q4	0.0172794	34.573	19.694	8.5	3	4	3	H	0.949	0.683	0.641	1.26	1.193	1.178
TRINITY_DN104372_c2_g2_m.8863	scopoletin glucosyltransferase-like [Asparagus officinalis]	1.597	Up	Q4	0.0041591	54.029	59.677	14.2	7	9	7	GC	0.846	0.653	0.784	1.165	1.217	1.265
TRINITY_DN101014_c0_g1_m.1846	PREDICTED: mitochondrial import inner membrane translocase subunit TIM50 [Elaeis guineensis]	1.595	Up	Q4	0.00114097	41.482	12.827	5.5	2	4	2	K	0.797	0.677	0.791	1.198	1.246	1.168
TRINITY_DN104619_c0_g1_m.9397	PREDICTED: protein TSS [Phoenix dactylifera]	1.593	Up	Q4	4.49e-05	217.24	72.237	4	6	7	6	R	0.771	0.74	0.729	1.234	1.163	1.171
TRINITY_DN96846_c0_g1_m.31149	PREDICTED: O-acyltransferase WSD1-like isoform X2 [Phoenix dactylifera]	1.591	Up	Q4	0.007782	17.951	10.171	8.1	1	2	1	#N/A	0.639	0.874	0.756	1.135	1.257	1.219
TRINITY_DN92499_c0_g1_m.25713	"PREDICTED: stromal 70 kDa heat shock-related protein, chloroplastic-like [Musa acuminata subsp. malaccensis]"	1.587	Up	Q4	6.29e-05	74.766	323.31	47.2	33	99	13	O	0.788	0.724	0.748	1.218	1.194	1.175
TRINITY_DN103789_c5_g2_m.7630	"PREDICTED: fructose-1,6-bisphosphatase, cytosolic [Ziziphus jujuba]"	1.586	Up	Q4	0.000157018	44.972	186.39	33.5	12	30	12	G	0.789	0.739	0.71	1.169	1.213	1.168
TRINITY_DN100129_c0_g1_m.207	PREDICTED: DEAD-box ATP-dependent RNA helicase 53-like [Phoenix dactylifera]	1.585	Up	Q4	0.000121641	71.078	40.467	7.8	4	5	4	A	0.702	0.764	0.761	1.203	1.144	1.182
TRINITY_DN102424_c0_g1_m.4646	PREDICTED: UDP-glycosyltransferase 73E1 [Elaeis guineensis]	1.584	Up	Q4	0.000183391	54.813	20.12	5.2	3	4	3	GC	0.789	0.732	0.75	1.26	1.188	1.15
TRINITY_DN95962_c0_g1_m.29847	PREDICTED: glutamate--glyoxylate aminotransferase 2 [Elaeis guineensis]	1.584	Up	Q4	4.11e-05	53.385	323.31	54.9	19	45	19	E	0.735	0.759	0.793	1.208	1.188	1.226
TRINITY_DN92093_c0_g1_m.25311	D-aminoacyl-tRNA deacylase-like [Aegilops tauschii subsp. tauschii]	1.583	Up	Q4	0.000197831	37.354	27.126	9.6	3	4	3	#N/A	0.738	0.786	0.748	1.221	1.245	1.131
TRINITY_DN94270_c0_g1_m.27619	"PREDICTED: chaperone protein dnaJ A6, chloroplastic [Elaeis guineensis]"	1.58	Up	Q4	0.0030764	47.893	160.26	29.7	12	19	12	O	0.846	0.663	0.771	1.234	1.185	1.184
TRINITY_DN91809_c0_g1_m.25046	"PREDICTED: thioredoxin-like protein CDSP32, chloroplastic [Nelumbo nucifera]"	1.574	Up	Q4	2.5e-06	32.646	48.822	14.5	4	15	4	O	0.766	0.771	0.751	1.227	1.193	1.182
TRINITY_DN93354_c0_g1_m.26546	"PREDICTED: mitochondrial phosphate carrier protein 3, mitochondrial [Jatropha curcas]"	1.569	Up	Q4	0.00030298	40.118	49.065	17	7	18	7	C	0.769	0.726	0.823	1.218	1.237	1.182
TRINITY_DN97528_c0_g1_m.32161	PREDICTED: stem-specific protein TSJT1 [Setaria italica]	1.568	Up	Q4	0.0030551	27.859	35.365	15.9	5	5	5	#N/A	0.776	0.738	0.804	1.209	1.216	1.209
TRINITY_DN100993_c1_g1_m.1798	PREDICTED: putative G3BP-like protein isoform X1 [Elaeis guineensis]	1.567	Up	Q4	0.030338	48.974	18.355	5.6	3	8	2	T	0.692	0.739	0.854	1.3	1.35	0.93
TRINITY_DN103546_c0_g1_m.7087	PREDICTED: glutamine-dependent NAD(+) synthetase [Phoenix dactylifera]	1.565	Up	Q4	0.0072773	85.85	5.9657	1.2	1	1	1	HR	0.673	0.822	0.794	1.212	1.314	1.056
TRINITY_DN96669_c1_g1_m.30885	"sedoheptulose-1,7-bisphosphatase, chloroplastic [Ananas comosus]"	1.563	Up	Q4	0.000116982	42.762	288.23	41.2	14	46	14	G	0.733	0.796	0.761	1.159	1.232	1.188
TRINITY_DN88191_c0_g1_m.22399	"PREDICTED: peroxiredoxin-2E, chloroplastic [Glycine max]"	1.563	Up	Q4	9.6e-05	23.968	125.01	34.8	7	17	7	O	0.742	0.781	0.778	1.167	1.254	1.176
TRINITY_DN63885_c0_g1_m.17541	DNA-binding family protein [Populus trichocarpa]	1.558	Up	Q4	0.00042426	19.608	54.137	31.1	5	9	4	#N/A	0.788	0.717	0.797	1.15	1.187	1.25
TRINITY_DN92910_c0_g1_m.26101	PREDICTED: probable sarcosine oxidase [Musa acuminata subsp. malaccensis]	1.555	Up	Q4	1.64e-05	36.808	6.9693	3	1	1	1	R	0.791	0.747	0.763	1.197	1.186	1.196
TRINITY_DN72300_c0_g1_m.18371	"PREDICTED: small heat shock protein, chloroplastic-like [Musa acuminata subsp. malaccensis]"	1.553	Up	Q4	0.00067602	22.366	71.854	51	9	25	9	O	0.819	0.773	0.719	1.147	1.257	1.186
TRINITY_DN102553_c0_g4_m.4950	"PREDICTED: fructose-1,6-bisphosphatase, chloroplastic-like [Nelumbo nucifera]"	1.553	Up	Q4	4.23e-05	45.319	126.83	24.9	8	20	8	G	0.77	0.732	0.767	1.212	1.147	1.165
TRINITY_DN93879_c0_g1_m.27181	PREDICTED: tropinone reductase homolog At5g06060-like [Elaeis guineensis]	1.548	Up	Q4	0.00025942	28.238	41.75	19.6	5	12	4	R	0.756	0.753	0.805	1.136	1.254	1.193
TRINITY_DN96478_c0_g1_m.30606	"PREDICTED: probable inactive shikimate kinase like 1, chloroplastic [Elaeis guineensis]"	1.545	Up	Q4	0.034299	21.45	7.1501	5.1	1	1	1	#N/A	0.686	0.677	0.961	1.22	1.023	1.347
TRINITY_DN95658_c0_g1_m.29440	"PREDICTED: 29 kDa ribonucleoprotein A, chloroplastic [Nelumbo nucifera]"	1.543	Up	Q4	0.00123732	29.863	11.648	6.7	2	2	2	R	0.716	0.816	0.778	1.249	1.211	1.104
TRINITY_DN1448_c0_g1_m.15205	uncharacterized protein LOC110092416 [Dendrobium catenatum]	1.543	Up	Q4	0.00084441	10.989	11.017	16	2	3	2	#N/A	0.762	0.749	0.808	1.094	1.243	1.241
TRINITY_DN102535_c0_g2_m.4915	"PREDICTED: protein translocase subunit SECA1, chloroplastic [Phoenix dactylifera]"	1.543	Up	Q4	0.00049664	69.666	100.95	20.6	10	14	10	#N/A	0.757	0.828	0.742	1.201	1.143	1.246
TRINITY_DN90364_c1_g1_m.23833	PREDICTED: polyadenylate-binding protein RBP45 [Elaeis guineensis]	1.542	Up	Q4	0.0132806	13.154	12.793	16.7	2	3	2	R	0.925	0.723	0.664	1.119	1.246	1.199
TRINITY_DN84558_c0_g1_m.20826	"PREDICTED: psbP domain-containing protein 6, chloroplastic [Phoenix dactylifera]"	1.542	Up	Q4	0.00085731	30.391	62.993	30	7	9	7	#N/A	0.826	0.735	0.751	1.113	1.223	1.23
TRINITY_DN90397_c0_g1_m.23857	"PREDICTED: 50S ribosomal protein L24, chloroplastic [Populus euphratica]"	1.54	Up	Q4	1.54e-05	21.007	9.2108	6.3	1	1	1	J	0.749	0.78	0.788	1.197	1.185	1.186
TRINITY_DN84556_c0_g1_m.20825	rieske domain containing protein [Zea mays]	1.538	Up	Q4	1.54e-05	31.093	86.089	17.5	3	8	3	#N/A	0.793	0.776	0.769	1.168	1.209	1.218
TRINITY_DN103764_c9_g1_m.7580	"PREDICTED: peroxiredoxin Q, chloroplastic [Elaeis guineensis]"	1.537	Up	Q4	0.000135531	23.889	196.54	52.5	12	37	12	O	0.809	0.748	0.75	1.187	1.21	1.15
TRINITY_DN98444_c2_g1_m.33629	organic cation/carnitine transporter 7 [Ananas comosus]	1.534	Up	Q4	0.0081592	63.133	8.6373	2	1	1	1	R	0.9	0.72	0.695	1.272	1.145	1.135
TRINITY_DN92861_c0_g2_m.26039	probable pyridoxal 5'-phosphate synthase subunit PDX1.1 [Ananas comosus]	1.533	Up	Q4	0.00083872	36.765	31.131	21.3	6	13	4	H	0.792	0.719	0.811	1.233	1.209	1.118
TRINITY_DN101487_c0_g1_m.2798	"PREDICTED: early light-induced protein 1, chloroplastic isoform X2 [Elaeis guineensis]"	1.532	Up	Q4	0.0044577	20.128	48.659	15.5	2	5	2	#N/A	0.707	0.879	0.734	1.136	1.261	1.158
TRINITY_DN104040_c0_g1_m.8137	PREDICTED: methyl-CpG-binding domain-containing protein 11-like [Nelumbo nucifera]	1.532	Up	Q4	0.00086444	47.313	18.491	6.9	2	2	2	#N/A	0.799	0.746	0.778	1.173	1.281	1.104
TRINITY_DN92956_c0_g1_m.26146	"PREDICTED: ferredoxin-thioredoxin reductase catalytic chain, chloroplastic [Lupinus angustifolius]"	1.532	Up	Q4	0.00036224	20.926	92.157	42.6	9	14	9	#N/A	0.745	0.774	0.815	1.138	1.185	1.253
TRINITY_DN90456_c0_g1_m.23902	plant/F13G24-250 protein [Medicago truncatula]	1.531	Up	Q4	3.97e-05	18.638	15.204	11.9	2	3	2	#N/A	0.761	0.782	0.785	1.143	1.208	1.214
TRINITY_DN95150_c0_g2_m.28690	Sun4 protein [Zea mays]	1.53	Up	Q4	0.00191791	66.006	76.279	17.9	10	10	10	S	0.801	0.769	0.706	1.069	1.164	1.25
TRINITY_DN95980_c0_g1_m.29875	"PREDICTED: monothiol glutaredoxin-S12, chloroplastic [Elaeis guineensis]"	1.53	Up	Q4	0.00058106	35.432	74.577	18.4	7	13	7	O	0.745	0.844	0.766	1.214	1.236	1.154
TRINITY_DN85606_c0_g1_m.21175	PREDICTED: mitochondrial fission 1 protein A [Elaeis guineensis]	1.526	Up	Q4	0.0122183	17.998	12.48	18.3	2	2	2	M	0.927	0.712	0.684	1.242	1.176	1.128
TRINITY_DN94039_c1_g1_m.27362	PREDICTED: angio-associated migratory cell protein isoform X1 [Musa acuminata subsp. malaccensis]	1.525	Up	Q4	0.0028648	42.999	6.2559	2	1	1	1	S	0.811	0.686	0.839	1.185	1.148	1.23
TRINITY_DN84120_c0_g1_m.20702	PREDICTED: selenium-binding protein 2-like [Gossypium arboreum]	1.523	Up	Q4	0.000655	12.001	31.584	31.6	2	5	2	P	0.722	0.816	0.795	1.17	1.238	1.146
TRINITY_DN101823_c2_g12_m.3441	PREDICTED: xaa-Pro dipeptidase isoform X1 [Musa acuminata subsp. malaccensis]	1.521	Up	Q4	0.0141767	59.651	28.27	9.3	4	4	4	R	0.887	0.851	0.656	1.126	1.223	1.293
TRINITY_DN87014_c0_g1_m.21853	"PREDICTED: protein MITOFERRINLIKE 1, chloroplastic [Musa acuminata subsp. malaccensis]"	1.519	Up	Q4	0.00113569	42.356	35.881	10.7	3	5	3	C	0.821	0.71	0.81	1.16	1.164	1.233
TRINITY_DN103022_c2_g1_m.5913	PREDICTED: UPF0496 protein At3g19330 [Musa acuminata subsp. malaccensis]	1.517	Up	Q4	0.0020249	41.931	6.3914	1.8	1	3	1	#N/A	0.844	0.732	0.759	1.223	1.231	1.089
TRINITY_DN96114_c0_g1_m.30054	"PREDICTED: 50S ribosomal protein L11, chloroplastic [Nicotiana tomentosiformis]"	1.516	Up	Q4	0.00029599	23.574	24.738	16.4	3	7	3	J	0.814	0.78	0.745	1.226	1.191	1.129
TRINITY_DN99674_c0_g1_m.35626	PREDICTED: heat shock cognate 70 kDa protein-like [Arachis ipaensis]	1.516	Up	Q4	9.82e-05	17.561	69.154	87.5	11	46	4	O	0.776	0.823	0.765	1.215	1.208	1.161
TRINITY_DN87878_c0_g1_m.22249	probable phospholipid hydroperoxide glutathione peroxidase [Ananas comosus]	1.515	Up	Q4	0.000175331	28.322	109.57	36.8	9	25	5	O	0.773	0.815	0.739	1.153	1.201	1.172
TRINITY_DN92120_c0_g1_m.25332	"PREDICTED: 2,3-bisphosphoglycerate-independent phosphoglycerate mutase [Elaeis guineensis]"	1.515	Up	Q4	1.74e-06	61.066	323.31	50.3	26	79	26	G	0.794	0.768	0.767	1.174	1.181	1.174
TRINITY_DN97262_c0_g1_m.31761	"PREDICTED: chromoplast-specific carotenoid-associated protein C1, chromoplastic-like [Musa acuminata subsp. malaccensis]"	1.514	Up	Q4	0.00027841	35.014	323.31	38.8	10	38	10	#N/A	0.819	0.736	0.744	1.176	1.153	1.151
TRINITY_DN91092_c0_g1_m.24414	"PREDICTED: ATP-dependent zinc metalloprotease FTSH 8, mitochondrial-like [Phoenix dactylifera]"	1.514	Up	Q4	0.0002434	90.455	69.899	13.7	9	10	9	O	0.809	0.797	0.732	1.162	1.21	1.168
TRINITY_DN94368_c1_g1_m.27746	PREDICTED: fruit protein pKIWI502 isoform X1 [Phoenix dactylifera]	1.513	Up	Q4	0.00151584	31.919	117.26	36	8	11	8	#N/A	0.705	0.788	0.806	1.215	1.084	1.18
TRINITY_DN97294_c5_g4_m.31813	"PREDICTED: protease Do-like 5, chloroplastic isoform X1 [Elaeis guineensis]"	1.513	Up	Q4	0.00097696	35.654	54.765	13.3	3	4	3	O	0.84	0.716	0.789	1.185	1.206	1.157
TRINITY_DN103113_c0_g1_m.6108	nuclear protein [Arabidopsis thaliana]	1.513	Up	Q4	0.00060131	33.045	111.05	40.2	9	19	9	#N/A	0.805	0.779	0.773	1.275	1.18	1.11
TRINITY_DN95495_c2_g1_m.29219	"PREDICTED: thylakoid lumenal 16.5 kDa protein, chloroplastic-like [Musa acuminata subsp. malaccensis]"	1.513	Up	Q4	1.96e-05	22.93	208.72	46.5	7	22	7	#N/A	0.764	0.769	0.797	1.189	1.189	1.148
TRINITY_DN90750_c0_g1_m.24128	"ABC transporter I family member 6, chloroplastic-like [Asparagus officinalis]"	1.51	Up	Q4	0.0025792	35.846	52.861	17.5	4	8	4	#N/A	0.849	0.701	0.823	1.163	1.235	1.185
TRINITY_DN92256_c0_g1_m.25468	"ferredoxin--NADP reductase, leaf isozyme, chloroplastic-like [Asparagus officinalis]"	1.51	Up	Q4	1.79e-05	40.77	323.31	53.2	17	66	17	C	0.789	0.758	0.791	1.156	1.193	1.182
TRINITY_DN101019_c0_g1_m.1854	"zinc finger protein VAR3, chloroplastic, partial [Ananas comosus]"	1.509	Up	Q4	0.036598	89.875	36.242	6.5	5	5	5	R	0.824	0.664	0.865	1.163	1.176	1.212
TRINITY_DN102337_c5_g3_m.4456	peroxisomal (S)-2-hydroxy-acid oxidase GLO1 [Ananas comosus]	1.509	Up	Q4	0.0051163	20.81	40.8	23.1	4	11	3	C	0.867	0.715	0.787	1.141	1.124	1.311
TRINITY_DN102231_c3_g4_m.4226	UDP-glycosyltransferase 91C1-like [Asparagus officinalis]	1.508	Up	Q4	0.00171508	49.683	31.227	10	4	5	4	GC	0.736	0.852	0.759	1.224	1.105	1.21
TRINITY_DN96613_c0_g1_m.30808	"probable tocopherol cyclase, chloroplastic [Ananas comosus]"	1.508	Up	Q4	0.00102387	53.928	126.36	21	9	13	9	#N/A	0.788	0.828	0.72	1.116	1.212	1.194
TRINITY_DN98498_c0_g1_m.33699	U2 small nuclear ribonucleoprotein B'' [Asparagus officinalis]	1.507	Up	Q4	0.0037245	14.891	16.922	20	2	2	2	A	0.698	0.78	0.878	1.17	1.158	1.222
TRINITY_DN94182_c2_g1_m.27513	"PREDICTED: photosystem II 22 kDa protein, chloroplastic [Phoenix dactylifera]"	1.507	Up	Q4	8.5e-05	28.86	120.73	25.8	6	27	6	#N/A	0.812	0.786	0.758	1.17	1.222	1.159
TRINITY_DN88741_c0_g1_m.22712	"PREDICTED: ribulose-1,5 bisphosphate carboxylase/oxygenase large subunit N-methyltransferase, chloroplastic[Elaeis guineensis]"	1.505	Up	Q4	0.00143776	58.592	30.079	8.3	3	3	3	R	0.818	0.732	0.804	1.103	1.263	1.177
TRINITY_DN94338_c0_g1_m.27710	"PREDICTED: cytochrome b6-f complex iron-sulfur subunit, chloroplastic [Theobroma cacao]"	1.503	Up	Q4	0.00021508	24.396	156.56	33.8	6	17	6	C	0.777	0.745	0.812	1.142	1.215	1.15
TRINITY_DN96697_c1_g1_m.30922	"PREDICTED: 30S ribosomal protein S1, chloroplastic [Phoenix dactylifera]"	1.501	Up	Q4	0.0052238	42.902	47.853	21.1	7	9	7	#N/A	0.887	0.701	0.792	1.152	1.158	1.262
TRINITY_DN98510_c0_g1_m.33710	"PREDICTED: keratin, type II cytoskeletal 2 epidermal-like [Setaria italica]"	1.501	Up	Q4	0.00085698	20.55	-2	5.7	1	1	1	#N/A	0.828	0.796	0.727	1.174	1.227	1.129
TRINITY_DN90459_c0_g1_m.23908	PREDICTED: nucleosome assembly protein 1;4 [Vitis vinifera]	0.666	Down	Q1	0.00083615	41.519	28.475	6.4	2	3	2	BD	1.252	1.167	1.283	0.765	0.854	0.845
TRINITY_DN92746_c0_g1_m.25927	PREDICTED: ran-binding protein 1 homolog b-like [Phoenix dactylifera]	0.666	Down	Q1	7.61e-05	23.641	44.481	26.6	6	8	6	U	1.314	1.245	1.241	0.818	0.852	0.86
TRINITY_DN90770_c0_g1_m.24142	protein EARLY RESPONSIVE TO DEHYDRATION 15 [Asparagus officinalis]	0.665	Down	Q1	0.038757	19.926	30.803	14.5	3	6	3	#N/A	1.236	1.237	1.231	0.818	0.704	0.942
TRINITY_DN99672_c1_g1_m.35622	PREDICTED: IAA-amino acid hydrolase ILR1-like 7 [Musa acuminata subsp. malaccensis]	0.665	Down	Q1	0.00071757	48.11	14.543	4.6	2	3	2	#N/A	1.19	1.228	1.285	0.767	0.873	0.822
TRINITY_DN103443_c0_g2_m.6843	PREDICTED: phototropin-1A isoform X2 [Phoenix dactylifera]	0.665	Down	Q1	0.00023818	110.09	43.112	5.6	5	6	5	#N/A	1.236	1.18	1.316	0.829	0.814	0.837
TRINITY_DN90471_c0_g1_m.23922	PREDICTED: peptidyl-prolyl cis-trans isomerase CYP40-like isoform X3 [Musa acuminata subsp. malaccensis]	0.664	Down	Q1	0.00031536	43.28	25.752	11	4	6	4	O	1.266	1.209	1.18	0.823	0.839	0.764
TRINITY_DN91996_c0_g1_m.25215	endonuclease 4-like [Ananas comosus]	0.663	Down	Q1	8.23e-05	35.655	79.478	22.4	5	10	4	#N/A	1.224	1.208	1.262	0.789	0.81	0.85
TRINITY_DN70530_c0_g3_m.18155	PREDICTED: methylthioribose kinase-like [Phoenix dactylifera]	0.662	Down	Q1	0.00074253	11.915	27.682	23.9	2	4	2	#N/A	1.358	1.194	1.222	0.802	0.842	0.856
TRINITY_DN47474_c0_g1_m.16411	PREDICTED: abscisic acid receptor PYR1-like [Elaeis guineensis]	0.662	Down	Q1	0.00023954	27.144	26.882	15.5	3	3	3	#N/A	1.256	1.205	1.24	0.868	0.794	0.789
TRINITY_DN101608_c1_g1_m.3046	"PREDICTED: probable endo-1,3(4)-beta-glucanase ARB_01444 [Ziziphus jujuba]"	0.662	Down	Q1	0.000198612	80.631	105.74	15.3	8	9	8	G	1.198	1.213	1.32	0.811	0.831	0.829
TRINITY_DN100616_c1_g1_m.1117	PREDICTED: adenosylhomocysteinase-like [Phoenix dactylifera]	0.662	Down	Q1	3.59e-06	56.622	144.94	40	18	56	8	H	1.21	1.244	1.239	0.832	0.811	0.803
TRINITY_DN101379_c2_g1_m.2567	PREDICTED: uncharacterized metal-dependent hydrolase YabD isoform X1 [Phoenix dactylifera]	0.661	Down	Q1	0.0017016	34.237	8.6044	5.8	1	1	1	L	1.351	1.191	1.16	0.838	0.769	0.839
TRINITY_DN101772_c0_g1_m.3350	subtilisin-like protease SBT3.17 [Asparagus officinalis]	0.661	Down	Q1	0.00115773	20.379	18.109	16.4	2	4	2	#N/A	1.242	1.321	1.135	0.797	0.853	0.795
TRINITY_DN97300_c1_g2_m.31819	PREDICTED: myosin-11 isoform X2 [Citrus sinensis]	0.661	Down	Q1	6.33e-05	17.366	26.8	22.4	3	3	3	#N/A	1.212	1.223	1.237	0.847	0.793	0.787
TRINITY_DN105428_c0_g3_m.11277	vacuolar protein sorting protein [Medicago truncatula]	0.66	Down	Q1	0.0023636	487.63	50.808	1.9	8	8	8	U	1.308	1.171	1.229	0.859	0.734	0.855
TRINITY_DN93334_c0_g1_m.26525	PREDICTED: dynamin-related protein 1E [Elaeis guineensis]	0.659	Down	Q1	0.0141175	72.622	55.808	14.6	7	8	4	UR	1.135	1.12	1.471	0.861	0.844	0.749
TRINITY_DN91467_c1_g1_m.24747	PREDICTED: probable histone H2A.2 [Elaeis guineensis]	0.659	Down	Q1	0.0072049	13.931	7.1106	9.7	1	1	1	B	1.24	1.304	1.17	0.697	0.853	0.898
TRINITY_DN103106_c0_g5_m.6094	PREDICTED: factor of DNA methylation 1 [Phoenix dactylifera]	0.659	Down	Q1	0.000175764	129.73	6.4709	0.8	1	1	1	#N/A	1.229	1.228	1.257	0.783	0.864	0.8
TRINITY_DN102597_c2_g1_m.5037	PREDICTED: microtubule-associated protein futsch-like [Dendrobium catenatum]	0.659	Down	Q1	6.34e-05	73.116	130.02	25.1	13	16	13	#N/A	1.212	1.2	1.293	0.804	0.816	0.821
TRINITY_DN98713_c0_g2_m.34024	LOW QUALITY PROTEIN: 60S ribosomal protein L6-2-like [Asparagus officinalis]	0.658	Down	Q1	0.0012629	26.337	54.255	24.6	7	10	7	J	1.204	1.209	1.36	0.816	0.786	0.879
TRINITY_DN96424_c0_g1_m.30528	PREDICTED: probable nucleolar protein 5-2 [Elaeis guineensis]	0.657	Down	Q1	0.0056644	68.072	6.8785	1.5	1	1	1	AJ	1.347	1.235	1.134	0.749	0.779	0.912
TRINITY_DN95709_c0_g1_m.29508	choline-phosphate cytidylyltransferase 1 [Ananas comosus]	0.657	Down	Q1	0.00039918	30.75	23.819	11.8	3	3	3	I	1.16	1.288	1.272	0.816	0.787	0.842
TRINITY_DN89727_c0_g1_m.23321	PREDICTED: patellin-3 [Elaeis guineensis]	0.657	Down	Q1	0.00028111	40.656	38.768	9.4	3	4	3	I	1.323	1.194	1.196	0.815	0.8	0.825
TRINITY_DN97006_c0_g1_m.31350	PREDICTED: 40S ribosomal protein S4-3 [Elaeis guineensis]	0.657	Down	Q1	2.43e-05	29.871	58.494	32.8	9	17	9	J	1.271	1.267	1.206	0.807	0.819	0.835
TRINITY_DN90604_c0_g1_m.23996	C2 domain-containing family protein [Populus trichocarpa]	0.656	Down	Q1	0.0082779	45.083	19.509	4.8	1	1	1	#N/A	1.092	1.413	1.211	0.784	0.882	0.771
TRINITY_DN101483_c4_g1_m.2791	dnaJ homolog dnj-5 [Cajanus cajan]	0.656	Down	Q1	0.0034775	62.168	6.0571	2.2	1	1	1	O	1.261	1.15	1.321	0.772	0.768	0.908
TRINITY_DN99032_c0_g1_m.34555	PREDICTED: long chain acyl-CoA synthetase 1 [Phoenix dactylifera]	0.656	Down	Q1	0.0024814	74.541	46.398	7.1	4	4	4	I	1.209	1.181	1.332	0.894	0.754	0.795
TRINITY_DN101029_c7_g4_m.1875	PREDICTED: DCN1-like protein 2 [Elaeis guineensis]	0.656	Down	Q1	0.0022399	25.879	25.769	12.5	2	3	2	S	1.363	1.155	1.196	0.856	0.764	0.818
TRINITY_DN90024_c1_g3_m.23512	PREDICTED: serine/threonine-protein phosphatase 2A 65 kDa regulatory subunit A beta isoform isoform X1[Setaria italica]	0.656	Down	Q1	0.000116431	65.749	181.39	24	9	15	9	T	1.264	1.226	1.207	0.788	0.849	0.79
TRINITY_DN102286_c0_g1_m.4338	PREDICTED: malonate--CoA ligase-like [Elaeis guineensis]	0.656	Down	Q1	5.91e-05	71.189	43.041	8.3	5	10	5	I	1.261	1.185	1.252	0.79	0.808	0.827
TRINITY_DN98523_c1_g3_m.33732	PREDICTED: 60S ribosomal protein L17-like [Setaria italica]	0.656	Down	Q1	1.89e-05	17.047	13.83	12.1	2	4	2	J	1.25	1.285	1.233	0.844	0.818	0.809
TRINITY_DN132110_c0_g1_m.14679	PREDICTED: serine carboxypeptidase-like 18 [Phoenix dactylifera]	0.655	Down	Q1	0.0153369	19.212	7.9144	8.1	1	1	1	OE	1.12	1.202	1.411	0.766	0.947	0.733
TRINITY_DN99865_c4_g1_m.35943	PREDICTED: coatomer subunit beta'-1-like isoform X1 [Elaeis guineensis]	0.655	Down	Q1	0.00141642	102.24	70.751	11.8	10	13	6	U	1.164	1.199	1.325	0.82	0.748	0.846
TRINITY_DN97288_c0_g1_m.31794	60S ribosomal protein L5 isoform X2 [Cajanus cajan]	0.655	Down	Q1	8.3e-07	34.648	29.046	14.6	4	8	4	J	1.246	1.247	1.26	0.828	0.826	0.805
TRINITY_DN98400_c0_g1_m.33566	PREDICTED: phosphoinositide phosphatase SAC6 isoform X1 [Elaeis guineensis]	0.654	Down	Q1	0.030056	76.232	27.677	5.7	4	4	4	I	1.211	1.415	1.073	0.974	0.753	0.693
TRINITY_DN98201_c2_g1_m.33182	PREDICTED: putative alpha-L-fucosidase 1 [Elaeis guineensis]	0.654	Down	Q1	0.0036399	58.323	19.607	5.5	3	3	3	G	1.239	1.155	1.341	0.831	0.731	0.88
TRINITY_DN102144_c0_g1_m.4048	PREDICTED: importin subunit beta-1-like [Elaeis guineensis]	0.654	Down	Q1	0.0025046	96.893	55.079	9.3	6	6	6	YU	1.141	1.288	1.299	0.776	0.891	0.772
TRINITY_DN92886_c0_g1_m.26068	calcium-dependent protein kinase 19-like [Asparagus officinalis]	0.652	Down	Q1	0.0020399	59.719	82.137	17	8	8	8	T	1.211	1.363	1.151	0.76	0.823	0.847
TRINITY_DN82151_c0_g1_m.20122	PREDICTED: patellin-3-like [Musa acuminata subsp. malaccensis]	0.652	Down	Q1	5.87e-05	66.453	274.11	42.9	24	46	24	I	1.225	1.206	1.281	0.832	0.796	0.792
TRINITY_DN99827_c2_g1_m.35885	PREDICTED: probable serine/threonine-protein phosphatase 2A regulatory subunit B'' subunit TON2 [Phoenix dactylifera]	0.651	Down	Q1	0.021603	61.252	12.828	2.8	2	2	2	A	1.013	1.378	1.344	0.91	0.747	0.773
TRINITY_DN102201_c0_g1_m.4155	PREDICTED: subtilisin-like protease SBT2.5 [Elaeis guineensis]	0.651	Down	Q1	0.00011609	87.183	17.527	2	1	2	1	#N/A	1.266	1.285	1.175	0.808	0.818	0.801
TRINITY_DN92576_c0_g2_m.25781	PREDICTED: probable polygalacturonase [Phoenix dactylifera]	0.651	Down	Q1	1.63e-05	53.528	18.165	5.7	3	4	3	#N/A	1.217	1.274	1.241	0.795	0.816	0.82
TRINITY_DN93429_c0_g1_m.26632	catalytic/ hydrolase [Zea mays]	0.65	Down	Q1	0.0023589	42.779	45.832	13.3	4	4	4	#N/A	1.293	1.223	1.222	0.783	0.741	0.907
TRINITY_DN95421_c0_g1_m.29112	PREDICTED: very-long-chain enoyl-CoA reductase [Gossypium arboreum]	0.649	Down	Q1	0.000197894	36.207	15.18	7.4	2	3	2	I	1.215	1.205	1.325	0.791	0.814	0.826
TRINITY_DN95709_c0_g1_m.29509	choline-phosphate cytidylyltransferase 2 [Asparagus officinalis]	0.649	Down	Q1	0.000195918	12.613	16.057	19.6	2	3	2	I	1.294	1.184	1.264	0.786	0.802	0.839
TRINITY_DN60322_c0_g2_m.17214	PREDICTED: germin-like protein 5-1 [Elaeis guineensis]	0.648	Down	Q1	0.031317	13.267	21.292	21.9	2	5	2	#N/A	1.285	1.126	0.935	0.769	0.592	0.808
TRINITY_DN105095_c0_g1_m.10527	PREDICTED: eukaryotic translation initiation factor 3 subunit D-like [Elaeis guineensis]	0.647	Down	Q1	0.0040221	53.458	54.003	14.9	6	8	6	J	1.291	1.204	1.248	0.712	0.8	0.911
TRINITY_DN89551_c1_g1_m.23197	PREDICTED: PI-PLC X domain-containing protein At5g67130 isoform X1 [Elaeis guineensis]	0.647	Down	Q1	0.00107678	47.916	20.011	6.4	3	4	3	#N/A	1.305	1.217	1.224	0.814	0.869	0.74
TRINITY_DN101419_c5_g2_m.2657	"probable calcium-transporting ATPase 5, plasma membrane-type [Asparagus officinalis]"	0.647	Down	Q1	0.00106165	113.62	14.221	3.3	3	3	2	P	1.212	1.358	1.162	0.826	0.818	0.772
TRINITY_DN98148_c0_g1_m.33119	PREDICTED: glutaminyl-peptide cyclotransferase [Phoenix dactylifera]	0.647	Down	Q1	0.00060497	36.619	12.981	4	1	2	1	#N/A	1.228	1.215	1.298	0.843	0.834	0.745
TRINITY_DN105784_c0_g1_m.12019	PREDICTED: hexokinase-1-like [Nelumbo nucifera]	0.645	Down	Q1	6.19e-05	54.099	129.23	23.7	10	20	10	G	1.207	1.248	1.262	0.818	0.813	0.765
TRINITY_DN104123_c1_g1_m.8333	PREDICTED: ATP-citrate synthase alpha chain protein 2 [Solanum tuberosum]	0.644	Down	Q1	0.000161704	46.563	50.716	17.7	7	10	7	C	1.284	1.228	1.243	0.854	0.78	0.785
TRINITY_DN95696_c0_g1_m.29493	zinc finger family protein [Populus trichocarpa]	0.643	Down	Q1	0.046981	30.994	24.426	12.5	4	4	4	#N/A	1.05	1.555	1.149	0.656	0.862	0.895
TRINITY_DN103179_c0_g1_m.6246	PREDICTED: endochitinase PR4-like [Arachis ipaensis]	0.643	Down	Q1	0.029283	28.761	6.8497	3.7	1	2	1	R	1.156	1.099	1.526	0.685	0.848	0.9
TRINITY_DN99087_c5_g1_m.34634	LOW QUALITY PROTEIN: guanylate-binding protein 3 [Asparagus officinalis]	0.642	Down	Q1	0.0083965	120.51	61.762	7.3	7	9	4	R	1.367	1.056	1.291	0.808	0.85	0.728
TRINITY_DN104516_c3_g1_m.9174	PREDICTED: lysosomal Pro-X carboxypeptidase-like isoform X1 [Phoenix dactylifera]	0.642	Down	Q1	0.0058194	58.25	61.496	12	5	7	5	OR	1.258	1.196	1.304	0.682	0.88	0.85
TRINITY_DN88077_c0_g1_m.22337	PREDICTED: calcium-binding protein CML42 [Elaeis guineensis]	0.642	Down	Q1	0.00027992	22.564	43.878	24.2	6	10	6	T	1.275	1.162	1.301	0.793	0.82	0.788
TRINITY_DN102202_c0_g1_m.4156	PREDICTED: DNA damage-binding protein 1a [Elaeis guineensis]	0.641	Down	Q1	0.007457	101.69	38.821	6.3	6	8	6	L	1.141	1.205	1.42	0.849	0.853	0.712
TRINITY_DN95074_c0_g1_m.28585	delta(24)-sterol reductase-like [Asparagus officinalis]	0.64	Down	Q1	0.004638	64.738	32.879	8	4	6	4	R	1.32	1.246	1.191	0.901	0.804	0.7
TRINITY_DN105976_c3_g11_m.12416	"PREDICTED: histidine--tRNA ligase, cytoplasmic [Phoenix dactylifera]"	0.64	Down	Q1	0.0025423	48.201	109.16	26.6	10	15	10	J	1.122	1.336	1.341	0.78	0.792	0.859
TRINITY_DN96646_c0_g1_m.30853	PREDICTED: serine/threonine-protein kinase HT1-like [Sesamum indicum]	0.639	Down	Q1	0.0011197	40.694	7.4274	3	1	1	1	T	1.304	1.153	1.307	0.815	0.841	0.751
TRINITY_DN100588_c1_g1_m.1068	PREDICTED: protein TPR3 [Phoenix dactylifera]	0.638	Down	Q1	1.68e-05	126.43	108.45	12.4	13	18	3	R	1.259	1.269	1.293	0.795	0.804	0.837
TRINITY_DN88766_c0_g1_m.22721	PREDICTED: 40S ribosomal protein S3-3-like [Nelumbo nucifera]	0.637	Down	Q1	6.26e-05	26.726	69.779	40.2	9	26	7	J	1.274	1.217	1.273	0.808	0.766	0.822
TRINITY_DN105430_c5_g1_m.11282	PREDICTED: probable inactive linolenate hydroperoxide lyase [Phoenix dactylifera]	0.636	Down	Q1	0.00096471	56.896	147.69	20.7	8	15	8	#N/A	1.258	1.261	1.264	0.782	0.821	0.802
TRINITY_DN103598_c1_g4_m.7201	plant/MOJ9-14 protein [Medicago truncatula]	0.636	Down	Q1	0.00019728	113.91	13.278	1.8	2	3	2	#N/A	1.203	1.322	1.244	0.829	0.772	0.795
TRINITY_DN94774_c1_g1_m.28226	40S ribosomal protein S3a-like [Ananas comosus]	0.636	Down	Q1	1.79e-05	29.952	58.279	31.8	9	18	3	J	1.29	1.293	1.272	0.802	0.803	0.846
TRINITY_DN104662_c1_g1_m.9503	PREDICTED: FT-interacting protein 1-like [Elaeis guineensis]	0.635	Down	Q1	0.0058048	111.8	50.67	5.1	4	5	4	#N/A	1.189	1.301	1.33	0.806	0.804	0.817
TRINITY_DN92915_c0_g1_m.26109	Pyruvate kinase isozyme A [Morus notabilis]	0.634	Down	Q1	0.0022606	34.597	22.104	12.2	3	3	2	G	1.22	1.183	1.386	0.785	0.748	0.869
TRINITY_DN93485_c0_g1_m.26695	"PREDICTED: transcription termination factor MTERF2, chloroplastic-like isoform X2 [Elaeis guineensis]"	0.632	Down	Q1	0.005599	43.91	8.5239	3.4	1	1	1	KR	1.137	1.312	1.346	0.749	0.739	0.909
TRINITY_DN93344_c0_g1_m.26536	seed specific protein Bn15D1B [Zea mays]	0.632	Down	Q1	0.0021422	14.293	11.777	34.8	2	2	2	#N/A	1.329	1.2	1.26	0.72	0.791	0.882
TRINITY_DN101288_c0_g2_m.2400	Inactive ubiquitin carboxyl-terminal hydrolase 54 [Morus notabilis]	0.631	Down	Q1	0.00058209	134.79	16.973	2.4	3	3	3	#N/A	1.248	1.195	1.351	0.754	0.834	0.805
TRINITY_DN102597_c3_g8_m.5043	PREDICTED: microtubule-associated protein futsch-like [Dendrobium catenatum]	0.63	Down	Q1	0.0043847	58.719	21.949	8.7	3	4	3	#N/A	1.152	1.383	1.258	0.704	0.842	0.843
TRINITY_DN103174_c0_g1_m.6233	PREDICTED: E3 ubiquitin-protein ligase KEG [Musa acuminata subsp. malaccensis]	0.629	Down	Q1	0.0123762	182.86	17.26	1.8	2	2	2	#N/A	1.067	1.486	1.231	0.855	0.734	0.79
TRINITY_DN105109_c2_g1_m.10558	PREDICTED: diphosphomevalonate decarboxylase MVD2 [Musa acuminata subsp. malaccensis]	0.628	Down	Q1	0.024019	56.27	26.786	9.6	4	4	4	I	1.239	1.255	1.234	0.774	0.884	0.684
TRINITY_DN76758_c0_g1_m.18997	PREDICTED: probable alkaline/neutral invertase D [Elaeis guineensis]	0.628	Down	Q1	0.0053383	62.879	69.112	15.9	8	14	5	#N/A	1.199	1.134	1.45	0.846	0.74	0.79
TRINITY_DN103453_c0_g2_m.6868	PREDICTED: myosin-9 [Phoenix dactylifera]	0.628	Down	Q1	8.13e-05	76.547	52.529	9.8	7	8	7	#N/A	1.323	1.233	1.234	0.802	0.768	0.81
TRINITY_DN87658_c0_g1_m.22136	PREDICTED: probable calcium-binding protein CML7 [Phoenix dactylifera]	0.625	Down	Q1	0.00027812	16.661	115.77	76.2	10	21	10	T	1.256	1.239	1.279	0.847	0.75	0.762
TRINITY_DN97249_c0_g1_m.31735	"PREDICTED: acetyl-coenzyme A carboxylase carboxyl transferase subunit alpha, chloroplastic-like isoform X2 [Elaeis guineensis]"	0.624	Down	Q1	0.00131942	12.525	22.728	31	3	5	3	#N/A	1.231	1.157	1.272	0.843	0.723	0.719
TRINITY_DN92799_c1_g1_m.25980	autophagy-related protein 101 isoform X2 [Asparagus officinalis]	0.622	Down	Q1	0.0023405	22.758	14.035	9.9	2	2	2	S	1.268	1.348	1.182	0.798	0.859	0.704
TRINITY_DN93570_c0_g1_m.26805	PREDICTED: isopentenyl-diphosphate Delta-isomerase I [Vigna angularis]	0.622	Down	Q1	0.00024314	38.117	20.666	10.8	4	6	3	Q	1.256	1.211	1.348	0.763	0.823	0.787
TRINITY_DN97460_c0_g2_m.32058	DUF1682 family protein [Medicago truncatula]	0.621	Down	Q1	0.00042289	56.067	23.375	4.4	3	3	3	S	1.327	1.275	1.206	0.746	0.78	0.84
TRINITY_DN91480_c0_g1_m.24763	PREDICTED: peroxisomal fatty acid beta-oxidation multifunctional protein [Musa acuminata subsp. malaccensis]	0.62	Down	Q1	0.00032022	78.603	111.77	17.2	10	12	10	I	1.22	1.38	1.284	0.836	0.782	0.791
TRINITY_DN92694_c0_g1_m.25877	TPR repeat-containing thioredoxin TDX isoform X2 [Asparagus officinalis]	0.618	Down	Q1	0.00145717	61.615	33.547	12	5	5	5	OT	1.204	1.181	1.404	0.75	0.767	0.823
TRINITY_DN83753_c0_g2_m.20574	60S acidic ribosomal protein family [Arabidopsis thaliana]	0.618	Down	Q1	0.00045883	9.7658	7.1566	14.1	1	1	1	J	1.292	1.223	1.302	0.85	0.769	0.74
TRINITY_DN103480_c0_g1_m.6930	PREDICTED: LOW QUALITY PROTEIN: glutamyl-tRNA(Gln) amidotransferase subunit A [Phoenix dactylifera]	0.617	Down	Q1	0.00042166	68.453	21.221	5.2	3	3	3	J	1.201	1.286	1.338	0.783	0.832	0.745
TRINITY_DN105184_c1_g1_m.10738	PREDICTED: flavonoid 3'-monooxygenase [Musa acuminata subsp. malaccensis]	0.617	Down	Q1	0.000198693	58.405	34.17	10.6	5	5	5	Q	1.324	1.229	1.332	0.782	0.841	0.773
TRINITY_DN102275_c2_g1_m.4309	exocyst complex component EXO84B-like [Asparagus officinalis]	0.616	Down	Q1	0.0061792	86.191	6.2936	1.7	1	1	1	U	1.164	1.335	1.318	0.911	0.75	0.692
TRINITY_DN90690_c0_g1_m.24083	peroxidase 12-like [Ananas comosus]	0.616	Down	Q1	0.0052435	39.684	63.707	20.7	5	6	5	#N/A	1.296	1.285	1.279	0.846	0.78	0.751
TRINITY_DN90416_c1_g1_m.23871	PREDICTED: pathogenesis-related protein 1 [Elaeis guineensis]	0.615	Down	Q1	1.85e-05	20.894	107.75	48.7	12	70	10	#N/A	1.242	1.319	1.262	0.794	0.787	0.771
TRINITY_DN105098_c2_g8_m.10531	PREDICTED: 60S ribosomal protein L13-1 [Elaeis guineensis]	0.614	Down	Q1	0.0079809	24.057	59.836	30.6	5	9	5	J	1.345	1.035	1.398	0.735	0.782	0.801
TRINITY_DN104197_c0_g2_m.8476	PREDICTED: peptide-N4-(N-acetyl-beta-glucosaminyl)asparagine amidase A [Elaeis guineensis]	0.614	Down	Q1	0.00079591	66.858	59.726	11.6	7	8	7	#N/A	1.301	1.29	1.23	0.717	0.854	0.777
TRINITY_DN101195_c1_g4_m.2220	"PREDICTED: protein TRIGALACTOSYLDIACYLGLYCEROL 3, chloroplastic isoform X2 [Elaeis guineensis]"	0.612	Down	Q1	0.0050045	37.718	12.209	6.9	2	2	2	Q	1.304	1.139	1.402	0.74	0.886	0.726
TRINITY_DN60704_c0_g1_m.17243	PREDICTED: protein IN2-1 homolog B isoform X2 [Elaeis guineensis]	0.612	Down	Q1	0.00117829	11.907	10.72	28.3	3	12	1	O	1.176	1.246	1.423	0.781	0.81	0.762
TRINITY_DN86983_c0_g1_m.21834	PREDICTED: vesicle-associated protein 4-1 [Elaeis guineensis]	0.612	Down	Q1	0.00046116	26.651	14.59	6	2	3	2	U	1.266	1.249	1.321	0.841	0.723	0.784
TRINITY_DN98412_c0_g1_m.33585	"PREDICTED: 3-ketoacyl-CoA thiolase 2, peroxisomal [Elaeis guineensis]"	0.611	Down	Q1	0.00141566	48.658	27.953	10.5	3	6	2	I	1.271	1.164	1.417	0.77	0.758	0.824
TRINITY_DN69118_c0_g1_m.17968	Histone H3.1 [Auxenochlorella protothecoides]	0.61	Down	Q1	0.000102308	12.502	13.694	14.3	2	4	2	#N/A	1.242	1.333	1.251	0.809	0.778	0.747
TRINITY_DN104376_c0_g2_m.8874	LOW QUALITY PROTEIN: guanylate-binding protein 3 [Asparagus officinalis]	0.609	Down	Q1	0.0073755	120.44	26.271	7.7	7	8	4	R	1.085	1.337	1.429	0.771	0.858	0.718
TRINITY_DN87616_c0_g2_m.22103	PREDICTED: 14-3-3-like protein [Phoenix dactylifera]	0.609	Down	Q1	0.0055979	24.09	75.1	49.5	9	25	4	O	1.304	1.303	1.281	0.759	0.848	0.759
TRINITY_DN91915_c0_g1_m.25142	"PREDICTED: malate synthase, glyoxysomal [Phoenix dactylifera]"	0.608	Down	Q1	0.0079977	62.806	20.067	3.9	3	4	3	C	1.253	1.276	1.25	0.822	0.77	0.705
TRINITY_DN95754_c1_g3_m.29565	40S ribosomal protein S24-1 [Ananas comosus]	0.607	Down	Q1	0.0051366	15.033	24.115	23.7	3	4	3	J	1.071	1.296	1.407	0.707	0.789	0.793
TRINITY_DN120344_c0_g1_m.13792	"PREDICTED: thylakoid lumenal protein TL20.3, chloroplastic isoform X1 [Vitis vinifera]"	0.607	Down	Q1	8.36e-05	15.054	6.2553	7.2	1	1	1	#N/A	1.29	1.292	1.264	0.813	0.734	0.788
TRINITY_DN83314_c0_g1_m.20445	UDP-glycosyltransferase 91C1-like [Asparagus officinalis]	0.606	Down	Q1	0.00034079	13.282	8.0831	10.2	1	2	1	GC	1.19	1.32	1.349	0.748	0.803	0.786
TRINITY_DN89644_c0_g1_m.23250	PREDICTED: MFP1 attachment factor 1-like [Musa acuminata subsp. malaccensis]	0.606	Down	Q1	0.00031806	24.645	31.443	20.6	3	6	3	#N/A	1.311	1.185	1.305	0.782	0.795	0.726
TRINITY_DN96320_c0_g1_m.30379	PREDICTED: protein-lysine N-methyltransferase N6AMT2 [Musa acuminata subsp. malaccensis]	0.605	Down	Q1	0.00150068	28.945	6.435	3.2	1	1	1	S	1.392	1.251	1.198	0.849	0.746	0.73
TRINITY_DN98314_c0_g4_m.33422	PREDICTED: pathogenesis-related protein 1 [Elaeis guineensis]	0.603	Down	Q1	0.0152759	11.182	18.111	77.9	8	14	2	#N/A	1.568	1.224	1.044	0.8	0.779	0.736
TRINITY_DN100025_c1_g4_m.48	PREDICTED: 60S ribosomal protein L8-like [Elaeis guineensis]	0.603	Down	Q1	0.0028004	26.816	46.361	19.4	4	7	4	#N/A	1.31	1.279	1.235	0.841	0.806	0.657
TRINITY_DN87159_c0_g1_m.21917	PREDICTED: PRA1 family protein B3-like [Phoenix dactylifera]	0.602	Down	Q1	0.0093649	24.285	8.4262	6.7	1	1	1	U	1.378	1.259	1.219	0.719	0.937	0.664
TRINITY_DN95911_c0_g1_m.29777	pre-mRNA-processing protein 40A [Ananas comosus]	0.601	Down	Q1	0.0022755	39.937	12.619	6.5	2	2	2	A	1.35	1.228	1.282	0.765	0.87	0.686
TRINITY_DN104312_c1_g3_m.8720	PREDICTED: probable glutamate carboxypeptidase 2 [Theobroma cacao]	0.601	Down	Q1	3.62e-05	58.802	97.19	13.1	4	5	4	OPR	1.22	1.268	1.272	0.785	0.74	0.736
TRINITY_DN97032_c0_g1_m.31382	PREDICTED: furostanol glycoside 26-O-beta-glucosidase-like isoform X2 [Phoenix dactylifera]	0.6	Down	Q1	0.00025559	55.193	58.995	17.4	7	8	7	G	1.272	1.204	1.342	0.772	0.725	0.795
TRINITY_DN100030_c0_g2_m.60	PREDICTED: delta-1-pyrroline-5-carboxylate synthase isoform X1 [Nelumbo nucifera]	0.599	Down	Q1	1.6e-05	19.043	8.2262	8.1	1	2	1	E	1.335	1.25	1.286	0.768	0.774	0.776
TRINITY_DN98020_c0_g1_m.32928	PREDICTED: probable linoleate 9S-lipoxygenase 4 [Phoenix dactylifera]	0.597	Down	Q1	0.0035596	101.72	75.816	11.7	9	12	9	#N/A	1.353	1.316	1.138	0.811	0.663	0.799
TRINITY_DN98867_c0_g1_m.34280	PREDICTED: protein YLS3 [Elaeis guineensis]	0.597	Down	Q1	0.00067983	22.077	6.6863	3.8	1	4	1	#N/A	1.262	1.338	1.303	0.775	0.708	0.847
TRINITY_DN78381_c0_g1_m.19249	PREDICTED: subtilisin-like protease SBT1.4 [Phoenix dactylifera]	0.595	Down	Q1	8.1e-05	27.539	6.3923	2.7	1	2	1	#N/A	1.317	1.336	1.226	0.75	0.762	0.795
TRINITY_DN102853_c0_g1_m.5556	E3 ubiquitin-protein ligase bre1-like isoform X2 [Asparagus officinalis]	0.594	Down	Q1	0.000183942	104.39	127.68	13.4	12	15	12	#N/A	1.359	1.208	1.328	0.791	0.75	0.774
TRINITY_DN91091_c0_g1_m.24410	PREDICTED: PLAT domain-containing protein 3-like [Elaeis guineensis]	0.593	Down	Q1	0.00074274	21.851	102.96	19.2	3	7	3	#N/A	1.358	1.347	1.18	0.811	0.769	0.724
TRINITY_DN103884_c1_g3_m.7829	"PREDICTED: non-specific phospholipase C1, partial [Oryza brachyantha]"	0.593	Down	Q1	0.00072029	24.429	19.865	13.6	3	3	1	#N/A	1.253	1.374	1.263	0.721	0.743	0.842
TRINITY_DN104290_c0_g1_m.8676	PREDICTED: callose synthase 9 [Elaeis guineensis]	0.593	Down	Q1	0.00028456	218.48	26.963	2.1	4	4	3	M	1.24	1.316	1.33	0.822	0.763	0.72
TRINITY_DN88339_c0_g1_m.22482	PREDICTED: NAD(P)H dehydrogenase (quinone) FQR1-like [Musa acuminata subsp. malaccensis]	0.593	Down	Q1	0.000157834	21.607	84.822	41.4	8	22	7	R	1.306	1.218	1.333	0.731	0.758	0.799
TRINITY_DN105376_c1_g2_m.11165	PREDICTED: protein argonaute MEL1-like [Musa acuminata subsp. malaccensis]	0.592	Down	Q1	0.0178798	112.93	25.309	3.4	4	5	4	J	1.295	1.261	1.302	0.756	0.671	0.858
TRINITY_DN105287_c1_g3_m.10971	PREDICTED: protein canopy-1 [Vitis vinifera]	0.592	Down	Q1	0.0058975	21.68	11.078	5.9	1	2	1	#N/A	1.357	1.345	1.172	0.891	0.661	0.741
TRINITY_DN87155_c0_g2_m.21913	"60S ribosomal protein L19, partial [Arabidopsis lyrata subsp. lyrata]"	0.591	Down	Q1	0.0062953	24.453	6.4951	3.8	1	1	1	J	1.334	1.309	1.257	0.637	0.766	0.902
TRINITY_DN96615_c1_g1_m.30811	PREDICTED: cationic peroxidase 1-like [Phoenix dactylifera]	0.591	Down	Q1	1.59e-05	35.343	117.83	29.3	8	16	8	#N/A	1.311	1.278	1.252	0.751	0.778	0.741
TRINITY_DN86584_c0_g1_m.21646	PREDICTED: FAM10 family protein At4g22670-like [Musa acuminata subsp. malaccensis]	0.588	Down	Q1	0.00040496	42.718	44.496	13.5	7	9	7	OT	1.3	1.302	1.297	0.781	0.755	0.758
TRINITY_DN99869_c0_g2_m.35954	PREDICTED: target of Myb protein 1-like [Phoenix dactylifera]	0.588	Down	Q1	0.000184773	58.769	32.793	8	4	4	4	U	1.344	1.223	1.336	0.79	0.726	0.779
TRINITY_DN100030_c0_g2_m.59	delta-1-pyrroline-5-carboxylate synthase-like isoform X2 [Ananas comosus]	0.587	Down	Q1	0.00025739	62.019	21.695	5.6	3	4	3	E	1.264	1.263	1.382	0.795	0.718	0.782
TRINITY_DN60412_c0_g1_m.17219	PREDICTED: late embryogenesis abundant protein 1-like [Camelina sativa]	0.583	Down	Q1	0.0128231	11.158	18.86	29.9	3	4	3	S	1.352	1.334	1.236	0.597	0.768	0.923
TRINITY_DN74840_c0_g1_m.18700	PREDICTED: heat shock 70 kDa protein 5-like [Arachis ipaensis]	0.583	Down	Q1	0.0114448	19.291	8.2222	10.8	2	6	1	O	1.151	1.234	1.551	0.818	0.645	0.83
TRINITY_DN91119_c0_g1_m.24437	PREDICTED: probable histone H2A variant 3 [Nelumbo nucifera]	0.583	Down	Q1	0.0044448	14.249	18.547	17.9	2	4	2	B	1.145	1.361	1.424	0.707	0.719	0.867
TRINITY_DN101257_c0_g1_m.2336	probable manganese-transporting ATPase PDR2 [Asparagus officinalis]	0.583	Down	Q1	0.00140055	73.584	29.936	7.3	4	6	4	P	1.155	1.412	1.353	0.784	0.716	0.784
TRINITY_DN99867_c2_g1_m.35947	PREDICTED: plasma membrane ATPase [Musa acuminata subsp. malaccensis]	0.581	Down	Q1	0.00020408	104.8	110.34	27.2	24	37	11	P	1.349	1.227	1.372	0.781	0.729	0.784
TRINITY_DN100885_c2_g3_m.1615	PREDICTED: 14-3-3-like protein D [Elaeis guineensis]	0.581	Down	Q1	0.000181543	29.636	136.12	42.1	14	32	9	O	1.26	1.366	1.323	0.776	0.716	0.801
TRINITY_DN70769_c0_g1_m.18181	PREDICTED: 60S ribosomal protein L4 [Vigna radiata var. radiata]	0.579	Down	Q1	0.003757	26.547	19.435	21.9	4	7	1	A	1.139	1.5	1.283	0.801	0.699	0.771
TRINITY_DN86990_c0_g1_m.21843	PREDICTED: probable thylakoid lumen protein sll1769 isoform X2 [Solanum tuberosum]	0.577	Down	Q1	1.75e-05	23.677	12.866	8.7	2	3	2	#N/A	1.277	1.338	1.316	0.776	0.732	0.761
TRINITY_DN99516_c1_g1_m.35350	PREDICTED: heat shock cognate protein 80 [Ziziphus jujuba]	0.577	Down	Q1	4.63e-06	80.281	306.99	38.9	30	59	20	O	1.298	1.281	1.333	0.729	0.766	0.761
TRINITY_DN103466_c0_g1_m.6888	PREDICTED: importin-5-like [Juglans regia]	0.576	Down	Q1	0.00083508	122.96	60.749	4.7	5	5	4	YU	1.344	1.372	1.211	0.729	0.825	0.706
TRINITY_DN92289_c0_g1_m.25498	PREDICTED: programmed cell death protein 4 [Vitis vinifera]	0.576	Down	Q1	0.00055536	78.293	135.93	21.6	12	21	12	T	1.195	1.415	1.279	0.757	0.713	0.772
TRINITY_DN96247_c2_g1_m.30268	PREDICTED: phosphoenolpyruvate carboxylase 2 [Elaeis guineensis]	0.576	Down	Q1	0.0003048	18.98	15.932	18.6	3	5	2	#N/A	1.325	1.329	1.283	0.689	0.801	0.778
TRINITY_DN90066_c0_g1_m.23565	PREDICTED: histone H4-like [Zea mays]	0.576	Down	Q1	2.49e-06	11.409	93.437	57.3	7	30	4	B	1.33	1.302	1.344	0.771	0.777	0.743
TRINITY_DN97433_c4_g4_m.32011	tubulin alpha-3 chain [Asparagus officinalis]	0.575	Down	Q1	0.0025039	49.733	136.88	33.3	13	25	3	Z	1.128	1.451	1.36	0.794	0.716	0.756
TRINITY_DN105169_c1_g3_m.10715	PREDICTED: gamma-glutamyltranspeptidase 1-like [Phoenix dactylifera]	0.574	Down	Q1	0.00126048	34.305	6.2169	2.2	1	1	1	E	1.328	1.167	1.461	0.727	0.777	0.765
TRINITY_DN100304_c1_g2_m.505	PREDICTED: cytochrome P450 71A1-like [Elaeis guineensis]	0.573	Down	Q1	0.00036252	56.79	28.509	7.9	4	4	4	Q	1.323	1.396	1.204	0.786	0.728	0.732
TRINITY_DN99793_c2_g1_m.35818	PREDICTED: luminal-binding protein 4 isoform X2 [Elaeis guineensis]	0.572	Down	Q1	0.0015155	75.15	197.07	32.6	21	56	7	O	1.306	1.27	1.367	0.755	0.747	0.754
TRINITY_DN104964_c1_g1_m.10234	PREDICTED: BEACH domain-containing protein B isoform X1 [Elaeis guineensis]	0.571	Down	Q1	0.0101835	366.49	6.2662	0.4	1	1	1	U	1.448	1.154	1.35	0.68	0.915	0.66
TRINITY_DN93958_c2_g1_m.27268	PREDICTED: dynamin-2A-like [Phoenix dactylifera]	0.571	Down	Q1	0.00046365	38.771	25.856	12.4	4	6	3	UR	1.317	1.207	1.4	0.75	0.786	0.705
TRINITY_DN104650_c0_g1_m.9473	PREDICTED: tubulin--tyrosine ligase-like protein 12 [Phoenix dactylifera]	0.571	Down	Q1	0.00036221	99.063	23.145	4.3	3	5	3	O	1.258	1.278	1.419	0.778	0.776	0.704
TRINITY_DN91487_c0_g1_m.24772	PREDICTED: T-complex protein 1 subunit alpha [Elaeis guineensis]	0.571	Down	Q1	2.2e-05	59.039	142.16	28.1	14	25	14	O	1.295	1.3	1.353	0.747	0.727	0.781
TRINITY_DN101966_c0_g1_m.3688	PREDICTED: bifunctional epoxide hydrolase 2-like [Phoenix dactylifera]	0.57	Down	Q1	0.0021368	25.127	13.379	16.4	3	3	2	I	1.271	1.438	1.245	0.681	0.723	0.85
TRINITY_DN102904_c0_g1_m.5667	PREDICTED: UDP-glycosyltransferase 90A1 [Solanum lycopersicum]	0.57	Down	Q1	0.001155	12.463	7.0682	10.3	1	1	1	GC	1.245	1.298	1.415	0.726	0.837	0.694
TRINITY_DN95994_c0_g1_m.29900	phenylalanine ammonia-lyase-like [Asparagus officinalis]	0.57	Down	Q1	0.00041938	14.541	9.2711	8.7	1	2	1	Q	1.294	1.24	1.422	0.797	0.747	0.712
TRINITY_DN90758_c0_g1_m.24132	PREDICTED: protein SIEVE ELEMENT OCCLUSION B [Musa acuminata subsp. malaccensis]	0.569	Down	Q1	0.00026412	73.328	51.62	12.8	7	8	7	#N/A	1.313	1.2	1.393	0.736	0.764	0.721
TRINITY_DN105134_c0_g2_m.10620	"PREDICTED: D-3-phosphoglycerate dehydrogenase 1, chloroplastic [Eucalyptus grandis]"	0.568	Down	Q1	0.00034385	11.909	6.1581	25.2	2	2	1	E	1.235	1.403	1.317	0.771	0.776	0.699
TRINITY_DN90185_c0_g5_m.23682	putative glutamate dehydrogenase [Coccomyxa subellipsoidea C-169]	0.566	Down	Q1	0.0034034	15.499	7.3398	6.6	1	2	1	E	1.485	1.338	1.129	0.74	0.692	0.804
TRINITY_DN99492_c0_g1_m.35317	PREDICTED: protein phosphatase 1 regulatory subunit pprA [Musa acuminata subsp. malaccensis]	0.566	Down	Q1	0.0029973	37.962	12.328	5	2	2	2	T	1.21	1.416	1.349	0.66	0.732	0.857
TRINITY_DN88659_c0_g2_m.22652	PREDICTED: beta-1,4-D-glucan cellobiohydrolase [Ceratobasidium sp. AG-Ba]	0.566	Down	Q1	0.00187536	22.275	6.9635	5.7	1	1	1	#N/A	1.32	1.375	1.267	0.65	0.842	0.752
TRINITY_DN93641_c1_g1_m.26896	probable inactive 2-oxoglutarate-dependent dioxygenase AOP2 [Asparagus officinalis]	0.566	Down	Q1	0.000135122	36.809	38.1	12.7	3	6	3	QR	1.244	1.332	1.394	0.76	0.718	0.768
TRINITY_DN104724_c2_g6_m.9620	PREDICTED: two pore calcium channel protein 1 isoform X1 [Elaeis guineensis]	0.565	Down	Q1	0.0062827	82.461	12.276	2.4	1	1	1	PT	1.192	1.488	1.272	0.858	0.74	0.634
TRINITY_DN81844_c0_g1_m.20039	PREDICTED: 60S ribosomal protein L7-2-like [Musa acuminata subsp. malaccensis]	0.564	Down	Q1	0.00028279	28.94	52.122	27.9	6	14	3	J	1.242	1.288	1.394	0.742	0.779	0.693
TRINITY_DN103586_c1_g1_m.7181	PREDICTED: chlorophyll a-b binding protein of LHCII type 1 [Juglans regia]	0.563	Down	Q1	2.37e-06	29.958	244.2	36.2	7	67	4	#N/A	1.28	1.32	1.29	0.744	0.71	0.738
TRINITY_DN113628_c0_g1_m.13257	PREDICTED: clathrin heavy chain 1-like [Zea mays]	0.558	Down	Q1	0.00157512	17.724	9.8824	21.7	3	7	1	U	1.258	1.298	1.438	0.803	0.651	0.776
TRINITY_DN100617_c0_g1_m.1121	PREDICTED: calreticulin-like [Phoenix dactylifera]	0.558	Down	Q1	9.72e-05	48.885	69.936	23.6	9	16	9	O	1.383	1.253	1.348	0.746	0.711	0.767
TRINITY_DN95426_c0_g1_m.29127	PREDICTED: syntaxin-132-like [Phoenix dactylifera]	0.557	Down	Q1	0.0059182	34.506	48.227	27.2	7	7	7	U	1.227	1.398	1.369	0.812	0.596	0.815
TRINITY_DN94834_c1_g1_m.28308	transmembrane protein [Arabidopsis thaliana]	0.557	Down	Q1	0.0020824	91.347	7.4579	1.5	1	1	1	#N/A	1.245	1.509	1.22	0.807	0.714	0.694
TRINITY_DN90271_c0_g1_m.23760	PREDICTED: probable aquaporin TIP1-1 [Phoenix dactylifera]	0.557	Down	Q1	1.46e-06	25.98	11.66	8	2	9	2	G	1.326	1.371	1.328	0.758	0.731	0.752
TRINITY_DN95415_c0_g1_m.29102	PREDICTED: very-long-chain 3-oxoacyl-CoA reductase 1-like [Phoenix dactylifera]	0.556	Down	Q1	0.00070166	35.931	20.235	12.8	3	5	3	#N/A	1.294	1.287	1.416	0.748	0.805	0.668
TRINITY_DN88597_c0_g1_m.22626	PREDICTED: aquaporin PIP2-4 [Phoenix dactylifera]	0.556	Down	Q1	3.66e-05	34.502	24.636	8.4	2	3	2	G	1.29	1.307	1.402	0.743	0.725	0.756
TRINITY_DN96975_c4_g1_m.31310	"PREDICTED: ATP synthase subunit beta, mitochondrial [Gossypium hirsutum]"	0.555	Down	Q1	0.00043647	16.925	34.731	18.8	2	4	2	C	1.323	1.377	1.285	0.803	0.738	0.672
TRINITY_DN91181_c0_g1_m.24482	PREDICTED: glutathione S-transferase F13 [Nelumbo nucifera]	0.555	Down	Q1	9.74e-05	24.343	78.623	24.9	5	12	5	O	1.252	1.319	1.378	0.72	0.767	0.706
TRINITY_DN88931_c0_g1_m.22835	PREDICTED: acid phosphatase 1-like [Phoenix dactylifera]	0.554	Down	Q1	0.0010243	36.944	13.305	7.4	3	5	2	#N/A	1.347	1.172	1.472	0.731	0.718	0.762
TRINITY_DN85794_c0_g1_m.21260	peroxygenase-like [Ananas comosus]	0.551	Down	Q1	4.04e-05	25.927	17.725	8.7	3	3	3	#N/A	1.363	1.283	1.365	0.723	0.77	0.716
TRINITY_DN101419_c5_g1_m.2655	PREDICTED: 2-alkenal reductase (NADP(+)-dependent)-like [Nelumbo nucifera]	0.551	Down	Q1	7.51e-07	38.098	230.39	38.6	15	38	14	R	1.335	1.351	1.359	0.761	0.737	0.731
TRINITY_DN74767_c0_g1_m.18696	DUF538 family protein [Medicago truncatula]	0.55	Down	Q1	0.00085795	14.937	12.083	12.6	2	2	2	#N/A	1.22	1.438	1.357	0.719	0.688	0.803
TRINITY_DN100487_c0_g2_m.846	PREDICTED: probable glutamate carboxypeptidase 2 isoform X5 [Elaeis guineensis]	0.549	Down	Q1	0.0074586	78.49	141.91	12.4	7	10	7	OPR	1.339	1.313	1.325	0.777	0.655	0.75
TRINITY_DN90598_c0_g1_m.23994	PREDICTED: dirigent protein 21-like [Elaeis guineensis]	0.549	Down	Q1	0.00033853	17.413	12.2	11.5	2	2	2	#N/A	1.269	1.367	1.38	0.694	0.803	0.709
TRINITY_DN83974_c0_g1_m.20659	selenoprotein H [Ananas comosus]	0.547	Down	Q1	0.024739	24.666	19.926	16.5	3	3	3	#N/A	1.431	1.609	0.949	0.677	0.785	0.719
TRINITY_DN93086_c0_g2_m.26254	"PREDICTED: probable plastid-lipid-associated protein 8, chloroplastic [Phoenix dactylifera]"	0.547	Down	Q1	0.0024038	24.268	19.802	10.5	2	2	2	#N/A	1.208	1.248	1.581	0.745	0.757	0.706
TRINITY_DN99597_c1_g1_m.35472	PREDICTED: protein CROWDED NUCLEI 1-like [Phoenix dactylifera]	0.547	Down	Q1	0.00078214	147.76	56.728	6.7	7	7	7	#N/A	1.307	1.332	1.388	0.751	0.647	0.803
TRINITY_DN102985_c4_g1_m.5835	PREDICTED: 7-deoxyloganetic acid glucosyltransferase-like [Elaeis guineensis]	0.547	Down	Q1	0.000117485	20.276	16.491	14.5	2	3	2	GC	1.296	1.324	1.408	0.69	0.748	0.766
TRINITY_DN100196_c0_g1_m.318	PREDICTED: 2-alkenal reductase (NADP(+)-dependent)-like [Elaeis guineensis]	0.545	Down	Q1	0.00053903	37.953	226.93	33.5	14	26	12	R	1.262	1.357	1.376	0.779	0.748	0.652
TRINITY_DN102460_c1_g1_m.4730	PREDICTED: tripeptidyl-peptidase 2 [Elaeis guineensis]	0.545	Down	Q1	1.09e-06	155.45	176.6	18.2	22	30	22	O	1.346	1.32	1.385	0.743	0.73	0.733
TRINITY_DN77008_c0_g1_m.19048	PREDICTED: protein IN2-1 homolog B-like [Musa acuminata subsp. malaccensis]	0.544	Down	Q1	0.000103636	23.994	238.64	61.8	13	34	10	O	1.303	1.265	1.44	0.717	0.73	0.733
TRINITY_DN99867_c1_g1_m.35945	PREDICTED: plasma membrane ATPase 4 isoform X1 [Theobroma cacao]	0.54	Down	Q1	0.0010559	34.871	24.077	19	5	7	2	P	1.357	1.474	1.194	0.707	0.78	0.688
TRINITY_DN98473_c0_g2_m.33674	PREDICTED: heat shock protein 83-like [Elaeis guineensis]	0.54	Down	Q1	0.000182222	80.75	68.818	15.2	12	20	6	O	1.341	1.306	1.404	0.673	0.738	0.775
TRINITY_DN95043_c1_g1_m.28542	PREDICTED: NADP-dependent malic enzyme-like isoform X2 [Phoenix dactylifera]	0.539	Down	Q1	0.030284	34.153	6.7915	9.3	3	7	1	C	1.515	1.08	1.458	0.721	0.751	0.712
TRINITY_DN90114_c0_g2_m.23616	PREDICTED: PTI1-like tyrosine-protein kinase 1 [Elaeis guineensis]	0.539	Down	Q1	3.69e-05	41	36.205	10	4	5	2	T	1.365	1.333	1.342	0.745	0.749	0.684
TRINITY_DN91248_c2_g2_m.24540	RNase H domain-containing family protein [Populus trichocarpa]	0.539	Down	Q1	2.99e-06	13.99	56.837	48.5	6	7	6	#N/A	1.343	1.414	1.38	0.737	0.731	0.762
TRINITY_DN104037_c3_g1_m.8129	PREDICTED: clathrin heavy chain 1-like [Elaeis guineensis]	0.539	Down	Q1	1.18e-06	193.24	323.31	27.4	41	76	37	U	1.328	1.321	1.359	0.724	0.733	0.702
TRINITY_DN103974_c0_g1_m.7997	"PREDICTED: alpha-glucan water dikinase, chloroplastic isoform X1 [Elaeis guineensis]"	0.538	Down	Q1	1.59e-06	165.95	128.27	11.4	15	19	15	#N/A	1.35	1.351	1.378	0.715	0.726	0.753
TRINITY_DN89762_c0_g2_m.23357	"flavonoid 3',5'-methyltransferase-like isoform X1 [Asparagus officinalis]"	0.536	Down	Q1	0.00124145	18.041	7.5563	7.5	1	1	1	Q	1.326	1.509	1.2	0.768	0.721	0.674
TRINITY_DN90479_c0_g9_m.23929	PREDICTED: protein LIGHT-DEPENDENT SHORT HYPOCOTYLS 5-like [Gossypium raimondii]	0.536	Down	Q1	0.00091663	23.693	32.22	17.8	3	4	1	#N/A	1.273	1.446	1.325	0.812	0.675	0.681
TRINITY_DN97371_c0_g1_m.31923	PREDICTED: glycylpeptide N-tetradecanoyltransferase 1 [Nelumbo nucifera]	0.534	Down	Q1	0.0031823	50.085	30.13	6.8	2	3	2	I	1.194	1.377	1.49	0.826	0.706	0.638
TRINITY_DN98908_c0_g1_m.34340	PREDICTED: omega-hydroxypalmitate O-feruloyl transferase-like [Musa acuminata subsp. malaccensis]	0.534	Down	Q1	1.63e-05	52.979	48.485	14.9	7	11	7	#N/A	1.355	1.372	1.323	0.692	0.728	0.744
TRINITY_DN87780_c0_g1_m.22194	PREDICTED: ricin B-like lectin R40G3 [Elaeis guineensis]	0.533	Down	Q1	2.47e-06	22.439	144.59	47.2	8	26	8	#N/A	1.356	1.344	1.368	0.708	0.71	0.749
TRINITY_DN98841_c0_g1_m.34244	"DNA-directed RNA polymerase subunit beta (Protein of unknown function, DUF642) [Arabidopsis thaliana]"	0.531	Down	Q1	2.74e-06	40.028	44.647	6.8	2	4	2	#N/A	1.35	1.365	1.354	0.713	0.7	0.747
TRINITY_DN96975_c3_g1_m.31308	"PREDICTED: ATP synthase subunit beta, mitochondrial isoform X3 [Prunus mume]"	0.53	Down	Q1	0.00062006	57.641	20.625	8.9	4	12	2	C	1.282	1.465	1.326	0.707	0.661	0.789
TRINITY_DN56510_c0_g1_m.16971	PREDICTED: pathogenesis-related protein 1-like [Elaeis guineensis]	0.529	Down	Q1	6.36e-05	21.336	198.02	47.9	14	64	14	#N/A	1.355	1.304	1.394	0.726	0.747	0.672
TRINITY_DN97156_c0_g1_m.31584	PREDICTED: purple acid phosphatase 3 [Musa acuminata subsp. malaccensis]	0.528	Down	Q1	9.95e-05	37.213	22.296	9.2	2	2	2	O	1.346	1.41	1.314	0.754	0.669	0.727
TRINITY_DN99489_c0_g1_m.35314	protein disulfide isomerase-like 5-1 [Asparagus officinalis]	0.527	Down	Q1	0.00191831	18.224	20.212	17.8	3	3	3	O	1.251	1.548	1.273	0.746	0.639	0.762
TRINITY_DN86522_c0_g1_m.21628	PREDICTED: probable steroid-binding protein 3 [Elaeis guineensis]	0.527	Down	Q1	1.58e-05	11.074	62.413	54.5	5	11	5	R	1.336	1.334	1.402	0.73	0.69	0.724
TRINITY_DN99479_c0_g1_m.35288	PREDICTED: 65-kDa microtubule-associated protein 1 [Elaeis guineensis]	0.526	Down	Q1	0.00149899	66.157	21.115	5.1	3	5	3	DZ	1.174	1.46	1.456	0.742	0.661	0.748
TRINITY_DN89560_c0_g1_m.23201	PREDICTED: probable 26S proteasome non-ATPase regulatory subunit 3 [Oryza sativa Japonica Group]	0.526	Down	Q1	0.00065843	22.512	23.57	20.8	4	4	3	O	1.399	1.314	1.37	0.66	0.811	0.678
TRINITY_DN105164_c2_g5_m.10710	PREDICTED: premnaspirodiene oxygenase-like [Phoenix dactylifera]	0.526	Down	Q1	0.00034226	24.458	18.098	11.9	2	3	2	Q	1.312	1.269	1.511	0.74	0.718	0.696
TRINITY_DN80226_c0_g1_m.19644	"PREDICTED: pyruvate kinase isozyme A, chloroplastic-like [Elaeis guineensis]"	0.526	Down	Q1	6.28e-05	14.549	9.526	18.6	2	2	1	G	1.308	1.339	1.441	0.745	0.688	0.717
TRINITY_DN99710_c0_g1_m.35681	PREDICTED: coatomer subunit gamma-2 [Phoenix dactylifera]	0.525	Down	Q1	6.04e-05	98.176	128.84	17.3	11	15	11	U	1.281	1.351	1.447	0.725	0.702	0.715
TRINITY_DN102523_c1_g1_m.4888	"PREDICTED: valine--tRNA ligase, mitochondrial 1 isoform X1 [Phoenix dactylifera]"	0.523	Down	Q1	0.00031905	119.81	119.7	13.8	13	15	13	J	1.358	1.411	1.38	0.795	0.657	0.72
TRINITY_DN18481_c0_g2_m.15329	PREDICTED: glutathione S-transferase F11-like [Phoenix dactylifera]	0.523	Down	Q1	5.85e-05	21.296	140.14	54.6	10	24	10	O	1.343	1.316	1.465	0.698	0.724	0.734
TRINITY_DN96416_c0_g1_m.30516	PREDICTED: pentatricopeptide repeat-containing protein At2g15690 [Elaeis guineensis]	0.522	Down	Q1	0.0033378	57.767	37.512	9.5	6	6	6	R	1.426	1.489	1.156	0.747	0.763	0.616
TRINITY_DN104387_c0_g1_m.8902	PREDICTED: cytochrome P450 71A1-like isoform X2 [Phoenix dactylifera]	0.522	Down	Q1	8.06e-05	57.136	55.64	12.7	5	6	5	Q	1.358	1.349	1.429	0.766	0.716	0.678
TRINITY_DN50441_c0_g2_m.16560	PREDICTED: isoflavone 3'-hydroxylase-like isoform X2 [Gossypium hirsutum]	0.519	Down	Q1	0.00031743	17.143	7.3503	7.3	1	1	1	Q	1.375	1.256	1.487	0.689	0.695	0.753
TRINITY_DN62517_c0_g1_m.17413	PREDICTED: 60S ribosomal protein L34 [Phoenix dactylifera]	0.518	Down	Q1	0.00021613	15.215	6.4686	6.1	1	2	1	J	1.265	1.363	1.488	0.721	0.728	0.682
TRINITY_DN100946_c0_g1_m.1710	PREDICTED: aspartyl protease family protein At5g10770-like [Phoenix dactylifera]	0.512	Down	Q1	0.00028071	46.29	78.335	17.9	6	13	6	O	1.382	1.44	1.374	0.795	0.668	0.685
TRINITY_DN89596_c3_g1_m.23221	PREDICTED: LOW QUALITY PROTEIN: protein G1-like4 [Phoenix dactylifera]	0.511	Down	Q1	0.00042353	21.329	21.481	15.1	3	4	1	#N/A	1.305	1.356	1.482	0.694	0.65	0.772
TRINITY_DN95399_c0_g1_m.29072	60S ribosomal protein L7a [Zea mays]	0.511	Down	Q1	0.00031579	29.333	13.247	7.4	2	3	2	J	1.492	1.342	1.228	0.707	0.688	0.68
TRINITY_DN100380_c1_g1_m.653	PREDICTED: importin subunit beta-1-like [Phoenix dactylifera]	0.511	Down	Q1	1.73e-05	52.603	90.581	26.2	8	11	5	YU	1.392	1.348	1.458	0.708	0.702	0.734
TRINITY_DN103612_c1_g1_m.7236	PREDICTED: 60S ribosomal protein L4 [Ziziphus jujuba]	0.51	Down	Q1	5.56e-05	45.408	90.499	26.2	11	21	8	A	1.384	1.382	1.32	0.71	0.724	0.65
TRINITY_DN92741_c0_g1_m.25924	26S proteasome non-ATPase regulatory subunit 2 homolog A-like [Ananas comosus]	0.51	Down	Q1	3.81e-06	97.943	155.63	24.2	19	30	19	O	1.364	1.344	1.364	0.702	0.663	0.713
TRINITY_DN104029_c0_g1_m.8100	synaptonemal complex protein 1 isoform X4 [Asparagus officinalis]	0.508	Down	Q1	0.00155578	58.324	5.9232	1.4	1	2	1	#N/A	1.295	1.333	1.531	0.679	0.629	0.803
TRINITY_DN86269_c0_g1_m.21504	PREDICTED: phosphoenolpyruvate carboxylase 2 [Elaeis guineensis]	0.507	Down	Q1	4.5e-05	110.14	214.3	28.4	28	44	16	#N/A	1.371	1.356	1.445	0.74	0.709	0.665
TRINITY_DN100838_c7_g2_m.1523	endoplasmin homolog [Ananas comosus]	0.503	Down	Q1	0.00054006	93.908	203.09	25.4	18	26	17	O	1.395	1.309	1.399	0.779	0.634	0.65
TRINITY_DN102422_c0_g2_m.4642	"LOW QUALITY PROTEIN: tricetin 3',4',5'-O-trimethyltransferase-like [Asparagus officinalis]"	0.501	Down	Q1	0.000104909	16.962	10.609	8.4	1	1	1	R	1.416	1.417	1.327	0.663	0.669	0.751
TRINITY_DN99117_c0_g1_m.34685	PREDICTED: eukaryotic translation initiation factor 3 subunit A [Elaeis guineensis]	0.501	Down	Q1	9.73e-05	112.4	68.042	9.9	8	9	8	J	1.341	1.358	1.472	0.657	0.736	0.695
TRINITY_DN94922_c0_g1_m.28401	plant/F25P12-18 protein [Medicago truncatula]	0.499	Down	Q1	6.34e-05	16.333	83.028	25.9	3	5	3	#N/A	1.321	1.411	1.441	0.653	0.72	0.711
TRINITY_DN94201_c0_g2_m.27543	"alpha-glucan phosphorylase, H isozyme [Ananas comosus]"	0.497	Down	Q1	4.62e-06	71.136	47.231	8.6	4	5	1	G	1.37	1.365	1.444	0.693	0.711	0.671
TRINITY_DN95916_c0_g1_m.29787	"PREDICTED: threonine dehydratase biosynthetic, chloroplastic [Phoenix dactylifera]"	0.495	Down	Q1	0.0038017	67.485	19.299	4.4	3	3	3	E	1.387	1.298	1.507	0.685	0.696	0.692
TRINITY_DN96160_c1_g1_m.30136	PREDICTED: probable aquaporin PIP1-2 [Phoenix dactylifera]	0.494	Down	Q1	1.92e-05	30.861	44.498	15	5	10	5	G	1.436	1.37	1.4	0.657	0.716	0.704
TRINITY_DN103493_c0_g1_m.6956	PREDICTED: chaperone protein ClpB1-like [Phoenix dactylifera]	0.491	Down	Q1	1.98e-05	111.51	323.31	29.2	24	40	23	O	1.327	1.361	1.445	0.679	0.694	0.655
TRINITY_DN82986_c0_g1_m.20301	PREDICTED: protein LURP-one-related 15-like [Phoenix dactylifera]	0.49	Down	Q1	0.00031773	25.271	27.395	13.2	2	3	2	#N/A	1.244	1.448	1.516	0.669	0.699	0.693
TRINITY_DN111943_c0_g1_m.13093	major allergen Pru ar 1-like [Ananas comosus]	0.49	Down	Q1	0.000100182	15.988	51.876	44.8	7	11	7	#N/A	1.435	1.333	1.498	0.658	0.703	0.731
TRINITY_DN99516_c0_g1_m.35349	PREDICTED: heat shock protein 81-1-like [Musa acuminata subsp. malaccensis]	0.488	Down	Q1	0.00067945	29.61	47.114	47.2	10	22	3	O	1.33	1.385	1.412	0.686	0.581	0.747
TRINITY_DN101773_c0_g1_m.3352	PREDICTED: pectinesterase-like [Elaeis guineensis]	0.486	Down	Q1	3.79e-05	58.509	169.97	29	14	32	13	#N/A	1.451	1.315	1.444	0.674	0.703	0.667
TRINITY_DN64209_c0_g2_m.17565	ferritin 2 precursor family protein [Populus trichocarpa]	0.483	Down	Q1	2.09e-05	29.301	218.86	47.5	10	30	6	P	1.332	1.436	1.462	0.695	0.684	0.662
TRINITY_DN94101_c0_g1_m.27429	PREDICTED: peroxidase 5-like [Elaeis guineensis]	0.48	Down	Q1	4.37e-05	37.323	46.822	12.4	4	13	4	#N/A	1.347	1.401	1.447	0.628	0.687	0.699
TRINITY_DN92954_c0_g1_m.26143	PREDICTED: EG45-like domain containing protein [Prunus mume]	0.479	Down	Q1	0.00015967	13.626	115.88	47.7	4	8	4	#N/A	1.438	1.35	1.472	0.625	0.679	0.735
TRINITY_DN105164_c2_g5_m.10711	PREDICTED: ent-isokaurene C2-hydroxylase-like [Oryza sativa Japonica Group]	0.479	Down	Q1	4.74e-06	23.857	29.968	30.1	6	8	5	Q	1.413	1.394	1.431	0.654	0.665	0.71
TRINITY_DN89684_c0_g1_m.23294	PREDICTED: S-norcoclaurine synthase 1-like [Phoenix dactylifera]	0.474	Down	Q1	3.5e-06	18.319	6.0092	4.3	1	1	1	QR	1.409	1.463	1.376	0.649	0.687	0.676
TRINITY_DN104036_c0_g1_m.8120	PREDICTED: germin-like protein 5-1 [Elaeis guineensis]	0.473	Down	Q1	0.0098408	10.961	8.2203	17.6	2	4	1	#N/A	1.496	1.409	1.343	0.745	0.471	0.793
TRINITY_DN98314_c0_g2_m.33420	PREDICTED: pathogenesis-related protein 1 [Elaeis guineensis]	0.471	Down	Q1	0.00075664	16.646	65.045	63.7	11	29	4	#N/A	1.37	1.432	1.476	0.673	0.761	0.579
TRINITY_DN100533_c0_g2_m.933	PREDICTED: desiccation-related protein PCC13-62-like [Citrus sinensis]	0.469	Down	Q1	2.5e-05	32.259	149.92	35.1	8	22	8	#N/A	1.527	1.435	1.367	0.655	0.691	0.683
TRINITY_DN94449_c2_g1_m.27862	60S ribosomal protein L3 [Morus notabilis]	0.469	Down	Q1	2.42e-06	44.594	47.057	15.7	6	12	6	J	1.441	1.379	1.414	0.687	0.654	0.646
TRINITY_DN96293_c0_g1_m.30347	peroxidase 12-like [Ananas comosus]	0.469	Down	Q1	1.46e-06	37.598	134.78	29.4	9	34	9	#N/A	1.408	1.346	1.436	0.649	0.654	0.662
TRINITY_DN103902_c0_g4_m.7869	PREDICTED: probable choline kinase 2 [Elaeis guineensis]	0.466	Down	Q1	0.0038752	33.056	11.89	5.3	2	3	2	M	1.542	1.614	1.267	0.627	0.835	0.597
TRINITY_DN104740_c0_g1_m.9651	PREDICTED: UDP-glucose:2-hydroxyflavanone C-glucosyltransferase-like [Elaeis guineensis]	0.464	Down	Q1	2.09e-07	48.92	97.541	21	8	16	8	GC	1.433	1.444	1.431	0.665	0.681	0.653
TRINITY_DN87042_c0_g1_m.21871	beta-glucosidase 6-like [Ananas comosus]	0.463	Down	Q1	0.00131727	23.547	13.768	11.4	2	3	2	G	1.298	1.52	1.476	0.572	0.764	0.651
TRINITY_DN97342_c0_g1_m.31873	PREDICTED: PI-PLC X-box domain-containing protein DDB_G0293730 [Phoenix dactylifera]	0.459	Down	Q1	0.00156396	35.891	34.585	17.6	4	7	4	T	1.426	1.366	1.268	0.706	0.646	0.51
TRINITY_DN102585_c2_g1_m.5022	PREDICTED: sucrose synthase 1 [Elaeis guineensis]	0.458	Down	Q1	0.00072396	92.933	306.55	33.3	22	51	14	M	1.419	1.315	1.556	0.732	0.578	0.654
TRINITY_DN89647_c0_g1_m.23254	PREDICTED: adenosylhomocysteinase 1-like [Gossypium hirsutum]	0.457	Down	Q1	0.046999	53.464	6.2556	3.5	2	4	1	H	1.044	1.327	1.997	0.442	0.891	0.661
TRINITY_DN97480_c1_g1_m.32093	myosin-2 heavy chain-like isoform X1 [Asparagus officinalis]	0.454	Down	Q1	5.9e-05	117.23	144.69	18.6	16	21	16	#N/A	1.401	1.438	1.395	0.587	0.663	0.673
TRINITY_DN93534_c0_g1_m.26745	PREDICTED: endonuclease 2-like isoform X2 [Phoenix dactylifera]	0.448	Down	Q1	0.00051532	37.093	20.873	9.8	3	5	2	#N/A	1.39	1.561	1.376	0.707	0.565	0.668
TRINITY_DN88475_c0_g1_m.22566	PREDICTED: 14-3-3-like protein D [Elaeis guineensis]	0.446	Down	Q1	0.000118887	35.658	78.606	23.3	10	25	5	O	1.41	1.441	1.496	0.712	0.599	0.629
TRINITY_DN101498_c0_g1_m.2830	PREDICTED: phytoene dehydrogenase-like isoform X1 [Phoenix dactylifera]	0.441	Down	Q1	0.000155032	39.461	7.2214	3.1	1	1	1	Q	1.375	1.618	1.357	0.657	0.633	0.63
TRINITY_DN97660_c0_g1_m.32349	protein argonaute 4B-like [Ananas comosus]	0.438	Down	Q1	4.33e-07	101.1	141.08	19.6	13	20	13	J	1.448	1.451	1.49	0.651	0.624	0.647
TRINITY_DN105061_c1_g1_m.10448	PREDICTED: auxin transport protein BIG [Elaeis guineensis]	0.437	Down	Q1	1.86e-05	572.52	37.853	0.9	4	4	4	T	1.491	1.37	1.52	0.629	0.654	0.633
TRINITY_DN100605_c0_g2_m.1092	"PREDICTED: psbP domain-containing protein 2, chloroplastic [Elaeis guineensis]"	0.436	Down	Q1	0.001579	12.678	11.374	14.9	2	3	2	#N/A	1.611	1.248	1.531	0.56	0.727	0.628
TRINITY_DN95800_c0_g1_m.29620	PREDICTED: premnaspirodiene oxygenase-like [Phoenix dactylifera]	0.436	Down	Q1	0.00060231	58.736	6.0788	1.9	1	1	1	Q	1.305	1.532	1.543	0.718	0.613	0.578
TRINITY_DN64209_c0_g1_m.17563	"PREDICTED: ferritin-3, chloroplastic-like [Phoenix dactylifera]"	0.436	Down	Q1	0.00021839	33.049	59.685	28.9	7	14	3	P	1.378	1.494	1.439	0.63	0.559	0.69
TRINITY_DN72465_c0_g1_m.18385	caffeic acid 3-O-methyltransferase-like [Asparagus officinalis]	0.427	Down	Q1	0.000182699	13.9	26.937	14.8	1	1	1	R	1.359	1.462	1.605	0.626	0.586	0.678
TRINITY_DN85479_c0_g1_m.21113	PREDICTED: TATA-binding protein-associated factor 2N-like [Musa acuminata subsp. malaccensis]	0.427	Down	Q1	5.62e-05	13.504	8.4703	10.8	1	2	1	R	1.426	1.551	1.428	0.656	0.642	0.581
TRINITY_DN76537_c0_g1_m.18960	plant/F25P12-18 protein [Medicago truncatula]	0.427	Down	Q1	3.56e-05	17.631	74.607	47.7	6	8	6	#N/A	1.49	1.352	1.458	0.635	0.623	0.579
TRINITY_DN97480_c0_g2_m.32092	PREDICTED: myosin-9-like isoform X2 [Phoenix dactylifera]	0.427	Down	Q1	2.72e-06	32.037	36.621	14.8	4	4	4	#N/A	1.505	1.433	1.533	0.631	0.658	0.622
TRINITY_DN81374_c0_g1_m.19940	"Aconitate hydratase, mitochondrial [Auxenochlorella protothecoides]"	0.426	Down	Q1	0.00053876	16.529	6.1481	5.3	1	2	1	CE	1.573	1.439	1.386	0.693	0.645	0.537
TRINITY_DN89605_c1_g2_m.23227	"PREDICTED: aldehyde dehydrogenase family 2 member B7, mitochondrial [Oryza sativa Japonica Group]"	0.426	Down	Q1	7.98e-05	24.561	18.96	10.5	3	4	3	C	1.543	1.414	1.454	0.683	0.592	0.602
TRINITY_DN96702_c0_g1_m.30935	eukaryotic initiation factor 4A-like protein [Chlamydomonas reinhardtii]	0.423	Down	Q1	0.000124407	44.784	17.747	12.4	7	26	3	J	1.365	1.555	1.511	0.574	0.666	0.635
TRINITY_DN96266_c2_g1_m.30306	PREDICTED: heat shock cognate 70 kDa protein 2-like [Fragaria vesca subsp. vesca]	0.413	Down	Q1	0.00032385	46.382	7.07	11	6	17	1	#N/A	1.474	1.541	1.438	0.681	0.529	0.63
TRINITY_DN102291_c0_g2_m.4349	PREDICTED: 3-ketoacyl-CoA synthase 10 [Elaeis guineensis]	0.412	Down	Q1	2.16e-05	63.97	27.647	7	3	3	3	#N/A	1.487	1.395	1.579	0.598	0.632	0.607
TRINITY_DN90465_c0_g1_m.23912	PREDICTED: desiccation-related protein At2g46140-like [Musa acuminata subsp. malaccensis]	0.409	Down	Q1	4.17e-05	34.917	117.89	31.9	10	22	10	#N/A	1.48	1.541	1.442	0.618	0.648	0.561
TRINITY_DN82857_c0_g1_m.20276	PREDICTED: mannose-specific lectin-like [Elaeis guineensis]	0.406	Down	Q1	2.4e-05	19.616	15.087	10.7	2	9	2	#N/A	1.397	1.5	1.542	0.59	0.577	0.637
TRINITY_DN105164_c2_g10_m.10708	PREDICTED: premnaspirodiene oxygenase-like [Vitis vinifera]	0.399	Down	Q1	0.00076221	57.771	48.676	14	6	9	4	Q	1.512	1.665	1.315	0.666	0.52	0.607
TRINITY_DN104943_c0_g1_m.10199	PREDICTED: ribonuclease 3-like [Elaeis guineensis]	0.398	Down	Q1	6.2e-05	15.616	16.808	10.1	1	5	1	A	1.458	1.437	1.533	0.635	0.536	0.593
TRINITY_DN86657_c0_g1_m.21690	PREDICTED: probable glutathione S-transferase GSTF1 [Elaeis guineensis]	0.398	Down	Q1	2.46e-05	24.414	54.578	25.9	5	5	5	O	1.451	1.521	1.527	0.598	0.555	0.638
TRINITY_DN104929_c0_g1_m.10154	PREDICTED: allene oxide synthase 2-like [Phoenix dactylifera]	0.398	Down	Q1	4.59e-06	48.931	291.33	47.2	21	83	20	#N/A	1.471	1.474	1.548	0.629	0.583	0.575
TRINITY_DN103447_c1_g1_m.6850	"PREDICTED: tuliposide A-converting enzyme 2, chloroplastic-like [Phoenix dactylifera]"	0.397	Down	Q1	9.63e-07	34.904	12.362	27.9	6	6	2	V	1.525	1.525	1.465	0.607	0.609	0.577
TRINITY_DN95272_c0_g1_m.28883	"mannan endo-1,4-beta-mannosidase 6-like [Asparagus officinalis]"	0.395	Down	Q1	2.24e-06	48.312	37.498	16.1	5	7	5	#N/A	1.473	1.497	1.569	0.613	0.606	0.575
TRINITY_DN91652_c4_g1_m.24926	elongation factor 2 [Chlamydomonas reinhardtii]	0.391	Down	Q1	0.00052484	31.653	8.5387	8.4	2	7	1	J	1.542	1.367	1.64	0.685	0.555	0.538
TRINITY_DN97239_c2_g1_m.31720	actin [Chlamydomonas reinhardtii]	0.38	Down	Q1	0.000117206	31.078	51.516	27.4	7	18	3	Z	1.547	1.602	1.419	0.637	0.571	0.53
TRINITY_DN97747_c0_g2_m.32487	PREDICTED: probable beta-D-xylosidase 7 [Phoenix dactylifera]	0.377	Down	Q1	0.0049981	85.173	26.534	4.3	3	3	3	#N/A	1.24	1.615	1.777	0.506	0.488	0.753
TRINITY_DN119008_c0_g1_m.13685	PREDICTED: flavonoid 3'-monooxygenase-like [Nelumbo nucifera]	0.371	Down	Q1	0.0040026	13.801	8.1324	18.7	2	4	1	Q	1.523	1.569	1.532	0.504	0.617	0.596
TRINITY_DN87913_c0_g1_m.22278	PREDICTED: tubulin beta-2 chain-like [Elaeis guineensis]	0.37	Down	Q1	0.00092305	55.582	46.983	14.8	6	11	2	Z	1.633	1.616	1.356	0.551	0.671	0.481
TRINITY_DN95369_c0_g1_m.29026	70 kDa peptidyl-prolyl isomerase-like isoform X1 [Asparagus officinalis]	0.369	Down	Q1	1.62e-06	64.007	293.12	38.2	25	48	25	O	1.509	1.501	1.59	0.574	0.544	0.58
TRINITY_DN102828_c2_g1_m.5496	PREDICTED: S-adenosylmethionine synthase [Elaeis guineensis]	0.365	Down	Q1	6.09e-05	23.502	6.0912	24.3	4	8	1	H	1.538	1.479	1.636	0.542	0.623	0.533
TRINITY_DN104730_c3_g5_m.9631	geraniol 8-hydroxylase-like [Ananas comosus]	0.336	Down	Q1	2.76e-07	63.748	133.19	21.7	10	25	9	Q	1.569	1.611	1.668	0.542	0.549	0.536
TRINITY_DN95223_c0_g1_m.28801	PREDICTED: sucrose synthase 2 [Phoenix dactylifera]	0.331	Down	Q1	0.000101499	86.34	123.47	31.4	20	38	11	M	1.581	1.492	1.635	0.528	0.456	0.573
TRINITY_DN87289_c0_g1_m.21975	PREDICTED: protein P21 [Nelumbo nucifera]	0.325	Down	Q1	4.44e-05	23.547	13.259	12.7	2	2	2	#N/A	1.538	1.581	1.696	0.574	0.51	0.479
TRINITY_DN95697_c0_g1_m.29495	PREDICTED: clavaminate synthase-like protein At3g21360 [Amborella trichopoda]	0.32	Down	Q1	1.8e-06	35.415	31.763	12	3	3	3	#N/A	1.643	1.591	1.592	0.546	0.503	0.496
TRINITY_DN103721_c0_g1_m.7466	lipase class 3 family protein [Populus trichocarpa]	0.316	Down	Q1	0.00040104	57.278	72.776	16.7	9	19	9	I	1.605	1.588	1.592	0.492	0.527	0.492
TRINITY_DN85025_c0_g1_m.20957	PREDICTED: bifunctional UDP-glucose 4-epimerase and UDP-xylose 4-epimerase 1 [Phoenix dactylifera]	0.306	Down	Q1	0.0033784	12.54	6.0568	15.8	2	3	1	M	1.494	1.961	1.4	0.647	0.468	0.369
TRINITY_DN98428_c0_g1_m.33604	PREDICTED: CBL-interacting serine/threonine-protein kinase 24 [Nelumbo nucifera]	0.295	Down	Q1	0.00122469	50.366	5.8945	3.6	2	2	1	T	1.584	1.285	1.64	0.457	0.431
TRINITY_DN101541_c3_g1_m.2909	PREDICTED: probable aquaporin PIP1-2 [Elaeis guineensis]	0.294	Down	Q1	4.21e-06	30.734	42.265	10.1	4	7	4	G	1.569	1.712	1.704	0.469	0.477	0.519
TRINITY_DN91975_c0_g1_m.25203	PREDICTED: probable aquaporin PIP2-6 [Musa acuminata subsp. malaccensis]	0.279	Down	Q1	0.00040053	30.164	17.384	5	2	4	2	G	1.632	1.661	1.87	0.571	0.477	0.39
TRINITY_DN101407_c0_g1_m.2619	uncharacterized LOC8263958 [Ricinus communis]	0.277	Down	Q1	1.88e-05	56.314	48.216	12	7	20	7	I	1.551	1.726	1.778	0.441	0.463	0.495
TRINITY_DN98576_c1_g1_m.33819	probable aquaporin PIP2-2 [Asparagus officinalis]	0.266	Down	Q1	0.0065986	36.935	61.915	13.4	3	7	3	G	1.68	1.702	1.7	0.551	0.413	0.386
TRINITY_DN85308_c0_g1_m.21066	PREDICTED: carbohydrate-binding module family 13 protein [Ceratobasidium sp. AG-I]	0.258	Down	Q1	2.16e-05	16.489	7.0901	6.1	1	2	1	#N/A	1.727	1.753	1.631	0.392	0.455	0.471
TRINITY_DN88243_c0_g1_m.22423	PREDICTED: glycerol-3-phosphate acyltransferase 5 [Elaeis guineensis]	0.252	Down	Q1	1.5e-05	29.229	8.61	4.2	1	1	1	#N/A	1.632	1.797	1.709	0.467	0.419	0.408
TRINITY_DN136248_c0_g1_m.14952	PREDICTED: DNA-damage-repair/toleration protein DRT100 [Phoenix dactylifera]	0.246	Down	Q1	0.0026802	20.316	12.529	10.5	2	2	2	R	1.753	1.518	1.919	0.517	0.272	0.489
TRINITY_DN103239_c0_g1_m.6403	"PREDICTED: linoleate 13S-lipoxygenase 2-1, chloroplastic [Musa acuminata subsp. malaccensis]"	0.244	Down	Q1	3.47e-07	102.39	323.31	35.4	29	76	29	#N/A	1.72	1.693	1.711	0.416	0.399	0.436
TRINITY_DN96115_c0_g1_m.30055	PREDICTED: probable mannitol dehydrogenase [Arachis ipaensis]	0.243	Down	Q1	5.71e-07	37.311	26.2	9.7	4	7	4	Q	1.795	1.687	1.698	0.439	0.412	0.41
TRINITY_DN96599_c0_g1_m.30792	"ATP synthase subunit alpha, mitochondrial precursor [Bathycoccus prasinos]"	0.22	Down	Q1	0.00022203	60.188	16.388	10.3	5	9	2	C	1.85	1.804	1.635	0.406	0.308	0.452
TRINITY_DN59421_c0_g1_m.17149	Adenylyl cyclase-associated protein 2 [Morus notabilis]	0.215	Down	Q1	9.63e-05	11.224	5.8544	9.1	1	1	1	#N/A	1.573	1.742	2.045	0.388	0.343	0.421
TRINITY_DN849_c0_g1_m.20945	PREDICTED: MLP-like protein 423 [Phoenix dactylifera]	0.208	Down	Q1	0.00112417	18.678	109.96	59.4	9	22	9	#N/A	1.743	1.794	1.769	0.387	0.33	0.385
TRINITY_DN103010_c1_g1_m.5891	linoleate 9S-lipoxygenase 6 isoform X1 [Ananas comosus]	0.195	Down	Q1	1.23e-06	97.452	323.31	43.7	33	126	33	#N/A	1.811	1.773	1.751	0.337	0.329	0.375
TRINITY_DN101440_c1_g2_m.2696	PREDICTED: BAHD acyltransferase DCR [Musa acuminata subsp. malaccensis]	0.176	Down	Q1	5.04e-08	51.099	32.414	11.5	4	6	4	#N/A	1.883	1.824	1.833	0.334	0.315	0.327
TRINITY_DN81340_c0_g1_m.19918	"PREDICTED: tubulin alpha chain, partial [Vitis vinifera]"	0.168	Down	Q1	2.69e-06	40.256	32.161	23.6	7	15	1	Z	1.911	1.825	1.846	0.334	0.324	0.281
