# Supplementary material for: Comparative Proteome and Phosphoproteome Analyses Reveal Different Molecular Mechanism Between Stone Planting Under the Forest and Greenhouse Planting of Dendrobium huoshanense
Source: Front Plant Sci. 2022 Jul 7;13:937392. doi: 10.3389/fpls.2022.937392 (PMC9301318; doi:10.3389/fpls.2022.937392)
Supplement: Supplementary Figure 1 — Cluster analysis of the DEPs from proteome. [file Data_Sheet_1.ZIP › Supple Tab/Table S9.xlsx]

## Sheet: Up Classification
Subcellular Localization	No. of Protein	Protein IDs
chloroplast	176	TRINITY_DN90750_c0_g1_m.24128 TRINITY_DN95435_c0_g2_m.29140 TRINITY_DN105346_c1_g1_m.11086 TRINITY_DN97743_c1_g1_m.32474 TRINITY_DN95626_c1_g1_m.29406 TRINITY_DN77153_c0_g1_m.19086 TRINITY_DN91631_c0_g1_m.24899 TRINITY_DN96114_c0_g1_m.30054 TRINITY_DN86034_c0_g1_m.21367 TRINITY_DN99207_c1_g2_m.34837 TRINITY_DN99175_c0_g1_m.34779 TRINITY_DN72971_c0_g1_m.18457 TRINITY_DN96100_c2_g1_m.30030 TRINITY_…
cytoplasm	48	TRINITY_DN99387_c1_g1_m.35162 TRINITY_DN103884_c1_g2_m.7827 TRINITY_DN103133_c1_g1_m.6156 TRINITY_DN95362_c0_g2_m.29005 TRINITY_DN92120_c0_g1_m.25332 TRINITY_DN102910_c56_g26_m.5674 TRINITY_DN97628_c1_g1_m.32306 TRINITY_DN99012_c0_g1_m.34527 TRINITY_DN105434_c18_g5_m.11292 TRINITY_DN96142_c2_g1_m.30101 TRINITY_DN90889_c0_g1_m.24252 TRINITY_DN103789_c5_g2_m.7630 TRINITY_DN103764_c5_g1_m.7574 TRINI…
nucleus	42	TRINITY_DN104619_c0_g1_m.9397 TRINITY_DN99276_c0_g10_m.34966 TRINITY_DN86883_c0_g1_m.21788 TRINITY_DN105449_c2_g2_m.11331 TRINITY_DN91844_c6_g2_m.25075 TRINITY_DN89436_c0_g1_m.23135 TRINITY_DN94039_c1_g1_m.27362 TRINITY_DN95558_c0_g1_m.29299 TRINITY_DN105344_c7_g1_m.11078 TRINITY_DN101457_c0_g1_m.2737 TRINITY_DN88722_c0_g1_m.22699 TRINITY_DN90000_c0_g1_m.23500 TRINITY_DN98470_c0_g1_m.33668 TRINIT…
mitochondria	14	TRINITY_DN90364_c1_g1_m.23833 TRINITY_DN75625_c0_g1_m.18811 TRINITY_DN100046_c0_g1_m.79 TRINITY_DN101014_c0_g1_m.1846 TRINITY_DN99932_c1_g1_m.36066 TRINITY_DN94636_c0_g1_m.28074 TRINITY_DN92093_c0_g1_m.25311 TRINITY_DN81898_c0_g1_m.20063 TRINITY_DN81252_c1_g3_m.19894 TRINITY_DN105855_c0_g3_m.12145 TRINITY_DN73357_c1_g3_m.18513 TRINITY_DN104086_c0_g3_m.8258 TRINITY_DN93181_c0_g1_m.26348 TRINITY_DN…
plasma membrane	12	TRINITY_DN99944_c0_g1_m.36089 TRINITY_DN103022_c2_g1_m.5913 TRINITY_DN87489_c0_g1_m.22054 TRINITY_DN96546_c0_g1_m.30706 TRINITY_DN98639_c0_g7_m.33908 TRINITY_DN102209_c0_g1_m.4187 TRINITY_DN98197_c0_g1_m.33176 TRINITY_DN95150_c0_g2_m.28690 TRINITY_DN89948_c0_g1_m.23460 TRINITY_DN85606_c0_g1_m.21175 TRINITY_DN91670_c0_g1_m.24934 TRINITY_DN94182_c2_g1_m.27513
extracellular	7	TRINITY_DN75029_c0_g1_m.18733 TRINITY_DN98211_c0_g6_m.33200 TRINITY_DN105019_c2_g17_m.10358 TRINITY_DN90703_c0_g1_m.24089 TRINITY_DN91436_c0_g1_m.24722 TRINITY_DN75765_c0_g1_m.18827 TRINITY_DN89006_c0_g1_m.22865
vacuolar membrane	5	TRINITY_DN102676_c5_g1_m.5188 TRINITY_DN100956_c0_g4_m.1731 TRINITY_DN102258_c3_g1_m.4273 TRINITY_DN102309_c0_g1_m.4393 TRINITY_DN95781_c0_g1_m.29598
cytoskeleton	3	TRINITY_DN97819_c0_g2_m.32596 TRINITY_DN95753_c0_g1_m.29562 TRINITY_DN97723_c1_g1_m.32442
cytoplasm,nucleus	2	TRINITY_DN88787_c0_g1_m.22733 TRINITY_DN100187_c1_g1_m.302
nucleus,plasma membrane	1	TRINITY_DN99544_c1_g4_m.35396

## Sheet: Down Classification
Subcellular Localization	No. of Protein	Protein IDs
chloroplast	103	TRINITY_DN85794_c0_g1_m.21260 TRINITY_DN100030_c0_g2_m.60 TRINITY_DN103174_c0_g1_m.6233 TRINITY_DN82857_c0_g1_m.20276 TRINITY_DN86983_c0_g1_m.21834 TRINITY_DN97156_c0_g1_m.31584 TRINITY_DN104123_c1_g1_m.8333 TRINITY_DN105098_c2_g8_m.10531 TRINITY_DN92576_c0_g2_m.25781 TRINITY_DN102286_c0_g1_m.4338 TRINITY_DN105109_c2_g1_m.10558 TRINITY_DN104740_c0_g1_m.9651 TRINITY_DN103239_c0_g1_m.6403 TRINITY_D…
cytoplasm	95	TRINITY_DN87616_c0_g2_m.22103 TRINITY_DN103612_c1_g1_m.7236 TRINITY_DN98314_c0_g4_m.33422 TRINITY_DN93344_c0_g1_m.26536 TRINITY_DN62517_c0_g1_m.17413 TRINITY_DN103010_c1_g1_m.5891 TRINITY_DN94922_c0_g1_m.28401 TRINITY_DN95421_c0_g1_m.29112 TRINITY_DN97371_c0_g1_m.31923 TRINITY_DN90465_c0_g1_m.23912 TRINITY_DN93334_c0_g1_m.26525 TRINITY_DN102523_c1_g1_m.4888 TRINITY_DN86269_c0_g1_m.21504 TRINITY_D…
nucleus	38	TRINITY_DN104943_c0_g1_m.10199 TRINITY_DN90479_c0_g9_m.23929 TRINITY_DN87155_c0_g2_m.21913 TRINITY_DN88077_c0_g1_m.22337 TRINITY_DN90459_c0_g1_m.23908 TRINITY_DN104376_c0_g2_m.8874 TRINITY_DN104662_c1_g1_m.9503 TRINITY_DN98523_c1_g3_m.33732 TRINITY_DN96266_c2_g1_m.30306 TRINITY_DN95369_c0_g1_m.29026 TRINITY_DN105134_c0_g2_m.10620 TRINITY_DN90066_c0_g1_m.23565 TRINITY_DN89596_c3_g1_m.23221 TRINITY…
plasma membrane	23	TRINITY_DN92741_c0_g1_m.25924 TRINITY_DN105428_c0_g3_m.11277 TRINITY_DN96160_c1_g1_m.30136 TRINITY_DN104724_c2_g6_m.9620 TRINITY_DN88597_c0_g1_m.22626 TRINITY_DN90690_c0_g1_m.24083 TRINITY_DN91975_c0_g1_m.25203 TRINITY_DN101257_c0_g1_m.2336 TRINITY_DN101541_c3_g1_m.2909 TRINITY_DN99867_c2_g1_m.35947 TRINITY_DN98400_c0_g1_m.33566 TRINITY_DN102202_c0_g1_m.4156 TRINITY_DN98576_c1_g1_m.33819 TRINITY_…
extracellular	13	TRINITY_DN136248_c0_g1_m.14952 TRINITY_DN100617_c0_g1_m.1121 TRINITY_DN95709_c0_g1_m.29509 TRINITY_DN92954_c0_g1_m.26143 TRINITY_DN96293_c0_g1_m.30347 TRINITY_DN87042_c0_g1_m.21871 TRINITY_DN70530_c0_g3_m.18155 TRINITY_DN102144_c0_g1_m.4048 TRINITY_DN88243_c0_g1_m.22423 TRINITY_DN100946_c0_g1_m.1710 TRINITY_DN100533_c0_g2_m.933 TRINITY_DN90598_c0_g1_m.23994 TRINITY_DN103179_c0_g1_m.6246
mitochondria	8	TRINITY_DN96975_c3_g1_m.31308 TRINITY_DN90416_c1_g1_m.23871 TRINITY_DN97288_c0_g1_m.31794 TRINITY_DN96247_c2_g1_m.30268 TRINITY_DN98148_c0_g1_m.33119 TRINITY_DN93485_c0_g1_m.26695 TRINITY_DN92746_c0_g1_m.25927 TRINITY_DN97006_c0_g1_m.31350
endoplasmic reticulum	6	TRINITY_DN101407_c0_g1_m.2619 TRINITY_DN102291_c0_g2_m.4349 TRINITY_DN103480_c0_g1_m.6930 TRINITY_DN95043_c1_g1_m.28542 TRINITY_DN99793_c2_g1_m.35818 TRINITY_DN102201_c0_g1_m.4155
cytoplasm,nucleus	5	TRINITY_DN88931_c0_g1_m.22835 TRINITY_DN96975_c4_g1_m.31310 TRINITY_DN102985_c4_g1_m.5835 TRINITY_DN88339_c0_g1_m.22482 TRINITY_DN849_c0_g1_m.20945
vacuolar membrane	4	TRINITY_DN101379_c2_g1_m.2567 TRINITY_DN95272_c0_g1_m.28883 TRINITY_DN87913_c0_g1_m.22278 TRINITY_DN100838_c7_g2_m.1523
cytoskeleton	3	TRINITY_DN95697_c0_g1_m.29495 TRINITY_DN90471_c0_g1_m.23922 TRINITY_DN97239_c2_g1_m.31720
nucleus,plasma membrane	1	TRINITY_DN100885_c2_g3_m.1615
Golgi apparatus	1	TRINITY_DN97480_c0_g2_m.32092
peroxisome	1	TRINITY_DN87780_c0_g1_m.22194

## Sheet: All DEPs Classification
Subcellular Localization	No. of Protein	Protein IDs
chloroplast	279	TRINITY_DN90750_c0_g1_m.24128 TRINITY_DN95435_c0_g2_m.29140 TRINITY_DN105346_c1_g1_m.11086 TRINITY_DN97743_c1_g1_m.32474 TRINITY_DN95626_c1_g1_m.29406 TRINITY_DN77153_c0_g1_m.19086 TRINITY_DN100030_c0_g2_m.60 TRINITY_DN96114_c0_g1_m.30054 TRINITY_DN103174_c0_g1_m.6233 TRINITY_DN86983_c0_g1_m.21834 TRINITY_DN99175_c0_g1_m.34779 TRINITY_DN97156_c0_g1_m.31584 TRINITY_DN103239_c0_g1_m.6403 TRINITY_DN…
cytoplasm	143	TRINITY_DN87616_c0_g2_m.22103 TRINITY_DN93344_c0_g1_m.26536 TRINITY_DN99387_c1_g1_m.35162 TRINITY_DN62517_c0_g1_m.17413 TRINITY_DN103010_c1_g1_m.5891 TRINITY_DN94922_c0_g1_m.28401 TRINITY_DN95421_c0_g1_m.29112 TRINITY_DN97371_c0_g1_m.31923 TRINITY_DN93334_c0_g1_m.26525 TRINITY_DN97628_c1_g1_m.32306 TRINITY_DN105434_c18_g5_m.11292 TRINITY_DN98412_c0_g1_m.33585 TRINITY_DN96142_c2_g1_m.30101 TRINITY…
nucleus	80	TRINITY_DN104943_c0_g1_m.10199 TRINITY_DN104619_c0_g1_m.9397 TRINITY_DN87155_c0_g2_m.21913 TRINITY_DN86883_c0_g1_m.21788 TRINITY_DN98523_c1_g3_m.33732 TRINITY_DN96266_c2_g1_m.30306 TRINITY_DN105449_c2_g2_m.11331 TRINITY_DN91844_c6_g2_m.25075 TRINITY_DN105134_c0_g2_m.10620 TRINITY_DN95558_c0_g1_m.29299 TRINITY_DN95911_c0_g1_m.29777 TRINITY_DN88722_c0_g1_m.22699 TRINITY_DN83974_c0_g1_m.20659 TRINIT…
plasma membrane	35	TRINITY_DN92741_c0_g1_m.25924 TRINITY_DN105428_c0_g3_m.11277 TRINITY_DN88597_c0_g1_m.22626 TRINITY_DN90690_c0_g1_m.24083 TRINITY_DN91975_c0_g1_m.25203 TRINITY_DN99867_c2_g1_m.35947 TRINITY_DN98400_c0_g1_m.33566 TRINITY_DN95150_c0_g2_m.28690 TRINITY_DN102202_c0_g1_m.4156 TRINITY_DN85606_c0_g1_m.21175 TRINITY_DN91670_c0_g1_m.24934 TRINITY_DN99944_c0_g1_m.36089 TRINITY_DN101419_c5_g2_m.2657 TRINITY_…
mitochondria	22	TRINITY_DN90364_c1_g1_m.23833 TRINITY_DN96975_c3_g1_m.31308 TRINITY_DN75625_c0_g1_m.18811 TRINITY_DN100046_c0_g1_m.79 TRINITY_DN94636_c0_g1_m.28074 TRINITY_DN90416_c1_g1_m.23871 TRINITY_DN104086_c0_g3_m.8258 TRINITY_DN93181_c0_g1_m.26348 TRINITY_DN97006_c0_g1_m.31350 TRINITY_DN89197_c0_g1_m.22966 TRINITY_DN101014_c0_g1_m.1846 TRINITY_DN99932_c1_g1_m.36066 TRINITY_DN92093_c0_g1_m.25311 TRINITY_DN9…
extracellular	20	TRINITY_DN92954_c0_g1_m.26143 TRINITY_DN96293_c0_g1_m.30347 TRINITY_DN91436_c0_g1_m.24722 TRINITY_DN75765_c0_g1_m.18827 TRINITY_DN70530_c0_g3_m.18155 TRINITY_DN88243_c0_g1_m.22423 TRINITY_DN90703_c0_g1_m.24089 TRINITY_DN100533_c0_g2_m.933 TRINITY_DN136248_c0_g1_m.14952 TRINITY_DN100617_c0_g1_m.1121 TRINITY_DN95709_c0_g1_m.29509 TRINITY_DN105019_c2_g17_m.10358 TRINITY_DN98211_c0_g6_m.33200 TRINITY…
vacuolar membrane	9	TRINITY_DN102676_c5_g1_m.5188 TRINITY_DN101379_c2_g1_m.2567 TRINITY_DN100956_c0_g4_m.1731 TRINITY_DN95272_c0_g1_m.28883 TRINITY_DN87913_c0_g1_m.22278 TRINITY_DN102258_c3_g1_m.4273 TRINITY_DN102309_c0_g1_m.4393 TRINITY_DN95781_c0_g1_m.29598 TRINITY_DN100838_c7_g2_m.1523
cytoplasm,nucleus	7	TRINITY_DN88787_c0_g1_m.22733 TRINITY_DN88931_c0_g1_m.22835 TRINITY_DN96975_c4_g1_m.31310 TRINITY_DN102985_c4_g1_m.5835 TRINITY_DN88339_c0_g1_m.22482 TRINITY_DN849_c0_g1_m.20945 TRINITY_DN100187_c1_g1_m.302
endoplasmic reticulum	6	TRINITY_DN101407_c0_g1_m.2619 TRINITY_DN102291_c0_g2_m.4349 TRINITY_DN103480_c0_g1_m.6930 TRINITY_DN95043_c1_g1_m.28542 TRINITY_DN99793_c2_g1_m.35818 TRINITY_DN102201_c0_g1_m.4155
cytoskeleton	6	TRINITY_DN97819_c0_g2_m.32596 TRINITY_DN95697_c0_g1_m.29495 TRINITY_DN95753_c0_g1_m.29562 TRINITY_DN97723_c1_g1_m.32442 TRINITY_DN90471_c0_g1_m.23922 TRINITY_DN97239_c2_g1_m.31720
nucleus,plasma membrane	2	TRINITY_DN99544_c1_g4_m.35396 TRINITY_DN100885_c2_g3_m.1615
Golgi apparatus	1	TRINITY_DN97480_c0_g2_m.32092
peroxisome	1	TRINITY_DN87780_c0_g1_m.22194

## Sheet: Subcellular localization of DEP
Subcellular localization of DEPs in D. huoshanese of GP vs SPUF
Subcellular localization	Up-regulated	Down-regulated	All DEPs	Percent (% )	All identified
Chloroplast	176	103	279	54.6	1703
Cytoplasm	48	95	143	23.4	1117
Nucleus	42	38	80	13.1	733
Plasma membrane	12	23	35	5.7	200
Mitochondria	14	8	22	3.6	215
Extracellular	7	13	20	3.3	90
Vacuolar membrane	5	4	9	15	58
Cytoplasm, nucleus	2	5	7	1.1	21
Endoplasmic reticulum	0	6	6	1	32
Cytoskeleton	3	3	6	1	70
Nucleus, plasma membrane	1	1	2	0.3	8
Golgi apparatus	0	1	1	0.2	15
Peroxisome	0	1	1	0.2	14
Cytoplasm, plasma membrane	0	0	0	0	1
Endoplasmic reticulum, vacuolar membrane	0	0	0	0	1
Chloroplast, mitochondria	0	0	0	0	9
Mitochondria, plasma membrane	0	0	0	0	1
